# Supplementary material for: De Novo Assembly of Bitter Gourd Transcriptomes: Gene Expression and Sequence Variations in Gynoecious and Monoecious Lines
Source: PLoS One. 2015 Jun 5;10(6):e0128331. doi: 10.1371/journal.pone.0128331 (PMC4457790; doi:10.1371/journal.pone.0128331)
Supplement: S1 File — (ZIP) [file pone.0128331.s003.zip › Supplementary 1/GT_SO_1285_Primary_analysis_report.xls]

## Sheet: QC_stats
QC REPORT FOR FASTQ FILES
Date of Run	Wed Mar 28 09:46:33 2012
Raw Data
S.No	1	2	3	4
Fastq file name	Run16_SO_1285_Gy_Pool_s_3_1_sequence.txt	Run16_SO_1285_Gy_Pool_s_3_2_sequence.txt	Run16_SO_1285_Mono_Pool_s_5_1_sequence.txt	Run16_SO_1285_Mono_Pool_s_5_2_sequence.txt
Fastq file size	7.31 GB	7.31 GB	7.53 GB	7.53 GB
Time taken for Analysis	7.23 Minutes	7.27 Minutes	7.45 Minutes	7.42 Minutes
Maximum Read Length	72	72	72	72
Minimum Read Length	72	72	72	72
% of reads between 40-50bp***	0	0	0	0
% of reads between 51-60bp***	0	0	0	0
% of reads between 61-70bp***	0	0	0	0
% of reads between 71-80bp***	1	1	1	1
Total Number of Reads	32946510 (32.95 millions)	32946510 (32.95 millions)	33912199 (33.91 millions)	33912199 (33.91 millions)
Total Number of HQ Reads 1*	30161718 (30.16 millions)	31297070 (31.30 millions)	32563271 (32.56 millions)	32749382 (32.75 millions)
Percentage of HQ Reads	91.548%	94.994%	96.022%	96.571%
Total Number of Bases	2372148720 bases	2372148720 bases	2441678328 bases	2441678328 bases
Total Number of Bases in Mb	2372.14872 Mb	2372.14872 Mb	2441.67833 Mb	2441.67833 Mb
Total Number of HQ Bases 2*	2202595422 bases	2261881258 bases	2355783364 bases	2361650142 bases
Total Number of HQ Bases in Mb	2202.59542 Mb	2261.88126 Mb	2355.78336 Mb	2361.65014 Mb
Percentage of HQ Bases	92.852%	95.352%	96.482%	96.722%
Total Number of Non-ATGC Characters	284387 bases	95960 bases	248409 bases	66926 bases
Total Number of Non-ATGC Characters in Mb	0.284 Mb	0.096 Mb	0.248 Mb	0.067 Mb
Percentage of Non-ATGC Characters	0.012%	0.004%	0.010%	0.003%
Number of Reads with Non-ATGC Characters	128866	14554	104830	11359
Percentage of Reads with Non-ATGC Characters	0.391%	0.044%	0.309%	0.033%
QC Processed Data
S.No	1	2	3	4
Fastq file name	Run16_SO_1285_Gy_Pool_s_3_1_sequence_ablt.txt	Run16_SO_1285_Gy_Pool_s_3_2_sequence_ablt.txt	Run16_SO_1285_Mono_Pool_s_5_1_sequence_ablt.txt	Run16_SO_1285_Mono_Pool_s_5_2_sequence_ablt.txt
Fastq file size	6.49 GB	6.49 GB	7.01 GB	7.01 GB
Time taken for Analysis	6.57 Minutes	6.56 Minutes	7.10 Minutes	7.08 Minutes
Maximum Read Length	72	72	72	72
Minimum Read Length	50	50	50	50
% of reads between 40-50bp***	0.00745692	0.00745692	0.00490663	0.00490663
% of reads between 51-60bp***	0.054677	0.054677	0.0381619	0.0381619
% of reads between 61-70bp***	0.0680308	0.0680308	0.0545266	0.0545266
% of reads between 71-80bp***	0.869835	0.869835	0.902405	0.902405
Total Number of Reads	29564090 (29.56 millions)	29564090 (29.56 millions)	31826714 (31.83 millions)	31826714 (31.83 millions)
Total Number of HQ Reads 1*	29564090 (29.56 millions)	29564090 (29.56 millions)	31826714 (31.83 millions)	31826714 (31.83 millions)
Percentage of HQ Reads	100.000%	100.000%	100.000%	100.000%
Total Number of Bases	2087502747 bases	2087502747 bases	2259809313 bases	2259809313 bases
Total Number of Bases in Mb	2087.50275 Mb	2087.50275 Mb	2259.80931 Mb	2259.80931 Mb
Total Number of HQ Bases 2*	2062136846 bases	2067228135 bases	2242751406 bases	2242852248 bases
Total Number of HQ Bases in Mb	2062.13685 Mb	2067.22813 Mb	2242.75141 Mb	2242.85225 Mb
Percentage of HQ Bases	98.785%	99.029%	99.245%	99.250%
Total Number of Non-ATGC Characters	139234 bases	11597 bases	140847 bases	12833 bases
Total Number of Non-ATGC Characters in Mb	0.139 Mb	0.012 Mb	0.141 Mb	0.013 Mb
Percentage of Non-ATGC Characters	0.007%	0.001%	0.006%	0.001%
Number of Reads with Non-ATGC Characters	91436	5341	83149	5626
Percentage of Reads with Non-ATGC Characters	0.309%	0.018%	0.261%	0.018%
*** readlength distribution graph is given below.
Note:
1* >70% of bases in a read with >20 phred score and reads which are of low quality can be trimmed and used
2* bases with >20 phred score
Generated by SeqQC_V2.2, last modified 12 September 2011
Dreamt, Designed and developed at Genotypic Technology, Bangalore, India
Suggestions/Feedbacks/Bugs: write to us at ngs.analysis@genotypic.co.in
Please cite: Raja Mugasimangalam, Krishna Mohan, Vasanthan Jayakumar, Mohamed Ashick M, Kapila G and Vidya Niranjan: Rapid Quality Control of Next Generation Sequence Data 2010 (manuscript under preparation)
For Sample files, Sample reports, Updates and User manual Visit www.genotypic.co.in/SeqQC.html
Free for Academic use. Commercial users, core facilities and service providers - please email us to get licensed version

## Sheet: Assembly_stats
Transcriptome Denovo Assembly Statistics
Sample Name	Mono_Pool		Gy_Pool
Tool used	Velvet	Oases	Velvet	Oases
Hash length	41	NA	41	NA
Contigs Generated	30092	61490	34086	65540
Maximum Contig Length	9160	10413	11022	11022
Minimum Contig Length	100	100	100	100
Average Contig Length	885.424	919.403	812.298	904.721
Total Contigs Length	26644183	56534088	27687983	59295384
Total Number of Non-ATGC Characters	4891	327	6136	261
Percentage of Non-ATGC Characters	0.000183567	5.78412e-06	0.000221612	4.40169e-06
Contigs > 100 b	30055	61488	34040	65538
Contigs > 500 b	16559	34187	17244	35793
Contigs > 1 Kb	9686	20738	9540	21450
Contigs > 10 Kb	0	1	1	1
Contigs > 1 Mb	0	0	0	0
N50 value	1479	1557	1378	1535
No. reads assembled	52238263	61048658	50182884	56277923
Total no. Of reads	63653428	63653428	59128180	59128180
% of reads assembled	0.820667	0.959079	0.848713	0.951795
