# Supplementary material for: De Novo Assembly of Bitter Gourd Transcriptomes: Gene Expression and Sequence Variations in Gynoecious and Monoecious Lines
Source: PLoS One. 2015 Jun 5;10(6):e0128331. doi: 10.1371/journal.pone.0128331 (PMC4457790; doi:10.1371/journal.pone.0128331)
Supplement: S2 File — (ZIP) [file pone.0128331.s004.zip › Supplementary 2/GT_SO_1285_Gy and Mono_MISA_SSR_Report.xls]

## Sheet: Gyno SSR
Contig ID	Type of SSR	Pattern of SSR	Size	Contig start	Contig end
Locus_6_Transcript_1/1_Confidence_1.000_Length_830	p1	(T)10	10	487	496
Locus_8_Transcript_1/1_Confidence_1.000_Length_1027	p1	(A)10	10	10	19
Locus_14_Transcript_1/1_Confidence_1.000_Length_1106	p2	(TC)6	12	111	122
Locus_17_Transcript_1/4_Confidence_0.700_Length_2741	p3	(TTC)9	27	437	463
Locus_17_Transcript_2/4_Confidence_0.700_Length_2733	p3	(TTC)9	27	437	463
Locus_17_Transcript_3/4_Confidence_0.700_Length_2718	p3	(TTC)9	27	437	463
Locus_17_Transcript_4/4_Confidence_0.700_Length_2627	p3	(TTC)9	27	437	463
Locus_18_Transcript_1/1_Confidence_1.000_Length_765	p2	(AG)11	22	664	685
Locus_27_Transcript_1/1_Confidence_1.000_Length_4151	p1	(A)10	10	177	186
Locus_32_Transcript_1/2_Confidence_1.000_Length_1641	p3	(GAC)5	15	361	375
Locus_32_Transcript_2/2_Confidence_1.000_Length_1642	p3	(GAC)5	15	361	375
Locus_34_Transcript_1/9_Confidence_0.636_Length_2966	p1	(A)10	10	2867	2876
Locus_34_Transcript_3/9_Confidence_0.636_Length_3338	p1	(A)10	10	3239	3248
Locus_34_Transcript_4/9_Confidence_0.636_Length_3344	p1	(A)10	10	3245	3254
Locus_34_Transcript_5/9_Confidence_0.545_Length_3339	p1	(A)10	10	3240	3249
Locus_34_Transcript_6/9_Confidence_0.636_Length_3338	p1	(A)10	10	3239	3248
Locus_34_Transcript_9/9_Confidence_0.636_Length_3338	p1	(A)10	10	3239	3248
Locus_35_Transcript_1/2_Confidence_1.000_Length_1176	p1	(T)11	11	1051	1061
Locus_35_Transcript_2/2_Confidence_1.000_Length_1001	p1	(T)11	11	876	886
Locus_42_Transcript_3/8_Confidence_0.500_Length_1383	p2	(GA)9	18	55	72
Locus_42_Transcript_3/8_Confidence_0.500_Length_1383	p2	(CT)6	12	253	264
Locus_42_Transcript_3/8_Confidence_0.500_Length_1383	p1	(T)10	10	1324	1333
Locus_42_Transcript_4/8_Confidence_0.500_Length_1021	p1	(A)12	12	83	94
Locus_42_Transcript_5/8_Confidence_0.500_Length_1547	p2	(GA)9	18	55	72
Locus_42_Transcript_5/8_Confidence_0.500_Length_1547	p2	(CT)6	12	253	264
Locus_42_Transcript_6/8_Confidence_0.500_Length_1546	p2	(GA)9	18	55	72
Locus_42_Transcript_6/8_Confidence_0.500_Length_1546	p2	(CT)6	12	253	264
Locus_42_Transcript_7/8_Confidence_0.500_Length_1232	p2	(GA)9	18	55	72
Locus_42_Transcript_7/8_Confidence_0.500_Length_1232	p2	(CT)6	12	253	264
Locus_42_Transcript_8/8_Confidence_0.500_Length_1229	p2	(GA)9	18	55	72
Locus_42_Transcript_8/8_Confidence_0.500_Length_1229	p2	(CT)6	12	253	264
Locus_46_Transcript_1/4_Confidence_0.222_Length_603	p1	(T)10	10	1	10
Locus_46_Transcript_2/4_Confidence_0.667_Length_2238	p1	(T)10	10	1	10
Locus_46_Transcript_3/4_Confidence_0.667_Length_2260	p1	(T)10	10	1	10
Locus_46_Transcript_4/4_Confidence_0.667_Length_2126	p1	(T)10	10	1	10
Locus_47_Transcript_1/2_Confidence_1.000_Length_1597	p2	(AG)9	18	24	41
Locus_48_Transcript_1/2_Confidence_1.000_Length_2038	p1	(T)12	12	1	12
Locus_48_Transcript_2/2_Confidence_0.600_Length_565	p1	(T)12	12	1	12
Locus_50_Transcript_1/6_Confidence_0.385_Length_1873	p3	(CTC)10	30	8	37
Locus_50_Transcript_2/6_Confidence_0.462_Length_1960	p3	(CTC)10	30	8	37
Locus_50_Transcript_2/6_Confidence_0.462_Length_1960	p1	(T)12	12	1691	1702
Locus_50_Transcript_3/6_Confidence_0.462_Length_1730	p3	(CTC)10	30	8	37
Locus_50_Transcript_4/6_Confidence_0.462_Length_1779	p3	(CTC)10	30	8	37
Locus_50_Transcript_5/6_Confidence_0.462_Length_1855	p1	(T)12	12	1586	1597
Locus_50_Transcript_6/6_Confidence_0.462_Length_1874	p3	(CTC)10	30	8	37
Locus_50_Transcript_6/6_Confidence_0.462_Length_1874	p1	(T)12	12	1605	1616
Locus_55_Transcript_1/4_Confidence_0.778_Length_2116	p3	(TTC)5	15	130	144
Locus_55_Transcript_2/4_Confidence_0.667_Length_2023	p3	(TTC)5	15	130	144
Locus_55_Transcript_3/4_Confidence_0.667_Length_2490	p3	(TTC)5	15	130	144
Locus_55_Transcript_4/4_Confidence_0.667_Length_1943	p3	(TTC)5	15	130	144
Locus_57_Transcript_1/4_Confidence_0.700_Length_2863	p1	(A)10	10	2854	2863
Locus_57_Transcript_2/4_Confidence_0.700_Length_2983	p1	(A)10	10	2974	2983
Locus_57_Transcript_3/4_Confidence_0.700_Length_3396	p1	(A)10	10	3387	3396
Locus_57_Transcript_4/4_Confidence_0.700_Length_2777	p1	(A)10	10	2768	2777
Locus_61_Transcript_1/2_Confidence_1.000_Length_1959	p1	(T)11	11	1623	1633
Locus_61_Transcript_2/2_Confidence_1.000_Length_1819	p1	(T)11	11	1483	1493
Locus_64_Transcript_1/3_Confidence_0.400_Length_426	p1	(A)12	12	301	312
Locus_64_Transcript_2/3_Confidence_0.600_Length_973	p1	(A)12	12	848	859
Locus_64_Transcript_3/3_Confidence_0.600_Length_426	p1	(A)12	12	301	312
Locus_65_Transcript_1/3_Confidence_0.600_Length_2103	p2	(GA)6	12	959	970
Locus_65_Transcript_2/3_Confidence_0.800_Length_5465	p2	(GA)6	12	4321	4332
Locus_65_Transcript_3/3_Confidence_0.600_Length_5130	p2	(GA)6	12	3986	3997
Locus_72_Transcript_1/1_Confidence_1.000_Length_3320	p1	(A)10	10	3126	3135
Locus_73_Transcript_2/5_Confidence_0.667_Length_4443	p2	(AT)7	14	1673	1686
Locus_73_Transcript_3/5_Confidence_0.667_Length_4440	p2	(AT)7	14	1571	1584
Locus_73_Transcript_3/5_Confidence_0.667_Length_4440	p2	(GA)11	22	2272	2293
Locus_73_Transcript_4/5_Confidence_0.667_Length_4443	p2	(AT)7	14	1571	1584
Locus_73_Transcript_5/5_Confidence_0.667_Length_4341	p2	(AT)7	14	1571	1584
Locus_75_Transcript_1/2_Confidence_1.000_Length_5369	p1	(A)12	12	5062	5073
Locus_75_Transcript_2/2_Confidence_1.000_Length_5290	p1	(A)12	12	4983	4994
Locus_82_Transcript_1/1_Confidence_1.000_Length_662	p3	(TGG)7	21	246	266
Locus_89_Transcript_1/1_Confidence_1.000_Length_539	p1	(A)15	15	368	382
Locus_92_Transcript_1/4_Confidence_0.667_Length_1644	p1	(A)10	10	1461	1470
Locus_92_Transcript_2/4_Confidence_0.667_Length_951	p1	(A)10	10	768	777
Locus_92_Transcript_3/4_Confidence_0.444_Length_818	p1	(A)10	10	635	644
Locus_92_Transcript_4/4_Confidence_0.667_Length_1747	p1	(A)10	10	1564	1573
Locus_93_Transcript_1/2_Confidence_1.000_Length_2964	p1	(T)14	14	304	317
Locus_93_Transcript_2/2_Confidence_1.000_Length_2501	p1	(T)14	14	304	317
Locus_94_Transcript_1/7_Confidence_0.438_Length_2076	p3	(AGC)5	15	336	350
Locus_94_Transcript_2/7_Confidence_0.438_Length_2077	p3	(AGC)5	15	336	350
Locus_94_Transcript_3/7_Confidence_0.688_Length_2494	p3	(AGC)5	15	336	350
Locus_94_Transcript_4/7_Confidence_0.625_Length_2439	p3	(AGC)5	15	336	350
Locus_94_Transcript_5/7_Confidence_0.625_Length_2891	p3	(AGC)5	15	336	350
Locus_94_Transcript_6/7_Confidence_0.500_Length_2602	p3	(AGC)5	15	336	350
Locus_94_Transcript_7/7_Confidence_0.625_Length_2350	p3	(AGC)5	15	336	350
Locus_99_Transcript_1/1_Confidence_1.000_Length_694	p3	(CTT)10	30	652	681
Locus_100_Transcript_1/5_Confidence_0.133_Length_195	p2	(AG)6	12	70	81
Locus_100_Transcript_3/5_Confidence_0.467_Length_941	p2	(AG)6	12	70	81
Locus_100_Transcript_4/5_Confidence_0.533_Length_787	p2	(AG)6	12	70	81
Locus_100_Transcript_5/5_Confidence_0.733_Length_1025	p2	(AG)6	12	70	81
Locus_101_Transcript_1/3_Confidence_0.714_Length_1830	p2	(TC)6	12	1693	1704
Locus_101_Transcript_3/3_Confidence_0.571_Length_1749	p2	(TC)6	12	1612	1623
Locus_102_Transcript_2/8_Confidence_0.211_Length_865	p1	(A)11	11	855	865
Locus_102_Transcript_3/8_Confidence_0.368_Length_2073	p1	(T)10	10	1015	1024
Locus_102_Transcript_4/8_Confidence_0.316_Length_2531	p1	(T)10	10	1017	1026
Locus_102_Transcript_4/8_Confidence_0.316_Length_2531	p1	(A)11	11	2521	2531
Locus_102_Transcript_5/8_Confidence_0.474_Length_2623	p1	(T)10	10	1015	1024
Locus_102_Transcript_5/8_Confidence_0.474_Length_2623	p1	(A)11	11	2613	2623
Locus_102_Transcript_6/8_Confidence_0.474_Length_2529	p1	(T)10	10	1015	1024
Locus_102_Transcript_6/8_Confidence_0.474_Length_2529	p1	(A)11	11	2519	2529
Locus_106_Transcript_1/5_Confidence_0.667_Length_3015	p1	(A)15	15	2826	2840
Locus_106_Transcript_2/5_Confidence_0.667_Length_3142	p1	(A)15	15	2953	2967
Locus_106_Transcript_3/5_Confidence_0.500_Length_1366	p1	(A)15	15	1177	1191
Locus_106_Transcript_5/5_Confidence_0.667_Length_3053	p1	(A)15	15	2864	2878
Locus_110_Transcript_3/4_Confidence_0.429_Length_3695	p1	(A)10	10	3686	3695
Locus_111_Transcript_1/3_Confidence_0.600_Length_3029	p1	(T)11	11	1	11
Locus_111_Transcript_1/3_Confidence_0.600_Length_3029	p1	(T)12	12	2999	3010
Locus_111_Transcript_2/3_Confidence_0.400_Length_1137	p1	(T)11	11	1	11
Locus_111_Transcript_3/3_Confidence_0.600_Length_3327	p1	(T)11	11	1	11
Locus_116_Transcript_1/1_Confidence_1.000_Length_677	p1	(T)11	11	31	41
Locus_117_Transcript_1/1_Confidence_1.000_Length_168	p1	(T)11	11	152	162
Locus_120_Transcript_1/2_Confidence_1.000_Length_1967	p3	(TGA)6	18	758	775
Locus_120_Transcript_2/2_Confidence_1.000_Length_1953	p3	(TGA)6	18	744	761
Locus_121_Transcript_1/1_Confidence_1.000_Length_3278	p2	(CT)8	16	7	22
Locus_122_Transcript_1/1_Confidence_1.000_Length_1311	p1	(T)10	10	1081	1090
Locus_122_Transcript_1/1_Confidence_1.000_Length_1311	p1	(A)24	24	1288	1311
Locus_125_Transcript_1/2_Confidence_1.000_Length_4388	p2	(CT)8	16	194	209
Locus_127_Transcript_2/5_Confidence_0.429_Length_965	p1	(T)12	12	205	216
Locus_128_Transcript_1/2_Confidence_1.000_Length_1367	p2	(TC)7	14	1300	1313
Locus_128_Transcript_2/2_Confidence_1.000_Length_367	p2	(TC)7	14	300	313
Locus_129_Transcript_1/3_Confidence_0.600_Length_675	p1	(T)11	11	240	250
Locus_129_Transcript_3/3_Confidence_0.600_Length_675	p1	(T)11	11	240	250
Locus_130_Transcript_1/2_Confidence_1.000_Length_2497	p3	(GCT)5	15	2401	2415
Locus_130_Transcript_2/2_Confidence_1.000_Length_2134	p3	(GCT)5	15	2038	2052
Locus_132_Transcript_1/1_Confidence_1.000_Length_728	p2	(TC)7	14	540	553
Locus_141_Transcript_1/1_Confidence_1.000_Length_2103	p1	(A)13	13	2085	2097
Locus_142_Transcript_1/2_Confidence_1.000_Length_1743	p1	(T)17	17	1	17
Locus_142_Transcript_2/2_Confidence_1.000_Length_1267	p1	(T)17	17	1	17
Locus_143_Transcript_1/1_Confidence_1.000_Length_2465	p1	(A)17	17	139	155
Locus_145_Transcript_2/2_Confidence_1.000_Length_3084	p3	(TCC)5	15	2517	2531
Locus_148_Transcript_1/1_Confidence_1.000_Length_1661	p2	(TC)9	18	39	56
Locus_148_Transcript_1/1_Confidence_1.000_Length_1661	complex	(GAA)5(CAA)5	30	898	927
Locus_148_Transcript_1/1_Confidence_1.000_Length_1661	p3	(CAT)5	15	1070	1084
Locus_149_Transcript_1/1_Confidence_1.000_Length_2154	p3	(CAT)5	15	1197	1211
Locus_151_Transcript_1/2_Confidence_1.000_Length_346	p2	(TC)11	22	1	22
Locus_151_Transcript_2/2_Confidence_1.000_Length_750	p2	(TC)11	22	1	22
Locus_154_Transcript_3/4_Confidence_0.667_Length_2070	p1	(T)11	11	218	228
Locus_157_Transcript_3/4_Confidence_0.600_Length_1788	p1	(A)10	10	600	609
Locus_159_Transcript_1/2_Confidence_0.800_Length_1961	p2	(TC)6	12	1053	1064
Locus_160_Transcript_1/2_Confidence_1.000_Length_2204	p1	(A)19	19	2186	2204
Locus_160_Transcript_2/2_Confidence_1.000_Length_2169	p1	(A)19	19	2151	2169
Locus_162_Transcript_1/2_Confidence_1.000_Length_2195	p1	(A)10	10	2156	2165
Locus_162_Transcript_2/2_Confidence_1.000_Length_1086	p1	(A)10	10	1047	1056
Locus_163_Transcript_1/3_Confidence_0.667_Length_1101	p1	(T)11	11	1091	1101
Locus_163_Transcript_2/3_Confidence_0.667_Length_1230	p1	(T)11	11	1220	1230
Locus_163_Transcript_3/3_Confidence_0.667_Length_963	p1	(T)11	11	953	963
Locus_165_Transcript_1/2_Confidence_1.000_Length_966	p1	(T)10	10	957	966
Locus_165_Transcript_2/2_Confidence_1.000_Length_823	p1	(T)10	10	814	823
Locus_166_Transcript_1/9_Confidence_0.263_Length_1149	p3	(TCC)8	24	110	133
Locus_166_Transcript_1/9_Confidence_0.263_Length_1149	p1	(A)10	10	501	510
Locus_166_Transcript_2/9_Confidence_0.579_Length_1964	p3	(TCC)8	24	110	133
Locus_166_Transcript_2/9_Confidence_0.579_Length_1964	p1	(A)10	10	501	510
Locus_166_Transcript_3/9_Confidence_0.579_Length_1908	p1	(A)10	10	437	446
Locus_166_Transcript_4/9_Confidence_0.579_Length_1898	p3	(TCC)8	24	110	133
Locus_166_Transcript_4/9_Confidence_0.579_Length_1898	p1	(A)10	10	501	510
Locus_166_Transcript_5/9_Confidence_0.526_Length_1954	p3	(TCC)8	24	110	133
Locus_166_Transcript_5/9_Confidence_0.526_Length_1954	p1	(A)10	10	501	510
Locus_166_Transcript_6/9_Confidence_0.368_Length_1713	p3	(TCC)8	24	110	133
Locus_166_Transcript_6/9_Confidence_0.368_Length_1713	p1	(A)10	10	501	510
Locus_166_Transcript_7/9_Confidence_0.421_Length_1615	p3	(TCC)8	24	110	133
Locus_166_Transcript_7/9_Confidence_0.421_Length_1615	p1	(A)10	10	501	510
Locus_166_Transcript_9/9_Confidence_0.579_Length_1972	p3	(TCC)8	24	110	133
Locus_166_Transcript_9/9_Confidence_0.579_Length_1972	p1	(A)10	10	501	510
Locus_170_Transcript_1/1_Confidence_1.000_Length_1592	p4	(AAGA)6	24	374	397
Locus_170_Transcript_1/1_Confidence_1.000_Length_1592	p1	(T)14	14	1579	1592
Locus_171_Transcript_1/4_Confidence_0.625_Length_1856	p1	(T)10	10	841	850
Locus_172_Transcript_1/1_Confidence_1.000_Length_700	p1	(A)10	10	691	700
Locus_173_Transcript_1/2_Confidence_1.000_Length_1164	p1	(A)10	10	1141	1150
Locus_174_Transcript_1/2_Confidence_1.000_Length_3084	p1	(A)11	11	2139	2149
Locus_174_Transcript_1/2_Confidence_1.000_Length_3084	p2	(GA)7	14	2896	2909
Locus_174_Transcript_1/2_Confidence_1.000_Length_3084	p1	(A)14	14	3071	3084
Locus_174_Transcript_2/2_Confidence_1.000_Length_2229	p2	(GA)7	14	2041	2054
Locus_174_Transcript_2/2_Confidence_1.000_Length_2229	p1	(A)14	14	2216	2229
Locus_176_Transcript_1/3_Confidence_0.714_Length_2744	p2	(TA)7	14	2567	2580
Locus_176_Transcript_3/3_Confidence_0.714_Length_2928	p2	(TA)7	14	2751	2764
Locus_177_Transcript_2/3_Confidence_0.400_Length_426	p1	(A)10	10	29	38
Locus_177_Transcript_3/3_Confidence_0.600_Length_1385	p1	(A)10	10	29	38
Locus_178_Transcript_1/1_Confidence_1.000_Length_5015	p2	(TA)7	14	14	27
Locus_178_Transcript_1/1_Confidence_1.000_Length_5015	p2	(AT)6	12	175	186
Locus_178_Transcript_1/1_Confidence_1.000_Length_5015	p3	(CAG)5	15	1803	1817
Locus_181_Transcript_1/3_Confidence_0.714_Length_1566	p1	(T)10	10	1	10
Locus_181_Transcript_1/3_Confidence_0.714_Length_1566	p1	(A)10	10	887	896
Locus_181_Transcript_2/3_Confidence_0.714_Length_1775	p1	(T)10	10	1	10
Locus_181_Transcript_3/3_Confidence_0.714_Length_1307	p1	(T)10	10	1	10
Locus_184_Transcript_1/1_Confidence_1.000_Length_668	p1	(A)12	12	188	199
Locus_187_Transcript_1/3_Confidence_0.571_Length_852	p3	(TTG)10	30	530	559
Locus_187_Transcript_2/3_Confidence_0.714_Length_1217	p3	(TTG)11	33	530	562
Locus_187_Transcript_2/3_Confidence_0.714_Length_1217	p2	(AG)6	12	1105	1116
Locus_187_Transcript_3/3_Confidence_0.571_Length_855	p3	(TTG)11	33	530	562
Locus_191_Transcript_1/3_Confidence_0.800_Length_1296	p2	(AC)13	26	1080	1105
Locus_191_Transcript_2/3_Confidence_0.600_Length_851	p2	(AC)13	26	635	660
Locus_191_Transcript_3/3_Confidence_0.600_Length_1149	p2	(AC)13	26	933	958
Locus_194_Transcript_1/2_Confidence_1.000_Length_1219	p3	(GTC)6	18	642	659
Locus_194_Transcript_2/2_Confidence_1.000_Length_1139	p3	(GTC)6	18	562	579
Locus_197_Transcript_1/6_Confidence_0.400_Length_2819	p1	(A)11	11	1921	1931
Locus_197_Transcript_3/6_Confidence_0.333_Length_2851	p1	(A)11	11	1502	1512
Locus_197_Transcript_6/6_Confidence_0.400_Length_2400	p1	(A)11	11	1502	1512
Locus_198_Transcript_1/1_Confidence_1.000_Length_2900	p2	(CT)7	14	44	57
Locus_198_Transcript_1/1_Confidence_1.000_Length_2900	p1	(A)10	10	359	368
Locus_198_Transcript_1/1_Confidence_1.000_Length_2900	p1	(T)16	16	626	641
Locus_198_Transcript_1/1_Confidence_1.000_Length_2900	p1	(A)10	10	2371	2380
Locus_198_Transcript_1/1_Confidence_1.000_Length_2900	p1	(T)10	10	2741	2750
Locus_209_Transcript_1/1_Confidence_1.000_Length_5548	p2	(AG)12	24	5507	5530
Locus_214_Transcript_1/3_Confidence_0.600_Length_1428	p1	(A)11	11	136	146
Locus_214_Transcript_2/3_Confidence_0.600_Length_1416	p1	(A)11	11	124	134
Locus_216_Transcript_1/1_Confidence_1.000_Length_1888	p3	(GAG)5	15	792	806
Locus_216_Transcript_1/1_Confidence_1.000_Length_1888	p1	(A)11	11	1857	1867
Locus_220_Transcript_1/2_Confidence_1.000_Length_972	p3	(TCC)5	15	401	415
Locus_220_Transcript_2/2_Confidence_1.000_Length_1019	p3	(TCC)5	15	401	415
Locus_223_Transcript_1/1_Confidence_1.000_Length_3441	p3	(CTT)8	24	15	38
Locus_229_Transcript_1/1_Confidence_1.000_Length_399	p1	(A)19	19	354	372
Locus_232_Transcript_2/2_Confidence_1.000_Length_753	p1	(T)10	10	565	574
Locus_235_Transcript_1/3_Confidence_0.600_Length_1578	p1	(A)10	10	1511	1520
Locus_235_Transcript_3/3_Confidence_0.600_Length_1459	p1	(A)10	10	1392	1401
Locus_237_Transcript_2/2_Confidence_1.000_Length_2330	p1	(T)10	10	1541	1550
Locus_240_Transcript_1/1_Confidence_1.000_Length_2203	p3	(TCT)11	33	1	33
Locus_245_Transcript_3/4_Confidence_0.500_Length_985	p2	(GA)6	12	166	177
Locus_246_Transcript_1/2_Confidence_1.000_Length_700	p1	(T)10	10	691	700
Locus_246_Transcript_2/2_Confidence_1.000_Length_174	p1	(T)10	10	165	174
Locus_251_Transcript_1/2_Confidence_1.000_Length_590	p3	(CCG)5	15	1	15
Locus_254_Transcript_1/1_Confidence_1.000_Length_1637	p1	(A)22	22	1468	1489
Locus_255_Transcript_1/6_Confidence_0.417_Length_2033	p1	(T)10	10	1842	1851
Locus_255_Transcript_1/6_Confidence_0.417_Length_2033	p1	(A)11	11	2023	2033
Locus_255_Transcript_2/6_Confidence_0.417_Length_511	p1	(T)10	10	320	329
Locus_255_Transcript_2/6_Confidence_0.417_Length_511	p1	(A)11	11	501	511
Locus_255_Transcript_3/6_Confidence_0.583_Length_2382	p1	(T)10	10	2191	2200
Locus_255_Transcript_3/6_Confidence_0.583_Length_2382	p1	(A)11	11	2372	2382
Locus_255_Transcript_4/6_Confidence_0.417_Length_2032	p1	(T)10	10	1841	1850
Locus_255_Transcript_4/6_Confidence_0.417_Length_2032	p1	(A)11	11	2022	2032
Locus_255_Transcript_5/6_Confidence_0.500_Length_2888	p1	(T)10	10	2697	2706
Locus_255_Transcript_5/6_Confidence_0.500_Length_2888	p1	(A)11	11	2878	2888
Locus_255_Transcript_6/6_Confidence_0.417_Length_2037	p1	(T)10	10	1846	1855
Locus_255_Transcript_6/6_Confidence_0.417_Length_2037	p1	(A)11	11	2027	2037
Locus_257_Transcript_2/2_Confidence_1.000_Length_2923	p2	(TC)8	16	9	24
Locus_264_Transcript_1/3_Confidence_0.333_Length_679	p1	(T)15	15	665	679
Locus_264_Transcript_2/3_Confidence_0.667_Length_1258	p1	(T)15	15	1244	1258
Locus_264_Transcript_3/3_Confidence_0.667_Length_1016	p1	(T)15	15	1002	1016
Locus_268_Transcript_3/3_Confidence_0.600_Length_1326	p2	(TC)8	16	101	116
Locus_270_Transcript_1/3_Confidence_0.667_Length_631	p1	(A)10	10	622	631
Locus_273_Transcript_2/3_Confidence_0.714_Length_1781	p1	(A)10	10	1557	1566
Locus_273_Transcript_3/3_Confidence_0.714_Length_1667	p1	(A)10	10	1443	1452
Locus_274_Transcript_3/4_Confidence_0.625_Length_1022	p1	(A)10	10	1013	1022
Locus_278_Transcript_1/1_Confidence_1.000_Length_1386	p2	(GA)6	12	1283	1294
Locus_282_Transcript_1/2_Confidence_1.000_Length_2144	p1	(A)12	12	1	12
Locus_285_Transcript_1/1_Confidence_1.000_Length_2199	p3	(GTT)6	18	1819	1836
Locus_285_Transcript_1/1_Confidence_1.000_Length_2199	p2	(TC)6	12	2030	2041
Locus_285_Transcript_1/1_Confidence_1.000_Length_2199	p1	(A)13	13	2160	2172
Locus_286_Transcript_1/2_Confidence_1.000_Length_871	p2	(AT)6	12	32	43
Locus_290_Transcript_1/2_Confidence_1.000_Length_1946	p1	(A)10	10	1907	1916
Locus_290_Transcript_2/2_Confidence_1.000_Length_1954	p1	(A)10	10	1907	1916
Locus_291_Transcript_1/6_Confidence_0.409_Length_256	p2	(GA)20	40	3	42
Locus_291_Transcript_1/6_Confidence_0.409_Length_256	p1	(A)15	15	231	245
Locus_291_Transcript_2/6_Confidence_0.773_Length_1838	p3	(TTC)12	36	1	36
Locus_291_Transcript_2/6_Confidence_0.773_Length_1838	p3	(CTT)7	21	168	188
Locus_291_Transcript_2/6_Confidence_0.773_Length_1838	p2	(GA)20	40	1585	1624
Locus_291_Transcript_2/6_Confidence_0.773_Length_1838	p1	(A)15	15	1813	1827
Locus_291_Transcript_3/6_Confidence_0.455_Length_1906	p3	(TTC)12	36	1	36
Locus_291_Transcript_3/6_Confidence_0.455_Length_1906	p3	(CTT)7	21	168	188
Locus_291_Transcript_3/6_Confidence_0.455_Length_1906	p2	(GA)15	30	1665	1694
Locus_291_Transcript_3/6_Confidence_0.455_Length_1906	p1	(A)15	15	1881	1895
Locus_291_Transcript_4/6_Confidence_0.773_Length_2011	p3	(TTC)12	36	1	36
Locus_291_Transcript_4/6_Confidence_0.773_Length_2011	p3	(CTT)7	21	168	188
Locus_291_Transcript_4/6_Confidence_0.773_Length_2011	p2	(GA)20	40	1758	1797
Locus_291_Transcript_4/6_Confidence_0.773_Length_2011	p1	(A)15	15	1986	2000
Locus_291_Transcript_5/6_Confidence_0.773_Length_1513	p2	(GA)20	40	1260	1299
Locus_291_Transcript_5/6_Confidence_0.773_Length_1513	p1	(A)15	15	1488	1502
Locus_291_Transcript_6/6_Confidence_0.773_Length_1918	p3	(TTC)12	36	1	36
Locus_291_Transcript_6/6_Confidence_0.773_Length_1918	p3	(CTT)7	21	168	188
Locus_291_Transcript_6/6_Confidence_0.773_Length_1918	p2	(GA)20	40	1665	1704
Locus_291_Transcript_6/6_Confidence_0.773_Length_1918	p1	(A)15	15	1893	1907
Locus_294_Transcript_1/2_Confidence_1.000_Length_1122	complex	(TA)6tgtgtgtgcacttgcaaaactaaagacaactagtagaaaattaggagtaaagccaccatggaaatgacccgtagagaatccatatcaaaga(AAG)5	118	167	284
Locus_294_Transcript_2/2_Confidence_1.000_Length_1350	complex	(TA)6tgtgtgtgcacttgcaaaactaaagacaactagtagaaaattaggagtaaagccaccatggaaatgacccgtagagaatccatatcaaaga(AAG)5	118	167	284
Locus_296_Transcript_1/2_Confidence_1.000_Length_1800	p2	(TC)7	14	109	122
Locus_296_Transcript_1/2_Confidence_1.000_Length_1800	p1	(T)13	13	1650	1662
Locus_296_Transcript_1/2_Confidence_1.000_Length_1800	p1	(T)12	12	1789	1800
Locus_296_Transcript_2/2_Confidence_1.000_Length_1095	p1	(T)13	13	945	957
Locus_296_Transcript_2/2_Confidence_1.000_Length_1095	p1	(T)12	12	1084	1095
Locus_298_Transcript_1/2_Confidence_1.000_Length_2596	p1	(T)11	11	2387	2397
Locus_298_Transcript_2/2_Confidence_1.000_Length_2486	p1	(T)11	11	2277	2287
Locus_299_Transcript_1/1_Confidence_1.000_Length_1719	p2	(GA)13	26	130	155
Locus_302_Transcript_1/5_Confidence_0.583_Length_1403	p1	(T)14	14	1246	1259
Locus_302_Transcript_2/5_Confidence_0.667_Length_1227	p1	(T)14	14	1070	1083
Locus_302_Transcript_3/5_Confidence_0.667_Length_1323	p1	(T)14	14	1166	1179
Locus_302_Transcript_5/5_Confidence_0.667_Length_1227	p1	(T)14	14	1070	1083
Locus_305_Transcript_1/1_Confidence_1.000_Length_916	p1	(T)11	11	294	304
Locus_308_Transcript_2/3_Confidence_0.667_Length_1769	p2	(AT)7	14	1703	1716
Locus_308_Transcript_3/3_Confidence_0.667_Length_892	p2	(AT)7	14	826	839
Locus_311_Transcript_1/5_Confidence_0.636_Length_1661	p2	(TC)9	18	1441	1458
Locus_311_Transcript_2/5_Confidence_0.636_Length_1640	p2	(TC)9	18	1420	1437
Locus_311_Transcript_3/5_Confidence_0.636_Length_1725	p2	(TC)9	18	1505	1522
Locus_311_Transcript_4/5_Confidence_0.364_Length_1149	p2	(TC)9	18	929	946
Locus_311_Transcript_5/5_Confidence_0.636_Length_1645	p2	(TC)9	18	1425	1442
Locus_312_Transcript_1/1_Confidence_1.000_Length_1869	p3	(TGA)5	15	1034	1048
Locus_312_Transcript_1/1_Confidence_1.000_Length_1869	p1	(T)11	11	1721	1731
Locus_318_Transcript_5/9_Confidence_0.389_Length_2625	p1	(A)10	10	168	177
Locus_319_Transcript_1/4_Confidence_0.571_Length_884	p1	(A)10	10	875	884
Locus_319_Transcript_3/4_Confidence_0.429_Length_761	p1	(A)10	10	752	761
Locus_319_Transcript_4/4_Confidence_0.571_Length_744	p1	(A)10	10	735	744
Locus_322_Transcript_1/1_Confidence_1.000_Length_745	complex	(TTC)5ttttctgcacttcgaagttttaattgtgtatattgggtttttggtatagtgaagaagggtaccagagatgctagattgattatataccttttttc(T)28	138	608	745
Locus_327_Transcript_1/1_Confidence_1.000_Length_614	p3	(TTC)7	21	7	27
Locus_329_Transcript_1/5_Confidence_0.200_Length_1174	p2	(CT)12	24	1	24
Locus_329_Transcript_2/5_Confidence_0.600_Length_1987	p2	(CT)12	24	1	24
Locus_329_Transcript_3/5_Confidence_0.400_Length_917	p3	(ATT)5	15	19	33
Locus_329_Transcript_4/5_Confidence_0.600_Length_2580	p2	(CT)12	24	1	24
Locus_329_Transcript_5/5_Confidence_0.600_Length_1901	p2	(CT)12	24	1	24
Locus_331_Transcript_1/3_Confidence_0.714_Length_3525	p1	(A)11	11	167	177
Locus_331_Transcript_1/3_Confidence_0.714_Length_3525	p1	(A)10	10	3373	3382
Locus_331_Transcript_1/3_Confidence_0.714_Length_3525	p2	(GA)9	18	3508	3525
Locus_331_Transcript_2/3_Confidence_0.714_Length_4262	p1	(A)11	11	167	177
Locus_331_Transcript_2/3_Confidence_0.714_Length_4262	p1	(A)10	10	4110	4119
Locus_331_Transcript_2/3_Confidence_0.714_Length_4262	p2	(GA)9	18	4245	4262
Locus_331_Transcript_3/3_Confidence_0.714_Length_4167	p1	(A)11	11	167	177
Locus_331_Transcript_3/3_Confidence_0.714_Length_4167	p1	(A)10	10	4015	4024
Locus_331_Transcript_3/3_Confidence_0.714_Length_4167	p2	(GA)9	18	4150	4167
Locus_332_Transcript_3/5_Confidence_0.500_Length_1563	p1	(T)10	10	92	101
Locus_332_Transcript_4/5_Confidence_0.417_Length_1758	p1	(T)10	10	92	101
Locus_334_Transcript_2/7_Confidence_0.438_Length_3927	p1	(A)10	10	1684	1693
Locus_334_Transcript_2/7_Confidence_0.438_Length_3927	complex	(T)12g(A)11	24	2321	2344
Locus_334_Transcript_4/7_Confidence_0.375_Length_2067	p1	(T)11	11	14	24
Locus_334_Transcript_5/7_Confidence_0.250_Length_1232	p1	(T)11	11	292	302
Locus_334_Transcript_6/7_Confidence_0.438_Length_4681	p1	(A)10	10	1684	1693
Locus_334_Transcript_6/7_Confidence_0.438_Length_4681	p1	(T)10	10	2173	2182
Locus_334_Transcript_6/7_Confidence_0.438_Length_4681	p1	(T)10	10	2449	2458
Locus_334_Transcript_6/7_Confidence_0.438_Length_4681	complex	(T)12g(A)11	24	3075	3098
Locus_338_Transcript_1/1_Confidence_1.000_Length_1786	p1	(A)22	22	1	22
Locus_342_Transcript_1/7_Confidence_0.533_Length_2319	p1	(T)10	10	2175	2184
Locus_342_Transcript_3/7_Confidence_0.600_Length_2548	p1	(T)10	10	2404	2413
Locus_342_Transcript_5/7_Confidence_0.600_Length_2548	p1	(T)10	10	2404	2413
Locus_342_Transcript_6/7_Confidence_0.600_Length_2561	p1	(T)10	10	2405	2414
Locus_342_Transcript_7/7_Confidence_0.600_Length_2548	p1	(T)10	10	2404	2413
Locus_344_Transcript_1/1_Confidence_1.000_Length_441	p1	(A)13	13	19	31
Locus_346_Transcript_1/2_Confidence_1.000_Length_2087	p2	(AG)11	22	38	59
Locus_346_Transcript_2/2_Confidence_1.000_Length_2005	p2	(AG)11	22	38	59
Locus_353_Transcript_1/1_Confidence_1.000_Length_680	p3	(AAG)6	18	592	609
Locus_354_Transcript_1/2_Confidence_1.000_Length_1692	p2	(TC)7	14	166	179
Locus_355_Transcript_1/1_Confidence_1.000_Length_346	p3	(ATG)5	15	167	181
Locus_358_Transcript_1/1_Confidence_1.000_Length_2307	p1	(A)14	14	235	248
Locus_362_Transcript_2/8_Confidence_0.611_Length_4149	p1	(T)10	10	39	48
Locus_363_Transcript_1/4_Confidence_0.571_Length_997	p1	(T)10	10	984	993
Locus_363_Transcript_3/4_Confidence_0.714_Length_1955	p1	(T)10	10	1942	1951
Locus_363_Transcript_4/4_Confidence_0.571_Length_963	p1	(T)10	10	950	959
Locus_369_Transcript_1/4_Confidence_0.200_Length_1709	p1	(A)10	10	1	10
Locus_369_Transcript_2/4_Confidence_0.700_Length_2515	p1	(A)10	10	1	10
Locus_369_Transcript_3/4_Confidence_0.700_Length_2516	p1	(A)10	10	1	10
Locus_369_Transcript_4/4_Confidence_0.700_Length_2412	p1	(A)10	10	1	10
Locus_371_Transcript_1/1_Confidence_1.000_Length_137	p1	(A)39	39	99	137
Locus_373_Transcript_2/4_Confidence_0.444_Length_1082	p1	(T)10	10	90	99
Locus_374_Transcript_2/3_Confidence_0.571_Length_2034	p2	(AG)6	12	1876	1887
Locus_379_Transcript_2/3_Confidence_0.833_Length_2705	p1	(A)11	11	1566	1576
Locus_383_Transcript_1/1_Confidence_1.000_Length_949	p2	(CT)11	22	890	911
Locus_384_Transcript_1/1_Confidence_1.000_Length_1198	p1	(A)11	11	443	453
Locus_384_Transcript_1/1_Confidence_1.000_Length_1198	p1	(A)10	10	1032	1041
Locus_385_Transcript_1/2_Confidence_1.000_Length_2035	p3	(TTC)5	15	863	877
Locus_385_Transcript_1/2_Confidence_1.000_Length_2035	p2	(AG)12	24	1803	1826
Locus_385_Transcript_1/2_Confidence_1.000_Length_2035	p2	(AG)8	16	2009	2024
Locus_385_Transcript_2/2_Confidence_1.000_Length_876	p2	(AG)8	16	850	865
Locus_393_Transcript_1/2_Confidence_1.000_Length_2504	p1	(A)12	12	2089	2100
Locus_393_Transcript_2/2_Confidence_1.000_Length_672	p1	(A)12	12	257	268
Locus_395_Transcript_1/1_Confidence_1.000_Length_3215	p2	(TC)7	14	2736	2749
Locus_397_Transcript_1/2_Confidence_1.000_Length_3406	p1	(A)10	10	299	308
Locus_397_Transcript_2/2_Confidence_1.000_Length_1444	p1	(A)10	10	299	308
Locus_402_Transcript_1/2_Confidence_1.000_Length_2782	p2	(TC)15	30	2729	2758
Locus_402_Transcript_2/2_Confidence_1.000_Length_2588	p2	(TC)15	30	2535	2564
Locus_403_Transcript_1/2_Confidence_1.000_Length_823	p1	(A)10	10	676	685
Locus_403_Transcript_2/2_Confidence_1.000_Length_849	p1	(A)10	10	702	711
Locus_404_Transcript_1/2_Confidence_1.000_Length_2117	p2	(TG)6	12	555	566
Locus_407_Transcript_1/5_Confidence_0.222_Length_848	p1	(A)12	12	579	590
Locus_407_Transcript_2/5_Confidence_0.556_Length_1091	p5	(TCTTC)6	30	21	50
Locus_407_Transcript_3/5_Confidence_0.333_Length_1904	p1	(A)12	12	1635	1646
Locus_407_Transcript_4/5_Confidence_0.556_Length_1995	p5	(TCTTC)6	30	21	50
Locus_407_Transcript_4/5_Confidence_0.556_Length_1995	p3	(TCT)5	15	214	228
Locus_407_Transcript_4/5_Confidence_0.556_Length_1995	p1	(A)12	12	1726	1737
Locus_407_Transcript_5/5_Confidence_0.556_Length_994	p5	(TCTTC)6	30	21	50
Locus_407_Transcript_5/5_Confidence_0.556_Length_994	p1	(A)12	12	725	736
Locus_409_Transcript_1/4_Confidence_0.600_Length_3298	p2	(AG)20	40	1	40
Locus_409_Transcript_2/4_Confidence_0.400_Length_2365	p2	(AG)20	40	1	40
Locus_409_Transcript_3/4_Confidence_0.600_Length_3794	p2	(AG)20	40	1	40
Locus_409_Transcript_4/4_Confidence_0.600_Length_3298	p2	(AG)20	40	1	40
Locus_412_Transcript_2/5_Confidence_0.385_Length_1968	p2	(TC)17	34	930	963
Locus_412_Transcript_3/5_Confidence_0.692_Length_2408	p2	(TC)17	34	930	963
Locus_412_Transcript_4/5_Confidence_0.692_Length_2603	p2	(TC)17	34	930	963
Locus_412_Transcript_5/5_Confidence_0.692_Length_2722	p2	(TC)17	34	930	963
Locus_417_Transcript_1/5_Confidence_0.417_Length_836	p1	(T)10	10	28	37
Locus_417_Transcript_2/5_Confidence_0.250_Length_391	p1	(T)10	10	28	37
Locus_417_Transcript_3/5_Confidence_0.417_Length_1179	p1	(T)10	10	28	37
Locus_417_Transcript_3/5_Confidence_0.417_Length_1179	p1	(T)12	12	1062	1073
Locus_417_Transcript_4/5_Confidence_0.583_Length_1149	p1	(T)10	10	28	37
Locus_417_Transcript_4/5_Confidence_0.583_Length_1149	p3	(TTC)10	30	864	893
Locus_417_Transcript_5/5_Confidence_0.667_Length_1817	p1	(T)10	10	28	37
Locus_417_Transcript_5/5_Confidence_0.667_Length_1817	p3	(TTC)10	30	864	893
Locus_417_Transcript_5/5_Confidence_0.667_Length_1817	p1	(T)12	12	1700	1711
Locus_420_Transcript_2/3_Confidence_0.600_Length_1112	p2	(TA)6	12	886	897
Locus_420_Transcript_3/3_Confidence_0.600_Length_2085	p2	(TA)6	12	1859	1870
Locus_425_Transcript_1/2_Confidence_1.000_Length_1429	p1	(T)11	11	280	290
Locus_425_Transcript_1/2_Confidence_1.000_Length_1429	p1	(T)11	11	582	592
Locus_428_Transcript_1/2_Confidence_1.000_Length_5104	p1	(A)10	10	125	134
Locus_428_Transcript_1/2_Confidence_1.000_Length_5104	p1	(A)12	12	302	313
Locus_430_Transcript_1/1_Confidence_1.000_Length_2731	p1	(A)10	10	47	56
Locus_430_Transcript_1/1_Confidence_1.000_Length_2731	p2	(TC)11	22	268	289
Locus_431_Transcript_1/3_Confidence_0.812_Length_1211	p3	(AGA)14	42	1067	1108
Locus_431_Transcript_2/3_Confidence_0.250_Length_349	p3	(AGA)11	33	214	246
Locus_431_Transcript_3/3_Confidence_0.500_Length_146	p3	(AAG)14	42	1	42
Locus_432_Transcript_1/4_Confidence_0.700_Length_3490	p2	(GA)15	30	3461	3490
Locus_432_Transcript_2/4_Confidence_0.700_Length_4109	p1	(A)10	10	3079	3088
Locus_432_Transcript_2/4_Confidence_0.700_Length_4109	p2	(GA)15	30	4080	4109
Locus_432_Transcript_3/4_Confidence_0.700_Length_4180	p1	(A)10	10	3079	3088
Locus_432_Transcript_3/4_Confidence_0.700_Length_4180	p2	(GA)15	30	4151	4180
Locus_432_Transcript_4/4_Confidence_0.700_Length_4281	p1	(A)10	10	3079	3088
Locus_432_Transcript_4/4_Confidence_0.700_Length_4281	p2	(GA)15	30	4252	4281
Locus_433_Transcript_1/3_Confidence_0.600_Length_937	p2	(GA)7	14	62	75
Locus_433_Transcript_2/3_Confidence_0.800_Length_1240	p2	(GA)7	14	62	75
Locus_433_Transcript_2/3_Confidence_0.800_Length_1240	p2	(TC)10	20	600	619
Locus_433_Transcript_3/3_Confidence_0.600_Length_1081	p2	(GA)7	14	62	75
Locus_436_Transcript_1/8_Confidence_0.400_Length_1076	p1	(A)10	10	6	15
Locus_436_Transcript_1/8_Confidence_0.400_Length_1076	p1	(T)11	11	576	586
Locus_436_Transcript_2/8_Confidence_0.150_Length_292	p1	(A)10	10	6	15
Locus_436_Transcript_3/8_Confidence_0.650_Length_2415	p1	(A)10	10	6	15
Locus_436_Transcript_3/8_Confidence_0.650_Length_2415	p1	(T)11	11	470	480
Locus_436_Transcript_4/8_Confidence_0.650_Length_2502	p1	(A)10	10	6	15
Locus_436_Transcript_4/8_Confidence_0.650_Length_2502	p1	(T)11	11	576	586
Locus_436_Transcript_6/8_Confidence_0.450_Length_1401	p1	(A)10	10	6	15
Locus_436_Transcript_6/8_Confidence_0.450_Length_1401	p1	(T)11	11	576	586
Locus_436_Transcript_7/8_Confidence_0.500_Length_1807	p1	(A)10	10	6	15
Locus_436_Transcript_7/8_Confidence_0.500_Length_1807	p1	(T)11	11	576	586
Locus_436_Transcript_8/8_Confidence_0.650_Length_2521	p1	(A)10	10	6	15
Locus_436_Transcript_8/8_Confidence_0.650_Length_2521	p1	(T)11	11	576	586
Locus_439_Transcript_1/4_Confidence_0.429_Length_1043	complex	(TC)6actctgttctgtttctgctctcatccttcgcagttggcttcatcgctcttcgtttcttcgc(CT)7	87	55	141
Locus_439_Transcript_4/4_Confidence_0.571_Length_1269	complex	(TC)6actctgttctgtttctgctctcatccttcgcagttggcttcatcgctcttcgtttcttcgc(CT)7	87	55	141
Locus_440_Transcript_1/1_Confidence_1.000_Length_992	p1	(A)10	10	197	206
Locus_444_Transcript_1/5_Confidence_0.636_Length_2195	p1	(A)10	10	2156	2165
Locus_444_Transcript_2/5_Confidence_0.455_Length_652	p1	(A)10	10	613	622
Locus_444_Transcript_3/5_Confidence_0.636_Length_2580	p1	(A)10	10	2541	2550
Locus_444_Transcript_5/5_Confidence_0.636_Length_2175	p1	(A)10	10	2136	2145
Locus_447_Transcript_1/2_Confidence_1.000_Length_1838	p1	(A)10	10	1641	1650
Locus_447_Transcript_1/2_Confidence_1.000_Length_1838	p1	(A)10	10	1804	1813
Locus_447_Transcript_2/2_Confidence_1.000_Length_1351	p1	(A)10	10	1154	1163
Locus_447_Transcript_2/2_Confidence_1.000_Length_1351	p1	(A)10	10	1317	1326
Locus_449_Transcript_1/1_Confidence_1.000_Length_2956	p1	(T)11	11	2946	2956
Locus_450_Transcript_1/2_Confidence_1.000_Length_956	p1	(A)34	34	1	34
Locus_450_Transcript_2/2_Confidence_1.000_Length_1329	p1	(A)34	34	1	34
Locus_451_Transcript_1/1_Confidence_1.000_Length_1968	p1	(G)11	11	269	279
Locus_455_Transcript_1/1_Confidence_1.000_Length_4105	p1	(T)10	10	4096	4105
Locus_456_Transcript_1/1_Confidence_1.000_Length_4821	p2	(TC)6	12	1805	1816
Locus_457_Transcript_1/1_Confidence_1.000_Length_1276	p1	(A)11	11	1266	1276
Locus_460_Transcript_1/1_Confidence_1.000_Length_1840	p1	(T)11	11	1690	1700
Locus_461_Transcript_1/4_Confidence_0.500_Length_1415	p1	(A)10	10	168	177
Locus_461_Transcript_2/4_Confidence_0.500_Length_1622	p1	(T)15	15	249	263
Locus_461_Transcript_3/4_Confidence_0.500_Length_1336	p1	(A)10	10	168	177
Locus_461_Transcript_4/4_Confidence_0.375_Length_1493	p1	(T)15	15	249	263
Locus_463_Transcript_1/1_Confidence_1.000_Length_1472	p1	(A)10	10	1463	1472
Locus_466_Transcript_1/2_Confidence_1.000_Length_4462	p1	(A)10	10	352	361
Locus_466_Transcript_2/2_Confidence_1.000_Length_1467	p1	(A)10	10	352	361
Locus_467_Transcript_2/4_Confidence_0.286_Length_620	p3	(AAT)5	15	143	157
Locus_467_Transcript_2/4_Confidence_0.286_Length_620	p1	(T)12	12	457	468
Locus_467_Transcript_3/4_Confidence_0.571_Length_1321	p3	(AAT)5	15	143	157
Locus_467_Transcript_4/4_Confidence_0.571_Length_990	p3	(AAT)5	15	143	157
Locus_481_Transcript_4/5_Confidence_0.500_Length_1659	p1	(T)10	10	1357	1366
Locus_482_Transcript_1/4_Confidence_0.222_Length_794	p1	(A)15	15	15	29
Locus_483_Transcript_1/1_Confidence_1.000_Length_2826	p2	(TA)6	12	233	244
Locus_494_Transcript_1/2_Confidence_1.000_Length_1581	p1	(A)10	10	1554	1563
Locus_494_Transcript_2/2_Confidence_1.000_Length_807	p1	(A)10	10	780	789
Locus_495_Transcript_1/6_Confidence_0.688_Length_1236	p3	(AGA)6	18	206	223
Locus_495_Transcript_2/6_Confidence_0.688_Length_1248	p3	(AGA)6	18	206	223
Locus_495_Transcript_3/6_Confidence_0.688_Length_1262	p3	(AGA)6	18	206	223
Locus_495_Transcript_4/6_Confidence_0.688_Length_1543	p3	(AGA)6	18	206	223
Locus_495_Transcript_5/6_Confidence_0.688_Length_2383	p3	(AGA)6	18	206	223
Locus_495_Transcript_6/6_Confidence_0.688_Length_1165	p3	(AGA)6	18	206	223
Locus_496_Transcript_1/1_Confidence_1.000_Length_1681	p3	(CCA)5	15	931	945
Locus_496_Transcript_1/1_Confidence_1.000_Length_1681	p2	(AG)6	12	1637	1648
Locus_498_Transcript_1/1_Confidence_1.000_Length_1506	p1	(A)26	26	1	26
Locus_506_Transcript_1/2_Confidence_1.000_Length_3007	p1	(G)10	10	2530	2539
Locus_506_Transcript_2/2_Confidence_1.000_Length_996	p1	(G)10	10	519	528
Locus_507_Transcript_1/2_Confidence_1.000_Length_1478	p3	(GCC)6	18	21	38
Locus_507_Transcript_2/2_Confidence_1.000_Length_1784	p3	(GCC)6	18	21	38
Locus_509_Transcript_1/2_Confidence_1.000_Length_2312	p1	(A)10	10	34	43
Locus_509_Transcript_2/2_Confidence_1.000_Length_1570	p1	(A)10	10	34	43
Locus_511_Transcript_1/2_Confidence_1.000_Length_1294	p3	(AAG)14	42	1	42
Locus_511_Transcript_2/2_Confidence_1.000_Length_1193	p3	(AGA)6	18	1	18
Locus_513_Transcript_2/4_Confidence_0.625_Length_5825	p1	(A)12	12	1	12
Locus_516_Transcript_1/2_Confidence_1.000_Length_688	p2	(TA)6	12	307	318
Locus_519_Transcript_1/1_Confidence_1.000_Length_1945	p1	(A)13	13	208	220
Locus_519_Transcript_1/1_Confidence_1.000_Length_1945	p2	(AG)7	14	1895	1908
Locus_520_Transcript_1/4_Confidence_0.250_Length_176	p1	(T)19	19	22	40
Locus_520_Transcript_2/4_Confidence_0.375_Length_174	p1	(T)38	38	1	38
Locus_520_Transcript_3/4_Confidence_0.625_Length_846	p1	(T)23	23	688	710
Locus_520_Transcript_4/4_Confidence_0.625_Length_2109	p1	(T)23	23	1951	1973
Locus_521_Transcript_1/3_Confidence_0.833_Length_1870	p3	(AGA)5	15	1313	1327
Locus_521_Transcript_2/3_Confidence_0.667_Length_2219	p3	(AGA)5	15	1662	1676
Locus_521_Transcript_3/3_Confidence_0.667_Length_1742	p3	(AGA)5	15	1185	1199
Locus_522_Transcript_1/1_Confidence_1.000_Length_2480	p3	(TGC)5	15	2170	2184
Locus_524_Transcript_3/6_Confidence_0.615_Length_2398	p1	(T)11	11	2	12
Locus_525_Transcript_1/2_Confidence_1.000_Length_443	p1	(A)11	11	414	424
Locus_525_Transcript_2/2_Confidence_1.000_Length_383	p1	(A)11	11	354	364
Locus_529_Transcript_1/1_Confidence_1.000_Length_217	p3	(GCG)5	15	1	15
Locus_529_Transcript_1/1_Confidence_1.000_Length_217	p1	(A)11	11	178	188
Locus_530_Transcript_1/1_Confidence_1.000_Length_1589	p2	(CT)14	28	1363	1390
Locus_531_Transcript_1/2_Confidence_1.000_Length_1049	p2	(CT)10	20	272	291
Locus_531_Transcript_1/2_Confidence_1.000_Length_1049	complex	(GAA)5gcagaagaagaagaaactgatgttattgaggaaagtgagattgaattgactttggggccttcttctcaaatcagag(GGA)5acaaaaaactgggttctgattctgctgccactagcttc(TCT)5	159	557	715
Locus_531_Transcript_1/2_Confidence_1.000_Length_1049	p3	(TCT)9	27	971	997
Locus_531_Transcript_2/2_Confidence_1.000_Length_968	p2	(CT)10	20	272	291
Locus_531_Transcript_2/2_Confidence_1.000_Length_968	complex	(GAA)5gcagaagaagaagaaactgatgttattgaggaaagtgagattgaattgactttggggccttcttctcaaatcagag(GGA)5acaaaaaactgggttctgattctgctgccactagcttc(TCT)5	159	476	634
Locus_531_Transcript_2/2_Confidence_1.000_Length_968	p3	(TCT)9	27	890	916
Locus_535_Transcript_1/1_Confidence_1.000_Length_1861	p1	(T)13	13	1	13
Locus_536_Transcript_1/3_Confidence_0.714_Length_1832	p2	(TC)6	12	1	12
Locus_536_Transcript_2/3_Confidence_0.714_Length_1831	p2	(TC)6	12	1	12
Locus_536_Transcript_3/3_Confidence_0.714_Length_1742	p2	(TC)6	12	1	12
Locus_537_Transcript_1/1_Confidence_1.000_Length_707	complex	(T)10cctttctccattaattcatattttcttcttcctttctctttctttacagattttttctttc(T)10ccctttttgggggttattgacttatcttcatcatca(TCT)5	132	377	508
Locus_540_Transcript_1/1_Confidence_1.000_Length_7396	p4	(AGTG)5	20	147	166
Locus_542_Transcript_1/2_Confidence_1.000_Length_1029	p1	(A)10	10	165	174
Locus_542_Transcript_2/2_Confidence_1.000_Length_1033	p1	(A)10	10	165	174
Locus_544_Transcript_3/4_Confidence_0.667_Length_1914	p5	(AAAAC)5	25	1220	1244
Locus_548_Transcript_1/1_Confidence_1.000_Length_5938	p1	(A)11	11	5870	5880
Locus_549_Transcript_1/2_Confidence_1.000_Length_3227	p3	(AGC)6	18	289	306
Locus_549_Transcript_1/2_Confidence_1.000_Length_3227	p2	(AG)6	12	3190	3201
Locus_549_Transcript_2/2_Confidence_1.000_Length_1054	p3	(AGC)6	18	289	306
Locus_550_Transcript_1/3_Confidence_0.444_Length_629	p2	(TC)7	14	1	14
Locus_550_Transcript_1/3_Confidence_0.444_Length_629	p1	(A)14	14	589	602
Locus_550_Transcript_2/3_Confidence_0.778_Length_1050	p2	(TC)7	14	1	14
Locus_550_Transcript_2/3_Confidence_0.778_Length_1050	p1	(T)14	14	337	350
Locus_550_Transcript_2/3_Confidence_0.778_Length_1050	p1	(A)14	14	986	999
Locus_550_Transcript_3/3_Confidence_0.778_Length_653	p2	(TC)7	14	1	14
Locus_550_Transcript_3/3_Confidence_0.778_Length_653	p1	(A)14	14	589	602
Locus_553_Transcript_1/2_Confidence_1.000_Length_2525	p2	(TC)6	12	1	12
Locus_553_Transcript_2/2_Confidence_1.000_Length_2120	p2	(TC)6	12	1	12
Locus_559_Transcript_2/4_Confidence_0.286_Length_928	p1	(A)11	11	748	758
Locus_562_Transcript_1/3_Confidence_0.600_Length_1070	p1	(T)10	10	598	607
Locus_562_Transcript_1/3_Confidence_0.600_Length_1070	p2	(AT)12	24	867	890
Locus_562_Transcript_2/3_Confidence_0.600_Length_1356	p1	(T)14	14	194	207
Locus_562_Transcript_2/3_Confidence_0.600_Length_1356	p1	(T)10	10	884	893
Locus_562_Transcript_2/3_Confidence_0.600_Length_1356	p2	(AT)12	24	1153	1176
Locus_562_Transcript_3/3_Confidence_0.600_Length_992	p1	(T)10	10	520	529
Locus_562_Transcript_3/3_Confidence_0.600_Length_992	p2	(AT)12	24	789	812
Locus_563_Transcript_1/4_Confidence_0.500_Length_3119	p2	(AG)8	16	2547	2562
Locus_563_Transcript_1/4_Confidence_0.500_Length_3119	complex	(TA)7aattaaaa(AT)8	38	2672	2709
Locus_563_Transcript_1/4_Confidence_0.500_Length_3119	complex	(AGC)6agtttcaattcacctccaaatcacatgcttcttccaacttccaagtaaatttctaatgttttgatttctctgtgtatttcttaaatgtatggtgat(GTA)5	129	2824	2952
Locus_563_Transcript_1/4_Confidence_0.500_Length_3119	p1	(T)13	13	3083	3095
Locus_563_Transcript_2/4_Confidence_0.700_Length_3498	p2	(AG)8	16	2926	2941
Locus_563_Transcript_2/4_Confidence_0.700_Length_3498	complex	(TA)7aattaaaa(AT)8	38	3051	3088
Locus_563_Transcript_2/4_Confidence_0.700_Length_3498	complex	(AGC)6agtttcaattcacctccaaatcacatgcttcttccaacttccaagtaaatttctaatgttttgatttctctgtgtatttcttaaatgtatggtgat(GTA)5	129	3203	3331
Locus_563_Transcript_2/4_Confidence_0.700_Length_3498	p1	(T)13	13	3462	3474
Locus_563_Transcript_3/4_Confidence_0.500_Length_2984	p2	(AG)8	16	2412	2427
Locus_563_Transcript_3/4_Confidence_0.500_Length_2984	complex	(TA)7aattaaaa(AT)8	38	2537	2574
Locus_563_Transcript_3/4_Confidence_0.500_Length_2984	complex	(AGC)6agtttcaattcacctccaaatcacatgcttcttccaacttccaagtaaatttctaatgttttgatttctctgtgtatttcttaaatgtatggtgat(GTA)5	129	2689	2817
Locus_563_Transcript_3/4_Confidence_0.500_Length_2984	p1	(T)13	13	2948	2960
Locus_563_Transcript_4/4_Confidence_0.700_Length_3626	p2	(AG)8	16	3054	3069
Locus_563_Transcript_4/4_Confidence_0.700_Length_3626	complex	(TA)7aattaaaa(AT)8	38	3179	3216
Locus_563_Transcript_4/4_Confidence_0.700_Length_3626	complex	(AGC)6agtttcaattcacctccaaatcacatgcttcttccaacttccaagtaaatttctaatgttttgatttctctgtgtatttcttaaatgtatggtgat(GTA)5	129	3331	3459
Locus_563_Transcript_4/4_Confidence_0.700_Length_3626	p1	(T)13	13	3590	3602
Locus_568_Transcript_1/1_Confidence_1.000_Length_1738	p1	(A)11	11	6	16
Locus_568_Transcript_1/1_Confidence_1.000_Length_1738	p2	(GA)16	32	1415	1446
Locus_570_Transcript_1/2_Confidence_1.000_Length_2335	p2	(TC)8	16	58	73
Locus_570_Transcript_2/2_Confidence_1.000_Length_2545	p2	(TC)8	16	58	73
Locus_571_Transcript_2/2_Confidence_1.000_Length_721	p2	(AG)7	14	701	714
Locus_572_Transcript_1/1_Confidence_1.000_Length_2797	p1	(T)20	20	2496	2515
Locus_573_Transcript_1/1_Confidence_1.000_Length_985	p1	(A)11	11	857	867
Locus_575_Transcript_1/1_Confidence_1.000_Length_1804	complex	(GAA)7agctcacca(T)10ccttttgtatcttcgacgcctcagagatcgactggtccacgctctcttctctgacccaccaaccaccattaaacccttttctctctt(TC)6	139	84	222
Locus_578_Transcript_1/3_Confidence_0.667_Length_3148	complex	(AG)7(GA)6	26	13	38
Locus_578_Transcript_1/3_Confidence_0.667_Length_3148	p2	(TC)9	18	205	222
Locus_578_Transcript_1/3_Confidence_0.667_Length_3148	p2	(TA)8	16	476	491
Locus_578_Transcript_2/3_Confidence_0.667_Length_3041	complex	(AG)7(GA)6	26	13	38
Locus_578_Transcript_2/3_Confidence_0.667_Length_3041	p2	(TA)8	16	369	384
Locus_578_Transcript_3/3_Confidence_0.500_Length_1877	complex	(AG)7(GA)6	26	13	38
Locus_580_Transcript_2/5_Confidence_0.364_Length_281	p1	(A)13	13	26	38
Locus_581_Transcript_1/5_Confidence_0.364_Length_3247	p6	(TTTTTG)5	30	152	181
Locus_581_Transcript_2/5_Confidence_0.636_Length_4302	p6	(TTTTTG)5	30	152	181
Locus_581_Transcript_3/5_Confidence_0.636_Length_4362	p6	(TTTTTG)5	30	152	181
Locus_581_Transcript_5/5_Confidence_0.636_Length_4212	p6	(TTTTTG)5	30	152	181
Locus_583_Transcript_1/2_Confidence_1.000_Length_515	complex	(T)11gc(T)18	31	213	243
Locus_583_Transcript_2/2_Confidence_1.000_Length_309	complex	(T)18nn(T)18	38	1	38
Locus_584_Transcript_1/1_Confidence_1.000_Length_803	p1	(G)10	10	197	206
Locus_584_Transcript_1/1_Confidence_1.000_Length_803	complex	(TTC)5gattcc(T)17	38	758	795
Locus_585_Transcript_1/2_Confidence_1.000_Length_1227	p1	(T)11	11	795	805
Locus_585_Transcript_1/2_Confidence_1.000_Length_1227	p1	(T)10	10	973	982
Locus_586_Transcript_1/3_Confidence_0.571_Length_2874	p1	(T)12	12	2	13
Locus_586_Transcript_1/3_Confidence_0.571_Length_2874	p1	(T)13	13	2725	2737
Locus_586_Transcript_2/3_Confidence_0.571_Length_2917	p1	(T)12	12	2	13
Locus_586_Transcript_3/3_Confidence_0.714_Length_2746	p1	(T)12	12	2	13
Locus_587_Transcript_1/1_Confidence_1.000_Length_2334	p1	(A)10	10	2219	2228
Locus_588_Transcript_9/21_Confidence_1.000_Length_469	p1	(T)10	10	240	249
Locus_588_Transcript_11/21_Confidence_1.000_Length_284	complex	(T)10caaag(A)11	26	259	284
Locus_588_Transcript_15/21_Confidence_0.258_Length_5328	p1	(T)10	10	1584	1593
Locus_588_Transcript_16/21_Confidence_0.274_Length_6900	p1	(T)10	10	3156	3165
Locus_588_Transcript_18/21_Confidence_0.210_Length_5222	p1	(T)10	10	3156	3165
Locus_589_Transcript_1/3_Confidence_0.667_Length_1868	p3	(GGA)5	15	1709	1723
Locus_589_Transcript_3/3_Confidence_0.667_Length_1731	p3	(GGA)5	15	1572	1586
Locus_596_Transcript_1/4_Confidence_0.778_Length_2076	p1	(A)10	10	257	266
Locus_596_Transcript_1/4_Confidence_0.778_Length_2076	p3	(GAA)6	18	2058	2075
Locus_596_Transcript_2/4_Confidence_0.667_Length_2036	p1	(A)10	10	257	266
Locus_596_Transcript_2/4_Confidence_0.667_Length_2036	p3	(GAA)6	18	2018	2035
Locus_596_Transcript_3/4_Confidence_0.667_Length_2586	p1	(A)10	10	257	266
Locus_596_Transcript_3/4_Confidence_0.667_Length_2586	p3	(GAA)6	18	2568	2585
Locus_596_Transcript_4/4_Confidence_0.667_Length_1942	p1	(A)10	10	257	266
Locus_596_Transcript_4/4_Confidence_0.667_Length_1942	p3	(GAA)6	18	1924	1941
Locus_600_Transcript_1/1_Confidence_1.000_Length_1030	p1	(T)13	13	719	731
Locus_601_Transcript_2/2_Confidence_1.000_Length_949	p1	(T)16	16	910	925
Locus_606_Transcript_1/1_Confidence_1.000_Length_354	complex	(AAG)8acgtaatttatgc(AG)7	51	285	335
Locus_611_Transcript_1/9_Confidence_0.077_Length_588	p1	(T)10	10	1	10
Locus_611_Transcript_2/9_Confidence_0.615_Length_1506	p1	(T)10	10	1	10
Locus_611_Transcript_3/9_Confidence_0.615_Length_1523	p1	(T)10	10	1	10
Locus_611_Transcript_4/9_Confidence_0.615_Length_1511	p1	(T)10	10	1	10
Locus_611_Transcript_5/9_Confidence_0.615_Length_1426	p1	(T)10	10	1	10
Locus_611_Transcript_5/9_Confidence_0.615_Length_1426	complex	(AG)7cagagagcaaaaagcagagtaaagc(AG)6	51	1230	1280
Locus_611_Transcript_6/9_Confidence_0.615_Length_1514	p1	(T)10	10	1	10
Locus_611_Transcript_7/9_Confidence_0.615_Length_1507	p1	(T)10	10	1	10
Locus_611_Transcript_7/9_Confidence_0.615_Length_1507	complex	(AG)7cagagagcaaaaagcagagtaaagc(AG)6	51	1311	1361
Locus_611_Transcript_8/9_Confidence_0.615_Length_1521	p1	(T)10	10	1	10
Locus_611_Transcript_9/9_Confidence_0.615_Length_1421	p1	(T)10	10	1	10
Locus_613_Transcript_1/2_Confidence_1.000_Length_1357	p1	(A)10	10	1348	1357
Locus_613_Transcript_2/2_Confidence_1.000_Length_1070	p1	(A)10	10	1061	1070
Locus_616_Transcript_2/9_Confidence_0.565_Length_3518	complex	(A)14ctaatttgtttatttat(TTA)5	46	21	66
Locus_616_Transcript_3/9_Confidence_0.565_Length_3404	complex	(A)14ctaatttgtttatttat(TTA)5	46	21	66
Locus_616_Transcript_4/9_Confidence_0.435_Length_2291	complex	(A)14ctaatttgtttatttat(TTA)5	46	21	66
Locus_616_Transcript_5/9_Confidence_0.565_Length_2892	complex	(A)14ctaatttgtttatttat(TTA)5	46	21	66
Locus_616_Transcript_6/9_Confidence_0.609_Length_3868	complex	(A)14ctaatttgtttatttat(TTA)5	46	21	66
Locus_616_Transcript_6/9_Confidence_0.609_Length_3868	p2	(AT)8	16	2062	2077
Locus_616_Transcript_7/9_Confidence_0.565_Length_3609	complex	(A)14ctaatttgtttatttat(TTA)5	46	21	66
Locus_616_Transcript_8/9_Confidence_0.609_Length_3992	complex	(A)14ctaatttgtttatttat(TTA)5	46	21	66
Locus_616_Transcript_8/9_Confidence_0.609_Length_3992	p2	(AT)8	16	2186	2201
Locus_616_Transcript_9/9_Confidence_0.565_Length_3490	complex	(A)14ctaatttgtttatttat(TTA)5	46	21	66
Locus_620_Transcript_3/3_Confidence_0.714_Length_989	p2	(CT)7	14	639	652
Locus_621_Transcript_5/8_Confidence_0.333_Length_1790	p1	(T)14	14	1	14
Locus_628_Transcript_1/2_Confidence_1.000_Length_1125	p1	(A)12	12	13	24
Locus_628_Transcript_1/2_Confidence_1.000_Length_1125	complex	(A)10tacacagaacatgcacgttcccaagctggaacca(TTC)5	59	220	278
Locus_628_Transcript_1/2_Confidence_1.000_Length_1125	p1	(T)12	12	1086	1097
Locus_628_Transcript_2/2_Confidence_1.000_Length_1107	p1	(A)12	12	13	24
Locus_628_Transcript_2/2_Confidence_1.000_Length_1107	complex	(A)10tacacagaacatgcacgttcccaagctggaacca(TTC)5	59	220	278
Locus_628_Transcript_2/2_Confidence_1.000_Length_1107	p1	(T)12	12	1068	1079
Locus_635_Transcript_1/4_Confidence_0.750_Length_987	complex	(CTT)14caaatttccttctctttctctctgttttctccttcttcttcttcctttctttctgggtttgctttttttgttctctctctctggttttgttctg(CT)20	176	812	987
Locus_635_Transcript_2/4_Confidence_0.750_Length_996	complex	(CTT)14caaatttccttctctttctctctgttttctccttcttcttcttcctttctttctgggtttgctttttttgttctctctctctggttttgttctg(CT)18	172	812	983
Locus_635_Transcript_3/4_Confidence_0.700_Length_1148	complex	(CTT)14caaatttccttctctttctctctgttttctccttcttcttcttcctttctttctgggtttgctttttttgttctctctctctggttttgttctg(CT)18	172	965	1136
Locus_635_Transcript_4/4_Confidence_0.700_Length_995	complex	(CTT)14caaatttccttctctttctctctgttttctccttcttcttcttcctttctttctgggtttgctttttttgttctctctctctggttttgttctg(CT)18	172	812	983
Locus_636_Transcript_1/3_Confidence_0.600_Length_2078	p1	(T)12	12	2039	2050
Locus_636_Transcript_2/3_Confidence_0.400_Length_1564	p1	(T)12	12	1525	1536
Locus_636_Transcript_3/3_Confidence_0.600_Length_5100	p1	(T)12	12	5061	5072
Locus_638_Transcript_1/3_Confidence_0.667_Length_2241	p1	(T)11	11	1616	1626
Locus_638_Transcript_2/3_Confidence_0.833_Length_2526	p1	(T)11	11	1901	1911
Locus_638_Transcript_3/3_Confidence_0.667_Length_2143	p1	(T)11	11	1518	1528
Locus_640_Transcript_1/7_Confidence_0.235_Length_1386	complex	(A)13gtcctcaatattagtaatagaacttcaatattgccta(AT)7	64	28	91
Locus_640_Transcript_1/7_Confidence_0.235_Length_1386	p2	(CT)19	38	1346	1383
Locus_640_Transcript_2/7_Confidence_0.118_Length_708	p1	(T)10	10	282	291
Locus_640_Transcript_3/7_Confidence_0.118_Length_1019	complex	(A)13gtcctcaatattagtaatagaacttcaatattgccta(AT)7	64	28	91
Locus_640_Transcript_4/7_Confidence_0.529_Length_619	complex	(CT)20catccgtctctgcgattttctttctctgattgatttgaatttcac(T)10	95	2	96
Locus_640_Transcript_5/7_Confidence_0.529_Length_1251	complex	(CT)20catccgtctctgcgattttctttctctgattgatttgaatttcac(T)10	95	2	96
Locus_640_Transcript_6/7_Confidence_0.588_Length_2036	complex	(A)13gtcctcaatattagtaatagaacttcaatattgccta(AT)7	64	28	91
Locus_640_Transcript_6/7_Confidence_0.588_Length_2036	complex	(CT)19ccatccgtctctgcgattttctttctctgattgatttgaatttcac(T)10	94	1346	1439
Locus_640_Transcript_7/7_Confidence_0.529_Length_693	complex	(CT)20catccgtctctgcgattttctttctctgattgatttgaatttcac(T)10	95	2	96
Locus_643_Transcript_3/3_Confidence_0.400_Length_2066	p2	(TA)6	12	4	15
Locus_645_Transcript_1/1_Confidence_1.000_Length_939	p3	(GAA)7	21	18	38
Locus_649_Transcript_1/1_Confidence_1.000_Length_1074	p1	(T)11	11	1	11
Locus_650_Transcript_2/5_Confidence_0.600_Length_984	p1	(A)12	12	945	956
Locus_650_Transcript_3/5_Confidence_0.600_Length_947	p1	(A)12	12	908	919
Locus_650_Transcript_4/5_Confidence_0.500_Length_1072	p1	(A)12	12	1033	1044
Locus_650_Transcript_5/5_Confidence_0.600_Length_893	p1	(A)12	12	854	865
Locus_651_Transcript_1/1_Confidence_1.000_Length_2392	complex	(AG)7aagggggaaaaaattttagagagagaaagcttctctaagctctctctgtttctgagtttctg(T)16	92	57	148
Locus_651_Transcript_1/1_Confidence_1.000_Length_2392	p3	(AGC)6	18	2372	2389
Locus_658_Transcript_1/1_Confidence_1.000_Length_2031	p3	(ACA)5	15	59	73
Locus_658_Transcript_1/1_Confidence_1.000_Length_2031	p1	(A)10	10	1697	1706
Locus_658_Transcript_1/1_Confidence_1.000_Length_2031	p1	(T)11	11	1860	1870
Locus_661_Transcript_1/2_Confidence_1.000_Length_1316	p3	(TCT)5	15	1281	1295
Locus_661_Transcript_2/2_Confidence_1.000_Length_421	p3	(TCT)5	15	386	400
Locus_663_Transcript_1/3_Confidence_0.400_Length_2415	p3	(AGA)6	18	2311	2328
Locus_663_Transcript_2/3_Confidence_0.600_Length_2552	p3	(AGA)6	18	2448	2465
Locus_663_Transcript_3/3_Confidence_0.600_Length_2425	p3	(AGA)6	18	2321	2338
Locus_667_Transcript_1/1_Confidence_1.000_Length_295	p1	(T)12	12	26	37
Locus_668_Transcript_1/3_Confidence_0.400_Length_555	p3	(CTT)12	36	319	354
Locus_668_Transcript_2/3_Confidence_0.867_Length_772	p3	(CTT)14	42	319	360
Locus_668_Transcript_3/3_Confidence_0.867_Length_561	p3	(CTT)14	42	319	360
Locus_673_Transcript_1/5_Confidence_0.375_Length_1500	p1	(T)10	10	484	493
Locus_673_Transcript_2/5_Confidence_0.500_Length_1517	p3	(GAA)6	18	1475	1492
Locus_673_Transcript_3/5_Confidence_0.375_Length_1517	p3	(GAA)6	18	1475	1492
Locus_673_Transcript_4/5_Confidence_0.500_Length_1990	p3	(GAA)6	18	1948	1965
Locus_673_Transcript_5/5_Confidence_0.375_Length_2223	p1	(T)10	10	484	493
Locus_673_Transcript_5/5_Confidence_0.375_Length_2223	p3	(GAA)6	18	2181	2198
Locus_674_Transcript_4/5_Confidence_0.636_Length_2474	p1	(T)10	10	2303	2312
Locus_679_Transcript_1/1_Confidence_1.000_Length_1816	p1	(A)11	11	1751	1761
Locus_680_Transcript_1/2_Confidence_1.000_Length_1737	p1	(A)11	11	322	332
Locus_682_Transcript_1/3_Confidence_0.714_Length_2160	p1	(T)10	10	1741	1750
Locus_682_Transcript_2/3_Confidence_0.714_Length_3491	p1	(T)10	10	3072	3081
Locus_682_Transcript_3/3_Confidence_0.714_Length_3415	p1	(T)10	10	2996	3005
Locus_683_Transcript_2/3_Confidence_0.333_Length_958	p1	(T)10	10	925	934
Locus_687_Transcript_1/2_Confidence_1.000_Length_958	p3	(ATC)5	15	743	757
Locus_687_Transcript_2/2_Confidence_1.000_Length_886	p3	(ATC)5	15	671	685
Locus_690_Transcript_1/4_Confidence_0.667_Length_4038	p1	(T)10	10	3773	3782
Locus_690_Transcript_1/4_Confidence_0.667_Length_4038	p1	(A)11	11	4028	4038
Locus_690_Transcript_3/4_Confidence_0.667_Length_4433	p1	(T)10	10	4168	4177
Locus_690_Transcript_3/4_Confidence_0.667_Length_4433	p1	(A)11	11	4423	4433
Locus_690_Transcript_4/4_Confidence_0.667_Length_3919	p1	(T)10	10	3654	3663
Locus_690_Transcript_4/4_Confidence_0.667_Length_3919	p1	(A)11	11	3909	3919
Locus_691_Transcript_1/1_Confidence_1.000_Length_1771	p3	(TTG)7	21	251	271
Locus_693_Transcript_2/4_Confidence_0.375_Length_1014	p3	(ATC)5	15	652	666
Locus_693_Transcript_3/4_Confidence_0.625_Length_1298	p2	(CT)19	38	1	38
Locus_693_Transcript_3/4_Confidence_0.625_Length_1298	p3	(ATC)5	15	936	950
Locus_693_Transcript_4/4_Confidence_0.500_Length_1229	p3	(ATC)5	15	867	881
Locus_699_Transcript_1/2_Confidence_1.000_Length_1726	p1	(T)12	12	146	157
Locus_699_Transcript_2/2_Confidence_1.000_Length_1627	p1	(T)12	12	146	157
Locus_703_Transcript_4/4_Confidence_0.375_Length_864	p1	(T)10	10	594	603
Locus_706_Transcript_3/10_Confidence_0.639_Length_3983	p1	(T)13	13	629	641
Locus_706_Transcript_3/10_Confidence_0.639_Length_3983	p1	(T)15	15	2012	2026
Locus_706_Transcript_4/10_Confidence_0.611_Length_3975	p1	(T)13	13	629	641
Locus_706_Transcript_4/10_Confidence_0.611_Length_3975	p1	(T)15	15	2012	2026
Locus_706_Transcript_5/10_Confidence_0.639_Length_4016	p1	(T)13	13	629	641
Locus_706_Transcript_5/10_Confidence_0.639_Length_4016	p1	(T)15	15	2012	2026
Locus_706_Transcript_7/10_Confidence_0.611_Length_4025	p1	(T)13	13	629	641
Locus_706_Transcript_7/10_Confidence_0.611_Length_4025	p1	(T)15	15	2012	2026
Locus_706_Transcript_8/10_Confidence_0.611_Length_4020	p1	(T)13	13	629	641
Locus_706_Transcript_8/10_Confidence_0.611_Length_4020	p1	(T)15	15	2012	2026
Locus_706_Transcript_9/10_Confidence_0.611_Length_3745	p1	(T)13	13	629	641
Locus_706_Transcript_10/10_Confidence_0.611_Length_3862	p1	(T)13	13	629	641
Locus_706_Transcript_10/10_Confidence_0.611_Length_3862	p1	(T)15	15	2012	2026
Locus_709_Transcript_1/8_Confidence_0.500_Length_2439	p1	(A)10	10	2261	2270
Locus_709_Transcript_2/8_Confidence_0.100_Length_748	p1	(A)10	10	570	579
Locus_709_Transcript_3/8_Confidence_0.650_Length_2480	p1	(A)10	10	2302	2311
Locus_709_Transcript_4/8_Confidence_0.650_Length_3093	p1	(A)10	10	2915	2924
Locus_709_Transcript_5/8_Confidence_0.650_Length_3288	p1	(A)10	10	3110	3119
Locus_709_Transcript_6/8_Confidence_0.650_Length_3327	p1	(A)10	10	3149	3158
Locus_709_Transcript_7/8_Confidence_0.650_Length_3283	p1	(A)10	10	3105	3114
Locus_709_Transcript_8/8_Confidence_0.650_Length_3189	p1	(A)10	10	3011	3020
Locus_710_Transcript_1/1_Confidence_1.000_Length_3371	p1	(T)10	10	3131	3140
Locus_713_Transcript_1/2_Confidence_1.000_Length_1851	p1	(A)11	11	8	18
Locus_713_Transcript_2/2_Confidence_1.000_Length_1771	p1	(A)11	11	8	18
Locus_714_Transcript_1/2_Confidence_1.000_Length_1347	p2	(GA)6	12	1275	1286
Locus_714_Transcript_2/2_Confidence_1.000_Length_689	p2	(GA)6	12	617	628
Locus_716_Transcript_1/8_Confidence_0.526_Length_3244	p2	(AG)7	14	578	591
Locus_716_Transcript_1/8_Confidence_0.526_Length_3244	p1	(T)13	13	1280	1292
Locus_716_Transcript_2/8_Confidence_0.632_Length_2896	p2	(AG)7	14	578	591
Locus_716_Transcript_4/8_Confidence_0.579_Length_3353	p2	(AG)7	14	578	591
Locus_716_Transcript_4/8_Confidence_0.579_Length_3353	p1	(T)13	13	1280	1292
Locus_716_Transcript_5/8_Confidence_0.632_Length_3385	p2	(AG)7	14	578	591
Locus_716_Transcript_5/8_Confidence_0.632_Length_3385	p1	(T)13	13	1280	1292
Locus_716_Transcript_6/8_Confidence_0.211_Length_2089	p2	(AG)7	14	578	591
Locus_716_Transcript_6/8_Confidence_0.211_Length_2089	p1	(T)13	13	1280	1292
Locus_716_Transcript_6/8_Confidence_0.211_Length_2089	p1	(T)11	11	2049	2059
Locus_716_Transcript_7/8_Confidence_0.632_Length_3490	p2	(AG)7	14	578	591
Locus_716_Transcript_7/8_Confidence_0.632_Length_3490	p1	(T)13	13	1280	1292
Locus_716_Transcript_8/8_Confidence_0.632_Length_3249	p2	(AG)7	14	578	591
Locus_716_Transcript_8/8_Confidence_0.632_Length_3249	p1	(T)13	13	1280	1292
Locus_717_Transcript_1/9_Confidence_0.087_Length_441	p3	(ATT)5	15	114	128
Locus_717_Transcript_2/9_Confidence_0.609_Length_1696	p3	(ATT)5	15	1369	1383
Locus_717_Transcript_3/9_Confidence_0.609_Length_1698	p3	(ATT)5	15	1371	1385
Locus_717_Transcript_4/9_Confidence_0.609_Length_1690	p3	(ATT)5	15	1363	1377
Locus_717_Transcript_5/9_Confidence_0.478_Length_1384	p3	(ATT)5	15	1057	1071
Locus_717_Transcript_6/9_Confidence_0.609_Length_1814	p3	(ATT)5	15	1487	1501
Locus_717_Transcript_7/9_Confidence_0.652_Length_1713	p3	(ATT)5	15	1386	1400
Locus_717_Transcript_8/9_Confidence_0.609_Length_1694	p3	(ATT)5	15	1367	1381
Locus_717_Transcript_9/9_Confidence_0.609_Length_1606	p3	(ATT)5	15	1279	1293
Locus_721_Transcript_1/2_Confidence_1.000_Length_580	complex	(A)11(AT)7*	24	339	362
Locus_721_Transcript_2/2_Confidence_1.000_Length_515	complex	(A)11(AT)7*	24	274	297
Locus_727_Transcript_1/3_Confidence_0.333_Length_1096	p1	(T)10	10	1068	1077
Locus_727_Transcript_2/3_Confidence_0.667_Length_2597	p1	(T)10	10	2569	2578
Locus_727_Transcript_3/3_Confidence_0.667_Length_2006	p1	(T)10	10	1978	1987
Locus_728_Transcript_1/5_Confidence_0.500_Length_840	p2	(TC)6	12	318	329
Locus_728_Transcript_3/5_Confidence_0.600_Length_1160	p2	(TC)6	12	318	329
Locus_732_Transcript_1/2_Confidence_1.000_Length_2018	p1	(T)10	10	764	773
Locus_732_Transcript_1/2_Confidence_1.000_Length_2018	p1	(A)12	12	1044	1055
Locus_732_Transcript_1/2_Confidence_1.000_Length_2018	p1	(A)11	11	1661	1671
Locus_732_Transcript_1/2_Confidence_1.000_Length_2018	p2	(TA)6	12	1780	1791
Locus_732_Transcript_2/2_Confidence_1.000_Length_988	p1	(A)11	11	631	641
Locus_732_Transcript_2/2_Confidence_1.000_Length_988	p2	(TA)6	12	750	761
Locus_735_Transcript_1/1_Confidence_1.000_Length_1446	p2	(TA)9	18	1290	1307
Locus_736_Transcript_1/1_Confidence_1.000_Length_2436	p3	(AAT)6	18	37	54
Locus_737_Transcript_1/2_Confidence_1.000_Length_1895	complex	(TC)6tggtcgtcagtcgcttttcaaagcttcagaaaatggttcccccaaatctcccattttgaaaaccataattataattatattccccttttcttcttctcta(CT)7	126	28	153
Locus_737_Transcript_1/2_Confidence_1.000_Length_1895	p1	(T)13	13	1855	1867
Locus_737_Transcript_2/2_Confidence_1.000_Length_1250	complex	(TC)6tggtcgtcagtcgcttttcaaagcttcagaaaatggttcccccaaatctcccattttgaaaaccataattataattatattccccttttcttcttctcta(CT)7	126	28	153
Locus_737_Transcript_2/2_Confidence_1.000_Length_1250	p1	(T)13	13	1210	1222
Locus_738_Transcript_1/2_Confidence_1.000_Length_2116	p1	(T)10	10	1857	1866
Locus_738_Transcript_2/2_Confidence_1.000_Length_2069	p1	(T)10	10	1810	1819
Locus_739_Transcript_1/2_Confidence_1.000_Length_6647	p2	(CT)7	14	44	57
Locus_744_Transcript_1/1_Confidence_1.000_Length_1814	p1	(T)10	10	1150	1159
Locus_745_Transcript_1/1_Confidence_1.000_Length_796	p2	(AT)8	16	339	354
Locus_753_Transcript_1/2_Confidence_1.000_Length_2876	p1	(T)10	10	32	41
Locus_753_Transcript_2/2_Confidence_1.000_Length_2791	p1	(T)10	10	32	41
Locus_754_Transcript_9/11_Confidence_0.250_Length_962	p1	(A)10	10	761	770
Locus_756_Transcript_1/1_Confidence_1.000_Length_3607	p3	(GAA)7	21	3141	3161
Locus_757_Transcript_1/1_Confidence_1.000_Length_2293	p1	(T)10	10	149	158
Locus_757_Transcript_1/1_Confidence_1.000_Length_2293	p3	(AGG)5	15	2060	2074
Locus_758_Transcript_2/3_Confidence_0.667_Length_1725	p1	(T)16	16	1704	1719
Locus_758_Transcript_3/3_Confidence_0.667_Length_1644	p1	(T)16	16	1623	1638
Locus_761_Transcript_1/1_Confidence_1.000_Length_816	p1	(A)10	10	1	10
Locus_766_Transcript_1/1_Confidence_1.000_Length_1423	p3	(TCT)5	15	1129	1143
Locus_770_Transcript_1/2_Confidence_1.000_Length_1428	p1	(T)10	10	77	86
Locus_770_Transcript_2/2_Confidence_1.000_Length_1275	p1	(T)10	10	77	86
Locus_771_Transcript_1/2_Confidence_1.000_Length_5788	p1	(A)17	17	20	36
Locus_772_Transcript_1/1_Confidence_1.000_Length_1171	p1	(T)11	11	1	11
Locus_772_Transcript_1/1_Confidence_1.000_Length_1171	p1	(A)10	10	369	378
Locus_775_Transcript_1/1_Confidence_1.000_Length_2049	p1	(A)10	10	264	273
Locus_781_Transcript_1/1_Confidence_1.000_Length_730	p1	(A)16	16	715	730
Locus_782_Transcript_1/1_Confidence_1.000_Length_679	p1	(A)20	20	8	27
Locus_783_Transcript_1/1_Confidence_1.000_Length_353	p1	(T)14	14	217	230
Locus_792_Transcript_1/1_Confidence_1.000_Length_1100	complex	(TA)6catatatataatgaatgatcacggtgtgaaaaatgctgtggttgta(T)18	76	1025	1100
Locus_793_Transcript_1/2_Confidence_1.000_Length_3100	p3	(TGC)5	15	1998	2012
Locus_793_Transcript_1/2_Confidence_1.000_Length_3100	p1	(T)10	10	2370	2379
Locus_793_Transcript_2/2_Confidence_1.000_Length_2896	p3	(TGC)5	15	1998	2012
Locus_800_Transcript_1/1_Confidence_1.000_Length_2292	p1	(T)10	10	2208	2217
Locus_801_Transcript_1/1_Confidence_1.000_Length_1865	p1	(A)12	12	305	316
Locus_805_Transcript_1/7_Confidence_0.308_Length_884	p2	(AT)17	34	117	150
Locus_805_Transcript_1/7_Confidence_0.308_Length_884	p1	(T)10	10	791	800
Locus_805_Transcript_2/7_Confidence_0.462_Length_1358	p2	(AT)17	34	117	150
Locus_805_Transcript_3/7_Confidence_0.538_Length_2141	p2	(AT)17	34	117	150
Locus_805_Transcript_4/7_Confidence_0.538_Length_1691	p2	(AT)17	34	117	150
Locus_805_Transcript_5/7_Confidence_0.538_Length_2349	p2	(AT)17	34	117	150
Locus_805_Transcript_6/7_Confidence_0.231_Length_1857	complex	(A)11(AG)7*	24	304	327
Locus_805_Transcript_7/7_Confidence_0.538_Length_2047	p2	(AT)17	34	117	150
Locus_810_Transcript_2/2_Confidence_1.000_Length_564	complex	(T)10ctttctgc(T)11	29	357	385
Locus_811_Transcript_1/1_Confidence_1.000_Length_2338	p3	(TCT)6	18	226	243
Locus_814_Transcript_1/1_Confidence_1.000_Length_5644	p2	(CT)6	12	40	51
Locus_814_Transcript_1/1_Confidence_1.000_Length_5644	p1	(A)12	12	5285	5296
Locus_816_Transcript_3/5_Confidence_0.667_Length_1602	p2	(AG)6	12	725	736
Locus_820_Transcript_1/1_Confidence_1.000_Length_2377	p3	(GCG)5	15	2349	2363
Locus_823_Transcript_2/4_Confidence_0.556_Length_1751	p2	(AC)7	14	103	116
Locus_826_Transcript_1/5_Confidence_0.500_Length_440	p1	(T)17	17	99	115
Locus_826_Transcript_2/5_Confidence_0.300_Length_604	p2	(TC)6	12	27	38
Locus_826_Transcript_3/5_Confidence_0.500_Length_621	p2	(TC)6	12	27	38
Locus_826_Transcript_4/5_Confidence_0.600_Length_651	p2	(TC)6	12	27	38
Locus_826_Transcript_5/5_Confidence_0.500_Length_526	p2	(TC)6	12	27	38
Locus_827_Transcript_1/3_Confidence_0.286_Length_873	p1	(T)10	10	501	510
Locus_827_Transcript_2/3_Confidence_0.714_Length_3138	p3	(ATG)5	15	2528	2542
Locus_827_Transcript_2/3_Confidence_0.714_Length_3138	p1	(T)12	12	2761	2772
Locus_827_Transcript_3/3_Confidence_0.714_Length_3228	p3	(ATG)5	15	2618	2632
Locus_827_Transcript_3/3_Confidence_0.714_Length_3228	p1	(T)12	12	2851	2862
Locus_831_Transcript_1/1_Confidence_1.000_Length_1876	p1	(A)10	10	1797	1806
Locus_832_Transcript_1/3_Confidence_0.667_Length_877	p1	(A)10	10	22	31
Locus_832_Transcript_3/3_Confidence_0.667_Length_877	p1	(A)10	10	22	31
Locus_833_Transcript_1/2_Confidence_1.000_Length_4321	p3	(TTC)6	18	47	64
Locus_833_Transcript_2/2_Confidence_1.000_Length_3299	p3	(TTC)6	18	47	64
Locus_838_Transcript_1/2_Confidence_1.000_Length_248	p1	(A)13	13	115	127
Locus_838_Transcript_2/2_Confidence_1.000_Length_489	p1	(A)13	13	115	127
Locus_838_Transcript_2/2_Confidence_1.000_Length_489	p1	(A)12	12	417	428
Locus_841_Transcript_1/1_Confidence_1.000_Length_2183	p2	(CT)6	12	13	24
Locus_844_Transcript_1/1_Confidence_1.000_Length_347	p1	(A)16	16	16	31
Locus_851_Transcript_1/1_Confidence_1.000_Length_1511	p1	(A)10	10	861	870
Locus_851_Transcript_1/1_Confidence_1.000_Length_1511	p4	(AATC)5	20	1305	1324
Locus_856_Transcript_1/2_Confidence_1.000_Length_2909	p2	(TC)6	12	2202	2213
Locus_856_Transcript_1/2_Confidence_1.000_Length_2909	p3	(TTA)5	15	2601	2615
Locus_856_Transcript_2/2_Confidence_1.000_Length_2822	p2	(TC)6	12	2115	2126
Locus_856_Transcript_2/2_Confidence_1.000_Length_2822	p3	(TTA)5	15	2514	2528
Locus_857_Transcript_1/1_Confidence_1.000_Length_504	p1	(T)10	10	1	10
Locus_857_Transcript_1/1_Confidence_1.000_Length_504	p1	(A)11	11	193	203
Locus_858_Transcript_1/1_Confidence_1.000_Length_4669	p3	(GCA)7	21	1523	1543
Locus_858_Transcript_1/1_Confidence_1.000_Length_4669	p3	(GCA)5	15	1799	1813
Locus_860_Transcript_1/4_Confidence_0.556_Length_1242	p1	(T)10	10	206	215
Locus_860_Transcript_2/4_Confidence_0.556_Length_951	p1	(T)10	10	206	215
Locus_860_Transcript_3/4_Confidence_0.667_Length_1388	p1	(T)10	10	206	215
Locus_860_Transcript_4/4_Confidence_0.556_Length_1114	p1	(T)10	10	206	215
Locus_867_Transcript_2/3_Confidence_0.667_Length_2847	p1	(T)10	10	351	360
Locus_877_Transcript_1/1_Confidence_1.000_Length_4363	p2	(AG)6	12	31	42
Locus_879_Transcript_1/1_Confidence_1.000_Length_3371	p1	(A)10	10	26	35
Locus_881_Transcript_1/2_Confidence_1.000_Length_917	p2	(TC)8	16	789	804
Locus_881_Transcript_2/2_Confidence_1.000_Length_765	p2	(TC)8	16	637	652
Locus_884_Transcript_1/3_Confidence_0.667_Length_2335	p3	(CTT)5	15	131	145
Locus_884_Transcript_2/3_Confidence_0.667_Length_3240	p1	(T)10	10	124	133
Locus_884_Transcript_3/3_Confidence_0.667_Length_2506	p1	(T)10	10	124	133
Locus_885_Transcript_2/4_Confidence_0.571_Length_2262	p1	(T)10	10	2222	2231
Locus_891_Transcript_1/2_Confidence_1.000_Length_1922	p1	(T)10	10	1579	1588
Locus_891_Transcript_2/2_Confidence_1.000_Length_1622	p1	(T)10	10	1279	1288
Locus_894_Transcript_1/1_Confidence_1.000_Length_2739	p1	(A)11	11	28	38
Locus_895_Transcript_1/3_Confidence_0.714_Length_1317	p1	(T)12	12	170	181
Locus_895_Transcript_2/3_Confidence_0.714_Length_1373	p1	(T)12	12	170	181
Locus_895_Transcript_3/3_Confidence_0.714_Length_1221	p1	(T)12	12	170	181
Locus_900_Transcript_1/1_Confidence_1.000_Length_2252	p1	(T)11	11	2113	2123
Locus_901_Transcript_1/1_Confidence_1.000_Length_982	p3	(CTT)5	15	811	825
Locus_903_Transcript_1/2_Confidence_1.000_Length_4313	p1	(T)12	12	268	279
Locus_903_Transcript_1/2_Confidence_1.000_Length_4313	p1	(T)10	10	401	410
Locus_903_Transcript_1/2_Confidence_1.000_Length_4313	p3	(AGA)5	15	2500	2514
Locus_903_Transcript_2/2_Confidence_1.000_Length_4094	p1	(T)12	12	268	279
Locus_903_Transcript_2/2_Confidence_1.000_Length_4094	p1	(T)10	10	401	410
Locus_903_Transcript_2/2_Confidence_1.000_Length_4094	p3	(AGA)5	15	2500	2514
Locus_904_Transcript_3/5_Confidence_0.600_Length_2870	p1	(A)10	10	1454	1463
Locus_904_Transcript_3/5_Confidence_0.600_Length_2870	p3	(TGG)7	21	2848	2868
Locus_904_Transcript_5/5_Confidence_0.600_Length_2419	p3	(TGG)7	21	2397	2417
Locus_906_Transcript_1/1_Confidence_1.000_Length_3133	p1	(A)22	22	3112	3133
Locus_907_Transcript_1/4_Confidence_0.667_Length_629	p1	(T)14	14	1	14
Locus_907_Transcript_2/4_Confidence_0.667_Length_803	p1	(T)14	14	1	14
Locus_907_Transcript_3/4_Confidence_0.667_Length_1443	p1	(T)14	14	1	14
Locus_907_Transcript_4/4_Confidence_0.667_Length_641	p1	(T)14	14	1	14
Locus_914_Transcript_1/4_Confidence_0.429_Length_675	p3	(GTG)8	24	478	501
Locus_914_Transcript_4/4_Confidence_0.571_Length_2399	p3	(GTG)8	24	478	501
Locus_915_Transcript_1/2_Confidence_1.000_Length_639	p2	(GA)11	22	19	40
Locus_916_Transcript_1/2_Confidence_1.000_Length_705	p1	(T)10	10	457	466
Locus_917_Transcript_1/1_Confidence_1.000_Length_927	p1	(T)17	17	1	17
Locus_917_Transcript_1/1_Confidence_1.000_Length_927	p1	(A)12	12	149	160
Locus_917_Transcript_1/1_Confidence_1.000_Length_927	p1	(T)10	10	431	440
Locus_918_Transcript_1/2_Confidence_1.000_Length_2038	p1	(A)10	10	2029	2038
Locus_918_Transcript_2/2_Confidence_1.000_Length_1792	p1	(A)10	10	1783	1792
Locus_921_Transcript_1/1_Confidence_1.000_Length_653	p2	(GA)7	14	489	502
Locus_922_Transcript_1/3_Confidence_0.500_Length_445	p1	(T)13	13	125	137
Locus_922_Transcript_2/3_Confidence_0.667_Length_1710	p1	(T)13	13	125	137
Locus_922_Transcript_3/3_Confidence_0.333_Length_445	p1	(T)13	13	125	137
Locus_923_Transcript_1/4_Confidence_0.625_Length_1907	p2	(TC)8	16	1525	1540
Locus_923_Transcript_2/4_Confidence_0.625_Length_2077	p2	(TC)8	16	1695	1710
Locus_923_Transcript_3/4_Confidence_0.625_Length_1939	p2	(CT)7	14	1707	1720
Locus_923_Transcript_4/4_Confidence_0.625_Length_1912	p2	(TC)8	16	1530	1545
Locus_925_Transcript_2/2_Confidence_1.000_Length_3523	p1	(A)22	22	3502	3523
Locus_936_Transcript_1/1_Confidence_1.000_Length_823	p3	(CCG)6	18	302	319
Locus_937_Transcript_1/2_Confidence_1.000_Length_2497	p2	(AG)14	28	2335	2362
Locus_940_Transcript_1/1_Confidence_1.000_Length_1219	p1	(T)10	10	1210	1219
Locus_941_Transcript_1/4_Confidence_0.429_Length_2724	p1	(A)11	11	2714	2724
Locus_941_Transcript_3/4_Confidence_0.571_Length_3130	p1	(A)11	11	3120	3130
Locus_941_Transcript_4/4_Confidence_0.571_Length_2730	p1	(A)11	11	2720	2730
Locus_942_Transcript_1/1_Confidence_1.000_Length_601	p1	(A)16	16	64	79
Locus_946_Transcript_1/1_Confidence_1.000_Length_2375	p2	(AC)11	22	153	174
Locus_947_Transcript_1/2_Confidence_1.000_Length_934	complex	(GAG)6aag(A)10	31	54	84
Locus_947_Transcript_2/2_Confidence_1.000_Length_839	complex	(GAG)6aag(A)10	31	54	84
Locus_950_Transcript_2/7_Confidence_0.684_Length_3520	p2	(AG)6	12	9	20
Locus_950_Transcript_2/7_Confidence_0.684_Length_3520	complex	(T)19cac(CTT)7	43	716	758
Locus_950_Transcript_2/7_Confidence_0.684_Length_3520	p2	(CT)10	20	875	894
Locus_950_Transcript_3/7_Confidence_0.632_Length_3434	complex	(T)19cac(CTT)7	43	630	672
Locus_950_Transcript_3/7_Confidence_0.632_Length_3434	p2	(CT)10	20	789	808
Locus_950_Transcript_4/7_Confidence_0.684_Length_3520	p2	(AG)6	12	9	20
Locus_950_Transcript_4/7_Confidence_0.684_Length_3520	complex	(T)19cac(CTT)7	43	716	758
Locus_950_Transcript_4/7_Confidence_0.684_Length_3520	p2	(CT)10	20	875	894
Locus_950_Transcript_5/7_Confidence_0.684_Length_3455	p2	(AG)6	12	9	20
Locus_950_Transcript_5/7_Confidence_0.684_Length_3455	p3	(TCA)5	15	687	701
Locus_950_Transcript_5/7_Confidence_0.684_Length_3455	p2	(CT)6	12	807	818
Locus_950_Transcript_6/7_Confidence_0.684_Length_3520	p2	(AG)6	12	9	20
Locus_950_Transcript_6/7_Confidence_0.684_Length_3520	complex	(T)19cac(CTT)7	43	716	758
Locus_950_Transcript_6/7_Confidence_0.684_Length_3520	p2	(CT)10	20	875	894
Locus_950_Transcript_7/7_Confidence_0.684_Length_3520	p2	(AG)6	12	9	20
Locus_950_Transcript_7/7_Confidence_0.684_Length_3520	complex	(T)19cac(CTT)7	43	716	758
Locus_950_Transcript_7/7_Confidence_0.684_Length_3520	p2	(CT)10	20	875	894
Locus_952_Transcript_1/5_Confidence_0.636_Length_700	complex	(A)12gagccatgaaatcatacttgtgatagtcaccactgttgtacggtaaatggttagagttggggaaaagagttattcaggccgaaacc(A)10	108	543	650
Locus_952_Transcript_2/5_Confidence_0.636_Length_894	p1	(A)13	13	20	32
Locus_952_Transcript_2/5_Confidence_0.636_Length_894	complex	(A)12gagccatgaaatcatacttgtgatagtcaccactgttgtacggtaaatggttagagttggggaaaagagttattcaggccgaaacc(A)10gaaaagagaaaaaaagagagag(AGA)5	145	734	878
Locus_952_Transcript_3/5_Confidence_0.636_Length_1208	complex	(A)12gagccatgaaatcatacttgtgatagtcaccactgttgtacggtaaatggttagagttggggaaaagagttattcaggccgaaacc(A)10gaaaagagaaaaaaagagagag(AGA)5	145	1048	1192
Locus_952_Transcript_4/5_Confidence_0.636_Length_1237	complex	(A)12gagccatgaaatcatacttgtgatagtcaccactgttgtacggtaaatggttagagttggggaaaagagttattcaggccgaaacc(A)10gaaaagagaaaaaaagagagag(AGA)5	145	1077	1221
Locus_952_Transcript_5/5_Confidence_0.636_Length_703	complex	(A)12gagccatgaaatcatacttgtgatagtcaccactgttgtacggtaaatggttagagttggggaaaagagttattcaggccgaaacc(A)10gaaaagagaaaaaaagagagag(AGA)5	145	543	687
Locus_958_Transcript_4/5_Confidence_0.600_Length_1299	p1	(A)16	16	1	16
Locus_958_Transcript_4/5_Confidence_0.600_Length_1299	p1	(A)10	10	252	261
Locus_960_Transcript_1/1_Confidence_1.000_Length_5104	p3	(GCA)6	18	1187	1204
Locus_960_Transcript_1/1_Confidence_1.000_Length_5104	p3	(GCT)5	15	2072	2086
Locus_960_Transcript_1/1_Confidence_1.000_Length_5104	p3	(AGC)6	18	2443	2460
Locus_962_Transcript_1/3_Confidence_0.571_Length_2960	p3	(CTT)5	15	2848	2862
Locus_962_Transcript_2/3_Confidence_0.571_Length_3077	p3	(CTT)5	15	2965	2979
Locus_962_Transcript_3/3_Confidence_0.714_Length_3028	p3	(CTT)5	15	2916	2930
Locus_965_Transcript_1/1_Confidence_1.000_Length_2572	p1	(A)11	11	25	35
Locus_965_Transcript_1/1_Confidence_1.000_Length_2572	complex	(A)13ggaa(AG)9	35	2281	2315
Locus_966_Transcript_1/4_Confidence_0.429_Length_1343	p3	(GTC)5	15	357	371
Locus_966_Transcript_2/4_Confidence_0.286_Length_967	p3	(GTC)5	15	410	424
Locus_966_Transcript_3/4_Confidence_0.571_Length_1868	p3	(GTC)5	15	410	424
Locus_966_Transcript_3/4_Confidence_0.571_Length_1868	p3	(GAA)12	36	1832	1867
Locus_966_Transcript_4/4_Confidence_0.429_Length_1396	p3	(GTC)5	15	410	424
Locus_975_Transcript_1/3_Confidence_0.667_Length_273	p3	(TCT)5	15	217	231
Locus_975_Transcript_2/3_Confidence_0.667_Length_276	complex	(TCT)5ctctctctttttttctcttttc(T)11	48	217	264
Locus_975_Transcript_3/3_Confidence_0.667_Length_276	complex	(TCT)5ctctctctttttttctcttttc(T)11	48	217	264
Locus_982_Transcript_1/3_Confidence_0.667_Length_3142	p3	(CTT)5	15	829	843
Locus_982_Transcript_1/3_Confidence_0.667_Length_3142	complex	(AG)6ataatgagtttgataagcaacagggtcgtggccgactgtattcgcactccaaaatacacac(AG)8gagagagagaaa(AG)8	117	2999	3115
Locus_982_Transcript_2/3_Confidence_0.667_Length_1309	complex	(AG)6ataatgagtttgataagcaacagggtcgtggccgactgtattcgcactccaaaatacacac(AG)8gagagagagaaa(AG)8	117	1166	1282
Locus_982_Transcript_3/3_Confidence_0.667_Length_3307	p3	(CTT)5	15	829	843
Locus_982_Transcript_3/3_Confidence_0.667_Length_3307	complex	(AG)6ataatgagtttgataagcaacagggtcgtggccgactgtattcgcactccaaaatacacac(AG)8gagagagagaaa(AG)8	117	3164	3280
Locus_983_Transcript_2/2_Confidence_1.000_Length_2483	p1	(A)14	14	2445	2458
Locus_987_Transcript_2/2_Confidence_1.000_Length_3175	p1	(A)12	12	2672	2683
Locus_987_Transcript_2/2_Confidence_1.000_Length_3175	p3	(AAG)6	18	3098	3115
Locus_989_Transcript_1/8_Confidence_0.526_Length_951	p1	(A)12	12	313	324
Locus_989_Transcript_3/8_Confidence_0.316_Length_576	p1	(A)12	12	313	324
Locus_989_Transcript_4/8_Confidence_0.421_Length_951	p1	(A)11	11	313	323
Locus_989_Transcript_5/8_Confidence_0.526_Length_1073	p1	(A)12	12	313	324
Locus_989_Transcript_7/8_Confidence_0.632_Length_2201	p1	(A)12	12	313	324
Locus_989_Transcript_8/8_Confidence_0.526_Length_976	p1	(A)12	12	313	324
Locus_990_Transcript_1/2_Confidence_1.000_Length_1168	p1	(T)21	21	1	21
Locus_995_Transcript_1/4_Confidence_0.750_Length_1969	complex	(T)11gtgtgatttaaaagtggtttttataatgcattgagtttcacatcggacaccaaaaggcttttgttactttgtgccaaatggagggtccttagc(CT)6	116	95	210
Locus_995_Transcript_1/4_Confidence_0.750_Length_1969	p1	(T)11	11	1702	1712
Locus_995_Transcript_2/4_Confidence_0.625_Length_1629	p1	(T)14	14	1	14
Locus_995_Transcript_2/4_Confidence_0.625_Length_1629	p1	(T)11	11	1362	1372
Locus_995_Transcript_3/4_Confidence_0.625_Length_1991	complex	(T)11gtgtgatttaaaagtggtttttataatgcattgagtttcacatcggacaccaaaaggcttttgttactttgtgccaaatggagggtccttagc(CT)6	116	95	210
Locus_995_Transcript_3/4_Confidence_0.625_Length_1991	p1	(T)11	11	1724	1734
Locus_995_Transcript_4/4_Confidence_0.625_Length_1852	complex	(T)11gtgtgatttaaaagtggtttttataatgcattgagtttcacatcggacaccaaaaggcttttgttactttgtgccaaatggagggtccttagc(CT)6	116	95	210
Locus_995_Transcript_4/4_Confidence_0.625_Length_1852	p1	(T)11	11	1585	1595
Locus_1007_Transcript_2/5_Confidence_0.667_Length_2279	p1	(A)10	10	2270	2279
Locus_1007_Transcript_3/5_Confidence_0.667_Length_2283	p1	(A)10	10	2274	2283
Locus_1007_Transcript_4/5_Confidence_0.667_Length_2279	p1	(A)10	10	2270	2279
Locus_1007_Transcript_5/5_Confidence_0.667_Length_2189	p1	(A)10	10	2180	2189
Locus_1010_Transcript_1/2_Confidence_1.000_Length_1868	p3	(TCT)5	15	914	928
Locus_1011_Transcript_1/3_Confidence_0.667_Length_2001	p1	(A)14	14	199	212
Locus_1011_Transcript_2/3_Confidence_0.667_Length_1664	p1	(A)14	14	199	212
Locus_1011_Transcript_3/3_Confidence_0.667_Length_1898	p1	(A)14	14	199	212
Locus_1014_Transcript_1/1_Confidence_1.000_Length_3875	p2	(GA)9	18	64	81
Locus_1014_Transcript_1/1_Confidence_1.000_Length_3875	p2	(TA)7	14	221	234
Locus_1014_Transcript_1/1_Confidence_1.000_Length_3875	complex	(A)10gaagaagaaaggtttgatttgattaattgaggatgatgatatgatgttatagaggggaaaggcgggatttaagatccatggagcaga(AC)7	111	3556	3666
Locus_1015_Transcript_9/10_Confidence_0.333_Length_1157	p1	(A)10	10	820	829
Locus_1017_Transcript_1/1_Confidence_1.000_Length_664	p3	(TTG)5	15	589	603
Locus_1020_Transcript_2/2_Confidence_1.000_Length_1959	p2	(GA)6	12	1608	1619
Locus_1027_Transcript_1/2_Confidence_1.000_Length_720	p1	(T)10	10	1	10
Locus_1027_Transcript_2/2_Confidence_1.000_Length_808	p1	(T)10	10	1	10
Locus_1030_Transcript_2/3_Confidence_0.600_Length_2551	p1	(T)10	10	1	10
Locus_1034_Transcript_1/2_Confidence_1.000_Length_1117	p1	(A)10	10	179	188
Locus_1034_Transcript_2/2_Confidence_1.000_Length_1133	p1	(A)10	10	179	188
Locus_1037_Transcript_1/1_Confidence_1.000_Length_3361	p2	(TC)12	24	1	24
Locus_1038_Transcript_1/2_Confidence_1.000_Length_3738	p1	(T)12	12	477	488
Locus_1038_Transcript_1/2_Confidence_1.000_Length_3738	p1	(T)14	14	590	603
Locus_1038_Transcript_2/2_Confidence_1.000_Length_3744	p1	(T)12	12	477	488
Locus_1038_Transcript_2/2_Confidence_1.000_Length_3744	p1	(T)14	14	590	603
Locus_1038_Transcript_2/2_Confidence_1.000_Length_3744	p1	(A)11	11	3715	3725
Locus_1040_Transcript_3/5_Confidence_0.692_Length_3282	p1	(T)13	13	2446	2458
Locus_1042_Transcript_1/2_Confidence_1.000_Length_1549	complex	(CTT)6g(T)13	32	1026	1057
Locus_1054_Transcript_2/2_Confidence_1.000_Length_3599	p3	(AGA)5	15	3490	3504
Locus_1056_Transcript_1/2_Confidence_1.000_Length_1750	p1	(A)12	12	9	20
Locus_1058_Transcript_2/3_Confidence_0.667_Length_883	p1	(T)16	16	594	609
Locus_1058_Transcript_3/3_Confidence_0.667_Length_879	p1	(T)16	16	590	605
Locus_1059_Transcript_1/4_Confidence_0.714_Length_2302	p2	(AG)6	12	2288	2299
Locus_1059_Transcript_2/4_Confidence_0.786_Length_2526	p2	(AG)6	12	2512	2523
Locus_1059_Transcript_3/4_Confidence_0.714_Length_2826	p2	(AG)6	12	2812	2823
Locus_1059_Transcript_4/4_Confidence_0.714_Length_2288	p2	(AG)6	12	2274	2285
Locus_1060_Transcript_1/1_Confidence_1.000_Length_440	p2	(TC)6	12	367	378
Locus_1063_Transcript_1/1_Confidence_1.000_Length_1755	p3	(CAC)5	15	881	895
Locus_1063_Transcript_1/1_Confidence_1.000_Length_1755	p3	(CAC)6	18	1067	1084
Locus_1067_Transcript_1/2_Confidence_1.000_Length_1279	p1	(T)11	11	1269	1279
Locus_1067_Transcript_2/2_Confidence_1.000_Length_1184	p1	(T)11	11	1174	1184
Locus_1071_Transcript_1/2_Confidence_1.000_Length_1846	p2	(GA)6	12	225	236
Locus_1075_Transcript_1/1_Confidence_1.000_Length_419	p3	(GAA)7	21	193	213
Locus_1075_Transcript_1/1_Confidence_1.000_Length_419	p2	(AG)7	14	382	395
Locus_1076_Transcript_2/2_Confidence_1.000_Length_2313	p1	(T)10	10	1006	1015
Locus_1078_Transcript_1/1_Confidence_1.000_Length_3484	p2	(CT)9	18	61	78
Locus_1078_Transcript_1/1_Confidence_1.000_Length_3484	p4	(CTTT)5	20	227	246
Locus_1078_Transcript_1/1_Confidence_1.000_Length_3484	p1	(A)12	12	2942	2953
Locus_1079_Transcript_1/4_Confidence_0.625_Length_2127	p1	(A)10	10	1472	1481
Locus_1079_Transcript_1/4_Confidence_0.625_Length_2127	p1	(T)10	10	1917	1926
Locus_1079_Transcript_2/4_Confidence_0.625_Length_2244	p1	(A)10	10	1589	1598
Locus_1079_Transcript_2/4_Confidence_0.625_Length_2244	p1	(T)10	10	2034	2043
Locus_1079_Transcript_3/4_Confidence_0.250_Length_1768	p1	(A)10	10	1113	1122
Locus_1079_Transcript_3/4_Confidence_0.250_Length_1768	p1	(T)10	10	1558	1567
Locus_1079_Transcript_4/4_Confidence_0.625_Length_2123	p1	(A)10	10	1468	1477
Locus_1079_Transcript_4/4_Confidence_0.625_Length_2123	p1	(T)10	10	1913	1922
Locus_1090_Transcript_1/3_Confidence_0.667_Length_1969	p1	(A)11	11	9	19
Locus_1090_Transcript_2/3_Confidence_0.667_Length_2251	p1	(A)11	11	9	19
Locus_1090_Transcript_3/3_Confidence_0.667_Length_2118	p1	(A)11	11	9	19
Locus_1091_Transcript_1/1_Confidence_1.000_Length_1975	p3	(TGC)5	15	1927	1941
Locus_1093_Transcript_1/3_Confidence_0.400_Length_949	p1	(A)11	11	938	948
Locus_1093_Transcript_2/3_Confidence_0.600_Length_1130	p1	(A)10	10	941	950
Locus_1101_Transcript_1/2_Confidence_1.000_Length_4752	p3	(AAG)5	15	4670	4684
Locus_1101_Transcript_2/2_Confidence_1.000_Length_4875	p3	(AAG)5	15	4793	4807
Locus_1104_Transcript_1/1_Confidence_1.000_Length_1541	p1	(A)10	10	1	10
Locus_1105_Transcript_2/3_Confidence_0.714_Length_4234	p3	(AAG)5	15	1087	1101
Locus_1107_Transcript_1/2_Confidence_1.000_Length_2787	p1	(A)15	15	1	15
Locus_1107_Transcript_1/2_Confidence_1.000_Length_2787	p2	(TC)8	16	2732	2747
Locus_1107_Transcript_2/2_Confidence_1.000_Length_2711	p1	(A)15	15	1	15
Locus_1107_Transcript_2/2_Confidence_1.000_Length_2711	p2	(TC)8	16	2656	2671
Locus_1110_Transcript_1/1_Confidence_1.000_Length_1771	p3	(AGA)14	42	1	42
Locus_1118_Transcript_1/1_Confidence_1.000_Length_937	p1	(A)15	15	50	64
Locus_1123_Transcript_1/1_Confidence_1.000_Length_2332	p1	(T)13	13	1930	1942
Locus_1123_Transcript_1/1_Confidence_1.000_Length_2332	p1	(T)10	10	2175	2184
Locus_1128_Transcript_6/7_Confidence_0.500_Length_1386	p2	(AT)6	12	918	929
Locus_1131_Transcript_1/2_Confidence_1.000_Length_1210	p1	(T)11	11	7	17
Locus_1140_Transcript_1/1_Confidence_1.000_Length_2318	p2	(GA)8	16	2259	2274
Locus_1145_Transcript_4/5_Confidence_0.545_Length_1558	p1	(T)10	10	1423	1432
Locus_1147_Transcript_2/3_Confidence_0.600_Length_1100	p1	(A)10	10	826	835
Locus_1149_Transcript_1/2_Confidence_1.000_Length_2150	p1	(T)10	10	2019	2028
Locus_1149_Transcript_2/2_Confidence_1.000_Length_1876	p1	(T)10	10	1745	1754
Locus_1151_Transcript_1/1_Confidence_1.000_Length_2542	p2	(TC)8	16	311	326
Locus_1155_Transcript_1/3_Confidence_0.600_Length_402	p2	(AG)6	12	69	80
Locus_1155_Transcript_2/3_Confidence_0.600_Length_874	p1	(T)10	10	6	15
Locus_1155_Transcript_2/3_Confidence_0.600_Length_874	complex	(CTCTT)5ctttccaattcattcaattcagcattccccc(A)18	74	338	411
Locus_1155_Transcript_3/3_Confidence_0.600_Length_876	p1	(T)10	10	6	15
Locus_1155_Transcript_3/3_Confidence_0.600_Length_876	complex	(CTCTT)5ctttccaattcattcaattcagcattccccc(A)18	74	338	411
Locus_1156_Transcript_1/1_Confidence_1.000_Length_5781	p1	(A)14	14	119	132
Locus_1158_Transcript_1/1_Confidence_1.000_Length_280	p2	(GA)11	22	20	41
Locus_1160_Transcript_2/2_Confidence_1.000_Length_961	complex	(GAA)5(AGA)5	30	807	836
Locus_1169_Transcript_1/1_Confidence_1.000_Length_2688	p1	(T)13	13	2494	2506
Locus_1169_Transcript_1/1_Confidence_1.000_Length_2688	p1	(T)12	12	2669	2680
Locus_1170_Transcript_1/1_Confidence_1.000_Length_3106	p2	(CT)9	18	49	66
Locus_1170_Transcript_1/1_Confidence_1.000_Length_3106	p3	(TTC)5	15	231	245
Locus_1174_Transcript_1/2_Confidence_1.000_Length_2912	p1	(T)13	13	176	188
Locus_1174_Transcript_1/2_Confidence_1.000_Length_2912	p1	(T)10	10	1904	1913
Locus_1174_Transcript_1/2_Confidence_1.000_Length_2912	p1	(A)10	10	2149	2158
Locus_1174_Transcript_2/2_Confidence_1.000_Length_2769	p1	(T)13	13	176	188
Locus_1174_Transcript_2/2_Confidence_1.000_Length_2769	p1	(A)10	10	2006	2015
Locus_1177_Transcript_1/2_Confidence_1.000_Length_2827	p1	(T)12	12	1	12
Locus_1177_Transcript_2/2_Confidence_1.000_Length_2728	p1	(T)12	12	1	12
Locus_1178_Transcript_1/1_Confidence_1.000_Length_2289	p1	(A)11	11	1641	1651
Locus_1180_Transcript_1/3_Confidence_0.500_Length_2842	p2	(AG)7	14	2766	2779
Locus_1180_Transcript_2/3_Confidence_0.667_Length_3199	p2	(AG)7	14	2766	2779
Locus_1180_Transcript_3/3_Confidence_0.667_Length_3628	p2	(AG)7	14	2766	2779
Locus_1184_Transcript_1/2_Confidence_1.000_Length_874	p1	(T)10	10	51	60
Locus_1194_Transcript_1/1_Confidence_1.000_Length_1442	p1	(A)10	10	1433	1442
Locus_1198_Transcript_1/1_Confidence_1.000_Length_3885	p1	(T)10	10	1	10
Locus_1200_Transcript_1/2_Confidence_1.000_Length_1904	complex	(AG)8c(GA)7	31	65	95
Locus_1200_Transcript_2/2_Confidence_1.000_Length_1510	complex	(AG)8c(GA)7	31	65	95
Locus_1204_Transcript_1/3_Confidence_0.600_Length_2826	p2	(AG)6	12	2790	2801
Locus_1204_Transcript_2/3_Confidence_0.400_Length_3043	p2	(AG)6	12	3007	3018
Locus_1204_Transcript_3/3_Confidence_0.600_Length_2818	p2	(AG)6	12	2782	2793
Locus_1211_Transcript_1/5_Confidence_0.636_Length_3505	p3	(TTC)8	24	3110	3133
Locus_1211_Transcript_1/5_Confidence_0.636_Length_3505	p1	(A)11	11	3495	3505
Locus_1211_Transcript_2/5_Confidence_0.545_Length_1879	p3	(TTC)8	24	1484	1507
Locus_1211_Transcript_2/5_Confidence_0.545_Length_1879	p1	(A)11	11	1869	1879
Locus_1211_Transcript_3/5_Confidence_0.636_Length_4383	p2	(AG)7	14	246	259
Locus_1211_Transcript_3/5_Confidence_0.636_Length_4383	p3	(TTC)8	24	3988	4011
Locus_1211_Transcript_3/5_Confidence_0.636_Length_4383	p1	(A)11	11	4373	4383
Locus_1211_Transcript_4/5_Confidence_0.636_Length_4394	p2	(AG)7	14	246	259
Locus_1211_Transcript_4/5_Confidence_0.636_Length_4394	p3	(TTC)8	24	3999	4022
Locus_1211_Transcript_4/5_Confidence_0.636_Length_4394	p1	(A)11	11	4384	4394
Locus_1211_Transcript_5/5_Confidence_0.636_Length_4300	p2	(AG)7	14	246	259
Locus_1211_Transcript_5/5_Confidence_0.636_Length_4300	p3	(TTC)8	24	3905	3928
Locus_1211_Transcript_5/5_Confidence_0.636_Length_4300	p1	(A)11	11	4290	4300
Locus_1213_Transcript_1/2_Confidence_1.000_Length_2120	p1	(T)10	10	2090	2099
Locus_1213_Transcript_2/2_Confidence_1.000_Length_1009	p1	(T)10	10	979	988
Locus_1215_Transcript_1/3_Confidence_0.667_Length_3410	p3	(AGA)10	30	210	239
Locus_1215_Transcript_2/3_Confidence_0.667_Length_3519	p3	(AGA)11	33	210	242
Locus_1215_Transcript_3/3_Confidence_0.667_Length_3413	p3	(AGA)11	33	210	242
Locus_1217_Transcript_1/2_Confidence_0.900_Length_2639	p1	(T)10	10	1361	1370
Locus_1217_Transcript_1/2_Confidence_0.900_Length_2639	p3	(AGC)5	15	2603	2617
Locus_1217_Transcript_2/2_Confidence_0.500_Length_376	p3	(AGC)5	15	340	354
Locus_1220_Transcript_1/1_Confidence_1.000_Length_1627	p2	(GA)17	34	1	34
Locus_1221_Transcript_1/4_Confidence_0.625_Length_1966	p3	(GGA)5	15	1827	1841
Locus_1221_Transcript_3/4_Confidence_0.625_Length_2563	p1	(A)11	11	2267	2277
Locus_1221_Transcript_3/4_Confidence_0.625_Length_2563	p3	(GGA)5	15	2424	2438
Locus_1221_Transcript_4/4_Confidence_0.625_Length_1898	p3	(GGA)5	15	1759	1773
Locus_1224_Transcript_2/3_Confidence_0.667_Length_3813	p1	(T)13	13	141	153
Locus_1227_Transcript_1/2_Confidence_1.000_Length_2089	p1	(T)10	10	2080	2089
Locus_1227_Transcript_2/2_Confidence_1.000_Length_1351	p1	(T)10	10	1342	1351
Locus_1238_Transcript_1/1_Confidence_1.000_Length_860	p1	(T)11	11	1	11
Locus_1239_Transcript_1/2_Confidence_1.000_Length_2605	p2	(TC)6	12	31	42
Locus_1243_Transcript_1/3_Confidence_0.714_Length_2628	complex	(AT)9ggagagagagactaaaagaagcaatataaaaaccaataaatcacattgtgcagtaaagcttggtgtctccatgctagaccacctgaatacaaggaata(T)10	126	18	143
Locus_1243_Transcript_2/3_Confidence_0.714_Length_2890	complex	(AT)9ggagagagagactaaaagaagcaatataaaaaccaataaatcacattgtgcagtaaagcttggtgtctccatgctagaccacctgaatacaaggaata(T)10	126	18	143
Locus_1243_Transcript_3/3_Confidence_0.714_Length_2321	complex	(AT)9ggagagagagactaaaagaagcaatataaaaaccaataaatcacattgtgcagtaaagcttggtgtctccatgctagaccacctgaatacaaggaata(T)10	126	18	143
Locus_1246_Transcript_1/1_Confidence_1.000_Length_2048	p1	(A)10	10	1	10
Locus_1247_Transcript_1/1_Confidence_1.000_Length_1570	p2	(TC)6	12	1346	1357
Locus_1250_Transcript_1/2_Confidence_1.000_Length_1262	p2	(CT)6	12	111	122
Locus_1250_Transcript_1/2_Confidence_1.000_Length_1262	complex	(TTC)6(T)13	31	875	905
Locus_1250_Transcript_2/2_Confidence_1.000_Length_972	complex	(TTC)6(T)13	31	585	615
Locus_1255_Transcript_1/4_Confidence_0.625_Length_2725	p2	(AG)6	12	174	185
Locus_1255_Transcript_1/4_Confidence_0.625_Length_2725	p1	(A)11	11	945	955
Locus_1255_Transcript_2/4_Confidence_0.250_Length_1305	p2	(AG)6	12	174	185
Locus_1255_Transcript_2/4_Confidence_0.250_Length_1305	p1	(A)11	11	945	955
Locus_1255_Transcript_3/4_Confidence_0.625_Length_2999	p2	(AG)6	12	174	185
Locus_1255_Transcript_3/4_Confidence_0.625_Length_2999	p1	(A)11	11	945	955
Locus_1255_Transcript_4/4_Confidence_0.625_Length_2731	p2	(AG)6	12	174	185
Locus_1255_Transcript_4/4_Confidence_0.625_Length_2731	p1	(A)11	11	945	955
Locus_1256_Transcript_1/2_Confidence_1.000_Length_1074	p2	(TC)7	14	108	121
Locus_1256_Transcript_2/2_Confidence_1.000_Length_1572	p2	(TC)7	14	108	121
Locus_1256_Transcript_2/2_Confidence_1.000_Length_1572	p1	(A)10	10	1382	1391
Locus_1257_Transcript_2/3_Confidence_0.600_Length_1103	p1	(A)14	14	527	540
Locus_1257_Transcript_2/3_Confidence_0.600_Length_1103	p2	(AG)7	14	790	803
Locus_1259_Transcript_1/3_Confidence_0.571_Length_1210	p2	(CT)6	12	506	517
Locus_1259_Transcript_2/3_Confidence_0.714_Length_1243	p2	(CT)6	12	506	517
Locus_1259_Transcript_3/3_Confidence_0.571_Length_1036	p2	(CT)6	12	506	517
Locus_1261_Transcript_1/2_Confidence_1.000_Length_1435	p3	(TGC)6	18	436	453
Locus_1261_Transcript_1/2_Confidence_1.000_Length_1435	p2	(GA)10	20	1345	1364
Locus_1261_Transcript_2/2_Confidence_1.000_Length_1483	p3	(TGC)6	18	436	453
Locus_1270_Transcript_1/1_Confidence_1.000_Length_7501	p1	(T)11	11	7299	7309
Locus_1273_Transcript_1/2_Confidence_1.000_Length_1070	p1	(A)10	10	310	319
Locus_1273_Transcript_2/2_Confidence_1.000_Length_1154	p1	(A)10	10	310	319
Locus_1275_Transcript_1/2_Confidence_1.000_Length_1579	p3	(GAA)5	15	1122	1136
Locus_1275_Transcript_1/2_Confidence_1.000_Length_1579	p2	(GA)6	12	1287	1298
Locus_1275_Transcript_2/2_Confidence_1.000_Length_465	p2	(GA)6	12	173	184
Locus_1276_Transcript_1/1_Confidence_1.000_Length_1688	p2	(AT)8	16	1672	1687
Locus_1278_Transcript_1/2_Confidence_1.000_Length_1272	p1	(A)10	10	36	45
Locus_1278_Transcript_1/2_Confidence_1.000_Length_1272	p4	(AATC)6	24	1081	1104
Locus_1278_Transcript_2/2_Confidence_1.000_Length_1181	p1	(A)10	10	36	45
Locus_1279_Transcript_1/1_Confidence_1.000_Length_1965	p2	(AT)7	14	7	20
Locus_1282_Transcript_1/1_Confidence_1.000_Length_1107	p1	(T)16	16	1077	1092
Locus_1283_Transcript_1/1_Confidence_1.000_Length_2579	p1	(T)10	10	26	35
Locus_1284_Transcript_1/3_Confidence_0.444_Length_1381	p3	(ATG)5	15	622	636
Locus_1284_Transcript_2/3_Confidence_0.778_Length_2552	p3	(ATG)5	15	622	636
Locus_1284_Transcript_3/3_Confidence_0.778_Length_2133	p3	(ATG)5	15	622	636
Locus_1288_Transcript_1/3_Confidence_0.714_Length_4976	p3	(CAG)5	15	880	894
Locus_1288_Transcript_2/3_Confidence_0.714_Length_2373	p3	(CAG)5	15	1019	1033
Locus_1288_Transcript_3/3_Confidence_0.714_Length_5115	p3	(CAG)5	15	1019	1033
Locus_1289_Transcript_1/2_Confidence_1.000_Length_2243	p1	(T)12	12	2232	2243
Locus_1289_Transcript_2/2_Confidence_1.000_Length_989	p1	(T)12	12	978	989
Locus_1291_Transcript_1/6_Confidence_0.688_Length_2159	p3	(CTT)6	18	80	97
Locus_1291_Transcript_1/6_Confidence_0.688_Length_2159	p2	(AT)6	12	2147	2158
Locus_1291_Transcript_2/6_Confidence_0.688_Length_2135	p3	(CTT)6	18	80	97
Locus_1291_Transcript_2/6_Confidence_0.688_Length_2135	p2	(AT)6	12	2123	2134
Locus_1291_Transcript_3/6_Confidence_0.688_Length_2154	p3	(CTT)6	18	80	97
Locus_1291_Transcript_3/6_Confidence_0.688_Length_2154	p2	(AT)6	12	2142	2153
Locus_1291_Transcript_4/6_Confidence_0.688_Length_2131	p3	(CTT)6	18	80	97
Locus_1291_Transcript_4/6_Confidence_0.688_Length_2131	p2	(AT)6	12	2119	2130
Locus_1291_Transcript_5/6_Confidence_0.688_Length_2186	p3	(CTT)6	18	80	97
Locus_1291_Transcript_5/6_Confidence_0.688_Length_2186	p1	(A)13	13	1608	1620
Locus_1291_Transcript_5/6_Confidence_0.688_Length_2186	p2	(AT)6	12	2174	2185
Locus_1291_Transcript_6/6_Confidence_0.688_Length_2052	p3	(CTT)6	18	80	97
Locus_1291_Transcript_6/6_Confidence_0.688_Length_2052	p2	(AT)6	12	2040	2051
Locus_1292_Transcript_1/1_Confidence_1.000_Length_914	p1	(T)10	10	1	10
Locus_1293_Transcript_1/4_Confidence_0.500_Length_1119	p1	(A)13	13	2	14
Locus_1294_Transcript_1/1_Confidence_1.000_Length_458	p1	(T)10	10	226	235
Locus_1295_Transcript_1/2_Confidence_1.000_Length_1251	p1	(A)10	10	905	914
Locus_1302_Transcript_1/1_Confidence_1.000_Length_1949	p2	(AG)6	12	88	99
Locus_1303_Transcript_1/4_Confidence_0.500_Length_1514	p2	(CT)6	12	141	152
Locus_1303_Transcript_2/4_Confidence_0.250_Length_1570	p2	(CT)6	12	141	152
Locus_1303_Transcript_4/4_Confidence_0.625_Length_2049	p2	(CT)6	12	141	152
Locus_1306_Transcript_1/3_Confidence_0.600_Length_1039	p1	(T)10	10	779	788
Locus_1306_Transcript_2/3_Confidence_0.400_Length_1240	p1	(T)10	10	980	989
Locus_1306_Transcript_3/3_Confidence_0.600_Length_1043	p1	(T)10	10	783	792
Locus_1309_Transcript_2/4_Confidence_0.667_Length_2218	p1	(A)10	10	1774	1783
Locus_1309_Transcript_3/4_Confidence_0.667_Length_2231	p1	(A)10	10	1787	1796
Locus_1309_Transcript_4/4_Confidence_0.667_Length_2126	p1	(A)10	10	1682	1691
Locus_1310_Transcript_1/1_Confidence_1.000_Length_3661	p1	(T)10	10	343	352
Locus_1311_Transcript_1/1_Confidence_1.000_Length_371	p1	(A)11	11	31	41
Locus_1311_Transcript_1/1_Confidence_1.000_Length_371	p1	(A)19	19	190	208
Locus_1315_Transcript_1/4_Confidence_0.300_Length_600	p1	(T)11	11	1	11
Locus_1315_Transcript_2/4_Confidence_0.700_Length_1621	p1	(T)11	11	1	11
Locus_1315_Transcript_4/4_Confidence_0.700_Length_1534	p1	(T)11	11	1	11
Locus_1320_Transcript_1/2_Confidence_1.000_Length_2897	p1	(A)11	11	2864	2874
Locus_1320_Transcript_2/2_Confidence_1.000_Length_2802	p1	(A)11	11	2769	2779
Locus_1321_Transcript_1/1_Confidence_1.000_Length_1677	p3	(GAA)9	27	1538	1564
Locus_1325_Transcript_1/2_Confidence_1.000_Length_2855	p2	(CT)7	14	52	65
Locus_1327_Transcript_1/1_Confidence_1.000_Length_1314	p1	(A)10	10	160	169
Locus_1331_Transcript_1/2_Confidence_1.000_Length_1865	p3	(TTA)6	18	1835	1852
Locus_1331_Transcript_2/2_Confidence_1.000_Length_1709	p3	(TTA)6	18	1679	1696
Locus_1332_Transcript_1/1_Confidence_1.000_Length_1771	p3	(AGA)5	15	1580	1594
Locus_1335_Transcript_1/1_Confidence_1.000_Length_3945	p2	(TC)6	12	565	576
Locus_1336_Transcript_1/2_Confidence_1.000_Length_613	p1	(A)10	10	137	146
Locus_1336_Transcript_2/2_Confidence_1.000_Length_1343	p1	(A)10	10	137	146
Locus_1337_Transcript_2/3_Confidence_0.714_Length_2226	p2	(GA)7	14	1179	1192
Locus_1338_Transcript_1/1_Confidence_1.000_Length_1357	p2	(AG)8	16	1049	1064
Locus_1339_Transcript_2/3_Confidence_0.667_Length_2433	p1	(C)11	11	409	419
Locus_1339_Transcript_3/3_Confidence_0.667_Length_2350	p1	(C)11	11	409	419
Locus_1346_Transcript_1/1_Confidence_1.000_Length_2385	p2	(TA)7	14	2366	2379
Locus_1352_Transcript_1/1_Confidence_1.000_Length_2646	p2	(AG)7	14	2487	2500
Locus_1354_Transcript_1/1_Confidence_1.000_Length_2684	p3	(GTT)5	15	638	652
Locus_1358_Transcript_1/2_Confidence_1.000_Length_1907	p1	(T)10	10	814	823
Locus_1358_Transcript_2/2_Confidence_1.000_Length_1872	p1	(T)10	10	814	823
Locus_1362_Transcript_1/2_Confidence_1.000_Length_639	p1	(T)10	10	600	609
Locus_1362_Transcript_2/2_Confidence_1.000_Length_586	p1	(T)10	10	547	556
Locus_1364_Transcript_1/1_Confidence_1.000_Length_2306	p2	(CT)6	12	1	12
Locus_1364_Transcript_1/1_Confidence_1.000_Length_2306	p3	(GGC)5	15	251	265
Locus_1369_Transcript_1/2_Confidence_1.000_Length_996	p1	(A)10	10	201	210
Locus_1369_Transcript_2/2_Confidence_1.000_Length_1137	p1	(A)10	10	201	210
Locus_1370_Transcript_1/1_Confidence_1.000_Length_850	p2	(CT)8	16	834	849
Locus_1375_Transcript_2/3_Confidence_0.714_Length_2043	p1	(A)10	10	1086	1095
Locus_1376_Transcript_5/6_Confidence_0.583_Length_1253	p1	(T)11	11	1083	1093
Locus_1382_Transcript_1/1_Confidence_1.000_Length_486	p3	(CGG)5	15	1	15
Locus_1383_Transcript_3/3_Confidence_0.667_Length_1855	p2	(AC)6	12	1105	1116
Locus_1385_Transcript_2/3_Confidence_0.429_Length_1796	p1	(T)10	10	284	293
Locus_1385_Transcript_3/3_Confidence_0.714_Length_1897	p1	(T)10	10	284	293
Locus_1389_Transcript_1/1_Confidence_1.000_Length_3659	p2	(AG)7	14	243	256
Locus_1392_Transcript_2/10_Confidence_0.200_Length_1071	p2	(TG)7	14	899	912
Locus_1392_Transcript_9/10_Confidence_0.333_Length_2215	p2	(AT)9	18	1759	1776
Locus_1395_Transcript_2/3_Confidence_0.400_Length_371	p3	(CTT)5	15	249	263
Locus_1396_Transcript_1/1_Confidence_1.000_Length_3080	p3	(TTA)7	21	2915	2935
Locus_1397_Transcript_1/5_Confidence_0.545_Length_1177	complex	(TCG)6tcatcgccatcatcgtt(ATC)5	50	292	341
Locus_1397_Transcript_3/5_Confidence_0.636_Length_1155	complex	(TCG)6tcatcgccatcatcgtt(ATC)5	50	298	347
Locus_1397_Transcript_4/5_Confidence_0.364_Length_1840	complex	(TCG)6tcatcgccatcatcgtt(ATC)5	50	292	341
Locus_1397_Transcript_5/5_Confidence_0.636_Length_1149	complex	(TCG)6tcatcgccatcatcgtt(ATC)5	50	292	341
Locus_1401_Transcript_1/1_Confidence_1.000_Length_1079	p2	(AT)6	12	97	108
Locus_1403_Transcript_1/3_Confidence_0.714_Length_991	p3	(AGA)5	15	734	748
Locus_1403_Transcript_2/3_Confidence_0.714_Length_982	p3	(AGA)5	15	725	739
Locus_1403_Transcript_3/3_Confidence_0.714_Length_888	p3	(AGA)5	15	631	645
Locus_1405_Transcript_1/2_Confidence_1.000_Length_1389	p3	(CTT)5	15	116	130
Locus_1405_Transcript_1/2_Confidence_1.000_Length_1389	p1	(T)13	13	1366	1378
Locus_1405_Transcript_2/2_Confidence_1.000_Length_1298	p3	(CTT)5	15	116	130
Locus_1405_Transcript_2/2_Confidence_1.000_Length_1298	p1	(T)13	13	1275	1287
Locus_1408_Transcript_1/1_Confidence_1.000_Length_321	p1	(A)10	10	131	140
Locus_1412_Transcript_2/9_Confidence_0.182_Length_1103	p1	(T)10	10	134	143
Locus_1412_Transcript_5/9_Confidence_0.545_Length_1332	p1	(A)11	11	1293	1303
Locus_1414_Transcript_1/3_Confidence_0.714_Length_3912	p1	(A)14	14	3547	3560
Locus_1414_Transcript_1/3_Confidence_0.714_Length_3912	p1	(T)16	16	3766	3781
Locus_1414_Transcript_2/3_Confidence_0.714_Length_4010	p1	(A)14	14	3645	3658
Locus_1414_Transcript_2/3_Confidence_0.714_Length_4010	p1	(T)16	16	3864	3879
Locus_1414_Transcript_3/3_Confidence_0.714_Length_3927	p1	(A)14	14	3562	3575
Locus_1414_Transcript_3/3_Confidence_0.714_Length_3927	p1	(T)16	16	3781	3796
Locus_1415_Transcript_2/3_Confidence_0.571_Length_1678	p1	(T)11	11	439	449
Locus_1415_Transcript_2/3_Confidence_0.571_Length_1678	p1	(A)12	12	1370	1381
Locus_1418_Transcript_1/1_Confidence_1.000_Length_247	p1	(A)24	24	1	24
Locus_1418_Transcript_1/1_Confidence_1.000_Length_247	p2	(GA)15	30	206	235
Locus_1422_Transcript_2/3_Confidence_0.667_Length_1214	p2	(AT)10	20	830	849
Locus_1425_Transcript_1/3_Confidence_0.600_Length_330	p3	(TTC)8	24	1	24
Locus_1425_Transcript_2/3_Confidence_0.400_Length_283	p3	(TTC)8	24	1	24
Locus_1425_Transcript_3/3_Confidence_0.600_Length_344	p3	(TTC)8	24	1	24
Locus_1430_Transcript_1/1_Confidence_1.000_Length_3102	p1	(A)11	11	3072	3082
Locus_1431_Transcript_1/1_Confidence_1.000_Length_2818	p2	(CT)6	12	118	129
Locus_1432_Transcript_1/2_Confidence_1.000_Length_1479	complex	(TA)6ttcctgaatactatgactagggttttatgaaaaaagccaaagccccttatcggat(TA)6	79	103	181
Locus_1432_Transcript_2/2_Confidence_1.000_Length_1752	complex	(TA)6ttcctgaatactatgactagggttttatgaaaaaagccaaagccccttatcggat(TA)6	79	103	181
Locus_1433_Transcript_1/3_Confidence_0.333_Length_434	complex	(CT)9tctctgcaaaa(TC)6	41	6	46
Locus_1433_Transcript_2/3_Confidence_0.667_Length_4909	complex	(CT)9tctctgcaaaa(TC)6	41	6	46
Locus_1433_Transcript_3/3_Confidence_0.667_Length_5266	complex	(CT)9tctctgcaaaa(TC)6	41	6	46
Locus_1436_Transcript_2/2_Confidence_1.000_Length_2608	p2	(GA)6	12	2352	2363
Locus_1439_Transcript_1/4_Confidence_0.300_Length_1526	p1	(T)13	13	1502	1514
Locus_1439_Transcript_3/4_Confidence_0.700_Length_2175	p1	(T)13	13	2151	2163
Locus_1439_Transcript_4/4_Confidence_0.700_Length_1545	p1	(T)13	13	1521	1533
Locus_1440_Transcript_1/2_Confidence_1.000_Length_2685	p2	(TC)7	14	733	746
Locus_1440_Transcript_1/2_Confidence_1.000_Length_2685	p1	(A)10	10	1344	1353
Locus_1440_Transcript_2/2_Confidence_1.000_Length_2550	p2	(TC)7	14	598	611
Locus_1440_Transcript_2/2_Confidence_1.000_Length_2550	p1	(A)10	10	1209	1218
Locus_1442_Transcript_3/6_Confidence_0.333_Length_1468	p2	(TC)7	14	64	77
Locus_1442_Transcript_4/6_Confidence_0.400_Length_2408	p2	(TC)7	14	64	77
Locus_1442_Transcript_5/6_Confidence_0.600_Length_3026	p2	(TC)7	14	64	77
Locus_1442_Transcript_6/6_Confidence_0.600_Length_2874	p2	(TC)7	14	64	77
Locus_1446_Transcript_1/5_Confidence_0.364_Length_1364	p1	(A)14	14	1	14
Locus_1446_Transcript_4/5_Confidence_0.636_Length_2449	p1	(A)14	14	1	14
Locus_1446_Transcript_5/5_Confidence_0.636_Length_2149	p1	(A)14	14	1	14
Locus_1447_Transcript_1/3_Confidence_0.714_Length_3070	p1	(T)11	11	273	283
Locus_1447_Transcript_1/3_Confidence_0.714_Length_3070	p1	(A)11	11	2740	2750
Locus_1447_Transcript_2/3_Confidence_0.714_Length_3212	p1	(T)11	11	273	283
Locus_1447_Transcript_2/3_Confidence_0.714_Length_3212	p1	(A)11	11	2882	2892
Locus_1447_Transcript_3/3_Confidence_0.714_Length_3161	p1	(T)11	11	273	283
Locus_1447_Transcript_3/3_Confidence_0.714_Length_3161	p1	(A)11	11	2831	2841
Locus_1449_Transcript_3/3_Confidence_0.600_Length_1578	p1	(A)11	11	17	27
Locus_1453_Transcript_1/1_Confidence_1.000_Length_1323	p3	(CAG)7	21	516	536
Locus_1453_Transcript_1/1_Confidence_1.000_Length_1323	p3	(CAA)5	15	995	1009
Locus_1456_Transcript_3/4_Confidence_0.625_Length_1657	p1	(T)13	13	1645	1657
Locus_1456_Transcript_4/4_Confidence_0.625_Length_1158	p1	(T)13	13	1146	1158
Locus_1458_Transcript_1/5_Confidence_0.636_Length_1712	p1	(A)11	11	1173	1183
Locus_1458_Transcript_2/5_Confidence_0.636_Length_3038	p1	(A)11	11	1435	1445
Locus_1458_Transcript_3/5_Confidence_0.636_Length_2913	p1	(A)11	11	1310	1320
Locus_1458_Transcript_4/5_Confidence_0.636_Length_2905	p1	(A)11	11	1302	1312
Locus_1458_Transcript_5/5_Confidence_0.636_Length_2776	p1	(A)11	11	1173	1183
Locus_1459_Transcript_1/3_Confidence_0.667_Length_1607	p3	(CAT)5	15	1235	1249
Locus_1459_Transcript_2/3_Confidence_0.667_Length_2110	p3	(CAT)5	15	1648	1662
Locus_1459_Transcript_2/3_Confidence_0.667_Length_2110	p1	(A)12	12	2099	2110
Locus_1459_Transcript_3/3_Confidence_0.667_Length_1697	p3	(CAT)5	15	1235	1249
Locus_1459_Transcript_3/3_Confidence_0.667_Length_1697	p1	(A)12	12	1686	1697
Locus_1466_Transcript_1/3_Confidence_0.500_Length_495	p1	(A)10	10	17	26
Locus_1466_Transcript_2/3_Confidence_0.667_Length_765	p1	(A)10	10	17	26
Locus_1466_Transcript_3/3_Confidence_0.667_Length_504	p1	(A)10	10	17	26
Locus_1468_Transcript_1/1_Confidence_1.000_Length_2528	p1	(A)12	12	9	20
Locus_1468_Transcript_1/1_Confidence_1.000_Length_2528	p4	(TATT)5	20	2497	2516
Locus_1472_Transcript_2/3_Confidence_0.667_Length_2434	p1	(T)10	10	760	769
Locus_1475_Transcript_1/2_Confidence_1.000_Length_1875	p1	(A)16	16	1	16
Locus_1475_Transcript_1/2_Confidence_1.000_Length_1875	complex	(T)10agtatttattagcgaatttgctc(T)14	47	862	908
Locus_1475_Transcript_1/2_Confidence_1.000_Length_1875	p1	(T)11	11	1749	1759
Locus_1475_Transcript_1/2_Confidence_1.000_Length_1875	p1	(A)15	15	1861	1875
Locus_1475_Transcript_2/2_Confidence_1.000_Length_984	p1	(T)11	11	858	868
Locus_1475_Transcript_2/2_Confidence_1.000_Length_984	p1	(A)15	15	970	984
Locus_1478_Transcript_1/3_Confidence_0.600_Length_1029	p2	(AG)6	12	871	882
Locus_1478_Transcript_3/3_Confidence_0.600_Length_1397	p2	(AG)6	12	1239	1250
Locus_1485_Transcript_1/1_Confidence_1.000_Length_2566	p1	(A)10	10	323	332
Locus_1485_Transcript_1/1_Confidence_1.000_Length_2566	p2	(GA)12	24	2542	2565
Locus_1486_Transcript_1/3_Confidence_0.714_Length_1475	p2	(TA)6	12	71	82
Locus_1486_Transcript_2/3_Confidence_0.714_Length_1481	p2	(TA)6	12	71	82
Locus_1486_Transcript_3/3_Confidence_0.714_Length_1376	p2	(TA)6	12	71	82
Locus_1489_Transcript_2/3_Confidence_0.600_Length_1095	p1	(T)11	11	937	947
Locus_1491_Transcript_1/2_Confidence_1.000_Length_1880	p2	(CT)9	18	529	546
Locus_1493_Transcript_4/5_Confidence_0.375_Length_1393	p1	(A)10	10	1384	1393
Locus_1498_Transcript_1/2_Confidence_1.000_Length_1958	p3	(AGC)5	15	161	175
Locus_1498_Transcript_2/2_Confidence_1.000_Length_1008	p3	(AGC)5	15	161	175
Locus_1500_Transcript_1/1_Confidence_1.000_Length_643	p1	(T)11	11	326	336
Locus_1501_Transcript_1/1_Confidence_1.000_Length_1972	p3	(AGA)5	15	130	144
Locus_1501_Transcript_1/1_Confidence_1.000_Length_1972	p3	(AAG)5	15	1563	1577
Locus_1504_Transcript_1/3_Confidence_0.600_Length_3422	p1	(T)10	10	1107	1116
Locus_1504_Transcript_3/3_Confidence_0.600_Length_3408	p1	(T)10	10	1093	1102
Locus_1505_Transcript_1/3_Confidence_0.429_Length_542	p1	(A)21	21	1	21
Locus_1508_Transcript_1/1_Confidence_1.000_Length_2184	p3	(TCC)6	18	1327	1344
Locus_1509_Transcript_1/1_Confidence_1.000_Length_2378	p2	(AG)11	22	140	161
Locus_1509_Transcript_1/1_Confidence_1.000_Length_2378	p3	(GAA)6	18	2150	2167
Locus_1510_Transcript_1/1_Confidence_1.000_Length_939	p3	(TGC)5	15	846	860
Locus_1513_Transcript_1/1_Confidence_1.000_Length_1157	p1	(A)10	10	1118	1127
Locus_1514_Transcript_1/1_Confidence_1.000_Length_814	complex	(A)10taaatctctctctc(CT)8	40	180	219
Locus_1514_Transcript_1/1_Confidence_1.000_Length_814	p3	(CTC)5	15	340	354
Locus_1516_Transcript_1/2_Confidence_1.000_Length_3799	p1	(A)16	16	328	343
Locus_1516_Transcript_1/2_Confidence_1.000_Length_3799	complex	(GA)7gcgagcgagagagagatcagtgaaa(T)16	55	3732	3786
Locus_1516_Transcript_2/2_Confidence_1.000_Length_806	p1	(A)16	16	328	343
Locus_1518_Transcript_1/1_Confidence_1.000_Length_2116	p1	(A)10	10	26	35
Locus_1519_Transcript_7/8_Confidence_0.167_Length_1673	p1	(T)12	12	779	790
Locus_1519_Transcript_7/8_Confidence_0.167_Length_1673	p1	(A)10	10	1654	1663
Locus_1520_Transcript_1/2_Confidence_1.000_Length_6119	p2	(TC)6	12	16	27
Locus_1523_Transcript_1/2_Confidence_1.000_Length_1010	p1	(T)12	12	254	265
Locus_1523_Transcript_2/2_Confidence_1.000_Length_1426	p1	(T)12	12	254	265
Locus_1527_Transcript_1/2_Confidence_1.000_Length_747	complex	(T)11cacaaattttattcattatgtagagctgtacacgatatgagtttgccagaatccttgaactgtgagaacaagcagcaaaaggaagaggcagcgagaac(AGA)9	136	134	269
Locus_1527_Transcript_2/2_Confidence_1.000_Length_751	complex	(T)11cacaaattttattcattatgtagagctgtacacgatatgagtttgccagaatccttgaactgtgagaacaagcagcaaaaggaagaggcagcgagaac(AGA)9	136	134	269
Locus_1535_Transcript_1/1_Confidence_1.000_Length_2972	p3	(ATC)7	21	131	151
Locus_1538_Transcript_1/1_Confidence_1.000_Length_2487	complex	(T)10c(T)10	21	2376	2396
Locus_1550_Transcript_1/4_Confidence_0.571_Length_2919	p1	(A)10	10	1342	1351
Locus_1550_Transcript_2/4_Confidence_0.429_Length_1071	p2	(CT)7	14	1013	1026
Locus_1550_Transcript_3/4_Confidence_0.571_Length_3081	p1	(A)10	10	1450	1459
Locus_1550_Transcript_3/4_Confidence_0.571_Length_3081	p2	(CT)7	14	3023	3036
Locus_1550_Transcript_4/4_Confidence_0.571_Length_2973	p1	(A)10	10	1342	1351
Locus_1550_Transcript_4/4_Confidence_0.571_Length_2973	p2	(CT)7	14	2915	2928
Locus_1556_Transcript_1/1_Confidence_1.000_Length_2829	complex	(TC)6ttctgggttcggctttctgaaaagacaaaaaaaggacccataaaagagct(AG)6	74	266	339
Locus_1559_Transcript_1/1_Confidence_1.000_Length_1140	p2	(AG)6	12	1052	1063
Locus_1560_Transcript_1/2_Confidence_1.000_Length_778	p2	(TC)7	14	562	575
Locus_1560_Transcript_2/2_Confidence_1.000_Length_773	p2	(TC)7	14	557	570
Locus_1565_Transcript_1/2_Confidence_1.000_Length_3720	p1	(T)10	10	3482	3491
Locus_1565_Transcript_2/2_Confidence_1.000_Length_3710	p1	(T)10	10	3472	3481
Locus_1571_Transcript_1/3_Confidence_0.400_Length_528	p1	(T)12	12	517	528
Locus_1571_Transcript_2/3_Confidence_0.600_Length_1045	p1	(T)12	12	1034	1045
Locus_1571_Transcript_3/3_Confidence_0.600_Length_741	p1	(T)12	12	730	741
Locus_1572_Transcript_1/3_Confidence_0.667_Length_1069	p3	(GCC)6	18	36	53
Locus_1572_Transcript_3/3_Confidence_0.667_Length_981	p3	(GCC)6	18	36	53
Locus_1575_Transcript_2/5_Confidence_0.545_Length_1093	p1	(T)11	11	819	829
Locus_1575_Transcript_3/5_Confidence_0.545_Length_1206	p1	(T)11	11	899	909
Locus_1575_Transcript_4/5_Confidence_0.727_Length_1458	p1	(T)11	11	1151	1161
Locus_1575_Transcript_5/5_Confidence_0.545_Length_1126	p1	(T)11	11	819	829
Locus_1576_Transcript_2/2_Confidence_1.000_Length_1300	p1	(T)10	10	89	98
Locus_1577_Transcript_1/2_Confidence_1.000_Length_2809	p1	(T)13	13	1976	1988
Locus_1584_Transcript_1/2_Confidence_1.000_Length_1359	p1	(T)13	13	1176	1188
Locus_1584_Transcript_2/2_Confidence_1.000_Length_1219	p1	(T)13	13	1036	1048
Locus_1590_Transcript_3/3_Confidence_0.600_Length_1744	p1	(T)13	13	86	98
Locus_1592_Transcript_1/2_Confidence_1.000_Length_1678	p2	(TA)7	14	1	14
Locus_1593_Transcript_1/3_Confidence_0.667_Length_2699	p1	(T)12	12	2660	2671
Locus_1593_Transcript_2/3_Confidence_0.333_Length_1316	p1	(T)12	12	1277	1288
Locus_1593_Transcript_3/3_Confidence_0.667_Length_2683	p1	(T)12	12	2644	2655
Locus_1594_Transcript_1/2_Confidence_1.000_Length_1435	p2	(TC)10	20	221	240
Locus_1594_Transcript_1/2_Confidence_1.000_Length_1435	p1	(T)15	15	834	848
Locus_1594_Transcript_2/2_Confidence_1.000_Length_1333	p2	(TC)10	20	221	240
Locus_1595_Transcript_1/2_Confidence_1.000_Length_536	p1	(T)13	13	521	533
Locus_1595_Transcript_2/2_Confidence_1.000_Length_557	p1	(T)13	13	521	533
Locus_1596_Transcript_1/2_Confidence_0.600_Length_955	p1	(T)10	10	539	548
Locus_1598_Transcript_1/1_Confidence_1.000_Length_2469	p1	(A)10	10	231	240
Locus_1598_Transcript_1/1_Confidence_1.000_Length_2469	p2	(AG)7	14	2339	2352
Locus_1600_Transcript_3/4_Confidence_0.444_Length_1492	p1	(T)16	16	1249	1264
Locus_1602_Transcript_1/2_Confidence_1.000_Length_2066	complex	(TTC)8acagtttcacagtt(TC)9	56	19	74
Locus_1602_Transcript_2/2_Confidence_1.000_Length_2222	complex	(TTC)8acagtttcacagtt(TC)9	56	19	74
Locus_1605_Transcript_1/1_Confidence_1.000_Length_846	p2	(TC)7	14	98	111
Locus_1605_Transcript_1/1_Confidence_1.000_Length_846	p2	(TA)14	28	818	845
Locus_1608_Transcript_1/4_Confidence_0.250_Length_915	p1	(T)11	11	791	801
Locus_1608_Transcript_2/4_Confidence_0.625_Length_1542	p1	(T)11	11	1418	1428
Locus_1608_Transcript_4/4_Confidence_0.625_Length_1542	p1	(T)11	11	1418	1428
Locus_1610_Transcript_1/1_Confidence_1.000_Length_934	p1	(A)10	10	286	295
Locus_1613_Transcript_3/3_Confidence_0.600_Length_1550	p6	(TTTTCT)6	36	145	180
Locus_1614_Transcript_1/1_Confidence_1.000_Length_2759	p1	(A)12	12	183	194
Locus_1614_Transcript_1/1_Confidence_1.000_Length_2759	p1	(A)10	10	2537	2546
Locus_1617_Transcript_1/1_Confidence_1.000_Length_3105	p1	(A)10	10	2864	2873
Locus_1619_Transcript_1/1_Confidence_1.000_Length_1050	p1	(T)10	10	1	10
Locus_1621_Transcript_1/1_Confidence_1.000_Length_3034	p3	(TCT)5	15	66	80
Locus_1624_Transcript_1/1_Confidence_1.000_Length_1242	p1	(T)10	10	71	80
Locus_1624_Transcript_1/1_Confidence_1.000_Length_1242	p2	(CT)6	12	551	562
Locus_1626_Transcript_1/1_Confidence_1.000_Length_3105	p1	(T)11	11	1	11
Locus_1627_Transcript_1/2_Confidence_1.000_Length_1457	p1	(T)10	10	1143	1152
Locus_1627_Transcript_2/2_Confidence_1.000_Length_950	p1	(T)10	10	636	645
Locus_1629_Transcript_1/3_Confidence_0.571_Length_809	p1	(A)10	10	413	422
Locus_1629_Transcript_2/3_Confidence_0.714_Length_822	p1	(A)10	10	413	422
Locus_1629_Transcript_3/3_Confidence_0.571_Length_714	p1	(A)10	10	413	422
Locus_1631_Transcript_7/8_Confidence_0.421_Length_1019	p3	(TCT)5	15	130	144
Locus_1632_Transcript_2/4_Confidence_0.625_Length_698	p1	(T)12	12	1	12
Locus_1632_Transcript_3/4_Confidence_0.500_Length_773	p1	(T)12	12	1	12
Locus_1632_Transcript_4/4_Confidence_0.625_Length_773	p1	(T)12	12	1	12
Locus_1633_Transcript_1/2_Confidence_1.000_Length_542	p1	(T)10	10	1	10
Locus_1633_Transcript_2/2_Confidence_1.000_Length_3246	p1	(T)10	10	1	10
Locus_1636_Transcript_3/4_Confidence_0.667_Length_972	p2	(TC)7	14	429	442
Locus_1638_Transcript_1/1_Confidence_1.000_Length_2311	p1	(T)15	15	2143	2157
Locus_1639_Transcript_1/2_Confidence_1.000_Length_2778	p2	(TC)7	14	2433	2446
Locus_1639_Transcript_2/2_Confidence_1.000_Length_2378	p2	(TC)7	14	2033	2046
Locus_1645_Transcript_1/1_Confidence_1.000_Length_957	p1	(T)14	14	941	954
Locus_1647_Transcript_1/2_Confidence_1.000_Length_880	p3	(GAA)6	18	357	374
Locus_1647_Transcript_2/2_Confidence_1.000_Length_2317	p3	(GAA)6	18	357	374
Locus_1649_Transcript_2/2_Confidence_1.000_Length_1832	p1	(T)10	10	18	27
Locus_1653_Transcript_1/7_Confidence_0.533_Length_2353	complex	(TC)10a(CT)19	59	2295	2353
Locus_1653_Transcript_4/7_Confidence_0.533_Length_2293	complex	(TC)10a(CT)19	59	2235	2293
Locus_1653_Transcript_5/7_Confidence_0.533_Length_2402	complex	(TC)10a(CT)19	59	2344	2402
Locus_1653_Transcript_7/7_Confidence_0.533_Length_2293	complex	(TC)10a(CT)19	59	2235	2293
Locus_1656_Transcript_1/2_Confidence_1.000_Length_2715	p1	(A)10	10	1	10
Locus_1656_Transcript_2/2_Confidence_1.000_Length_2628	p1	(A)10	10	1	10
Locus_1657_Transcript_2/3_Confidence_0.667_Length_2009	p2	(GA)14	28	448	475
Locus_1659_Transcript_1/1_Confidence_1.000_Length_492	complex	(GAT)5gtaattattggc(CCG)5	42	444	485
Locus_1664_Transcript_1/4_Confidence_0.444_Length_2037	p6	(GGGTTG)5	30	1905	1934
Locus_1664_Transcript_2/4_Confidence_0.667_Length_3003	p6	(GGGTTG)5	30	2871	2900
Locus_1664_Transcript_3/4_Confidence_0.667_Length_3277	p6	(GGGTTG)5	30	3145	3174
Locus_1664_Transcript_4/4_Confidence_0.667_Length_2914	p6	(GGGTTG)5	30	2782	2811
Locus_1665_Transcript_1/2_Confidence_1.000_Length_791	p1	(T)13	13	1	13
Locus_1665_Transcript_2/2_Confidence_1.000_Length_648	p1	(T)13	13	1	13
Locus_1666_Transcript_1/1_Confidence_1.000_Length_301	p2	(TC)6	12	191	202
Locus_1669_Transcript_1/2_Confidence_1.000_Length_2409	p1	(T)10	10	1	10
Locus_1669_Transcript_1/2_Confidence_1.000_Length_2409	p1	(A)10	10	177	186
Locus_1669_Transcript_1/2_Confidence_1.000_Length_2409	p1	(A)12	12	2104	2115
Locus_1669_Transcript_2/2_Confidence_1.000_Length_2028	p1	(T)10	10	1	10
Locus_1669_Transcript_2/2_Confidence_1.000_Length_2028	p1	(A)10	10	177	186
Locus_1669_Transcript_2/2_Confidence_1.000_Length_2028	p1	(A)12	12	1723	1734
Locus_1670_Transcript_1/3_Confidence_0.714_Length_3484	p3	(ATG)5	15	2180	2194
Locus_1670_Transcript_2/3_Confidence_0.714_Length_3821	p3	(ATG)5	15	2180	2194
Locus_1670_Transcript_2/3_Confidence_0.714_Length_3821	p1	(T)10	10	3096	3105
Locus_1670_Transcript_3/3_Confidence_0.714_Length_3670	p3	(ATG)5	15	2180	2194
Locus_1670_Transcript_3/3_Confidence_0.714_Length_3670	p1	(T)10	10	3096	3105
Locus_1676_Transcript_1/1_Confidence_1.000_Length_1373	p1	(T)10	10	1040	1049
Locus_1676_Transcript_1/1_Confidence_1.000_Length_1373	p1	(T)11	11	1205	1215
Locus_1677_Transcript_1/4_Confidence_0.667_Length_2451	p3	(ATC)6	18	693	710
Locus_1677_Transcript_1/4_Confidence_0.667_Length_2451	p1	(T)16	16	2316	2331
Locus_1677_Transcript_2/4_Confidence_0.667_Length_1778	p1	(T)16	16	1643	1658
Locus_1677_Transcript_3/4_Confidence_0.667_Length_2684	p3	(ATC)6	18	693	710
Locus_1677_Transcript_3/4_Confidence_0.667_Length_2684	p1	(T)16	16	2549	2564
Locus_1677_Transcript_4/4_Confidence_0.667_Length_2361	p3	(ATC)6	18	693	710
Locus_1677_Transcript_4/4_Confidence_0.667_Length_2361	p1	(T)16	16	2226	2241
Locus_1678_Transcript_4/13_Confidence_0.293_Length_2215	p1	(T)14	14	942	955
Locus_1678_Transcript_8/13_Confidence_0.415_Length_2125	p4	(TAAT)5	20	990	1009
Locus_1678_Transcript_9/13_Confidence_0.415_Length_2165	p1	(A)10	10	91	100
Locus_1678_Transcript_10/13_Confidence_0.512_Length_2690	p1	(T)14	14	1417	1430
Locus_1680_Transcript_1/1_Confidence_1.000_Length_1790	p1	(T)10	10	7	16
Locus_1686_Transcript_1/4_Confidence_0.167_Length_197	complex	(T)13atc(T)11	27	15	41
Locus_1686_Transcript_2/4_Confidence_0.750_Length_1747	complex	(T)12atc(T)10	25	1566	1590
Locus_1686_Transcript_3/4_Confidence_0.750_Length_1775	complex	(T)12atc(T)10	25	1594	1618
Locus_1686_Transcript_4/4_Confidence_0.750_Length_1671	complex	(T)12atc(T)10	25	1490	1514
Locus_1688_Transcript_1/4_Confidence_0.667_Length_2746	p2	(TC)14	28	2600	2627
Locus_1688_Transcript_3/4_Confidence_0.667_Length_2889	p2	(TC)14	28	2743	2770
Locus_1688_Transcript_4/4_Confidence_0.667_Length_2777	p2	(TC)14	28	2631	2658
Locus_1692_Transcript_1/2_Confidence_0.900_Length_940	p2	(GA)20	40	311	350
Locus_1692_Transcript_2/2_Confidence_0.900_Length_2460	p2	(GA)20	40	311	350
Locus_1693_Transcript_1/3_Confidence_0.714_Length_919	p2	(TC)18	36	883	918
Locus_1693_Transcript_2/3_Confidence_0.571_Length_833	p2	(TC)18	36	797	832
Locus_1693_Transcript_3/3_Confidence_0.571_Length_531	p2	(TC)18	36	495	530
Locus_1695_Transcript_1/1_Confidence_1.000_Length_11022	complex	(CTC)5atcc(TCA)5	34	4856	4889
Locus_1699_Transcript_2/3_Confidence_0.600_Length_5351	p1	(A)13	13	1444	1456
Locus_1699_Transcript_3/3_Confidence_0.400_Length_6336	p1	(A)13	13	2429	2441
Locus_1700_Transcript_2/7_Confidence_0.684_Length_3596	p1	(A)10	10	265	274
Locus_1700_Transcript_3/7_Confidence_0.684_Length_3588	p1	(A)10	10	265	274
Locus_1700_Transcript_4/7_Confidence_0.684_Length_3768	p1	(A)10	10	265	274
Locus_1700_Transcript_5/7_Confidence_0.684_Length_3832	p1	(A)10	10	265	274
Locus_1700_Transcript_6/7_Confidence_0.684_Length_4193	p1	(A)10	10	265	274
Locus_1700_Transcript_6/7_Confidence_0.684_Length_4193	p1	(A)10	10	910	919
Locus_1700_Transcript_6/7_Confidence_0.684_Length_4193	p1	(A)10	10	1384	1393
Locus_1700_Transcript_7/7_Confidence_0.684_Length_3683	p1	(A)10	10	265	274
Locus_1701_Transcript_3/6_Confidence_0.667_Length_2687	p3	(TTC)5	15	393	407
Locus_1704_Transcript_1/1_Confidence_1.000_Length_2238	p1	(T)11	11	505	515
Locus_1704_Transcript_1/1_Confidence_1.000_Length_2238	p3	(CTT)5	15	953	967
Locus_1705_Transcript_1/3_Confidence_0.667_Length_947	p2	(TC)7	14	865	878
Locus_1706_Transcript_1/2_Confidence_1.000_Length_603	p2	(CT)6	12	19	30
Locus_1706_Transcript_1/2_Confidence_1.000_Length_603	p1	(A)11	11	158	168
Locus_1706_Transcript_2/2_Confidence_1.000_Length_666	p2	(CT)6	12	19	30
Locus_1706_Transcript_2/2_Confidence_1.000_Length_666	p1	(A)11	11	158	168
Locus_1707_Transcript_1/1_Confidence_1.000_Length_1160	p3	(TCC)5	15	137	151
Locus_1709_Transcript_3/6_Confidence_0.462_Length_532	p1	(T)10	10	299	308
Locus_1709_Transcript_5/6_Confidence_0.538_Length_460	p3	(AAT)5	15	126	140
Locus_1715_Transcript_1/3_Confidence_0.333_Length_1197	p2	(AG)7	14	311	324
Locus_1715_Transcript_2/3_Confidence_0.667_Length_3400	p2	(AG)7	14	311	324
Locus_1715_Transcript_3/3_Confidence_0.667_Length_2971	p2	(AG)7	14	311	324
Locus_1717_Transcript_1/1_Confidence_1.000_Length_3039	p1	(T)10	10	1	10
Locus_1717_Transcript_1/1_Confidence_1.000_Length_3039	p2	(AG)8	16	2782	2797
Locus_1722_Transcript_1/1_Confidence_1.000_Length_3093	p1	(A)11	11	31	41
Locus_1725_Transcript_1/4_Confidence_0.727_Length_1454	p1	(A)10	10	126	135
Locus_1725_Transcript_2/4_Confidence_0.727_Length_1492	p1	(A)10	10	126	135
Locus_1725_Transcript_3/4_Confidence_0.727_Length_1809	p1	(A)10	10	126	135
Locus_1725_Transcript_4/4_Confidence_0.727_Length_1358	p1	(A)10	10	126	135
Locus_1732_Transcript_1/3_Confidence_0.600_Length_369	p2	(CT)16	32	330	361
Locus_1732_Transcript_3/3_Confidence_0.600_Length_817	p2	(CT)16	32	778	809
Locus_1733_Transcript_1/1_Confidence_1.000_Length_266	p2	(CT)20	40	3	42
Locus_1734_Transcript_1/2_Confidence_1.000_Length_1604	p3	(TTC)5	15	1	15
Locus_1734_Transcript_2/2_Confidence_1.000_Length_1725	p3	(TTC)5	15	1	15
Locus_1735_Transcript_1/1_Confidence_1.000_Length_2087	p1	(T)12	12	2047	2058
Locus_1737_Transcript_1/1_Confidence_1.000_Length_746	p1	(A)10	10	396	405
Locus_1740_Transcript_1/1_Confidence_1.000_Length_1140	p1	(T)10	10	1130	1139
Locus_1741_Transcript_1/3_Confidence_0.400_Length_3090	p2	(TC)6	12	55	66
Locus_1741_Transcript_1/3_Confidence_0.400_Length_3090	p3	(CTT)5	15	248	262
Locus_1741_Transcript_2/3_Confidence_0.400_Length_3092	p2	(TC)6	12	55	66
Locus_1741_Transcript_2/3_Confidence_0.400_Length_3092	p3	(CTT)5	15	248	262
Locus_1741_Transcript_3/3_Confidence_0.600_Length_3241	p2	(TC)6	12	55	66
Locus_1741_Transcript_3/3_Confidence_0.600_Length_3241	p3	(CTT)5	15	248	262
Locus_1742_Transcript_1/2_Confidence_1.000_Length_2272	p2	(AG)8	16	133	148
Locus_1742_Transcript_2/2_Confidence_1.000_Length_1779	p2	(AG)8	16	133	148
Locus_1743_Transcript_1/1_Confidence_1.000_Length_1667	p1	(A)10	10	1	10
Locus_1743_Transcript_1/1_Confidence_1.000_Length_1667	p3	(GAA)6	18	1304	1321
Locus_1743_Transcript_1/1_Confidence_1.000_Length_1667	p3	(AGA)5	15	1574	1588
Locus_1744_Transcript_2/3_Confidence_0.400_Length_1087	complex	(A)10tt(A)11	23	566	588
Locus_1744_Transcript_3/3_Confidence_0.600_Length_2231	complex	(A)10tt(A)11	23	1710	1732
Locus_1745_Transcript_2/6_Confidence_0.500_Length_6607	p1	(T)19	19	5	23
Locus_1745_Transcript_2/6_Confidence_0.500_Length_6607	p1	(A)12	12	455	466
Locus_1745_Transcript_3/6_Confidence_0.429_Length_3474	p3	(AAT)6	18	78	95
Locus_1745_Transcript_4/6_Confidence_0.500_Length_6500	p1	(A)12	12	437	448
Locus_1745_Transcript_5/6_Confidence_0.429_Length_3490	p3	(AAT)6	18	78	95
Locus_1745_Transcript_6/6_Confidence_0.500_Length_6518	p1	(T)19	19	5	23
Locus_1745_Transcript_6/6_Confidence_0.500_Length_6518	p1	(A)12	12	455	466
Locus_1746_Transcript_1/2_Confidence_1.000_Length_908	complex	(T)10g(A)10	21	1	21
Locus_1746_Transcript_2/2_Confidence_1.000_Length_1194	complex	(T)10g(A)10	21	1	21
Locus_1747_Transcript_1/1_Confidence_1.000_Length_3851	p1	(T)13	13	3623	3635
Locus_1748_Transcript_1/4_Confidence_0.625_Length_1326	p1	(T)12	12	1246	1257
Locus_1757_Transcript_1/2_Confidence_1.000_Length_1388	p4	(TTTC)5	20	2	21
Locus_1758_Transcript_1/3_Confidence_0.667_Length_1675	p1	(T)10	10	1666	1675
Locus_1758_Transcript_2/3_Confidence_0.667_Length_910	p1	(T)10	10	901	910
Locus_1758_Transcript_3/3_Confidence_0.667_Length_1540	p1	(T)10	10	1531	1540
Locus_1763_Transcript_1/3_Confidence_0.714_Length_606	p1	(A)14	14	593	606
Locus_1763_Transcript_2/3_Confidence_0.714_Length_620	p1	(A)14	14	607	620
Locus_1763_Transcript_3/3_Confidence_0.714_Length_486	p1	(A)14	14	473	486
Locus_1771_Transcript_1/2_Confidence_1.000_Length_1045	p3	(TTC)7	21	263	283
Locus_1771_Transcript_2/2_Confidence_1.000_Length_1277	p3	(TTC)7	21	263	283
Locus_1774_Transcript_1/2_Confidence_1.000_Length_1840	p1	(A)10	10	106	115
Locus_1774_Transcript_2/2_Confidence_1.000_Length_677	p1	(A)10	10	106	115
Locus_1778_Transcript_3/3_Confidence_0.600_Length_1097	p3	(CTT)5	15	969	983
Locus_1783_Transcript_1/1_Confidence_1.000_Length_5862	p1	(T)10	10	5679	5688
Locus_1785_Transcript_1/2_Confidence_1.000_Length_2223	p3	(GGC)5	15	1615	1629
Locus_1785_Transcript_2/2_Confidence_1.000_Length_1764	p3	(GGC)5	15	1156	1170
Locus_1791_Transcript_1/5_Confidence_0.636_Length_3375	complex	(AT)7acatac(AT)8	36	3188	3223
Locus_1791_Transcript_3/5_Confidence_0.636_Length_3808	complex	(AT)7acatac(AT)8	36	3621	3656
Locus_1791_Transcript_4/5_Confidence_0.182_Length_2701	p1	(A)11	11	2055	2065
Locus_1791_Transcript_5/5_Confidence_0.636_Length_3269	complex	(AT)7acatac(AT)8	36	3082	3117
Locus_1802_Transcript_1/1_Confidence_1.000_Length_677	p3	(TCT)6	18	154	171
Locus_1804_Transcript_1/4_Confidence_0.700_Length_1006	p2	(GA)13	26	121	146
Locus_1804_Transcript_2/4_Confidence_0.700_Length_859	p2	(GA)13	26	121	146
Locus_1804_Transcript_3/4_Confidence_0.700_Length_948	p2	(GA)13	26	121	146
Locus_1804_Transcript_4/4_Confidence_0.700_Length_724	p2	(GA)13	26	121	146
Locus_1808_Transcript_1/3_Confidence_0.667_Length_2081	p1	(A)10	10	2072	2081
Locus_1808_Transcript_2/3_Confidence_0.667_Length_3367	p2	(AG)6	12	111	122
Locus_1808_Transcript_2/3_Confidence_0.667_Length_3367	p1	(A)10	10	3358	3367
Locus_1808_Transcript_3/3_Confidence_0.667_Length_3293	p2	(AG)6	12	111	122
Locus_1808_Transcript_3/3_Confidence_0.667_Length_3293	p1	(A)10	10	3284	3293
Locus_1814_Transcript_3/4_Confidence_0.444_Length_1202	p2	(GA)6	12	1072	1083
Locus_1815_Transcript_1/3_Confidence_0.600_Length_834	p2	(AG)7	14	714	727
Locus_1815_Transcript_2/3_Confidence_0.600_Length_1081	p2	(AG)7	14	961	974
Locus_1815_Transcript_3/3_Confidence_0.400_Length_428	p2	(AG)7	14	308	321
Locus_1821_Transcript_2/2_Confidence_1.000_Length_1104	complex	(T)11gggaaaagaaagaaaaagaa(ATT)5	46	1042	1087
Locus_1822_Transcript_1/1_Confidence_1.000_Length_1655	p3	(AGA)5	15	250	264
Locus_1824_Transcript_1/2_Confidence_1.000_Length_2828	p1	(A)10	10	2656	2665
Locus_1824_Transcript_2/2_Confidence_1.000_Length_2733	p1	(A)10	10	2561	2570
Locus_1827_Transcript_1/1_Confidence_1.000_Length_2395	p3	(CTC)5	15	1242	1256
Locus_1835_Transcript_1/2_Confidence_1.000_Length_1808	p1	(T)11	11	1	11
Locus_1835_Transcript_2/2_Confidence_1.000_Length_889	p1	(T)11	11	1	11
Locus_1839_Transcript_1/2_Confidence_1.000_Length_4254	p2	(CT)8	16	4190	4205
Locus_1839_Transcript_2/2_Confidence_1.000_Length_2926	p2	(CT)8	16	2862	2877
Locus_1841_Transcript_2/3_Confidence_0.333_Length_992	p1	(A)11	11	4	14
Locus_1843_Transcript_1/2_Confidence_1.000_Length_3214	p2	(AT)8	16	101	116
Locus_1856_Transcript_1/5_Confidence_0.692_Length_3129	p2	(TC)7	14	51	64
Locus_1856_Transcript_1/5_Confidence_0.692_Length_3129	p1	(T)10	10	2897	2906
Locus_1856_Transcript_2/5_Confidence_0.692_Length_3129	p2	(TC)7	14	51	64
Locus_1856_Transcript_2/5_Confidence_0.692_Length_3129	p1	(T)10	10	2897	2906
Locus_1856_Transcript_3/5_Confidence_0.538_Length_2538	p1	(T)10	10	2306	2315
Locus_1856_Transcript_4/5_Confidence_0.692_Length_3167	p2	(TC)7	14	51	64
Locus_1856_Transcript_5/5_Confidence_0.692_Length_3129	p2	(TC)7	14	51	64
Locus_1856_Transcript_5/5_Confidence_0.692_Length_3129	p1	(T)10	10	2897	2906
Locus_1857_Transcript_1/1_Confidence_1.000_Length_1561	p3	(CTT)8	24	152	175
Locus_1857_Transcript_1/1_Confidence_1.000_Length_1561	p3	(CTT)8	24	277	300
Locus_1858_Transcript_1/1_Confidence_1.000_Length_1979	p1	(A)11	11	228	238
Locus_1860_Transcript_2/3_Confidence_0.250_Length_600	p1	(A)11	11	66	76
Locus_1860_Transcript_3/3_Confidence_0.750_Length_1158	p1	(A)17	17	1	17
Locus_1862_Transcript_1/2_Confidence_1.000_Length_1692	p1	(T)10	10	1653	1662
Locus_1863_Transcript_1/2_Confidence_1.000_Length_3625	p3	(TTC)6	18	81	98
Locus_1863_Transcript_2/2_Confidence_1.000_Length_663	p3	(TTC)6	18	81	98
Locus_1865_Transcript_1/1_Confidence_1.000_Length_606	p2	(TC)7	14	551	564
Locus_1869_Transcript_1/1_Confidence_1.000_Length_2701	p2	(AG)6	12	242	253
Locus_1870_Transcript_1/2_Confidence_1.000_Length_2436	p2	(TG)7	14	2177	2190
Locus_1870_Transcript_2/2_Confidence_1.000_Length_1701	p2	(TG)7	14	1442	1455
Locus_1882_Transcript_4/9_Confidence_0.556_Length_2257	p2	(TC)6	12	1774	1785
Locus_1890_Transcript_1/2_Confidence_1.000_Length_1778	p3	(CTT)5	15	430	444
Locus_1890_Transcript_2/2_Confidence_1.000_Length_1300	p3	(CTT)5	15	430	444
Locus_1896_Transcript_1/1_Confidence_1.000_Length_3769	p2	(AG)6	12	1	12
Locus_1899_Transcript_1/1_Confidence_1.000_Length_2137	p1	(T)11	11	1884	1894
Locus_1903_Transcript_1/1_Confidence_1.000_Length_5119	p1	(A)10	10	130	139
Locus_1910_Transcript_1/2_Confidence_1.000_Length_800	p1	(T)10	10	622	631
Locus_1911_Transcript_1/8_Confidence_0.421_Length_2317	p1	(T)16	16	2162	2177
Locus_1911_Transcript_2/8_Confidence_0.632_Length_3161	p1	(T)16	16	3006	3021
Locus_1911_Transcript_6/8_Confidence_0.632_Length_3489	p1	(T)16	16	3334	3349
Locus_1911_Transcript_7/8_Confidence_0.526_Length_3143	p1	(T)16	16	2988	3003
Locus_1911_Transcript_8/8_Confidence_0.632_Length_3161	p1	(T)16	16	3006	3021
Locus_1920_Transcript_2/5_Confidence_0.200_Length_1761	p3	(GTA)5	15	242	256
Locus_1920_Transcript_3/5_Confidence_0.133_Length_923	p3	(GTA)5	15	242	256
Locus_1920_Transcript_4/5_Confidence_0.733_Length_3697	p3	(GTA)5	15	242	256
Locus_1920_Transcript_5/5_Confidence_0.667_Length_2516	p3	(GTA)5	15	242	256
Locus_1927_Transcript_1/3_Confidence_0.444_Length_1334	p1	(T)10	10	1	10
Locus_1927_Transcript_1/3_Confidence_0.444_Length_1334	p2	(TC)21	42	1248	1289
Locus_1927_Transcript_2/3_Confidence_0.556_Length_1287	p1	(T)10	10	1	10
Locus_1927_Transcript_2/3_Confidence_0.556_Length_1287	p2	(TC)20	40	1248	1287
Locus_1927_Transcript_3/3_Confidence_0.333_Length_1294	p1	(T)10	10	1	10
Locus_1927_Transcript_3/3_Confidence_0.333_Length_1294	p2	(TC)17	34	1248	1281
Locus_1930_Transcript_1/2_Confidence_1.000_Length_1570	p1	(T)14	14	1314	1327
Locus_1930_Transcript_2/2_Confidence_1.000_Length_1565	p1	(T)14	14	1309	1322
Locus_1935_Transcript_1/1_Confidence_1.000_Length_3471	p2	(CT)10	20	151	170
Locus_1936_Transcript_1/2_Confidence_1.000_Length_2672	p3	(TCT)6	18	87	104
Locus_1936_Transcript_2/2_Confidence_1.000_Length_2240	p3	(TCT)6	18	87	104
Locus_1937_Transcript_1/1_Confidence_1.000_Length_1671	p1	(A)12	12	1660	1671
Locus_1938_Transcript_1/4_Confidence_0.700_Length_2722	p2	(CT)6	12	20	31
Locus_1938_Transcript_2/4_Confidence_0.700_Length_2733	p2	(CT)6	12	20	31
Locus_1938_Transcript_3/4_Confidence_0.700_Length_2728	p2	(CT)6	12	20	31
Locus_1938_Transcript_4/4_Confidence_0.700_Length_2628	p2	(CT)6	12	20	31
Locus_1939_Transcript_1/3_Confidence_0.500_Length_947	p1	(A)10	10	221	230
Locus_1939_Transcript_2/3_Confidence_0.333_Length_527	p1	(A)10	10	221	230
Locus_1939_Transcript_3/3_Confidence_0.667_Length_1759	p1	(A)10	10	221	230
Locus_1940_Transcript_1/1_Confidence_1.000_Length_585	p1	(A)11	11	338	348
Locus_1942_Transcript_1/2_Confidence_1.000_Length_1701	p2	(TC)12	24	194	217
Locus_1942_Transcript_2/2_Confidence_1.000_Length_1697	p2	(TC)10	20	194	213
Locus_1947_Transcript_2/2_Confidence_1.000_Length_619	p1	(T)15	15	1	15
Locus_1948_Transcript_1/2_Confidence_1.000_Length_881	p2	(TG)6	12	543	554
Locus_1948_Transcript_1/2_Confidence_1.000_Length_881	p1	(A)11	11	871	881
Locus_1948_Transcript_2/2_Confidence_1.000_Length_348	p1	(A)11	11	338	348
Locus_1950_Transcript_1/1_Confidence_1.000_Length_1343	p1	(A)11	11	1188	1198
Locus_1951_Transcript_1/3_Confidence_0.600_Length_357	p1	(A)12	12	1	12
Locus_1951_Transcript_2/3_Confidence_0.600_Length_1124	p1	(A)12	12	1	12
Locus_1951_Transcript_3/3_Confidence_0.600_Length_1239	p1	(A)12	12	1	12
Locus_1955_Transcript_1/7_Confidence_0.667_Length_2841	p1	(A)14	14	1053	1066
Locus_1955_Transcript_5/7_Confidence_0.667_Length_2995	p1	(A)14	14	1053	1066
Locus_1961_Transcript_2/2_Confidence_1.000_Length_958	p1	(A)14	14	935	948
Locus_1963_Transcript_1/7_Confidence_0.455_Length_1604	complex	(TC)8(TCTCTA)6*	48	804	851
Locus_1963_Transcript_2/7_Confidence_0.273_Length_756	complex	(CT)17(CTCTAT)6*	66	1	66
Locus_1963_Transcript_3/7_Confidence_0.455_Length_1694	complex	(TC)8(TCTCTA)6*	48	804	851
Locus_1963_Transcript_4/7_Confidence_0.364_Length_1542	complex	(TC)8(TCTCTA)6*	48	804	851
Locus_1963_Transcript_5/7_Confidence_0.364_Length_1655	complex	(TC)8(TCTCTA)6*	48	804	851
Locus_1963_Transcript_6/7_Confidence_0.455_Length_1640	complex	(TC)8(TCTCTA)6*	48	804	851
Locus_1963_Transcript_7/7_Confidence_0.273_Length_1542	complex	(TC)8(TCTCTA)6*	48	804	851
Locus_1966_Transcript_1/1_Confidence_1.000_Length_3415	p3	(GGA)5	15	3109	3123
Locus_1972_Transcript_1/1_Confidence_1.000_Length_713	p1	(A)10	10	16	25
Locus_1974_Transcript_1/4_Confidence_0.222_Length_634	p1	(A)12	12	30	41
Locus_1974_Transcript_1/4_Confidence_0.222_Length_634	p2	(TC)7	14	199	212
Locus_1974_Transcript_2/4_Confidence_0.667_Length_1195	p1	(A)12	12	30	41
Locus_1974_Transcript_2/4_Confidence_0.667_Length_1195	p2	(TC)7	14	199	212
Locus_1974_Transcript_4/4_Confidence_0.667_Length_1095	p1	(A)12	12	30	41
Locus_1974_Transcript_4/4_Confidence_0.667_Length_1095	p2	(TC)7	14	199	212
Locus_1977_Transcript_1/1_Confidence_1.000_Length_512	p3	(TTC)6	18	140	157
Locus_1977_Transcript_1/1_Confidence_1.000_Length_512	p1	(A)10	10	364	373
Locus_1981_Transcript_1/1_Confidence_1.000_Length_2007	p1	(A)11	11	263	273
Locus_1991_Transcript_2/3_Confidence_0.667_Length_1457	p1	(A)10	10	328	337
Locus_1991_Transcript_3/3_Confidence_0.667_Length_1708	p1	(A)10	10	328	337
Locus_1992_Transcript_1/3_Confidence_0.600_Length_791	p1	(A)18	18	773	790
Locus_1996_Transcript_1/1_Confidence_1.000_Length_1639	p2	(TC)7	14	1414	1427
Locus_1999_Transcript_1/4_Confidence_0.667_Length_1806	p1	(A)10	10	1462	1471
Locus_1999_Transcript_2/4_Confidence_0.667_Length_1385	p1	(T)10	10	113	122
Locus_1999_Transcript_2/4_Confidence_0.667_Length_1385	p1	(A)10	10	1041	1050
Locus_1999_Transcript_3/4_Confidence_0.667_Length_2330	p1	(A)10	10	1986	1995
Locus_1999_Transcript_4/4_Confidence_0.667_Length_1720	p1	(A)10	10	1376	1385
Locus_2002_Transcript_1/2_Confidence_1.000_Length_1404	p1	(T)17	17	1388	1404
Locus_2002_Transcript_2/2_Confidence_1.000_Length_599	p1	(T)17	17	583	599
Locus_2005_Transcript_1/3_Confidence_0.571_Length_2433	p1	(T)10	10	2146	2155
Locus_2005_Transcript_2/3_Confidence_0.714_Length_2516	p1	(T)10	10	2229	2238
Locus_2005_Transcript_3/3_Confidence_0.571_Length_2439	p1	(T)10	10	2152	2161
Locus_2009_Transcript_1/2_Confidence_1.000_Length_1397	p1	(T)15	15	21	35
Locus_2009_Transcript_2/2_Confidence_1.000_Length_1244	p1	(T)15	15	21	35
Locus_2010_Transcript_1/2_Confidence_1.000_Length_2953	p1	(A)10	10	1	10
Locus_2010_Transcript_2/2_Confidence_1.000_Length_2674	p1	(A)10	10	1	10
Locus_2011_Transcript_1/1_Confidence_1.000_Length_1320	p1	(T)15	15	1288	1302
Locus_2013_Transcript_2/2_Confidence_1.000_Length_751	p1	(T)11	11	720	730
Locus_2015_Transcript_1/1_Confidence_1.000_Length_1045	p3	(TCG)6	18	440	457
Locus_2015_Transcript_1/1_Confidence_1.000_Length_1045	p3	(AGA)5	15	910	924
Locus_2018_Transcript_1/5_Confidence_0.692_Length_3735	p2	(CT)6	12	164	175
Locus_2018_Transcript_2/5_Confidence_0.615_Length_5038	p2	(CT)6	12	164	175
Locus_2018_Transcript_2/5_Confidence_0.615_Length_5038	p1	(A)10	10	3289	3298
Locus_2018_Transcript_3/5_Confidence_0.615_Length_5147	p2	(CT)6	12	164	175
Locus_2018_Transcript_3/5_Confidence_0.615_Length_5147	p1	(A)10	10	3289	3298
Locus_2018_Transcript_4/5_Confidence_0.692_Length_5146	p2	(CT)6	12	164	175
Locus_2018_Transcript_4/5_Confidence_0.692_Length_5146	p1	(A)10	10	3391	3400
Locus_2018_Transcript_5/5_Confidence_0.692_Length_5044	p2	(CT)6	12	164	175
Locus_2018_Transcript_5/5_Confidence_0.692_Length_5044	p1	(A)10	10	3289	3298
Locus_2025_Transcript_1/2_Confidence_1.000_Length_1472	p1	(A)15	15	1310	1324
Locus_2025_Transcript_2/2_Confidence_1.000_Length_417	p1	(A)15	15	255	269
Locus_2026_Transcript_1/3_Confidence_0.667_Length_891	p1	(A)10	10	855	864
Locus_2028_Transcript_2/3_Confidence_0.600_Length_1109	p2	(GA)6	12	265	276
Locus_2032_Transcript_2/4_Confidence_0.571_Length_721	p1	(A)10	10	72	81
Locus_2036_Transcript_1/2_Confidence_1.000_Length_933	p1	(A)17	17	1	17
Locus_2036_Transcript_1/2_Confidence_1.000_Length_933	p1	(A)11	11	147	157
Locus_2037_Transcript_1/3_Confidence_0.714_Length_1125	p1	(A)12	12	394	405
Locus_2037_Transcript_2/3_Confidence_0.714_Length_1269	p1	(A)12	12	394	405
Locus_2037_Transcript_3/3_Confidence_0.714_Length_1051	p1	(A)12	12	394	405
Locus_2039_Transcript_1/1_Confidence_1.000_Length_762	p3	(TCT)5	15	266	280
Locus_2042_Transcript_1/4_Confidence_0.400_Length_803	p1	(A)20	20	1	20
Locus_2042_Transcript_2/4_Confidence_0.700_Length_1227	p1	(A)20	20	1	20
Locus_2042_Transcript_3/4_Confidence_0.500_Length_872	p1	(A)20	20	1	20
Locus_2042_Transcript_4/4_Confidence_0.700_Length_1335	p1	(A)20	20	1	20
Locus_2047_Transcript_1/1_Confidence_1.000_Length_308	p1	(A)11	11	16	26
Locus_2050_Transcript_1/3_Confidence_0.714_Length_3764	p2	(GA)7	14	87	100
Locus_2050_Transcript_2/3_Confidence_0.714_Length_4050	p2	(GA)7	14	87	100
Locus_2050_Transcript_3/3_Confidence_0.714_Length_3745	p2	(GA)7	14	87	100
Locus_2054_Transcript_1/1_Confidence_1.000_Length_4028	p2	(TC)6	12	9	20
Locus_2054_Transcript_1/1_Confidence_1.000_Length_4028	p1	(T)10	10	3929	3938
Locus_2064_Transcript_1/1_Confidence_1.000_Length_1536	p1	(A)10	10	1527	1536
Locus_2067_Transcript_1/2_Confidence_1.000_Length_2060	p2	(CT)6	12	1708	1719
Locus_2067_Transcript_2/2_Confidence_1.000_Length_1928	p2	(CT)6	12	1576	1587
Locus_2076_Transcript_2/5_Confidence_0.636_Length_3982	p1	(A)14	14	3963	3976
Locus_2076_Transcript_3/5_Confidence_0.636_Length_3973	p1	(A)14	14	3954	3967
Locus_2076_Transcript_4/5_Confidence_0.636_Length_4192	p1	(A)14	14	4173	4186
Locus_2076_Transcript_5/5_Confidence_0.636_Length_3973	p1	(A)14	14	3954	3967
Locus_2078_Transcript_1/1_Confidence_1.000_Length_2056	p2	(AT)6	12	41	52
Locus_2082_Transcript_2/3_Confidence_0.500_Length_405	p1	(T)15	15	16	30
Locus_2083_Transcript_1/3_Confidence_0.667_Length_2098	p1	(T)16	16	1920	1935
Locus_2083_Transcript_3/3_Confidence_0.667_Length_2174	p1	(T)16	16	1996	2011
Locus_2088_Transcript_1/4_Confidence_0.571_Length_689	p3	(TTC)9	27	1	27
Locus_2088_Transcript_2/4_Confidence_0.571_Length_1020	p3	(TTC)9	27	1	27
Locus_2088_Transcript_3/4_Confidence_0.286_Length_441	p3	(TTC)9	27	1	27
Locus_2088_Transcript_4/4_Confidence_0.571_Length_1112	p3	(TTC)9	27	1	27
Locus_2091_Transcript_1/5_Confidence_0.182_Length_255	p1	(T)10	10	216	225
Locus_2091_Transcript_2/5_Confidence_0.636_Length_1634	p1	(T)10	10	216	225
Locus_2091_Transcript_2/5_Confidence_0.636_Length_1634	p1	(T)10	10	1475	1484
Locus_2091_Transcript_3/5_Confidence_0.273_Length_963	p1	(T)10	10	216	225
Locus_2091_Transcript_4/5_Confidence_0.636_Length_1614	p1	(T)10	10	216	225
Locus_2091_Transcript_4/5_Confidence_0.636_Length_1614	p1	(T)10	10	1455	1464
Locus_2091_Transcript_5/5_Confidence_0.636_Length_1511	p1	(T)10	10	216	225
Locus_2091_Transcript_5/5_Confidence_0.636_Length_1511	p1	(T)10	10	1352	1361
Locus_2092_Transcript_1/2_Confidence_1.000_Length_1575	p3	(TTC)6	18	315	332
Locus_2094_Transcript_1/2_Confidence_1.000_Length_3466	p3	(TTC)5	15	930	944
Locus_2094_Transcript_2/2_Confidence_1.000_Length_4021	p3	(TTC)5	15	930	944
Locus_2107_Transcript_1/1_Confidence_1.000_Length_1775	p1	(T)10	10	1565	1574
Locus_2109_Transcript_1/5_Confidence_0.364_Length_1591	p1	(A)12	12	1565	1576
Locus_2109_Transcript_2/5_Confidence_0.545_Length_1602	p1	(A)12	12	1576	1587
Locus_2109_Transcript_4/5_Confidence_0.545_Length_1710	p1	(A)12	12	1649	1660
Locus_2112_Transcript_1/2_Confidence_1.000_Length_1541	p1	(A)11	11	108	118
Locus_2112_Transcript_2/2_Confidence_1.000_Length_1527	p1	(A)11	11	108	118
Locus_2114_Transcript_1/1_Confidence_1.000_Length_4407	p2	(AG)6	12	4331	4342
Locus_2115_Transcript_1/4_Confidence_0.571_Length_2409	p2	(TC)6	12	23	34
Locus_2115_Transcript_1/4_Confidence_0.571_Length_2409	p2	(AG)6	12	2249	2260
Locus_2115_Transcript_3/4_Confidence_0.429_Length_2344	p2	(TC)6	12	24	35
Locus_2115_Transcript_3/4_Confidence_0.429_Length_2344	p2	(AG)6	12	2184	2195
Locus_2115_Transcript_4/4_Confidence_0.571_Length_2913	p2	(AG)6	12	2753	2764
Locus_2116_Transcript_1/4_Confidence_0.500_Length_1720	p3	(TGC)5	15	68	82
Locus_2116_Transcript_2/4_Confidence_0.700_Length_1874	p3	(TGC)5	15	68	82
Locus_2116_Transcript_3/4_Confidence_0.700_Length_1872	p3	(TGC)5	15	68	82
Locus_2116_Transcript_4/4_Confidence_0.700_Length_1742	p3	(TGC)5	15	68	82
Locus_2118_Transcript_1/5_Confidence_0.714_Length_1435	p2	(AG)6	12	1008	1019
Locus_2118_Transcript_1/5_Confidence_0.714_Length_1435	p3	(AGA)5	15	1348	1362
Locus_2118_Transcript_2/5_Confidence_0.714_Length_1436	p2	(AG)6	12	1009	1020
Locus_2118_Transcript_2/5_Confidence_0.714_Length_1436	p3	(AGA)5	15	1349	1363
Locus_2118_Transcript_3/5_Confidence_0.714_Length_1428	p1	(A)11	11	829	839
Locus_2118_Transcript_3/5_Confidence_0.714_Length_1428	p2	(AG)6	12	1001	1012
Locus_2118_Transcript_3/5_Confidence_0.714_Length_1428	p3	(AGA)5	15	1341	1355
Locus_2118_Transcript_4/5_Confidence_0.714_Length_1510	p4	(AAAC)5	20	710	729
Locus_2118_Transcript_4/5_Confidence_0.714_Length_1510	p2	(AG)6	12	1083	1094
Locus_2118_Transcript_4/5_Confidence_0.714_Length_1510	p3	(AGA)5	15	1423	1437
Locus_2118_Transcript_5/5_Confidence_0.714_Length_1342	p2	(AG)6	12	915	926
Locus_2118_Transcript_5/5_Confidence_0.714_Length_1342	p3	(AGA)5	15	1255	1269
Locus_2120_Transcript_1/2_Confidence_1.000_Length_3242	p1	(A)13	13	1	13
Locus_2120_Transcript_2/2_Confidence_1.000_Length_3078	p1	(A)13	13	1	13
Locus_2122_Transcript_1/5_Confidence_0.364_Length_1004	p2	(AG)7	14	941	954
Locus_2122_Transcript_2/5_Confidence_0.636_Length_3060	p2	(AG)7	14	2997	3010
Locus_2122_Transcript_3/5_Confidence_0.636_Length_2632	p2	(AG)7	14	2569	2582
Locus_2122_Transcript_5/5_Confidence_0.636_Length_2870	p2	(AG)7	14	2807	2820
Locus_2123_Transcript_1/1_Confidence_1.000_Length_232	p1	(A)12	12	191	202
Locus_2125_Transcript_1/3_Confidence_0.750_Length_2678	p2	(CT)6	12	343	354
Locus_2125_Transcript_1/3_Confidence_0.750_Length_2678	p3	(TCT)6	18	528	545
Locus_2125_Transcript_2/3_Confidence_0.750_Length_3033	p2	(CT)6	12	343	354
Locus_2125_Transcript_2/3_Confidence_0.750_Length_3033	p3	(TCT)6	18	528	545
Locus_2125_Transcript_3/3_Confidence_0.750_Length_2386	p2	(CT)6	12	343	354
Locus_2125_Transcript_3/3_Confidence_0.750_Length_2386	p3	(TCT)6	18	528	545
Locus_2128_Transcript_1/2_Confidence_1.000_Length_3767	p1	(A)11	11	3756	3766
Locus_2128_Transcript_2/2_Confidence_1.000_Length_3290	p1	(A)11	11	3279	3289
Locus_2129_Transcript_1/3_Confidence_0.714_Length_2077	p1	(T)12	12	1253	1264
Locus_2129_Transcript_1/3_Confidence_0.714_Length_2077	p1	(A)10	10	1943	1952
Locus_2129_Transcript_2/3_Confidence_0.286_Length_615	p1	(A)10	10	481	490
Locus_2129_Transcript_3/3_Confidence_0.714_Length_2165	p1	(T)12	12	1341	1352
Locus_2129_Transcript_3/3_Confidence_0.714_Length_2165	p1	(A)10	10	2031	2040
Locus_2133_Transcript_1/9_Confidence_0.125_Length_1075	p2	(TC)6	12	183	194
Locus_2133_Transcript_1/9_Confidence_0.125_Length_1075	p3	(TCT)5	15	584	598
Locus_2133_Transcript_2/9_Confidence_0.583_Length_2303	p2	(TC)6	12	183	194
Locus_2133_Transcript_2/9_Confidence_0.583_Length_2303	p3	(TCT)5	15	584	598
Locus_2133_Transcript_3/9_Confidence_0.583_Length_2528	p2	(TC)6	12	183	194
Locus_2133_Transcript_3/9_Confidence_0.583_Length_2528	p3	(TCT)5	15	584	598
Locus_2133_Transcript_4/9_Confidence_0.583_Length_2433	p2	(TC)6	12	183	194
Locus_2133_Transcript_4/9_Confidence_0.583_Length_2433	p3	(TCT)5	15	584	598
Locus_2133_Transcript_5/9_Confidence_0.583_Length_2503	p2	(TC)6	12	183	194
Locus_2133_Transcript_5/9_Confidence_0.583_Length_2503	p3	(TCT)5	15	584	598
Locus_2133_Transcript_6/9_Confidence_0.625_Length_2487	p2	(TC)6	12	183	194
Locus_2133_Transcript_6/9_Confidence_0.625_Length_2487	p3	(TCT)5	15	584	598
Locus_2133_Transcript_7/9_Confidence_0.500_Length_1824	p2	(TC)6	12	183	194
Locus_2133_Transcript_7/9_Confidence_0.500_Length_1824	p3	(TCT)5	15	584	598
Locus_2133_Transcript_8/9_Confidence_0.625_Length_3132	p2	(TC)6	12	183	194
Locus_2133_Transcript_8/9_Confidence_0.625_Length_3132	p3	(TCT)5	15	584	598
Locus_2133_Transcript_9/9_Confidence_0.583_Length_2416	p2	(TC)6	12	183	194
Locus_2133_Transcript_9/9_Confidence_0.583_Length_2416	p3	(TCT)5	15	584	598
Locus_2138_Transcript_1/1_Confidence_1.000_Length_3241	p1	(T)15	15	3003	3017
Locus_2139_Transcript_1/1_Confidence_1.000_Length_958	p3	(CTT)9	27	102	128
Locus_2140_Transcript_1/1_Confidence_1.000_Length_297	p2	(AG)13	26	250	275
Locus_2141_Transcript_1/2_Confidence_1.000_Length_6436	p3	(ACC)7	21	333	353
Locus_2141_Transcript_2/2_Confidence_1.000_Length_5450	p3	(ACC)7	21	333	353
Locus_2146_Transcript_2/3_Confidence_0.600_Length_1444	p1	(T)10	10	1428	1437
Locus_2147_Transcript_1/4_Confidence_0.600_Length_1965	p3	(GTT)5	15	517	531
Locus_2147_Transcript_1/4_Confidence_0.600_Length_1965	p1	(T)14	14	1945	1958
Locus_2147_Transcript_2/4_Confidence_0.600_Length_1737	p1	(T)14	14	1717	1730
Locus_2147_Transcript_3/4_Confidence_0.700_Length_2051	p3	(GTT)5	15	517	531
Locus_2147_Transcript_3/4_Confidence_0.700_Length_2051	p1	(T)14	14	2031	2044
Locus_2147_Transcript_4/4_Confidence_0.600_Length_1978	p3	(GTT)5	15	517	531
Locus_2147_Transcript_4/4_Confidence_0.600_Length_1978	p1	(T)14	14	1958	1971
Locus_2151_Transcript_1/10_Confidence_0.429_Length_4528	p1	(A)14	14	1	14
Locus_2151_Transcript_3/10_Confidence_0.476_Length_4888	p1	(A)14	14	1	14
Locus_2151_Transcript_3/10_Confidence_0.476_Length_4888	p1	(T)12	12	4682	4693
Locus_2151_Transcript_4/10_Confidence_0.476_Length_4950	p1	(A)14	14	1	14
Locus_2151_Transcript_6/10_Confidence_0.357_Length_4150	p1	(A)14	14	1	14
Locus_2151_Transcript_10/10_Confidence_0.476_Length_4685	p1	(A)14	14	1	14
Locus_2153_Transcript_1/1_Confidence_1.000_Length_1285	p1	(T)10	10	76	85
Locus_2154_Transcript_1/1_Confidence_1.000_Length_1091	p2	(AG)6	12	27	38
Locus_2156_Transcript_1/8_Confidence_0.611_Length_932	p1	(A)11	11	197	207
Locus_2156_Transcript_2/8_Confidence_0.500_Length_930	p1	(A)11	11	197	207
Locus_2156_Transcript_4/8_Confidence_0.611_Length_1027	p1	(A)11	11	197	207
Locus_2156_Transcript_6/8_Confidence_0.611_Length_931	p1	(A)11	11	197	207
Locus_2156_Transcript_7/8_Confidence_0.556_Length_931	p1	(A)11	11	197	207
Locus_2156_Transcript_8/8_Confidence_0.611_Length_931	p1	(A)11	11	197	207
Locus_2158_Transcript_1/1_Confidence_1.000_Length_1401	p1	(T)10	10	1	10
Locus_2159_Transcript_1/5_Confidence_0.214_Length_1698	p1	(A)13	13	1052	1064
Locus_2159_Transcript_2/5_Confidence_0.643_Length_2348	p1	(A)13	13	1702	1714
Locus_2159_Transcript_3/5_Confidence_0.643_Length_2333	p1	(A)13	13	1687	1699
Locus_2159_Transcript_4/5_Confidence_0.714_Length_2369	p1	(A)13	13	1723	1735
Locus_2159_Transcript_5/5_Confidence_0.643_Length_2248	p1	(A)13	13	1602	1614
Locus_2160_Transcript_1/1_Confidence_1.000_Length_3920	p3	(TGA)5	15	544	558
Locus_2163_Transcript_1/2_Confidence_1.000_Length_643	p1	(T)10	10	81	90
Locus_2166_Transcript_2/2_Confidence_1.000_Length_757	p1	(A)21	21	737	757
Locus_2169_Transcript_1/1_Confidence_1.000_Length_1156	p2	(AG)16	32	1115	1146
Locus_2170_Transcript_1/1_Confidence_1.000_Length_1922	p1	(A)10	10	14	23
Locus_2171_Transcript_1/2_Confidence_1.000_Length_1317	p1	(A)10	10	1308	1317
Locus_2172_Transcript_1/1_Confidence_1.000_Length_928	p1	(A)12	12	190	201
Locus_2172_Transcript_1/1_Confidence_1.000_Length_928	p2	(TC)6	12	769	780
Locus_2173_Transcript_1/2_Confidence_1.000_Length_2958	p2	(CT)10	20	613	632
Locus_2173_Transcript_1/2_Confidence_1.000_Length_2958	p3	(TTC)6	18	1175	1192
Locus_2173_Transcript_2/2_Confidence_1.000_Length_2813	p2	(CT)10	20	613	632
Locus_2173_Transcript_2/2_Confidence_1.000_Length_2813	p3	(TTC)6	18	1175	1192
Locus_2182_Transcript_5/6_Confidence_0.533_Length_1321	p1	(T)11	11	695	705
Locus_2186_Transcript_1/1_Confidence_1.000_Length_1787	p1	(T)17	17	1613	1629
Locus_2187_Transcript_1/4_Confidence_0.625_Length_1254	p3	(AGG)5	15	1155	1169
Locus_2187_Transcript_2/4_Confidence_0.500_Length_1185	p3	(AGG)5	15	1086	1100
Locus_2187_Transcript_3/4_Confidence_0.625_Length_4034	p1	(T)10	10	341	350
Locus_2187_Transcript_3/4_Confidence_0.625_Length_4034	p2	(CT)8	16	944	959
Locus_2187_Transcript_3/4_Confidence_0.625_Length_4034	p3	(AGG)5	15	3935	3949
Locus_2187_Transcript_4/4_Confidence_0.625_Length_1431	p3	(AGG)5	15	1332	1346
Locus_2188_Transcript_2/3_Confidence_0.667_Length_1524	p1	(T)10	10	1492	1501
Locus_2188_Transcript_3/3_Confidence_0.667_Length_1400	p1	(T)10	10	1368	1377
Locus_2189_Transcript_3/4_Confidence_0.429_Length_2939	p2	(TG)6	12	2494	2505
Locus_2194_Transcript_1/2_Confidence_1.000_Length_2232	p1	(A)10	10	1	10
Locus_2194_Transcript_1/2_Confidence_1.000_Length_2232	p2	(GA)8	16	145	160
Locus_2194_Transcript_1/2_Confidence_1.000_Length_2232	p4	(TGAG)5	20	2018	2037
Locus_2194_Transcript_2/2_Confidence_1.000_Length_1472	p4	(TGAG)5	20	1258	1277
Locus_2195_Transcript_1/2_Confidence_1.000_Length_1514	p1	(A)10	10	1302	1311
Locus_2195_Transcript_2/2_Confidence_1.000_Length_1214	p1	(A)10	10	1002	1011
Locus_2197_Transcript_1/1_Confidence_1.000_Length_2745	p1	(A)11	11	121	131
Locus_2202_Transcript_1/1_Confidence_1.000_Length_2208	p2	(CT)6	12	109	120
Locus_2202_Transcript_1/1_Confidence_1.000_Length_2208	p1	(T)15	15	1965	1979
Locus_2206_Transcript_1/2_Confidence_1.000_Length_2626	p1	(T)13	13	2614	2626
Locus_2206_Transcript_2/2_Confidence_1.000_Length_2173	p1	(T)13	13	2161	2173
Locus_2207_Transcript_1/2_Confidence_1.000_Length_1736	complex	(CGA)10tagctctccttctccggcc(CT)13	75	1662	1736
Locus_2207_Transcript_2/2_Confidence_1.000_Length_1619	complex	(CGA)10tagctctccttctccggcc(CT)13	75	1545	1619
Locus_2210_Transcript_1/2_Confidence_1.000_Length_4774	p3	(GAG)6	18	32	49
Locus_2211_Transcript_1/1_Confidence_1.000_Length_663	p3	(TCC)5	15	53	67
Locus_2213_Transcript_1/1_Confidence_1.000_Length_668	complex	(T)13attggaagag(T)10	33	386	418
Locus_2215_Transcript_1/3_Confidence_0.714_Length_835	complex	(A)12cagagagaaaaaaag(A)10	37	535	571
Locus_2215_Transcript_2/3_Confidence_0.714_Length_1113	complex	(A)12cagagagaaaaaaag(A)10	37	822	858
Locus_2215_Transcript_3/3_Confidence_0.714_Length_826	complex	(A)12cagagagaaaaaaag(A)10	37	535	571
Locus_2218_Transcript_1/1_Confidence_1.000_Length_2245	p2	(TC)9	18	130	147
Locus_2219_Transcript_1/2_Confidence_1.000_Length_1195	p1	(A)10	10	1032	1041
Locus_2219_Transcript_2/2_Confidence_1.000_Length_1120	p1	(A)10	10	957	966
Locus_2223_Transcript_2/3_Confidence_0.667_Length_692	p2	(TC)8	16	64	79
Locus_2223_Transcript_3/3_Confidence_0.667_Length_540	p2	(TC)8	16	64	79
Locus_2227_Transcript_1/1_Confidence_1.000_Length_1968	p1	(T)21	21	1832	1852
Locus_2230_Transcript_1/1_Confidence_1.000_Length_231	complex	(TC)8cctctcctgttccagtcacaggctcacctccattgccgcaccgcacaccaagct(TC)6	82	3	84
Locus_2233_Transcript_1/5_Confidence_0.545_Length_2402	p3	(TTC)6	18	2263	2280
Locus_2233_Transcript_2/5_Confidence_0.545_Length_2225	p3	(TTC)6	18	2086	2103
Locus_2233_Transcript_3/5_Confidence_0.545_Length_2610	p3	(TTC)6	18	2471	2488
Locus_2233_Transcript_4/5_Confidence_0.364_Length_2309	p3	(TTC)6	18	2170	2187
Locus_2233_Transcript_5/5_Confidence_0.545_Length_2225	p3	(TTC)6	18	2086	2103
Locus_2241_Transcript_1/1_Confidence_1.000_Length_835	p2	(TC)7	14	672	685
Locus_2244_Transcript_1/1_Confidence_1.000_Length_1148	p2	(AG)6	12	1020	1031
Locus_2245_Transcript_1/1_Confidence_1.000_Length_2084	p3	(TCT)5	15	568	582
Locus_2246_Transcript_5/6_Confidence_0.500_Length_1749	p1	(A)10	10	245	254
Locus_2248_Transcript_2/5_Confidence_0.692_Length_1682	p1	(A)10	10	512	521
Locus_2248_Transcript_4/5_Confidence_0.692_Length_2160	p1	(T)11	11	989	999
Locus_2252_Transcript_2/3_Confidence_0.429_Length_815	p1	(A)14	14	408	421
Locus_2252_Transcript_3/3_Confidence_0.571_Length_1922	p1	(A)14	14	1515	1528
Locus_2256_Transcript_1/1_Confidence_1.000_Length_4325	p1	(A)10	10	244	253
Locus_2261_Transcript_1/3_Confidence_0.833_Length_2147	p3	(AGC)6	18	6	23
Locus_2261_Transcript_1/3_Confidence_0.833_Length_2147	p1	(A)14	14	2134	2147
Locus_2261_Transcript_2/3_Confidence_0.667_Length_2049	p3	(AGC)6	18	6	23
Locus_2261_Transcript_2/3_Confidence_0.667_Length_2049	p1	(A)14	14	2036	2049
Locus_2261_Transcript_3/3_Confidence_0.667_Length_1642	p3	(AGC)6	18	6	23
Locus_2261_Transcript_3/3_Confidence_0.667_Length_1642	p1	(A)14	14	1629	1642
Locus_2265_Transcript_1/1_Confidence_1.000_Length_2726	p1	(T)11	11	2705	2715
Locus_2272_Transcript_1/1_Confidence_1.000_Length_325	p1	(A)14	14	27	40
Locus_2275_Transcript_1/4_Confidence_0.667_Length_1286	p1	(T)13	13	1274	1286
Locus_2275_Transcript_2/4_Confidence_0.444_Length_868	p1	(T)13	13	856	868
Locus_2275_Transcript_3/4_Confidence_0.667_Length_1276	p1	(T)13	13	1264	1276
Locus_2275_Transcript_4/4_Confidence_0.667_Length_1194	p1	(T)13	13	1182	1194
Locus_2276_Transcript_1/2_Confidence_1.000_Length_1635	p1	(A)10	10	2	11
Locus_2276_Transcript_2/2_Confidence_1.000_Length_1333	p1	(A)10	10	2	11
Locus_2282_Transcript_1/3_Confidence_0.714_Length_2342	p2	(AG)11	22	8	29
Locus_2282_Transcript_2/3_Confidence_0.714_Length_2674	p2	(AG)11	22	8	29
Locus_2282_Transcript_3/3_Confidence_0.714_Length_2075	p2	(AG)11	22	8	29
Locus_2285_Transcript_1/1_Confidence_1.000_Length_1701	p1	(A)11	11	1339	1349
Locus_2288_Transcript_2/2_Confidence_1.000_Length_3692	complex	(AG)7atccaaattttcttctcggtgattgctc(T)10ccttttcttttgtttcttc(T)13c(T)10	95	3598	3692
Locus_2289_Transcript_1/4_Confidence_0.500_Length_1906	p3	(TTC)11	33	246	278
Locus_2289_Transcript_1/4_Confidence_0.500_Length_1906	p3	(GGT)5	15	806	820
Locus_2289_Transcript_1/4_Confidence_0.500_Length_1906	p1	(T)10	10	1897	1906
Locus_2289_Transcript_2/4_Confidence_0.700_Length_1996	p3	(TTC)11	33	246	278
Locus_2289_Transcript_2/4_Confidence_0.700_Length_1996	p3	(GGT)5	15	806	820
Locus_2289_Transcript_2/4_Confidence_0.700_Length_1996	p1	(T)10	10	1987	1996
Locus_2289_Transcript_3/4_Confidence_0.700_Length_1988	p3	(TTC)11	33	246	278
Locus_2289_Transcript_3/4_Confidence_0.700_Length_1988	p3	(GGT)5	15	882	896
Locus_2289_Transcript_3/4_Confidence_0.700_Length_1988	p1	(T)10	10	1979	1988
Locus_2289_Transcript_4/4_Confidence_0.700_Length_1912	p3	(TTC)11	33	246	278
Locus_2289_Transcript_4/4_Confidence_0.700_Length_1912	p3	(GGT)5	15	806	820
Locus_2289_Transcript_4/4_Confidence_0.700_Length_1912	p1	(T)10	10	1903	1912
Locus_2290_Transcript_1/1_Confidence_1.000_Length_2514	p3	(AAG)5	15	843	857
Locus_2294_Transcript_1/2_Confidence_1.000_Length_1019	p2	(AT)6	12	923	934
Locus_2294_Transcript_2/2_Confidence_1.000_Length_937	p2	(AT)6	12	841	852
Locus_2295_Transcript_1/2_Confidence_1.000_Length_2219	p1	(A)15	15	218	232
Locus_2296_Transcript_1/1_Confidence_1.000_Length_598	p1	(A)12	12	193	204
Locus_2296_Transcript_1/1_Confidence_1.000_Length_598	p3	(TTC)7	21	330	350
Locus_2297_Transcript_1/1_Confidence_1.000_Length_1121	p1	(T)11	11	1	11
Locus_2306_Transcript_1/2_Confidence_1.000_Length_1316	p1	(A)11	11	1277	1287
Locus_2306_Transcript_2/2_Confidence_1.000_Length_633	p1	(A)11	11	594	604
Locus_2311_Transcript_1/1_Confidence_1.000_Length_1563	complex	(CT)9ccc(CT)6	33	121	153
Locus_2316_Transcript_1/1_Confidence_1.000_Length_4666	p1	(A)10	10	3513	3522
Locus_2320_Transcript_2/2_Confidence_1.000_Length_2641	p1	(T)26	26	2616	2641
Locus_2326_Transcript_4/5_Confidence_0.545_Length_2787	p2	(GA)6	12	2661	2672
Locus_2327_Transcript_1/2_Confidence_1.000_Length_1199	p1	(A)19	19	1181	1199
Locus_2339_Transcript_1/2_Confidence_1.000_Length_3890	p1	(T)10	10	3881	3890
Locus_2339_Transcript_2/2_Confidence_1.000_Length_3810	p1	(T)10	10	3801	3810
Locus_2345_Transcript_1/1_Confidence_1.000_Length_1386	p1	(T)14	14	1253	1266
Locus_2346_Transcript_2/3_Confidence_0.667_Length_2455	p2	(GA)8	16	877	892
Locus_2351_Transcript_1/1_Confidence_1.000_Length_457	p3	(AAG)5	15	1	15
Locus_2355_Transcript_1/3_Confidence_0.400_Length_488	p3	(TCT)8	24	50	73
Locus_2355_Transcript_3/3_Confidence_0.600_Length_1544	p3	(TCT)8	24	50	73
Locus_2358_Transcript_1/2_Confidence_1.000_Length_3117	p1	(A)11	11	13	23
Locus_2363_Transcript_1/2_Confidence_1.000_Length_892	p1	(A)15	15	7	21
Locus_2363_Transcript_2/2_Confidence_1.000_Length_1053	p1	(A)15	15	7	21
Locus_2365_Transcript_2/2_Confidence_1.000_Length_638	p1	(A)11	11	521	531
Locus_2367_Transcript_1/2_Confidence_1.000_Length_1807	p1	(A)11	11	1574	1584
Locus_2367_Transcript_2/2_Confidence_1.000_Length_1743	p1	(A)11	11	1510	1520
Locus_2369_Transcript_1/1_Confidence_1.000_Length_2329	p1	(A)10	10	31	40
Locus_2369_Transcript_1/1_Confidence_1.000_Length_2329	p2	(AC)6	12	329	340
Locus_2370_Transcript_1/1_Confidence_1.000_Length_919	p1	(T)10	10	1	10
Locus_2376_Transcript_2/3_Confidence_0.400_Length_515	p1	(T)11	11	1	11
Locus_2385_Transcript_1/8_Confidence_0.556_Length_1204	p3	(AAG)7	21	211	231
Locus_2385_Transcript_3/8_Confidence_0.611_Length_1490	p3	(AAG)7	21	241	261
Locus_2385_Transcript_4/8_Confidence_0.611_Length_1501	p3	(AAG)7	21	252	272
Locus_2385_Transcript_5/8_Confidence_0.556_Length_1460	p3	(AAG)7	21	211	231
Locus_2385_Transcript_6/8_Confidence_0.556_Length_1457	p3	(AAG)7	21	211	231
Locus_2385_Transcript_7/8_Confidence_0.389_Length_1192	p3	(AAG)7	21	211	231
Locus_2385_Transcript_8/8_Confidence_0.556_Length_1460	p3	(AAG)7	21	211	231
Locus_2387_Transcript_1/2_Confidence_1.000_Length_2453	p1	(A)11	11	14	24
Locus_2387_Transcript_2/2_Confidence_1.000_Length_807	p1	(A)11	11	14	24
Locus_2388_Transcript_1/1_Confidence_1.000_Length_1237	p1	(A)12	12	396	407
Locus_2389_Transcript_2/4_Confidence_0.222_Length_1075	p1	(A)12	12	1064	1075
Locus_2389_Transcript_4/4_Confidence_0.667_Length_1773	p1	(A)12	12	1762	1773
Locus_2396_Transcript_1/2_Confidence_1.000_Length_2143	p1	(T)10	10	1210	1219
Locus_2396_Transcript_1/2_Confidence_1.000_Length_2143	p1	(A)15	15	1899	1913
Locus_2396_Transcript_2/2_Confidence_1.000_Length_1415	p1	(A)15	15	1171	1185
Locus_2401_Transcript_1/2_Confidence_1.000_Length_3377	p1	(T)10	10	127	136
Locus_2401_Transcript_2/2_Confidence_1.000_Length_2628	p1	(T)10	10	127	136
Locus_2402_Transcript_2/3_Confidence_0.667_Length_1380	p1	(A)12	12	1210	1221
Locus_2404_Transcript_1/1_Confidence_1.000_Length_592	p3	(GCT)5	15	571	585
Locus_2407_Transcript_1/1_Confidence_1.000_Length_758	p1	(T)11	11	519	529
Locus_2413_Transcript_2/3_Confidence_0.667_Length_1103	p2	(AT)9	18	1040	1057
Locus_2414_Transcript_1/3_Confidence_0.714_Length_1794	p4	(AGAA)6	24	1623	1646
Locus_2414_Transcript_2/3_Confidence_0.714_Length_2624	p4	(AGAA)6	24	2453	2476
Locus_2414_Transcript_3/3_Confidence_0.714_Length_1690	p4	(AGAA)6	24	1519	1542
Locus_2415_Transcript_1/1_Confidence_1.000_Length_626	p1	(A)15	15	156	170
[truncated: 11,492 more rows]

## Sheet: Gyno SSR stats
Pattern_of_repeat	5	6	7	8	9	10	11	12	13	14	15	16	17	18	19	20	21	22	23	24	25	26	27	28	29	30	31	32	33	34	35	36	37	38	39	40	41
C	-	-	-	-	-	-	8	-	1	-	-	-	-	-	-	-	-	-	-	-	-	-	-	-	-	-	-	-	-	-	-	-	-	-	-	-	-
T	-	-	-	-	-	1507	757	483	296	219	143	110	91	52	28	28	10	30	9	12	3	6	3	5	2	4	2	-	-	-	3	-	4	4	-	2	1
G	-	-	-	-	-	12	7	2	1	-	-	-	-	-	-	-	-	-	-	-	-	-	-	-	-	-	-	-	-	-	-	-	-	-	-	-	-
A	-	-	-	-	-	1574	734	445	287	238	169	119	84	44	36	28	20	14	11	11	5	6	8	-	3	8	-	1	4	3	4	-	5	8	3	3	1
AC	-	21	18	3	1	2	3	-	5	1	-	-	-	-	-	-	-	-	-	-	-	-	-	-	-	-	-	-	-	-	-	-	-	-	-	-	-
AT	-	129	80	54	50	25	9	12	1	1	-	-	6	-	-	-	-	-	-	-	-	-	-	-	-	-	-	-	-	-	-	-	-	-	-	-	-
CT	-	260	95	82	50	40	24	14	14	8	4	12	6	17	22	25	-	-	-	-	-	-	-	-	-	-	-	-	-	-	-	-	-	-	-	-	-
GC	-	2	-	-	-	-	-	-	-	-	-	-	-	-	-	-	-	-	-	-	-	-	-	-	-	-	-	-	-	-	-	-	-	-	-	-	-
CA	-	13	6	4	1	5	-	-	1	-	-	-	-	-	-	-	-	-	-	-	-	-	-	-	-	-	-	-	-	-	-	-	-	-	-	-	-
GA	-	180	100	61	41	27	17	14	24	15	14	7	9	12	12	22	-	-	-	-	-	-	-	-	-	-	-	-	-	-	-	-	-	-	-	-	-
TG	-	32	12	4	2	1	-	-	3	-	-	-	-	-	-	-	-	-	-	-	-	-	-	-	-	-	-	-	-	-	-	-	-	-	-	-	-
TA	-	90	47	28	16	14	5	-	6	5	2	-	-	-	-	-	-	-	-	-	-	-	-	-	-	-	-	-	-	-	-	-	-	-	-	-	-
TC	-	326	169	117	70	35	24	23	21	12	8	15	21	25	12	12	4	-	-	-	-	-	-	-	-	-	-	-	-	-	-	-	-	-	-	-	-
AG	-	306	212	93	49	27	23	26	22	11	15	17	13	14	7	36	1	1	-	-	-	-	-	-	-	-	-	-	-	-	-	-	-	-	-	-	-
GT	-	10	4	5	4	-	1	-	-	1	-	-	-	-	-	-	-	-	-	-	-	-	-	-	-	-	-	-	-	-	-	-	-	-	-	-	-
GCC	8	6	-	-	-	-	-	-	-	-	-	-	-	-	-	-	-	-	-	-	-	-	-	-	-	-	-	-	-	-	-	-	-	-	-	-	-
ATC	39	3	4	-	-	-	-	-	-	-	-	-	-	-	-	-	-	-	-	-	-	-	-	-	-	-	-	-	-	-	-	-	-	-	-	-	-
AAC	15	4	3	-	-	-	-	-	-	-	-	-	-	-	-	-	-	-	-	-	-	-	-	-	-	-	-	-	-	-	-	-	-	-	-	-	-
CCG	17	4	-	-	-	-	-	-	-	-	-	-	-	-	-	-	-	-	-	-	-	-	-	-	-	-	-	-	-	-	-	-	-	-	-	-	-
GTG	7	1	1	2	-	-	-	-	-	-	-	-	-	-	-	-	-	-	-	-	-	-	-	-	-	-	-	-	-	-	-	-	-	-	-	-	-
AAG	65	19	27	10	3	4	1	1	-	13	-	-	-	-	-	-	-	-	-	-	-	-	-	-	-	-	-	-	-	-	-	-	-	-	-	-	-
CAC	12	5	1	-	-	-	-	-	-	-	-	-	-	-	-	-	-	-	-	-	-	-	-	-	-	-	-	-	-	-	-	-	-	-	-	-	-
ACC	7	4	3	2	-	-	-	-	-	-	-	-	-	-	-	-	-	-	-	-	-	-	-	-	-	-	-	-	-	-	-	-	-	-	-	-	-
TAA	6	3	1	-	-	1	1	-	-	-	-	-	-	-	-	-	-	-	-	-	-	-	-	-	-	-	-	-	-	-	-	-	-	-	-	-	-
ATG	21	2	4	-	-	-	-	-	-	-	-	-	-	-	-	-	-	-	-	-	-	-	-	-	-	-	-	-	-	-	-	-	-	-	-	-	-
GTA	11	-	2	-	-	-	-	-	-	-	-	-	-	-	-	-	-	-	-	-	-	-	-	-	-	-	-	-	-	-	-	-	-	-	-	-	-
CTT	84	45	33	17	6	11	7	9	8	16	-	-	-	-	-	-	-	-	-	-	-	-	-	-	-	-	-	-	-	-	-	-	-	-	-	-	-
GGA	20	8	-	1	3	-	-	-	-	-	-	-	-	-	-	-	-	-	-	-	-	-	-	-	-	-	-	-	-	-	-	-	-	-	-	-	-
ATT	33	4	1	2	7	-	-	-	-	-	-	-	-	-	-	-	-	-	-	-	-	-	-	-	-	-	-	-	-	-	-	-	-	-	-	-	-
AAT	32	16	13	8	-	-	1	-	-	-	-	-	-	-	-	-	-	-	-	-	-	-	-	-	-	-	-	-	-	-	-	-	-	-	-	-	-
CAA	12	6	-	1	-	-	-	-	-	-	-	-	-	-	-	-	-	-	-	-	-	-	-	-	-	-	-	-	-	-	-	-	-	-	-	-	-
CAT	22	6	1	1	-	-	-	-	-	-	-	-	-	-	-	-	-	-	-	-	-	-	-	-	-	-	-	-	-	-	-	-	-	-	-	-	-
CGG	16	3	2	-	-	-	-	-	-	-	-	-	-	-	-	-	-	-	-	-	-	-	-	-	-	-	-	-	-	-	-	-	-	-	-	-	-
GAG	24	18	1	-	3	-	-	-	-	-	-	-	-	-	-	-	-	-	-	-	-	-	-	-	-	-	-	-	-	-	-	-	-	-	-	-	-
TTA	25	12	2	3	10	-	-	-	-	-	-	-	-	-	-	-	-	-	-	-	-	-	-	-	-	-	-	-	-	-	-	-	-	-	-	-	-
CTA	4	-	-	-	-	-	-	-	-	-	-	-	-	-	-	-	-	-	-	-	-	-	-	-	-	-	-	-	-	-	-	-	-	-	-	-	-
GAT	22	3	5	2	-	-	-	-	-	-	-	-	-	-	-	-	-	-	-	-	-	-	-	-	-	-	-	-	-	-	-	-	-	-	-	-	-
TTC	126	73	38	26	22	11	8	6	7	1	-	-	-	-	-	-	-	-	-	-	-	-	-	-	-	-	-	-	-	-	-	-	-	-	-	-	-
GCG	11	2	-	-	-	-	-	-	-	-	-	-	-	-	-	-	-	-	-	-	-	-	-	-	-	-	-	-	-	-	-	-	-	-	-	-	-
GGC	19	-	-	-	-	-	-	-	-	-	-	-	-	-	-	-	-	-	-	-	-	-	-	-	-	-	-	-	-	-	-	-	-	-	-	-	-
GCT	12	11	1	7	-	-	-	-	-	-	-	-	-	-	-	-	-	-	-	-	-	-	-	-	-	-	-	-	-	-	-	-	-	-	-	-	-
CCT	8	12	2	1	-	-	-	-	-	-	-	-	-	-	-	-	-	-	-	-	-	-	-	-	-	-	-	-	-	-	-	-	-	-	-	-	-
AGT	3	1	1	-	-	-	-	-	-	-	-	-	-	-	-	-	-	-	-	-	-	-	-	-	-	-	-	-	-	-	-	-	-	-	-	-	-
TGA	23	10	-	-	-	-	-	-	-	-	-	-	-	-	-	-	-	-	-	-	-	-	-	-	-	-	-	-	-	-	-	-	-	-	-	-	-
TGT	5	2	1	-	-	-	-	-	-	-	-	-	-	-	-	-	-	-	-	-	-	-	-	-	-	-	-	-	-	-	-	-	-	-	-	-	-
CGA	8	5	1	1	-	2	-	-	-	-	-	-	-	-	-	-	-	-	-	-	-	-	-	-	-	-	-	-	-	-	-	-	-	-	-	-	-
AGC	49	14	-	-	-	-	-	-	-	-	-	-	-	-	-	-	-	-	-	-	-	-	-	-	-	-	-	-	-	-	-	-	-	-	-	-	-
TAC	7	-	-	-	-	-	-	-	-	-	-	-	-	-	-	-	-	-	-	-	-	-	-	-	-	-	-	-	-	-	-	-	-	-	-	-	-
ACA	6	2	-	-	-	-	-	-	-	-	-	-	-	-	-	-	-	-	-	-	-	-	-	-	-	-	-	-	-	-	-	-	-	-	-	-	-
TCG	12	15	1	1	-	-	-	-	-	-	-	-	-	-	-	-	-	-	-	-	-	-	-	-	-	-	-	-	-	-	-	-	-	-	-	-	-
CTG	14	9	3	-	-	-	-	-	-	-	-	-	-	-	-	-	-	-	-	-	-	-	-	-	-	-	-	-	-	-	-	-	-	-	-	-	-
GCA	14	5	4	1	-	-	-	-	-	-	-	-	-	-	-	-	-	-	-	-	-	-	-	-	-	-	-	-	-	-	-	-	-	-	-	-	-
GTT	13	1	-	-	-	-	-	-	-	-	-	-	-	-	-	-	-	-	-	-	-	-	-	-	-	-	-	-	-	-	-	-	-	-	-	-	-
AGA	93	36	9	11	12	2	3	4	8	14	-	-	-	-	-	-	-	-	-	-	-	-	-	-	-	-	-	-	-	-	-	-	-	-	-	-	-
CCA	10	2	1	1	-	-	-	-	-	-	-	-	-	-	-	-	-	-	-	-	-	-	-	-	-	-	-	-	-	-	-	-	-	-	-	-	-
TGG	5	5	3	-	4	-	-	-	-	-	-	-	-	-	-	-	-	-	-	-	-	-	-	-	-	-	-	-	-	-	-	-	-	-	-	-	-
CTC	23	16	6	1	-	5	-	-	-	-	-	-	-	-	-	-	-	-	-	-	-	-	-	-	-	-	-	-	-	-	-	-	-	-	-	-	-
CGC	3	4	-	-	-	-	-	-	-	-	-	-	-	-	-	-	-	-	-	-	-	-	-	-	-	-	-	-	-	-	-	-	-	-	-	-	-
TTG	4	4	1	-	1	1	2	-	-	-	-	-	-	-	-	-	-	-	-	-	-	-	-	-	-	-	-	-	-	-	-	-	-	-	-	-	-
CAG	28	4	2	9	2	-	-	-	-	-	-	-	-	-	-	-	-	-	-	-	-	-	-	-	-	-	-	-	-	-	-	-	-	-	-	-	-
ACG	5	-	1	-	-	-	-	-	-	-	-	-	-	-	-	-	-	-	-	-	-	-	-	-	-	-	-	-	-	-	-	-	-	-	-	-	-
TAG	2	2	-	3	-	-	-	-	-	-	-	-	-	-	-	-	-	-	-	-	-	-	-	-	-	-	-	-	-	-	-	-	-	-	-	-	-
GTC	4	2	2	-	-	-	-	-	-	-	-	-	-	-	-	-	-	-	-	-	-	-	-	-	-	-	-	-	-	-	-	-	-	-	-	-	-
TGC	34	16	6	-	3	-	2	-	-	-	-	-	-	-	-	-	-	-	-	-	-	-	-	-	-	-	-	-	-	-	-	-	-	-	-	-	-
TCA	13	17	4	-	-	-	-	-	-	-	-	-	-	-	-	-	-	-	-	-	-	-	-	-	-	-	-	-	-	-	-	-	-	-	-	-	-
TAT	10	5	3	1	-	-	-	-	-	-	-	-	-	-	-	-	-	-	-	-	-	-	-	-	-	-	-	-	-	-	-	-	-	-	-	-	-
GAC	15	1	4	-	-	-	-	-	-	-	-	-	-	-	-	-	-	-	-	-	-	-	-	-	-	-	-	-	-	-	-	-	-	-	-	-	-
GGT	15	3	-	-	-	-	-	-	-	-	-	-	-	-	-	-	-	-	-	-	-	-	-	-	-	-	-	-	-	-	-	-	-	-	-	-	-
TCC	28	22	10	9	-	1	-	-	-	-	-	-	-	-	-	-	-	-	-	-	-	-	-	-	-	-	-	-	-	-	-	-	-	-	-	-	-
AGG	16	1	-	1	-	-	-	1	-	-	-	-	-	-	-	-	-	-	-	-	-	-	-	-	-	-	-	-	-	-	-	-	-	-	-	-	-
CGT	-	1	1	-	1	-	-	-	-	-	-	-	-	-	-	-	-	-	-	-	-	-	-	-	-	-	-	-	-	-	-	-	-	-	-	-	-
ATA	12	6	-	-	-	-	-	-	-	-	-	-	-	-	-	-	-	-	-	-	-	-	-	-	-	-	-	-	-	-	-	-	-	-	-	-	-
TCT	101	55	26	12	9	3	4	6	1	6	-	-	-	-	-	-	-	-	-	-	-	-	-	-	-	-	-	-	-	-	-	-	-	-	-	-	-
GAA	153	75	35	35	9	12	9	11	4	10	-	-	-	-	-	-	-	-	-	-	-	-	-	-	-	-	-	-	-	-	-	-	-	-	-	-	-
TCTT	-	7	-	-	-	-	-	-	-	-	-	-	-	-	-	-	-	-	-	-	-	-	-	-	-	-	-	-	-	-	-	-	-	-	-	-	-
GGAA	2	-	-	-	-	-	-	-	-	-	-	-	-	-	-	-	-	-	-	-	-	-	-	-	-	-	-	-	-	-	-	-	-	-	-	-	-
AGTG	1	-	-	-	-	-	-	-	-	-	-	-	-	-	-	-	-	-	-	-	-	-	-	-	-	-	-	-	-	-	-	-	-	-	-	-	-
CAAT	-	2	-	-	-	-	-	-	-	-	-	-	-	-	-	-	-	-	-	-	-	-	-	-	-	-	-	-	-	-	-	-	-	-	-	-	-
CGAT	1	-	-	-	-	-	-	-	-	-	-	-	-	-	-	-	-	-	-	-	-	-	-	-	-	-	-	-	-	-	-	-	-	-	-	-	-
TTAA	1	-	-	-	-	-	-	-	-	-	-	-	-	-	-	-	-	-	-	-	-	-	-	-	-	-	-	-	-	-	-	-	-	-	-	-	-
CTTT	4	3	-	-	-	-	-	-	-	-	-	-	-	-	-	-	-	-	-	-	-	-	-	-	-	-	-	-	-	-	-	-	-	-	-	-	-
TTCC	1	-	-	-	-	-	-	-	-	-	-	-	-	-	-	-	-	-	-	-	-	-	-	-	-	-	-	-	-	-	-	-	-	-	-	-	-
ATTC	1	-	-	-	-	-	-	-	-	-	-	-	-	-	-	-	-	-	-	-	-	-	-	-	-	-	-	-	-	-	-	-	-	-	-	-	-
AATC	3	1	-	-	-	-	-	-	-	-	-	-	-	-	-	-	-	-	-	-	-	-	-	-	-	-	-	-	-	-	-	-	-	-	-	-	-
GAAA	1	-	-	-	-	-	-	-	-	-	-	-	-	-	-	-	-	-	-	-	-	-	-	-	-	-	-	-	-	-	-	-	-	-	-	-	-
GTTT	3	-	-	-	-	-	-	-	-	-	-	-	-	-	-	-	-	-	-	-	-	-	-	-	-	-	-	-	-	-	-	-	-	-	-	-	-
TGTA	1	-	-	-	-	-	-	-	-	-	-	-	-	-	-	-	-	-	-	-	-	-	-	-	-	-	-	-	-	-	-	-	-	-	-	-	-
TTTC	5	1	1	-	-	-	-	-	-	-	-	-	-	-	-	-	-	-	-	-	-	-	-	-	-	-	-	-	-	-	-	-	-	-	-	-	-
TGTT	1	-	-	-	-	-	-	-	-	-	-	-	-	-	-	-	-	-	-	-	-	-	-	-	-	-	-	-	-	-	-	-	-	-	-	-	-
CATC	1	-	-	-	-	-	-	-	-	-	-	-	-	-	-	-	-	-	-	-	-	-	-	-	-	-	-	-	-	-	-	-	-	-	-	-	-
AATT	1	-	-	-	-	-	-	-	-	-	-	-	-	-	-	-	-	-	-	-	-	-	-	-	-	-	-	-	-	-	-	-	-	-	-	-	-
ATGA	1	-	-	-	-	-	-	-	-	-	-	-	-	-	-	-	-	-	-	-	-	-	-	-	-	-	-	-	-	-	-	-	-	-	-	-	-
TTAT	-	3	-	-	-	-	-	-	-	-	-	-	-	-	-	-	-	-	-	-	-	-	-	-	-	-	-	-	-	-	-	-	-	-	-	-	-
TTTA	1	-	-	-	-	-	-	-	-	-	-	-	-	-	-	-	-	-	-	-	-	-	-	-	-	-	-	-	-	-	-	-	-	-	-	-	-
AAAT	1	-	-	-	-	-	-	-	-	-	-	-	-	-	-	-	-	-	-	-	-	-	-	-	-	-	-	-	-	-	-	-	-	-	-	-	-
TGAG	2	-	-	-	-	-	-	-	-	-	-	-	-	-	-	-	-	-	-	-	-	-	-	-	-	-	-	-	-	-	-	-	-	-	-	-	-
AACA	1	-	-	-	-	-	-	-	-	-	-	-	-	-	-	-	-	-	-	-	-	-	-	-	-	-	-	-	-	-	-	-	-	-	-	-	-
GAGC	1	-	-	-	-	-	-	-	-	-	-	-	-	-	-	-	-	-	-	-	-	-	-	-	-	-	-	-	-	-	-	-	-	-	-	-	-
GAAC	2	-	-	-	-	-	-	-	-	-	-	-	-	-	-	-	-	-	-	-	-	-	-	-	-	-	-	-	-	-	-	-	-	-	-	-	-
TTCT	2	1	-	-	-	-	-	-	-	-	-	-	-	-	-	-	-	-	-	-	-	-	-	-	-	-	-	-	-	-	-	-	-	-	-	-	-
TATT	1	-	-	-	-	-	-	-	-	-	-	-	-	-	-	-	-	-	-	-	-	-	-	-	-	-	-	-	-	-	-	-	-	-	-	-	-
AGAA	3	4	-	2	-	-	-	-	-	-	-	-	-	-	-	-	-	-	-	-	-	-	-	-	-	-	-	-	-	-	-	-	-	-	-	-	-
GACG	1	-	-	-	-	-	-	-	-	-	-	-	-	-	-	-	-	-	-	-	-	-	-	-	-	-	-	-	-	-	-	-	-	-	-	-	-
TTGA	2	-	-	-	-	-	-	-	-	-	-	-	-	-	-	-	-	-	-	-	-	-	-	-	-	-	-	-	-	-	-	-	-	-	-	-	-
AAGA	-	1	-	-	-	-	-	-	-	-	-	-	-	-	-	-	-	-	-	-	-	-	-	-	-	-	-	-	-	-	-	-	-	-	-	-	-
AAAC	1	-	-	-	-	-	-	-	-	-	-	-	-	-	-	-	-	-	-	-	-	-	-	-	-	-	-	-	-	-	-	-	-	-	-	-	-
TTTG	1	-	-	-	-	-	-	-	-	-	-	-	-	-	-	-	-	-	-	-	-	-	-	-	-	-	-	-	-	-	-	-	-	-	-	-	-
TAAA	3	1	-	-	-	-	-	-	-	-	-	-	-	-	-	-	-	-	-	-	-	-	-	-	-	-	-	-	-	-	-	-	-	-	-	-	-
TAAT	2	-	-	-	-	-	-	-	-	-	-	-	-	-	-	-	-	-	-	-	-	-	-	-	-	-	-	-	-	-	-	-	-	-	-	-	-
GTGA	2	-	-	-	-	-	-	-	-	-	-	-	-	-	-	-	-	-	-	-	-	-	-	-	-	-	-	-	-	-	-	-	-	-	-	-	-
ATTA	3	1	-	-	-	-	-	-	-	-	-	-	-	-	-	-	-	-	-	-	-	-	-	-	-	-	-	-	-	-	-	-	-	-	-	-	-
AAAG	2	5	7	-	-	-	-	-	-	-	-	-	-	-	-	-	-	-	-	-	-	-	-	-	-	-	-	-	-	-	-	-	-	-	-	-	-
TGGA	1	1	-	-	-	-	-	-	-	-	-	-	-	-	-	-	-	-	-	-	-	-	-	-	-	-	-	-	-	-	-	-	-	-	-	-	-
CTCTA	-	-	-	1	-	-	-	-	-	-	-	-	-	-	-	-	-	-	-	-	-	-	-	-	-	-	-	-	-	-	-	-	-	-	-	-	-
ATTTT	-	1	-	-	-	-	-	-	-	-	-	-	-	-	-	-	-	-	-	-	-	-	-	-	-	-	-	-	-	-	-	-	-	-	-	-	-
AACAC	1	-	-	-	-	-	-	-	-	-	-	-	-	-	-	-	-	-	-	-	-	-	-	-	-	-	-	-	-	-	-	-	-	-	-	-	-
AAAAC	1	-	-	-	-	-	-	-	-	-	-	-	-	-	-	-	-	-	-	-	-	-	-	-	-	-	-	-	-	-	-	-	-	-	-	-	-
AGAAG	1	-	-	-	-	-	-	-	-	-	-	-	-	-	-	-	-	-	-	-	-	-	-	-	-	-	-	-	-	-	-	-	-	-	-	-	-
TCAAA	2	-	-	-	-	-	-	-	-	-	-	-	-	-	-	-	-	-	-	-	-	-	-	-	-	-	-	-	-	-	-	-	-	-	-	-	-
AAAGA	2	-	-	-	-	-	-	-	-	-	-	-	-	-	-	-	-	-	-	-	-	-	-	-	-	-	-	-	-	-	-	-	-	-	-	-	-
TCTTC	-	3	-	-	-	-	-	-	-	-	-	-	-	-	-	-	-	-	-	-	-	-	-	-	-	-	-	-	-	-	-	-	-	-	-	-	-
GATGA	-	1	-	-	-	-	-	-	-	-	-	-	-	-	-	-	-	-	-	-	-	-	-	-	-	-	-	-	-	-	-	-	-	-	-	-	-
CTCTT	4	-	-	-	-	-	-	-	-	-	-	-	-	-	-	-	-	-	-	-	-	-	-	-	-	-	-	-	-	-	-	-	-	-	-	-	-
TTTCT	2	-	-	-	-	-	-	-	-	-	-	-	-	-	-	-	-	-	-	-	-	-	-	-	-	-	-	-	-	-	-	-	-	-	-	-	-
GTATT	2	-	-	-	-	-	-	-	-	-	-	-	-	-	-	-	-	-	-	-	-	-	-	-	-	-	-	-	-	-	-	-	-	-	-	-	-
GCTGA	5	-	-	-	-	-	-	-	-	-	-	-	-	-	-	-	-	-	-	-	-	-	-	-	-	-	-	-	-	-	-	-	-	-	-	-	-
TTTCC	3	-	-	-	-	-	-	-	-	-	-	-	-	-	-	-	-	-	-	-	-	-	-	-	-	-	-	-	-	-	-	-	-	-	-	-	-
GTTTG	1	-	-	-	-	-	-	-	-	-	-	-	-	-	-	-	-	-	-	-	-	-	-	-	-	-	-	-	-	-	-	-	-	-	-	-	-
CAAAC	4	-	-	-	-	-	-	-	-	-	-	-	-	-	-	-	-	-	-	-	-	-	-	-	-	-	-	-	-	-	-	-	-	-	-	-	-
CTCTG	2	-	-	-	-	-	-	-	-	-	-	-	-	-	-	-	-	-	-	-	-	-	-	-	-	-	-	-	-	-	-	-	-	-	-	-	-
AAAAG	4	1	-	-	-	-	-	-	-	-	-	-	-	-	-	-	-	-	-	-	-	-	-	-	-	-	-	-	-	-	-	-	-	-	-	-	-
AAGGG	-	1	-	-	-	-	-	-	-	-	-	-	-	-	-	-	-	-	-	-	-	-	-	-	-	-	-	-	-	-	-	-	-	-	-	-	-
TCCTA	-	1	-	-	-	-	-	-	-	-	-	-	-	-	-	-	-	-	-	-	-	-	-	-	-	-	-	-	-	-	-	-	-	-	-	-	-
CTTCT	-	-	-	-	2	-	-	-	-	-	-	-	-	-	-	-	-	-	-	-	-	-	-	-	-	-	-	-	-	-	-	-	-	-	-	-	-
CAGAT	1	-	-	-	-	-	-	-	-	-	-	-	-	-	-	-	-	-	-	-	-	-	-	-	-	-	-	-	-	-	-	-	-	-	-	-	-
CTTCC	-	3	-	-	-	-	-	-	-	-	-	-	-	-	-	-	-	-	-	-	-	-	-	-	-	-	-	-	-	-	-	-	-	-	-	-	-
GAAGA	1	-	-	-	-	-	-	-	-	-	-	-	-	-	-	-	-	-	-	-	-	-	-	-	-	-	-	-	-	-	-	-	-	-	-	-	-
GTTCTA	2	-	-	-	-	-	-	-	-	-	-	-	-	-	-	-	-	-	-	-	-	-	-	-	-	-	-	-	-	-	-	-	-	-	-	-	-
GGGTTG	4	-	-	-	-	-	-	-	-	-	-	-	-	-	-	-	-	-	-	-	-	-	-	-	-	-	-	-	-	-	-	-	-	-	-	-	-
GATTTT	2	-	-	-	-	-	-	-	-	-	-	-	-	-	-	-	-	-	-	-	-	-	-	-	-	-	-	-	-	-	-	-	-	-	-	-	-
CTCTAT	-	1	-	-	-	-	-	-	-	-	-	-	-	-	-	-	-	-	-	-	-	-	-	-	-	-	-	-	-	-	-	-	-	-	-	-	-
AGTTTC	1	-	-	-	-	-	-	-	-	-	-	-	-	-	-	-	-	-	-	-	-	-	-	-	-	-	-	-	-	-	-	-	-	-	-	-	-
TTTTAT	1	-	-	-	-	-	-	-	-	-	-	-	-	-	-	-	-	-	-	-	-	-	-	-	-	-	-	-	-	-	-	-	-	-	-	-	-
TTCTGG	1	-	-	-	-	-	-	-	-	-	-	-	-	-	-	-	-	-	-	-	-	-	-	-	-	-	-	-	-	-	-	-	-	-	-	-	-
TTCTCC	-	3	-	-	-	-	-	-	-	-	-	-	-	-	-	-	-	-	-	-	-	-	-	-	-	-	-	-	-	-	-	-	-	-	-	-	-
TCTTCA	1	-	-	-	-	-	-	-	-	-	-	-	-	-	-	-	-	-	-	-	-	-	-	-	-	-	-	-	-	-	-	-	-	-	-	-	-
CATGAA	1	-	-	-	-	-	-	-	-	-	-	-	-	-	-	-	-	-	-	-	-	-	-	-	-	-	-	-	-	-	-	-	-	-	-	-	-
GAAATG	2	-	-	-	-	-	-	-	-	-	-	-	-	-	-	-	-	-	-	-	-	-	-	-	-	-	-	-	-	-	-	-	-	-	-	-	-
AGAGCC	4	-	-	-	-	-	-	-	-	-	-	-	-	-	-	-	-	-	-	-	-	-	-	-	-	-	-	-	-	-	-	-	-	-	-	-	-
CTGCTT	1	-	-	-	-	-	-	-	-	-	-	-	-	-	-	-	-	-	-	-	-	-	-	-	-	-	-	-	-	-	-	-	-	-	-	-	-
TCTCTT	2	-	-	-	-	-	-	-	-	-	-	-	-	-	-	-	-	-	-	-	-	-	-	-	-	-	-	-	-	-	-	-	-	-	-	-	-
CAGAAG	1	-	-	-	-	-	-	-	-	-	-	-	-	-	-	-	-	-	-	-	-	-	-	-	-	-	-	-	-	-	-	-	-	-	-	-	-
TATGGT	1	-	-	-	-	-	-	-	-	-	-	-	-	-	-	-	-	-	-	-	-	-	-	-	-	-	-	-	-	-	-	-	-	-	-	-	-
TGCTGT	1	-	-	-	-	-	-	-	-	-	-	-	-	-	-	-	-	-	-	-	-	-	-	-	-	-	-	-	-	-	-	-	-	-	-	-	-
GGTTCT	1	-	-	-	-	-	-	-	-	-	-	-	-	-	-	-	-	-	-	-	-	-	-	-	-	-	-	-	-	-	-	-	-	-	-	-	-
GGGAAA	-	-	1	-	-	-	-	-	-	-	-	-	-	-	-	-	-	-	-	-	-	-	-	-	-	-	-	-	-	-	-	-	-	-	-	-	-
CATTGC	1	-	-	-	-	-	-	-	-	-	-	-	-	-	-	-	-	-	-	-	-	-	-	-	-	-	-	-	-	-	-	-	-	-	-	-	-
GATGGA	1	-	-	-	-	-	-	-	-	-	-	-	-	-	-	-	-	-	-	-	-	-	-	-	-	-	-	-	-	-	-	-	-	-	-	-	-
CTTCTG	1	-	-	-	-	-	-	-	-	-	-	-	-	-	-	-	-	-	-	-	-	-	-	-	-	-	-	-	-	-	-	-	-	-	-	-	-
GATGAG	1	-	-	-	-	-	-	-	-	-	-	-	-	-	-	-	-	-	-	-	-	-	-	-	-	-	-	-	-	-	-	-	-	-	-	-	-
CTTCTC	-	2	-	-	-	-	-	-	-	-	-	-	-	-	-	-	-	-	-	-	-	-	-	-	-	-	-	-	-	-	-	-	-	-	-	-	-
AATTGG	2	-	-	-	-	-	-	-	-	-	-	-	-	-	-	-	-	-	-	-	-	-	-	-	-	-	-	-	-	-	-	-	-	-	-	-	-
CTCTTC	2	-	-	-	-	-	-	-	-	-	-	-	-	-	-	-	-	-	-	-	-	-	-	-	-	-	-	-	-	-	-	-	-	-	-	-	-
GCATCA	-	1	-	-	-	-	-	-	-	-	-	-	-	-	-	-	-	-	-	-	-	-	-	-	-	-	-	-	-	-	-	-	-	-	-	-	-
GCAGAA	2	-	-	-	-	-	-	-	-	-	-	-	-	-	-	-	-	-	-	-	-	-	-	-	-	-	-	-	-	-	-	-	-	-	-	-	-
TTGGGA	1	-	-	-	-	-	-	-	-	-	-	-	-	-	-	-	-	-	-	-	-	-	-	-	-	-	-	-	-	-	-	-	-	-	-	-	-
TAATTC	2	-	-	-	-	-	-	-	-	-	-	-	-	-	-	-	-	-	-	-	-	-	-	-	-	-	-	-	-	-	-	-	-	-	-	-	-
CCACTC	-	1	-	-	-	-	-	-	-	-	-	-	-	-	-	-	-	-	-	-	-	-	-	-	-	-	-	-	-	-	-	-	-	-	-	-	-
TGGCTT	1	-	-	-	-	-	-	-	-	-	-	-	-	-	-	-	-	-	-	-	-	-	-	-	-	-	-	-	-	-	-	-	-	-	-	-	-
GGCTTC	3	-	-	-	-	-	-	-	-	-	-	-	-	-	-	-	-	-	-	-	-	-	-	-	-	-	-	-	-	-	-	-	-	-	-	-	-
GTTTTG	2	-	-	-	-	-	-	-	-	-	-	-	-	-	-	-	-	-	-	-	-	-	-	-	-	-	-	-	-	-	-	-	-	-	-	-	-
TTTTTG	4	-	-	-	-	-	-	-	-	-	-	-	-	-	-	-	-	-	-	-	-	-	-	-	-	-	-	-	-	-	-	-	-	-	-	-	-
ACTGTT	2	-	-	-	-	-	-	-	-	-	-	-	-	-	-	-	-	-	-	-	-	-	-	-	-	-	-	-	-	-	-	-	-	-	-	-	-
CTCCTT	1	2	-	-	-	-	-	-	-	-	-	-	-	-	-	-	-	-	-	-	-	-	-	-	-	-	-	-	-	-	-	-	-	-	-	-	-
ATCTGA	1	-	-	-	-	-	-	-	-	-	-	-	-	-	-	-	-	-	-	-	-	-	-	-	-	-	-	-	-	-	-	-	-	-	-	-	-
TGATTT	1	-	-	-	-	-	-	-	-	-	-	-	-	-	-	-	-	-	-	-	-	-	-	-	-	-	-	-	-	-	-	-	-	-	-	-	-
TCCTTC	-	1	-	-	-	-	-	-	-	-	-	-	-	-	-	-	-	-	-	-	-	-	-	-	-	-	-	-	-	-	-	-	-	-	-	-	-
CCAATT	1	-	-	-	-	-	-	-	-	-	-	-	-	-	-	-	-	-	-	-	-	-	-	-	-	-	-	-	-	-	-	-	-	-	-	-	-
CATCGT	1	-	-	-	-	-	-	-	-	-	-	-	-	-	-	-	-	-	-	-	-	-	-	-	-	-	-	-	-	-	-	-	-	-	-	-	-
TGGTTT	2	-	-	-	-	-	-	-	-	-	-	-	-	-	-	-	-	-	-	-	-	-	-	-	-	-	-	-	-	-	-	-	-	-	-	-	-
GGATTT	1	-	-	-	-	-	-	-	-	-	-	-	-	-	-	-	-	-	-	-	-	-	-	-	-	-	-	-	-	-	-	-	-	-	-	-	-
TCTCTA	-	6	-	-	-	-	-	-	-	-	-	-	-	-	-	-	-	-	-	-	-	-	-	-	-	-	-	-	-	-	-	-	-	-	-	-	-
CCCAAT	-	1	-	-	-	-	-	-	-	-	-	-	-	-	-	-	-	-	-	-	-	-	-	-	-	-	-	-	-	-	-	-	-	-	-	-	-
GATGAA	1	-	-	-	-	-	-	-	-	-	-	-	-	-	-	-	-	-	-	-	-	-	-	-	-	-	-	-	-	-	-	-	-	-	-	-	-
GGTGAA	1	-	-	-	-	-	-	-	-	-	-	-	-	-	-	-	-	-	-	-	-	-	-	-	-	-	-	-	-	-	-	-	-	-	-	-	-
CAATGC	-	2	-	-	-	-	-	-	-	-	-	-	-	-	-	-	-	-	-	-	-	-	-	-	-	-	-	-	-	-	-	-	-	-	-	-	-
CAACAG	1	-	-	-	-	-	-	-	-	-	-	-	-	-	-	-	-	-	-	-	-	-	-	-	-	-	-	-	-	-	-	-	-	-	-	-	-
GCCAGT	-	1	-	-	-	-	-	-	-	-	-	-	-	-	-	-	-	-	-	-	-	-	-	-	-	-	-	-	-	-	-	-	-	-	-	-	-
AGAAGC	2	-	-	-	-	-	-	-	-	-	-	-	-	-	-	-	-	-	-	-	-	-	-	-	-	-	-	-	-	-	-	-	-	-	-	-	-
AACACA	-	2	-	-	-	-	-	-	-	-	-	-	-	-	-	-	-	-	-	-	-	-	-	-	-	-	-	-	-	-	-	-	-	-	-	-	-
CTGAGG	-	1	-	-	-	-	-	-	-	-	-	-	-	-	-	-	-	-	-	-	-	-	-	-	-	-	-	-	-	-	-	-	-	-	-	-	-
TTTTCT	-	1	-	-	-	-	-	-	-	-	-	-	-	-	-	-	-	-	-	-	-	-	-	-	-	-	-	-	-	-	-	-	-	-	-	-	-
AAAATC	1	-	-	-	-	-	-	-	-	-	-	-	-	-	-	-	-	-	-	-	-	-	-	-	-	-	-	-	-	-	-	-	-	-	-	-	-

## Sheet: Mono SSR
Contig ID	Type of SSR	Pattern of SSR	Size	Contig start	Contig end
Locus_10_Transcript_1/2_Confidence_1.000_Length_982	p1	(T)12	12	1	12
Locus_10_Transcript_2/2_Confidence_1.000_Length_816	p1	(T)12	12	1	12
Locus_10004_Transcript_1/1_Confidence_1.000_Length_545	p1	(T)10	10	9	18
Locus_10014_Transcript_1/1_Confidence_1.000_Length_2578	p1	(A)17	17	2422	2438
Locus_10017_Transcript_1/3_Confidence_0.667_Length_2047	p1	(A)10	10	8	17
Locus_10017_Transcript_2/3_Confidence_0.667_Length_2143	p1	(A)10	10	8	17
Locus_10017_Transcript_3/3_Confidence_0.667_Length_2056	p1	(A)10	10	8	17
Locus_1002_Transcript_1/5_Confidence_0.667_Length_4075	complex	(TTC)5aagggactttttaatggagtcctccttgatgtgatttgcaggtc(CCA)5	74	273	346
Locus_1002_Transcript_2/5_Confidence_0.667_Length_4079	complex	(TTC)5aagggactttttaatggagtcctccttgatgtgatttgcaggtc(CCA)5	74	273	346
Locus_1002_Transcript_3/5_Confidence_0.333_Length_821	complex	(TTC)5aagggactttttaatggagtcctccttgatgtgatttgcaggtc(CCA)5	74	273	346
Locus_1002_Transcript_4/5_Confidence_0.667_Length_4349	complex	(TTC)5aagggactttttaatggagtcctccttgatgtgatttgcaggtc(CCA)5	74	273	346
Locus_1002_Transcript_5/5_Confidence_0.667_Length_4179	complex	(TTC)5aagggactttttaatggagtcctccttgatgtgatttgcaggtc(CCA)5	74	273	346
Locus_10022_Transcript_2/5_Confidence_0.667_Length_1048	p1	(T)10	10	988	997
Locus_10022_Transcript_3/5_Confidence_0.500_Length_735	p1	(T)10	10	675	684
Locus_10022_Transcript_4/5_Confidence_0.667_Length_1048	p1	(T)10	10	988	997
Locus_10022_Transcript_5/5_Confidence_0.667_Length_1048	p1	(T)10	10	988	997
Locus_10023_Transcript_1/1_Confidence_1.000_Length_682	p1	(A)10	10	378	387
Locus_10025_Transcript_3/4_Confidence_0.667_Length_3734	p3	(GAA)5	15	3404	3418
Locus_10032_Transcript_1/1_Confidence_1.000_Length_984	p1	(T)12	12	949	960
Locus_10034_Transcript_1/1_Confidence_1.000_Length_838	p1	(T)11	11	816	826
Locus_1004_Transcript_3/6_Confidence_0.167_Length_516	p1	(T)10	10	1	10
Locus_10040_Transcript_1/1_Confidence_1.000_Length_2084	p3	(AGC)5	15	288	302
Locus_10040_Transcript_1/1_Confidence_1.000_Length_2084	p1	(T)11	11	488	498
Locus_10047_Transcript_1/2_Confidence_1.000_Length_3682	p3	(GAA)5	15	3423	3437
Locus_10047_Transcript_1/2_Confidence_1.000_Length_3682	p2	(AG)6	12	3619	3630
Locus_10047_Transcript_2/2_Confidence_1.000_Length_3571	p3	(GAA)5	15	3312	3326
Locus_10047_Transcript_2/2_Confidence_1.000_Length_3571	p2	(AG)6	12	3508	3519
Locus_10048_Transcript_1/1_Confidence_1.000_Length_1862	p1	(A)10	10	702	711
Locus_1006_Transcript_1/1_Confidence_1.000_Length_5645	p1	(T)21	21	5625	5645
Locus_10063_Transcript_1/1_Confidence_1.000_Length_220	p3	(TCT)8	24	115	138
Locus_10065_Transcript_1/2_Confidence_1.000_Length_1491	p1	(A)10	10	1481	1490
Locus_1007_Transcript_1/1_Confidence_1.000_Length_234	p1	(A)22	22	213	234
Locus_10070_Transcript_1/1_Confidence_1.000_Length_469	p1	(A)12	12	458	469
Locus_10081_Transcript_1/1_Confidence_1.000_Length_3365	p1	(A)10	10	3356	3365
Locus_10083_Transcript_2/2_Confidence_1.000_Length_3250	p1	(A)16	16	3235	3250
Locus_10085_Transcript_1/1_Confidence_1.000_Length_2999	p3	(GAT)5	15	2714	2728
Locus_10086_Transcript_1/1_Confidence_1.000_Length_2822	p1	(T)11	11	1	11
Locus_10086_Transcript_1/1_Confidence_1.000_Length_2822	p1	(T)10	10	2507	2516
Locus_10088_Transcript_1/1_Confidence_1.000_Length_2983	p2	(TC)9	18	65	82
Locus_10088_Transcript_1/1_Confidence_1.000_Length_2983	complex	(A)11gtttagagagcaattctctgttttttctttttctttaaataatttttgggtttttggtttttctttctttggtgtacataaagagatatg(T)17	118	2757	2874
Locus_1009_Transcript_2/3_Confidence_0.400_Length_878	p2	(AT)8	16	126	141
Locus_1009_Transcript_3/3_Confidence_0.600_Length_935	p2	(AT)8	16	126	141
Locus_10091_Transcript_1/1_Confidence_1.000_Length_1750	p2	(TC)6	12	134	145
Locus_10091_Transcript_1/1_Confidence_1.000_Length_1750	p1	(A)14	14	1391	1404
Locus_10094_Transcript_1/1_Confidence_1.000_Length_952	p1	(T)10	10	1	10
Locus_10098_Transcript_1/2_Confidence_1.000_Length_1350	p1	(A)18	18	1131	1148
Locus_10098_Transcript_2/2_Confidence_1.000_Length_1344	p1	(A)18	18	1125	1142
Locus_10100_Transcript_1/3_Confidence_0.667_Length_819	p3	(GTC)10	30	502	531
Locus_10100_Transcript_2/3_Confidence_0.667_Length_1020	p3	(GTC)10	30	593	622
Locus_10100_Transcript_3/3_Confidence_0.667_Length_929	p3	(GTC)10	30	502	531
Locus_10108_Transcript_3/4_Confidence_0.500_Length_965	p2	(AG)8	16	933	948
Locus_10109_Transcript_1/2_Confidence_1.000_Length_1195	p1	(A)27	27	1159	1185
Locus_10109_Transcript_2/2_Confidence_1.000_Length_1120	p1	(A)27	27	1084	1110
Locus_1011_Transcript_1/1_Confidence_1.000_Length_1331	p3	(TTC)5	15	219	233
Locus_10112_Transcript_1/1_Confidence_1.000_Length_4028	p2	(TC)6	12	8	19
Locus_10112_Transcript_1/1_Confidence_1.000_Length_4028	p1	(T)11	11	3928	3938
Locus_10114_Transcript_1/1_Confidence_1.000_Length_484	p1	(A)10	10	98	107
Locus_10119_Transcript_1/1_Confidence_1.000_Length_1498	p1	(T)11	11	6	16
Locus_1012_Transcript_2/2_Confidence_1.000_Length_1417	p1	(T)11	11	848	858
Locus_10128_Transcript_1/6_Confidence_0.667_Length_2870	p1	(T)10	10	2669	2678
Locus_10128_Transcript_2/6_Confidence_0.667_Length_2875	p1	(T)15	15	2669	2683
Locus_10128_Transcript_3/6_Confidence_0.667_Length_2875	p1	(T)15	15	2669	2683
Locus_10128_Transcript_4/6_Confidence_0.667_Length_2875	p1	(T)15	15	2669	2683
Locus_10128_Transcript_5/6_Confidence_0.533_Length_2850	p1	(T)10	10	2668	2677
Locus_10128_Transcript_6/6_Confidence_0.667_Length_2875	p1	(T)15	15	2669	2683
Locus_10133_Transcript_1/1_Confidence_1.000_Length_976	p1	(A)10	10	302	311
Locus_10133_Transcript_1/1_Confidence_1.000_Length_976	p1	(T)10	10	435	444
Locus_10137_Transcript_1/3_Confidence_0.714_Length_2007	p3	(TCC)5	15	508	522
Locus_10137_Transcript_1/3_Confidence_0.714_Length_2007	p1	(T)15	15	1843	1857
Locus_10137_Transcript_2/3_Confidence_0.714_Length_2529	p3	(TCC)5	15	508	522
Locus_10137_Transcript_2/3_Confidence_0.714_Length_2529	p1	(T)15	15	2365	2379
Locus_10137_Transcript_3/3_Confidence_0.714_Length_2254	p3	(TCC)5	15	508	522
Locus_10137_Transcript_3/3_Confidence_0.714_Length_2254	p1	(T)15	15	2090	2104
Locus_10144_Transcript_1/1_Confidence_1.000_Length_1592	complex	(TA)6catatatataatgaatgatcacggtgtgaaaaatgctgtggttgta(T)16gagat(A)10	89	1324	1412
Locus_10146_Transcript_1/1_Confidence_1.000_Length_2862	p2	(CT)7	14	1	14
Locus_10147_Transcript_1/2_Confidence_1.000_Length_1642	p3	(TGT)6	18	290	307
Locus_10147_Transcript_1/2_Confidence_1.000_Length_1642	p3	(TGC)7	21	766	786
Locus_10147_Transcript_2/2_Confidence_1.000_Length_1636	p3	(TGC)7	21	760	780
Locus_10161_Transcript_1/1_Confidence_1.000_Length_154	p2	(TC)19	38	114	151
Locus_10164_Transcript_1/1_Confidence_1.000_Length_144	p3	(AGG)5	15	23	37
Locus_10169_Transcript_1/3_Confidence_0.750_Length_2151	p3	(CTT)6	18	180	197
Locus_10169_Transcript_1/3_Confidence_0.750_Length_2151	p1	(T)10	10	1953	1962
Locus_10169_Transcript_2/3_Confidence_0.750_Length_2148	p3	(CTT)6	18	180	197
Locus_10169_Transcript_2/3_Confidence_0.750_Length_2148	p1	(T)10	10	1950	1959
Locus_10169_Transcript_3/3_Confidence_0.750_Length_2054	p3	(CTT)6	18	180	197
Locus_10169_Transcript_3/3_Confidence_0.750_Length_2054	p1	(T)10	10	1856	1865
Locus_10170_Transcript_1/3_Confidence_0.714_Length_1018	p6	(AAGGAG)6	36	598	633
Locus_10170_Transcript_3/3_Confidence_0.714_Length_947	p6	(AAGGAG)6	36	598	633
Locus_10171_Transcript_1/1_Confidence_1.000_Length_1416	p1	(T)14	14	1226	1239
Locus_10175_Transcript_1/1_Confidence_1.000_Length_1718	p1	(A)17	17	803	819
Locus_10176_Transcript_1/1_Confidence_1.000_Length_2693	p6	(GAAGCA)5	30	2375	2404
Locus_10180_Transcript_1/2_Confidence_1.000_Length_1106	p2	(CT)6	12	88	99
Locus_10180_Transcript_2/2_Confidence_1.000_Length_2760	p2	(CT)6	12	88	99
Locus_10180_Transcript_2/2_Confidence_1.000_Length_2760	p1	(T)16	16	1451	1466
Locus_10184_Transcript_1/2_Confidence_1.000_Length_948	p1	(T)16	16	68	83
Locus_10184_Transcript_1/2_Confidence_1.000_Length_948	p1	(T)16	16	363	378
Locus_10184_Transcript_2/2_Confidence_1.000_Length_859	p1	(T)16	16	274	289
Locus_10186_Transcript_1/2_Confidence_1.000_Length_1172	complex	(A)10cccgaaagaaaaaaataggag(A)10	41	217	257
Locus_10186_Transcript_1/2_Confidence_1.000_Length_1172	p3	(TCC)5	15	771	785
Locus_10186_Transcript_2/2_Confidence_1.000_Length_761	p3	(TCC)5	15	360	374
Locus_1019_Transcript_1/1_Confidence_1.000_Length_2394	p1	(T)10	10	7	16
Locus_1019_Transcript_1/1_Confidence_1.000_Length_2394	p3	(AGA)6	18	2168	2185
Locus_1019_Transcript_1/1_Confidence_1.000_Length_2394	complex	(AT)7ggatgatctttcaaattatttattggaataagatttc(T)11	62	2323	2384
Locus_10190_Transcript_1/2_Confidence_1.000_Length_1168	p3	(TGA)6	18	522	539
Locus_10190_Transcript_2/2_Confidence_1.000_Length_1035	p3	(TGA)6	18	389	406
Locus_10191_Transcript_1/1_Confidence_1.000_Length_638	p1	(T)13	13	514	526
Locus_10193_Transcript_1/2_Confidence_1.000_Length_1705	p1	(T)10	10	1544	1553
Locus_10193_Transcript_2/2_Confidence_1.000_Length_1674	p1	(T)10	10	1513	1522
Locus_1020_Transcript_1/2_Confidence_1.000_Length_761	p1	(A)23	23	319	341
Locus_1020_Transcript_2/2_Confidence_1.000_Length_680	p1	(A)23	23	238	260
Locus_10200_Transcript_1/8_Confidence_0.444_Length_697	p1	(A)12	12	686	697
Locus_10200_Transcript_2/8_Confidence_0.278_Length_742	p1	(A)12	12	731	742
Locus_10200_Transcript_5/8_Confidence_0.167_Length_429	p1	(A)12	12	418	429
Locus_10200_Transcript_6/8_Confidence_0.444_Length_2025	p1	(A)12	12	2014	2025
Locus_10200_Transcript_7/8_Confidence_0.278_Length_2913	p1	(A)12	12	2902	2913
Locus_10200_Transcript_8/8_Confidence_0.444_Length_697	p1	(A)12	12	686	697
Locus_10204_Transcript_1/1_Confidence_1.000_Length_313	p3	(GAA)8	24	274	297
Locus_10205_Transcript_1/1_Confidence_1.000_Length_709	p2	(AG)6	12	90	101
Locus_10205_Transcript_1/1_Confidence_1.000_Length_709	p1	(T)13	13	670	682
Locus_1021_Transcript_1/1_Confidence_1.000_Length_1406	p1	(T)12	12	1367	1378
Locus_10212_Transcript_1/1_Confidence_1.000_Length_774	p2	(TC)9	18	110	127
Locus_10213_Transcript_3/4_Confidence_0.667_Length_516	p1	(T)11	11	223	233
Locus_10216_Transcript_3/3_Confidence_0.600_Length_3523	p2	(GA)8	16	32	47
Locus_10220_Transcript_2/3_Confidence_0.600_Length_1020	p1	(T)12	12	513	524
Locus_10220_Transcript_3/3_Confidence_0.600_Length_1168	p1	(T)12	12	661	672
Locus_10230_Transcript_1/1_Confidence_1.000_Length_661	p2	(CT)10	20	639	658
Locus_10231_Transcript_1/4_Confidence_0.444_Length_1151	p1	(T)11	11	242	252
Locus_10231_Transcript_1/4_Confidence_0.444_Length_1151	p2	(AG)7	14	1081	1094
Locus_10231_Transcript_2/4_Confidence_0.333_Length_1059	p1	(T)11	11	242	252
Locus_10231_Transcript_2/4_Confidence_0.333_Length_1059	p2	(AG)7	14	989	1002
Locus_10231_Transcript_3/4_Confidence_0.444_Length_1418	p2	(AG)7	14	1348	1361
Locus_10231_Transcript_4/4_Confidence_0.667_Length_2010	p1	(T)11	11	242	252
Locus_10231_Transcript_4/4_Confidence_0.667_Length_2010	p2	(AG)7	14	1940	1953
Locus_10235_Transcript_1/2_Confidence_1.000_Length_996	p2	(GA)16	32	714	745
Locus_10235_Transcript_2/2_Confidence_1.000_Length_268	p2	(AG)6	12	238	249
Locus_1024_Transcript_1/3_Confidence_0.667_Length_3832	p2	(CT)9	18	22	39
Locus_1024_Transcript_3/3_Confidence_0.667_Length_3728	p2	(CT)9	18	22	39
Locus_10256_Transcript_1/2_Confidence_1.000_Length_1551	p1	(A)11	11	1541	1551
Locus_10256_Transcript_2/2_Confidence_1.000_Length_1501	p1	(A)11	11	1491	1501
Locus_1026_Transcript_1/1_Confidence_1.000_Length_6547	p2	(AT)7	14	6526	6539
Locus_10261_Transcript_1/3_Confidence_0.600_Length_696	p3	(CAC)7	21	18	38
Locus_10261_Transcript_2/3_Confidence_0.600_Length_1016	p3	(CAC)8	24	380	403
Locus_10261_Transcript_3/3_Confidence_0.600_Length_652	p3	(CAC)7	21	18	38
Locus_10263_Transcript_1/2_Confidence_1.000_Length_2130	p3	(TCT)5	15	636	650
Locus_10263_Transcript_2/2_Confidence_1.000_Length_1843	p1	(T)11	11	19	29
Locus_10263_Transcript_2/2_Confidence_1.000_Length_1843	p3	(TCT)5	15	349	363
Locus_10264_Transcript_1/1_Confidence_1.000_Length_1386	p1	(T)10	10	1	10
Locus_10264_Transcript_1/1_Confidence_1.000_Length_1386	p1	(A)11	11	735	745
Locus_10264_Transcript_1/1_Confidence_1.000_Length_1386	p4	(AATC)5	20	1180	1199
Locus_10269_Transcript_1/1_Confidence_1.000_Length_230	complex	(AAT)7(TAT)8tttgatttctgttatgaatattttaggtcc(T)11	86	1	86
Locus_10276_Transcript_1/1_Confidence_1.000_Length_1557	p3	(GCC)5	15	20	34
Locus_10277_Transcript_1/3_Confidence_0.714_Length_1917	p1	(A)14	14	247	260
Locus_10277_Transcript_1/3_Confidence_0.714_Length_1917	p2	(AG)8	16	1480	1495
Locus_10277_Transcript_2/3_Confidence_0.714_Length_2203	p1	(A)14	14	247	260
Locus_10277_Transcript_2/3_Confidence_0.714_Length_2203	p2	(AG)8	16	1766	1781
Locus_10277_Transcript_3/3_Confidence_0.714_Length_2053	p1	(A)14	14	247	260
Locus_10277_Transcript_3/3_Confidence_0.714_Length_2053	p2	(AG)8	16	1616	1631
Locus_10282_Transcript_1/2_Confidence_1.000_Length_1015	complex	(T)10c(T)12	23	983	1005
Locus_10282_Transcript_2/2_Confidence_1.000_Length_878	complex	(T)10c(T)12	23	846	868
Locus_10283_Transcript_1/1_Confidence_1.000_Length_1877	p4	(AAAC)5	20	71	90
Locus_10284_Transcript_1/1_Confidence_1.000_Length_876	p1	(A)10	10	867	876
Locus_10287_Transcript_1/1_Confidence_1.000_Length_635	p2	(GA)7	14	65	78
Locus_1029_Transcript_1/2_Confidence_1.000_Length_1817	complex	(A)10t(A)29	40	1	40
Locus_1029_Transcript_1/2_Confidence_1.000_Length_1817	p3	(GCT)5	15	1400	1414
Locus_1029_Transcript_1/2_Confidence_1.000_Length_1817	complex	(TC)8cggcgatatagacggcaacggcggccctggttggatgtgagagagtgagaccaggttggagagagaggctgctgaagaagaagag(GA)8	117	1679	1795
Locus_1029_Transcript_2/2_Confidence_1.000_Length_858	complex	(A)10t(A)29	40	1	40
Locus_10299_Transcript_1/1_Confidence_1.000_Length_1466	p1	(T)10	10	1444	1453
Locus_1030_Transcript_1/5_Confidence_0.273_Length_2508	p3	(AGA)6	18	2311	2328
Locus_1030_Transcript_2/5_Confidence_0.545_Length_1955	p1	(T)11	11	1	11
Locus_1030_Transcript_3/5_Confidence_0.545_Length_2803	p1	(T)11	11	1	11
Locus_1030_Transcript_3/5_Confidence_0.545_Length_2803	p3	(AGA)6	18	2606	2623
Locus_1030_Transcript_4/5_Confidence_0.455_Length_2667	p3	(AGA)6	18	2470	2487
Locus_1030_Transcript_5/5_Confidence_0.545_Length_2693	p1	(T)11	11	1	11
Locus_1030_Transcript_5/5_Confidence_0.545_Length_2693	p3	(AGA)6	18	2496	2513
Locus_10305_Transcript_1/1_Confidence_1.000_Length_2109	complex	(CTT)9cagatgaaatcgtgcgcttgagaggaaggattgaaatcggagagtgatttgattgtgaatccgattgggg(GA)9	115	1974	2088
Locus_10306_Transcript_1/3_Confidence_0.667_Length_2718	p3	(GAA)5	15	588	602
Locus_10306_Transcript_2/3_Confidence_0.667_Length_3213	p2	(CT)9	18	66	83
Locus_10306_Transcript_2/3_Confidence_0.667_Length_3213	p3	(GAA)5	15	620	634
Locus_10306_Transcript_3/3_Confidence_0.667_Length_2750	p2	(CT)9	18	66	83
Locus_10306_Transcript_3/3_Confidence_0.667_Length_2750	p3	(GAA)5	15	620	634
Locus_10310_Transcript_1/3_Confidence_0.667_Length_794	complex	(AT)8tttgtcaacaaaaaaga(AT)12	57	737	793
Locus_10310_Transcript_2/3_Confidence_0.667_Length_1286	complex	(AT)8tttgtcaacaaaaaaga(AT)12	57	1229	1285
Locus_10310_Transcript_3/3_Confidence_0.667_Length_784	complex	(AT)8tttgtcaacaaaaaaga(AT)12	57	727	783
Locus_10311_Transcript_1/1_Confidence_1.000_Length_1521	p1	(A)10	10	1353	1362
Locus_10313_Transcript_1/1_Confidence_1.000_Length_476	p2	(GA)9	18	167	184
Locus_10313_Transcript_1/1_Confidence_1.000_Length_476	complex	(T)10c(T)10	21	436	456
Locus_10314_Transcript_1/1_Confidence_1.000_Length_1240	p2	(CT)7	14	108	121
Locus_10316_Transcript_1/1_Confidence_1.000_Length_1965	p2	(AG)12	24	5	28
Locus_10322_Transcript_1/2_Confidence_1.000_Length_1274	p1	(T)11	11	2	12
Locus_10322_Transcript_2/2_Confidence_1.000_Length_1166	p1	(T)11	11	2	12
Locus_10330_Transcript_1/2_Confidence_1.000_Length_2740	complex	(TC)7ggttccatttcaatt(TC)6	41	55	95
Locus_10330_Transcript_2/2_Confidence_1.000_Length_2989	complex	(TC)7ggttccatttcaatt(TC)6	41	55	95
Locus_10332_Transcript_1/1_Confidence_1.000_Length_829	p2	(AG)6	12	689	700
Locus_10335_Transcript_2/2_Confidence_1.000_Length_819	p1	(T)10	10	438	447
Locus_10338_Transcript_1/2_Confidence_1.000_Length_1636	p1	(T)10	10	1612	1621
Locus_10338_Transcript_2/2_Confidence_1.000_Length_1396	p1	(T)10	10	1372	1381
Locus_10343_Transcript_1/1_Confidence_1.000_Length_408	p1	(T)12	12	8	19
Locus_10345_Transcript_1/3_Confidence_0.667_Length_1736	p1	(A)10	10	78	87
Locus_10345_Transcript_3/3_Confidence_0.667_Length_1690	p1	(A)10	10	78	87
Locus_10347_Transcript_1/2_Confidence_1.000_Length_1238	p3	(CCA)5	15	534	548
Locus_10347_Transcript_2/2_Confidence_1.000_Length_1283	complex	(CCA)5gtgcactccccaccacctcccgtccaatct(CCA)5	60	534	593
Locus_10349_Transcript_1/1_Confidence_1.000_Length_1868	p3	(TCT)7	21	1	21
Locus_10353_Transcript_1/1_Confidence_1.000_Length_1896	p1	(T)14	14	1	14
Locus_10353_Transcript_1/1_Confidence_1.000_Length_1896	complex	(A)10gaaaaaaggaaagaacagaattg(AGA)7ag(GAA)5	71	265	335
Locus_10353_Transcript_1/1_Confidence_1.000_Length_1896	p1	(T)17	17	1708	1724
Locus_10356_Transcript_2/4_Confidence_0.625_Length_1691	p3	(ATA)6	18	126	143
Locus_10356_Transcript_3/4_Confidence_0.625_Length_2048	complex	(GA)9tattatcccttctacttcatgtaatttattttgtccacaaagttcaaaccgcatcgaagaat(A)10	90	943	1032
Locus_10359_Transcript_1/1_Confidence_1.000_Length_1676	p2	(AT)11	22	189	210
Locus_1036_Transcript_1/2_Confidence_1.000_Length_1958	p1	(A)12	12	1832	1843
Locus_10361_Transcript_1/2_Confidence_1.000_Length_1730	p1	(T)10	10	1	10
Locus_10361_Transcript_2/2_Confidence_1.000_Length_1806	p1	(T)10	10	1	10
Locus_10365_Transcript_1/1_Confidence_1.000_Length_1710	p1	(T)10	10	147	156
Locus_10371_Transcript_2/3_Confidence_0.600_Length_1042	p1	(A)10	10	8	17
Locus_10380_Transcript_1/1_Confidence_1.000_Length_1384	p1	(A)10	10	31	40
Locus_10381_Transcript_1/1_Confidence_1.000_Length_878	p1	(T)10	10	743	752
Locus_10386_Transcript_1/1_Confidence_1.000_Length_1146	p1	(T)12	12	1	12
Locus_10386_Transcript_1/1_Confidence_1.000_Length_1146	p6	(AACTAG)5	30	377	406
Locus_10391_Transcript_1/1_Confidence_1.000_Length_1763	p1	(A)12	12	1752	1763
Locus_10393_Transcript_1/1_Confidence_1.000_Length_2573	complex	(AAAG)6atgagaccagaaaatcgtcgcgatgagaaggagaaaagaggtgaggcggccgatttatctctcctc(CT)10	110	2433	2542
Locus_10396_Transcript_1/5_Confidence_0.273_Length_851	p1	(A)13	13	1	13
Locus_104_Transcript_1/2_Confidence_1.000_Length_2552	p1	(T)10	10	1	10
Locus_104_Transcript_2/2_Confidence_1.000_Length_2667	p1	(T)10	10	1	10
Locus_10400_Transcript_1/2_Confidence_1.000_Length_1400	p2	(CT)11	22	129	150
Locus_10400_Transcript_2/2_Confidence_1.000_Length_1153	p1	(A)11	11	27	37
Locus_10407_Transcript_1/2_Confidence_1.000_Length_2119	p3	(TCT)5	15	111	125
Locus_10407_Transcript_1/2_Confidence_1.000_Length_2119	p2	(TC)8	16	237	252
Locus_1041_Transcript_1/2_Confidence_1.000_Length_3830	p1	(A)15	15	3571	3585
Locus_1041_Transcript_1/2_Confidence_1.000_Length_3830	complex	(T)24ccc(T)13	40	3791	3830
Locus_1041_Transcript_2/2_Confidence_1.000_Length_3815	p1	(A)15	15	3556	3570
Locus_1041_Transcript_2/2_Confidence_1.000_Length_3815	complex	(T)24ccc(T)13	40	3776	3815
Locus_10411_Transcript_1/6_Confidence_0.250_Length_968	p1	(A)12	12	677	688
Locus_10411_Transcript_2/6_Confidence_0.250_Length_968	p1	(T)12	12	281	292
Locus_10411_Transcript_3/6_Confidence_0.333_Length_1079	p1	(A)10	10	677	686
Locus_10411_Transcript_3/6_Confidence_0.333_Length_1079	p1	(T)12	12	1039	1050
Locus_10411_Transcript_4/6_Confidence_0.333_Length_1080	p1	(A)12	12	677	688
Locus_10411_Transcript_4/6_Confidence_0.333_Length_1080	p1	(T)10	10	1041	1050
Locus_10411_Transcript_5/6_Confidence_0.333_Length_968	p1	(T)12	12	281	292
Locus_10411_Transcript_6/6_Confidence_0.333_Length_968	p1	(A)12	12	677	688
Locus_10412_Transcript_1/1_Confidence_1.000_Length_2377	p1	(A)13	13	2365	2377
Locus_10415_Transcript_1/1_Confidence_1.000_Length_1816	p2	(CT)6	12	67	78
Locus_10419_Transcript_1/2_Confidence_1.000_Length_1642	p1	(T)10	10	1	10
Locus_10419_Transcript_2/2_Confidence_1.000_Length_2104	p1	(T)10	10	1	10
Locus_10419_Transcript_2/2_Confidence_1.000_Length_2104	p1	(A)10	10	2058	2067
Locus_10424_Transcript_1/1_Confidence_1.000_Length_184	p1	(T)11	11	157	167
Locus_10428_Transcript_1/1_Confidence_1.000_Length_473	p1	(T)12	12	94	105
Locus_10429_Transcript_5/5_Confidence_0.714_Length_3152	p1	(T)10	10	151	160
Locus_1043_Transcript_2/2_Confidence_1.000_Length_1537	p1	(A)10	10	1518	1527
Locus_10430_Transcript_1/1_Confidence_1.000_Length_766	p1	(T)13	13	317	329
Locus_10434_Transcript_1/1_Confidence_1.000_Length_810	p1	(A)10	10	781	790
Locus_10437_Transcript_1/1_Confidence_1.000_Length_248	p1	(T)11	11	238	248
Locus_10450_Transcript_1/1_Confidence_1.000_Length_877	p1	(T)10	10	9	18
Locus_10457_Transcript_1/2_Confidence_1.000_Length_1290	p2	(TA)8	16	15	30
Locus_10466_Transcript_1/1_Confidence_1.000_Length_3601	complex	(GA)15aa(AT)9	50	202	251
Locus_1047_Transcript_1/1_Confidence_1.000_Length_560	p2	(AT)6	12	516	527
Locus_10481_Transcript_1/2_Confidence_1.000_Length_2504	p2	(GA)10	20	2396	2415
Locus_10481_Transcript_2/2_Confidence_1.000_Length_2499	p2	(GA)10	20	2391	2410
Locus_10484_Transcript_1/1_Confidence_1.000_Length_687	p1	(A)16	16	9	24
Locus_10490_Transcript_1/1_Confidence_1.000_Length_1967	complex	(T)12aaatcgaaa(T)12	33	1765	1797
Locus_1050_Transcript_1/1_Confidence_1.000_Length_5488	p2	(TA)8	16	296	311
Locus_10506_Transcript_1/1_Confidence_1.000_Length_2065	complex	(AG)6aagcgaga(AG)7	34	81	114
Locus_10507_Transcript_1/1_Confidence_1.000_Length_1605	p2	(AG)8	16	50	65
Locus_10508_Transcript_1/2_Confidence_1.000_Length_2029	p3	(TTC)5	15	81	95
Locus_10508_Transcript_1/2_Confidence_1.000_Length_2029	p1	(A)12	12	587	598
Locus_10508_Transcript_2/2_Confidence_1.000_Length_1944	p3	(TTC)5	15	81	95
Locus_10512_Transcript_1/1_Confidence_1.000_Length_1339	p3	(GAG)6	18	926	943
Locus_10512_Transcript_1/1_Confidence_1.000_Length_1339	p3	(TTC)5	15	1318	1332
Locus_10517_Transcript_1/1_Confidence_1.000_Length_1742	p1	(G)10	10	1648	1657
Locus_10525_Transcript_1/1_Confidence_1.000_Length_536	p1	(A)12	12	1	12
Locus_10526_Transcript_1/1_Confidence_1.000_Length_393	p1	(A)14	14	294	307
Locus_10527_Transcript_1/2_Confidence_1.000_Length_1055	p1	(T)10	10	238	247
Locus_1053_Transcript_2/2_Confidence_1.000_Length_694	complex	(CT)19catccgtctctgcgattttctttctctgattgatttgaatttcac(T)10	93	3	95
Locus_10537_Transcript_1/1_Confidence_1.000_Length_3381	p1	(T)11	11	3031	3041
Locus_10538_Transcript_1/1_Confidence_1.000_Length_1816	p1	(A)11	11	1795	1805
Locus_10541_Transcript_1/1_Confidence_1.000_Length_1158	p3	(TCA)5	15	207	221
Locus_10541_Transcript_1/1_Confidence_1.000_Length_1158	p3	(AAG)6	18	538	555
Locus_10541_Transcript_1/1_Confidence_1.000_Length_1158	p1	(T)10	10	955	964
Locus_10546_Transcript_1/2_Confidence_1.000_Length_2802	p1	(T)10	10	651	660
Locus_10546_Transcript_2/2_Confidence_1.000_Length_2758	p1	(T)10	10	607	616
Locus_10547_Transcript_1/1_Confidence_1.000_Length_978	p2	(CT)9	18	69	86
Locus_10548_Transcript_2/2_Confidence_1.000_Length_1415	p2	(AG)6	12	1379	1390
Locus_1055_Transcript_1/1_Confidence_1.000_Length_3302	p1	(T)38	38	3265	3302
Locus_10553_Transcript_1/1_Confidence_1.000_Length_1504	p1	(T)12	12	1	12
Locus_10564_Transcript_1/1_Confidence_1.000_Length_1739	p3	(TTG)7	21	187	207
Locus_10566_Transcript_1/2_Confidence_1.000_Length_1248	p1	(T)10	10	1	10
Locus_10566_Transcript_1/2_Confidence_1.000_Length_1248	p1	(A)13	13	949	961
Locus_10566_Transcript_2/2_Confidence_1.000_Length_1166	p1	(T)10	10	1	10
Locus_10571_Transcript_1/2_Confidence_1.000_Length_2122	p1	(T)11	11	1613	1623
Locus_10571_Transcript_1/2_Confidence_1.000_Length_2122	p1	(A)11	11	2078	2088
Locus_10571_Transcript_2/2_Confidence_1.000_Length_1960	p1	(T)11	11	1451	1461
Locus_10571_Transcript_2/2_Confidence_1.000_Length_1960	p1	(A)11	11	1916	1926
Locus_10572_Transcript_1/1_Confidence_1.000_Length_2354	p3	(GTT)5	15	232	246
Locus_10575_Transcript_1/1_Confidence_1.000_Length_4162	p3	(GAG)5	15	1247	1261
Locus_10575_Transcript_1/1_Confidence_1.000_Length_4162	p1	(A)10	10	4034	4043
Locus_10576_Transcript_1/1_Confidence_1.000_Length_983	p3	(GAA)5	15	124	138
Locus_10578_Transcript_1/1_Confidence_1.000_Length_1634	p1	(A)15	15	326	340
Locus_10583_Transcript_1/2_Confidence_1.000_Length_1084	p1	(T)11	11	1	11
Locus_10583_Transcript_2/2_Confidence_1.000_Length_896	p1	(T)11	11	1	11
Locus_10584_Transcript_1/1_Confidence_1.000_Length_202	complex	(T)12ctttcaatatatcctgctatacgtcaatgttgattaaagcaatag(CTT)5	72	1	72
Locus_10588_Transcript_1/2_Confidence_1.000_Length_1754	p3	(TCT)6	18	142	159
Locus_10590_Transcript_1/1_Confidence_1.000_Length_2122	p2	(GA)17	34	2089	2122
Locus_106_Transcript_1/2_Confidence_1.000_Length_3995	p2	(CT)6	12	3928	3939
Locus_106_Transcript_2/2_Confidence_1.000_Length_1201	p2	(CT)6	12	1134	1145
Locus_10603_Transcript_1/3_Confidence_0.667_Length_815	p3	(GAG)6	18	12	29
Locus_10603_Transcript_2/3_Confidence_0.667_Length_1524	p3	(GAG)6	18	12	29
Locus_10603_Transcript_3/3_Confidence_0.667_Length_1407	p3	(GAG)6	18	12	29
Locus_10617_Transcript_1/3_Confidence_0.600_Length_3580	p1	(T)12	12	186	197
Locus_10617_Transcript_2/3_Confidence_0.400_Length_1112	p1	(T)12	12	186	197
Locus_10617_Transcript_3/3_Confidence_0.600_Length_3584	p1	(T)12	12	186	197
Locus_10619_Transcript_1/1_Confidence_1.000_Length_432	p4	(TAAA)5	20	1	20
Locus_1062_Transcript_1/2_Confidence_1.000_Length_1043	p3	(CTT)11	33	134	166
Locus_1062_Transcript_2/2_Confidence_1.000_Length_1040	p3	(CTT)10	30	134	163
Locus_10626_Transcript_1/1_Confidence_1.000_Length_365	p1	(T)15	15	9	23
Locus_10630_Transcript_1/2_Confidence_1.000_Length_1979	p1	(A)11	11	1	11
Locus_10630_Transcript_2/2_Confidence_1.000_Length_2066	p1	(A)11	11	1	11
Locus_10637_Transcript_1/2_Confidence_1.000_Length_1039	p2	(GA)8	16	799	814
Locus_10637_Transcript_1/2_Confidence_1.000_Length_1039	p2	(GA)7	14	974	987
Locus_10637_Transcript_2/2_Confidence_1.000_Length_892	p2	(GA)8	16	652	667
Locus_10637_Transcript_2/2_Confidence_1.000_Length_892	p2	(GA)7	14	827	840
Locus_10638_Transcript_1/1_Confidence_1.000_Length_1342	p3	(AGC)5	15	443	457
Locus_10638_Transcript_1/1_Confidence_1.000_Length_1342	p3	(GAA)9	27	919	945
Locus_10638_Transcript_1/1_Confidence_1.000_Length_1342	p1	(T)11	11	1086	1096
Locus_10638_Transcript_1/1_Confidence_1.000_Length_1342	p1	(A)10	10	1253	1262
Locus_1064_Transcript_2/6_Confidence_0.643_Length_3510	p1	(A)10	10	274	283
Locus_1064_Transcript_4/6_Confidence_0.643_Length_3692	p1	(A)10	10	274	283
Locus_1064_Transcript_5/6_Confidence_0.214_Length_1419	p1	(A)10	10	274	283
Locus_1064_Transcript_5/6_Confidence_0.214_Length_1419	p1	(A)10	10	919	928
Locus_1064_Transcript_5/6_Confidence_0.214_Length_1419	p1	(A)10	10	1393	1402
Locus_1064_Transcript_6/6_Confidence_0.643_Length_3605	p1	(A)10	10	274	283
Locus_10648_Transcript_1/1_Confidence_1.000_Length_814	p1	(A)13	13	802	814
Locus_10649_Transcript_1/3_Confidence_0.571_Length_1208	p2	(AG)7	14	430	443
Locus_10649_Transcript_1/3_Confidence_0.571_Length_1208	p1	(T)10	10	671	680
Locus_10649_Transcript_1/3_Confidence_0.571_Length_1208	p2	(AG)11	22	1134	1155
Locus_10649_Transcript_2/3_Confidence_0.571_Length_1185	p2	(AG)7	14	430	443
Locus_10649_Transcript_2/3_Confidence_0.571_Length_1185	p1	(T)10	10	671	680
Locus_10649_Transcript_2/3_Confidence_0.571_Length_1185	p2	(AG)11	22	1111	1132
Locus_10649_Transcript_3/3_Confidence_0.714_Length_1738	p2	(AG)7	14	430	443
Locus_10649_Transcript_3/3_Confidence_0.714_Length_1738	p1	(T)10	10	671	680
Locus_10649_Transcript_3/3_Confidence_0.714_Length_1738	p2	(AG)11	22	1664	1685
Locus_10651_Transcript_1/1_Confidence_1.000_Length_449	p1	(A)10	10	440	449
Locus_10654_Transcript_1/2_Confidence_1.000_Length_2741	p6	(GGCGGA)5	30	2712	2741
Locus_10654_Transcript_2/2_Confidence_1.000_Length_2059	p6	(GGCGGA)5	30	2030	2059
Locus_10657_Transcript_1/1_Confidence_1.000_Length_1045	p1	(T)11	11	908	918
Locus_10657_Transcript_1/1_Confidence_1.000_Length_1045	p1	(A)12	12	1034	1045
Locus_10660_Transcript_1/1_Confidence_1.000_Length_1516	p3	(GCC)5	15	1502	1516
Locus_10661_Transcript_4/5_Confidence_0.636_Length_1376	p1	(T)10	10	296	305
Locus_10661_Transcript_4/5_Confidence_0.636_Length_1376	p1	(T)12	12	524	535
Locus_10668_Transcript_1/1_Confidence_1.000_Length_1933	p1	(T)10	10	1	10
Locus_10670_Transcript_1/3_Confidence_0.600_Length_377	p3	(TCT)7	21	290	310
Locus_10678_Transcript_1/1_Confidence_1.000_Length_953	p1	(T)15	15	218	232
Locus_10680_Transcript_1/2_Confidence_1.000_Length_1800	p2	(GA)7	14	208	221
Locus_10680_Transcript_1/2_Confidence_1.000_Length_1800	complex	(T)11cctttctcctggtttcacttttatggtttgttttg(T)13	59	1742	1800
Locus_10680_Transcript_2/2_Confidence_1.000_Length_1718	p2	(GA)7	14	208	221
Locus_10680_Transcript_2/2_Confidence_1.000_Length_1718	complex	(T)11cctttctcctggtttcacttttatggtttgttttg(T)13	59	1660	1718
Locus_10684_Transcript_1/4_Confidence_0.667_Length_2444	complex	(T)10gtaatttaaaaatactatgatggttccgttgctttattatttcgtttgttattcagcaatcccaaagtttc(T)11	92	764	855
Locus_10684_Transcript_1/4_Confidence_0.667_Length_2444	complex	(A)11caagaaaaaaaattctcatatcgaattcaaagtgccatgctattattacttaatattcatattttatatggcgaaggcatagttttcttttttgtctc(A)10	119	1045	1163
Locus_10684_Transcript_1/4_Confidence_0.667_Length_2444	p1	(T)10	10	1914	1923
Locus_10684_Transcript_2/4_Confidence_0.667_Length_4799	p1	(T)10	10	221	230
Locus_10684_Transcript_2/4_Confidence_0.667_Length_4799	p1	(A)14	14	2647	2660
Locus_10684_Transcript_2/4_Confidence_0.667_Length_4799	complex	(T)10gtaatttaaaaatactatgatggttccgttgctttattatttcgtttgttattcagcaatcccaaagtttc(T)11	92	3959	4050
Locus_10684_Transcript_2/4_Confidence_0.667_Length_4799	complex	(A)11caagaaaaaaaattctcatatcgaattcaaagtgccatgctattattacttaatattcatattttatatggcgaaggcatagttttcttttttgtctc(A)10	119	4240	4358
Locus_10684_Transcript_3/4_Confidence_0.667_Length_5017	p1	(T)10	10	221	230
Locus_10684_Transcript_3/4_Confidence_0.667_Length_5017	p1	(A)14	14	2647	2660
Locus_10684_Transcript_3/4_Confidence_0.667_Length_5017	p1	(T)10	10	4487	4496
Locus_10684_Transcript_4/4_Confidence_0.667_Length_5639	p1	(T)10	10	221	230
Locus_10684_Transcript_4/4_Confidence_0.667_Length_5639	p1	(A)14	14	2647	2660
Locus_10684_Transcript_4/4_Confidence_0.667_Length_5639	complex	(T)10gtaatttaaaaatactatgatggttccgttgctttattatttcgtttgttattcagcaatcccaaagtttc(T)11	92	3959	4050
Locus_10684_Transcript_4/4_Confidence_0.667_Length_5639	complex	(A)11caagaaaaaaaattctcatatcgaattcaaagtgccatgctattattacttaatattcatattttatatggcgaaggcatagttttcttttttgtctc(A)10	119	4240	4358
Locus_10684_Transcript_4/4_Confidence_0.667_Length_5639	p1	(T)10	10	5109	5118
Locus_10686_Transcript_1/2_Confidence_1.000_Length_1357	p1	(T)11	11	26	36
Locus_10686_Transcript_1/2_Confidence_1.000_Length_1357	p3	(AAG)6	18	910	927
Locus_10686_Transcript_2/2_Confidence_1.000_Length_1249	p1	(T)11	11	26	36
Locus_10686_Transcript_2/2_Confidence_1.000_Length_1249	p3	(AAG)6	18	802	819
Locus_10689_Transcript_1/2_Confidence_1.000_Length_3561	p3	(GCA)7	21	1530	1550
Locus_10689_Transcript_1/2_Confidence_1.000_Length_3561	p3	(GCA)5	15	1806	1820
Locus_10689_Transcript_2/2_Confidence_1.000_Length_4770	p3	(GCA)7	21	1530	1550
Locus_10689_Transcript_2/2_Confidence_1.000_Length_4770	p3	(GCA)5	15	1806	1820
Locus_10695_Transcript_1/2_Confidence_1.000_Length_3190	p1	(T)10	10	121	130
Locus_10696_Transcript_1/1_Confidence_1.000_Length_2559	p1	(A)10	10	2550	2559
Locus_10697_Transcript_1/2_Confidence_1.000_Length_1998	p1	(T)10	10	887	896
Locus_10697_Transcript_2/2_Confidence_1.000_Length_1911	p1	(T)10	10	800	809
Locus_10700_Transcript_3/3_Confidence_0.778_Length_2240	p1	(A)10	10	127	136
Locus_10700_Transcript_3/3_Confidence_0.778_Length_2240	p3	(TTC)13	39	291	329
Locus_10708_Transcript_1/1_Confidence_1.000_Length_620	p3	(TCT)7	21	403	423
Locus_10710_Transcript_1/1_Confidence_1.000_Length_3829	p2	(CT)17	34	428	461
Locus_10711_Transcript_1/1_Confidence_1.000_Length_785	complex	(CT)6gttgaaggaagaatatggcgttgaagcttcgatcggcagagaaaggagtcggatttggt(GGC)5	86	604	689
Locus_10717_Transcript_1/2_Confidence_1.000_Length_2751	p1	(A)13	13	2739	2751
Locus_10717_Transcript_2/2_Confidence_1.000_Length_2747	p1	(A)13	13	2735	2747
Locus_1072_Transcript_1/2_Confidence_1.000_Length_1508	p1	(A)10	10	142	151
Locus_10721_Transcript_1/8_Confidence_0.160_Length_392	p1	(T)12	12	353	364
Locus_10727_Transcript_1/1_Confidence_1.000_Length_2069	p2	(AG)10	20	764	783
Locus_10731_Transcript_3/5_Confidence_0.600_Length_770	p3	(TTC)7	21	42	62
Locus_10731_Transcript_5/5_Confidence_0.600_Length_658	p3	(TTC)7	21	42	62
Locus_10738_Transcript_1/2_Confidence_1.000_Length_1485	p3	(TCC)5	15	102	116
Locus_10747_Transcript_3/3_Confidence_0.600_Length_962	p1	(T)16	16	755	770
Locus_10748_Transcript_1/1_Confidence_1.000_Length_1217	p1	(T)11	11	47	57
Locus_10748_Transcript_1/1_Confidence_1.000_Length_1217	p2	(CT)6	12	528	539
Locus_10758_Transcript_1/2_Confidence_1.000_Length_1581	p1	(A)10	10	137	146
Locus_10758_Transcript_1/2_Confidence_1.000_Length_1581	p2	(AG)6	12	1529	1540
Locus_10758_Transcript_2/2_Confidence_1.000_Length_851	p1	(A)10	10	137	146
Locus_10758_Transcript_2/2_Confidence_1.000_Length_851	p2	(AG)6	12	799	810
Locus_10759_Transcript_1/1_Confidence_1.000_Length_1281	p2	(GC)6	12	1	12
Locus_10769_Transcript_1/2_Confidence_1.000_Length_466	p2	(TC)8	16	15	30
Locus_10770_Transcript_1/2_Confidence_1.000_Length_2873	p1	(A)10	10	2864	2873
Locus_10770_Transcript_2/2_Confidence_1.000_Length_2857	p1	(A)10	10	2848	2857
Locus_10771_Transcript_1/1_Confidence_1.000_Length_1225	p3	(CTT)5	15	697	711
Locus_10771_Transcript_1/1_Confidence_1.000_Length_1225	p2	(AG)6	12	1173	1184
Locus_10773_Transcript_1/2_Confidence_1.000_Length_3117	p2	(CT)8	16	3090	3105
Locus_10777_Transcript_1/1_Confidence_1.000_Length_1261	p1	(T)10	10	1	10
Locus_10778_Transcript_1/1_Confidence_1.000_Length_1054	p3	(AGA)11	33	1021	1053
Locus_10783_Transcript_1/5_Confidence_0.667_Length_1022	p2	(TA)8	16	654	669
Locus_10783_Transcript_2/5_Confidence_0.583_Length_987	p2	(TA)8	16	682	697
Locus_10783_Transcript_3/5_Confidence_0.667_Length_1050	p2	(TA)8	16	682	697
Locus_10783_Transcript_4/5_Confidence_0.667_Length_1050	p2	(TA)8	16	682	697
Locus_10783_Transcript_5/5_Confidence_0.667_Length_1050	p2	(TA)8	16	682	697
Locus_10789_Transcript_1/1_Confidence_1.000_Length_526	p3	(TGT)5	15	184	198
Locus_10789_Transcript_1/1_Confidence_1.000_Length_526	p2	(AG)7	14	392	405
Locus_10792_Transcript_1/1_Confidence_1.000_Length_1560	p3	(TCT)5	15	334	348
Locus_10798_Transcript_1/1_Confidence_1.000_Length_1986	p1	(T)14	14	1829	1842
Locus_1080_Transcript_1/3_Confidence_0.429_Length_876	p3	(GAA)5	15	553	567
Locus_1080_Transcript_2/3_Confidence_0.571_Length_871	p3	(GAA)5	15	553	567
Locus_1080_Transcript_2/3_Confidence_0.571_Length_871	p1	(T)15	15	857	871
Locus_1080_Transcript_3/3_Confidence_0.571_Length_1163	p3	(GAA)5	15	553	567
Locus_1080_Transcript_3/3_Confidence_0.571_Length_1163	p1	(A)10	10	906	915
Locus_1080_Transcript_3/3_Confidence_0.571_Length_1163	p1	(T)15	15	1149	1163
Locus_10801_Transcript_1/1_Confidence_1.000_Length_364	p1	(T)11	11	208	218
Locus_10803_Transcript_1/1_Confidence_1.000_Length_633	p1	(T)15	15	1	15
Locus_10812_Transcript_1/1_Confidence_1.000_Length_534	p2	(AG)6	12	456	467
Locus_10814_Transcript_1/1_Confidence_1.000_Length_496	p2	(TC)8	16	307	322
Locus_1082_Transcript_1/2_Confidence_1.000_Length_998	p1	(T)10	10	974	983
Locus_1082_Transcript_2/2_Confidence_1.000_Length_473	p1	(T)10	10	449	458
Locus_10820_Transcript_1/3_Confidence_0.400_Length_786	p3	(CTT)7	21	151	171
Locus_10820_Transcript_2/3_Confidence_0.600_Length_1304	p3	(CTT)7	21	151	171
Locus_10820_Transcript_3/3_Confidence_0.600_Length_790	p3	(CTT)7	21	151	171
Locus_10843_Transcript_1/1_Confidence_1.000_Length_1261	p6	(TTTGGG)5	30	1129	1158
Locus_10846_Transcript_2/2_Confidence_1.000_Length_941	p1	(A)10	10	678	687
Locus_10849_Transcript_1/1_Confidence_1.000_Length_1261	p3	(TCT)5	15	405	419
Locus_10850_Transcript_1/3_Confidence_0.600_Length_553	p3	(AAT)5	15	465	479
Locus_10851_Transcript_1/1_Confidence_1.000_Length_1533	p1	(T)10	10	168	177
Locus_10854_Transcript_1/1_Confidence_1.000_Length_314	p1	(A)10	10	305	314
Locus_10861_Transcript_1/1_Confidence_1.000_Length_518	p1	(T)11	11	484	494
Locus_10863_Transcript_1/1_Confidence_1.000_Length_3131	p2	(AT)6	12	915	926
Locus_10865_Transcript_1/3_Confidence_0.667_Length_2876	p1	(A)15	15	2862	2876
Locus_10865_Transcript_2/3_Confidence_0.333_Length_681	p1	(A)15	15	667	681
Locus_10865_Transcript_3/3_Confidence_0.667_Length_2795	p1	(A)15	15	2781	2795
Locus_10872_Transcript_1/1_Confidence_1.000_Length_1061	p2	(TG)6	12	64	75
Locus_10875_Transcript_1/3_Confidence_0.667_Length_407	p1	(A)11	11	204	214
Locus_10875_Transcript_2/3_Confidence_0.667_Length_401	p1	(A)11	11	199	209
Locus_10875_Transcript_3/3_Confidence_0.667_Length_406	p1	(A)11	11	204	214
Locus_10877_Transcript_1/2_Confidence_1.000_Length_1074	p2	(TC)6	12	122	133
Locus_10877_Transcript_2/2_Confidence_1.000_Length_1392	p2	(TC)6	12	122	133
Locus_10878_Transcript_1/2_Confidence_1.000_Length_2814	p2	(GA)14	28	2771	2798
Locus_10878_Transcript_2/2_Confidence_1.000_Length_2726	p2	(GA)14	28	2683	2710
Locus_1088_Transcript_1/1_Confidence_1.000_Length_4552	p1	(T)11	11	4201	4211
Locus_10880_Transcript_1/2_Confidence_1.000_Length_5179	p1	(A)12	12	4885	4896
Locus_10880_Transcript_2/2_Confidence_1.000_Length_5159	p1	(A)12	12	4865	4876
Locus_10882_Transcript_1/1_Confidence_1.000_Length_688	p2	(AC)6	12	337	348
Locus_10882_Transcript_1/1_Confidence_1.000_Length_688	p3	(GGT)5	15	502	516
Locus_10894_Transcript_1/1_Confidence_1.000_Length_732	p1	(A)10	10	438	447
Locus_10898_Transcript_1/1_Confidence_1.000_Length_794	p2	(GA)7	14	560	573
Locus_10900_Transcript_1/1_Confidence_1.000_Length_3162	p1	(A)15	15	3148	3162
Locus_10913_Transcript_1/1_Confidence_1.000_Length_5583	p1	(T)10	10	240	249
Locus_10916_Transcript_3/3_Confidence_0.667_Length_2227	p1	(T)15	15	2213	2227
Locus_10918_Transcript_1/1_Confidence_1.000_Length_1624	p3	(TCC)7	21	1524	1544
Locus_1092_Transcript_1/1_Confidence_1.000_Length_4946	p2	(AG)6	12	4725	4736
Locus_10922_Transcript_1/4_Confidence_0.667_Length_1824	p1	(A)10	10	202	211
Locus_10922_Transcript_2/4_Confidence_0.222_Length_508	p1	(A)10	10	202	211
Locus_10922_Transcript_3/4_Confidence_0.667_Length_1779	p1	(A)10	10	202	211
Locus_10922_Transcript_4/4_Confidence_0.667_Length_1700	p1	(A)10	10	202	211
Locus_10928_Transcript_1/1_Confidence_1.000_Length_1036	p3	(AAT)5	15	932	946
Locus_10929_Transcript_1/3_Confidence_0.800_Length_1484	complex	(AG)6t(GA)7	27	921	947
Locus_10938_Transcript_1/2_Confidence_1.000_Length_899	p1	(T)11	11	590	600
Locus_10941_Transcript_1/1_Confidence_1.000_Length_724	p2	(CT)6	12	366	377
Locus_10963_Transcript_1/2_Confidence_1.000_Length_672	p1	(A)10	10	528	537
Locus_10963_Transcript_2/2_Confidence_1.000_Length_582	p1	(A)10	10	438	447
Locus_10969_Transcript_1/2_Confidence_1.000_Length_2852	p3	(CAT)5	15	1739	1753
Locus_10969_Transcript_2/2_Confidence_1.000_Length_1968	p3	(CAT)5	15	855	869
Locus_1097_Transcript_1/5_Confidence_0.182_Length_814	complex	(GAGATA)5(AG)8*	45	7	51
Locus_1097_Transcript_2/5_Confidence_0.545_Length_1094	p6	(GAGATA)7	42	1049	1090
Locus_1097_Transcript_3/5_Confidence_0.636_Length_1909	complex	(GAGATA)6(AG)8*	51	1096	1146
Locus_1097_Transcript_4/5_Confidence_0.636_Length_1960	complex	(GAGATA)6(AG)8*	51	1147	1197
Locus_1097_Transcript_5/5_Confidence_0.636_Length_1862	complex	(GAGATA)6(AG)8*	51	1049	1099
Locus_10973_Transcript_1/1_Confidence_1.000_Length_2233	p2	(TC)8	16	60	75
Locus_10979_Transcript_1/1_Confidence_1.000_Length_2755	p1	(T)10	10	2584	2593
Locus_10981_Transcript_1/1_Confidence_1.000_Length_135	p3	(GAA)6	18	12	29
Locus_10986_Transcript_1/1_Confidence_1.000_Length_2734	p1	(T)38	38	1	38
Locus_1099_Transcript_3/4_Confidence_0.625_Length_2098	p2	(AG)7	14	38	51
Locus_1099_Transcript_3/4_Confidence_0.625_Length_2098	p3	(TGC)6	18	1194	1211
Locus_1099_Transcript_4/4_Confidence_0.625_Length_2034	p3	(TGC)6	18	1130	1147
Locus_10990_Transcript_1/1_Confidence_1.000_Length_214	p2	(TC)6	12	11	22
Locus_10997_Transcript_2/3_Confidence_0.667_Length_709	p1	(T)10	10	200	209
Locus_11002_Transcript_1/7_Confidence_0.364_Length_2320	p1	(T)39	39	1	39
Locus_11002_Transcript_2/7_Confidence_0.364_Length_2321	p1	(T)38	38	3	40
Locus_11002_Transcript_3/7_Confidence_0.364_Length_2322	p1	(T)37	37	5	41
Locus_11002_Transcript_6/7_Confidence_0.364_Length_2367	p1	(T)37	37	6	42
Locus_11002_Transcript_7/7_Confidence_0.364_Length_2323	p1	(T)37	37	6	42
Locus_11010_Transcript_1/1_Confidence_1.000_Length_1839	p3	(GAA)6	18	1690	1707
Locus_11015_Transcript_1/1_Confidence_1.000_Length_168	p2	(GA)7	14	137	150
Locus_11016_Transcript_1/1_Confidence_1.000_Length_2284	p1	(A)10	10	1	10
Locus_1102_Transcript_1/2_Confidence_1.000_Length_2101	p2	(GA)7	14	2062	2075
Locus_1102_Transcript_2/2_Confidence_1.000_Length_406	p2	(GA)7	14	367	380
Locus_11022_Transcript_1/1_Confidence_1.000_Length_1525	p3	(ACG)7	21	1305	1325
Locus_11023_Transcript_1/1_Confidence_1.000_Length_4267	p1	(T)10	10	1	10
Locus_11023_Transcript_1/1_Confidence_1.000_Length_4267	p1	(A)12	12	178	189
Locus_11026_Transcript_1/1_Confidence_1.000_Length_839	p1	(A)13	13	29	41
Locus_11026_Transcript_1/1_Confidence_1.000_Length_839	p1	(A)10	10	830	839
Locus_11028_Transcript_1/1_Confidence_1.000_Length_2130	p1	(T)11	11	1871	1881
Locus_11029_Transcript_1/1_Confidence_1.000_Length_2920	p1	(A)10	10	1861	1870
Locus_11032_Transcript_1/2_Confidence_1.000_Length_1203	complex	(T)11acattacataaggtagtgtccttacttagcacttgcactaaggatctaatcagagtcaaatttggattag(A)10	91	624	714
Locus_11032_Transcript_2/2_Confidence_1.000_Length_1282	complex	(T)11acattacataaggtagtgtccttacttagcacttgcactaaggatctaatcagagtcaaatttggattag(A)10	91	624	714
Locus_11032_Transcript_2/2_Confidence_1.000_Length_1282	p3	(CCG)5	15	1266	1280
Locus_11033_Transcript_1/1_Confidence_1.000_Length_3138	p1	(T)12	12	1	12
Locus_11035_Transcript_1/2_Confidence_1.000_Length_624	p1	(A)12	12	1	12
Locus_11035_Transcript_1/2_Confidence_1.000_Length_624	p5	(AGAAG)8	40	324	363
Locus_11035_Transcript_2/2_Confidence_1.000_Length_535	p5	(AGAAG)8	40	235	274
Locus_11038_Transcript_1/1_Confidence_1.000_Length_312	p1	(T)11	11	1	11
Locus_1104_Transcript_1/1_Confidence_1.000_Length_127	p1	(T)16	16	1	16
Locus_11045_Transcript_1/1_Confidence_1.000_Length_213	p3	(TTC)5	15	65	79
Locus_11048_Transcript_1/6_Confidence_0.600_Length_2489	p2	(GT)6	12	1460	1471
Locus_11048_Transcript_4/6_Confidence_0.600_Length_1887	p2	(GT)6	12	858	869
Locus_11048_Transcript_5/6_Confidence_0.667_Length_2641	p2	(GT)6	12	1612	1623
Locus_11048_Transcript_6/6_Confidence_0.600_Length_2429	p2	(GT)6	12	1400	1411
Locus_11049_Transcript_1/3_Confidence_0.333_Length_1961	p3	(AGA)5	15	1782	1796
Locus_11049_Transcript_2/3_Confidence_0.667_Length_2565	p3	(AGA)5	15	2386	2400
Locus_11049_Transcript_3/3_Confidence_0.667_Length_2439	p3	(AGA)5	15	2260	2274
Locus_1105_Transcript_1/2_Confidence_1.000_Length_1163	p1	(T)16	16	1148	1163
Locus_1105_Transcript_2/2_Confidence_1.000_Length_905	p1	(T)16	16	890	905
Locus_11050_Transcript_4/4_Confidence_0.571_Length_667	complex	(TC)8c(CT)6aaac(AT)6ttgtgaaactacctcaa(TC)7	76	22	97
Locus_11055_Transcript_1/1_Confidence_1.000_Length_3330	p3	(AGA)7	21	157	177
Locus_11055_Transcript_1/1_Confidence_1.000_Length_3330	p1	(A)10	10	3321	3330
Locus_11059_Transcript_1/1_Confidence_1.000_Length_466	p1	(T)14	14	27	40
Locus_11065_Transcript_1/1_Confidence_1.000_Length_660	p2	(GA)6	12	42	53
Locus_11069_Transcript_1/1_Confidence_1.000_Length_544	p1	(A)14	14	10	23
Locus_11069_Transcript_1/1_Confidence_1.000_Length_544	p1	(T)12	12	409	420
Locus_11073_Transcript_1/1_Confidence_1.000_Length_1873	p2	(CT)9	18	43	60
Locus_11073_Transcript_1/1_Confidence_1.000_Length_1873	p3	(TTC)5	15	225	239
Locus_11075_Transcript_1/2_Confidence_1.000_Length_606	p3	(AGA)5	15	566	580
Locus_11075_Transcript_2/2_Confidence_1.000_Length_778	p1	(T)10	10	739	748
Locus_1108_Transcript_1/1_Confidence_1.000_Length_1236	p1	(T)10	10	1227	1236
Locus_11081_Transcript_1/1_Confidence_1.000_Length_1851	p1	(T)10	10	1805	1814
Locus_11082_Transcript_2/4_Confidence_0.625_Length_714	p1	(A)13	13	337	349
Locus_11085_Transcript_1/1_Confidence_1.000_Length_308	p1	(A)10	10	142	151
Locus_11085_Transcript_1/1_Confidence_1.000_Length_308	p1	(A)10	10	299	308
Locus_11090_Transcript_1/3_Confidence_0.857_Length_2549	p3	(ACT)5	15	2325	2339
Locus_11090_Transcript_2/3_Confidence_0.714_Length_2497	p3	(ACT)5	15	2273	2287
Locus_11090_Transcript_3/3_Confidence_0.714_Length_2415	p3	(ACT)5	15	2191	2205
Locus_11092_Transcript_1/2_Confidence_1.000_Length_964	p3	(TCT)7	21	739	759
Locus_11092_Transcript_2/2_Confidence_1.000_Length_827	p3	(TCT)7	21	602	622
Locus_11096_Transcript_1/1_Confidence_1.000_Length_319	p2	(CT)8	16	44	59
Locus_1110_Transcript_2/3_Confidence_0.500_Length_2601	p1	(A)11	11	2591	2601
Locus_11105_Transcript_1/1_Confidence_1.000_Length_2917	p1	(T)12	12	30	41
Locus_11107_Transcript_3/3_Confidence_0.800_Length_733	complex	(CT)20gagattgagcccatggccttatttggcagccacagccacagccacagccactggatctcctcaataatcttgttggtgggtttttt(TTC)7	147	4	150
Locus_11110_Transcript_2/2_Confidence_1.000_Length_1584	p3	(GAA)6	18	1398	1415
Locus_11110_Transcript_2/2_Confidence_1.000_Length_1584	p1	(A)12	12	1573	1584
Locus_11114_Transcript_1/1_Confidence_1.000_Length_424	p3	(TCT)5	15	298	312
Locus_11115_Transcript_2/3_Confidence_0.333_Length_257	p1	(C)10	10	229	238
Locus_11115_Transcript_3/3_Confidence_0.667_Length_633	p1	(C)10	10	467	476
Locus_11119_Transcript_1/2_Confidence_1.000_Length_1117	p1	(A)10	10	1	10
Locus_11119_Transcript_2/2_Confidence_1.000_Length_1360	p1	(A)10	10	1	10
Locus_11121_Transcript_1/1_Confidence_1.000_Length_2099	p3	(TAT)5	15	2009	2023
Locus_1113_Transcript_2/4_Confidence_0.556_Length_2450	p2	(TC)7	14	2108	2121
Locus_1113_Transcript_4/4_Confidence_0.556_Length_2376	p2	(TC)7	14	2034	2047
Locus_11134_Transcript_1/1_Confidence_1.000_Length_2126	p3	(AGA)5	15	128	142
Locus_11134_Transcript_1/1_Confidence_1.000_Length_2126	p3	(AAG)5	15	1561	1575
Locus_11135_Transcript_1/1_Confidence_1.000_Length_1004	p2	(GA)6	12	894	905
Locus_11136_Transcript_1/1_Confidence_1.000_Length_2541	p2	(AT)6	12	341	352
Locus_1114_Transcript_1/2_Confidence_1.000_Length_1404	p1	(A)13	13	974	986
Locus_11141_Transcript_1/1_Confidence_1.000_Length_394	p1	(T)11	11	269	279
Locus_11142_Transcript_1/1_Confidence_1.000_Length_2006	p1	(T)10	10	1	10
Locus_11143_Transcript_1/1_Confidence_1.000_Length_2024	p2	(GA)7	14	1973	1986
Locus_11144_Transcript_1/2_Confidence_1.000_Length_1718	p3	(AGA)10	30	1657	1686
Locus_11145_Transcript_1/1_Confidence_1.000_Length_3491	p3	(GAA)5	15	3455	3469
Locus_11147_Transcript_1/2_Confidence_1.000_Length_1596	complex	(GA)8c(AG)10	37	1401	1437
Locus_11147_Transcript_2/2_Confidence_1.000_Length_906	complex	(GA)8c(AG)10	37	711	747
Locus_11149_Transcript_1/1_Confidence_1.000_Length_1478	p1	(T)15	15	1277	1291
Locus_1115_Transcript_1/4_Confidence_0.625_Length_1815	p3	(CGT)6	18	1796	1813
Locus_1115_Transcript_3/4_Confidence_0.375_Length_1854	p3	(CGT)6	18	1835	1852
Locus_1115_Transcript_4/4_Confidence_0.625_Length_1802	p3	(CGT)6	18	1783	1800
Locus_11152_Transcript_1/1_Confidence_1.000_Length_1698	p2	(TA)8	16	1533	1548
Locus_11156_Transcript_1/3_Confidence_0.333_Length_889	p1	(T)10	10	795	804
Locus_11156_Transcript_2/3_Confidence_0.667_Length_2691	complex	(A)10ttttgggcgatttcggagtgtttttgtg(T)12	50	194	243
Locus_11156_Transcript_2/3_Confidence_0.667_Length_2691	p1	(T)10	10	2597	2606
Locus_11156_Transcript_3/3_Confidence_0.667_Length_1973	complex	(A)10ttttgggcgatttcggagtgtttttgtg(T)12	50	194	243
Locus_11156_Transcript_3/3_Confidence_0.667_Length_1973	p1	(T)10	10	1879	1888
Locus_11158_Transcript_1/1_Confidence_1.000_Length_1650	p1	(T)12	12	1619	1630
Locus_11163_Transcript_2/3_Confidence_0.667_Length_446	p1	(T)12	12	1	12
Locus_11163_Transcript_3/3_Confidence_0.500_Length_292	p1	(T)12	12	1	12
Locus_11172_Transcript_1/1_Confidence_1.000_Length_2548	p1	(T)12	12	1	12
Locus_11179_Transcript_1/3_Confidence_0.600_Length_843	p2	(AG)7	14	714	727
Locus_11179_Transcript_2/3_Confidence_0.600_Length_1122	p2	(AG)7	14	993	1006
Locus_11179_Transcript_3/3_Confidence_0.400_Length_437	p2	(AG)7	14	308	321
Locus_11188_Transcript_1/2_Confidence_1.000_Length_1288	p2	(AG)6	12	1105	1116
Locus_11191_Transcript_1/1_Confidence_1.000_Length_1791	p2	(CT)7	14	232	245
Locus_11194_Transcript_1/1_Confidence_1.000_Length_1590	p3	(ATG)5	15	643	657
Locus_11199_Transcript_3/3_Confidence_0.667_Length_4197	p1	(A)10	10	3990	3999
Locus_11201_Transcript_1/1_Confidence_1.000_Length_1620	p1	(T)10	10	1	10
Locus_11204_Transcript_1/1_Confidence_1.000_Length_4135	p1	(T)11	11	4004	4014
Locus_11207_Transcript_2/2_Confidence_1.000_Length_1034	p3	(GGA)7	21	931	951
Locus_11212_Transcript_2/2_Confidence_1.000_Length_815	p1	(A)13	13	218	230
Locus_11214_Transcript_1/2_Confidence_1.000_Length_2392	p1	(T)11	11	2382	2392
Locus_11214_Transcript_2/2_Confidence_1.000_Length_2391	p1	(T)11	11	2381	2391
Locus_11222_Transcript_1/1_Confidence_1.000_Length_968	complex	(AAG)5ag(GAA)5	32	816	847
Locus_11222_Transcript_1/1_Confidence_1.000_Length_968	p1	(T)10	10	958	967
Locus_11225_Transcript_1/1_Confidence_1.000_Length_627	complex	(A)12(AAG)5*	25	193	217
Locus_1123_Transcript_1/3_Confidence_0.667_Length_1540	p1	(A)19	19	1	19
Locus_1123_Transcript_1/3_Confidence_0.667_Length_1540	p1	(A)12	12	1067	1078
Locus_1123_Transcript_2/3_Confidence_0.667_Length_2348	p1	(A)10	10	1428	1437
Locus_1123_Transcript_2/3_Confidence_0.667_Length_2348	p1	(A)12	12	1875	1886
Locus_1123_Transcript_3/3_Confidence_0.667_Length_1745	p1	(A)12	12	1272	1283
Locus_11232_Transcript_1/2_Confidence_1.000_Length_1026	p1	(A)13	13	663	675
Locus_11235_Transcript_1/1_Confidence_1.000_Length_2543	p2	(AG)13	26	54	79
Locus_11237_Transcript_1/1_Confidence_1.000_Length_1006	p3	(AAG)5	15	856	870
Locus_11240_Transcript_1/2_Confidence_0.556_Length_630	p2	(CT)19	38	21	58
Locus_11240_Transcript_2/2_Confidence_0.556_Length_614	p2	(CT)20	40	3	42
Locus_11242_Transcript_1/2_Confidence_1.000_Length_2294	p3	(GAT)5	15	1859	1873
Locus_11242_Transcript_2/2_Confidence_1.000_Length_1281	p3	(GAT)5	15	846	860
Locus_11249_Transcript_3/3_Confidence_0.600_Length_966	p3	(TCT)5	15	885	899
Locus_1125_Transcript_1/3_Confidence_0.714_Length_2759	p1	(T)11	11	2660	2670
Locus_1125_Transcript_2/3_Confidence_0.714_Length_2835	p2	(TC)6	12	967	978
Locus_1125_Transcript_2/3_Confidence_0.714_Length_2835	p1	(T)11	11	2736	2746
Locus_1125_Transcript_3/3_Confidence_0.714_Length_2743	p1	(T)11	11	2644	2654
Locus_11253_Transcript_1/1_Confidence_1.000_Length_882	p1	(A)15	15	17	31
Locus_11256_Transcript_1/1_Confidence_1.000_Length_1156	p3	(ACC)5	15	480	494
Locus_11258_Transcript_1/1_Confidence_1.000_Length_1292	complex	(A)11(AG)6*	22	9	30
Locus_11266_Transcript_2/4_Confidence_0.667_Length_2603	p2	(AG)6	12	635	646
Locus_11266_Transcript_3/4_Confidence_0.667_Length_2564	p2	(AG)6	12	635	646
Locus_11266_Transcript_4/4_Confidence_0.667_Length_2476	p2	(AG)6	12	635	646
Locus_1127_Transcript_1/2_Confidence_1.000_Length_5005	p1	(T)11	11	1204	1214
Locus_1127_Transcript_1/2_Confidence_1.000_Length_5005	p2	(GA)6	12	4941	4952
Locus_1127_Transcript_2/2_Confidence_1.000_Length_4873	p1	(T)11	11	1072	1082
Locus_1127_Transcript_2/2_Confidence_1.000_Length_4873	p2	(GA)6	12	4809	4820
Locus_11271_Transcript_1/4_Confidence_0.500_Length_1707	p2	(TA)13	26	814	839
Locus_11271_Transcript_1/4_Confidence_0.500_Length_1707	p1	(A)10	10	1100	1109
Locus_11271_Transcript_2/4_Confidence_0.667_Length_1793	p2	(TA)13	26	814	839
Locus_11271_Transcript_2/4_Confidence_0.667_Length_1793	p1	(A)10	10	1100	1109
Locus_11271_Transcript_3/4_Confidence_0.500_Length_1813	p2	(TA)13	26	814	839
Locus_11271_Transcript_3/4_Confidence_0.500_Length_1813	p1	(A)10	10	1100	1109
Locus_11271_Transcript_3/4_Confidence_0.500_Length_1813	p1	(A)15	15	1786	1800
Locus_11271_Transcript_4/4_Confidence_0.500_Length_1628	p2	(TA)13	26	814	839
Locus_11271_Transcript_4/4_Confidence_0.500_Length_1628	p1	(A)10	10	1100	1109
Locus_11283_Transcript_1/1_Confidence_1.000_Length_1876	p1	(T)10	10	4	13
Locus_11283_Transcript_1/1_Confidence_1.000_Length_1876	p1	(A)10	10	1722	1731
Locus_11294_Transcript_1/1_Confidence_1.000_Length_1338	p3	(AAG)5	15	1116	1130
Locus_11297_Transcript_1/2_Confidence_1.000_Length_3419	p2	(GA)6	12	5	16
Locus_11297_Transcript_2/2_Confidence_1.000_Length_3420	p2	(GA)6	12	5	16
Locus_11301_Transcript_1/5_Confidence_0.692_Length_908	p1	(T)15	15	1	15
Locus_11301_Transcript_2/5_Confidence_0.615_Length_906	p1	(T)15	15	1	15
Locus_11301_Transcript_3/5_Confidence_0.615_Length_895	p1	(T)14	14	7	20
Locus_11301_Transcript_4/5_Confidence_0.692_Length_1196	p1	(T)15	15	1	15
Locus_11301_Transcript_5/5_Confidence_0.692_Length_906	p1	(T)15	15	1	15
Locus_11305_Transcript_1/1_Confidence_1.000_Length_982	p2	(TA)6	12	914	925
Locus_11306_Transcript_1/1_Confidence_1.000_Length_2600	p1	(A)11	11	2	12
Locus_11308_Transcript_2/3_Confidence_0.600_Length_1157	p1	(A)17	17	1118	1134
Locus_11308_Transcript_3/3_Confidence_0.600_Length_1240	p1	(A)17	17	1201	1217
Locus_11309_Transcript_1/1_Confidence_1.000_Length_650	p1	(A)11	11	486	496
Locus_11310_Transcript_1/1_Confidence_1.000_Length_1024	p3	(GAC)5	15	119	133
Locus_11313_Transcript_2/4_Confidence_0.375_Length_1066	p1	(A)12	12	22	33
Locus_11313_Transcript_2/4_Confidence_0.375_Length_1066	p1	(T)10	10	1011	1020
Locus_11313_Transcript_3/4_Confidence_0.250_Length_969	p1	(T)10	10	914	923
Locus_11313_Transcript_4/4_Confidence_0.625_Length_2048	p1	(T)10	10	1993	2002
Locus_11324_Transcript_1/1_Confidence_1.000_Length_1454	p1	(T)14	14	46	59
Locus_11338_Transcript_1/1_Confidence_1.000_Length_451	complex	(T)12aattttaattttagttcacttagtttccactctttggggaattatgtcagacaaataaaaaggtcat(GA)6	91	306	396
Locus_11339_Transcript_1/1_Confidence_1.000_Length_525	p1	(A)10	10	505	514
Locus_11343_Transcript_1/1_Confidence_1.000_Length_1423	p1	(A)10	10	1	10
Locus_11345_Transcript_1/1_Confidence_1.000_Length_1417	p2	(TA)6	12	1369	1380
Locus_11346_Transcript_1/2_Confidence_1.000_Length_885	p2	(GA)6	12	725	736
Locus_11346_Transcript_2/2_Confidence_1.000_Length_778	p2	(GA)6	12	618	629
Locus_11348_Transcript_1/2_Confidence_0.833_Length_1211	p1	(T)10	10	141	150
Locus_11348_Transcript_2/2_Confidence_0.833_Length_1300	p1	(T)10	10	141	150
Locus_11354_Transcript_1/2_Confidence_1.000_Length_1271	p2	(AT)6	12	1099	1110
Locus_11354_Transcript_2/2_Confidence_1.000_Length_996	p2	(AT)6	12	824	835
Locus_11356_Transcript_1/1_Confidence_1.000_Length_5213	p3	(AGA)5	15	4885	4899
Locus_11359_Transcript_1/1_Confidence_1.000_Length_370	p2	(AG)6	12	107	118
Locus_11361_Transcript_1/1_Confidence_1.000_Length_975	p1	(A)10	10	698	707
Locus_11363_Transcript_1/2_Confidence_1.000_Length_704	complex	(CT)15tcatttttttacccaccttaatttc(T)10	65	144	208
Locus_11363_Transcript_1/2_Confidence_1.000_Length_704	p1	(T)10	10	643	652
Locus_11363_Transcript_2/2_Confidence_1.000_Length_512	p1	(T)10	10	451	460
Locus_11368_Transcript_1/2_Confidence_1.000_Length_726	p2	(GA)11	22	562	583
Locus_11368_Transcript_2/2_Confidence_1.000_Length_681	p2	(GA)11	22	517	538
Locus_11376_Transcript_1/2_Confidence_1.000_Length_460	p2	(CT)7	14	181	194
Locus_11376_Transcript_1/2_Confidence_1.000_Length_460	p2	(CT)14	28	421	448
Locus_11376_Transcript_2/2_Confidence_1.000_Length_459	p2	(CT)7	14	181	194
Locus_11376_Transcript_2/2_Confidence_1.000_Length_459	p2	(CT)18	36	423	458
Locus_11381_Transcript_1/1_Confidence_1.000_Length_2404	p1	(T)10	10	2358	2367
Locus_11383_Transcript_1/5_Confidence_0.667_Length_2119	p3	(TTC)5	15	256	270
Locus_11383_Transcript_1/5_Confidence_0.667_Length_2119	p2	(TC)6	12	599	610
Locus_11383_Transcript_1/5_Confidence_0.667_Length_2119	p3	(GAA)5	15	2045	2059
Locus_11383_Transcript_2/5_Confidence_0.667_Length_1582	p3	(TTC)5	15	256	270
Locus_11383_Transcript_2/5_Confidence_0.667_Length_1582	p2	(TC)6	12	599	610
Locus_11383_Transcript_3/5_Confidence_0.667_Length_2111	p3	(TTC)5	15	256	270
Locus_11383_Transcript_3/5_Confidence_0.667_Length_2111	p2	(TC)6	12	599	610
Locus_11383_Transcript_3/5_Confidence_0.667_Length_2111	p1	(T)11	11	773	783
Locus_11383_Transcript_3/5_Confidence_0.667_Length_2111	p3	(GAA)5	15	2037	2051
Locus_11383_Transcript_4/5_Confidence_0.667_Length_2193	p3	(TTC)5	15	256	270
Locus_11383_Transcript_4/5_Confidence_0.667_Length_2193	p2	(TC)6	12	599	610
Locus_11383_Transcript_4/5_Confidence_0.667_Length_2193	p4	(TGTT)5	20	964	983
Locus_11383_Transcript_4/5_Confidence_0.667_Length_2193	p3	(GAA)5	15	2119	2133
Locus_11383_Transcript_5/5_Confidence_0.667_Length_2025	p3	(TTC)5	15	256	270
Locus_11383_Transcript_5/5_Confidence_0.667_Length_2025	p2	(TC)6	12	599	610
Locus_11383_Transcript_5/5_Confidence_0.667_Length_2025	p3	(GAA)5	15	1951	1965
Locus_11391_Transcript_1/2_Confidence_1.000_Length_557	p1	(A)10	10	169	178
Locus_11391_Transcript_2/2_Confidence_1.000_Length_569	p1	(A)10	10	169	178
Locus_11394_Transcript_1/1_Confidence_1.000_Length_726	p1	(T)11	11	1	11
Locus_11398_Transcript_1/1_Confidence_1.000_Length_1906	p1	(T)10	10	1	10
Locus_11398_Transcript_1/1_Confidence_1.000_Length_1906	p3	(GAA)6	18	1701	1718
Locus_114_Transcript_1/10_Confidence_0.308_Length_1352	p2	(GA)9	18	106	123
Locus_114_Transcript_1/10_Confidence_0.308_Length_1352	p2	(CT)6	12	304	315
Locus_114_Transcript_10/10_Confidence_0.308_Length_1279	p2	(GA)9	18	106	123
Locus_114_Transcript_10/10_Confidence_0.308_Length_1279	p2	(CT)6	12	304	315
Locus_114_Transcript_2/10_Confidence_0.308_Length_1424	p2	(GA)9	18	106	123
Locus_114_Transcript_2/10_Confidence_0.308_Length_1424	p2	(CT)6	12	304	315
Locus_114_Transcript_5/10_Confidence_0.308_Length_965	p1	(A)14	14	25	38
Locus_114_Transcript_6/10_Confidence_0.308_Length_1433	p2	(GA)9	18	106	123
Locus_114_Transcript_6/10_Confidence_0.308_Length_1433	p2	(CT)6	12	304	315
Locus_114_Transcript_6/10_Confidence_0.308_Length_1433	p1	(T)10	10	1374	1383
Locus_114_Transcript_7/10_Confidence_0.308_Length_1603	p2	(GA)9	18	106	123
Locus_114_Transcript_7/10_Confidence_0.308_Length_1603	p2	(CT)6	12	304	315
Locus_114_Transcript_8/10_Confidence_0.385_Length_1636	p2	(GA)9	18	106	123
Locus_114_Transcript_8/10_Confidence_0.385_Length_1636	p2	(CT)6	12	304	315
Locus_114_Transcript_9/10_Confidence_0.308_Length_1282	p2	(GA)9	18	106	123
Locus_114_Transcript_9/10_Confidence_0.308_Length_1282	p2	(CT)6	12	304	315
Locus_11403_Transcript_1/1_Confidence_1.000_Length_304	p1	(T)20	20	271	290
Locus_11405_Transcript_1/1_Confidence_1.000_Length_653	p1	(T)12	12	1	12
Locus_11405_Transcript_1/1_Confidence_1.000_Length_653	p1	(A)10	10	154	163
Locus_11406_Transcript_1/1_Confidence_1.000_Length_2006	p1	(A)10	10	352	361
Locus_11407_Transcript_1/1_Confidence_1.000_Length_5426	p3	(GAA)5	15	4948	4962
Locus_1141_Transcript_1/2_Confidence_1.000_Length_2311	p3	(TCC)6	18	116	133
Locus_1141_Transcript_2/2_Confidence_1.000_Length_2315	p3	(TCC)6	18	116	133
Locus_11413_Transcript_5/8_Confidence_0.200_Length_690	p1	(G)12	12	675	686
Locus_11418_Transcript_1/1_Confidence_1.000_Length_2284	p2	(TC)9	18	135	152
Locus_1142_Transcript_1/2_Confidence_1.000_Length_1944	p2	(CT)10	20	1753	1772
Locus_1142_Transcript_2/2_Confidence_1.000_Length_1694	p2	(CT)10	20	1503	1522
Locus_11424_Transcript_1/1_Confidence_1.000_Length_1373	p1	(A)16	16	1	16
Locus_11430_Transcript_1/1_Confidence_1.000_Length_403	p1	(T)10	10	174	183
Locus_11442_Transcript_1/2_Confidence_1.000_Length_1993	p3	(GAG)5	15	1949	1963
Locus_11443_Transcript_1/2_Confidence_1.000_Length_1400	p1	(A)10	10	1281	1290
Locus_1145_Transcript_1/1_Confidence_1.000_Length_1232	p1	(A)14	14	1219	1232
Locus_11460_Transcript_2/5_Confidence_0.273_Length_708	p1	(A)12	12	564	575
Locus_11460_Transcript_3/5_Confidence_0.636_Length_2452	p1	(A)12	12	2308	2319
Locus_11460_Transcript_4/5_Confidence_0.636_Length_2474	p1	(A)12	12	2330	2341
Locus_11460_Transcript_5/5_Confidence_0.636_Length_2340	p1	(A)12	12	2196	2207
Locus_11467_Transcript_1/1_Confidence_1.000_Length_598	p3	(AAT)6	18	505	522
Locus_11468_Transcript_1/1_Confidence_1.000_Length_420	p3	(TGG)5	15	276	290
Locus_1147_Transcript_1/1_Confidence_1.000_Length_605	p2	(TC)6	12	26	37
Locus_11471_Transcript_1/3_Confidence_0.333_Length_269	p1	(T)10	10	1	10
Locus_11471_Transcript_2/3_Confidence_0.333_Length_459	p3	(CTC)6	18	203	220
Locus_11471_Transcript_3/3_Confidence_0.667_Length_935	p1	(T)10	10	1	10
Locus_11471_Transcript_3/3_Confidence_0.667_Length_935	p3	(CTC)6	18	679	696
Locus_11478_Transcript_1/1_Confidence_1.000_Length_582	p1	(A)10	10	307	316
Locus_115_Transcript_1/2_Confidence_1.000_Length_1241	p1	(A)10	10	246	255
Locus_115_Transcript_1/2_Confidence_1.000_Length_1241	p1	(A)10	10	423	432
Locus_11502_Transcript_1/1_Confidence_1.000_Length_462	p3	(AGA)6	18	36	53
Locus_11505_Transcript_1/3_Confidence_0.667_Length_1456	p1	(T)10	10	1	10
Locus_11505_Transcript_2/3_Confidence_0.667_Length_1585	p1	(T)10	10	1	10
Locus_11505_Transcript_3/3_Confidence_0.667_Length_1462	p1	(T)10	10	1	10
Locus_11507_Transcript_1/1_Confidence_1.000_Length_1108	p3	(AAG)5	15	935	949
Locus_1151_Transcript_1/2_Confidence_1.000_Length_1855	p3	(TGC)6	18	1354	1371
Locus_1151_Transcript_2/2_Confidence_1.000_Length_2384	p3	(TGC)6	18	1354	1371
Locus_11511_Transcript_1/1_Confidence_1.000_Length_780	p2	(TG)6	12	665	676
Locus_1152_Transcript_1/2_Confidence_1.000_Length_1776	p1	(A)10	10	1767	1776
Locus_1152_Transcript_2/2_Confidence_1.000_Length_1866	p1	(A)10	10	1857	1866
Locus_11524_Transcript_1/1_Confidence_1.000_Length_713	p2	(AT)8	16	50	65
Locus_11525_Transcript_1/1_Confidence_1.000_Length_517	p3	(TCT)5	15	24	38
Locus_11527_Transcript_1/1_Confidence_1.000_Length_543	complex	(TAAT)5tatagtaattggagtggggaatttaggacttggtcaaaaa(AG)7	74	302	375
Locus_11532_Transcript_1/1_Confidence_1.000_Length_597	p3	(GGA)5	15	61	75
Locus_11539_Transcript_1/1_Confidence_1.000_Length_3414	p1	(A)18	18	173	190
Locus_1154_Transcript_1/2_Confidence_1.000_Length_665	p1	(T)11	11	1	11
Locus_1154_Transcript_2/2_Confidence_1.000_Length_579	p1	(T)11	11	1	11
Locus_11542_Transcript_1/1_Confidence_1.000_Length_239	p1	(A)28	28	212	239
Locus_1155_Transcript_2/4_Confidence_0.375_Length_309	p1	(A)13	13	276	288
Locus_1155_Transcript_3/4_Confidence_0.625_Length_948	complex	(A)13gaaacttttaaaaatcccccaattgggattcagatccaaaagttggtttttc(T)16	81	88	168
Locus_1155_Transcript_3/4_Confidence_0.625_Length_948	p2	(AG)6	12	322	333
Locus_11554_Transcript_1/1_Confidence_1.000_Length_295	p1	(T)14	14	282	295
Locus_11555_Transcript_1/2_Confidence_1.000_Length_538	p1	(A)14	14	525	538
Locus_11555_Transcript_2/2_Confidence_1.000_Length_527	p1	(A)14	14	514	527
Locus_11556_Transcript_3/5_Confidence_0.364_Length_1901	p3	(AAT)7	21	1842	1862
Locus_11566_Transcript_1/2_Confidence_1.000_Length_1284	p3	(TTA)7	21	399	419
Locus_11567_Transcript_4/5_Confidence_0.500_Length_737	p1	(T)11	11	117	127
Locus_1157_Transcript_1/3_Confidence_0.667_Length_1982	complex	(AT)8ggagagagagactaaaagaagcaatataaaaaccaataaatcacattgtgcagtaaagcttggtgtctccatgctagaccacctgaatacaaggaata(T)10	124	83	206
Locus_1157_Transcript_2/3_Confidence_0.667_Length_2561	complex	(AT)8ggagagagagactaaaagaagcaatataaaaaccaataaatcacattgtgcagtaaagcttggtgtctccatgctagaccacctgaatacaaggaata(T)10	124	83	206
Locus_1157_Transcript_3/3_Confidence_0.667_Length_1992	complex	(AT)8ggagagagagactaaaagaagcaatataaaaaccaataaatcacattgtgcagtaaagcttggtgtctccatgctagaccacctgaatacaaggaata(T)10	124	83	206
Locus_11577_Transcript_1/1_Confidence_1.000_Length_355	p1	(T)17	17	332	348
Locus_11582_Transcript_1/1_Confidence_1.000_Length_871	p1	(T)11	11	2	12
Locus_11585_Transcript_2/2_Confidence_1.000_Length_576	p1	(T)13	13	12	24
Locus_11587_Transcript_1/1_Confidence_1.000_Length_1932	p1	(T)17	17	1782	1798
Locus_11589_Transcript_1/1_Confidence_1.000_Length_234	p1	(T)21	21	214	234
Locus_1159_Transcript_1/2_Confidence_1.000_Length_2002	p1	(T)12	12	1973	1984
Locus_1159_Transcript_2/2_Confidence_1.000_Length_1886	p1	(T)12	12	1857	1868
Locus_1160_Transcript_1/2_Confidence_1.000_Length_3856	p1	(A)11	11	2180	2190
Locus_1160_Transcript_2/2_Confidence_1.000_Length_3719	p1	(A)11	11	2043	2053
Locus_11601_Transcript_1/1_Confidence_1.000_Length_289	p1	(A)10	10	108	117
Locus_11604_Transcript_1/1_Confidence_1.000_Length_528	complex	(A)11(AC)8*aaaagaacaagaagaaatttttttacctatagaatgtctaatgtttgaggtggtcccgtaatgtgtctctgccac(CTT)6	119	208	326
Locus_11609_Transcript_1/2_Confidence_1.000_Length_2437	p2	(AG)10	20	34	53
Locus_11609_Transcript_2/2_Confidence_1.000_Length_2175	p2	(AG)10	20	34	53
Locus_1161_Transcript_1/1_Confidence_1.000_Length_1216	p1	(A)12	12	165	176
Locus_11614_Transcript_1/1_Confidence_1.000_Length_371	p1	(T)15	15	357	371
Locus_11616_Transcript_1/1_Confidence_1.000_Length_407	p1	(A)11	11	235	245
Locus_11625_Transcript_1/1_Confidence_1.000_Length_2092	p2	(TC)9	18	84	101
Locus_11628_Transcript_1/2_Confidence_1.000_Length_1873	p1	(A)12	12	298	309
Locus_11628_Transcript_2/2_Confidence_1.000_Length_1652	p1	(A)12	12	298	309
Locus_1163_Transcript_1/1_Confidence_1.000_Length_1584	p1	(A)11	11	3	13
Locus_11632_Transcript_1/1_Confidence_1.000_Length_2888	p1	(A)10	10	2879	2888
Locus_11633_Transcript_1/1_Confidence_1.000_Length_354	p1	(A)10	10	7	16
Locus_1164_Transcript_1/2_Confidence_1.000_Length_2699	p6	(CTTCAT)5	30	16	45
Locus_1164_Transcript_1/2_Confidence_1.000_Length_2699	p1	(T)10	10	1268	1277
Locus_1164_Transcript_1/2_Confidence_1.000_Length_2699	p1	(T)20	20	1597	1616
Locus_1164_Transcript_2/2_Confidence_1.000_Length_2551	p6	(CTTCAT)5	30	16	45
Locus_1164_Transcript_2/2_Confidence_1.000_Length_2551	p1	(T)10	10	1120	1129
Locus_1164_Transcript_2/2_Confidence_1.000_Length_2551	p1	(T)20	20	1449	1468
Locus_11643_Transcript_1/2_Confidence_1.000_Length_838	p1	(A)12	12	827	838
Locus_11643_Transcript_2/2_Confidence_1.000_Length_752	p1	(A)12	12	741	752
Locus_11644_Transcript_3/5_Confidence_0.545_Length_2747	p1	(A)10	10	1507	1516
Locus_11644_Transcript_4/5_Confidence_0.182_Length_1247	p3	(AAT)5	15	73	87
Locus_11650_Transcript_1/1_Confidence_1.000_Length_3026	p1	(A)10	10	32	41
Locus_11659_Transcript_3/4_Confidence_0.429_Length_1620	p1	(T)10	10	1414	1423
Locus_11659_Transcript_3/4_Confidence_0.429_Length_1620	p1	(A)17	17	1587	1603
Locus_11662_Transcript_1/3_Confidence_0.667_Length_3953	p2	(GA)7	14	12	25
Locus_11662_Transcript_3/3_Confidence_0.667_Length_3838	p2	(GA)7	14	12	25
Locus_11668_Transcript_1/3_Confidence_0.667_Length_1156	p1	(A)10	10	154	163
Locus_11668_Transcript_2/3_Confidence_0.667_Length_1623	p1	(A)10	10	154	163
Locus_11668_Transcript_3/3_Confidence_0.667_Length_775	p1	(A)10	10	154	163
Locus_11669_Transcript_1/1_Confidence_1.000_Length_274	p1	(T)16	16	235	250
Locus_11670_Transcript_1/1_Confidence_1.000_Length_547	p1	(T)10	10	511	520
Locus_11674_Transcript_1/1_Confidence_1.000_Length_1165	p1	(T)10	10	1038	1047
Locus_11675_Transcript_2/2_Confidence_1.000_Length_3955	p1	(A)10	10	3946	3955
Locus_11680_Transcript_1/1_Confidence_1.000_Length_1063	complex	(GA)6tatt(GGAG)5	36	15	50
Locus_11686_Transcript_1/1_Confidence_1.000_Length_395	p3	(AGA)6	18	57	74
Locus_11693_Transcript_1/1_Confidence_1.000_Length_2708	p2	(TC)6	12	2331	2342
Locus_11698_Transcript_1/1_Confidence_1.000_Length_715	p1	(T)16	16	562	577
Locus_11698_Transcript_1/1_Confidence_1.000_Length_715	p2	(GA)6	12	687	698
Locus_117_Transcript_1/4_Confidence_0.625_Length_2526	p1	(T)14	14	183	196
Locus_117_Transcript_4/4_Confidence_0.625_Length_2495	p1	(T)14	14	183	196
Locus_11701_Transcript_1/1_Confidence_1.000_Length_1146	p1	(T)10	10	207	216
Locus_11707_Transcript_1/1_Confidence_1.000_Length_1567	p1	(T)10	10	1	10
Locus_1172_Transcript_1/1_Confidence_1.000_Length_1100	complex	(TA)11tttatataagcaccttcaaaatatataatttaatctttgattgactcacgctttttccc(T)10	91	72	162
Locus_1172_Transcript_1/1_Confidence_1.000_Length_1100	p3	(TTG)5	15	874	888
Locus_11720_Transcript_1/1_Confidence_1.000_Length_275	p1	(T)13	13	235	247
Locus_11723_Transcript_1/3_Confidence_0.500_Length_539	p1	(T)10	10	505	514
Locus_11726_Transcript_1/2_Confidence_1.000_Length_341	p1	(T)11	11	1	11
Locus_11726_Transcript_2/2_Confidence_1.000_Length_695	p1	(T)11	11	1	11
Locus_11728_Transcript_1/1_Confidence_1.000_Length_959	p1	(A)11	11	10	20
Locus_11729_Transcript_1/2_Confidence_1.000_Length_1289	p1	(A)11	11	1006	1016
Locus_11729_Transcript_2/2_Confidence_1.000_Length_547	p1	(A)11	11	264	274
Locus_11735_Transcript_1/1_Confidence_1.000_Length_136	p1	(A)14	14	116	129
Locus_11736_Transcript_1/1_Confidence_1.000_Length_1661	p2	(TG)7	14	108	121
Locus_11740_Transcript_1/1_Confidence_1.000_Length_621	p3	(CCT)5	15	29	43
Locus_11741_Transcript_1/1_Confidence_1.000_Length_2641	complex	(A)16gaatagtcacaaaacagacctttcagaagagccac(TA)8	67	287	353
Locus_11741_Transcript_1/1_Confidence_1.000_Length_2641	p1	(A)10	10	2632	2641
Locus_11751_Transcript_1/3_Confidence_0.571_Length_3109	p1	(T)11	11	1	11
Locus_11751_Transcript_2/3_Confidence_0.571_Length_3097	p1	(T)11	11	1	11
Locus_11751_Transcript_3/3_Confidence_0.714_Length_3199	p1	(T)11	11	1	11
Locus_11752_Transcript_1/3_Confidence_0.400_Length_672	p1	(A)12	12	215	226
Locus_11752_Transcript_2/3_Confidence_0.600_Length_1407	p1	(A)12	12	215	226
Locus_11752_Transcript_3/3_Confidence_0.600_Length_1526	p1	(A)12	12	215	226
Locus_11753_Transcript_1/1_Confidence_1.000_Length_2939	p2	(TA)6	12	52	63
Locus_11754_Transcript_1/2_Confidence_1.000_Length_457	p1	(A)11	11	24	34
Locus_11758_Transcript_1/3_Confidence_0.667_Length_1031	p2	(AG)7	14	879	892
Locus_11758_Transcript_2/3_Confidence_0.667_Length_1094	p2	(AG)7	14	735	748
Locus_11758_Transcript_2/3_Confidence_0.667_Length_1094	p2	(AG)7	14	942	955
Locus_11758_Transcript_3/3_Confidence_0.667_Length_1023	p2	(AG)7	14	871	884
Locus_11764_Transcript_1/1_Confidence_1.000_Length_695	p3	(TGG)7	21	230	250
Locus_11766_Transcript_1/1_Confidence_1.000_Length_176	p1	(A)31	31	146	176
Locus_11770_Transcript_1/2_Confidence_1.000_Length_1862	p1	(T)11	11	29	39
Locus_11770_Transcript_2/2_Confidence_1.000_Length_733	p1	(T)11	11	29	39
Locus_11772_Transcript_1/1_Confidence_1.000_Length_340	p1	(T)10	10	303	312
Locus_11789_Transcript_1/2_Confidence_1.000_Length_2208	p3	(TTC)5	15	107	121
Locus_11789_Transcript_2/2_Confidence_1.000_Length_2082	p3	(TTC)5	15	107	121
Locus_1179_Transcript_3/4_Confidence_0.625_Length_3719	p1	(A)11	11	458	468
Locus_1179_Transcript_4/4_Confidence_0.625_Length_3325	p1	(A)11	11	458	468
Locus_11790_Transcript_1/1_Confidence_1.000_Length_1799	p1	(T)16	16	1610	1625
Locus_11795_Transcript_1/1_Confidence_1.000_Length_2328	complex	(CTT)10ctg(CTT)5t(TTC)10	79	2250	2328
Locus_11798_Transcript_1/1_Confidence_1.000_Length_696	p3	(CGC)5	15	263	277
Locus_118_Transcript_1/2_Confidence_1.000_Length_1081	p2	(TC)10	20	19	38
Locus_118_Transcript_2/2_Confidence_1.000_Length_989	p2	(TC)10	20	19	38
Locus_11810_Transcript_1/2_Confidence_1.000_Length_1260	p1	(A)10	10	1054	1063
Locus_11810_Transcript_2/2_Confidence_1.000_Length_1222	p1	(A)10	10	1016	1025
Locus_11815_Transcript_1/1_Confidence_1.000_Length_1049	p2	(GA)18	36	1	36
Locus_1182_Transcript_1/1_Confidence_1.000_Length_2820	p2	(AG)7	14	2647	2660
Locus_11825_Transcript_1/1_Confidence_1.000_Length_923	p1	(T)11	11	1	11
Locus_11832_Transcript_1/1_Confidence_1.000_Length_856	p1	(A)10	10	169	178
Locus_11833_Transcript_2/3_Confidence_0.667_Length_1407	p1	(T)10	10	282	291
Locus_11835_Transcript_1/3_Confidence_0.571_Length_915	p1	(T)10	10	901	910
Locus_11835_Transcript_2/3_Confidence_0.571_Length_952	p1	(T)10	10	938	947
Locus_11835_Transcript_3/3_Confidence_0.714_Length_938	p1	(T)10	10	924	933
Locus_11836_Transcript_1/1_Confidence_1.000_Length_478	p3	(TTC)8	24	144	167
Locus_11837_Transcript_1/1_Confidence_1.000_Length_1265	p2	(TC)6	12	177	188
Locus_11845_Transcript_1/1_Confidence_1.000_Length_1360	p1	(A)10	10	1332	1341
Locus_11849_Transcript_1/1_Confidence_1.000_Length_1696	p2	(CT)8	16	67	82
Locus_1185_Transcript_1/1_Confidence_1.000_Length_1394	p2	(TA)9	18	1027	1044
Locus_1186_Transcript_1/1_Confidence_1.000_Length_2346	p1	(A)10	10	2337	2346
Locus_11865_Transcript_1/1_Confidence_1.000_Length_173	complex	(A)12g(A)10	23	151	173
Locus_11869_Transcript_1/1_Confidence_1.000_Length_1061	p6	(GATGGA)5	30	944	973
Locus_11875_Transcript_1/2_Confidence_1.000_Length_1199	p1	(T)10	10	117	126
Locus_11875_Transcript_1/2_Confidence_1.000_Length_1199	p1	(T)10	10	1175	1184
Locus_11875_Transcript_2/2_Confidence_1.000_Length_3540	p1	(T)10	10	117	126
Locus_11878_Transcript_1/3_Confidence_0.600_Length_964	p1	(T)14	14	430	443
Locus_11878_Transcript_2/3_Confidence_0.600_Length_834	p1	(T)14	14	347	360
Locus_11878_Transcript_2/3_Confidence_0.600_Length_834	p1	(A)11	11	665	675
Locus_11878_Transcript_3/3_Confidence_0.600_Length_881	p1	(T)14	14	347	360
Locus_11881_Transcript_1/1_Confidence_1.000_Length_799	p2	(AG)6	12	741	752
Locus_11884_Transcript_1/3_Confidence_0.500_Length_750	p3	(TTA)5	15	661	675
Locus_11888_Transcript_1/2_Confidence_1.000_Length_1428	p1	(T)12	12	1	12
Locus_11888_Transcript_2/2_Confidence_1.000_Length_1238	p1	(T)12	12	1	12
Locus_11891_Transcript_1/1_Confidence_1.000_Length_1289	p2	(AT)9	18	174	191
Locus_11895_Transcript_1/1_Confidence_1.000_Length_211	p3	(TTC)6	18	76	93
Locus_11898_Transcript_1/3_Confidence_0.333_Length_963	p1	(A)10	10	639	648
Locus_11898_Transcript_2/3_Confidence_0.667_Length_1305	p2	(TC)7	14	62	75
Locus_11898_Transcript_2/3_Confidence_0.667_Length_1305	p1	(A)10	10	981	990
Locus_11898_Transcript_3/3_Confidence_0.667_Length_1146	p2	(TC)7	14	62	75
Locus_11898_Transcript_3/3_Confidence_0.667_Length_1146	p1	(A)10	10	822	831
Locus_119_Transcript_1/5_Confidence_0.375_Length_1767	p3	(CTT)5	15	52	66
Locus_119_Transcript_2/5_Confidence_0.375_Length_1769	p3	(CTT)5	15	52	66
Locus_119_Transcript_3/5_Confidence_0.500_Length_2588	p3	(CTT)5	15	52	66
Locus_119_Transcript_3/5_Confidence_0.500_Length_2588	p1	(T)12	12	2354	2365
Locus_119_Transcript_4/5_Confidence_0.500_Length_2187	p1	(T)12	12	1953	1964
Locus_119_Transcript_5/5_Confidence_0.500_Length_2506	p3	(CTT)5	15	52	66
Locus_119_Transcript_5/5_Confidence_0.500_Length_2506	p1	(T)12	12	2272	2283
Locus_11911_Transcript_1/1_Confidence_1.000_Length_967	complex	(TCA)5(CCA)7	36	18	53
Locus_11913_Transcript_1/1_Confidence_1.000_Length_1875	p2	(TC)6	12	1841	1852
Locus_11914_Transcript_1/1_Confidence_1.000_Length_1448	p1	(A)12	12	8	19
Locus_11918_Transcript_1/3_Confidence_0.500_Length_1910	complex	(CTT)5ctacactctcatttgtccatctctcaatttttacttctctcaataccaattgcattcttctctgccccacaattctccacatataaatgttcctaatc(CTT)5	128	1231	1358
Locus_11918_Transcript_2/3_Confidence_0.667_Length_3189	complex	(CTT)5ctacactctcatttgtccatctctcaatttttacttctctcaataccaattgcattcttctctgccccacaattctccacatataaatgttcctaatc(CTT)5	128	2624	2751
Locus_11918_Transcript_3/3_Confidence_0.667_Length_3303	complex	(CTT)5ctacactctcatttgtccatctctcaatttttacttctctcaataccaattgcattcttctctgccccacaattctccacatataaatgttcctaatc(CTT)5	128	2624	2751
Locus_11937_Transcript_2/3_Confidence_0.600_Length_4276	p3	(TTC)12	36	143	178
Locus_1194_Transcript_1/2_Confidence_1.000_Length_1863	p2	(TC)7	14	933	946
Locus_11946_Transcript_1/1_Confidence_1.000_Length_302	p1	(T)15	15	168	182
Locus_11953_Transcript_1/3_Confidence_0.714_Length_1484	p2	(AG)16	32	1176	1207
Locus_11953_Transcript_2/3_Confidence_0.429_Length_1393	p2	(AG)16	32	1085	1116
Locus_11953_Transcript_3/3_Confidence_0.714_Length_1563	p2	(AG)16	32	1255	1286
Locus_11955_Transcript_1/1_Confidence_1.000_Length_1247	p1	(T)12	12	1213	1224
Locus_11957_Transcript_1/4_Confidence_0.700_Length_2775	p2	(GA)6	12	2713	2724
Locus_11957_Transcript_2/4_Confidence_0.700_Length_2764	p2	(GA)6	12	2702	2713
Locus_11957_Transcript_3/4_Confidence_0.700_Length_2770	p2	(GA)6	12	2708	2719
Locus_11957_Transcript_4/4_Confidence_0.700_Length_2670	p2	(GA)6	12	2608	2619
Locus_11958_Transcript_1/1_Confidence_1.000_Length_796	p1	(T)12	12	753	764
Locus_1196_Transcript_2/2_Confidence_1.000_Length_1999	p1	(T)18	18	1981	1998
Locus_11961_Transcript_1/1_Confidence_1.000_Length_470	p3	(TTC)6	18	182	199
Locus_11965_Transcript_1/1_Confidence_1.000_Length_2727	p3	(ATC)7	21	1865	1885
Locus_11965_Transcript_1/1_Confidence_1.000_Length_2727	p3	(TCT)8	24	2565	2588
Locus_11973_Transcript_1/1_Confidence_1.000_Length_499	p1	(T)11	11	405	415
Locus_11974_Transcript_2/3_Confidence_0.600_Length_742	complex	(A)14gagcaaattcgctaataaatact(A)10	47	465	511
Locus_11974_Transcript_3/3_Confidence_0.600_Length_753	complex	(A)14gagcaaattcgctaataaatact(A)10	47	476	522
Locus_11975_Transcript_1/3_Confidence_0.667_Length_907	p2	(AG)6	12	141	152
Locus_11975_Transcript_2/3_Confidence_0.667_Length_1032	p2	(AG)6	12	141	152
Locus_11975_Transcript_3/3_Confidence_0.667_Length_803	p2	(AG)6	12	141	152
Locus_11980_Transcript_1/1_Confidence_1.000_Length_3422	p2	(AT)13	26	2920	2945
Locus_11980_Transcript_1/1_Confidence_1.000_Length_3422	p3	(TCA)5	15	3065	3079
Locus_11984_Transcript_1/2_Confidence_1.000_Length_1458	p1	(A)10	10	1322	1331
Locus_11984_Transcript_2/2_Confidence_1.000_Length_1449	p1	(A)10	10	1313	1322
Locus_11990_Transcript_1/1_Confidence_1.000_Length_2746	complex	(A)13(AG)8*	28	332	359
Locus_11998_Transcript_1/1_Confidence_1.000_Length_715	p1	(T)10	10	233	242
Locus_120_Transcript_1/1_Confidence_1.000_Length_2118	p2	(AG)7	14	66	79
Locus_12006_Transcript_1/1_Confidence_1.000_Length_2114	p2	(CT)6	12	41	52
Locus_12007_Transcript_1/5_Confidence_0.444_Length_469	p1	(T)15	15	120	134
Locus_12007_Transcript_3/5_Confidence_0.556_Length_607	p1	(T)15	15	258	272
Locus_12007_Transcript_4/5_Confidence_0.556_Length_713	p1	(T)15	15	119	133
Locus_12007_Transcript_5/5_Confidence_0.556_Length_468	p1	(T)15	15	119	133
Locus_12009_Transcript_1/1_Confidence_1.000_Length_750	p1	(T)13	13	619	631
Locus_12015_Transcript_1/1_Confidence_1.000_Length_933	p2	(GT)7	14	919	932
Locus_12016_Transcript_1/2_Confidence_1.000_Length_468	complex	(AAG)5gcattccattgttgtggaagaaaacct(AGA)5	57	362	418
Locus_12016_Transcript_2/2_Confidence_1.000_Length_459	complex	(AAG)5gcattccattgttgtggaagaaaacct(AGA)5	57	353	409
Locus_12017_Transcript_1/2_Confidence_0.778_Length_154	p2	(CT)20	40	3	42
Locus_12017_Transcript_2/2_Confidence_0.889_Length_1375	p2	(CT)20	40	3	42
Locus_12017_Transcript_2/2_Confidence_0.889_Length_1375	p1	(A)11	11	1365	1375
Locus_12019_Transcript_1/2_Confidence_1.000_Length_1832	p1	(T)10	10	1822	1831
Locus_12019_Transcript_2/2_Confidence_1.000_Length_922	p1	(T)10	10	912	921
Locus_1202_Transcript_2/6_Confidence_0.615_Length_3255	p1	(A)12	12	2672	2683
Locus_1202_Transcript_5/6_Confidence_0.615_Length_3809	p1	(A)14	14	1842	1855
Locus_1202_Transcript_5/6_Confidence_0.615_Length_3809	p1	(A)12	12	3226	3237
Locus_1202_Transcript_6/6_Confidence_0.615_Length_3693	p1	(A)12	12	3110	3121
Locus_12025_Transcript_1/1_Confidence_1.000_Length_1037	p3	(AAT)7	21	25	45
Locus_12025_Transcript_1/1_Confidence_1.000_Length_1037	p1	(T)11	11	336	346
Locus_12026_Transcript_1/1_Confidence_1.000_Length_1353	p1	(T)10	10	1	10
Locus_12027_Transcript_1/2_Confidence_1.000_Length_5201	complex	(A)13gaaaaaaacaccgaagctcaaggtgggtgggtggtgcgaatttcaggg(CT)7c(CT)8c(CT)10	113	8	120
Locus_12027_Transcript_1/2_Confidence_1.000_Length_5201	p1	(T)10	10	5054	5063
Locus_12027_Transcript_1/2_Confidence_1.000_Length_5201	p1	(A)15	15	5187	5201
Locus_12027_Transcript_2/2_Confidence_1.000_Length_5182	p1	(T)10	10	5035	5044
Locus_12027_Transcript_2/2_Confidence_1.000_Length_5182	p1	(A)15	15	5168	5182
Locus_12038_Transcript_1/1_Confidence_1.000_Length_1547	p1	(A)10	10	1004	1013
Locus_12039_Transcript_1/2_Confidence_1.000_Length_738	p1	(T)13	13	11	23
Locus_12039_Transcript_2/2_Confidence_1.000_Length_797	p1	(T)13	13	11	23
Locus_12041_Transcript_1/4_Confidence_0.625_Length_982	p1	(T)10	10	225	234
Locus_12041_Transcript_2/4_Confidence_0.375_Length_1006	p1	(T)10	10	225	234
Locus_12041_Transcript_4/4_Confidence_0.500_Length_908	p1	(T)10	10	225	234
Locus_1205_Transcript_1/1_Confidence_1.000_Length_1148	p1	(T)11	11	134	144
Locus_1205_Transcript_1/1_Confidence_1.000_Length_1148	p1	(A)10	10	364	373
Locus_1205_Transcript_1/1_Confidence_1.000_Length_1148	p2	(AG)6	12	1082	1093
Locus_12061_Transcript_1/1_Confidence_1.000_Length_168	p1	(T)10	10	139	148
Locus_12069_Transcript_2/2_Confidence_1.000_Length_2278	p1	(T)11	11	2247	2257
Locus_1207_Transcript_1/2_Confidence_1.000_Length_2894	p1	(T)13	13	116	128
Locus_12070_Transcript_1/3_Confidence_0.600_Length_1391	p4	(TGAG)5	20	1251	1270
Locus_12070_Transcript_2/3_Confidence_0.600_Length_1784	p1	(A)12	12	21	32
Locus_12070_Transcript_2/3_Confidence_0.600_Length_1784	p2	(GA)8	16	167	182
Locus_12070_Transcript_3/3_Confidence_0.600_Length_2180	p1	(A)12	12	21	32
Locus_12070_Transcript_3/3_Confidence_0.600_Length_2180	p2	(GA)8	16	167	182
Locus_12070_Transcript_3/3_Confidence_0.600_Length_2180	p4	(TGAG)5	20	2040	2059
Locus_12077_Transcript_1/2_Confidence_1.000_Length_1402	p3	(TAT)5	15	70	84
Locus_12077_Transcript_2/2_Confidence_1.000_Length_744	p2	(GA)7	14	84	97
Locus_1208_Transcript_1/1_Confidence_1.000_Length_973	p3	(CGG)5	15	958	972
Locus_12081_Transcript_1/1_Confidence_1.000_Length_2230	p1	(T)10	10	2221	2230
Locus_12084_Transcript_1/2_Confidence_1.000_Length_1713	p3	(TTC)5	15	41	55
Locus_12084_Transcript_2/2_Confidence_1.000_Length_1670	p3	(TTC)5	15	41	55
Locus_12091_Transcript_1/3_Confidence_0.714_Length_2053	p1	(T)11	11	100	110
Locus_12091_Transcript_2/3_Confidence_0.714_Length_2306	p1	(T)11	11	100	110
Locus_12091_Transcript_3/3_Confidence_0.714_Length_2381	p1	(T)11	11	100	110
Locus_12099_Transcript_1/1_Confidence_1.000_Length_1845	p1	(T)11	11	1610	1620
Locus_121_Transcript_2/2_Confidence_1.000_Length_1922	p1	(T)10	10	1667	1676
Locus_12107_Transcript_1/1_Confidence_1.000_Length_712	complex	(AAG)7acgtcgacgaagaagaaaaagatag(T)10c(T)11	68	147	214
Locus_12107_Transcript_1/1_Confidence_1.000_Length_712	p3	(CAG)5	15	371	385
Locus_12107_Transcript_1/1_Confidence_1.000_Length_712	p3	(CCA)5	15	627	641
Locus_12116_Transcript_1/2_Confidence_1.000_Length_2772	p3	(GAA)7	21	78	98
Locus_12116_Transcript_2/2_Confidence_1.000_Length_2509	p3	(GAA)7	21	78	98
Locus_12121_Transcript_2/3_Confidence_0.500_Length_912	p1	(A)10	10	798	807
Locus_12123_Transcript_1/1_Confidence_1.000_Length_806	p3	(GAG)7	21	2	22
Locus_12123_Transcript_1/1_Confidence_1.000_Length_806	p3	(ACC)5	15	764	778
Locus_12124_Transcript_1/1_Confidence_1.000_Length_333	p1	(A)10	10	219	228
Locus_12133_Transcript_1/1_Confidence_1.000_Length_312	p3	(ATA)5	15	101	115
Locus_12140_Transcript_1/1_Confidence_1.000_Length_609	p2	(AG)8	16	529	544
Locus_12144_Transcript_1/1_Confidence_1.000_Length_436	p3	(ATA)6	18	139	156
Locus_12144_Transcript_1/1_Confidence_1.000_Length_436	p1	(A)12	12	308	319
Locus_1215_Transcript_1/1_Confidence_1.000_Length_1701	complex	(T)12aaattataaatttcatcattgttctgagtttcttttttacctttttctg(A)10taataataagagagaaagagatagaggaaagatagagagggtgaagagtcaatcaaagccagcaaagagaagaagaggagagaa(AG)7gagggatttagtgttggtgtactattgattcattcatacattcttcactttgctttggtttcaatgagagatgtcccatgtgcttgataat(A)10	270	1432	1701
Locus_12152_Transcript_1/1_Confidence_1.000_Length_513	p1	(A)11	11	46	56
Locus_12152_Transcript_1/1_Confidence_1.000_Length_513	p1	(A)11	11	185	195
Locus_12154_Transcript_1/3_Confidence_0.667_Length_907	complex	(AT)9cttgtcctttt(TC)6	41	53	93
Locus_12154_Transcript_2/3_Confidence_0.667_Length_551	complex	(AT)9cttgtcctttt(TC)6	41	53	93
Locus_12154_Transcript_3/3_Confidence_0.667_Length_825	complex	(AT)9cttgtcctttt(TC)6	41	53	93
Locus_12155_Transcript_1/4_Confidence_0.556_Length_1825	p1	(G)11	11	1815	1825
Locus_12155_Transcript_2/4_Confidence_0.667_Length_1989	p3	(TTA)5	15	783	797
Locus_12155_Transcript_2/4_Confidence_0.667_Length_1989	p1	(G)11	11	1979	1989
Locus_12155_Transcript_3/4_Confidence_0.667_Length_1914	p1	(G)11	11	1904	1914
Locus_12155_Transcript_4/4_Confidence_0.667_Length_1882	p1	(G)11	11	1872	1882
Locus_12157_Transcript_1/3_Confidence_0.667_Length_760	p1	(T)10	10	1	10
Locus_12157_Transcript_2/3_Confidence_0.667_Length_1012	p1	(T)10	10	1	10
Locus_12157_Transcript_2/3_Confidence_0.667_Length_1012	complex	(GA)6cgcagagccatgga(AG)13	52	936	987
Locus_12157_Transcript_3/3_Confidence_0.667_Length_898	p1	(T)10	10	1	10
Locus_12157_Transcript_3/3_Confidence_0.667_Length_898	complex	(GA)6cgcagagccatgga(AG)13	52	822	873
Locus_12158_Transcript_1/1_Confidence_1.000_Length_2461	p1	(T)22	22	2440	2461
Locus_1216_Transcript_1/1_Confidence_1.000_Length_1495	p1	(A)12	12	1	12
Locus_1216_Transcript_1/1_Confidence_1.000_Length_1495	p2	(CT)9	18	1177	1194
Locus_12163_Transcript_1/8_Confidence_0.176_Length_1037	p1	(A)12	12	2	13
Locus_12163_Transcript_2/8_Confidence_0.412_Length_1573	p1	(A)12	12	2	13
Locus_12163_Transcript_4/8_Confidence_0.588_Length_2249	p1	(A)12	12	2	13
Locus_12163_Transcript_5/8_Confidence_0.412_Length_1781	p1	(A)12	12	2	13
Locus_12163_Transcript_6/8_Confidence_0.588_Length_2417	p1	(A)12	12	2	13
Locus_12163_Transcript_7/8_Confidence_0.118_Length_1100	p1	(A)12	12	2	13
Locus_12163_Transcript_8/8_Confidence_0.588_Length_2328	p1	(A)12	12	2	13
Locus_12167_Transcript_1/2_Confidence_1.000_Length_280	p1	(A)14	14	241	254
Locus_12167_Transcript_2/2_Confidence_1.000_Length_284	p1	(A)18	18	241	258
Locus_1217_Transcript_2/4_Confidence_0.333_Length_1340	p1	(A)12	12	1329	1340
Locus_1217_Transcript_4/4_Confidence_0.333_Length_994	p1	(A)12	12	983	994
Locus_12177_Transcript_1/1_Confidence_1.000_Length_739	p2	(TC)6	12	91	102
Locus_12178_Transcript_1/1_Confidence_1.000_Length_245	p1	(A)10	10	67	76
Locus_12178_Transcript_1/1_Confidence_1.000_Length_245	p1	(A)21	21	225	245
Locus_1218_Transcript_1/1_Confidence_1.000_Length_1668	p1	(A)11	11	1391	1401
Locus_12183_Transcript_2/3_Confidence_0.667_Length_612	p1	(T)12	12	601	612
Locus_12183_Transcript_3/3_Confidence_0.500_Length_548	p1	(T)12	12	537	548
Locus_12184_Transcript_1/1_Confidence_1.000_Length_2277	p1	(A)10	10	9	18
Locus_12184_Transcript_1/1_Confidence_1.000_Length_2277	p3	(AGA)7	21	1476	1496
Locus_12192_Transcript_1/1_Confidence_1.000_Length_3351	p2	(AG)6	12	857	868
Locus_12193_Transcript_3/4_Confidence_0.667_Length_1044	p1	(T)14	14	344	357
Locus_122_Transcript_1/1_Confidence_1.000_Length_4368	p2	(GA)8	16	4187	4202
Locus_12205_Transcript_1/1_Confidence_1.000_Length_515	p1	(T)10	10	485	494
Locus_12208_Transcript_1/1_Confidence_1.000_Length_2062	p3	(AGA)6	18	1847	1864
Locus_12209_Transcript_1/1_Confidence_1.000_Length_637	p2	(CT)8	16	54	69
Locus_1221_Transcript_1/2_Confidence_1.000_Length_995	p1	(A)10	10	16	25
Locus_1221_Transcript_2/2_Confidence_1.000_Length_3820	p1	(A)10	10	16	25
Locus_12211_Transcript_1/3_Confidence_0.667_Length_1098	p1	(A)10	10	1089	1098
Locus_12211_Transcript_2/3_Confidence_0.667_Length_1792	p1	(A)10	10	1783	1792
Locus_12211_Transcript_3/3_Confidence_0.667_Length_1108	p1	(A)10	10	1099	1108
Locus_12227_Transcript_1/2_Confidence_1.000_Length_577	p3	(TCT)14	42	181	222
Locus_12227_Transcript_2/2_Confidence_1.000_Length_577	p3	(TCT)14	42	181	222
Locus_12232_Transcript_1/3_Confidence_0.556_Length_1480	p2	(AG)7	14	1360	1373
Locus_12232_Transcript_2/3_Confidence_0.778_Length_1508	p2	(AG)7	14	1388	1401
Locus_12232_Transcript_3/3_Confidence_0.778_Length_1405	p2	(AG)7	14	1285	1298
Locus_12233_Transcript_1/1_Confidence_1.000_Length_565	p2	(CT)7	14	24	37
Locus_1224_Transcript_1/1_Confidence_1.000_Length_3001	p3	(TCA)6	18	1619	1636
Locus_12243_Transcript_1/4_Confidence_0.375_Length_788	p1	(A)17	17	3	19
Locus_12251_Transcript_1/2_Confidence_1.000_Length_1010	p1	(A)10	10	1	10
Locus_12251_Transcript_2/2_Confidence_1.000_Length_1015	p1	(A)10	10	1	10
Locus_12252_Transcript_1/1_Confidence_1.000_Length_478	p1	(T)10	10	116	125
Locus_1226_Transcript_1/2_Confidence_1.000_Length_1255	p3	(AGA)8	24	1196	1219
Locus_1226_Transcript_2/2_Confidence_1.000_Length_448	p3	(AGA)8	24	389	412
Locus_12268_Transcript_1/2_Confidence_1.000_Length_801	p1	(T)10	10	584	593
Locus_12268_Transcript_2/2_Confidence_1.000_Length_895	p1	(T)10	10	678	687
Locus_12269_Transcript_1/1_Confidence_1.000_Length_584	p3	(CGG)5	15	9	23
Locus_12269_Transcript_1/1_Confidence_1.000_Length_584	p1	(A)10	10	575	584
Locus_12277_Transcript_1/2_Confidence_1.000_Length_1424	complex	(T)10atcttttctttctatttctccaatatttgatcgtctctcccagaaaattgaagcg(CT)6	77	5	81
Locus_12277_Transcript_2/2_Confidence_1.000_Length_1402	complex	(T)10atcttttctttctatttctccaatatttgatcgtctctcccagaaaattgaagcg(CT)6	77	5	81
Locus_12284_Transcript_1/1_Confidence_1.000_Length_1066	p1	(A)10	10	822	831
Locus_12292_Transcript_1/1_Confidence_1.000_Length_613	p1	(A)18	18	9	26
Locus_12293_Transcript_1/2_Confidence_1.000_Length_848	p1	(A)12	12	113	124
Locus_12293_Transcript_2/2_Confidence_1.000_Length_852	p1	(A)12	12	113	124
Locus_123_Transcript_1/2_Confidence_1.000_Length_846	p1	(A)13	13	30	42
Locus_123_Transcript_2/2_Confidence_1.000_Length_846	p1	(A)13	13	30	42
Locus_1230_Transcript_1/3_Confidence_0.667_Length_2120	p1	(T)14	14	1891	1904
Locus_1230_Transcript_2/3_Confidence_0.333_Length_789	p1	(T)14	14	560	573
Locus_1230_Transcript_3/3_Confidence_0.667_Length_2196	p1	(T)14	14	1967	1980
Locus_12301_Transcript_2/3_Confidence_0.600_Length_960	p1	(T)10	10	403	412
Locus_12301_Transcript_3/3_Confidence_0.600_Length_880	p1	(T)10	10	403	412
Locus_12313_Transcript_1/1_Confidence_1.000_Length_1436	p1	(A)13	13	1022	1034
Locus_1232_Transcript_2/2_Confidence_1.000_Length_1330	p1	(T)10	10	198	207
Locus_12321_Transcript_1/1_Confidence_1.000_Length_327	p1	(T)11	11	292	302
Locus_12324_Transcript_1/8_Confidence_0.100_Length_670	p2	(TC)17	34	631	664
Locus_12327_Transcript_1/2_Confidence_1.000_Length_1111	p2	(TA)9	18	58	75
Locus_12327_Transcript_2/2_Confidence_1.000_Length_1166	p2	(TA)9	18	58	75
Locus_12340_Transcript_1/3_Confidence_0.500_Length_771	p2	(TC)6	12	47	58
Locus_12340_Transcript_2/3_Confidence_0.500_Length_970	p2	(TC)6	12	47	58
Locus_12340_Transcript_3/3_Confidence_0.500_Length_771	p2	(TC)6	12	47	58
Locus_12343_Transcript_1/1_Confidence_1.000_Length_404	p1	(A)14	14	38	51
Locus_12344_Transcript_2/3_Confidence_0.600_Length_946	p2	(AG)6	12	715	726
Locus_12344_Transcript_3/3_Confidence_0.600_Length_831	p2	(AG)6	12	600	611
Locus_12347_Transcript_1/1_Confidence_1.000_Length_199	p1	(T)17	17	20	36
Locus_12347_Transcript_1/1_Confidence_1.000_Length_199	p1	(A)38	38	162	199
Locus_12352_Transcript_1/1_Confidence_1.000_Length_838	p1	(T)13	13	799	811
Locus_12364_Transcript_1/1_Confidence_1.000_Length_2339	p1	(T)10	10	2330	2339
Locus_12369_Transcript_1/1_Confidence_1.000_Length_169	p1	(T)12	12	19	30
Locus_1237_Transcript_1/1_Confidence_1.000_Length_1675	complex	(T)10ctttc(T)17	32	1629	1660
Locus_12371_Transcript_1/1_Confidence_1.000_Length_729	p1	(A)11	11	23	33
Locus_12372_Transcript_1/2_Confidence_1.000_Length_1355	p1	(T)11	11	1	11
Locus_12372_Transcript_2/2_Confidence_1.000_Length_426	p1	(T)11	11	1	11
Locus_12376_Transcript_1/2_Confidence_1.000_Length_1116	p2	(AT)9	18	351	368
Locus_12376_Transcript_2/2_Confidence_1.000_Length_1054	p2	(AT)9	18	351	368
Locus_1238_Transcript_2/4_Confidence_0.429_Length_821	p1	(T)13	13	758	770
Locus_12380_Transcript_1/1_Confidence_1.000_Length_2828	p1	(T)13	13	119	131
Locus_12381_Transcript_1/6_Confidence_0.600_Length_1745	p1	(T)10	10	1060	1069
Locus_12381_Transcript_1/6_Confidence_0.600_Length_1745	p1	(A)17	17	1473	1489
Locus_12381_Transcript_2/6_Confidence_0.600_Length_1643	p1	(T)10	10	958	967
Locus_12381_Transcript_2/6_Confidence_0.600_Length_1643	p1	(A)17	17	1371	1387
Locus_12381_Transcript_3/6_Confidence_0.667_Length_1779	p1	(T)10	10	1094	1103
Locus_12381_Transcript_3/6_Confidence_0.667_Length_1779	p1	(A)17	17	1507	1523
Locus_12381_Transcript_4/6_Confidence_0.667_Length_1946	p1	(T)10	10	1261	1270
Locus_12381_Transcript_4/6_Confidence_0.667_Length_1946	p1	(A)17	17	1674	1690
Locus_12381_Transcript_5/6_Confidence_0.667_Length_2101	p1	(T)10	10	1416	1425
Locus_12381_Transcript_5/6_Confidence_0.667_Length_2101	p1	(A)17	17	1829	1845
Locus_12381_Transcript_6/6_Confidence_0.667_Length_1857	p1	(T)10	10	1172	1181
Locus_12381_Transcript_6/6_Confidence_0.667_Length_1857	p1	(A)17	17	1585	1601
Locus_12382_Transcript_1/1_Confidence_1.000_Length_840	p2	(TC)7	14	674	687
Locus_12383_Transcript_1/1_Confidence_1.000_Length_389	p1	(A)20	20	10	29
Locus_12390_Transcript_1/1_Confidence_1.000_Length_905	complex	(A)10tcaaagtctgcgtttctt(CTC)5	43	412	454
Locus_12392_Transcript_1/3_Confidence_0.667_Length_1347	complex	(A)10gaggggttttagcggaaaaatcaataaataaatatatataaatagtaattaatacgatataattaatatta(AT)8	97	1239	1335
Locus_12392_Transcript_2/3_Confidence_0.667_Length_1919	complex	(A)10gaggggttttagcggaaaaatcaataaataaatatatataaatagtaattaatacgatataattaatatta(AT)8	97	1811	1907
Locus_12392_Transcript_3/3_Confidence_0.667_Length_1349	complex	(A)10gaggggttttagcggaaaaatcaataaataaatatatataaatagtaattaatacgatataattaatatta(AT)8	97	1241	1337
Locus_12394_Transcript_1/1_Confidence_1.000_Length_708	p2	(TC)13	26	1	26
Locus_12395_Transcript_1/1_Confidence_1.000_Length_995	p2	(TC)8	16	980	995
Locus_12409_Transcript_1/1_Confidence_1.000_Length_2794	p1	(A)11	11	1	11
Locus_12409_Transcript_1/1_Confidence_1.000_Length_2794	p2	(AG)6	12	2687	2698
Locus_12414_Transcript_1/1_Confidence_1.000_Length_399	p1	(A)10	10	155	164
Locus_12415_Transcript_1/1_Confidence_1.000_Length_393	p2	(GA)17	34	355	388
Locus_12423_Transcript_1/1_Confidence_1.000_Length_876	p1	(T)15	15	203	217
Locus_12428_Transcript_1/1_Confidence_1.000_Length_1639	p1	(T)10	10	1594	1603
Locus_12430_Transcript_1/2_Confidence_1.000_Length_1534	p1	(A)13	13	1197	1209
Locus_12430_Transcript_2/2_Confidence_1.000_Length_1282	p1	(A)13	13	945	957
Locus_12437_Transcript_1/1_Confidence_1.000_Length_1566	p1	(A)12	12	1425	1436
Locus_12442_Transcript_1/2_Confidence_1.000_Length_1060	p2	(AT)6	12	12	23
Locus_12442_Transcript_2/2_Confidence_1.000_Length_1327	p2	(AT)6	12	12	23
Locus_1245_Transcript_1/2_Confidence_1.000_Length_543	complex	(A)10ga(AG)8	28	10	37
Locus_1245_Transcript_2/2_Confidence_1.000_Length_672	complex	(A)10ga(AG)8	28	10	37
Locus_12454_Transcript_1/1_Confidence_1.000_Length_1685	p3	(AGA)14	42	1	42
Locus_12455_Transcript_1/3_Confidence_0.500_Length_1021	p3	(TCT)6	18	94	111
Locus_12455_Transcript_2/3_Confidence_0.500_Length_1172	p3	(TCT)6	18	94	111
Locus_12455_Transcript_2/3_Confidence_0.500_Length_1172	p1	(A)10	10	1084	1093
Locus_12455_Transcript_3/3_Confidence_0.500_Length_1021	p3	(TCT)6	18	94	111
Locus_1246_Transcript_1/1_Confidence_1.000_Length_1134	p1	(T)10	10	1102	1111
Locus_12460_Transcript_3/3_Confidence_0.600_Length_2296	p6	(AAAAAG)6	36	1857	1892
Locus_12466_Transcript_1/1_Confidence_1.000_Length_1490	p5	(TCCTA)6	30	1252	1281
Locus_12470_Transcript_1/1_Confidence_1.000_Length_1928	complex	(GT)6ggaagaaac(A)10	31	1611	1641
Locus_12471_Transcript_4/5_Confidence_0.692_Length_2407	p1	(T)10	10	1468	1477
Locus_12471_Transcript_5/5_Confidence_0.692_Length_2182	p1	(T)10	10	1243	1252
Locus_12473_Transcript_1/4_Confidence_0.667_Length_2017	p2	(CT)8	16	1851	1866
Locus_12473_Transcript_3/4_Confidence_0.667_Length_1997	p2	(CT)8	16	1831	1846
Locus_12473_Transcript_4/4_Confidence_0.667_Length_2068	p2	(CT)8	16	1902	1917
Locus_12475_Transcript_2/3_Confidence_0.714_Length_704	p1	(A)10	10	298	307
Locus_12475_Transcript_3/3_Confidence_0.286_Length_590	p1	(A)10	10	298	307
Locus_12477_Transcript_1/1_Confidence_1.000_Length_2976	p1	(T)10	10	8	17
Locus_1248_Transcript_1/1_Confidence_1.000_Length_848	p3	(TTC)7	21	760	780
Locus_12483_Transcript_1/3_Confidence_0.667_Length_797	p2	(AG)6	12	175	186
Locus_12483_Transcript_2/3_Confidence_0.667_Length_855	p2	(AG)6	12	175	186
Locus_12483_Transcript_3/3_Confidence_0.667_Length_784	p2	(AG)6	12	175	186
Locus_12484_Transcript_1/1_Confidence_1.000_Length_454	p3	(AAC)5	15	25	39
Locus_12494_Transcript_1/2_Confidence_1.000_Length_1968	p1	(A)13	13	302	314
Locus_125_Transcript_1/2_Confidence_1.000_Length_2009	p3	(CAG)5	15	1408	1422
Locus_125_Transcript_2/2_Confidence_1.000_Length_1063	p3	(CAG)5	15	462	476
Locus_12509_Transcript_1/1_Confidence_1.000_Length_1532	p1	(A)17	17	1505	1521
Locus_12510_Transcript_1/1_Confidence_1.000_Length_1079	p1	(T)10	10	1	10
Locus_12518_Transcript_1/1_Confidence_1.000_Length_350	p1	(A)12	12	115	126
Locus_12527_Transcript_1/1_Confidence_1.000_Length_1716	p1	(T)10	10	12	21
Locus_12530_Transcript_1/2_Confidence_1.000_Length_2166	p3	(TCC)6	18	1208	1225
Locus_12530_Transcript_2/2_Confidence_1.000_Length_2077	p3	(TCC)6	18	1208	1225
Locus_12539_Transcript_1/1_Confidence_1.000_Length_993	p1	(A)10	10	984	993
Locus_1254_Transcript_1/1_Confidence_1.000_Length_3656	p3	(AAG)6	18	2539	2556
Locus_12541_Transcript_1/1_Confidence_1.000_Length_484	p2	(CT)7	14	156	169
Locus_12541_Transcript_1/1_Confidence_1.000_Length_484	p2	(AG)20	40	443	482
Locus_12548_Transcript_1/1_Confidence_1.000_Length_1091	p3	(GGA)6	18	2	19
Locus_12551_Transcript_1/1_Confidence_1.000_Length_3227	p1	(T)13	13	2926	2938
Locus_1256_Transcript_1/2_Confidence_1.000_Length_1699	p3	(AGA)5	15	1626	1640
Locus_1256_Transcript_2/2_Confidence_1.000_Length_1599	p3	(AGA)5	15	1526	1540
Locus_12561_Transcript_1/3_Confidence_0.600_Length_1248	p1	(A)10	10	942	951
Locus_12561_Transcript_2/3_Confidence_0.800_Length_1827	complex	(CTT)6(CCT)7	39	25	63
Locus_12561_Transcript_2/3_Confidence_0.800_Length_1827	p1	(A)10	10	1521	1530
Locus_12561_Transcript_3/3_Confidence_0.600_Length_1698	complex	(CTT)6(CCT)7	39	25	63
Locus_12561_Transcript_3/3_Confidence_0.600_Length_1698	p1	(A)10	10	1392	1401
Locus_12566_Transcript_1/1_Confidence_1.000_Length_714	p1	(T)15	15	399	413
Locus_12578_Transcript_1/1_Confidence_1.000_Length_2572	p3	(GAA)6	18	1194	1211
Locus_12586_Transcript_1/1_Confidence_1.000_Length_3046	p2	(TC)6	12	1982	1993
Locus_1259_Transcript_3/3_Confidence_0.600_Length_1739	p1	(A)11	11	1702	1712
Locus_12590_Transcript_1/1_Confidence_1.000_Length_582	p1	(T)10	10	220	229
Locus_12590_Transcript_1/1_Confidence_1.000_Length_582	p2	(TC)9	18	405	422
Locus_12591_Transcript_1/1_Confidence_1.000_Length_423	complex	(TC)7atctc(TCT)7	40	106	145
Locus_12596_Transcript_1/3_Confidence_0.333_Length_577	p1	(A)10	10	21	30
Locus_12597_Transcript_1/1_Confidence_1.000_Length_252	p1	(A)19	19	213	231
Locus_12598_Transcript_2/2_Confidence_1.000_Length_452	p1	(A)17	17	1	17
Locus_126_Transcript_1/1_Confidence_1.000_Length_1886	p3	(GAG)5	15	790	804
Locus_126_Transcript_1/1_Confidence_1.000_Length_1886	p1	(A)12	12	1855	1866
Locus_12601_Transcript_1/1_Confidence_1.000_Length_538	p1	(T)13	13	1	13
Locus_12605_Transcript_1/2_Confidence_1.000_Length_2259	p4	(ACAA)5	20	2039	2058
Locus_12605_Transcript_2/2_Confidence_1.000_Length_2237	p4	(ACAA)5	20	2017	2036
Locus_12606_Transcript_1/2_Confidence_1.000_Length_2702	p2	(CT)10	20	2682	2701
Locus_12606_Transcript_2/2_Confidence_1.000_Length_2023	p2	(CT)10	20	2003	2022
Locus_1261_Transcript_1/2_Confidence_0.875_Length_611	p3	(GAA)14	42	27	68
Locus_1261_Transcript_2/2_Confidence_0.875_Length_544	p3	(GAA)14	42	27	68
Locus_12614_Transcript_1/1_Confidence_1.000_Length_1614	p1	(A)11	11	82	92
Locus_12617_Transcript_1/2_Confidence_1.000_Length_477	p1	(T)10	10	91	100
Locus_12617_Transcript_1/2_Confidence_1.000_Length_477	p3	(CTT)5	15	207	221
Locus_12617_Transcript_2/2_Confidence_1.000_Length_625	p1	(T)10	10	91	100
Locus_12617_Transcript_2/2_Confidence_1.000_Length_625	p3	(CTT)5	15	207	221
Locus_12622_Transcript_1/1_Confidence_1.000_Length_1504	p1	(T)10	10	1486	1495
Locus_12623_Transcript_1/1_Confidence_1.000_Length_3226	p1	(T)14	14	3002	3015
Locus_12634_Transcript_1/2_Confidence_1.000_Length_605	p2	(AG)7	14	550	563
Locus_12634_Transcript_2/2_Confidence_1.000_Length_258	p2	(AG)7	14	203	216
Locus_12635_Transcript_1/1_Confidence_1.000_Length_290	p3	(TTC)6	18	2	19
Locus_1264_Transcript_1/1_Confidence_1.000_Length_1492	p1	(T)10	10	1215	1224
Locus_12640_Transcript_1/1_Confidence_1.000_Length_646	p4	(TTTC)6	24	6	29
Locus_12641_Transcript_1/1_Confidence_1.000_Length_1446	p2	(GA)6	12	1407	1418
Locus_12656_Transcript_1/1_Confidence_1.000_Length_781	p1	(T)12	12	1	12
Locus_12658_Transcript_1/3_Confidence_0.667_Length_1341	p1	(A)10	10	479	488
Locus_12658_Transcript_3/3_Confidence_0.667_Length_1346	p1	(A)10	10	484	493
Locus_12662_Transcript_1/1_Confidence_1.000_Length_1072	p3	(GGA)7	21	641	661
Locus_12664_Transcript_1/1_Confidence_1.000_Length_1244	p2	(TA)6	12	1185	1196
Locus_12667_Transcript_1/1_Confidence_1.000_Length_410	p1	(T)12	12	12	23
Locus_1267_Transcript_10/10_Confidence_0.654_Length_3488	complex	(T)22cac(CTT)7	46	674	719
Locus_1267_Transcript_10/10_Confidence_0.654_Length_3488	p2	(CT)10	20	836	855
Locus_1267_Transcript_2/10_Confidence_0.654_Length_3617	complex	(T)22cac(CTT)7	46	674	719
Locus_1267_Transcript_2/10_Confidence_0.654_Length_3617	p2	(CT)10	20	836	855
Locus_1267_Transcript_3/10_Confidence_0.500_Length_3017	complex	(T)22cac(CTT)7	46	674	719
Locus_1267_Transcript_3/10_Confidence_0.500_Length_3017	p2	(CT)10	20	836	855
Locus_1267_Transcript_4/10_Confidence_0.654_Length_3488	complex	(T)22cac(CTT)7	46	674	719
Locus_1267_Transcript_4/10_Confidence_0.654_Length_3488	p2	(CT)10	20	836	855
Locus_1267_Transcript_5/10_Confidence_0.654_Length_3439	complex	(T)22cac(CTT)7	46	625	670
Locus_1267_Transcript_5/10_Confidence_0.654_Length_3439	p2	(CT)10	20	787	806
Locus_1267_Transcript_6/10_Confidence_0.654_Length_3488	complex	(T)22cac(CTT)7	46	674	719
Locus_1267_Transcript_6/10_Confidence_0.654_Length_3488	p2	(CT)10	20	836	855
Locus_1267_Transcript_7/10_Confidence_0.654_Length_3420	p3	(TCA)5	15	645	659
Locus_1267_Transcript_7/10_Confidence_0.654_Length_3420	p2	(CT)6	12	765	776
Locus_1267_Transcript_8/10_Confidence_0.654_Length_3488	complex	(T)22cac(CTT)7	46	674	719
Locus_1267_Transcript_8/10_Confidence_0.654_Length_3488	p2	(CT)10	20	836	855
Locus_1267_Transcript_9/10_Confidence_0.654_Length_3488	complex	(T)22cac(CTT)7	46	674	719
Locus_1267_Transcript_9/10_Confidence_0.654_Length_3488	p2	(CT)10	20	836	855
Locus_12671_Transcript_1/2_Confidence_1.000_Length_2467	p1	(A)11	11	338	348
Locus_12671_Transcript_2/2_Confidence_1.000_Length_2371	p1	(A)11	11	338	348
Locus_12674_Transcript_1/1_Confidence_1.000_Length_1284	complex	(A)10gagttgatgggaggtgtgatcttccagttctaaagtaaatttttgatgagggg(T)15	78	942	1019
Locus_12688_Transcript_2/4_Confidence_0.571_Length_1354	p1	(A)10	10	1345	1354
Locus_12688_Transcript_4/4_Confidence_0.571_Length_1216	p1	(A)10	10	1207	1216
Locus_12689_Transcript_1/3_Confidence_0.600_Length_1577	p1	(T)10	10	1	10
Locus_12689_Transcript_2/3_Confidence_0.400_Length_1524	p1	(T)10	10	1	10
Locus_12689_Transcript_3/3_Confidence_0.600_Length_1693	p1	(T)10	10	1	10
Locus_12690_Transcript_1/1_Confidence_1.000_Length_420	p1	(T)18	18	402	419
Locus_12691_Transcript_1/3_Confidence_0.667_Length_1459	p2	(TC)6	12	235	246
Locus_12691_Transcript_1/3_Confidence_0.667_Length_1459	p1	(A)10	10	1450	1459
Locus_12691_Transcript_2/3_Confidence_0.667_Length_1819	p2	(TC)6	12	235	246
Locus_12691_Transcript_3/3_Confidence_0.667_Length_1514	p2	(TC)6	12	235	246
Locus_12698_Transcript_1/3_Confidence_0.714_Length_1618	p1	(T)15	15	1	15
Locus_12698_Transcript_2/3_Confidence_0.714_Length_1697	p1	(T)15	15	1	15
Locus_12698_Transcript_3/3_Confidence_0.714_Length_1119	p1	(T)15	15	1	15
Locus_1270_Transcript_1/2_Confidence_1.000_Length_2071	p3	(AAT)5	15	29	43
Locus_1270_Transcript_2/2_Confidence_1.000_Length_1993	p3	(AAT)5	15	29	43
Locus_12701_Transcript_1/1_Confidence_1.000_Length_559	p2	(CT)7	14	257	270
Locus_12705_Transcript_1/1_Confidence_1.000_Length_1958	p1	(T)10	10	1857	1866
Locus_12708_Transcript_3/5_Confidence_0.273_Length_658	p2	(GA)13	26	633	658
Locus_12716_Transcript_1/4_Confidence_0.571_Length_647	p2	(AG)19	38	607	644
Locus_12716_Transcript_2/4_Confidence_0.143_Length_407	p1	(T)10	10	202	211
Locus_12716_Transcript_4/4_Confidence_0.643_Length_648	p2	(AG)20	40	607	646
Locus_12717_Transcript_1/1_Confidence_1.000_Length_772	p1	(A)27	27	1	27
Locus_12717_Transcript_1/1_Confidence_1.000_Length_772	p1	(A)14	14	131	144
Locus_12718_Transcript_1/1_Confidence_1.000_Length_469	p3	(AAG)8	24	329	352
Locus_12720_Transcript_1/1_Confidence_1.000_Length_254	p3	(ATG)5	15	125	139
Locus_12726_Transcript_1/2_Confidence_1.000_Length_1888	complex	(AG)8gaaagcgcataattcgagtcatttccacgccactttctttctt(TC)6	71	1813	1883
Locus_12726_Transcript_2/2_Confidence_1.000_Length_1786	complex	(AG)8gaaagcgcataattcgagtcatttccacgccactttctttctt(TC)6	71	1711	1781
Locus_12727_Transcript_1/1_Confidence_1.000_Length_883	p2	(GA)6	12	706	717
Locus_12727_Transcript_1/1_Confidence_1.000_Length_883	p1	(T)12	12	864	875
Locus_1273_Transcript_1/2_Confidence_1.000_Length_1553	p2	(GA)7	14	1538	1551
Locus_1273_Transcript_2/2_Confidence_1.000_Length_1111	p2	(GA)7	14	1096	1109
Locus_12731_Transcript_1/1_Confidence_1.000_Length_289	p1	(T)12	12	17	28
Locus_12735_Transcript_2/3_Confidence_0.600_Length_1150	p1	(A)12	12	1128	1139
Locus_12735_Transcript_3/3_Confidence_0.600_Length_864	p1	(A)12	12	842	853
Locus_12739_Transcript_1/1_Confidence_1.000_Length_1470	p2	(AG)6	12	183	194
Locus_12744_Transcript_1/3_Confidence_0.429_Length_1014	complex	(T)10c(A)10	21	908	928
Locus_12744_Transcript_2/3_Confidence_0.714_Length_1172	complex	(T)10c(A)10	21	1066	1086
Locus_12744_Transcript_3/3_Confidence_0.429_Length_1175	complex	(T)10c(A)10	21	1069	1089
Locus_12745_Transcript_1/1_Confidence_1.000_Length_1943	p3	(TTC)5	15	1828	1842
Locus_1275_Transcript_1/2_Confidence_1.000_Length_2431	p1	(T)15	15	2169	2183
Locus_1275_Transcript_2/2_Confidence_1.000_Length_2340	p1	(T)15	15	2078	2092
Locus_12757_Transcript_1/1_Confidence_1.000_Length_234	p1	(A)10	10	38	47
Locus_12760_Transcript_1/1_Confidence_1.000_Length_932	p1	(A)10	10	898	907
Locus_12761_Transcript_1/2_Confidence_1.000_Length_945	p1	(T)10	10	217	226
Locus_12761_Transcript_2/2_Confidence_1.000_Length_989	p1	(T)10	10	217	226
Locus_12762_Transcript_1/3_Confidence_0.600_Length_690	p1	(A)11	11	680	690
Locus_12762_Transcript_2/3_Confidence_0.400_Length_810	p1	(A)11	11	800	810
Locus_12762_Transcript_3/3_Confidence_0.600_Length_1687	p1	(A)11	11	1677	1687
Locus_12764_Transcript_1/2_Confidence_1.000_Length_1945	p1	(T)13	13	1919	1931
Locus_12764_Transcript_2/2_Confidence_1.000_Length_1525	p1	(T)13	13	1499	1511
Locus_12767_Transcript_2/2_Confidence_1.000_Length_586	p1	(T)10	10	324	333
Locus_12778_Transcript_1/1_Confidence_1.000_Length_222	p2	(TC)16	32	183	214
Locus_12780_Transcript_1/1_Confidence_1.000_Length_670	p3	(TCT)8	24	419	442
Locus_12780_Transcript_1/1_Confidence_1.000_Length_670	complex	(AG)8atttgagagattatatagaagacttgaacaagactctt(AG)9	72	598	669
Locus_12781_Transcript_1/1_Confidence_1.000_Length_400	p1	(T)11	11	390	400
Locus_12786_Transcript_1/1_Confidence_1.000_Length_774	p5	(CTCTA)5	25	749	773
Locus_12788_Transcript_1/3_Confidence_0.429_Length_1118	p2	(TC)12	24	190	213
Locus_12788_Transcript_2/3_Confidence_0.714_Length_2227	p2	(TC)12	24	190	213
Locus_12788_Transcript_2/3_Confidence_0.714_Length_2227	p1	(A)12	12	982	993
Locus_12788_Transcript_3/3_Confidence_0.714_Length_1124	p2	(TC)12	24	190	213
Locus_12789_Transcript_1/1_Confidence_1.000_Length_1390	p1	(A)10	10	155	164
Locus_1279_Transcript_2/2_Confidence_1.000_Length_1204	p1	(T)10	10	32	41
Locus_12792_Transcript_3/4_Confidence_0.700_Length_975	p1	(T)11	11	96	106
Locus_12794_Transcript_1/1_Confidence_1.000_Length_394	p1	(T)10	10	16	25
Locus_12794_Transcript_1/1_Confidence_1.000_Length_394	p1	(A)10	10	357	366
Locus_12803_Transcript_1/1_Confidence_1.000_Length_161	p1	(A)10	10	137	146
Locus_12807_Transcript_1/3_Confidence_0.800_Length_2067	p1	(A)11	11	9	19
Locus_12807_Transcript_1/3_Confidence_0.800_Length_2067	complex	(A)16tcccaaatggcagaagagctcac(T)11	50	1451	1500
Locus_12807_Transcript_2/3_Confidence_0.600_Length_2148	p1	(A)11	11	9	19
Locus_12807_Transcript_2/3_Confidence_0.600_Length_2148	complex	(A)16tcccaaatggcagaagagctcac(T)11	50	1451	1500
Locus_12807_Transcript_3/3_Confidence_0.600_Length_1869	p1	(A)11	11	9	19
Locus_12807_Transcript_3/3_Confidence_0.600_Length_1869	complex	(A)16tcccaaatggcagaagagctcac(T)11	50	1451	1500
Locus_1281_Transcript_1/1_Confidence_1.000_Length_2820	p2	(AG)7	14	49	62
Locus_12811_Transcript_1/2_Confidence_1.000_Length_1911	p3	(TCT)8	24	1857	1880
Locus_12811_Transcript_2/2_Confidence_1.000_Length_1518	p3	(TCT)8	24	1464	1487
Locus_12814_Transcript_1/2_Confidence_0.750_Length_1226	p1	(T)11	11	287	297
Locus_12814_Transcript_2/2_Confidence_0.750_Length_1125	p1	(T)11	11	287	297
Locus_12815_Transcript_1/1_Confidence_1.000_Length_1393	p1	(A)10	10	1019	1028
Locus_12817_Transcript_1/1_Confidence_1.000_Length_370	p1	(T)11	11	1	11
Locus_12822_Transcript_1/1_Confidence_1.000_Length_1519	p1	(A)11	11	125	135
Locus_12824_Transcript_1/1_Confidence_1.000_Length_1149	p2	(AG)15	30	1110	1139
Locus_12827_Transcript_1/1_Confidence_1.000_Length_826	p3	(ACC)6	18	113	130
Locus_1283_Transcript_1/1_Confidence_1.000_Length_2221	complex	(A)34(AGA)5*	48	1	48
Locus_12831_Transcript_1/1_Confidence_1.000_Length_2349	p2	(AG)7	14	2266	2279
Locus_12842_Transcript_1/1_Confidence_1.000_Length_2495	p1	(A)12	12	25	36
Locus_12846_Transcript_1/2_Confidence_1.000_Length_813	p1	(T)14	14	653	666
Locus_12846_Transcript_2/2_Confidence_1.000_Length_731	p1	(T)14	14	571	584
Locus_12849_Transcript_1/6_Confidence_0.364_Length_220	p1	(A)11	11	1	11
Locus_12849_Transcript_3/6_Confidence_0.545_Length_1083	p1	(T)12	12	1	12
Locus_12849_Transcript_4/6_Confidence_0.182_Length_504	p1	(T)12	12	1	12
Locus_12849_Transcript_5/6_Confidence_0.455_Length_767	p1	(T)10	10	368	377
Locus_12849_Transcript_6/6_Confidence_0.545_Length_973	p1	(T)12	12	1	12
Locus_12854_Transcript_1/1_Confidence_1.000_Length_249	complex	(C)10(CT)13*	35	5	39
Locus_12865_Transcript_1/1_Confidence_1.000_Length_589	p1	(A)11	11	160	170
Locus_12865_Transcript_1/1_Confidence_1.000_Length_589	p1	(T)18	18	274	291
Locus_12866_Transcript_1/2_Confidence_1.000_Length_1141	p2	(TC)6	12	18	29
Locus_12866_Transcript_1/2_Confidence_1.000_Length_1141	p3	(TCA)6	18	585	602
Locus_12866_Transcript_1/2_Confidence_1.000_Length_1141	p3	(TTC)9	27	955	981
Locus_12866_Transcript_2/2_Confidence_1.000_Length_1126	p3	(TCA)6	18	570	587
Locus_12866_Transcript_2/2_Confidence_1.000_Length_1126	p3	(TTC)9	27	940	966
Locus_12867_Transcript_1/2_Confidence_1.000_Length_2292	p1	(T)11	11	2273	2283
Locus_12867_Transcript_2/2_Confidence_1.000_Length_2159	p1	(T)11	11	2140	2150
Locus_1287_Transcript_2/3_Confidence_0.600_Length_1618	p1	(T)10	10	52	61
Locus_1287_Transcript_3/3_Confidence_0.600_Length_3510	p3	(TTC)5	15	101	115
Locus_12872_Transcript_1/1_Confidence_1.000_Length_628	p1	(T)41	41	1	41
Locus_12874_Transcript_1/2_Confidence_1.000_Length_2043	p2	(TA)6	12	32	43
Locus_12874_Transcript_2/2_Confidence_1.000_Length_2009	p2	(TA)6	12	32	43
Locus_12881_Transcript_1/2_Confidence_1.000_Length_4322	p1	(A)10	10	157	166
Locus_12881_Transcript_1/2_Confidence_1.000_Length_4322	p1	(A)10	10	2997	3006
Locus_12881_Transcript_1/2_Confidence_1.000_Length_4322	p1	(T)13	13	4083	4095
Locus_12881_Transcript_2/2_Confidence_1.000_Length_3975	p1	(A)10	10	2650	2659
Locus_12881_Transcript_2/2_Confidence_1.000_Length_3975	p1	(T)13	13	3736	3748
Locus_12888_Transcript_1/2_Confidence_1.000_Length_955	p2	(TC)7	14	5	18
Locus_12890_Transcript_1/2_Confidence_1.000_Length_1002	p1	(T)10	10	156	165
Locus_12890_Transcript_2/2_Confidence_1.000_Length_1751	p1	(T)10	10	156	165
Locus_12891_Transcript_1/1_Confidence_1.000_Length_253	p2	(TC)8	16	23	38
Locus_12892_Transcript_1/2_Confidence_1.000_Length_1444	p1	(T)11	11	1	11
Locus_12892_Transcript_2/2_Confidence_1.000_Length_1323	p1	(T)11	11	1	11
Locus_1290_Transcript_1/1_Confidence_1.000_Length_2263	p4	(AAAG)6	24	101	124
Locus_12909_Transcript_1/1_Confidence_1.000_Length_365	p1	(A)11	11	293	303
Locus_12911_Transcript_1/1_Confidence_1.000_Length_776	p1	(A)10	10	767	776
Locus_12920_Transcript_2/4_Confidence_0.700_Length_1745	p2	(AT)10	20	23	42
Locus_12920_Transcript_3/4_Confidence_0.400_Length_785	p2	(AT)10	20	23	42
Locus_12920_Transcript_4/4_Confidence_0.700_Length_1745	p2	(AT)10	20	23	42
Locus_1293_Transcript_1/1_Confidence_1.000_Length_1274	p1	(A)10	10	364	373
Locus_1293_Transcript_1/1_Confidence_1.000_Length_1274	p2	(GA)6	12	1259	1270
Locus_12934_Transcript_1/2_Confidence_1.000_Length_1721	p6	(ACCAAA)5	30	873	902
Locus_12937_Transcript_1/1_Confidence_1.000_Length_887	p3	(TTA)5	15	126	140
Locus_12939_Transcript_1/2_Confidence_1.000_Length_3418	p1	(A)15	15	469	483
Locus_12939_Transcript_2/2_Confidence_1.000_Length_3539	p1	(A)15	15	469	483
Locus_12940_Transcript_1/1_Confidence_1.000_Length_1061	p1	(A)16	16	462	477
Locus_12940_Transcript_1/1_Confidence_1.000_Length_1061	p1	(T)11	11	597	607
Locus_12945_Transcript_2/2_Confidence_1.000_Length_1151	p1	(T)11	11	1016	1026
Locus_12947_Transcript_1/3_Confidence_0.667_Length_1824	p2	(AT)8	16	1555	1570
Locus_12947_Transcript_3/3_Confidence_0.667_Length_1792	p2	(AT)8	16	1523	1538
Locus_12948_Transcript_1/2_Confidence_1.000_Length_856	p3	(ATG)5	15	288	302
Locus_12948_Transcript_2/2_Confidence_1.000_Length_950	p3	(ATG)5	15	288	302
Locus_1296_Transcript_1/2_Confidence_1.000_Length_2912	p1	(T)10	10	1463	1472
Locus_1296_Transcript_2/2_Confidence_1.000_Length_2311	p1	(T)10	10	862	871
Locus_12960_Transcript_1/1_Confidence_1.000_Length_170	p2	(CT)20	40	1	40
Locus_12968_Transcript_1/1_Confidence_1.000_Length_1502	p1	(A)18	18	1485	1502
Locus_1297_Transcript_1/3_Confidence_0.667_Length_1628	p1	(T)11	11	203	213
Locus_1297_Transcript_2/3_Confidence_0.667_Length_2332	p1	(T)11	11	203	213
Locus_1297_Transcript_2/3_Confidence_0.667_Length_2332	p3	(GCT)5	15	1446	1460
Locus_1297_Transcript_3/3_Confidence_0.667_Length_2440	p1	(T)11	11	203	213
Locus_1297_Transcript_3/3_Confidence_0.667_Length_2440	p3	(GCT)5	15	1554	1568
Locus_12979_Transcript_1/1_Confidence_1.000_Length_970	p3	(GAG)6	18	912	929
Locus_12982_Transcript_1/2_Confidence_1.000_Length_1583	p1	(A)15	15	1422	1436
Locus_12982_Transcript_2/2_Confidence_1.000_Length_416	p1	(A)15	15	255	269
Locus_12986_Transcript_1/1_Confidence_1.000_Length_483	p1	(T)11	11	440	450
Locus_12993_Transcript_1/1_Confidence_1.000_Length_1465	p2	(AG)6	12	1070	1081
Locus_12999_Transcript_1/1_Confidence_1.000_Length_268	p2	(TC)7	14	70	83
Locus_13008_Transcript_1/2_Confidence_1.000_Length_592	p1	(T)10	10	34	43
Locus_13008_Transcript_2/2_Confidence_1.000_Length_570	p1	(T)10	10	34	43
Locus_1301_Transcript_1/1_Confidence_1.000_Length_1047	p1	(A)12	12	1036	1047
Locus_13012_Transcript_1/1_Confidence_1.000_Length_595	p1	(T)11	11	1	11
Locus_13013_Transcript_1/2_Confidence_1.000_Length_1566	p1	(A)12	12	1555	1566
Locus_13013_Transcript_2/2_Confidence_1.000_Length_855	p1	(A)12	12	844	855
Locus_13016_Transcript_1/1_Confidence_1.000_Length_1493	p2	(CT)8	16	27	42
Locus_13016_Transcript_1/1_Confidence_1.000_Length_1493	complex	(A)11gtaacatttttgtttgtttgtttgtttctaattaa(T)10	56	1438	1493
Locus_13018_Transcript_1/2_Confidence_1.000_Length_1103	p2	(GA)12	24	947	970
Locus_13018_Transcript_1/2_Confidence_1.000_Length_1103	p2	(TC)11	22	1082	1103
Locus_13018_Transcript_2/2_Confidence_1.000_Length_531	p2	(GA)12	24	375	398
Locus_13018_Transcript_2/2_Confidence_1.000_Length_531	p2	(TC)11	22	510	531
Locus_13025_Transcript_1/3_Confidence_0.333_Length_641	p1	(T)10	10	480	489
Locus_13025_Transcript_2/3_Confidence_0.667_Length_812	p1	(T)10	10	651	660
Locus_13025_Transcript_3/3_Confidence_0.500_Length_642	p1	(T)10	10	481	490
Locus_13028_Transcript_1/1_Confidence_1.000_Length_475	complex	(T)11cttcttctcct(A)13	35	112	146
Locus_13031_Transcript_1/2_Confidence_1.000_Length_1023	p1	(T)20	20	318	337
Locus_13031_Transcript_2/2_Confidence_1.000_Length_834	p1	(T)20	20	318	337
Locus_13033_Transcript_1/3_Confidence_0.400_Length_602	p1	(T)13	13	500	512
Locus_13033_Transcript_2/3_Confidence_0.600_Length_607	p1	(T)13	13	500	512
Locus_13033_Transcript_3/3_Confidence_0.600_Length_607	p1	(T)13	13	500	512
Locus_13036_Transcript_1/1_Confidence_1.000_Length_1208	p1	(T)10	10	32	41
Locus_1304_Transcript_2/3_Confidence_0.667_Length_1842	p1	(T)10	10	1557	1566
Locus_13045_Transcript_1/3_Confidence_0.600_Length_376	p1	(T)10	10	49	58
Locus_13046_Transcript_2/2_Confidence_1.000_Length_353	p1	(A)11	11	315	325
Locus_13049_Transcript_1/1_Confidence_1.000_Length_1228	p1	(A)13	13	5	17
Locus_13056_Transcript_1/1_Confidence_1.000_Length_1925	p1	(T)11	11	1	11
Locus_13057_Transcript_1/2_Confidence_1.000_Length_1567	p3	(CTC)8	24	748	771
Locus_13058_Transcript_1/2_Confidence_1.000_Length_1279	p2	(AG)8	16	442	457
Locus_13058_Transcript_2/2_Confidence_1.000_Length_1700	p2	(AG)8	16	442	457
Locus_1306_Transcript_1/1_Confidence_1.000_Length_2343	p1	(T)12	12	1	12
Locus_13065_Transcript_1/1_Confidence_1.000_Length_242	complex	(T)11c(T)11	23	202	224
Locus_13075_Transcript_1/3_Confidence_0.714_Length_885	p2	(TC)12	24	15	38
Locus_13075_Transcript_2/3_Confidence_0.714_Length_905	p2	(TC)12	24	15	38
Locus_13075_Transcript_3/3_Confidence_0.714_Length_832	p2	(TC)12	24	15	38
Locus_13076_Transcript_2/3_Confidence_0.600_Length_1256	p1	(T)11	11	13	23
Locus_13078_Transcript_1/2_Confidence_1.000_Length_769	p2	(TC)7	14	72	85
Locus_13097_Transcript_1/2_Confidence_1.000_Length_747	p1	(T)10	10	307	316
Locus_13097_Transcript_2/2_Confidence_1.000_Length_1307	p1	(T)10	10	307	316
Locus_13099_Transcript_1/1_Confidence_1.000_Length_796	p1	(T)12	12	21	32
Locus_13100_Transcript_1/2_Confidence_1.000_Length_567	p2	(CT)8	16	152	167
Locus_13100_Transcript_2/2_Confidence_1.000_Length_545	p2	(CT)8	16	152	167
Locus_13102_Transcript_1/1_Confidence_1.000_Length_352	p3	(CTG)5	15	141	155
Locus_13110_Transcript_2/3_Confidence_0.600_Length_945	p1	(T)10	10	711	720
Locus_13110_Transcript_3/3_Confidence_0.600_Length_992	p1	(T)10	10	758	767
Locus_13113_Transcript_2/4_Confidence_0.625_Length_705	p1	(T)10	10	593	602
Locus_13118_Transcript_1/1_Confidence_1.000_Length_972	p1	(T)10	10	75	84
Locus_13120_Transcript_1/2_Confidence_1.000_Length_2031	p2	(CT)6	12	122	133
Locus_13120_Transcript_1/2_Confidence_1.000_Length_2031	p1	(A)12	12	1889	1900
Locus_13120_Transcript_2/2_Confidence_1.000_Length_1909	p2	(CT)6	12	122	133
Locus_13120_Transcript_2/2_Confidence_1.000_Length_1909	p1	(A)12	12	1767	1778
Locus_13134_Transcript_1/1_Confidence_1.000_Length_1240	p1	(A)11	11	475	485
Locus_13134_Transcript_1/1_Confidence_1.000_Length_1240	p2	(AT)7	14	1098	1111
Locus_1314_Transcript_1/1_Confidence_1.000_Length_1418	p1	(G)10	10	260	269
Locus_13141_Transcript_1/2_Confidence_1.000_Length_2367	p2	(CT)12	24	191	214
Locus_13144_Transcript_1/1_Confidence_1.000_Length_1117	p1	(A)12	12	197	208
Locus_13146_Transcript_1/3_Confidence_0.200_Length_150	p2	(AG)10	20	21	40
Locus_13146_Transcript_2/3_Confidence_0.300_Length_507	complex	(AG)10(GA)7	34	363	396
Locus_13146_Transcript_3/3_Confidence_0.700_Length_402	p2	(AG)18	36	363	398
Locus_13147_Transcript_1/1_Confidence_1.000_Length_936	p3	(CAT)5	15	812	826
Locus_1315_Transcript_1/5_Confidence_0.636_Length_1780	p3	(GTA)5	15	199	213
Locus_1315_Transcript_2/5_Confidence_0.636_Length_1863	p3	(GTA)5	15	199	213
Locus_1315_Transcript_3/5_Confidence_0.545_Length_1843	p3	(GTA)5	15	199	213
Locus_1315_Transcript_4/5_Confidence_0.636_Length_2069	p3	(GTA)5	15	199	213
Locus_1315_Transcript_5/5_Confidence_0.636_Length_1780	p3	(GTA)5	15	199	213
Locus_1316_Transcript_3/3_Confidence_0.667_Length_6334	p3	(TCA)5	15	4791	4805
Locus_13176_Transcript_1/1_Confidence_1.000_Length_966	p2	(GA)8	16	1	16
Locus_13182_Transcript_1/1_Confidence_1.000_Length_491	p3	(AGG)5	15	44	58
Locus_13182_Transcript_1/1_Confidence_1.000_Length_491	complex	(TTC)5acaccaccaccat(CAG)5	43	164	206
Locus_13188_Transcript_2/3_Confidence_0.429_Length_2100	p1	(T)12	12	178	189
Locus_13188_Transcript_2/3_Confidence_0.429_Length_2100	p6	(CCTCAG)6	36	663	698
Locus_13188_Transcript_3/3_Confidence_0.714_Length_2324	p1	(T)12	12	402	413
Locus_13188_Transcript_3/3_Confidence_0.714_Length_2324	p6	(CCTCAG)6	36	887	922
Locus_13196_Transcript_1/2_Confidence_0.571_Length_1762	p3	(TTC)12	36	169	204
Locus_13196_Transcript_1/2_Confidence_0.571_Length_1762	p3	(CCG)6	18	629	646
Locus_13196_Transcript_1/2_Confidence_0.571_Length_1762	p3	(GGA)8	24	757	780
Locus_13196_Transcript_2/2_Confidence_0.571_Length_1599	p3	(TTC)13	39	3	41
Locus_13196_Transcript_2/2_Confidence_0.571_Length_1599	p3	(CCG)6	18	466	483
Locus_13196_Transcript_2/2_Confidence_0.571_Length_1599	p3	(GGA)8	24	594	617
Locus_13204_Transcript_1/1_Confidence_1.000_Length_417	p1	(A)12	12	13	24
Locus_13205_Transcript_1/1_Confidence_1.000_Length_2804	p2	(CT)6	12	98	109
Locus_13222_Transcript_1/1_Confidence_1.000_Length_601	p1	(T)15	15	417	431
Locus_13223_Transcript_1/1_Confidence_1.000_Length_1899	p1	(T)11	11	1453	1463
Locus_1323_Transcript_1/1_Confidence_1.000_Length_2127	p1	(A)17	17	19	35
Locus_13230_Transcript_1/1_Confidence_1.000_Length_1305	p1	(A)14	14	1292	1305
Locus_13231_Transcript_1/1_Confidence_1.000_Length_211	p1	(T)10	10	53	62
Locus_13234_Transcript_1/1_Confidence_1.000_Length_472	p1	(A)12	12	8	19
Locus_13234_Transcript_1/1_Confidence_1.000_Length_472	p3	(AGA)6	18	258	275
Locus_13236_Transcript_1/1_Confidence_1.000_Length_489	complex	(CTG)5t(TGC)5	31	18	48
Locus_13238_Transcript_1/2_Confidence_1.000_Length_910	p1	(A)12	12	18	29
Locus_13238_Transcript_2/2_Confidence_1.000_Length_1548	p1	(A)12	12	18	29
Locus_13244_Transcript_1/2_Confidence_1.000_Length_821	p1	(T)10	10	338	347
Locus_13245_Transcript_1/1_Confidence_1.000_Length_814	p1	(T)11	11	568	578
Locus_13249_Transcript_1/1_Confidence_1.000_Length_176	p1	(T)15	15	145	159
Locus_1325_Transcript_1/1_Confidence_1.000_Length_383	p1	(A)10	10	131	140
Locus_13250_Transcript_1/1_Confidence_1.000_Length_1041	p1	(T)10	10	1	10
Locus_13253_Transcript_1/1_Confidence_1.000_Length_832	p1	(A)10	10	272	281
Locus_13258_Transcript_1/2_Confidence_1.000_Length_802	p3	(TTC)5	15	709	723
Locus_13258_Transcript_2/2_Confidence_1.000_Length_716	p3	(TTC)5	15	623	637
Locus_1326_Transcript_1/1_Confidence_1.000_Length_3061	p3	(AGG)6	18	2869	2886
Locus_13261_Transcript_1/5_Confidence_0.300_Length_543	complex	(GA)6agagagaa(AG)6	32	480	511
Locus_13261_Transcript_2/5_Confidence_0.600_Length_1159	p1	(A)13	13	152	164
Locus_13261_Transcript_2/5_Confidence_0.600_Length_1159	complex	(GA)6agagagaa(AG)6	32	1096	1127
Locus_13261_Transcript_3/5_Confidence_0.200_Length_396	complex	(GA)6agagagaa(AG)6	32	333	364
Locus_13261_Transcript_4/5_Confidence_0.600_Length_933	complex	(GA)6agagagaa(AG)6	32	870	901
Locus_13261_Transcript_5/5_Confidence_0.600_Length_1060	p1	(A)13	13	152	164
Locus_13261_Transcript_5/5_Confidence_0.600_Length_1060	complex	(GA)6agagagaa(AG)6	32	997	1028
Locus_13262_Transcript_1/2_Confidence_1.000_Length_3526	p1	(T)10	10	85	94
Locus_13262_Transcript_2/2_Confidence_1.000_Length_3339	p1	(T)10	10	85	94
Locus_13264_Transcript_1/1_Confidence_1.000_Length_477	p1	(T)11	11	1	11
Locus_13269_Transcript_2/2_Confidence_1.000_Length_947	p1	(A)17	17	895	911
Locus_13276_Transcript_1/1_Confidence_1.000_Length_231	p1	(T)25	25	207	231
Locus_13278_Transcript_1/1_Confidence_1.000_Length_1158	p3	(AAG)5	15	1	15
Locus_13279_Transcript_1/1_Confidence_1.000_Length_1077	p2	(AT)7	14	980	993
Locus_1328_Transcript_1/1_Confidence_1.000_Length_3739	p3	(GAA)7	21	681	701
Locus_13287_Transcript_1/1_Confidence_1.000_Length_794	p2	(CT)6	12	191	202
Locus_1329_Transcript_1/1_Confidence_1.000_Length_7453	p1	(T)11	11	1	11
Locus_1329_Transcript_1/1_Confidence_1.000_Length_7453	p1	(A)11	11	153	163
Locus_13291_Transcript_1/1_Confidence_1.000_Length_689	p1	(T)10	10	8	17
Locus_13292_Transcript_1/1_Confidence_1.000_Length_1935	p1	(T)22	22	25	46
Locus_13292_Transcript_1/1_Confidence_1.000_Length_1935	p1	(A)20	20	161	180
Locus_13292_Transcript_1/1_Confidence_1.000_Length_1935	p3	(CTC)6	18	1628	1645
Locus_13298_Transcript_1/1_Confidence_1.000_Length_2467	p2	(CT)7	14	112	125
Locus_13298_Transcript_1/1_Confidence_1.000_Length_2467	p1	(T)10	10	2224	2233
Locus_13299_Transcript_1/1_Confidence_1.000_Length_1451	p1	(A)11	11	171	181
Locus_13299_Transcript_1/1_Confidence_1.000_Length_1451	p3	(TCT)9	27	389	415
Locus_13299_Transcript_1/1_Confidence_1.000_Length_1451	p3	(TTG)5	15	1143	1157
Locus_13307_Transcript_1/1_Confidence_1.000_Length_1703	p2	(CT)7	14	1309	1322
Locus_13317_Transcript_1/1_Confidence_1.000_Length_2126	p2	(GA)7	14	2070	2083
Locus_13320_Transcript_1/1_Confidence_1.000_Length_441	p1	(A)13	13	363	375
Locus_13329_Transcript_1/1_Confidence_1.000_Length_277	p3	(CTT)5	15	78	92
Locus_13330_Transcript_1/1_Confidence_1.000_Length_246	p2	(GA)6	12	179	190
Locus_13351_Transcript_3/3_Confidence_0.667_Length_645	p2	(CT)7	14	314	327
Locus_13363_Transcript_1/1_Confidence_1.000_Length_1473	p2	(TC)11	22	225	246
Locus_13363_Transcript_1/1_Confidence_1.000_Length_1473	p2	(CT)6	12	1186	1197
Locus_13368_Transcript_1/1_Confidence_1.000_Length_1451	p2	(AG)14	28	1412	1439
Locus_13370_Transcript_1/1_Confidence_1.000_Length_1339	p1	(A)13	13	2	14
Locus_13371_Transcript_1/1_Confidence_1.000_Length_736	p1	(T)13	13	137	149
Locus_13375_Transcript_2/3_Confidence_0.750_Length_682	p3	(TTC)5	15	364	378
Locus_13377_Transcript_1/2_Confidence_1.000_Length_441	p1	(A)15	15	427	441
Locus_13377_Transcript_2/2_Confidence_1.000_Length_334	p1	(A)15	15	320	334
Locus_13378_Transcript_1/1_Confidence_1.000_Length_123	p1	(A)11	11	17	27
Locus_13379_Transcript_1/1_Confidence_1.000_Length_681	p1	(A)10	10	108	117
Locus_1338_Transcript_3/4_Confidence_0.500_Length_929	p1	(A)14	14	25	38
Locus_13381_Transcript_1/1_Confidence_1.000_Length_425	p1	(T)12	12	414	425
Locus_13388_Transcript_2/2_Confidence_1.000_Length_608	p1	(T)12	12	589	600
Locus_13389_Transcript_1/1_Confidence_1.000_Length_223	p2	(AG)6	12	185	196
Locus_13410_Transcript_1/1_Confidence_1.000_Length_973	p3	(TAA)7	21	681	701
Locus_13419_Transcript_1/3_Confidence_0.400_Length_655	p3	(AAT)6	18	614	631
Locus_13419_Transcript_2/3_Confidence_0.600_Length_2765	p3	(AAT)6	18	2724	2741
Locus_13419_Transcript_3/3_Confidence_0.600_Length_2920	p3	(AAT)6	18	2879	2896
Locus_13429_Transcript_1/1_Confidence_1.000_Length_374	complex	(TC)8ctccttcacgtcgatcggattctctctccggctccgattccattctagggtttctgctcctccggcgaatg(CTC)5	102	58	159
Locus_13430_Transcript_1/1_Confidence_1.000_Length_1103	p2	(GA)8	16	167	182
Locus_13434_Transcript_1/1_Confidence_1.000_Length_341	p1	(T)13	13	329	341
Locus_13439_Transcript_1/1_Confidence_1.000_Length_499	p1	(T)18	18	467	484
Locus_13445_Transcript_3/5_Confidence_0.556_Length_831	p1	(A)11	11	3	13
Locus_13447_Transcript_1/1_Confidence_1.000_Length_755	p3	(TTC)5	15	1	15
Locus_13447_Transcript_1/1_Confidence_1.000_Length_755	p3	(CTT)5	15	180	194
Locus_13449_Transcript_1/2_Confidence_1.000_Length_2174	p1	(C)10	10	2165	2174
Locus_13451_Transcript_1/3_Confidence_0.667_Length_1410	p1	(T)10	10	1180	1189
Locus_13451_Transcript_2/3_Confidence_0.500_Length_715	p2	(TC)7	14	515	528
Locus_13451_Transcript_3/3_Confidence_0.500_Length_1467	p1	(T)10	10	1237	1246
Locus_13457_Transcript_3/4_Confidence_0.750_Length_1529	p2	(CA)7	14	1010	1023
Locus_13458_Transcript_1/1_Confidence_1.000_Length_304	p3	(AGA)10	30	274	303
Locus_1346_Transcript_1/1_Confidence_1.000_Length_874	p1	(A)12	12	29	40
Locus_13464_Transcript_1/1_Confidence_1.000_Length_365	p1	(T)19	19	347	365
Locus_13473_Transcript_1/1_Confidence_1.000_Length_580	p2	(AG)6	12	537	548
Locus_13479_Transcript_1/5_Confidence_0.400_Length_670	p1	(A)10	10	11	20
Locus_13479_Transcript_2/5_Confidence_0.600_Length_1287	p1	(A)10	10	11	20
Locus_13479_Transcript_3/5_Confidence_0.600_Length_1256	p1	(A)10	10	11	20
Locus_13479_Transcript_4/5_Confidence_0.500_Length_1236	p1	(A)10	10	11	20
Locus_13479_Transcript_5/5_Confidence_0.600_Length_1253	p1	(A)10	10	11	20
Locus_1348_Transcript_2/2_Confidence_1.000_Length_3393	p2	(AG)6	12	3280	3291
Locus_13484_Transcript_1/1_Confidence_1.000_Length_447	p3	(TTC)7	21	103	123
Locus_13486_Transcript_1/2_Confidence_1.000_Length_2409	p2	(GA)10	20	2389	2408
Locus_13486_Transcript_2/2_Confidence_1.000_Length_1092	p2	(GA)10	20	1072	1091
Locus_13490_Transcript_3/4_Confidence_0.571_Length_2999	p1	(A)10	10	794	803
Locus_13493_Transcript_1/1_Confidence_1.000_Length_953	p1	(T)12	12	524	535
Locus_13496_Transcript_1/2_Confidence_1.000_Length_1351	p2	(CT)9	18	1334	1351
Locus_13496_Transcript_2/2_Confidence_1.000_Length_1477	p2	(CT)9	18	1460	1477
Locus_1350_Transcript_3/3_Confidence_0.600_Length_3599	p3	(TCT)7	21	450	470
Locus_13503_Transcript_1/1_Confidence_1.000_Length_2472	p1	(T)10	10	1108	1117
Locus_13507_Transcript_1/1_Confidence_1.000_Length_279	p1	(T)14	14	249	262
Locus_13510_Transcript_1/4_Confidence_0.571_Length_1171	p1	(A)11	11	1161	1171
Locus_13510_Transcript_2/4_Confidence_0.571_Length_1176	p1	(A)11	11	1166	1176
Locus_13510_Transcript_3/4_Confidence_0.286_Length_1272	p1	(A)11	11	1262	1272
Locus_13510_Transcript_4/4_Confidence_0.429_Length_1171	p1	(A)11	11	1161	1171
Locus_13517_Transcript_1/1_Confidence_1.000_Length_3394	p1	(A)10	10	64	73
Locus_13518_Transcript_1/1_Confidence_1.000_Length_2083	p1	(T)12	12	1701	1712
Locus_13518_Transcript_1/1_Confidence_1.000_Length_2083	complex	(AG)7gagaggagag(GA)9	42	2025	2066
Locus_13525_Transcript_1/1_Confidence_1.000_Length_746	p2	(CT)6	12	40	51
Locus_13527_Transcript_1/1_Confidence_1.000_Length_798	p1	(T)18	18	778	795
Locus_13534_Transcript_1/3_Confidence_0.545_Length_1228	p1	(A)10	10	1040	1049
Locus_13534_Transcript_2/3_Confidence_0.818_Length_1221	p1	(A)10	10	1033	1042
Locus_13534_Transcript_3/3_Confidence_0.727_Length_1082	p1	(A)10	10	894	903
Locus_13542_Transcript_1/1_Confidence_1.000_Length_344	p1	(A)15	15	319	333
Locus_13551_Transcript_3/3_Confidence_0.571_Length_2508	p1	(T)10	10	308	317
Locus_13556_Transcript_1/2_Confidence_1.000_Length_4160	p1	(A)10	10	184	193
Locus_13556_Transcript_2/2_Confidence_1.000_Length_1398	p1	(A)10	10	184	193
Locus_1356_Transcript_3/4_Confidence_0.500_Length_486	p2	(CA)12	24	336	359
Locus_13562_Transcript_1/1_Confidence_1.000_Length_635	p4	(CGAT)5	20	380	399
Locus_13565_Transcript_1/2_Confidence_1.000_Length_1573	p1	(A)12	12	859	870
Locus_13565_Transcript_2/2_Confidence_1.000_Length_1913	p1	(A)12	12	859	870
Locus_13566_Transcript_1/3_Confidence_0.667_Length_620	p1	(A)10	10	9	18
Locus_13566_Transcript_2/3_Confidence_0.667_Length_878	p1	(A)10	10	9	18
Locus_13566_Transcript_3/3_Confidence_0.667_Length_748	p1	(A)10	10	9	18
Locus_13567_Transcript_6/8_Confidence_0.312_Length_890	p1	(A)11	11	29	39
Locus_1357_Transcript_1/1_Confidence_1.000_Length_1328	p2	(AG)6	12	105	116
Locus_1358_Transcript_2/6_Confidence_0.600_Length_2310	p1	(T)15	15	1056	1070
Locus_1358_Transcript_3/6_Confidence_0.600_Length_2348	p1	(T)15	15	1170	1184
Locus_1358_Transcript_4/6_Confidence_0.600_Length_2541	p1	(T)15	15	1056	1070
Locus_1358_Transcript_6/6_Confidence_0.600_Length_2234	p1	(T)15	15	1056	1070
Locus_13580_Transcript_1/1_Confidence_1.000_Length_1086	p1	(T)12	12	1047	1058
Locus_13582_Transcript_1/1_Confidence_1.000_Length_1831	p2	(AG)6	12	3	14
Locus_13585_Transcript_1/2_Confidence_1.000_Length_664	complex	(GA)15gg(GA)12	56	1	56
Locus_13585_Transcript_2/2_Confidence_1.000_Length_541	complex	(GA)15gg(GA)12	56	1	56
Locus_13589_Transcript_2/2_Confidence_1.000_Length_620	p2	(GT)6	12	486	497
Locus_13591_Transcript_1/2_Confidence_1.000_Length_1723	p1	(A)19	19	1	19
Locus_13594_Transcript_1/1_Confidence_1.000_Length_997	p2	(AG)6	12	213	224
Locus_13594_Transcript_1/1_Confidence_1.000_Length_997	p2	(AG)6	12	410	421
Locus_13595_Transcript_1/1_Confidence_1.000_Length_1213	p1	(A)12	12	178	189
Locus_13596_Transcript_1/1_Confidence_1.000_Length_712	p1	(T)11	11	6	16
Locus_136_Transcript_1/5_Confidence_0.636_Length_2091	p2	(CT)11	22	110	131
Locus_136_Transcript_2/5_Confidence_0.636_Length_2181	p2	(CT)13	26	110	135
Locus_136_Transcript_3/5_Confidence_0.364_Length_1247	p3	(ATT)5	15	49	63
Locus_136_Transcript_4/5_Confidence_0.636_Length_2774	p2	(CT)13	26	110	135
Locus_136_Transcript_5/5_Confidence_0.636_Length_2095	p2	(CT)13	26	110	135
Locus_13600_Transcript_1/1_Confidence_1.000_Length_448	p1	(T)12	12	1	12
Locus_13601_Transcript_1/1_Confidence_1.000_Length_1527	p2	(TC)8	16	5	20
Locus_13602_Transcript_1/1_Confidence_1.000_Length_851	p2	(CT)6	12	26	37
Locus_13605_Transcript_1/1_Confidence_1.000_Length_2093	p2	(AG)6	12	1894	1905
Locus_13606_Transcript_1/2_Confidence_1.000_Length_420	p3	(TTC)5	15	112	126
Locus_13606_Transcript_1/2_Confidence_1.000_Length_420	p1	(T)12	12	385	396
Locus_13606_Transcript_2/2_Confidence_1.000_Length_552	p3	(TTC)5	15	112	126
Locus_13609_Transcript_1/1_Confidence_1.000_Length_962	p1	(T)21	21	1	21
Locus_13609_Transcript_1/1_Confidence_1.000_Length_962	p1	(A)12	12	846	857
Locus_13610_Transcript_3/3_Confidence_0.600_Length_898	p3	(TTC)9	27	507	533
Locus_13615_Transcript_1/1_Confidence_1.000_Length_303	p1	(A)15	15	26	40
Locus_13617_Transcript_1/1_Confidence_1.000_Length_1397	complex	(TTC)5gttatcactactactctttggttgagtgtgtccttctgagaaacaccataa(TTC)5	81	873	953
Locus_1362_Transcript_1/3_Confidence_0.400_Length_365	p1	(A)10	10	356	365
Locus_1362_Transcript_2/3_Confidence_0.400_Length_303	p1	(A)10	10	294	303
Locus_1362_Transcript_3/3_Confidence_0.600_Length_304	p1	(A)10	10	295	304
Locus_13621_Transcript_1/1_Confidence_1.000_Length_1489	p2	(TC)14	28	5	32
Locus_13622_Transcript_1/5_Confidence_0.182_Length_433	complex	(T)11gttttccttccttttttttcactcccctctttgccctgccttcccttccgatcaagatcagctaccccctcccaaagg(A)12	101	12	112
Locus_13622_Transcript_2/5_Confidence_0.545_Length_2322	p2	(GA)6	12	194	205
Locus_13622_Transcript_2/5_Confidence_0.545_Length_2322	complex	(T)11gttttccttccttttttttcactcccctctttgccctgccttcccttccgatcaagatcagctaccccctcccaaagg(A)12	101	1901	2001
Locus_13622_Transcript_3/5_Confidence_0.636_Length_1697	complex	(T)11gttttccttccttttttttcactcccctctttgccctgccttcccttccgatcaagatcagctaccccctcccaaagg(A)12	101	1276	1376
Locus_13622_Transcript_4/5_Confidence_0.636_Length_2456	p2	(GA)6	12	194	205
Locus_13622_Transcript_4/5_Confidence_0.636_Length_2456	p2	(AT)9	18	1687	1704
Locus_13622_Transcript_4/5_Confidence_0.636_Length_2456	complex	(T)11gttttccttccttttttttcactcccctctttgccctgccttcccttccgatcaagatcagctaccccctcccaaagg(A)12	101	2035	2135
Locus_13622_Transcript_5/5_Confidence_0.636_Length_2328	p2	(GA)6	12	194	205
Locus_13622_Transcript_5/5_Confidence_0.636_Length_2328	complex	(T)11gttttccttccttttttttcactcccctctttgccctgccttcccttccgatcaagatcagctaccccctcccaaagg(A)12	101	1907	2007
Locus_13624_Transcript_1/2_Confidence_1.000_Length_808	p1	(A)14	14	19	32
Locus_13624_Transcript_1/2_Confidence_1.000_Length_808	p2	(GA)6	12	674	685
Locus_13624_Transcript_2/2_Confidence_1.000_Length_952	p1	(A)14	14	19	32
Locus_13624_Transcript_2/2_Confidence_1.000_Length_952	p2	(GA)6	12	818	829
Locus_13629_Transcript_1/1_Confidence_1.000_Length_2673	p2	(AT)6	12	2595	2606
Locus_1365_Transcript_1/1_Confidence_1.000_Length_4121	p3	(GAA)6	18	3975	3992
Locus_13659_Transcript_1/2_Confidence_1.000_Length_3053	p2	(GA)17	34	2	35
Locus_13659_Transcript_1/2_Confidence_1.000_Length_3053	p2	(AT)9	18	3036	3053
Locus_13659_Transcript_2/2_Confidence_1.000_Length_3009	p2	(GA)17	34	2	35
Locus_13659_Transcript_2/2_Confidence_1.000_Length_3009	p2	(AT)9	18	2992	3009
Locus_13660_Transcript_1/1_Confidence_1.000_Length_325	p1	(T)10	10	31	40
Locus_13664_Transcript_1/1_Confidence_1.000_Length_1731	p3	(TGC)5	15	1590	1604
Locus_13670_Transcript_1/2_Confidence_1.000_Length_765	p2	(TC)13	26	484	509
Locus_13670_Transcript_2/2_Confidence_1.000_Length_453	p2	(TC)13	26	172	197
Locus_13680_Transcript_1/1_Confidence_1.000_Length_1117	p1	(A)10	10	1108	1117
Locus_13683_Transcript_1/1_Confidence_1.000_Length_576	p1	(A)10	10	125	134
Locus_13686_Transcript_1/5_Confidence_0.600_Length_1088	p1	(T)11	11	794	804
Locus_13686_Transcript_2/5_Confidence_0.600_Length_1109	p1	(T)11	11	818	828
Locus_13686_Transcript_3/5_Confidence_0.600_Length_1192	p1	(T)11	11	898	908
Locus_13686_Transcript_4/5_Confidence_0.700_Length_1444	p1	(T)11	11	1150	1160
Locus_13686_Transcript_5/5_Confidence_0.600_Length_1112	p1	(T)11	11	818	828
Locus_13687_Transcript_1/1_Confidence_1.000_Length_458	p2	(CT)11	22	21	42
Locus_13689_Transcript_1/1_Confidence_1.000_Length_858	p2	(TA)6	12	269	280
Locus_1369_Transcript_1/2_Confidence_1.000_Length_1570	p1	(T)10	10	1380	1389
Locus_1369_Transcript_2/2_Confidence_1.000_Length_1085	p1	(A)15	15	1	15
Locus_1369_Transcript_2/2_Confidence_1.000_Length_1085	p1	(T)10	10	895	904
Locus_13694_Transcript_1/1_Confidence_1.000_Length_632	p2	(GA)6	12	544	555
Locus_13696_Transcript_1/3_Confidence_0.667_Length_1704	p1	(A)10	10	36	45
Locus_13696_Transcript_3/3_Confidence_0.500_Length_1573	p1	(A)10	10	36	45
Locus_13698_Transcript_1/1_Confidence_1.000_Length_1132	p1	(A)10	10	878	887
Locus_137_Transcript_1/2_Confidence_1.000_Length_962	p1	(T)10	10	263	272
Locus_137_Transcript_2/2_Confidence_1.000_Length_818	p1	(T)10	10	263	272
Locus_13701_Transcript_1/1_Confidence_1.000_Length_753	p2	(TC)7	14	294	307
Locus_13709_Transcript_1/2_Confidence_1.000_Length_2660	p6	(CTTCTC)6	36	226	261
Locus_13709_Transcript_2/2_Confidence_1.000_Length_700	p6	(CTTCTC)6	36	226	261
Locus_13712_Transcript_1/1_Confidence_1.000_Length_542	p1	(T)10	10	298	307
Locus_13714_Transcript_1/1_Confidence_1.000_Length_1878	p1	(T)15	15	1857	1871
Locus_13715_Transcript_1/1_Confidence_1.000_Length_216	p2	(AT)8	16	195	210
Locus_1372_Transcript_1/4_Confidence_0.700_Length_1140	p1	(T)10	10	1	10
Locus_1372_Transcript_1/4_Confidence_0.700_Length_1140	p2	(AG)7	14	1064	1077
Locus_1372_Transcript_2/4_Confidence_0.700_Length_1207	p1	(T)10	10	1	10
Locus_1372_Transcript_2/4_Confidence_0.700_Length_1207	p1	(T)12	12	660	671
Locus_1372_Transcript_2/4_Confidence_0.700_Length_1207	p2	(AG)7	14	1131	1144
Locus_1372_Transcript_3/4_Confidence_0.700_Length_1186	p1	(T)10	10	1	10
Locus_1372_Transcript_3/4_Confidence_0.700_Length_1186	p2	(AC)8	16	536	551
Locus_1372_Transcript_3/4_Confidence_0.700_Length_1186	p2	(AG)7	14	1110	1123
Locus_1372_Transcript_4/4_Confidence_0.700_Length_1070	p1	(T)10	10	1	10
Locus_1372_Transcript_4/4_Confidence_0.700_Length_1070	p2	(AG)7	14	994	1007
Locus_13721_Transcript_2/2_Confidence_1.000_Length_2094	p2	(AG)9	18	2042	2059
Locus_13722_Transcript_1/1_Confidence_1.000_Length_2151	complex	(T)12aaaaaaagttatacaaaggaaaggatggctgcctaattcaccactcgcttttccgtttctgcccctatcatcaaa(ATC)5	102	170	271
Locus_13737_Transcript_1/1_Confidence_1.000_Length_1137	p1	(T)11	11	640	650
Locus_13746_Transcript_4/5_Confidence_0.500_Length_1184	p2	(GA)6	12	1043	1054
Locus_1375_Transcript_1/1_Confidence_1.000_Length_1899	p1	(T)20	20	124	143
Locus_13751_Transcript_1/1_Confidence_1.000_Length_2805	p1	(A)15	15	277	291
Locus_13751_Transcript_1/1_Confidence_1.000_Length_2805	p4	(TTCC)5	20	2586	2605
Locus_13753_Transcript_1/1_Confidence_1.000_Length_1099	p1	(T)15	15	961	975
Locus_13757_Transcript_1/1_Confidence_1.000_Length_454	complex	(A)10ctaggcaagaagtctatacaaaaaaagt(G)10	48	31	78
Locus_1376_Transcript_1/1_Confidence_1.000_Length_1039	p1	(T)12	12	1028	1039
Locus_13760_Transcript_1/3_Confidence_0.400_Length_726	p3	(TTC)5	15	397	411
Locus_13760_Transcript_3/3_Confidence_0.600_Length_973	p3	(TTC)5	15	644	658
Locus_13767_Transcript_1/1_Confidence_1.000_Length_1398	p1	(A)11	11	7	17
Locus_13774_Transcript_1/1_Confidence_1.000_Length_1762	p2	(TC)6	12	1348	1359
Locus_13774_Transcript_1/1_Confidence_1.000_Length_1762	complex	(A)14gaaaattccgacgagaaagaagatcgagagatctgaaaatgttgccgaagcagcgcactggcttcttcgtcttgtcggaag(T)17	112	1651	1762
Locus_13776_Transcript_1/1_Confidence_1.000_Length_630	p1	(A)12	12	30	41
Locus_13782_Transcript_1/1_Confidence_1.000_Length_1016	p1	(T)22	22	989	1010
Locus_13789_Transcript_1/1_Confidence_1.000_Length_510	p1	(T)14	14	497	510
Locus_1379_Transcript_1/1_Confidence_1.000_Length_1133	p1	(A)21	21	139	159
Locus_13798_Transcript_1/1_Confidence_1.000_Length_332	p3	(AAT)5	15	75	89
Locus_138_Transcript_5/8_Confidence_0.533_Length_1102	p1	(T)16	16	1	16
Locus_1380_Transcript_1/6_Confidence_0.467_Length_578	p1	(A)10	10	569	578
Locus_1380_Transcript_2/6_Confidence_0.467_Length_578	p1	(A)10	10	569	578
Locus_1380_Transcript_3/6_Confidence_0.600_Length_952	p1	(A)10	10	943	952
Locus_1380_Transcript_4/6_Confidence_0.467_Length_737	p1	(A)10	10	728	737
Locus_1380_Transcript_5/6_Confidence_0.467_Length_1093	p1	(A)10	10	1084	1093
Locus_1380_Transcript_6/6_Confidence_0.467_Length_578	p1	(A)10	10	569	578
Locus_13803_Transcript_1/1_Confidence_1.000_Length_855	p1	(T)11	11	31	41
Locus_13804_Transcript_1/2_Confidence_0.636_Length_333	complex	(AG)20tttgttgcagcgatga(AG)6	68	145	212
Locus_13804_Transcript_2/2_Confidence_0.727_Length_2105	complex	(GA)20gtttgttgcagcgatga(AG)6	69	1916	1984
Locus_13810_Transcript_1/1_Confidence_1.000_Length_132	p1	(T)10	10	1	10
Locus_13813_Transcript_2/3_Confidence_0.667_Length_1195	p1	(A)10	10	1186	1195
Locus_13813_Transcript_3/3_Confidence_0.667_Length_1116	p1	(A)10	10	1107	1116
Locus_13814_Transcript_1/1_Confidence_1.000_Length_1039	p3	(TCT)5	15	26	40
Locus_13817_Transcript_1/1_Confidence_1.000_Length_2058	p3	(CAT)5	15	1440	1454
Locus_13818_Transcript_1/1_Confidence_1.000_Length_125	p1	(A)20	20	1	20
Locus_13825_Transcript_1/1_Confidence_1.000_Length_377	p1	(A)10	10	14	23
Locus_1383_Transcript_1/1_Confidence_1.000_Length_3227	p3	(GAG)5	15	213	227
Locus_13835_Transcript_1/1_Confidence_1.000_Length_609	complex	(A)13g(A)10	24	585	608
Locus_13852_Transcript_2/2_Confidence_1.000_Length_1211	p1	(A)12	12	1181	1192
Locus_13859_Transcript_1/1_Confidence_1.000_Length_334	p1	(C)13	13	322	334
Locus_1386_Transcript_1/2_Confidence_1.000_Length_1720	p1	(A)10	10	1711	1720
Locus_1386_Transcript_2/2_Confidence_1.000_Length_1236	p1	(A)10	10	77	86
Locus_1386_Transcript_2/2_Confidence_1.000_Length_1236	p1	(A)10	10	1227	1236
Locus_13862_Transcript_1/1_Confidence_1.000_Length_285	p1	(A)11	11	72	82
Locus_1387_Transcript_1/2_Confidence_1.000_Length_1409	p3	(TGC)5	15	440	454
Locus_1387_Transcript_2/2_Confidence_1.000_Length_1348	p3	(TGC)5	15	440	454
Locus_13881_Transcript_1/1_Confidence_1.000_Length_668	p1	(A)12	12	657	668
Locus_13882_Transcript_1/1_Confidence_1.000_Length_171	p2	(TC)6	12	10	21
Locus_13884_Transcript_1/1_Confidence_1.000_Length_1100	p1	(A)10	10	142	151
Locus_1389_Transcript_1/1_Confidence_1.000_Length_757	p2	(AG)6	12	256	267
Locus_13899_Transcript_1/1_Confidence_1.000_Length_2255	complex	(GA)8aaaaaggggagggcgactgggaaacactcgagaatcaatttcactcatatttccccaacttccccagcccttttttccaataccctt(TTC)9	130	14	143
Locus_139_Transcript_2/2_Confidence_1.000_Length_1900	p1	(A)11	11	1890	1900
Locus_13900_Transcript_1/3_Confidence_0.667_Length_688	p2	(AG)6	12	631	642
Locus_13900_Transcript_2/3_Confidence_0.667_Length_1029	p2	(AG)6	12	972	983
Locus_13900_Transcript_3/3_Confidence_0.667_Length_790	p2	(AG)6	12	733	744
Locus_13901_Transcript_1/1_Confidence_1.000_Length_696	complex	(AT)10ttgacaggaaattacttgcagaagagagaatagaatatgagagaaaatggattttcttctc(T)10	91	118	208
Locus_13903_Transcript_1/1_Confidence_1.000_Length_1309	p1	(A)16	16	1111	1126
Locus_13913_Transcript_1/1_Confidence_1.000_Length_802	p2	(AT)6	12	630	641
Locus_13927_Transcript_1/2_Confidence_1.000_Length_1380	p1	(A)17	17	111	127
Locus_13927_Transcript_2/2_Confidence_1.000_Length_1302	p1	(A)17	17	111	127
Locus_13928_Transcript_1/2_Confidence_1.000_Length_721	p2	(GA)8	16	75	90
Locus_13928_Transcript_2/2_Confidence_1.000_Length_641	p2	(GA)8	16	75	90
Locus_13930_Transcript_1/1_Confidence_1.000_Length_1918	p3	(GCA)5	15	1074	1088
Locus_13935_Transcript_1/1_Confidence_1.000_Length_513	p2	(AG)6	12	207	218
Locus_13941_Transcript_1/1_Confidence_1.000_Length_276	p6	(TGGGTT)5	30	231	260
Locus_13953_Transcript_1/2_Confidence_1.000_Length_755	p1	(T)11	11	608	618
Locus_13953_Transcript_2/2_Confidence_1.000_Length_642	p1	(T)11	11	495	505
Locus_13954_Transcript_1/1_Confidence_1.000_Length_1548	p1	(A)13	13	259	271
Locus_13958_Transcript_1/1_Confidence_1.000_Length_855	p1	(A)11	11	845	855
Locus_1396_Transcript_1/1_Confidence_1.000_Length_608	p2	(TC)6	12	221	232
Locus_13964_Transcript_1/3_Confidence_0.714_Length_1494	p3	(GAA)8	24	1085	1108
Locus_13964_Transcript_1/3_Confidence_0.714_Length_1494	p2	(TC)12	24	1381	1404
Locus_13964_Transcript_2/3_Confidence_0.714_Length_1828	p3	(GAA)8	24	1419	1442
Locus_13964_Transcript_2/3_Confidence_0.714_Length_1828	p2	(TC)12	24	1715	1738
Locus_13964_Transcript_3/3_Confidence_0.714_Length_1704	p3	(GAA)8	24	1295	1318
Locus_13964_Transcript_3/3_Confidence_0.714_Length_1704	p2	(TC)12	24	1591	1614
Locus_13965_Transcript_1/1_Confidence_1.000_Length_2948	complex	(A)10(AAG)6*	26	2909	2934
Locus_13975_Transcript_1/1_Confidence_1.000_Length_835	p1	(T)12	12	147	158
Locus_13982_Transcript_1/1_Confidence_1.000_Length_428	p1	(T)11	11	1	11
Locus_13995_Transcript_1/7_Confidence_0.611_Length_1397	p1	(T)10	10	1366	1375
Locus_13995_Transcript_2/7_Confidence_0.611_Length_1407	p1	(T)10	10	1376	1385
Locus_13995_Transcript_3/7_Confidence_0.667_Length_1406	p1	(T)10	10	1375	1384
Locus_13995_Transcript_4/7_Confidence_0.556_Length_1491	p1	(T)10	10	1460	1469
Locus_13995_Transcript_6/7_Confidence_0.556_Length_1407	p1	(T)10	10	1376	1385
Locus_13995_Transcript_7/7_Confidence_0.667_Length_1407	p1	(T)10	10	1376	1385
Locus_13998_Transcript_1/1_Confidence_1.000_Length_276	p1	(T)11	11	19	29
Locus_14_Transcript_1/1_Confidence_1.000_Length_2979	p3	(TCT)6	18	23	40
Locus_140_Transcript_1/1_Confidence_1.000_Length_1917	p3	(TCT)6	18	71	88
Locus_1400_Transcript_4/4_Confidence_0.667_Length_1443	p5	(CAAAC)5	25	43	67
Locus_14007_Transcript_1/4_Confidence_0.556_Length_1103	p3	(TTC)7	21	751	771
Locus_14007_Transcript_2/4_Confidence_0.667_Length_1287	p3	(TTC)7	21	807	827
Locus_14007_Transcript_3/4_Confidence_0.556_Length_1159	p3	(TTC)5	15	810	824
Locus_14007_Transcript_4/4_Confidence_0.556_Length_1159	p3	(TTC)7	21	807	827
Locus_14014_Transcript_1/2_Confidence_1.000_Length_2454	p1	(A)11	11	2444	2454
Locus_14014_Transcript_2/2_Confidence_1.000_Length_861	p1	(A)11	11	851	861
Locus_14017_Transcript_1/1_Confidence_1.000_Length_932	p3	(CCT)5	15	428	442
Locus_14019_Transcript_1/3_Confidence_0.600_Length_1741	p2	(AT)8	16	849	864
Locus_14019_Transcript_2/3_Confidence_0.400_Length_1827	p2	(AT)8	16	935	950
Locus_14019_Transcript_3/3_Confidence_0.600_Length_1731	p2	(AT)8	16	839	854
Locus_1403_Transcript_1/6_Confidence_0.583_Length_1208	p3	(TCT)5	15	122	136
Locus_1403_Transcript_3/6_Confidence_0.583_Length_1810	p3	(TCT)5	15	122	136
Locus_1403_Transcript_5/6_Confidence_0.250_Length_1470	p3	(TCT)5	15	122	136
Locus_1403_Transcript_5/6_Confidence_0.250_Length_1470	complex	(TTC)5ttttctgcatttcgaagttttaattgtgtatattgggtttttggtatagtgaagaagggtacaagagatgctagattgattatataccttttttc(T)10c(T)13	134	1310	1443
Locus_1403_Transcript_6/6_Confidence_0.583_Length_1526	p3	(TCT)5	15	122	136
Locus_14031_Transcript_1/1_Confidence_1.000_Length_2134	p2	(TA)6	12	238	249
Locus_14038_Transcript_1/1_Confidence_1.000_Length_2312	p1	(A)10	10	98	107
Locus_14039_Transcript_1/1_Confidence_1.000_Length_435	p1	(T)10	10	243	252
Locus_14041_Transcript_1/1_Confidence_1.000_Length_429	p1	(A)10	10	20	29
Locus_14044_Transcript_1/2_Confidence_1.000_Length_1710	p1	(A)19	19	9	27
Locus_14044_Transcript_2/2_Confidence_1.000_Length_1552	p1	(A)19	19	9	27
Locus_14046_Transcript_1/1_Confidence_1.000_Length_256	p3	(TGG)5	15	159	173
Locus_14047_Transcript_1/2_Confidence_1.000_Length_969	p1	(T)10	10	923	932
Locus_14047_Transcript_2/2_Confidence_1.000_Length_973	p1	(T)10	10	923	932
Locus_1405_Transcript_1/2_Confidence_1.000_Length_4190	p3	(AAG)5	15	1016	1030
Locus_1407_Transcript_1/2_Confidence_1.000_Length_1834	p1	(A)11	11	1684	1694
Locus_1407_Transcript_2/2_Confidence_1.000_Length_1735	p1	(A)11	11	1585	1595
Locus_14070_Transcript_1/2_Confidence_1.000_Length_689	p2	(AT)6	12	82	93
Locus_14070_Transcript_2/2_Confidence_1.000_Length_1202	p2	(AT)6	12	82	93
Locus_14073_Transcript_1/1_Confidence_1.000_Length_175	p1	(A)16	16	30	45
Locus_14076_Transcript_2/4_Confidence_0.667_Length_577	p1	(T)11	11	258	268
Locus_14077_Transcript_1/1_Confidence_1.000_Length_572	p1	(A)10	10	189	198
Locus_1408_Transcript_1/1_Confidence_1.000_Length_5297	p2	(CT)7	14	4875	4888
Locus_14083_Transcript_1/2_Confidence_1.000_Length_629	p3	(CTT)5	15	197	211
Locus_14083_Transcript_2/2_Confidence_1.000_Length_852	p3	(CTT)5	15	197	211
Locus_1409_Transcript_1/2_Confidence_1.000_Length_1893	complex	(CT)6acaacttcccctgcctcgcgc(CT)7	47	124	170
Locus_14092_Transcript_1/1_Confidence_1.000_Length_1142	p3	(TTC)5	15	20	34
Locus_14094_Transcript_1/2_Confidence_1.000_Length_1189	p3	(CTT)5	15	427	441
Locus_14094_Transcript_2/2_Confidence_1.000_Length_1784	p3	(CTT)5	15	427	441
Locus_14096_Transcript_1/1_Confidence_1.000_Length_611	p1	(T)10	10	394	403
Locus_14097_Transcript_1/1_Confidence_1.000_Length_1126	p1	(T)15	15	837	851
Locus_14097_Transcript_1/1_Confidence_1.000_Length_1126	p1	(A)10	10	989	998
Locus_1410_Transcript_1/3_Confidence_0.600_Length_1505	p1	(A)10	10	1406	1415
Locus_1410_Transcript_3/3_Confidence_0.600_Length_1499	p1	(A)10	10	1400	1409
Locus_14100_Transcript_1/1_Confidence_1.000_Length_1033	p2	(GA)7	14	1019	1032
Locus_14102_Transcript_1/1_Confidence_1.000_Length_405	p1	(T)17	17	204	220
Locus_14108_Transcript_1/3_Confidence_0.400_Length_822	p1	(T)12	12	1	12
Locus_14108_Transcript_2/3_Confidence_0.600_Length_1076	p1	(T)12	12	1	12
Locus_14108_Transcript_3/3_Confidence_0.600_Length_816	p1	(T)12	12	1	12
Locus_14122_Transcript_1/3_Confidence_0.500_Length_712	complex	(TCT)9gttctcgctgcctcttccttttgctgcttgttctcacagttcaaggattctggcaaactcatatcgtgtacagctctacataatgaataaaatttgtg(A)11	136	577	712
Locus_14122_Transcript_2/3_Confidence_0.333_Length_808	complex	(TCT)9gttctcgctgcctcttccttttgctgcttgttctcacagttcaaggattctggcaaactcatatcgtgtacagctctacataatgaataaaatttgtg(A)11	136	673	808
Locus_14122_Transcript_3/3_Confidence_0.667_Length_618	complex	(TCT)9gttctcgctgcctcttccttttgctgcttgttctcacagttcaaggattctggcaaactcatatcgtgtacagctctacataatgaataaaatttgtg(A)11	136	483	618
Locus_14124_Transcript_1/3_Confidence_0.600_Length_1871	p1	(A)12	12	1608	1619
Locus_14124_Transcript_1/3_Confidence_0.600_Length_1871	p1	(A)15	15	1857	1871
Locus_14124_Transcript_2/3_Confidence_0.400_Length_1426	p1	(A)15	15	1412	1426
Locus_1413_Transcript_2/3_Confidence_0.600_Length_3309	p6	(CCAACC)5	30	41	70
Locus_1413_Transcript_3/3_Confidence_0.600_Length_3795	p6	(CCAACC)5	30	41	70
Locus_14131_Transcript_1/2_Confidence_1.000_Length_1548	complex	(A)10gttaaaaggtcacaattactgccagcaggacaactaactggactttgtatgtttattgttttcatgtgttttcttcacttctttctaaaacaattc(TA)6	118	144	261
Locus_14139_Transcript_1/1_Confidence_1.000_Length_510	complex	(AG)6tgatgttcacgcctccgcatttgtcaataaaagtcctcattcctctcagcagcaaacaatcaagcaccttcgtcatcatcatcactgccgaatc(T)15	121	390	510
Locus_1414_Transcript_1/2_Confidence_1.000_Length_629	p1	(A)31	31	1	31
Locus_1414_Transcript_2/2_Confidence_1.000_Length_805	p1	(A)31	31	1	31
Locus_14148_Transcript_1/1_Confidence_1.000_Length_3359	p2	(TC)10	20	224	243
Locus_14148_Transcript_1/1_Confidence_1.000_Length_3359	p2	(AT)9	18	3317	3334
Locus_14150_Transcript_1/3_Confidence_0.333_Length_519	p3	(CCG)5	15	61	75
Locus_14150_Transcript_2/3_Confidence_0.667_Length_627	p3	(CCG)5	15	61	75
Locus_14150_Transcript_3/3_Confidence_0.333_Length_518	p3	(CCG)5	15	61	75
Locus_1416_Transcript_1/2_Confidence_1.000_Length_569	p1	(T)10	10	1	10
Locus_1416_Transcript_2/2_Confidence_1.000_Length_1234	p1	(T)10	10	1	10
Locus_14175_Transcript_1/1_Confidence_1.000_Length_2493	p3	(TGA)5	15	1137	1151
Locus_14177_Transcript_1/1_Confidence_1.000_Length_1839	p2	(GA)6	12	43	54
Locus_1418_Transcript_1/1_Confidence_1.000_Length_1677	p2	(TC)7	14	156	169
Locus_14185_Transcript_1/1_Confidence_1.000_Length_202	p3	(CGG)5	15	154	168
Locus_14186_Transcript_2/2_Confidence_1.000_Length_2100	p1	(A)10	10	2091	2100
Locus_1420_Transcript_6/7_Confidence_0.500_Length_1042	p2	(CT)7	14	887	900
Locus_14204_Transcript_1/1_Confidence_1.000_Length_581	p1	(T)13	13	5	17
Locus_14208_Transcript_1/1_Confidence_1.000_Length_1419	p1	(A)10	10	1245	1254
Locus_1421_Transcript_1/2_Confidence_1.000_Length_2236	p3	(GGC)5	15	1628	1642
Locus_1421_Transcript_2/2_Confidence_1.000_Length_1682	p3	(GGC)5	15	1074	1088
Locus_14212_Transcript_2/3_Confidence_0.600_Length_1224	p1	(A)10	10	1	10
Locus_14212_Transcript_2/3_Confidence_0.600_Length_1224	p1	(A)16	16	991	1006
Locus_14212_Transcript_3/3_Confidence_0.600_Length_1547	p1	(A)10	10	1	10
Locus_14214_Transcript_1/1_Confidence_1.000_Length_914	p1	(A)13	13	781	793
Locus_14216_Transcript_1/1_Confidence_1.000_Length_1229	p1	(T)11	11	25	35
Locus_14230_Transcript_1/1_Confidence_1.000_Length_1384	p1	(T)11	11	1345	1355
Locus_14231_Transcript_1/2_Confidence_1.000_Length_744	complex	(AG)8gctgtggaggttgatttcttcttcatcttcatcagttctatgctttaaggtgttgccaattcgagt(GA)6	94	15	108
Locus_14231_Transcript_2/2_Confidence_1.000_Length_753	complex	(AG)8gctgtggaggttgatttcttcttcatcttcatcagttctatgctttaaggtgttgccaattcgagt(GA)6	94	15	108
Locus_14237_Transcript_1/1_Confidence_1.000_Length_1211	p1	(T)10	10	1169	1178
Locus_14252_Transcript_1/1_Confidence_1.000_Length_256	p1	(A)10	10	46	55
Locus_14260_Transcript_2/2_Confidence_1.000_Length_290	p5	(CTTCT)5	25	223	247
Locus_14262_Transcript_1/1_Confidence_1.000_Length_175	p1	(T)27	27	149	175
Locus_14263_Transcript_1/1_Confidence_1.000_Length_1829	p2	(TC)7	14	19	32
Locus_14263_Transcript_1/1_Confidence_1.000_Length_1829	p1	(A)23	23	185	207
Locus_14263_Transcript_1/1_Confidence_1.000_Length_1829	p1	(A)18	18	1812	1829
Locus_14269_Transcript_1/1_Confidence_1.000_Length_1405	p1	(A)18	18	168	185
Locus_14269_Transcript_1/1_Confidence_1.000_Length_1405	p1	(T)13	13	429	441
Locus_14273_Transcript_1/1_Confidence_1.000_Length_1121	p1	(A)10	10	32	41
Locus_14273_Transcript_1/1_Confidence_1.000_Length_1121	p1	(T)14	14	701	714
Locus_14277_Transcript_1/1_Confidence_1.000_Length_1250	complex	(CTT)5ctctcc(CT)6	33	143	175
Locus_14279_Transcript_1/1_Confidence_1.000_Length_655	p3	(TCT)5	15	277	291
Locus_14288_Transcript_1/2_Confidence_1.000_Length_957	p1	(A)17	17	161	177
Locus_14288_Transcript_1/2_Confidence_1.000_Length_957	p3	(CAT)6	18	418	435
Locus_14288_Transcript_1/2_Confidence_1.000_Length_957	p3	(GAA)6	18	633	650
Locus_14288_Transcript_2/2_Confidence_1.000_Length_1633	p1	(A)17	17	161	177
Locus_14288_Transcript_2/2_Confidence_1.000_Length_1633	p3	(CAT)6	18	418	435
Locus_14288_Transcript_2/2_Confidence_1.000_Length_1633	p3	(GAA)6	18	633	650
Locus_14295_Transcript_1/1_Confidence_1.000_Length_553	p1	(T)15	15	514	528
Locus_1430_Transcript_1/1_Confidence_1.000_Length_4005	p1	(A)10	10	183	192
Locus_14300_Transcript_1/1_Confidence_1.000_Length_510	p1	(A)10	10	217	226
Locus_14305_Transcript_1/1_Confidence_1.000_Length_243	p1	(T)11	11	75	85
Locus_1431_Transcript_1/2_Confidence_1.000_Length_445	p1	(T)15	15	193	207
Locus_1431_Transcript_2/2_Confidence_1.000_Length_2317	p2	(CT)6	12	209	220
Locus_1431_Transcript_2/2_Confidence_1.000_Length_2317	p1	(T)15	15	2065	2079
Locus_14312_Transcript_1/1_Confidence_1.000_Length_282	p1	(A)14	14	268	281
Locus_14316_Transcript_1/1_Confidence_1.000_Length_455	p3	(AAT)6	18	177	194
Locus_14317_Transcript_1/1_Confidence_1.000_Length_990	p3	(CAT)5	15	105	119
Locus_1432_Transcript_1/1_Confidence_1.000_Length_2135	p3	(ACA)5	15	71	85
Locus_1432_Transcript_1/1_Confidence_1.000_Length_2135	p1	(A)10	10	1709	1718
Locus_1432_Transcript_1/1_Confidence_1.000_Length_2135	p1	(T)10	10	1872	1881
Locus_14323_Transcript_1/2_Confidence_1.000_Length_1429	p3	(TCT)9	27	39	65
Locus_14323_Transcript_1/2_Confidence_1.000_Length_1429	p2	(TA)11	22	1141	1162
Locus_14323_Transcript_2/2_Confidence_1.000_Length_1021	p3	(TCT)9	27	39	65
Locus_14323_Transcript_2/2_Confidence_1.000_Length_1021	p2	(TA)11	22	733	754
Locus_14331_Transcript_1/1_Confidence_1.000_Length_586	p1	(A)16	16	18	33
Locus_1434_Transcript_1/6_Confidence_0.154_Length_1596	p3	(GCT)6	18	161	178
Locus_1434_Transcript_2/6_Confidence_0.231_Length_1596	p3	(GCT)6	18	161	178
Locus_1434_Transcript_3/6_Confidence_0.538_Length_2909	p3	(GCT)6	18	161	178
Locus_1434_Transcript_3/6_Confidence_0.538_Length_2909	p1	(A)10	10	1891	1900
Locus_1434_Transcript_4/6_Confidence_0.462_Length_1896	p3	(GCT)6	18	161	178
Locus_1434_Transcript_5/6_Confidence_0.538_Length_2820	p3	(GCT)6	18	161	178
Locus_1434_Transcript_5/6_Confidence_0.538_Length_2820	p1	(A)10	10	1802	1811
Locus_1434_Transcript_6/6_Confidence_0.231_Length_1596	p3	(GCT)6	18	161	178
Locus_14344_Transcript_1/2_Confidence_1.000_Length_1698	p1	(A)12	12	13	24
Locus_14344_Transcript_1/2_Confidence_1.000_Length_1698	p1	(T)10	10	1488	1497
Locus_14344_Transcript_2/2_Confidence_1.000_Length_1613	p1	(A)12	12	13	24
Locus_14344_Transcript_2/2_Confidence_1.000_Length_1613	p1	(T)10	10	1403	1412
Locus_1435_Transcript_1/4_Confidence_0.429_Length_808	p2	(TA)8	16	769	784
Locus_1435_Transcript_2/4_Confidence_0.286_Length_1303	p2	(CT)10	20	10	29
Locus_1435_Transcript_3/4_Confidence_0.714_Length_2430	p2	(CT)10	20	10	29
Locus_1435_Transcript_3/4_Confidence_0.714_Length_2430	p2	(TA)8	16	2391	2406
Locus_1435_Transcript_4/4_Confidence_0.571_Length_2093	p2	(CT)10	20	10	29
Locus_1435_Transcript_4/4_Confidence_0.571_Length_2093	p2	(TA)8	16	2054	2069
Locus_14350_Transcript_1/2_Confidence_1.000_Length_1877	p1	(A)10	10	132	141
Locus_14350_Transcript_1/2_Confidence_1.000_Length_1877	p1	(T)10	10	1155	1164
Locus_14350_Transcript_2/2_Confidence_1.000_Length_1118	p1	(A)10	10	132	141
Locus_14356_Transcript_1/1_Confidence_1.000_Length_129	p1	(T)15	15	1	15
Locus_14359_Transcript_1/1_Confidence_1.000_Length_1771	p2	(AT)6	12	159	170
Locus_14359_Transcript_1/1_Confidence_1.000_Length_1771	p1	(A)10	10	1756	1765
Locus_14366_Transcript_1/1_Confidence_1.000_Length_1198	p2	(GA)6	12	1037	1048
Locus_14367_Transcript_1/1_Confidence_1.000_Length_259	p3	(TTC)5	15	140	154
Locus_1437_Transcript_2/2_Confidence_1.000_Length_1385	p1	(T)11	11	1353	1363
Locus_14371_Transcript_1/1_Confidence_1.000_Length_545	p2	(AG)6	12	352	363
Locus_14372_Transcript_1/2_Confidence_1.000_Length_1550	p1	(T)10	10	1415	1424
Locus_14372_Transcript_2/2_Confidence_1.000_Length_1463	p1	(T)10	10	1328	1337
Locus_14380_Transcript_1/1_Confidence_1.000_Length_319	p1	(T)12	12	307	318
Locus_14385_Transcript_1/1_Confidence_1.000_Length_870	p1	(A)10	10	163	172
Locus_14393_Transcript_1/2_Confidence_1.000_Length_1384	p2	(AG)7	14	346	359
Locus_14393_Transcript_1/2_Confidence_1.000_Length_1384	p2	(AG)6	12	1369	1380
Locus_14393_Transcript_2/2_Confidence_1.000_Length_1270	p2	(AG)6	12	1255	1266
Locus_144_Transcript_1/2_Confidence_1.000_Length_1471	p1	(A)14	14	28	41
Locus_144_Transcript_1/2_Confidence_1.000_Length_1471	p3	(CTT)5	15	1440	1454
Locus_144_Transcript_2/2_Confidence_1.000_Length_955	p3	(CTT)5	15	924	938
Locus_14400_Transcript_1/2_Confidence_1.000_Length_742	p1	(A)17	17	127	143
Locus_14400_Transcript_1/2_Confidence_1.000_Length_742	p3	(CGG)5	15	670	684
Locus_14400_Transcript_2/2_Confidence_1.000_Length_707	p1	(A)17	17	127	143
Locus_14400_Transcript_2/2_Confidence_1.000_Length_707	p3	(CGG)5	15	635	649
Locus_14403_Transcript_1/1_Confidence_1.000_Length_292	p1	(A)10	10	4	13
Locus_14407_Transcript_1/1_Confidence_1.000_Length_306	p1	(T)10	10	31	40
Locus_14415_Transcript_1/2_Confidence_1.000_Length_2044	p1	(A)10	10	152	161
Locus_14415_Transcript_2/2_Confidence_1.000_Length_1702	p1	(A)10	10	152	161
Locus_14417_Transcript_1/3_Confidence_0.667_Length_1143	p1	(A)12	12	907	918
Locus_14417_Transcript_2/3_Confidence_0.667_Length_1212	p1	(A)12	12	976	987
Locus_14417_Transcript_3/3_Confidence_0.667_Length_1079	p1	(A)12	12	843	854
Locus_14419_Transcript_1/1_Confidence_1.000_Length_138	p2	(CT)13	26	112	137
Locus_1442_Transcript_2/3_Confidence_0.667_Length_1637	complex	(TC)9tttctctcctcta(TC)6	43	73	115
Locus_1442_Transcript_3/3_Confidence_0.667_Length_1419	complex	(TC)9tttctctcctcta(TC)6	43	73	115
Locus_14420_Transcript_1/1_Confidence_1.000_Length_524	p1	(A)13	13	10	22
Locus_14421_Transcript_2/3_Confidence_0.667_Length_2331	p6	(CCAAAG)5	30	92	121
Locus_14421_Transcript_3/3_Confidence_0.667_Length_2231	p6	(CCAAAG)5	30	92	121
Locus_14426_Transcript_1/4_Confidence_0.286_Length_502	p1	(T)10	10	1	10
Locus_14426_Transcript_2/4_Confidence_0.286_Length_576	p1	(T)10	10	1	10
Locus_14426_Transcript_3/4_Confidence_0.571_Length_938	p1	(T)10	10	1	10
Locus_14426_Transcript_4/4_Confidence_0.571_Length_712	p1	(T)10	10	1	10
Locus_14429_Transcript_1/1_Confidence_1.000_Length_1590	p1	(A)15	15	1	15
Locus_14431_Transcript_1/1_Confidence_1.000_Length_2788	complex	(A)14ttatcgcgaaaacttctgcctcgcccccaaagtccttgaaccctttttcgcccgtagttacttcctcac(TCT)7	104	1	104
Locus_14436_Transcript_1/2_Confidence_1.000_Length_1767	p1	(A)11	11	10	20
Locus_14437_Transcript_1/1_Confidence_1.000_Length_513	p3	(GGC)6	18	405	422
Locus_14447_Transcript_1/2_Confidence_1.000_Length_925	p1	(T)10	10	633	642
Locus_14447_Transcript_2/2_Confidence_1.000_Length_599	p1	(T)10	10	307	316
Locus_14451_Transcript_1/1_Confidence_1.000_Length_1925	p2	(TA)8	16	469	484
Locus_14453_Transcript_1/2_Confidence_1.000_Length_1518	p2	(AG)18	36	1479	1514
Locus_14453_Transcript_2/2_Confidence_1.000_Length_1704	p2	(AG)18	36	1479	1514
Locus_14458_Transcript_1/2_Confidence_1.000_Length_1441	p2	(CT)7	14	504	517
Locus_1446_Transcript_1/9_Confidence_0.545_Length_6191	p1	(T)10	10	1	10
Locus_1446_Transcript_3/9_Confidence_0.545_Length_6683	p1	(T)10	10	1	10
Locus_1446_Transcript_4/9_Confidence_0.500_Length_6191	p1	(T)10	10	1	10
Locus_1446_Transcript_5/9_Confidence_0.545_Length_6602	p1	(T)10	10	1	10
Locus_1446_Transcript_6/9_Confidence_0.591_Length_6630	p1	(T)10	10	1	10
Locus_1446_Transcript_7/9_Confidence_0.500_Length_5677	p1	(A)12	12	14	25
[truncated: 11,527 more rows]

## Sheet: Mono SSR stats
Pattern_of_SSR	5	6	7	8	9	10	11	12	13	14	15	16	17	18	19	20	21	22	23	24	25	26	27	28	29	30	31	32	33	34	35	36	37	38	39	40	41	42	43	44	45
C	-	-	-	-	-	15	5	-	3	3	-	-	2	-	-	-	-	-	-	-	-	-	-	-	-	-	-	-	-	-	-	-	-	-	-	-	-	-	-	-	-
T	-	-	-	-	-	1628	826	492	288	215	194	117	83	40	20	30	18	22	11	10	5	2	4	1	3	1	2	4	1	5	4	2	6	4	3	4	1	-	-	-	-
G	-	-	-	-	-	13	19	1	2	-	-	-	-	-	-	-	-	-	-	-	-	-	-	-	-	-	-	-	-	-	-	-	-	-	-	-	-	-	-	-	-
A	-	-	-	-	-	1609	801	482	256	200	193	128	82	41	33	19	19	11	13	14	9	3	5	1	5	2	5	-	5	1	7	-	3	6	6	8	1	-	-	-	1
AC	-	16	8	13	1	-	-	-	-	1	-	-	-	-	-	-	-	-	-	-	-	-	-	-	-	-	-	-	-	-	-	-	-	-	-	-	-	-	-	-	-
AT	-	114	64	59	28	14	8	8	12	1	1	1	3	-	-	-	-	-	-	-	-	-	-	-	-	-	-	-	-	-	-	-	-	-	-	-	-	-	-	-	-
CT	-	245	121	88	52	39	22	19	13	16	4	6	13	10	19	29	4	-	-	-	-	-	-	-	-	-	-	-	-	-	-	-	-	-	-	-	-	-	-	-	-
CA	-	16	8	1	1	-	-	1	-	-	-	-	-	-	-	-	-	-	-	-	-	-	-	-	-	-	-	-	-	-	-	-	-	-	-	-	-	-	-	-	-
GC	-	2	-	-	-	-	-	-	-	-	-	-	-	-	-	-	-	-	-	-	-	-	-	-	-	-	-	-	-	-	-	-	-	-	-	-	-	-	-	-	-
GA	-	179	83	61	41	30	17	12	17	8	11	7	12	8	4	17	1	-	-	-	-	-	-	-	-	-	-	-	-	-	-	-	-	-	-	-	-	-	-	-	-
TG	-	31	11	6	2	2	1	-	3	1	-	-	-	-	-	-	-	-	-	-	-	-	-	-	-	-	-	-	-	-	-	-	-	-	-	-	-	-	-	-	-
TA	-	66	44	45	18	12	7	8	6	6	4	3	-	-	-	-	-	-	-	-	-	-	-	-	-	-	-	-	-	-	-	-	-	-	-	-	-	-	-	-	-
TC	-	247	169	82	69	44	16	16	27	9	1	19	10	20	11	4	3	-	-	-	-	-	-	-	-	-	-	-	-	-	-	-	-	-	-	-	-	-	-	-	-
CG	-	1	-	-	-	-	-	-	-	-	-	-	-	-	-	-	-	-	-	-	-	-	-	-	-	-	-	-	-	-	-	-	-	-	-	-	-	-	-	-	-
AG	-	284	156	110	48	40	25	19	20	15	10	13	11	22	20	20	-	-	-	-	-	-	-	-	-	-	-	-	-	-	-	-	-	-	-	-	-	-	-	-	-
GT	-	16	4	8	1	-	1	-	-	-	-	-	-	-	-	-	-	-	-	-	-	-	-	-	-	-	-	-	-	-	-	-	-	-	-	-	-	-	-	-	-
GCC	10	2	1	-	-	-	-	-	-	-	-	-	-	-	-	-	-	-	-	-	-	-	-	-	-	-	-	-	-	-	-	-	-	-	-	-	-	-	-	-	-
ATC	21	2	3	-	-	-	-	-	-	-	-	-	-	-	-	-	-	-	-	-	-	-	-	-	-	-	-	-	-	-	-	-	-	-	-	-	-	-	-	-	-
AAC	17	8	2	-	-	-	-	-	-	-	-	-	-	-	-	-	-	-	-	-	-	-	-	-	-	-	-	-	-	-	-	-	-	-	-	-	-	-	-	-	-
CCG	26	6	-	-	-	-	-	-	-	-	-	-	-	-	-	-	-	-	-	-	-	-	-	-	-	-	-	-	-	-	-	-	-	-	-	-	-	-	-	-	-
AAG	68	39	18	13	6	2	5	2	1	6	-	-	-	-	-	-	-	-	-	-	-	-	-	-	-	-	-	-	-	-	-	-	-	-	-	-	-	-	-	-	-
GTG	4	1	-	2	-	-	-	-	-	-	-	-	-	-	-	-	-	-	-	-	-	-	-	-	-	-	-	-	-	-	-	-	-	-	-	-	-	-	-	-	-
CAC	3	4	3	1	-	-	-	-	1	-	-	-	-	-	-	-	-	-	-	-	-	-	-	-	-	-	-	-	-	-	-	-	-	-	-	-	-	-	-	-	-
ACC	6	4	3	2	-	-	-	-	-	-	-	-	-	-	-	-	-	-	-	-	-	-	-	-	-	-	-	-	-	-	-	-	-	-	-	-	-	-	-	-	-
TAA	2	3	4	3	1	-	1	-	-	-	-	-	-	-	-	-	-	-	-	-	-	-	-	-	-	-	-	-	-	-	-	-	-	-	-	-	-	-	-	-	-
ATG	22	2	4	-	-	-	-	-	-	-	-	-	-	-	-	-	-	-	-	-	-	-	-	-	-	-	-	-	-	-	-	-	-	-	-	-	-	-	-	-	-
GTA	14	-	3	-	-	-	-	-	-	-	-	-	-	-	-	-	-	-	-	-	-	-	-	-	-	-	-	-	-	-	-	-	-	-	-	-	-	-	-	-	-
CTT	91	39	24	11	7	9	4	7	1	17	-	-	-	-	-	-	-	-	-	-	-	-	-	-	-	-	-	-	-	-	-	-	-	-	-	-	-	-	-	-	-
GGA	21	12	6	4	-	-	-	-	-	-	-	-	-	-	-	-	-	-	-	-	-	-	-	-	-	-	-	-	-	-	-	-	-	-	-	-	-	-	-	-	-
ATT	23	4	3	-	2	-	-	-	-	-	-	-	-	-	-	-	-	-	-	-	-	-	-	-	-	-	-	-	-	-	-	-	-	-	-	-	-	-	-	-	-
AAT	22	20	12	5	2	6	-	-	-	-	-	-	-	-	-	-	-	-	-	-	-	-	-	-	-	-	-	-	-	-	-	-	-	-	-	-	-	-	-	-	-
CAA	10	3	-	1	-	-	-	-	-	-	-	-	-	-	-	-	-	-	-	-	-	-	-	-	-	-	-	-	-	-	-	-	-	-	-	-	-	-	-	-	-
CAT	17	6	-	2	-	-	-	-	-	-	-	-	-	-	-	-	-	-	-	-	-	-	-	-	-	-	-	-	-	-	-	-	-	-	-	-	-	-	-	-	-
CGG	32	4	1	1	-	-	-	-	-	-	-	-	-	-	-	-	-	-	-	-	-	-	-	-	-	-	-	-	-	-	-	-	-	-	-	-	-	-	-	-	-
GAG	24	18	2	-	1	-	-	-	-	-	-	-	-	-	-	-	-	-	-	-	-	-	-	-	-	-	-	-	-	-	-	-	-	-	-	-	-	-	-	-	-
TTA	17	12	6	1	1	1	-	-	-	-	-	-	-	-	-	-	-	-	-	-	-	-	-	-	-	-	-	-	-	-	-	-	-	-	-	-	-	-	-	-	-
CTA	-	-	1	-	-	-	-	-	-	-	-	-	-	-	-	-	-	-	-	-	-	-	-	-	-	-	-	-	-	-	-	-	-	-	-	-	-	-	-	-	-
GAT	39	5	1	-	-	-	-	-	-	-	-	-	-	-	-	-	-	-	-	-	-	-	-	-	-	-	-	-	-	-	-	-	-	-	-	-	-	-	-	-	-
TTC	137	52	42	12	24	7	11	6	5	5	-	-	-	-	-	-	-	-	-	-	-	-	-	-	-	-	-	-	-	-	-	-	-	-	-	-	-	-	-	-	-
GCG	13	-	-	-	-	-	-	-	-	-	-	-	-	-	-	-	-	-	-	-	-	-	-	-	-	-	-	-	-	-	-	-	-	-	-	-	-	-	-	-	-
GGC	13	2	-	-	-	-	-	-	-	-	-	-	-	-	-	-	-	-	-	-	-	-	-	-	-	-	-	-	-	-	-	-	-	-	-	-	-	-	-	-	-
GCT	30	11	-	6	-	-	-	-	-	-	-	-	-	-	-	-	-	-	-	-	-	-	-	-	-	-	-	-	-	-	-	-	-	-	-	-	-	-	-	-	-
CCT	12	9	3	2	-	-	-	1	-	-	-	-	-	-	-	-	-	-	-	-	-	-	-	-	-	-	-	-	-	-	-	-	-	-	-	-	-	-	-	-	-
TGA	20	12	1	-	-	-	-	-	-	-	-	-	-	-	-	-	-	-	-	-	-	-	-	-	-	-	-	-	-	-	-	-	-	-	-	-	-	-	-	-	-
TGT	5	2	1	-	-	-	-	-	-	-	-	-	-	-	-	-	-	-	-	-	-	-	-	-	-	-	-	-	-	-	-	-	-	-	-	-	-	-	-	-	-
CGA	10	2	3	-	-	-	-	-	-	-	-	-	-	-	-	-	-	-	-	-	-	-	-	-	-	-	-	-	-	-	-	-	-	-	-	-	-	-	-	-	-
AGC	24	19	1	-	-	-	-	-	-	-	-	-	-	-	-	-	-	-	-	-	-	-	-	-	-	-	-	-	-	-	-	-	-	-	-	-	-	-	-	-	-
TAC	8	-	-	-	-	-	-	-	-	-	-	-	-	-	-	-	-	-	-	-	-	-	-	-	-	-	-	-	-	-	-	-	-	-	-	-	-	-	-	-	-
TCG	5	10	1	1	-	-	-	-	-	-	-	-	-	-	-	-	-	-	-	-	-	-	-	-	-	-	-	-	-	-	-	-	-	-	-	-	-	-	-	-	-
ACA	3	2	-	-	-	-	-	-	-	-	-	-	-	-	-	-	-	-	-	-	-	-	-	-	-	-	-	-	-	-	-	-	-	-	-	-	-	-	-	-	-
CTG	18	8	4	1	-	-	-	-	-	-	-	-	-	-	-	-	-	-	-	-	-	-	-	-	-	-	-	-	-	-	-	-	-	-	-	-	-	-	-	-	-
GCA	9	8	5	-	-	-	-	-	-	-	-	-	-	-	-	-	-	-	-	-	-	-	-	-	-	-	-	-	-	-	-	-	-	-	-	-	-	-	-	-	-
GTT	12	8	1	-	-	-	-	-	-	-	-	-	-	-	-	-	-	-	-	-	-	-	-	-	-	-	-	-	-	-	-	-	-	-	-	-	-	-	-	-	-
AGA	83	57	21	14	12	5	4	14	6	3	-	-	-	-	-	-	-	-	-	-	-	-	-	-	-	-	-	-	-	-	-	-	-	-	-	-	-	-	-	-	-
CCA	28	4	1	-	-	-	-	-	-	-	-	-	-	-	-	-	-	-	-	-	-	-	-	-	-	-	-	-	-	-	-	-	-	-	-	-	-	-	-	-	-
TGG	10	5	3	-	2	-	-	-	-	-	-	-	-	-	-	-	-	-	-	-	-	-	-	-	-	-	-	-	-	-	-	-	-	-	-	-	-	-	-	-	-
CTC	21	18	3	1	1	-	3	-	-	-	-	-	-	-	-	-	-	-	-	-	-	-	-	-	-	-	-	-	-	-	-	-	-	-	-	-	-	-	-	-	-
CGC	8	2	-	-	-	-	-	-	-	-	-	-	-	-	-	-	-	-	-	-	-	-	-	-	-	-	-	-	-	-	-	-	-	-	-	-	-	-	-	-	-
TTG	6	-	1	-	-	-	2	1	-	-	-	-	-	-	-	-	-	-	-	-	-	-	-	-	-	-	-	-	-	-	-	-	-	-	-	-	-	-	-	-	-
CAG	17	12	6	10	5	-	-	-	-	-	-	-	-	-	-	-	-	-	-	-	-	-	-	-	-	-	-	-	-	-	-	-	-	-	-	-	-	-	-	-	-
ACG	4	1	1	-	-	-	-	-	-	-	-	-	-	-	-	-	-	-	-	-	-	-	-	-	-	-	-	-	-	-	-	-	-	-	-	-	-	-	-	-	-
TAG	5	2	-	-	-	-	-	-	-	-	-	-	-	-	-	-	-	-	-	-	-	-	-	-	-	-	-	-	-	-	-	-	-	-	-	-	-	-	-	-	-
GTC	6	5	1	-	-	3	-	-	-	-	-	-	-	-	-	-	-	-	-	-	-	-	-	-	-	-	-	-	-	-	-	-	-	-	-	-	-	-	-	-	-
TGC	22	11	7	-	-	-	2	-	-	-	-	-	-	-	-	-	-	-	-	-	-	-	-	-	-	-	-	-	-	-	-	-	-	-	-	-	-	-	-	-	-
TCA	13	16	-	1	-	-	-	-	-	-	-	-	-	-	-	-	-	-	-	-	-	-	-	-	-	-	-	-	-	-	-	-	-	-	-	-	-	-	-	-	-
TAT	13	4	-	1	-	-	-	-	-	-	-	-	-	-	-	-	-	-	-	-	-	-	-	-	-	-	-	-	-	-	-	-	-	-	-	-	-	-	-	-	-
ACT	5	-	-	4	-	-	-	-	-	-	-	-	-	-	-	-	-	-	-	-	-	-	-	-	-	-	-	-	-	-	-	-	-	-	-	-	-	-	-	-	-
GAC	8	9	4	-	-	-	-	-	-	-	-	-	-	-	-	-	-	-	-	-	-	-	-	-	-	-	-	-	-	-	-	-	-	-	-	-	-	-	-	-	-
GGT	13	1	-	-	-	-	-	-	-	-	-	-	-	-	-	-	-	-	-	-	-	-	-	-	-	-	-	-	-	-	-	-	-	-	-	-	-	-	-	-	-
TCC	33	18	5	3	-	-	-	-	-	-	-	-	-	-	-	-	-	-	-	-	-	-	-	-	-	-	-	-	-	-	-	-	-	-	-	-	-	-	-	-	-
AGG	12	5	2	-	1	-	-	-	-	-	-	-	-	-	-	-	-	-	-	-	-	-	-	-	-	-	-	-	-	-	-	-	-	-	-	-	-	-	-	-	-
CGT	3	3	-	-	-	-	-	-	-	-	-	-	-	-	-	-	-	-	-	-	-	-	-	-	-	-	-	-	-	-	-	-	-	-	-	-	-	-	-	-	-
ATA	9	12	-	2	-	-	-	-	-	3	-	-	-	-	-	-	-	-	-	-	-	-	-	-	-	-	-	-	-	-	-	-	-	-	-	-	-	-	-	-	-
TCT	77	41	30	20	16	7	1	7	2	6	-	-	-	-	-	-	-	-	-	-	-	-	-	-	-	-	-	-	-	-	-	-	-	-	-	-	-	-	-	-	-
GAA	141	71	30	38	11	3	3	7	7	17	-	-	-	-	-	-	-	-	-	-	-	-	-	-	-	-	-	-	-	-	-	-	-	-	-	-	-	-	-	-	-
TCTT	1	9	-	-	-	-	-	-	-	-	-	-	-	-	-	-	-	-	-	-	-	-	-	-	-	-	-	-	-	-	-	-	-	-	-	-	-	-	-	-	-
AGTG	1	-	-	-	-	-	-	-	-	-	-	-	-	-	-	-	-	-	-	-	-	-	-	-	-	-	-	-	-	-	-	-	-	-	-	-	-	-	-	-	-
CAAT	1	-	-	-	-	-	-	-	-	-	-	-	-	-	-	-	-	-	-	-	-	-	-	-	-	-	-	-	-	-	-	-	-	-	-	-	-	-	-	-	-
ACAA	2	-	-	-	-	-	-	-	-	-	-	-	-	-	-	-	-	-	-	-	-	-	-	-	-	-	-	-	-	-	-	-	-	-	-	-	-	-	-	-	-
CTCC	3	-	-	-	-	-	-	-	-	-	-	-	-	-	-	-	-	-	-	-	-	-	-	-	-	-	-	-	-	-	-	-	-	-	-	-	-	-	-	-	-
CGAT	1	-	-	-	-	-	-	-	-	-	-	-	-	-	-	-	-	-	-	-	-	-	-	-	-	-	-	-	-	-	-	-	-	-	-	-	-	-	-	-	-
CTTT	1	-	-	-	-	-	-	-	-	-	-	-	-	-	-	-	-	-	-	-	-	-	-	-	-	-	-	-	-	-	-	-	-	-	-	-	-	-	-	-	-
TTCC	1	-	-	-	-	-	-	-	-	-	-	-	-	-	-	-	-	-	-	-	-	-	-	-	-	-	-	-	-	-	-	-	-	-	-	-	-	-	-	-	-
AATC	2	1	-	-	-	-	-	-	-	-	-	-	-	-	-	-	-	-	-	-	-	-	-	-	-	-	-	-	-	-	-	-	-	-	-	-	-	-	-	-	-
TCAC	2	-	-	-	-	-	-	-	-	-	-	-	-	-	-	-	-	-	-	-	-	-	-	-	-	-	-	-	-	-	-	-	-	-	-	-	-	-	-	-	-
GAAA	-	-	1	-	-	-	-	-	-	-	-	-	-	-	-	-	-	-	-	-	-	-	-	-	-	-	-	-	-	-	-	-	-	-	-	-	-	-	-	-	-
TGTA	1	-	-	-	-	-	-	-	-	-	-	-	-	-	-	-	-	-	-	-	-	-	-	-	-	-	-	-	-	-	-	-	-	-	-	-	-	-	-	-	-
TTTC	3	6	-	-	-	-	-	-	-	-	-	-	-	-	-	-	-	-	-	-	-	-	-	-	-	-	-	-	-	-	-	-	-	-	-	-	-	-	-	-	-
TGTT	2	-	-	-	-	-	-	-	-	-	-	-	-	-	-	-	-	-	-	-	-	-	-	-	-	-	-	-	-	-	-	-	-	-	-	-	-	-	-	-	-
CATC	-	1	-	-	-	-	-	-	-	-	-	-	-	-	-	-	-	-	-	-	-	-	-	-	-	-	-	-	-	-	-	-	-	-	-	-	-	-	-	-	-
ATGA	1	-	-	-	-	-	-	-	-	-	-	-	-	-	-	-	-	-	-	-	-	-	-	-	-	-	-	-	-	-	-	-	-	-	-	-	-	-	-	-	-
AAAT	1	1	-	-	-	-	-	-	-	-	-	-	-	-	-	-	-	-	-	-	-	-	-	-	-	-	-	-	-	-	-	-	-	-	-	-	-	-	-	-	-
TGAG	2	-	-	-	-	-	-	-	-	-	-	-	-	-	-	-	-	-	-	-	-	-	-	-	-	-	-	-	-	-	-	-	-	-	-	-	-	-	-	-	-
AACA	1	-	-	-	-	-	-	-	-	-	-	-	-	-	-	-	-	-	-	-	-	-	-	-	-	-	-	-	-	-	-	-	-	-	-	-	-	-	-	-	-
ATTT	-	1	-	-	-	-	-	-	-	-	-	-	-	-	-	-	-	-	-	-	-	-	-	-	-	-	-	-	-	-	-	-	-	-	-	-	-	-	-	-	-
GAAC	1	-	-	-	-	-	-	-	-	-	-	-	-	-	-	-	-	-	-	-	-	-	-	-	-	-	-	-	-	-	-	-	-	-	-	-	-	-	-	-	-
TTCT	4	3	-	-	-	-	-	-	-	-	-	-	-	-	-	-	-	-	-	-	-	-	-	-	-	-	-	-	-	-	-	-	-	-	-	-	-	-	-	-	-
CTCG	2	-	-	-	-	-	-	-	-	-	-	-	-	-	-	-	-	-	-	-	-	-	-	-	-	-	-	-	-	-	-	-	-	-	-	-	-	-	-	-	-
AATA	-	2	-	-	-	-	-	-	-	-	-	-	-	-	-	-	-	-	-	-	-	-	-	-	-	-	-	-	-	-	-	-	-	-	-	-	-	-	-	-	-
AGAA	4	-	2	1	-	-	-	-	-	-	-	-	-	-	-	-	-	-	-	-	-	-	-	-	-	-	-	-	-	-	-	-	-	-	-	-	-	-	-	-	-
TCCT	3	-	-	-	-	-	-	-	-	-	-	-	-	-	-	-	-	-	-	-	-	-	-	-	-	-	-	-	-	-	-	-	-	-	-	-	-	-	-	-	-
GACG	1	-	-	-	-	-	-	-	-	-	-	-	-	-	-	-	-	-	-	-	-	-	-	-	-	-	-	-	-	-	-	-	-	-	-	-	-	-	-	-	-
TTGA	1	-	-	-	-	-	-	-	-	-	-	-	-	-	-	-	-	-	-	-	-	-	-	-	-	-	-	-	-	-	-	-	-	-	-	-	-	-	-	-	-
AAGA	2	-	-	-	-	-	-	-	-	-	-	-	-	-	-	-	-	-	-	-	-	-	-	-	-	-	-	-	-	-	-	-	-	-	-	-	-	-	-	-	-
AAAC	2	-	-	-	-	-	-	-	-	-	-	-	-	-	-	-	-	-	-	-	-	-	-	-	-	-	-	-	-	-	-	-	-	-	-	-	-	-	-	-	-
TAAA	1	1	-	-	-	-	-	-	-	-	-	-	-	-	-	-	-	-	-	-	-	-	-	-	-	-	-	-	-	-	-	-	-	-	-	-	-	-	-	-	-
TGAT	2	-	-	-	-	-	-	-	-	-	-	-	-	-	-	-	-	-	-	-	-	-	-	-	-	-	-	-	-	-	-	-	-	-	-	-	-	-	-	-	-
GGAG	1	-	-	-	-	-	-	-	-	-	-	-	-	-	-	-	-	-	-	-	-	-	-	-	-	-	-	-	-	-	-	-	-	-	-	-	-	-	-	-	-
TAAT	2	-	-	-	-	-	-	-	-	-	-	-	-	-	-	-	-	-	-	-	-	-	-	-	-	-	-	-	-	-	-	-	-	-	-	-	-	-	-	-	-
TTGT	1	-	-	-	-	-	-	-	-	-	-	-	-	-	-	-	-	-	-	-	-	-	-	-	-	-	-	-	-	-	-	-	-	-	-	-	-	-	-	-	-
ATTG	-	1	-	-	-	-	-	-	-	-	-	-	-	-	-	-	-	-	-	-	-	-	-	-	-	-	-	-	-	-	-	-	-	-	-	-	-	-	-	-	-
AAAG	2	3	5	-	-	-	-	-	-	-	-	-	-	-	-	-	-	-	-	-	-	-	-	-	-	-	-	-	-	-	-	-	-	-	-	-	-	-	-	-	-
CTCTA	1	-	-	-	-	-	-	-	-	-	-	-	-	-	-	-	-	-	-	-	-	-	-	-	-	-	-	-	-	-	-	-	-	-	-	-	-	-	-	-	-
GCTCA	5	-	-	-	-	-	-	-	-	-	-	-	-	-	-	-	-	-	-	-	-	-	-	-	-	-	-	-	-	-	-	-	-	-	-	-	-	-	-	-	-
ATTTT	1	-	-	-	-	-	-	-	-	-	-	-	-	-	-	-	-	-	-	-	-	-	-	-	-	-	-	-	-	-	-	-	-	-	-	-	-	-	-	-	-
TACCA	-	-	1	-	-	-	-	-	-	-	-	-	-	-	-	-	-	-	-	-	-	-	-	-	-	-	-	-	-	-	-	-	-	-	-	-	-	-	-	-	-
AGATC	1	-	-	-	-	-	-	-	-	-	-	-	-	-	-	-	-	-	-	-	-	-	-	-	-	-	-	-	-	-	-	-	-	-	-	-	-	-	-	-	-
AAAAC	1	-	-	-	-	-	-	-	-	-	-	-	-	-	-	-	-	-	-	-	-	-	-	-	-	-	-	-	-	-	-	-	-	-	-	-	-	-	-	-	-
AGAAG	1	-	-	2	-	-	-	-	-	-	-	-	-	-	-	-	-	-	-	-	-	-	-	-	-	-	-	-	-	-	-	-	-	-	-	-	-	-	-	-	-
ATTAT	1	-	-	-	-	-	-	-	-	-	-	-	-	-	-	-	-	-	-	-	-	-	-	-	-	-	-	-	-	-	-	-	-	-	-	-	-	-	-	-	-
AAAGA	2	1	-	-	-	-	-	-	-	-	-	-	-	-	-	-	-	-	-	-	-	-	-	-	-	-	-	-	-	-	-	-	-	-	-	-	-	-	-	-	-
GATGA	-	1	-	-	-	-	-	-	-	-	-	-	-	-	-	-	-	-	-	-	-	-	-	-	-	-	-	-	-	-	-	-	-	-	-	-	-	-	-	-	-
CTCTT	4	-	-	-	-	-	-	-	-	-	-	-	-	-	-	-	-	-	-	-	-	-	-	-	-	-	-	-	-	-	-	-	-	-	-	-	-	-	-	-	-
TTTCT	2	-	-	-	-	-	-	-	-	-	-	-	-	-	-	-	-	-	-	-	-	-	-	-	-	-	-	-	-	-	-	-	-	-	-	-	-	-	-	-	-
AGAGC	1	-	-	-	-	-	-	-	-	-	-	-	-	-	-	-	-	-	-	-	-	-	-	-	-	-	-	-	-	-	-	-	-	-	-	-	-	-	-	-	-
ATTTG	1	-	-	-	-	-	-	-	-	-	-	-	-	-	-	-	-	-	-	-	-	-	-	-	-	-	-	-	-	-	-	-	-	-	-	-	-	-	-	-	-
GAAAG	1	-	-	-	-	-	-	-	-	-	-	-	-	-	-	-	-	-	-	-	-	-	-	-	-	-	-	-	-	-	-	-	-	-	-	-	-	-	-	-	-
GTTTG	1	-	-	-	-	-	-	-	-	-	-	-	-	-	-	-	-	-	-	-	-	-	-	-	-	-	-	-	-	-	-	-	-	-	-	-	-	-	-	-	-
CTCTG	1	-	-	-	-	-	-	-	-	-	-	-	-	-	-	-	-	-	-	-	-	-	-	-	-	-	-	-	-	-	-	-	-	-	-	-	-	-	-	-	-
CAAAC	2	-	-	-	-	-	-	-	-	-	-	-	-	-	-	-	-	-	-	-	-	-	-	-	-	-	-	-	-	-	-	-	-	-	-	-	-	-	-	-	-
GGAAG	2	-	-	-	-	-	-	-	-	-	-	-	-	-	-	-	-	-	-	-	-	-	-	-	-	-	-	-	-	-	-	-	-	-	-	-	-	-	-	-	-
AAAAG	1	-	-	-	-	-	-	-	-	-	-	-	-	-	-	-	-	-	-	-	-	-	-	-	-	-	-	-	-	-	-	-	-	-	-	-	-	-	-	-	-
TTTTC	4	1	-	-	-	-	-	-	-	-	-	-	-	-	-	-	-	-	-	-	-	-	-	-	-	-	-	-	-	-	-	-	-	-	-	-	-	-	-	-	-
TCCTA	-	1	-	-	-	-	-	-	-	-	-	-	-	-	-	-	-	-	-	-	-	-	-	-	-	-	-	-	-	-	-	-	-	-	-	-	-	-	-	-	-
CTTCT	3	-	-	-	-	-	-	-	-	-	-	-	-	-	-	-	-	-	-	-	-	-	-	-	-	-	-	-	-	-	-	-	-	-	-	-	-	-	-	-	-
ACAAT	-	2	-	-	-	-	-	-	-	-	-	-	-	-	-	-	-	-	-	-	-	-	-	-	-	-	-	-	-	-	-	-	-	-	-	-	-	-	-	-	-
CTTCC	-	3	-	-	-	-	-	-	-	-	-	-	-	-	-	-	-	-	-	-	-	-	-	-	-	-	-	-	-	-	-	-	-	-	-	-	-	-	-	-	-
TGATC	1	-	-	-	-	-	-	-	-	-	-	-	-	-	-	-	-	-	-	-	-	-	-	-	-	-	-	-	-	-	-	-	-	-	-	-	-	-	-	-	-
GAAGA	1	-	-	-	-	-	-	-	-	-	-	-	-	-	-	-	-	-	-	-	-	-	-	-	-	-	-	-	-	-	-	-	-	-	-	-	-	-	-	-	-
CTTTT	1	-	-	-	-	-	-	-	-	-	-	-	-	-	-	-	-	-	-	-	-	-	-	-	-	-	-	-	-	-	-	-	-	-	-	-	-	-	-	-	-
AAAAT	1	-	-	-	-	-	-	-	-	-	-	-	-	-	-	-	-	-	-	-	-	-	-	-	-	-	-	-	-	-	-	-	-	-	-	-	-	-	-	-	-
TTTGGG	1	-	-	-	-	-	-	-	-	-	-	-	-	-	-	-	-	-	-	-	-	-	-	-	-	-	-	-	-	-	-	-	-	-	-	-	-	-	-	-	-
TTCTGC	2	-	-	-	-	-	-	-	-	-	-	-	-	-	-	-	-	-	-	-	-	-	-	-	-	-	-	-	-	-	-	-	-	-	-	-	-	-	-	-	-
CTTCAT	2	-	-	-	-	-	-	-	-	-	-	-	-	-	-	-	-	-	-	-	-	-	-	-	-	-	-	-	-	-	-	-	-	-	-	-	-	-	-	-	-
GATTTT	2	-	-	-	-	-	-	-	-	-	-	-	-	-	-	-	-	-	-	-	-	-	-	-	-	-	-	-	-	-	-	-	-	-	-	-	-	-	-	-	-
TTCTGG	1	-	-	-	-	-	-	-	-	-	-	-	-	-	-	-	-	-	-	-	-	-	-	-	-	-	-	-	-	-	-	-	-	-	-	-	-	-	-	-	-
GTGCAG	1	-	-	-	-	-	-	-	-	-	-	-	-	-	-	-	-	-	-	-	-	-	-	-	-	-	-	-	-	-	-	-	-	-	-	-	-	-	-	-	-
CATGAA	1	-	-	-	-	-	-	-	-	-	-	-	-	-	-	-	-	-	-	-	-	-	-	-	-	-	-	-	-	-	-	-	-	-	-	-	-	-	-	-	-
TCTCTT	6	-	-	-	-	-	-	-	-	-	-	-	-	-	-	-	-	-	-	-	-	-	-	-	-	-	-	-	-	-	-	-	-	-	-	-	-	-	-	-	-
CAGAAG	2	-	-	-	-	-	-	-	-	-	-	-	-	-	-	-	-	-	-	-	-	-	-	-	-	-	-	-	-	-	-	-	-	-	-	-	-	-	-	-	-
AGTGGG	-	1	-	-	-	-	-	-	-	-	-	-	-	-	-	-	-	-	-	-	-	-	-	-	-	-	-	-	-	-	-	-	-	-	-	-	-	-	-	-	-
TCCCTT	1	-	-	-	-	-	-	-	-	-	-	-	-	-	-	-	-	-	-	-	-	-	-	-	-	-	-	-	-	-	-	-	-	-	-	-	-	-	-	-	-
AAGGAG	-	2	-	-	-	-	-	-	-	-	-	-	-	-	-	-	-	-	-	-	-	-	-	-	-	-	-	-	-	-	-	-	-	-	-	-	-	-	-	-	-
ATGACG	1	-	-	-	-	-	-	-	-	-	-	-	-	-	-	-	-	-	-	-	-	-	-	-	-	-	-	-	-	-	-	-	-	-	-	-	-	-	-	-	-
AACCAA	1	-	-	-	-	-	-	-	-	-	-	-	-	-	-	-	-	-	-	-	-	-	-	-	-	-	-	-	-	-	-	-	-	-	-	-	-	-	-	-	-
GGTTCT	1	-	-	-	-	-	-	-	-	-	-	-	-	-	-	-	-	-	-	-	-	-	-	-	-	-	-	-	-	-	-	-	-	-	-	-	-	-	-	-	-
CATTGC	1	-	-	-	-	-	-	-	-	-	-	-	-	-	-	-	-	-	-	-	-	-	-	-	-	-	-	-	-	-	-	-	-	-	-	-	-	-	-	-	-
GATGGA	1	-	-	-	-	-	-	-	-	-	-	-	-	-	-	-	-	-	-	-	-	-	-	-	-	-	-	-	-	-	-	-	-	-	-	-	-	-	-	-	-
AAACCA	2	-	-	-	-	-	-	-	-	-	-	-	-	-	-	-	-	-	-	-	-	-	-	-	-	-	-	-	-	-	-	-	-	-	-	-	-	-	-	-	-
CCAACC	2	-	-	-	-	-	-	-	-	-	-	-	-	-	-	-	-	-	-	-	-	-	-	-	-	-	-	-	-	-	-	-	-	-	-	-	-	-	-	-	-
GATGAG	1	-	-	-	-	-	-	-	-	-	-	-	-	-	-	-	-	-	-	-	-	-	-	-	-	-	-	-	-	-	-	-	-	-	-	-	-	-	-	-	-
CTTCTC	-	2	-	-	-	-	-	-	-	-	-	-	-	-	-	-	-	-	-	-	-	-	-	-	-	-	-	-	-	-	-	-	-	-	-	-	-	-	-	-	-
CCTCAG	-	2	-	-	-	-	-	-	-	-	-	-	-	-	-	-	-	-	-	-	-	-	-	-	-	-	-	-	-	-	-	-	-	-	-	-	-	-	-	-	-
GAAGCC	4	-	-	-	-	-	-	-	-	-	-	-	-	-	-	-	-	-	-	-	-	-	-	-	-	-	-	-	-	-	-	-	-	-	-	-	-	-	-	-	-
CCATTT	2	-	-	-	-	-	-	-	-	-	-	-	-	-	-	-	-	-	-	-	-	-	-	-	-	-	-	-	-	-	-	-	-	-	-	-	-	-	-	-	-
AATTGG	1	-	-	-	-	-	-	-	-	-	-	-	-	-	-	-	-	-	-	-	-	-	-	-	-	-	-	-	-	-	-	-	-	-	-	-	-	-	-	-	-
GAAGCA	1	-	-	-	-	-	-	-	-	-	-	-	-	-	-	-	-	-	-	-	-	-	-	-	-	-	-	-	-	-	-	-	-	-	-	-	-	-	-	-	-
TGGCAT	-	2	-	-	-	-	-	-	-	-	-	-	-	-	-	-	-	-	-	-	-	-	-	-	-	-	-	-	-	-	-	-	-	-	-	-	-	-	-	-	-
GTGCCA	-	1	-	-	-	-	-	-	-	-	-	-	-	-	-	-	-	-	-	-	-	-	-	-	-	-	-	-	-	-	-	-	-	-	-	-	-	-	-	-	-
CTCTTC	2	-	-	-	-	-	-	-	-	-	-	-	-	-	-	-	-	-	-	-	-	-	-	-	-	-	-	-	-	-	-	-	-	-	-	-	-	-	-	-	-
GCATCA	-	1	-	-	-	-	-	-	-	-	-	-	-	-	-	-	-	-	-	-	-	-	-	-	-	-	-	-	-	-	-	-	-	-	-	-	-	-	-	-	-
GAAGGG	1	-	-	-	-	-	-	-	-	-	-	-	-	-	-	-	-	-	-	-	-	-	-	-	-	-	-	-	-	-	-	-	-	-	-	-	-	-	-	-	-
TAATTC	2	-	-	-	-	-	-	-	-	-	-	-	-	-	-	-	-	-	-	-	-	-	-	-	-	-	-	-	-	-	-	-	-	-	-	-	-	-	-	-	-
ATGGCG	3	-	-	-	-	-	-	-	-	-	-	-	-	-	-	-	-	-	-	-	-	-	-	-	-	-	-	-	-	-	-	-	-	-	-	-	-	-	-	-	-
ACTGAA	1	-	-	-	-	-	-	-	-	-	-	-	-	-	-	-	-	-	-	-	-	-	-	-	-	-	-	-	-	-	-	-	-	-	-	-	-	-	-	-	-
CAATCC	1	-	-	-	-	-	-	-	-	-	-	-	-	-	-	-	-	-	-	-	-	-	-	-	-	-	-	-	-	-	-	-	-	-	-	-	-	-	-	-	-
ACCATA	1	-	-	-	-	-	-	-	-	-	-	-	-	-	-	-	-	-	-	-	-	-	-	-	-	-	-	-	-	-	-	-	-	-	-	-	-	-	-	-	-
CCAAAG	2	-	-	-	-	-	-	-	-	-	-	-	-	-	-	-	-	-	-	-	-	-	-	-	-	-	-	-	-	-	-	-	-	-	-	-	-	-	-	-	-
ATTGGG	-	1	-	-	-	-	-	-	-	-	-	-	-	-	-	-	-	-	-	-	-	-	-	-	-	-	-	-	-	-	-	-	-	-	-	-	-	-	-	-	-
ACCAAA	1	-	-	-	-	-	-	-	-	-	-	-	-	-	-	-	-	-	-	-	-	-	-	-	-	-	-	-	-	-	-	-	-	-	-	-	-	-	-	-	-
ATCTGA	1	-	-	-	-	-	-	-	-	-	-	-	-	-	-	-	-	-	-	-	-	-	-	-	-	-	-	-	-	-	-	-	-	-	-	-	-	-	-	-	-
GGCTCT	6	-	-	-	-	-	-	-	-	-	-	-	-	-	-	-	-	-	-	-	-	-	-	-	-	-	-	-	-	-	-	-	-	-	-	-	-	-	-	-	-
GGAAGT	1	-	-	-	-	-	-	-	-	-	-	-	-	-	-	-	-	-	-	-	-	-	-	-	-	-	-	-	-	-	-	-	-	-	-	-	-	-	-	-	-
GAGATA	1	3	1	-	-	-	-	-	-	-	-	-	-	-	-	-	-	-	-	-	-	-	-	-	-	-	-	-	-	-	-	-	-	-	-	-	-	-	-	-	-
GGCGGA	2	-	-	-	-	-	-	-	-	-	-	-	-	-	-	-	-	-	-	-	-	-	-	-	-	-	-	-	-	-	-	-	-	-	-	-	-	-	-	-	-
GAACCC	1	-	-	-	-	-	-	-	-	-	-	-	-	-	-	-	-	-	-	-	-	-	-	-	-	-	-	-	-	-	-	-	-	-	-	-	-	-	-	-	-
GAAGAG	-	3	-	-	-	-	-	-	-	-	-	-	-	-	-	-	-	-	-	-	-	-	-	-	-	-	-	-	-	-	-	-	-	-	-	-	-	-	-	-	-
AACTAG	1	-	-	-	-	-	-	-	-	-	-	-	-	-	-	-	-	-	-	-	-	-	-	-	-	-	-	-	-	-	-	-	-	-	-	-	-	-	-	-	-
AGTAAC	1	-	-	-	-	-	-	-	-	-	-	-	-	-	-	-	-	-	-	-	-	-	-	-	-	-	-	-	-	-	-	-	-	-	-	-	-	-	-	-	-
AGCAGA	1	-	-	-	-	-	-	-	-	-	-	-	-	-	-	-	-	-	-	-	-	-	-	-	-	-	-	-	-	-	-	-	-	-	-	-	-	-	-	-	-
GGTGAA	1	-	-	-	-	-	-	-	-	-	-	-	-	-	-	-	-	-	-	-	-	-	-	-	-	-	-	-	-	-	-	-	-	-	-	-	-	-	-	-	-
CAACAG	1	-	-	-	-	-	-	-	-	-	-	-	-	-	-	-	-	-	-	-	-	-	-	-	-	-	-	-	-	-	-	-	-	-	-	-	-	-	-	-	-
CAAAGC	1	-	-	-	-	-	-	-	-	-	-	-	-	-	-	-	-	-	-	-	-	-	-	-	-	-	-	-	-	-	-	-	-	-	-	-	-	-	-	-	-
AACACA	-	1	-	-	-	-	-	-	-	-	-	-	-	-	-	-	-	-	-	-	-	-	-	-	-	-	-	-	-	-	-	-	-	-	-	-	-	-	-	-	-
AGGTGG	1	-	-	-	-	-	-	-	-	-	-	-	-	-	-	-	-	-	-	-	-	-	-	-	-	-	-	-	-	-	-	-	-	-	-	-	-	-	-	-	-
TGGGTT	1	-	-	-	-	-	-	-	-	-	-	-	-	-	-	-	-	-	-	-	-	-	-	-	-	-	-	-	-	-	-	-	-	-	-	-	-	-	-	-	-
TCAAAA	-	1	-	-	-	-	-	-	-	-	-	-	-	-	-	-	-	-	-	-	-	-	-	-	-	-	-	-	-	-	-	-	-	-	-	-	-	-	-	-	-
AAACAA	3	-	-	-	-	-	-	-	-	-	-	-	-	-	-	-	-	-	-	-	-	-	-	-	-	-	-	-	-	-	-	-	-	-	-	-	-	-	-	-	-
AAAATC	1	-	-	-	-	-	-	-	-	-	-	-	-	-	-	-	-	-	-	-	-	-	-	-	-	-	-	-	-	-	-	-	-	-	-	-	-	-	-	-	-
TCTCAA	3	-	-	-	-	-	-	-	-	-	-	-	-	-	-	-	-	-	-	-	-	-	-	-	-	-	-	-	-	-	-	-	-	-	-	-	-	-	-	-	-
AAAAAG	1	1	-	-	-	-	-	-	-	-	-	-	-	-	-	-	-	-	-	-	-	-	-	-	-	-	-	-	-	-	-	-	-	-	-	-	-	-	-	-	-

## Sheet: SSR Locator GANF Loci
Code	Contig	Structure	N.Loci	Loci	Start_SSR1	End_SSR1	Start_SSR2	End_SSR2	Start_SSR3	End_SSR3	Start_SSR4	End_SSR4	Start_SSR5	End_SSR5
---------------------------------------------------------------------------------------------------------------------------------------------------------------------------------------------------------------------------------------------------------------
33	gi|536777397|gb|GANF01000837.1|_TSA:_Momordica_charantia_Locus_6682_Transcript_3/3_Confidence_0.714_Length_2855_transcribed_RNA_sequence	P	1	(GGAA)5	303	322
34	gi|536777335|gb|GANF01000894.1|_TSA:_Momordica_charantia_Locus_6658_Transcript_1/2_Confidence_1.000_Length_1018_transcribed_RNA_sequence	P	1	(AAGAG)4	28	47
35	gi|536777286|gb|GANF01000918.1|_TSA:_Momordica_charantia_Locus_32830_Transcript_1/1_Confidence_1.000_Length_333_transcribed_RNA_sequence	P	1	(TTC)10	205	234
36	gi|536777284|gb|GANF01000919.1|_TSA:_Momordica_charantia_Locus_26427_Transcript_1/1_Confidence_1.000_Length_684_transcribed_RNA_sequence	P	1	(TTCAGA)4	264	287
37	gi|536777252|gb|GANF01000931.1|_TSA:_Momordica_charantia_Locus_19337_Transcript_2/3_Confidence_0.667_Length_1095_transcribed_RNA_sequence	P	1	(GAC)7	926	946
38	gi|536777076|gb|GANF01001014.1|_TSA:_Momordica_charantia_Locus_3882_Transcript_4/4_Confidence_0.625_Length_2671_transcribed_RNA_sequence	P	1	(GA)11	2581	2602
39	gi|536776990|gb|GANF01001051.1|_TSA:_Momordica_charantia_Locus_1653_Transcript_1/7_Confidence_0.533_Length_2353_transcribed_RNA_sequence	C	2	(TC)10-(CT)19	2295	2314	2316	2353
40	gi|536776911|gb|GANF01001076.1|_TSA:_Momordica_charantia_Locus_7329_Transcript_3/4_Confidence_0.667_Length_2218_transcribed_RNA_sequence	P	1	(AGGGA)4	2089	2108
41	gi|536776820|gb|GANF01001115.1|_TSA:_Momordica_charantia_Locus_8693_Transcript_1/2_Confidence_1.000_Length_3159_transcribed_RNA_sequence	P	1	(CTT)11	1052	1084
42	gi|536776818|gb|GANF01001117.1|_TSA:_Momordica_charantia_Locus_1418_Transcript_1/1_Confidence_1.000_Length_247_transcribed_RNA_sequence	P	1	(A)24	1	24
43	gi|536776818|gb|GANF01001117.1|_TSA:_Momordica_charantia_Locus_1418_Transcript_1/1_Confidence_1.000_Length_247_transcribed_RNA_sequence	P	1	(GA)15	206	235
44	gi|536776784|gb|GANF01001129.1|_TSA:_Momordica_charantia_Locus_10785_Transcript_1/2_Confidence_1.000_Length_1143_transcribed_RNA_sequence	P	1	(CTT)14	519	560
45	gi|536776764|gb|GANF01001140.1|_TSA:_Momordica_charantia_Locus_9560_Transcript_2/2_Confidence_1.000_Length_2421_transcribed_RNA_sequence	P	1	(A)27	1	27
46	gi|536776682|gb|GANF01001165.1|_TSA:_Momordica_charantia_Locus_990_Transcript_1/2_Confidence_1.000_Length_1168_transcribed_RNA_sequence	P	1	(T)21	1	21
47	gi|536776549|gb|GANF01001225.1|_TSA:_Momordica_charantia_Locus_27606_Transcript_1/1_Confidence_1.000_Length_224_transcribed_RNA_sequence	P	1	(TTTA)5	174	193
48	gi|536776528|gb|GANF01001229.1|_TSA:_Momordica_charantia_Locus_21045_Transcript_1/3_Confidence_0.600_Length_517_transcribed_RNA_sequence	P	1	(GA)10	63	82
49	gi|536776524|gb|GANF01001233.1|_TSA:_Momordica_charantia_Locus_3147_Transcript_1/1_Confidence_1.000_Length_1145_transcribed_RNA_sequence	P	1	(A)21	10	30
50	gi|536776523|gb|GANF01001234.1|_TSA:_Momordica_charantia_Locus_7740_Transcript_2/5_Confidence_0.733_Length_5150_transcribed_RNA_sequence	P	1	(AGAGCC)5	4941	4970
51	gi|536776495|gb|GANF01001245.1|_TSA:_Momordica_charantia_Locus_28652_Transcript_1/1_Confidence_1.000_Length_247_transcribed_RNA_sequence	P	1	(A)20	1	20
52	gi|536776460|gb|GANF01001262.1|_TSA:_Momordica_charantia_Locus_3882_Transcript_2/4_Confidence_0.625_Length_2748_transcribed_RNA_sequence	P	1	(GA)11	2658	2679
53	gi|536776380|gb|GANF01001295.1|_TSA:_Momordica_charantia_Locus_16670_Transcript_1/1_Confidence_1.000_Length_743_transcribed_RNA_sequence	P	1	(TCT)11	9	41
54	gi|536776361|gb|GANF01001304.1|_TSA:_Momordica_charantia_Locus_1692_Transcript_1/2_Confidence_0.900_Length_940_transcribed_RNA_sequence	P	1	(GA)20	311	350
55	gi|536776310|gb|GANF01001323.1|_TSA:_Momordica_charantia_Locus_4997_Transcript_1/1_Confidence_1.000_Length_2608_transcribed_RNA_sequence	P	1	(CATGAA)5	49	78
56	gi|536776310|gb|GANF01001323.1|_TSA:_Momordica_charantia_Locus_4997_Transcript_1/1_Confidence_1.000_Length_2608_transcribed_RNA_sequence	P	1	(TC)11	182	203
57	gi|536776305|gb|GANF01001327.1|_TSA:_Momordica_charantia_Locus_1657_Transcript_2/3_Confidence_0.667_Length_2009_transcribed_RNA_sequence	P	1	(GA)14	448	475
58	gi|536776176|gb|GANF01001400.1|_TSA:_Momordica_charantia_Locus_2762_Transcript_1/2_Confidence_1.000_Length_601_transcribed_RNA_sequence	P	1	(AG)11	38	59
59	gi|536776175|gb|GANF01001401.1|_TSA:_Momordica_charantia_Locus_15896_Transcript_1/1_Confidence_1.000_Length_2694_transcribed_RNA_sequence	P	1	(AG)11	2672	2693
60	gi|536776163|gb|GANF01001406.1|_TSA:_Momordica_charantia_Locus_950_Transcript_4/7_Confidence_0.684_Length_3520_transcribed_RNA_sequence	P	1	(TTTTG)4	110	129
61	gi|536776163|gb|GANF01001406.1|_TSA:_Momordica_charantia_Locus_950_Transcript_4/7_Confidence_0.684_Length_3520_transcribed_RNA_sequence	P	1	(CTT)7	738	758
62	gi|536776163|gb|GANF01001406.1|_TSA:_Momordica_charantia_Locus_950_Transcript_4/7_Confidence_0.684_Length_3520_transcribed_RNA_sequence	P	1	(CT)10	875	894
63	gi|536776138|gb|GANF01001416.1|_TSA:_Momordica_charantia_Locus_1464_Transcript_1/1_Confidence_1.000_Length_1588_transcribed_RNA_sequence	P	1	(AATCGG)4	56	79
64	gi|536776090|gb|GANF01001442.1|_TSA:_Momordica_charantia_Locus_19140_Transcript_1/1_Confidence_1.000_Length_1064_transcribed_RNA_sequence	P	1	(GCCCAT)4	579	602
65	gi|536776074|gb|GANF01001452.1|_TSA:_Momordica_charantia_Locus_19981_Transcript_2/3_Confidence_0.714_Length_2252_transcribed_RNA_sequence	P	1	(GA)10	137	156
66	gi|536776064|gb|GANF01001459.1|_TSA:_Momordica_charantia_Locus_17052_Transcript_1/3_Confidence_0.667_Length_1525_transcribed_RNA_sequence	P	1	(TCT)7	164	184
67	gi|536776027|gb|GANF01001469.1|_TSA:_Momordica_charantia_Locus_19786_Transcript_1/1_Confidence_1.000_Length_1550_transcribed_RNA_sequence	P	1	(GGCTGT)4	800	823
68	gi|536775957|gb|GANF01001495.1|_TSA:_Momordica_charantia_Locus_22394_Transcript_1/1_Confidence_1.000_Length_1041_transcribed_RNA_sequence	P	1	(AG)16	1	32
69	gi|536775957|gb|GANF01001495.1|_TSA:_Momordica_charantia_Locus_22394_Transcript_1/1_Confidence_1.000_Length_1041_transcribed_RNA_sequence	P	1	(TTTCC)4	1003	1022
70	gi|536775870|gb|GANF01001531.1|_TSA:_Momordica_charantia_Locus_20077_Transcript_2/2_Confidence_1.000_Length_699_transcribed_RNA_sequence	P	1	(T)20	680	699
71	gi|536775831|gb|GANF01001555.1|_TSA:_Momordica_charantia_Locus_42003_Transcript_1/1_Confidence_1.000_Length_1418_transcribed_RNA_sequence	P	1	(GA)20	1377	1416
72	gi|536775746|gb|GANF01001595.1|_TSA:_Momordica_charantia_Locus_20295_Transcript_2/3_Confidence_0.667_Length_1643_transcribed_RNA_sequence	P	1	(GAT)7	185	205
73	gi|536775711|gb|GANF01001615.1|_TSA:_Momordica_charantia_Locus_34831_Transcript_2/2_Confidence_1.000_Length_466_transcribed_RNA_sequence	P	1	(TC)10	56	75
74	gi|536775638|gb|GANF01001644.1|_TSA:_Momordica_charantia_Locus_3872_Transcript_1/1_Confidence_1.000_Length_717_transcribed_RNA_sequence	C	2	(CATCT)4-(AAGCA)4	55	74	153	172
75	gi|536775451|gb|GANF01001743.1|_TSA:_Momordica_charantia_Locus_9688_Transcript_2/3_Confidence_0.667_Length_1419_transcribed_RNA_sequence	P	1	(TCT)7	84	104
76	gi|536775430|gb|GANF01001764.1|_TSA:_Momordica_charantia_Locus_16404_Transcript_1/2_Confidence_1.000_Length_1188_transcribed_RNA_sequence	P	1	(CATCAA)4	642	665
77	gi|536775430|gb|GANF01001764.1|_TSA:_Momordica_charantia_Locus_16404_Transcript_1/2_Confidence_1.000_Length_1188_transcribed_RNA_sequence	P	1	(TTC)9	999	1025
78	gi|536775404|gb|GANF01001790.1|_TSA:_Momordica_charantia_Locus_24188_Transcript_1/1_Confidence_1.000_Length_584_transcribed_RNA_sequence	P	1	(CTT)7	309	329
79	gi|536775403|gb|GANF01001791.1|_TSA:_Momordica_charantia_Locus_14288_Transcript_2/3_Confidence_0.667_Length_1742_transcribed_RNA_sequence	P	1	(GAA)11	1	33
80	gi|536775375|gb|GANF01001819.1|_TSA:_Momordica_charantia_Locus_6627_Transcript_1/1_Confidence_1.000_Length_2794_transcribed_RNA_sequence	P	1	(TTGA)5	436	455
81	gi|536775245|gb|GANF01001872.1|_TSA:_Momordica_charantia_Locus_19785_Transcript_2/3_Confidence_0.714_Length_1746_transcribed_RNA_sequence	P	1	(ATC)7	1153	1173
82	gi|536775191|gb|GANF01001903.1|_TSA:_Momordica_charantia_Locus_1110_Transcript_1/1_Confidence_1.000_Length_1771_transcribed_RNA_sequence	P	1	(AGA)14	1	42
83	gi|536775112|gb|GANF01001937.1|_TSA:_Momordica_charantia_Locus_27933_Transcript_4/4_Confidence_0.429_Length_711_transcribed_RNA_sequence	P	1	(TC)20	671	710
84	gi|536775041|gb|GANF01001967.1|_TSA:_Momordica_charantia_Locus_2080_Transcript_5/5_Confidence_0.714_Length_1994_transcribed_RNA_sequence	P	1	(ATTCA)4	819	838
85	gi|536775001|gb|GANF01001984.1|_TSA:_Momordica_charantia_Locus_6244_Transcript_1/3_Confidence_0.333_Length_1113_transcribed_RNA_sequence	P	1	(TTTC)5	560	579
86	gi|536774987|gb|GANF01001993.1|_TSA:_Momordica_charantia_Locus_31148_Transcript_1/1_Confidence_1.000_Length_359_transcribed_RNA_sequence	P	1	(AG)12	6	29
87	gi|536774892|gb|GANF01002030.1|_TSA:_Momordica_charantia_Locus_18592_Transcript_2/3_Confidence_0.625_Length_470_transcribed_RNA_sequence	P	1	(AG)20	430	469
88	gi|536774812|gb|GANF01002060.1|_TSA:_Momordica_charantia_Locus_20398_Transcript_5/5_Confidence_0.636_Length_741_transcribed_RNA_sequence	P	1	(TTA)9	525	551
89	gi|536774801|gb|GANF01002066.1|_TSA:_Momordica_charantia_Locus_8428_Transcript_1/1_Confidence_1.000_Length_1444_transcribed_RNA_sequence	P	1	(TC)14	83	110
90	gi|536774565|gb|GANF01002173.1|_TSA:_Momordica_charantia_Locus_6737_Transcript_3/3_Confidence_0.600_Length_3117_transcribed_RNA_sequence	P	1	(ATTA)5	203	222
91	gi|536774557|gb|GANF01002177.1|_TSA:_Momordica_charantia_Locus_2762_Transcript_2/2_Confidence_1.000_Length_1015_transcribed_RNA_sequence	P	1	(AG)11	38	59
92	gi|536774434|gb|GANF01002215.1|_TSA:_Momordica_charantia_Locus_5593_Transcript_1/2_Confidence_1.000_Length_321_transcribed_RNA_sequence	P	1	(T)21	1	21
93	gi|536774325|gb|GANF01002254.1|_TSA:_Momordica_charantia_Locus_19643_Transcript_1/2_Confidence_1.000_Length_891_transcribed_RNA_sequence	P	1	(AGAA)8	307	338
94	gi|536774072|gb|GANF01002379.1|_TSA:_Momordica_charantia_Locus_41932_Transcript_1/1_Confidence_1.000_Length_423_transcribed_RNA_sequence	P	1	(TCT)7	283	303
95	gi|536774032|gb|GANF01002398.1|_TSA:_Momordica_charantia_Locus_14288_Transcript_3/3_Confidence_0.667_Length_1305_transcribed_RNA_sequence	P	1	(GAA)11	1	33
96	gi|536773871|gb|GANF01002409.1|_TSA:_Momordica_charantia_Locus_26430_Transcript_2/2_Confidence_1.000_Length_616_transcribed_RNA_sequence	P	1	(TTTCT)5	412	436
97	gi|536773821|gb|GANF01002421.1|_TSA:_Momordica_charantia_Locus_581_Transcript_3/5_Confidence_0.636_Length_4362_transcribed_RNA_sequence	P	1	(TTTTTG)5	152	181
98	gi|536773778|gb|GANF01002434.1|_TSA:_Momordica_charantia_Locus_432_Transcript_4/4_Confidence_0.700_Length_4281_transcribed_RNA_sequence	P	1	(GA)15	4252	4281
99	gi|536773715|gb|GANF01002456.1|_TSA:_Momordica_charantia_Locus_1307_Transcript_3/3_Confidence_0.667_Length_1025_transcribed_RNA_sequence	P	1	(GACGGC)4	973	996
100	gi|536773705|gb|GANF01002461.1|_TSA:_Momordica_charantia_Locus_11119_Transcript_1/1_Confidence_1.000_Length_1859_transcribed_RNA_sequence	P	1	(CCATCT)4	1382	1405
101	gi|536773580|gb|GANF01002485.1|_TSA:_Momordica_charantia_Locus_3746_Transcript_1/1_Confidence_1.000_Length_1261_transcribed_RNA_sequence	P	1	(CT)11	1086	1107
102	gi|536773455|gb|GANF01002525.1|_TSA:_Momordica_charantia_Locus_19346_Transcript_1/1_Confidence_1.000_Length_575_transcribed_RNA_sequence	P	1	(AG)12	1	24
103	gi|536773442|gb|GANF01002529.1|_TSA:_Momordica_charantia_Locus_16041_Transcript_1/1_Confidence_1.000_Length_423_transcribed_RNA_sequence	P	1	(A)20	105	124
104	gi|536773392|gb|GANF01002551.1|_TSA:_Momordica_charantia_Locus_7568_Transcript_6/7_Confidence_0.750_Length_1767_transcribed_RNA_sequence	C	2	(TA)10-(GA)19	1707	1726	1727	1764
105	gi|536773348|gb|GANF01002564.1|_TSA:_Momordica_charantia_Locus_11192_Transcript_1/2_Confidence_1.000_Length_910_transcribed_RNA_sequence	P	1	(AC)10	6	25
106	gi|536773220|gb|GANF01002619.1|_TSA:_Momordica_charantia_Locus_19253_Transcript_1/1_Confidence_1.000_Length_290_transcribed_RNA_sequence	P	1	(GA)20	1	40
107	gi|536773149|gb|GANF01002652.1|_TSA:_Momordica_charantia_Locus_21194_Transcript_2/2_Confidence_1.000_Length_731_transcribed_RNA_sequence	P	1	(TTC)13	122	160
108	gi|536773149|gb|GANF01002652.1|_TSA:_Momordica_charantia_Locus_21194_Transcript_2/2_Confidence_1.000_Length_731_transcribed_RNA_sequence	P	1	(AG)15	279	308
109	gi|536773148|gb|GANF01002653.1|_TSA:_Momordica_charantia_Locus_22320_Transcript_1/1_Confidence_1.000_Length_1546_transcribed_RNA_sequence	P	1	(CTT)7	102	122
110	gi|536773135|gb|GANF01002666.1|_TSA:_Momordica_charantia_Locus_19232_Transcript_4/5_Confidence_0.636_Length_1192_transcribed_RNA_sequence	P	1	(AAGCA)4	784	803
111	gi|536773111|gb|GANF01002690.1|_TSA:_Momordica_charantia_Locus_4781_Transcript_1/10_Confidence_0.387_Length_2605_transcribed_RNA_sequence	P	1	(TTA)9	2539	2565
112	gi|536773109|gb|GANF01002692.1|_TSA:_Momordica_charantia_Locus_28571_Transcript_1/1_Confidence_1.000_Length_563_transcribed_RNA_sequence	P	1	(AAACTA)4	232	255
113	gi|536773093|gb|GANF01002708.1|_TSA:_Momordica_charantia_Locus_640_Transcript_4/7_Confidence_0.529_Length_619_transcribed_RNA_sequence	P	1	(CT)20	2	41
114	gi|536773083|gb|GANF01002718.1|_TSA:_Momordica_charantia_Locus_19005_Transcript_1/2_Confidence_1.000_Length_403_transcribed_RNA_sequence	P	1	(AATTGG)4	242	265
115	gi|536773070|gb|GANF01002731.1|_TSA:_Momordica_charantia_Locus_18909_Transcript_1/3_Confidence_0.714_Length_1830_transcribed_RNA_sequence	P	1	(TC)15	1549	1578
116	gi|536773055|gb|GANF01002746.1|_TSA:_Momordica_charantia_Locus_8822_Transcript_3/4_Confidence_0.625_Length_1471_transcribed_RNA_sequence	P	1	(TC)11	181	202
117	gi|536772897|gb|GANF01002796.1|_TSA:_Momordica_charantia_Locus_12990_Transcript_2/4_Confidence_0.429_Length_1294_transcribed_RNA_sequence	P	1	(AGA)8	61	84
118	gi|536772880|gb|GANF01002800.1|_TSA:_Momordica_charantia_Locus_30003_Transcript_1/1_Confidence_1.000_Length_486_transcribed_RNA_sequence	P	1	(TCT)7	294	314
119	gi|536772866|gb|GANF01002806.1|_TSA:_Momordica_charantia_Locus_20331_Transcript_1/1_Confidence_1.000_Length_316_transcribed_RNA_sequence	P	1	(GTG)7	244	264
120	gi|536772841|gb|GANF01002817.1|_TSA:_Momordica_charantia_Locus_16998_Transcript_1/1_Confidence_1.000_Length_295_transcribed_RNA_sequence	P	1	(TTGATT)4	156	179
121	gi|536772794|gb|GANF01002840.1|_TSA:_Momordica_charantia_Locus_7963_Transcript_8/10_Confidence_0.423_Length_2659_transcribed_RNA_sequence	P	1	(TC)16	190	221
122	gi|536772790|gb|GANF01002843.1|_TSA:_Momordica_charantia_Locus_4762_Transcript_2/2_Confidence_1.000_Length_2063_transcribed_RNA_sequence	P	1	(TATTT)4	1979	1998
123	gi|536772731|gb|GANF01002858.1|_TSA:_Momordica_charantia_Locus_13471_Transcript_2/2_Confidence_1.000_Length_1781_transcribed_RNA_sequence	P	1	(CACTTG)4	959	982
124	gi|536772672|gb|GANF01002888.1|_TSA:_Momordica_charantia_Locus_7450_Transcript_2/3_Confidence_0.714_Length_2322_transcribed_RNA_sequence	P	1	(CT)10	884	903
125	gi|536772631|gb|GANF01002901.1|_TSA:_Momordica_charantia_Locus_31163_Transcript_1/1_Confidence_1.000_Length_882_transcribed_RNA_sequence	P	1	(AT)12	186	209
126	gi|536772489|gb|GANF01002937.1|_TSA:_Momordica_charantia_Locus_19548_Transcript_1/2_Confidence_1.000_Length_958_transcribed_RNA_sequence	P	1	(ATT)9	921	947
127	gi|536772430|gb|GANF01002957.1|_TSA:_Momordica_charantia_Locus_13754_Transcript_1/1_Confidence_1.000_Length_336_transcribed_RNA_sequence	P	1	(CCCAG)4	247	266
128	gi|536772427|gb|GANF01002959.1|_TSA:_Momordica_charantia_Locus_191_Transcript_2/3_Confidence_0.600_Length_851_transcribed_RNA_sequence	P	1	(AC)13	635	660
129	gi|536772343|gb|GANF01002985.1|_TSA:_Momordica_charantia_Locus_23725_Transcript_1/2_Confidence_1.000_Length_419_transcribed_RNA_sequence	P	1	(AGA)13	164	202
130	gi|536772253|gb|GANF01003029.1|_TSA:_Momordica_charantia_Locus_26899_Transcript_1/1_Confidence_1.000_Length_310_transcribed_RNA_sequence	P	1	(T)20	142	161
131	gi|536772181|gb|GANF01003053.1|_TSA:_Momordica_charantia_Locus_3939_Transcript_1/1_Confidence_1.000_Length_2172_transcribed_RNA_sequence	P	1	(AGA)9	2040	2066
132	gi|536772145|gb|GANF01003068.1|_TSA:_Momordica_charantia_Locus_37568_Transcript_1/1_Confidence_1.000_Length_485_transcribed_RNA_sequence	P	1	(AAATCC)4	344	367
133	gi|536772094|gb|GANF01003087.1|_TSA:_Momordica_charantia_Locus_11192_Transcript_2/2_Confidence_1.000_Length_848_transcribed_RNA_sequence	P	1	(AC)10	6	25
134	gi|536772042|gb|GANF01003107.1|_TSA:_Momordica_charantia_Locus_11353_Transcript_1/1_Confidence_1.000_Length_1051_transcribed_RNA_sequence	P	1	(AAG)7	805	825
135	gi|536771948|gb|GANF01003136.1|_TSA:_Momordica_charantia_Locus_18777_Transcript_3/5_Confidence_0.667_Length_2437_transcribed_RNA_sequence	P	1	(T)22	4	25
136	gi|536771937|gb|GANF01003142.1|_TSA:_Momordica_charantia_Locus_6107_Transcript_1/3_Confidence_0.600_Length_1080_transcribed_RNA_sequence	P	1	(CAG)8	237	260
137	gi|536771916|gb|GANF01003151.1|_TSA:_Momordica_charantia_Locus_6545_Transcript_1/3_Confidence_0.667_Length_914_transcribed_RNA_sequence	P	1	(AGA)9	229	255
138	gi|536771847|gb|GANF01003190.1|_TSA:_Momordica_charantia_Locus_14239_Transcript_3/4_Confidence_0.667_Length_2612_transcribed_RNA_sequence	P	1	(TGG)9	24	50
139	gi|536771820|gb|GANF01003199.1|_TSA:_Momordica_charantia_Locus_5372_Transcript_1/1_Confidence_1.000_Length_848_transcribed_RNA_sequence	P	1	(TTC)7	133	153
140	gi|536771798|gb|GANF01003207.1|_TSA:_Momordica_charantia_Locus_7071_Transcript_1/1_Confidence_1.000_Length_1053_transcribed_RNA_sequence	P	1	(TCC)8	907	930
141	gi|536771769|gb|GANF01003225.1|_TSA:_Momordica_charantia_Locus_28412_Transcript_2/2_Confidence_1.000_Length_704_transcribed_RNA_sequence	P	1	(TCT)7	223	243
142	gi|536771756|gb|GANF01003234.1|_TSA:_Momordica_charantia_Locus_13939_Transcript_1/1_Confidence_1.000_Length_462_transcribed_RNA_sequence	P	1	(T)22	106	127
143	gi|536771748|gb|GANF01003238.1|_TSA:_Momordica_charantia_Locus_9948_Transcript_1/2_Confidence_1.000_Length_1488_transcribed_RNA_sequence	P	1	(TTTGGG)4	46	69
144	gi|536771748|gb|GANF01003238.1|_TSA:_Momordica_charantia_Locus_9948_Transcript_1/2_Confidence_1.000_Length_1488_transcribed_RNA_sequence	P	1	(T)24	1457	1480
145	gi|536771602|gb|GANF01003274.1|_TSA:_Momordica_charantia_Locus_26701_Transcript_3/3_Confidence_0.667_Length_786_transcribed_RNA_sequence	P	1	(T)20	767	786
146	gi|536771589|gb|GANF01003276.1|_TSA:_Momordica_charantia_Locus_12747_Transcript_1/2_Confidence_1.000_Length_592_transcribed_RNA_sequence	P	1	(AGAATC)4	494	517
147	gi|536771565|gb|GANF01003288.1|_TSA:_Momordica_charantia_Locus_27831_Transcript_2/3_Confidence_0.333_Length_764_transcribed_RNA_sequence	P	1	(AAT)7	79	99
148	gi|536771564|gb|GANF01003289.1|_TSA:_Momordica_charantia_Locus_9547_Transcript_1/1_Confidence_1.000_Length_3967_transcribed_RNA_sequence	P	1	(CT)10	51	70
149	gi|536771560|gb|GANF01003291.1|_TSA:_Momordica_charantia_Locus_6567_Transcript_1/2_Confidence_1.000_Length_1527_transcribed_RNA_sequence	P	1	(GTATT)5	279	303
150	gi|536771547|gb|GANF01003299.1|_TSA:_Momordica_charantia_Locus_16150_Transcript_1/2_Confidence_1.000_Length_530_transcribed_RNA_sequence	P	1	(AAG)9	143	169
151	gi|536771438|gb|GANF01003327.1|_TSA:_Momordica_charantia_Locus_26579_Transcript_3/3_Confidence_0.714_Length_1265_transcribed_RNA_sequence	P	1	(GAA)10	100	129
152	gi|536771378|gb|GANF01003356.1|_TSA:_Momordica_charantia_Locus_22202_Transcript_1/1_Confidence_1.000_Length_1346_transcribed_RNA_sequence	P	1	(AG)13	114	139
153	gi|536771368|gb|GANF01003361.1|_TSA:_Momordica_charantia_Locus_19853_Transcript_1/2_Confidence_1.000_Length_1171_transcribed_RNA_sequence	P	1	(GA)15	1141	1170
154	gi|536771335|gb|GANF01003378.1|_TSA:_Momordica_charantia_Locus_21121_Transcript_2/2_Confidence_1.000_Length_500_transcribed_RNA_sequence	C	3	(TCTCTT)5-(TTCCC)4-(TC)13	98	127	194	213	278	303
155	gi|536771125|gb|GANF01003466.1|_TSA:_Momordica_charantia_Locus_17444_Transcript_1/2_Confidence_1.000_Length_1154_transcribed_RNA_sequence	P	1	(TTAT)6	887	910
156	gi|536771095|gb|GANF01003481.1|_TSA:_Momordica_charantia_Locus_2042_Transcript_4/4_Confidence_0.700_Length_1335_transcribed_RNA_sequence	P	1	(A)20	1	20
157	gi|536771074|gb|GANF01003493.1|_TSA:_Momordica_charantia_Locus_4914_Transcript_2/5_Confidence_0.333_Length_1670_transcribed_RNA_sequence	P	1	(GCTGA)5	106	130
158	gi|536771064|gb|GANF01003499.1|_TSA:_Momordica_charantia_Locus_2205_Transcript_2/4_Confidence_0.625_Length_2148_transcribed_RNA_sequence	P	1	(GCCTTT)4	1885	1908
159	gi|536771036|gb|GANF01003515.1|_TSA:_Momordica_charantia_Locus_14575_Transcript_2/4_Confidence_0.647_Length_1024_transcribed_RNA_sequence	P	1	(AGA)14	105	146
160	gi|536770996|gb|GANF01003532.1|_TSA:_Momordica_charantia_Locus_2990_Transcript_5/5_Confidence_0.667_Length_2961_transcribed_RNA_sequence	P	1	(CT)19	2924	2961
161	gi|536770984|gb|GANF01003537.1|_TSA:_Momordica_charantia_Locus_1037_Transcript_1/1_Confidence_1.000_Length_3361_transcribed_RNA_sequence	P	1	(TC)12	1	24
162	gi|536770907|gb|GANF01003581.1|_TSA:_Momordica_charantia_Locus_6954_Transcript_3/3_Confidence_0.750_Length_2792_transcribed_RNA_sequence	P	1	(CTCCTT)6	367	402
163	gi|536770813|gb|GANF01003627.1|_TSA:_Momordica_charantia_Locus_3008_Transcript_4/5_Confidence_0.500_Length_1807_transcribed_RNA_sequence	P	1	(A)20	1368	1387
164	gi|536770747|gb|GANF01003643.1|_TSA:_Momordica_charantia_Locus_19107_Transcript_1/2_Confidence_1.000_Length_316_transcribed_RNA_sequence	P	1	(CTTCT)4	149	168
165	gi|536770740|gb|GANF01003645.1|_TSA:_Momordica_charantia_Locus_16854_Transcript_1/1_Confidence_1.000_Length_310_transcribed_RNA_sequence	P	1	(GAA)7	56	76
166	gi|536770734|gb|GANF01003649.1|_TSA:_Momordica_charantia_Locus_18909_Transcript_2/3_Confidence_0.714_Length_2227_transcribed_RNA_sequence	P	1	(TC)15	1946	1975
167	gi|536770656|gb|GANF01003680.1|_TSA:_Momordica_charantia_Locus_16024_Transcript_1/1_Confidence_1.000_Length_653_transcribed_RNA_sequence	P	1	(AACA)5	305	324
168	gi|536770615|gb|GANF01003691.1|_TSA:_Momordica_charantia_Locus_27938_Transcript_1/2_Confidence_1.000_Length_962_transcribed_RNA_sequence	P	1	(CT)20	3	42
169	gi|536770605|gb|GANF01003696.1|_TSA:_Momordica_charantia_Locus_27064_Transcript_1/1_Confidence_1.000_Length_405_transcribed_RNA_sequence	P	1	(CGAT)5	269	288
170	gi|536770532|gb|GANF01003722.1|_TSA:_Momordica_charantia_Locus_10056_Transcript_1/1_Confidence_1.000_Length_2018_transcribed_RNA_sequence	P	1	(TAAA)5	11	30
171	gi|536770510|gb|GANF01003724.1|_TSA:_Momordica_charantia_Locus_19729_Transcript_1/2_Confidence_1.000_Length_1490_transcribed_RNA_sequence	C	2	(CAGAAG)4-(GCAGAA)5	52	75	108	137
172	gi|536770492|gb|GANF01003733.1|_TSA:_Momordica_charantia_Locus_40562_Transcript_1/1_Confidence_1.000_Length_269_transcribed_RNA_sequence	P	1	(CT)19	232	269
173	gi|536770491|gb|GANF01003734.1|_TSA:_Momordica_charantia_Locus_19625_Transcript_1/3_Confidence_0.750_Length_767_transcribed_RNA_sequence	P	1	(GAA)12	373	408
174	gi|536770474|gb|GANF01003747.1|_TSA:_Momordica_charantia_Locus_8420_Transcript_1/2_Confidence_1.000_Length_3606_transcribed_RNA_sequence	P	1	(CT)11	28	49
175	gi|536770442|gb|GANF01003765.1|_TSA:_Momordica_charantia_Locus_1732_Transcript_1/3_Confidence_0.600_Length_369_transcribed_RNA_sequence	P	1	(CT)16	330	361
176	gi|536770402|gb|GANF01003779.1|_TSA:_Momordica_charantia_Locus_34974_Transcript_1/1_Confidence_1.000_Length_616_transcribed_RNA_sequence	P	1	(T)28	588	615
177	gi|536770361|gb|GANF01003820.1|_TSA:_Momordica_charantia_Locus_7413_Transcript_3/3_Confidence_0.714_Length_891_transcribed_RNA_sequence	P	1	(AG)13	865	890
178	gi|536770339|gb|GANF01003842.1|_TSA:_Momordica_charantia_Locus_7431_Transcript_1/2_Confidence_1.000_Length_904_transcribed_RNA_sequence	C	2	(AG)14-(CT)13	715	742	799	824
179	gi|536770297|gb|GANF01003882.1|_TSA:_Momordica_charantia_Locus_412_Transcript_3/5_Confidence_0.692_Length_2408_transcribed_RNA_sequence	P	1	(TC)17	930	963
180	gi|536770296|gb|GANF01003883.1|_TSA:_Momordica_charantia_Locus_41280_Transcript_1/1_Confidence_1.000_Length_226_transcribed_RNA_sequence	P	1	(GA)20	185	224
181	gi|536770102|gb|GANF01003923.1|_TSA:_Momordica_charantia_Locus_3288_Transcript_3/3_Confidence_0.667_Length_573_transcribed_RNA_sequence	P	1	(TTCCAC)4	107	130
182	gi|536770069|gb|GANF01003942.1|_TSA:_Momordica_charantia_Locus_28620_Transcript_1/1_Confidence_1.000_Length_278_transcribed_RNA_sequence	P	1	(A)21	258	278
183	gi|536769906|gb|GANF01003994.1|_TSA:_Momordica_charantia_Locus_431_Transcript_1/3_Confidence_0.812_Length_1211_transcribed_RNA_sequence	P	1	(AGA)14	1067	1108
184	gi|536769890|gb|GANF01003999.1|_TSA:_Momordica_charantia_Locus_20405_Transcript_2/2_Confidence_1.000_Length_683_transcribed_RNA_sequence	P	1	(AGA)7	205	225
185	gi|536769775|gb|GANF01004045.1|_TSA:_Momordica_charantia_Locus_12208_Transcript_1/1_Confidence_1.000_Length_957_transcribed_RNA_sequence	P	1	(CTT)7	676	696
186	gi|536769723|gb|GANF01004072.1|_TSA:_Momordica_charantia_Locus_2194_Transcript_1/2_Confidence_1.000_Length_2232_transcribed_RNA_sequence	P	1	(TGAG)5	2018	2037
187	gi|536769562|gb|GANF01004122.1|_TSA:_Momordica_charantia_Locus_3771_Transcript_1/5_Confidence_0.222_Length_1332_transcribed_RNA_sequence	P	1	(AT)10	895	914
188	gi|536769515|gb|GANF01004142.1|_TSA:_Momordica_charantia_Locus_4748_Transcript_1/1_Confidence_1.000_Length_3364_transcribed_RNA_sequence	P	1	(CTCTG)5	110	134
189	gi|536769515|gb|GANF01004142.1|_TSA:_Momordica_charantia_Locus_4748_Transcript_1/1_Confidence_1.000_Length_3364_transcribed_RNA_sequence	P	1	(TTCAAG)4	1870	1893
190	gi|536769423|gb|GANF01004167.1|_TSA:_Momordica_charantia_Locus_10474_Transcript_2/3_Confidence_0.625_Length_2501_transcribed_RNA_sequence	P	1	(GA)10	1	20
191	gi|536769208|gb|GANF01004211.1|_TSA:_Momordica_charantia_Locus_31238_Transcript_2/2_Confidence_1.000_Length_946_transcribed_RNA_sequence	P	1	(TCT)9	225	251
192	gi|536769168|gb|GANF01004224.1|_TSA:_Momordica_charantia_Locus_7997_Transcript_1/1_Confidence_1.000_Length_1935_transcribed_RNA_sequence	P	1	(GA)13	1694	1719
193	gi|536769067|gb|GANF01004275.1|_TSA:_Momordica_charantia_Locus_17212_Transcript_1/1_Confidence_1.000_Length_689_transcribed_RNA_sequence	P	1	(TTATT)4	37	56
194	gi|536769039|gb|GANF01004303.1|_TSA:_Momordica_charantia_Locus_10443_Transcript_1/1_Confidence_1.000_Length_2307_transcribed_RNA_sequence	P	1	(CATCGT)5	270	299
195	gi|536769018|gb|GANF01004324.1|_TSA:_Momordica_charantia_Locus_2042_Transcript_1/4_Confidence_0.400_Length_803_transcribed_RNA_sequence	P	1	(A)20	1	20
196	gi|536769001|gb|GANF01004341.1|_TSA:_Momordica_charantia_Locus_29082_Transcript_1/1_Confidence_1.000_Length_414_transcribed_RNA_sequence	P	1	(TCT)7	255	275
197	gi|536768999|gb|GANF01004343.1|_TSA:_Momordica_charantia_Locus_2898_Transcript_1/1_Confidence_1.000_Length_952_transcribed_RNA_sequence	P	1	(CT)11	818	839
198	gi|536768991|gb|GANF01004351.1|_TSA:_Momordica_charantia_Locus_4781_Transcript_2/10_Confidence_0.290_Length_860_transcribed_RNA_sequence	P	1	(TTA)9	794	820
199	gi|536768827|gb|GANF01004419.1|_TSA:_Momordica_charantia_Locus_20117_Transcript_3/3_Confidence_0.636_Length_1187_transcribed_RNA_sequence	P	1	(CT)20	2	41
200	gi|536768781|gb|GANF01004428.1|_TSA:_Momordica_charantia_Locus_166_Transcript_6/9_Confidence_0.368_Length_1713_transcribed_RNA_sequence	P	1	(TCC)8	110	133
201	gi|536768668|gb|GANF01004468.1|_TSA:_Momordica_charantia_Locus_5415_Transcript_1/2_Confidence_1.000_Length_615_transcribed_RNA_sequence	P	1	(A)24	592	615
202	gi|536768627|gb|GANF01004482.1|_TSA:_Momordica_charantia_Locus_20955_Transcript_4/4_Confidence_0.556_Length_634_transcribed_RNA_sequence	P	1	(AAAAG)5	285	309
203	gi|536768593|gb|GANF01004497.1|_TSA:_Momordica_charantia_Locus_7017_Transcript_1/1_Confidence_1.000_Length_3287_transcribed_RNA_sequence	P	1	(A)24	1	24
204	gi|536768578|gb|GANF01004507.1|_TSA:_Momordica_charantia_Locus_12036_Transcript_3/3_Confidence_0.667_Length_1670_transcribed_RNA_sequence	P	1	(A)22	19	40
205	gi|536768399|gb|GANF01004558.1|_TSA:_Momordica_charantia_Locus_11069_Transcript_1/1_Confidence_1.000_Length_209_transcribed_RNA_sequence	P	1	(A)32	178	209
206	gi|536768397|gb|GANF01004559.1|_TSA:_Momordica_charantia_Locus_20314_Transcript_1/1_Confidence_1.000_Length_2542_transcribed_RNA_sequence	C	2	(AAAG)5-(CT)10	2420	2439	2506	2525
207	gi|536768320|gb|GANF01004612.1|_TSA:_Momordica_charantia_Locus_3456_Transcript_2/2_Confidence_1.000_Length_2649_transcribed_RNA_sequence	P	1	(TGC)11	412	444
208	gi|536768232|gb|GANF01004638.1|_TSA:_Momordica_charantia_Locus_5529_Transcript_2/5_Confidence_0.545_Length_3082_transcribed_RNA_sequence	P	1	(AG)10	41	60
209	gi|536768232|gb|GANF01004638.1|_TSA:_Momordica_charantia_Locus_5529_Transcript_2/5_Confidence_0.545_Length_3082_transcribed_RNA_sequence	P	1	(TC)12	333	356
210	gi|536768232|gb|GANF01004638.1|_TSA:_Momordica_charantia_Locus_5529_Transcript_2/5_Confidence_0.545_Length_3082_transcribed_RNA_sequence	P	1	(GA)14	2731	2758
211	gi|536768199|gb|GANF01004644.1|_TSA:_Momordica_charantia_Locus_19878_Transcript_1/1_Confidence_1.000_Length_367_transcribed_RNA_sequence	P	1	(AG)11	1	22
212	gi|536768119|gb|GANF01004672.1|_TSA:_Momordica_charantia_Locus_3405_Transcript_1/2_Confidence_1.000_Length_1429_transcribed_RNA_sequence	P	1	(CTT)12	35	70
213	gi|536768112|gb|GANF01004679.1|_TSA:_Momordica_charantia_Locus_23853_Transcript_2/2_Confidence_1.000_Length_531_transcribed_RNA_sequence	P	1	(TC)12	81	104
214	gi|536768097|gb|GANF01004688.1|_TSA:_Momordica_charantia_Locus_8464_Transcript_1/1_Confidence_1.000_Length_1184_transcribed_RNA_sequence	P	1	(T)29	1156	1184
215	gi|536768094|gb|GANF01004691.1|_TSA:_Momordica_charantia_Locus_1804_Transcript_3/4_Confidence_0.700_Length_948_transcribed_RNA_sequence	P	1	(GA)13	121	146
216	gi|536767929|gb|GANF01004733.1|_TSA:_Momordica_charantia_Locus_4898_Transcript_2/2_Confidence_1.000_Length_1923_transcribed_RNA_sequence	P	1	(AGAACC)4	1830	1853
217	gi|536767875|gb|GANF01004747.1|_TSA:_Momordica_charantia_Locus_12371_Transcript_5/6_Confidence_0.600_Length_3686_transcribed_RNA_sequence	P	1	(TTC)10	158	187
218	gi|536767875|gb|GANF01004747.1|_TSA:_Momordica_charantia_Locus_12371_Transcript_5/6_Confidence_0.600_Length_3686_transcribed_RNA_sequence	P	1	(GCT)8	356	379
219	gi|536767860|gb|GANF01004755.1|_TSA:_Momordica_charantia_Locus_25144_Transcript_3/4_Confidence_0.429_Length_1117_transcribed_RNA_sequence	P	1	(CTT)7	152	172
220	gi|536767755|gb|GANF01004789.1|_TSA:_Momordica_charantia_Locus_12057_Transcript_1/2_Confidence_1.000_Length_2082_transcribed_RNA_sequence	P	1	(GAA)10	1862	1891
221	gi|536767677|gb|GANF01004812.1|_TSA:_Momordica_charantia_Locus_7487_Transcript_3/3_Confidence_0.600_Length_1321_transcribed_RNA_sequence	P	1	(AAT)7	964	984
222	gi|536767580|gb|GANF01004831.1|_TSA:_Momordica_charantia_Locus_2385_Transcript_5/8_Confidence_0.556_Length_1460_transcribed_RNA_sequence	P	1	(AAG)7	211	231
223	gi|536767407|gb|GANF01004870.1|_TSA:_Momordica_charantia_Locus_14575_Transcript_3/4_Confidence_0.647_Length_778_transcribed_RNA_sequence	P	1	(AGA)14	105	146
224	gi|536767334|gb|GANF01004914.1|_TSA:_Momordica_charantia_Locus_21170_Transcript_1/1_Confidence_1.000_Length_1356_transcribed_RNA_sequence	P	1	(TTC)7	273	293
225	gi|536767330|gb|GANF01004918.1|_TSA:_Momordica_charantia_Locus_11331_Transcript_1/1_Confidence_1.000_Length_443_transcribed_RNA_sequence	P	1	(AG)18	408	443
226	gi|536767323|gb|GANF01004925.1|_TSA:_Momordica_charantia_Locus_6545_Transcript_3/3_Confidence_0.667_Length_1105_transcribed_RNA_sequence	P	1	(AGA)9	229	255
227	gi|536767305|gb|GANF01004931.1|_TSA:_Momordica_charantia_Locus_9413_Transcript_1/1_Confidence_1.000_Length_1445_transcribed_RNA_sequence	P	1	(ATTAG)4	113	132
228	gi|536767222|gb|GANF01004957.1|_TSA:_Momordica_charantia_Locus_209_Transcript_1/1_Confidence_1.000_Length_5548_transcribed_RNA_sequence	P	1	(AG)12	5507	5530
229	gi|536767219|gb|GANF01004960.1|_TSA:_Momordica_charantia_Locus_2637_Transcript_2/2_Confidence_1.000_Length_3197_transcribed_RNA_sequence	P	1	(TC)12	60	83
230	gi|536767134|gb|GANF01004981.1|_TSA:_Momordica_charantia_Locus_19859_Transcript_2/2_Confidence_1.000_Length_982_transcribed_RNA_sequence	P	1	(TC)13	13	38
231	gi|536766828|gb|GANF01005044.1|_TSA:_Momordica_charantia_Locus_322_Transcript_1/1_Confidence_1.000_Length_745_transcribed_RNA_sequence	P	1	(T)28	718	745
232	gi|536766770|gb|GANF01005061.1|_TSA:_Momordica_charantia_Locus_20061_Transcript_1/1_Confidence_1.000_Length_1152_transcribed_RNA_sequence	P	1	(GATGA)6	864	893
233	gi|536766339|gb|GANF01005178.1|_TSA:_Momordica_charantia_Locus_739_Transcript_1/2_Confidence_1.000_Length_6647_transcribed_RNA_sequence	P	1	(TGGGAC)4	284	307
234	gi|536766262|gb|GANF01005198.1|_TSA:_Momordica_charantia_Locus_34468_Transcript_1/1_Confidence_1.000_Length_562_transcribed_RNA_sequence	P	1	(TTC)7	318	338
235	gi|536765783|gb|GANF01005300.1|_TSA:_Momordica_charantia_Locus_925_Transcript_2/2_Confidence_1.000_Length_3523_transcribed_RNA_sequence	P	1	(A)22	3502	3523
236	gi|536765302|gb|GANF01005412.1|_TSA:_Momordica_charantia_Locus_15749_Transcript_3/3_Confidence_0.600_Length_913_transcribed_RNA_sequence	P	1	(CCAAC)4	89	108
237	gi|536765224|gb|GANF01005423.1|_TSA:_Momordica_charantia_Locus_346_Transcript_1/2_Confidence_1.000_Length_2087_transcribed_RNA_sequence	P	1	(AG)11	38	59
238	gi|536765038|gb|GANF01005483.1|_TSA:_Momordica_charantia_Locus_2632_Transcript_1/1_Confidence_1.000_Length_817_transcribed_RNA_sequence	P	1	(AAG)7	479	499
239	gi|536765029|gb|GANF01005488.1|_TSA:_Momordica_charantia_Locus_17888_Transcript_1/4_Confidence_0.571_Length_1846_transcribed_RNA_sequence	P	1	(GTCGG)4	154	173
240	gi|536765025|gb|GANF01005489.1|_TSA:_Momordica_charantia_Locus_12087_Transcript_1/1_Confidence_1.000_Length_550_transcribed_RNA_sequence	P	1	(TCTTCA)4	381	404
241	gi|536764962|gb|GANF01005519.1|_TSA:_Momordica_charantia_Locus_606_Transcript_1/1_Confidence_1.000_Length_354_transcribed_RNA_sequence	P	1	(AAG)8	285	308
242	gi|536764954|gb|GANF01005522.1|_TSA:_Momordica_charantia_Locus_22132_Transcript_1/2_Confidence_1.000_Length_806_transcribed_RNA_sequence	P	1	(GTTCTA)5	408	437
243	gi|536764912|gb|GANF01005533.1|_TSA:_Momordica_charantia_Locus_6222_Transcript_1/1_Confidence_1.000_Length_2458_transcribed_RNA_sequence	C	2	(CTT)10-(TTC)10	2380	2409	2429	2458
244	gi|536764869|gb|GANF01005550.1|_TSA:_Momordica_charantia_Locus_31786_Transcript_1/1_Confidence_1.000_Length_291_transcribed_RNA_sequence	P	1	(GA)10	233	252
245	gi|536764728|gb|GANF01005599.1|_TSA:_Momordica_charantia_Locus_5198_Transcript_2/5_Confidence_0.667_Length_3379_transcribed_RNA_sequence	P	1	(GAA)8	945	968
246	gi|536764647|gb|GANF01005634.1|_TSA:_Momordica_charantia_Locus_20384_Transcript_2/4_Confidence_0.571_Length_851_transcribed_RNA_sequence	P	1	(TA)13	283	308
247	gi|536764645|gb|GANF01005635.1|_TSA:_Momordica_charantia_Locus_16327_Transcript_6/6_Confidence_0.588_Length_2153_transcribed_RNA_sequence	P	1	(TCCTCT)4	1191	1214
248	gi|536764459|gb|GANF01005681.1|_TSA:_Momordica_charantia_Locus_1579_Transcript_2/4_Confidence_0.700_Length_1746_transcribed_RNA_sequence	P	1	(CCACT)4	34	53
249	gi|536764418|gb|GANF01005689.1|_TSA:_Momordica_charantia_Locus_8568_Transcript_2/2_Confidence_1.000_Length_4602_transcribed_RNA_sequence	P	1	(TTC)8	1109	1132
250	gi|536764353|gb|GANF01005704.1|_TSA:_Momordica_charantia_Locus_18920_Transcript_4/4_Confidence_0.700_Length_2828_transcribed_RNA_sequence	P	1	(T)20	1188	1207
251	gi|536764333|gb|GANF01005711.1|_TSA:_Momordica_charantia_Locus_4216_Transcript_2/3_Confidence_0.667_Length_999_transcribed_RNA_sequence	P	1	(GAA)8	818	841
252	gi|536764183|gb|GANF01005747.1|_TSA:_Momordica_charantia_Locus_11874_Transcript_2/2_Confidence_1.000_Length_305_transcribed_RNA_sequence	P	1	(TCAAA)5	225	249
253	gi|536764167|gb|GANF01005752.1|_TSA:_Momordica_charantia_Locus_19548_Transcript_2/2_Confidence_1.000_Length_948_transcribed_RNA_sequence	P	1	(ATT)9	911	937
254	gi|536764143|gb|GANF01005760.1|_TSA:_Momordica_charantia_Locus_34831_Transcript_1/2_Confidence_1.000_Length_353_transcribed_RNA_sequence	P	1	(TC)10	56	75
255	gi|536764032|gb|GANF01005795.1|_TSA:_Momordica_charantia_Locus_16018_Transcript_3/5_Confidence_0.444_Length_798_transcribed_RNA_sequence	P	1	(AAT)8	511	534
256	gi|536764008|gb|GANF01005807.1|_TSA:_Momordica_charantia_Locus_5021_Transcript_1/1_Confidence_1.000_Length_708_transcribed_RNA_sequence	P	1	(AAT)8	365	388
257	gi|536763975|gb|GANF01005818.1|_TSA:_Momordica_charantia_Locus_8256_Transcript_1/1_Confidence_1.000_Length_1717_transcribed_RNA_sequence	P	1	(GTTGGA)4	1461	1484
258	gi|536763913|gb|GANF01005836.1|_TSA:_Momordica_charantia_Locus_5529_Transcript_5/5_Confidence_0.545_Length_2785_transcribed_RNA_sequence	P	1	(AG)10	41	60
259	gi|536763913|gb|GANF01005836.1|_TSA:_Momordica_charantia_Locus_5529_Transcript_5/5_Confidence_0.545_Length_2785_transcribed_RNA_sequence	P	1	(TC)12	333	356
260	gi|536763913|gb|GANF01005836.1|_TSA:_Momordica_charantia_Locus_5529_Transcript_5/5_Confidence_0.545_Length_2785_transcribed_RNA_sequence	P	1	(GA)14	2434	2461
261	gi|536763891|gb|GANF01005846.1|_TSA:_Momordica_charantia_Locus_37298_Transcript_1/1_Confidence_1.000_Length_404_transcribed_RNA_sequence	P	1	(CAGAC)4	26	45
262	gi|536763854|gb|GANF01005862.1|_TSA:_Momordica_charantia_Locus_1078_Transcript_1/1_Confidence_1.000_Length_3484_transcribed_RNA_sequence	P	1	(CTTT)5	227	246
263	gi|536763684|gb|GANF01005905.1|_TSA:_Momordica_charantia_Locus_763_Transcript_2/2_Confidence_1.000_Length_815_transcribed_RNA_sequence	P	1	(GATTTT)4	484	507
264	gi|536763638|gb|GANF01005920.1|_TSA:_Momordica_charantia_Locus_433_Transcript_2/3_Confidence_0.800_Length_1240_transcribed_RNA_sequence	P	1	(TC)10	600	619
265	gi|536763588|gb|GANF01005946.1|_TSA:_Momordica_charantia_Locus_26826_Transcript_1/1_Confidence_1.000_Length_603_transcribed_RNA_sequence	P	1	(T)22	3	24
266	gi|536763481|gb|GANF01005977.1|_TSA:_Momordica_charantia_Locus_4865_Transcript_1/1_Confidence_1.000_Length_1360_transcribed_RNA_sequence	P	1	(GA)13	1276	1301
267	gi|536763460|gb|GANF01005984.1|_TSA:_Momordica_charantia_Locus_9001_Transcript_1/1_Confidence_1.000_Length_1715_transcribed_RNA_sequence	P	1	(TC)10	289	308
268	gi|536763453|gb|GANF01005988.1|_TSA:_Momordica_charantia_Locus_25277_Transcript_1/1_Confidence_1.000_Length_648_transcribed_RNA_sequence	P	1	(TCT)7	427	447
269	gi|536763437|gb|GANF01005994.1|_TSA:_Momordica_charantia_Locus_4467_Transcript_2/3_Confidence_0.600_Length_339_transcribed_RNA_sequence	P	1	(T)37	303	339
270	gi|536763415|gb|GANF01006003.1|_TSA:_Momordica_charantia_Locus_30745_Transcript_1/3_Confidence_0.714_Length_1438_transcribed_RNA_sequence	P	1	(AT)11	264	285
271	gi|536763413|gb|GANF01006004.1|_TSA:_Momordica_charantia_Locus_21483_Transcript_1/1_Confidence_1.000_Length_662_transcribed_RNA_sequence	P	1	(AAG)8	264	287
272	gi|536763260|gb|GANF01006063.1|_TSA:_Momordica_charantia_Locus_33415_Transcript_1/2_Confidence_1.000_Length_307_transcribed_RNA_sequence	P	1	(AAG)7	225	245
273	gi|536763195|gb|GANF01006097.1|_TSA:_Momordica_charantia_Locus_20217_Transcript_1/1_Confidence_1.000_Length_990_transcribed_RNA_sequence	P	1	(TC)17	957	990
274	gi|536763144|gb|GANF01006123.1|_TSA:_Momordica_charantia_Locus_520_Transcript_4/4_Confidence_0.625_Length_2109_transcribed_RNA_sequence	P	1	(T)23	1951	1973
275	gi|536763115|gb|GANF01006133.1|_TSA:_Momordica_charantia_Locus_5643_Transcript_3/3_Confidence_0.667_Length_1935_transcribed_RNA_sequence	P	1	(TTCCT)4	68	87
276	gi|536762998|gb|GANF01006165.1|_TSA:_Momordica_charantia_Locus_42618_Transcript_1/1_Confidence_1.000_Length_211_transcribed_RNA_sequence	P	1	(AAAATA)4	139	162
277	gi|536762944|gb|GANF01006182.1|_TSA:_Momordica_charantia_Locus_29159_Transcript_1/4_Confidence_0.667_Length_976_transcribed_RNA_sequence	P	1	(GAA)12	1	36
278	gi|536762699|gb|GANF01006236.1|_TSA:_Momordica_charantia_Locus_11597_Transcript_2/4_Confidence_0.700_Length_1681_transcribed_RNA_sequence	P	1	(CTCCC)4	1	20
279	gi|536762589|gb|GANF01006250.1|_TSA:_Momordica_charantia_Locus_30616_Transcript_1/1_Confidence_1.000_Length_518_transcribed_RNA_sequence	P	1	(AAAGA)4	217	236
280	gi|536762554|gb|GANF01006259.1|_TSA:_Momordica_charantia_Locus_33849_Transcript_2/2_Confidence_1.000_Length_535_transcribed_RNA_sequence	P	1	(TC)18	164	199
281	gi|536762367|gb|GANF01006295.1|_TSA:_Momordica_charantia_Locus_7505_Transcript_2/3_Confidence_0.400_Length_770_transcribed_RNA_sequence	P	1	(AAG)8	541	564
282	gi|536762126|gb|GANF01006357.1|_TSA:_Momordica_charantia_Locus_16183_Transcript_1/1_Confidence_1.000_Length_303_transcribed_RNA_sequence	P	1	(TA)14	1	28
283	gi|536762029|gb|GANF01006382.1|_TSA:_Momordica_charantia_Locus_19107_Transcript_2/2_Confidence_1.000_Length_320_transcribed_RNA_sequence	P	1	(CTTCT)4	149	168
284	gi|536761804|gb|GANF01006442.1|_TSA:_Momordica_charantia_Locus_6643_Transcript_1/1_Confidence_1.000_Length_952_transcribed_RNA_sequence	P	1	(GA)11	930	951
285	gi|536761537|gb|GANF01006466.1|_TSA:_Momordica_charantia_Locus_3260_Transcript_5/6_Confidence_0.571_Length_1541_transcribed_RNA_sequence	P	1	(CT)10	1215	1234
286	gi|536761425|gb|GANF01006523.1|_TSA:_Momordica_charantia_Locus_21845_Transcript_1/2_Confidence_1.000_Length_789_transcribed_RNA_sequence	P	1	(CA)10	141	160
287	gi|536761416|gb|GANF01006530.1|_TSA:_Momordica_charantia_Locus_13838_Transcript_1/2_Confidence_1.000_Length_1917_transcribed_RNA_sequence	P	1	(TCT)14	226	267
288	gi|536761397|gb|GANF01006541.1|_TSA:_Momordica_charantia_Locus_17_Transcript_2/4_Confidence_0.700_Length_2733_transcribed_RNA_sequence	P	1	(TTC)9	437	463
289	gi|536761341|gb|GANF01006563.1|_TSA:_Momordica_charantia_Locus_18920_Transcript_1/4_Confidence_0.700_Length_2761_transcribed_RNA_sequence	P	1	(T)20	1121	1140
290	gi|536761329|gb|GANF01006570.1|_TSA:_Momordica_charantia_Locus_4677_Transcript_4/4_Confidence_0.571_Length_1803_transcribed_RNA_sequence	P	1	(GAA)7	1743	1763
291	gi|536761316|gb|GANF01006580.1|_TSA:_Momordica_charantia_Locus_26428_Transcript_1/3_Confidence_0.500_Length_391_transcribed_RNA_sequence	P	1	(GCTGTG)4	69	92
292	gi|536761235|gb|GANF01006611.1|_TSA:_Momordica_charantia_Locus_20879_Transcript_1/1_Confidence_1.000_Length_976_transcribed_RNA_sequence	P	1	(ATT)7	885	905
293	gi|536761164|gb|GANF01006650.1|_TSA:_Momordica_charantia_Locus_24261_Transcript_4/5_Confidence_0.667_Length_1240_transcribed_RNA_sequence	P	1	(TTTTTC)4	934	957
294	gi|536760920|gb|GANF01006726.1|_TSA:_Momordica_charantia_Locus_31361_Transcript_1/2_Confidence_1.000_Length_370_transcribed_RNA_sequence	P	1	(AG)12	16	39
295	gi|536760754|gb|GANF01006766.1|_TSA:_Momordica_charantia_Locus_12371_Transcript_4/6_Confidence_0.600_Length_3479_transcribed_RNA_sequence	P	1	(TTC)10	158	187
296	gi|536760754|gb|GANF01006766.1|_TSA:_Momordica_charantia_Locus_12371_Transcript_4/6_Confidence_0.600_Length_3479_transcribed_RNA_sequence	P	1	(GCT)8	356	379
297	gi|536760672|gb|GANF01006789.1|_TSA:_Momordica_charantia_Locus_18777_Transcript_2/5_Confidence_0.667_Length_2461_transcribed_RNA_sequence	P	1	(T)22	4	25
1	gi|536779208|gb|GANF01000001.1|_TSA:_Momordica_charantia_Locus_17026_Transcript_1/1_Confidence_1.000_Length_828_transcribed_RNA_sequence	P	1	(CACTAC)4	550	573
2	gi|536779203|gb|GANF01000003.1|_TSA:_Momordica_charantia_Locus_6114_Transcript_1/2_Confidence_1.000_Length_2162_transcribed_RNA_sequence	P	1	(AG)10	364	383
3	gi|536779190|gb|GANF01000008.1|_TSA:_Momordica_charantia_Locus_18280_Transcript_1/1_Confidence_1.000_Length_765_transcribed_RNA_sequence	P	1	(TCT)7	63	83
4	gi|536779076|gb|GANF01000061.1|_TSA:_Momordica_charantia_Locus_4878_Transcript_1/3_Confidence_0.571_Length_1774_transcribed_RNA_sequence	P	1	(GAA)8	1008	1031
5	gi|536779050|gb|GANF01000074.1|_TSA:_Momordica_charantia_Locus_2289_Transcript_3/4_Confidence_0.700_Length_1988_transcribed_RNA_sequence	P	1	(TTC)11	246	278
6	gi|536779040|gb|GANF01000079.1|_TSA:_Momordica_charantia_Locus_39629_Transcript_1/1_Confidence_1.000_Length_214_transcribed_RNA_sequence	P	1	(AG)14	12	39
7	gi|536778920|gb|GANF01000120.1|_TSA:_Momordica_charantia_Locus_8193_Transcript_2/2_Confidence_1.000_Length_1084_transcribed_RNA_sequence	P	1	(GAA)11	980	1012
8	gi|536778849|gb|GANF01000154.1|_TSA:_Momordica_charantia_Locus_4905_Transcript_1/1_Confidence_1.000_Length_570_transcribed_RNA_sequence	P	1	(AAAAC)4	233	252
9	gi|536778770|gb|GANF01000184.1|_TSA:_Momordica_charantia_Locus_4668_Transcript_2/4_Confidence_0.700_Length_2378_transcribed_RNA_sequence	P	1	(AG)13	2164	2189
10	gi|536778703|gb|GANF01000217.1|_TSA:_Momordica_charantia_Locus_3429_Transcript_1/1_Confidence_1.000_Length_2586_transcribed_RNA_sequence	P	1	(AAG)7	63	83
11	gi|536778667|gb|GANF01000227.1|_TSA:_Momordica_charantia_Locus_27190_Transcript_2/3_Confidence_0.400_Length_541_transcribed_RNA_sequence	P	1	(ATCTGA)5	253	282
12	gi|536778641|gb|GANF01000239.1|_TSA:_Momordica_charantia_Locus_5318_Transcript_1/3_Confidence_0.200_Length_234_transcribed_RNA_sequence	P	1	(TTC)12	5	40
13	gi|536778581|gb|GANF01000266.1|_TSA:_Momordica_charantia_Locus_24459_Transcript_1/2_Confidence_1.000_Length_844_transcribed_RNA_sequence	P	1	(AAGGCA)4	563	586
298	gi|536760542|gb|GANF01006827.1|_TSA:_Momordica_charantia_Locus_8027_Transcript_3/4_Confidence_0.667_Length_2795_transcribed_RNA_sequence	P	1	(TC)18	1	36
299	gi|536760537|gb|GANF01006830.1|_TSA:_Momordica_charantia_Locus_38967_Transcript_1/1_Confidence_1.000_Length_481_transcribed_RNA_sequence	P	1	(GGAAGA)4	397	420
300	gi|536760531|gb|GANF01006831.1|_TSA:_Momordica_charantia_Locus_27346_Transcript_1/1_Confidence_1.000_Length_777_transcribed_RNA_sequence	P	1	(A)24	754	777
301	gi|536760496|gb|GANF01006835.1|_TSA:_Momordica_charantia_Locus_4969_Transcript_1/2_Confidence_1.000_Length_3396_transcribed_RNA_sequence	P	1	(AGAA)5	2967	2986
302	gi|536760392|gb|GANF01006856.1|_TSA:_Momordica_charantia_Locus_21925_Transcript_2/4_Confidence_0.500_Length_1558_transcribed_RNA_sequence	P	1	(A)21	1	21
303	gi|536760122|gb|GANF01006932.1|_TSA:_Momordica_charantia_Locus_5823_Transcript_2/3_Confidence_0.714_Length_5842_transcribed_RNA_sequence	P	1	(GAA)8	5515	5538
304	gi|536759807|gb|GANF01007007.1|_TSA:_Momordica_charantia_Locus_1653_Transcript_7/7_Confidence_0.533_Length_2293_transcribed_RNA_sequence	C	2	(TC)10-(CT)19	2235	2254	2256	2293
305	gi|536759591|gb|GANF01007044.1|_TSA:_Momordica_charantia_Locus_6954_Transcript_1/3_Confidence_0.500_Length_2786_transcribed_RNA_sequence	P	1	(CTCCTT)5	367	396
306	gi|536759526|gb|GANF01007093.1|_TSA:_Momordica_charantia_Locus_31126_Transcript_1/1_Confidence_1.000_Length_1424_transcribed_RNA_sequence	P	1	(TAAA)5	390	409
307	gi|536759519|gb|GANF01007094.1|_TSA:_Momordica_charantia_Locus_31429_Transcript_1/2_Confidence_1.000_Length_400_transcribed_RNA_sequence	P	1	(CTCTTC)5	289	318
308	gi|536759508|gb|GANF01007095.1|_TSA:_Momordica_charantia_Locus_2584_Transcript_3/5_Confidence_0.636_Length_2562_transcribed_RNA_sequence	P	1	(GAT)8	2160	2183
309	gi|536759456|gb|GANF01007106.1|_TSA:_Momordica_charantia_Locus_2975_Transcript_1/2_Confidence_1.000_Length_2824_transcribed_RNA_sequence	P	1	(CGCCTC)4	1	24
310	gi|536759442|gb|GANF01007109.1|_TSA:_Momordica_charantia_Locus_450_Transcript_1/2_Confidence_1.000_Length_956_transcribed_RNA_sequence	P	1	(A)34	1	34
[truncated: 2,150 more rows]

## Sheet: SSR Locator GANF Primers
Sequencia_ID	Contig	Tipo	LocoSSR	Foward	TM Foward	Reverse	TM Reverse	Product Size
[truncated: 1,595 more rows]

[truncated: 2 more sheets: SSR Locator GANG Loci, SSRLocator GANG Primers]
