# Supplementary material for: De Novo Assembly of Bitter Gourd Transcriptomes: Gene Expression and Sequence Variations in Gynoecious and Monoecious Lines
Source: PLoS One. 2015 Jun 5;10(6):e0128331. doi: 10.1371/journal.pone.0128331 (PMC4457790; doi:10.1371/journal.pone.0128331)
Supplement: S3 File — (ZIP) [file pone.0128331.s005.zip]

Archive with 2 entries (1 files):
- Supplementary 3/
- Supplementary 3/SO_1285_Variation_reports.xls
