# Supplementary material for: De Novo Assembly of Bitter Gourd Transcriptomes: Gene Expression and Sequence Variations in Gynoecious and Monoecious Lines
Source: PLoS One. 2015 Jun 5;10(6):e0128331. doi: 10.1371/journal.pone.0128331 (PMC4457790; doi:10.1371/journal.pone.0128331)
Supplement: S3 File — (ZIP) [file pone.0128331.s005.zip › Supplementary 3/SO_1285_Variation_reports.xls]

## Sheet: Summary
Summary
Advanced Analysis
Alignment Information
Alignment Tool used	bowtie2-2.0.0-beta5
Variations detection tool	Samtools 0.1.7a
Reference Clustered Contigs Information
Maximum Sequence Length	11022
Minimum Sequence Length	100
Average Sequence Length	862.296
Total No. of Sequences	72765
Total Sequences Length	62744983
Total Number of Non-ATGC Characters	330
Percentage of Non-ATGC Characters	0.001 %
Cut-offs
Read Depth	>=10
Number Of Reads Aligned At The Position	Number Of Reads Showing Variation
10 to 20	4
21 to 30	6
31 to 40	8
41 to 50	10
51 to 60	12
61 to 70	14
71 to 80	16
81 to 90	18
>91	20
SNP Statistics
Sample names	Gyno	Mono
Total Insertion	1866	1896
Total Deletions	4784	4940
Total InDels	6650	6836
Heterozygous SNPs	9684	8569
Homozygous SNPs	11381	11302
Total SNPs	21065	19871

## Sheet: Variation_Stats
Number of variations per clustered contigs
Contig name	No. of SNPs
	Gyno sample	Mono sample
contig1000	2	3
contig10001	0	3
contig10003	0	2
contig10008	2	4
contig10009	0	1
contig1001	2	2
contig10015	1	8
contig10016	0	1
contig10017	0	2
contig10021	0	1
contig10027	0	1
contig10033	0	1
contig10035	1	1
contig10038	2	1
contig10041	0	3
contig10044	0	2
contig10064	0	2
contig10065	0	3
contig10066	0	3
contig10070	0	1
contig10075	5	5
contig10076	0	1
contig10080	0	1
contig10082	0	1
contig10088	11	13
contig10090	0	2
contig1010	5	0
contig1011	1	0
contig10111	1	1
contig10112	0	1
contig10116	0	1
contig1012	11	0
contig10126	3	0
contig10127	4	0
contig10132	0	1
contig10136	1	5
contig10137	2	0
contig1014	13	0
contig1015	2	0
contig10161	0	1
contig10162	0	1
contig10164	0	4
contig10165	0	4
contig10168	0	1
contig1017	0	1
contig10175	0	4
contig1018	0	2
contig10183	0	2
contig1019	0	1
contig10195	2	1
contig10196	1	1
contig10202	1	0
contig10203	1	0
contig10206	0	1
contig10207	0	1
contig10208	0	1
contig1021	1	0
contig10216	1	1
contig10217	2	1
contig1023	0	1
contig10234	7	7
contig10235	0	1
contig1024	0	1
contig10249	1	1
contig10251	2	2
contig10259	1	1
contig10267	0	3
contig10274	0	1
contig10275	1	1
contig10276	2	0
contig10280	1	2
contig10282	0	2
contig10290	1	2
contig10292	1	0
contig10296	1	0
contig10297	1	1
contig1030	3	2
contig10306	0	3
contig10308	0	2
contig10309	0	2
contig1031	1	1
contig10310	0	2
contig10311	0	3
contig10313	0	1
contig10324	1	1
contig1033	0	1
contig10332	3	2
contig10333	1	1
contig1034	3	1
contig10340	0	1
contig10348	1	1
contig10349	0	1
contig10351	1	1
contig10355	0	1
contig10357	0	4
contig10361	0	1
contig10362	1	0
contig10363	1	9
contig10366	1	1
contig10367	3	3
contig10368	1	1
contig10370	1	0
contig10371	0	1
contig10372	0	3
contig10373	0	2
contig10377	0	1
contig1038	1	0
contig10389	0	1
contig1039	0	1
contig1040	3	4
contig1041	6	1
contig10414	6	12
contig10420	0	1
contig10423	0	1
contig10430	0	1
contig10442	0	4
contig1045	0	1
contig1046	0	1
contig10461	1	1
contig10462	2	0
contig1047	0	1
contig10473	0	1
contig10474	0	2
contig10478	0	3
contig1048	0	1
contig10484	11	7
contig10486	1	1
contig10488	12	15
contig1049	1	1
contig10499	0	1
contig10500	0	3
contig10504	0	1
contig10508	2	1
contig10509	2	3
contig10511	0	2
contig10519	0	2
contig10523	1	0
contig10534	0	1
contig10549	0	5
contig10564	1	0
contig10570	7	7
contig10571	0	1
contig10573	1	2
contig10574	0	3
contig10575	0	1
contig10576	0	1
contig10578	8	13
contig10579	1	4
contig10580	0	1
contig10584	1	0
contig10589	0	1
contig10591	1	1
contig10601	1	1
contig10603	3	2
contig10607	1	0
contig10608	0	1
contig10609	1	1
contig10610	1	2
contig10611	0	1
contig10615	1	0
contig10619	0	1
contig10621	1	0
contig10626	3	3
contig10629	0	2
contig1064	2	2
contig10651	0	1
contig10652	0	1
contig10655	2	0
contig10658	1	0
contig1066	1	0
contig10665	2	0
contig10666	2	0
contig10673	6	0
contig10675	0	1
contig10676	0	2
contig1068	0	1
contig10686	1	0
contig10688	3	0
contig10698	0	2
contig10708	0	1
contig1071	3	1
contig10712	0	6
contig1072	1	1
contig10723	0	1
contig10726	11	10
contig10732	0	4
contig10734	1	1
contig1074	0	1
contig10746	4	5
contig10747	3	4
contig10759	3	6
contig1076	0	1
contig10760	3	4
contig10766	0	1
contig10768	0	1
contig10769	1	0
contig10776	0	2
contig10777	0	4
contig10778	0	4
contig10782	1	1
contig10783	0	1
contig10787	1	0
contig10788	1	0
contig10789	1	1
contig10792	20	0
contig10794	1	0
contig10805	1	0
contig1081	0	1
contig10814	0	1
contig10815	3	3
contig10817	0	1
contig10831	0	3
contig10838	0	1
contig10839	0	1
contig10840	1	0
contig10849	0	1
contig10851	0	1
contig10852	0	2
contig10854	0	3
contig10867	1	1
contig10874	6	4
contig10875	3	5
contig10876	0	1
contig10877	0	1
contig1088	2	6
contig10884	0	5
contig10885	1	1
contig10893	0	1
contig10894	0	1
contig10895	0	1
contig10896	0	1
contig10899	1	0
contig109	0	1
contig10904	1	1
contig10907	0	1
contig10908	0	2
contig10914	0	8
contig10917	0	1
contig10918	0	1
contig1094	1	2
contig10948	1	1
contig10949	1	1
contig10951	1	1
contig10963	0	9
contig10964	24	24
contig10973	0	1
contig10977	1	0
contig10984	0	1
contig10990	3	3
contig10991	2	1
contig10992	7	6
contig10999	0	1
contig110	0	1
contig11002	0	6
contig1101	1	0
contig11011	0	1
contig11017	3	3
contig11021	0	1
contig11023	1	1
contig11024	1	1
contig11025	2	3
contig11028	2	1
contig11036	0	1
contig11043	0	1
contig11049	4	1
contig1106	3	4
contig11064	1	0
contig1107	6	4
contig11083	2	2
contig11087	0	1
contig11088	3	3
contig1109	0	4
contig11097	0	1
contig111	0	1
contig1110	4	3
contig11106	0	3
contig1111	0	2
contig11131	0	5
contig11138	0	3
contig11156	0	2
contig11159	4	6
contig11160	5	38
contig11163	0	5
contig11164	0	3
contig11165	3	0
contig11166	0	1
contig1117	0	1
contig11170	0	1
contig11175	1	1
contig11182	2	2
contig1119	1	0
contig11193	1	1
contig11194	2	2
contig11199	15	8
contig112	0	1
contig11200	8	8
contig11209	0	4
contig11217	0	3
contig11228	0	1
contig11231	2	1
contig11232	1	0
contig11234	10	27
contig11239	0	1
contig11262	0	1
contig11269	2	2
contig11270	0	1
contig11274	1	1
contig11281	0	2
contig11283	0	1
contig11286	13	17
contig1129	1	1
contig11296	3	2
contig11297	10	3
contig11298	0	1
contig113	0	1
contig1130	0	2
contig11301	2	2
contig11306	8	6
contig11307	2	1
contig11308	1	0
contig11311	0	1
contig11315	12	16
contig11324	2	4
contig1133	1	1
contig11330	0	1
contig1134	0	1
contig11347	0	1
contig1135	2	0
contig1136	1	0
contig11360	0	6
contig11366	0	7
contig11368	0	1
contig11375	0	1
contig11376	1	1
contig11377	0	1
contig11378	0	1
contig11381	0	1
contig11382	0	1
contig1139	0	1
contig11398	1	0
contig11399	3	2
contig11407	0	1
contig11411	0	1
contig11413	0	1
contig11419	0	1
contig1142	1	1
contig11420	0	1
contig11424	1	3
contig11425	8	11
contig1143	0	1
contig11447	1	1
contig11449	0	4
contig11453	0	1
contig11454	8	11
contig11459	0	1
contig11468	0	1
contig11475	1	0
contig11478	2	1
contig11480	0	1
contig11492	0	1
contig11495	23	18
contig1150	0	2
contig11503	0	1
contig11507	0	1
contig1151	0	3
contig11510	0	1
contig11524	1	0
contig11539	0	2
contig11567	10	11
contig11568	8	3
contig11569	11	15
contig11570	0	3
contig11573	0	1
contig11574	0	1
contig11584	0	2
contig11589	0	1
contig1159	3	2
contig11596	0	2
contig1160	4	3
contig11606	0	2
contig1161	7	7
contig1162	0	2
contig11620	2	2
contig11621	12	5
contig11625	0	1
contig1163	0	4
contig11630	0	1
contig11632	0	2
contig11633	1	1
contig11634	0	2
contig11635	0	2
contig11636	0	2
contig11644	2	0
contig11645	0	1
contig11646	0	1
contig11648	2	1
contig11649	0	1
contig11650	0	2
contig11651	0	2
contig11652	6	3
contig11656	1	3
contig11657	9	10
contig11666	2	0
contig11684	0	2
contig11686	0	1
contig11689	1	0
contig11690	2	4
contig11693	3	4
contig11699	0	3
contig117	0	1
contig11700	0	3
contig1172	0	1
contig1173	0	1
contig1175	1	0
contig11751	0	1
contig11764	18	14
contig11770	1	0
contig11780	0	6
contig11782	5	5
contig11784	0	3
contig11790	0	1
contig11794	2	5
contig11795	13	1
contig11799	1	1
contig118	0	1
contig1180	0	1
contig11801	1	1
contig11802	0	3
contig11806	1	1
contig1181	0	1
contig11810	0	1
contig11819	3	0
contig1182	0	1
contig11821	0	3
contig11829	0	2
contig1183	0	1
contig1184	1	0
contig11846	1	0
contig1185	3	1
contig11858	1	2
contig11859	2	2
contig11866	2	0
contig11878	0	1
contig11883	0	2
contig11889	2	3
contig1189	1	2
contig11890	23	13
contig11901	0	4
contig11912	1	1
contig11913	0	3
contig11916	0	1
contig11917	0	1
contig11918	6	2
contig1192	3	3
contig11929	1	0
contig11932	2	1
contig11942	1	0
contig11947	0	1
contig11951	0	1
contig11954	1	0
contig11958	0	1
contig11962	0	1
contig11968	2	0
contig11969	1	2
contig11972	0	3
contig11976	0	1
contig1198	0	1
contig11993	0	1
contig11999	1	0
contig12	1	1
contig120	1	1
contig12010	1	1
contig12012	1	0
contig12014	1	0
contig12021	0	1
contig12032	0	1
contig12038	0	7
contig12039	0	1
contig1205	0	2
contig12057	0	1
contig12060	0	1
contig12074	1	1
contig12089	0	1
contig121	1	0
contig12114	27	4
contig12119	0	1
contig12120	0	2
contig12128	0	1
contig1213	2	2
contig12131	1	0
contig12137	0	5
contig1214	2	2
contig12144	0	1
contig12145	0	5
contig12148	1	0
contig12152	0	1
contig12160	2	0
contig12165	3	2
contig12166	0	1
contig12169	0	3
contig12170	0	1
contig12174	0	1
contig12178	0	3
contig1218	6	6
contig12180	0	2
contig12181	0	1
contig12185	1	0
contig12189	3	4
contig12194	0	1
contig12196	0	1
contig12197	3	3
contig1220	1	0
contig12208	1	0
contig1221	3	3
contig12215	0	2
contig12216	0	1
contig12219	1	0
contig1222	4	3
contig12226	0	2
contig12227	0	3
contig12228	6	0
contig12229	3	2
contig12230	2	0
contig12231	0	2
contig12232	15	15
contig12234	2	0
contig12236	0	1
contig12249	1	1
contig12259	3	0
contig12260	3	1
contig12263	0	1
contig12270	0	1
contig12271	0	1
contig12275	0	1
contig12278	0	1
contig12279	0	1
contig12280	0	1
contig12281	0	1
contig12295	2	0
contig12297	1	0
contig1230	0	1
contig12301	0	2
contig1231	0	2
contig12315	0	1
contig12319	1	2
contig1232	0	1
contig12321	1	0
contig12322	3	3
contig12336	1	1
contig12340	1	1
contig12343	0	2
contig12347	1	0
contig12349	1	2
contig12361	2	1
contig12362	0	1
contig12375	2	2
contig12379	0	4
contig12386	2	2
contig12401	1	1
contig12405	0	3
contig12406	0	2
contig1241	0	1
contig12412	1	1
contig12417	0	2
contig1242	0	1
contig12422	1	0
contig12425	0	1
contig12428	0	1
contig1243	0	1
contig12437	0	1
contig12441	1	1
contig12443	3	2
contig12444	1	0
contig12447	0	2
contig12448	0	2
contig12449	1	2
contig12452	1	1
contig12458	0	1
contig12467	0	1
contig12469	0	1
contig12474	3	3
contig12479	1	1
contig12489	8	6
contig12494	5	5
contig12495	5	5
contig12496	1	2
contig12498	1	2
contig125	4	0
contig12500	0	2
contig12514	1	0
contig12530	0	1
contig12531	1	4
contig12541	1	0
contig12544	0	1
contig1256	0	3
contig12575	6	3
contig12576	0	2
contig12577	1	3
contig12579	0	1
contig12585	2	4
contig12592	1	0
contig12593	1	0
contig12594	2	1
contig12595	32	8
contig12598	1	2
contig12603	2	1
contig12604	8	4
contig1261	7	10
contig12616	2	2
contig1262	2	4
contig12620	2	2
contig12622	0	6
contig12623	0	1
contig12628	1	7
contig12633	0	1
contig12639	0	1
contig12644	0	1
contig12654	4	7
contig12662	1	1
contig1267	3	2
contig12672	0	1
contig1268	0	2
contig1269	0	1
contig12708	0	2
contig1271	2	2
contig12722	3	0
contig12724	0	3
contig12730	1	0
contig12734	1	0
contig12735	1	1
contig12736	0	2
contig12737	0	1
contig12745	2	2
contig12747	0	3
contig12752	1	0
contig12753	1	1
contig12768	1	3
contig12769	2	1
contig12776	0	1
contig12777	0	2
contig1278	1	1
contig12780	0	5
contig12786	1	0
contig12788	2	2
contig12796	2	0
contig12805	1	0
contig12809	1	1
contig12813	0	3
contig12815	0	1
contig12816	0	1
contig12818	0	1
contig12819	3	0
contig12824	0	3
contig12829	2	0
contig12830	10	6
contig1284	3	1
contig12847	0	3
contig12859	0	1
contig12864	4	0
contig1287	1	2
contig12870	1	0
contig12871	0	1
contig12872	0	1
contig1288	0	1
contig12886	1	0
contig12888	0	1
contig12892	1	0
contig1290	4	4
contig12901	1	0
contig12905	2	0
contig1291	4	3
contig12911	0	1
contig12913	3	0
contig12916	1	0
contig12919	1	1
contig12925	0	1
contig12930	0	1
contig12934	0	1
contig12935	7	8
contig1294	2	2
contig12953	0	1
contig12957	1	0
contig12958	1	0
contig1297	1	0
contig12972	1	1
contig1298	1	0
contig1299	1	2
contig12990	1	1
contig13	0	1
contig1300	8	11
contig13001	13	2
contig13004	0	1
contig1302	1	2
contig13026	0	1
contig13028	10	6
contig13029	0	10
contig1303	1	1
contig13030	8	12
contig13034	0	1
contig13054	0	1
contig13055	0	1
contig13061	1	0
contig13069	4	3
contig13076	4	3
contig13080	5	5
contig13081	1	0
contig13091	0	1
contig13093	0	2
contig13104	0	1
contig13107	0	2
contig13110	0	2
contig13116	1	4
contig13117	0	1
contig1313	0	1
contig13139	1	1
contig1314	1	1
contig1315	1	1
contig13150	0	1
contig13153	0	2
contig13156	1	1
contig13157	2	1
contig13158	1	1
contig13159	0	1
contig13160	2	3
contig13161	0	1
contig13162	0	1
contig1317	1	1
contig1318	1	1
contig13189	1	2
contig13198	0	1
contig13199	0	2
contig13205	4	1
contig13206	12	12
contig13210	0	3
contig13212	0	1
contig13213	4	5
contig13215	3	1
contig13216	3	2
contig13217	1	1
contig13218	1	2
contig1322	1	2
contig13220	0	4
contig13221	1	1
contig13223	0	1
contig1323	0	1
contig13235	0	4
contig1324	0	1
contig13246	1	4
contig13247	2	6
contig13259	5	6
contig13267	1	0
contig1327	1	2
contig13275	1	0
contig13277	0	1
contig13279	0	1
contig1328	2	3
contig13281	2	1
contig1329	3	1
contig13290	0	2
contig13291	0	1
contig13298	1	3
contig1330	0	3
contig13300	0	1
contig13302	2	2
contig13305	0	2
contig13314	0	3
contig13315	7	5
contig13318	1	0
contig13334	0	1
contig13336	0	1
contig13337	1	0
contig13345	0	1
contig13346	1	1
contig13347	1	1
contig13349	0	1
contig13354	3	3
contig13360	0	2
contig13363	0	1
contig13372	0	1
contig13375	0	1
contig1338	0	2
contig13380	1	1
contig13385	0	1
contig13388	1	1
contig13394	1	1
contig13399	1	0
contig13414	1	2
contig13415	18	0
contig13428	0	2
contig13430	0	1
contig13431	0	1
contig13432	0	1
contig13435	0	1
contig13438	0	2
contig13452	1	0
contig13453	2	0
contig13454	1	1
contig13456	16	7
contig13458	1	1
contig13459	0	1
contig13460	3	2
contig13462	0	1
contig13471	1	0
contig13475	2	2
contig1348	0	2
contig13491	0	2
contig13499	2	1
contig13503	1	0
contig13506	0	1
contig13507	6	2
contig1351	4	1
contig13522	0	1
contig13526	1	0
contig13532	0	2
contig13537	0	1
contig13538	0	1
contig13539	0	1
contig13540	0	1
contig13545	0	2
contig13546	0	2
contig13547	0	1
contig1355	1	0
contig13553	3	2
contig13554	0	1
contig13559	2	2
contig1356	0	1
contig13560	2	3
contig13561	2	3
contig13565	0	1
contig13566	0	1
contig13567	1	0
contig1357	3	1
contig1358	8	9
contig13587	3	1
contig13588	2	1
contig13592	2	1
contig13596	0	1
contig13600	3	4
contig13601	0	3
contig13605	1	2
contig13609	17	17
contig13613	2	2
contig13627	1	2
contig13628	0	2
contig13645	0	1
contig13647	0	1
contig13651	0	1
contig13653	2	4
contig13658	0	2
contig13666	0	2
contig13667	0	2
contig13681	0	1
contig1370	1	0
contig13701	0	4
contig13702	0	4
contig13709	1	1
contig13729	2	1
contig1373	1	0
contig13733	1	4
contig13740	17	6
contig13742	1	0
contig13745	0	1
contig13746	0	1
contig13747	0	1
contig1377	1	2
contig13770	4	0
contig13771	3	0
contig13778	0	1
contig1378	1	0
contig13785	0	3
contig13788	0	1
contig1379	1	1
contig13790	0	1
contig13793	2	0
contig1380	0	1
contig13800	0	1
contig1381	1	1
contig13810	1	0
contig13816	1	1
contig13818	0	1
contig13820	0	1
contig1383	0	1
contig13841	1	0
contig13849	1	2
contig1385	1	0
contig13852	3	2
contig13853	0	1
contig13855	1	1
contig13866	0	2
contig13878	1	0
contig1388	9	11
contig13881	0	1
contig13898	14	14
contig13899	1	9
contig139	0	3
contig13909	5	1
contig13917	15	9
contig13920	0	2
contig13924	0	2
contig13925	0	1
contig1393	2	2
contig1394	2	2
contig1395	5	6
contig13954	0	1
contig13959	0	1
contig1396	2	1
contig13968	0	1
contig13973	1	0
contig13978	4	1
contig13979	1	5
contig13980	2	0
contig13981	4	1
contig13983	3	2
contig13984	3	0
contig14	0	1
contig140	0	3
contig14006	4	0
contig14011	3	0
contig14014	1	0
contig14017	4	4
contig14028	0	1
contig1404	0	1
contig14055	29	11
contig14059	0	1
contig14060	0	1
contig1407	0	5
contig1408	4	3
contig1409	1	2
contig14099	1	0
contig1410	2	0
contig14104	1	1
contig1411	3	5
contig14114	0	1
contig1412	0	1
contig14127	2	0
contig14128	2	0
contig14129	1	0
contig1413	0	1
contig14131	1	1
contig14133	0	1
contig14134	0	1
contig14139	2	2
contig14146	1	0
contig14152	1	0
contig14153	10	2
contig14167	0	2
contig14168	0	1
contig14170	0	1
contig14179	0	1
contig14187	6	1
contig14188	1	1
contig14190	0	1
contig1420	1	1
contig14202	0	1
contig14206	2	3
contig1424	1	1
contig14253	1	2
contig14255	0	2
contig14260	4	8
contig14262	0	1
contig14267	0	1
contig14270	3	2
contig14271	13	13
contig1428	6	6
contig14282	0	1
contig14284	0	2
contig14290	14	21
contig14291	1	3
contig14295	0	2
contig14299	1	3
contig1430	0	1
contig14319	0	2
contig14338	0	1
contig14357	0	1
contig14360	0	1
contig14369	2	6
contig14370	2	6
contig14371	0	7
contig14386	0	1
contig14399	11	18
contig14401	2	4
contig14403	0	1
contig1441	1	1
contig14410	3	0
contig14425	0	2
contig14436	0	2
contig14437	9	7
contig14446	1	1
contig14459	0	1
contig14475	0	2
contig14478	1	2
contig1448	0	1
contig14484	0	1
contig14485	0	1
contig14486	0	1
contig1449	1	0
contig14504	0	1
contig14507	0	1
contig14517	0	1
contig14525	4	1
contig14536	1	1
contig14537	0	1
contig14549	1	0
contig1455	6	6
contig14551	7	0
contig14552	7	0
contig1456	0	1
contig14564	0	1
contig14570	0	3
contig14571	0	2
contig14574	0	1
contig14576	2	0
contig1461	0	2
contig14614	0	1
contig14622	32	35
contig14624	1	0
contig14626	4	0
contig14640	1	3
contig14641	3	5
contig14643	1	0
contig14644	4	5
contig14645	2	6
contig14670	0	5
contig14672	0	2
contig14685	0	1
contig14693	1	0
contig147	1	1
contig1472	0	5
contig14722	1	0
contig14725	4	0
contig14729	1	1
contig1473	0	1
contig14738	2	1
contig14757	0	1
contig14760	0	3
contig1477	4	0
contig1478	2	1
contig14780	0	3
contig14784	1	0
contig14790	1	0
contig14796	2	2
contig148	0	4
contig14803	1	0
contig14805	5	12
contig1481	31	31
contig14817	0	1
contig14831	0	4
contig14832	0	5
contig14840	0	1
contig14841	1	2
contig14848	3	1
contig14850	1	1
contig14860	0	1
contig14868	3	0
contig14880	1	1
contig14882	1	0
contig149	1	1
contig14903	1	0
contig14906	4	0
contig14909	0	1
contig14932	4	6
contig14935	1	1
contig14940	0	1
contig14954	1	0
contig14968	0	2
contig14989	1	0
contig14991	0	1
contig14996	0	1
contig15	0	1
contig1500	0	1
contig15001	11	0
contig15005	0	1
contig1501	2	3
contig15012	0	3
contig15013	0	4
contig15014	0	5
contig15017	0	1
contig15018	1	0
contig15019	0	1
contig1502	2	3
contig15027	1	1
contig1503	2	3
contig15037	1	0
contig15042	0	1
contig1505	0	1
contig1506	0	1
contig15060	0	1
contig15099	1	2
contig1510	0	1
contig15100	1	2
contig15107	0	2
contig1511	1	1
contig15113	16	12
contig15114	6	8
contig15115	8	3
contig15122	0	1
contig15125	0	1
contig1513	0	2
contig15130	0	1
contig15131	0	1
contig15137	0	1
contig1514	0	2
contig15146	4	2
contig1515	1	1
contig15150	0	1
contig15156	0	1
contig15157	7	2
contig15158	25	27
contig15159	9	10
contig15163	4	2
contig15164	5	1
contig15167	8	2
contig1517	0	2
contig15179	3	0
contig1518	1	1
contig15180	6	3
contig15182	4	4
contig15186	1	0
contig152	0	1
contig1521	0	1
contig15237	2	2
contig15239	4	4
contig1524	3	2
contig15264	1	2
contig15270	0	3
contig15290	2	0
contig15298	1	0
contig15301	1	0
contig15302	0	1
contig15309	0	1
contig15317	1	0
contig15327	0	1
contig1533	1	1
contig15333	2	0
contig15336	0	1
contig15337	2	0
contig15338	1	0
contig15345	0	1
contig15350	2	1
contig15351	2	1
contig15358	3	9
contig15368	1	0
contig1537	1	0
contig15372	4	0
contig15390	0	2
contig15393	1	1
contig15394	1	1
contig15404	0	1
contig15407	3	1
contig15415	2	0
contig15421	0	2
contig1543	0	1
contig1544	0	1
contig15442	2	0
contig15443	2	5
contig15447	0	1
contig1545	1	0
contig15456	7	3
contig15457	1	6
contig15475	1	2
contig15486	0	3
contig15493	2	0
contig15496	0	1
contig15498	3	0
contig1550	0	2
contig15519	0	2
contig15520	3	1
contig15526	1	1
contig15536	0	1
contig15537	1	0
contig15539	0	2
contig15545	4	1
contig15546	0	1
contig1555	4	6
contig15551	0	2
contig1556	3	4
contig15568	0	1
contig15571	1	0
contig15578	4	1
contig1558	6	6
contig15582	0	2
contig15589	4	3
contig156	2	2
contig15608	2	1
contig15616	2	1
contig15633	4	4
contig15634	32	33
contig15636	0	1
contig15639	0	2
contig1566	1	1
contig15663	1	0
contig15678	0	1
contig15680	2	0
contig15681	1	0
contig15688	1	1
contig15689	0	1
contig1569	1	0
contig15690	1	2
contig15691	1	0
contig157	1	1
contig1570	1	1
contig15712	0	2
contig15713	28	28
contig1573	0	1
contig15745	1	0
contig15757	2	0
contig15758	0	1
contig15759	2	3
contig15760	1	0
contig15773	4	1
contig15776	10	14
contig15780	0	1
contig15782	0	8
contig15796	1	0
contig158	1	0
contig15809	1	0
contig1581	2	1
contig15817	0	1
contig15819	0	1
contig1582	1	2
contig1583	1	0
contig15833	2	2
contig1587	5	9
contig15873	0	2
contig15875	1	0
contig15876	0	1
contig1588	1	2
contig15894	4	0
contig15896	0	9
contig159	1	1
contig1590	1	1
contig15909	0	1
contig15923	3	5
contig15924	0	3
contig15925	1	0
contig1593	2	0
contig15959	0	1
contig15962	2	1
contig15978	0	1
contig15990	3	0
contig160	2	1
contig16000	1	0
contig16001	0	2
contig16002	1	1
contig16006	0	1
contig1601	0	3
contig16014	0	1
contig16015	3	0
contig16029	0	4
contig16034	1	0
contig16039	2	0
contig16044	26	34
contig16055	1	0
contig1607	1	1
contig16075	0	1
contig16078	0	1
contig16080	0	2
contig16084	0	2
contig16087	0	3
contig16089	1	0
contig161	18	12
contig1610	0	3
contig16106	0	2
contig16119	0	1
contig16120	0	1
contig16121	0	1
contig16149	1	0
contig1615	0	2
contig16156	2	0
contig16157	1	0
contig1616	0	1
contig16169	1	0
contig1617	0	2
contig16178	1	0
contig1618	1	1
contig16204	2	0
contig16205	1	0
contig16211	4	3
contig16212	5	4
contig16224	1	2
contig16225	0	1
contig16226	0	2
contig16236	0	2
contig16240	1	1
contig16272	0	1
contig16274	0	1
contig16275	1	0
contig16280	3	3
contig1630	1	0
contig16302	0	1
contig16304	0	2
contig1631	17	5
contig16313	0	1
contig16314	0	1
contig16317	1	0
contig16323	1	0
contig16334	14	0
contig16335	0	1
contig16338	0	1
contig16364	6	7
contig1638	0	1
contig16384	1	1
contig16399	4	3
contig16437	0	1
contig16477	12	1
contig16480	9	2
contig16485	0	1
contig16489	0	1
contig16493	0	1
contig16497	0	3
contig165	0	1
contig16503	3	3
contig16504	5	3
contig16531	2	0
contig16561	1	1
contig16564	1	0
contig16567	12	0
contig16572	0	1
contig16575	0	2
contig16576	2	1
contig16577	0	1
contig16584	2	1
contig16585	1	2
contig16588	0	1
contig16589	2	0
contig16590	2	0
contig166	0	1
contig16619	0	1
contig16644	0	1
contig16650	0	1
contig16651	0	1
contig16652	0	2
contig16664	0	1
contig16669	0	1
contig16672	0	2
contig16681	26	15
contig16682	0	1
contig16693	1	0
contig16706	1	0
contig16710	1	0
contig16738	0	1
contig1674	1	0
contig16744	0	2
contig1675	0	1
contig16756	0	1
contig1677	7	7
contig1678	0	3
contig16785	1	0
contig16786	1	0
contig1679	0	3
contig16792	0	3
contig16795	0	6
contig16797	1	0
contig168	1	0
contig16805	0	2
contig16813	0	1
contig16820	1	0
contig16842	0	6
contig16856	1	1
contig16860	10	2
contig16861	3	0
contig16882	0	1
contig16890	0	1
contig169	7	8
contig16900	0	1
contig16906	0	1
contig1691	1	2
contig16923	0	1
contig16930	3	0
contig16947	2	2
contig16949	1	1
contig16965	1	2
contig16969	0	1
contig16970	2	1
contig16971	12	3
contig16989	0	1
contig1700	1	1
contig17004	0	1
contig1701	0	1
contig17010	0	1
contig1702	0	1
contig17026	0	1
contig1703	1	0
contig17047	1	0
contig17071	0	2
contig17072	3	0
contig1709	0	8
contig17095	0	2
contig17097	1	0
contig171	0	1
contig1710	0	3
contig17103	0	1
contig17115	0	1
contig17121	0	1
contig17127	1	1
contig17135	0	4
contig17145	1	0
contig17146	20	0
contig17147	3	0
contig1716	1	0
contig17164	6	2
contig17166	1	1
contig1717	0	3
contig17175	6	0
contig17181	0	4
contig17191	0	1
contig17198	0	1
contig1721	2	2
contig17228	2	1
contig17234	1	0
contig17236	7	7
contig17237	3	3
contig17257	1	0
contig17258	3	2
contig1727	0	3
contig1730	1	0
contig1731	0	1
contig1732	2	2
contig17325	0	1
contig17350	12	0
contig1736	2	2
contig17379	0	1
contig1738	6	6
contig17401	2	0
contig17406	1	0
contig17407	2	0
contig1741	6	7
contig1742	3	8
contig17421	0	1
contig17430	2	0
contig17435	2	0
contig17446	0	2
contig17453	0	2
contig17454	11	4
contig1746	17	0
contig17477	27	26
contig17509	1	2
contig1751	2	0
contig17516	1	0
contig1752	1	2
contig17522	0	1
contig17539	2	0
contig17540	2	0
contig17549	3	3
contig17557	0	1
contig17558	0	1
contig17559	1	1
contig1756	0	1
contig1757	1	0
contig17572	0	7
contig17587	1	1
contig1759	0	1
contig17599	0	4
contig1760	1	1
contig17601	0	3
contig17603	1	1
contig17619	0	3
contig17620	0	4
contig17621	0	7
contig17622	1	1
contig17632	0	1
contig17650	4	5
contig17651	5	5
contig17703	1	0
contig17706	0	2
contig17721	2	1
contig17730	0	1
contig1774	0	2
contig17740	4	4
contig17746	0	1
contig1775	0	3
contig17758	1	0
contig17767	0	1
contig17768	4	0
contig17773	0	1
contig17789	1	0
contig17801	6	4
contig17810	4	5
contig17811	0	2
contig17812	3	2
contig17813	1	2
contig17818	1	0
contig17819	1	0
contig17820	1	0
contig17824	6	4
contig17825	6	3
contig17827	0	1
contig17828	11	11
contig17829	7	1
contig1783	0	2
contig17836	0	1
contig1784	8	10
contig17848	1	0
contig17849	2	0
contig17850	1	0
contig17859	1	0
contig1786	1	0
contig17860	3	5
contig17861	1	5
contig17862	1	5
contig17864	1	0
contig17866	4	1
contig17869	0	1
contig17871	0	1
contig17873	5	7
contig17874	0	1
contig17877	1	2
contig1788	0	1
contig17883	2	1
contig17885	3	0
contig17886	1	1
contig17887	2	1
contig17894	1	0
contig17900	0	1
contig17901	7	2
contig17904	1	1
contig17909	0	2
contig17910	1	0
contig17911	0	2
contig17919	0	1
contig1792	2	0
contig17923	0	2
contig17925	3	2
contig17936	0	1
contig17937	0	4
contig17938	0	2
contig17941	2	3
contig17943	1	3
contig17944	2	1
contig17945	1	1
contig1795	0	1
contig1796	0	2
contig17960	6	7
contig17963	0	1
contig17964	0	2
contig17965	0	1
contig17967	0	1
contig17968	0	1
contig17969	3	1
contig17970	3	3
contig17976	1	0
contig17986	2	3
contig17987	0	1
contig17991	4	5
contig17992	3	4
contig17993	1	0
contig180	1	2
contig18003	0	1
contig18019	0	1
contig18020	0	1
contig18027	2	1
contig18030	0	2
contig18036	3	3
contig18037	8	13
contig18040	8	3
contig18043	1	2
contig18045	0	1
contig18048	4	7
contig18051	2	1
contig18054	1	1
contig18055	21	23
contig18066	0	1
contig18069	0	1
contig18071	3	1
contig18076	0	1
contig18087	1	2
contig18089	0	3
contig18092	1	1
contig18095	2	2
contig18096	2	1
contig18097	1	1
contig181	1	0
contig18101	0	9
contig18103	1	1
contig18104	0	1
contig18111	15	16
contig18116	0	3
contig18117	0	2
contig18120	5	2
contig18130	1	0
contig18137	0	1
contig1814	1	0
contig18143	1	0
contig18148	0	1
contig18149	0	2
contig18150	0	1
contig18152	1	0
contig18155	1	0
contig18158	0	1
contig18161	4	1
contig18169	0	2
contig1817	0	1
contig18170	0	2
contig18176	0	1
contig18178	0	1
contig18179	0	1
contig1818	15	8
contig18186	2	1
contig18188	0	1
contig1819	1	0
contig18190	0	1
contig18191	0	1
contig18195	0	1
contig18200	0	1
contig18201	0	1
contig18202	1	1
contig18204	0	1
contig18205	0	1
contig1821	0	1
contig18211	0	1
contig18212	0	1
contig18213	2	2
contig1822	23	9
contig18226	1	0
contig18227	1	1
contig18228	1	0
contig1823	0	3
contig18236	10	3
contig18237	5	4
contig18239	0	1
contig18253	5	3
contig18257	0	1
contig1826	23	21
contig18266	3	1
contig18268	3	0
contig18271	0	1
contig18277	1	2
contig18282	0	1
contig18283	0	1
contig18286	2	1
contig18287	6	5
contig18288	0	1
contig18293	0	1
contig18296	1	1
contig18297	1	0
contig1830	1	1
contig18301	0	2
contig1831	1	1
contig18317	1	1
contig18318	2	1
contig1832	5	2
contig18320	1	2
contig18321	0	2
contig18322	1	3
contig18327	1	0
contig18330	0	1
contig18340	3	3
contig18341	2	4
contig18345	0	3
contig18346	1	0
contig18347	1	0
contig18349	0	1
contig18358	0	2
contig18361	4	1
contig18362	1	0
contig1837	0	1
contig18373	0	2
contig18374	1	1
contig18376	4	0
contig18377	0	1
contig18378	3	1
contig18379	0	1
contig18384	1	1
contig18385	1	0
contig18389	0	2
contig18413	0	2
contig18414	0	1
contig18432	1	1
contig18436	0	1
contig18439	0	1
contig1844	5	3
contig18442	1	3
contig18452	0	5
contig18454	0	2
contig1846	1	1
contig18460	3	0
contig18464	0	3
contig18466	1	0
contig18473	1	1
contig18477	0	5
contig18478	1	0
contig18480	0	1
contig18481	0	2
contig18482	1	2
contig18483	0	2
contig18484	0	2
contig18504	0	1
contig1851	11	27
contig18511	0	1
contig18515	6	0
contig18516	2	1
contig18517	25	17
contig18519	0	1
contig1852	51	51
contig18529	7	4
contig1853	0	3
contig18533	3	2
contig18536	1	0
contig1854	0	1
contig18542	0	1
contig18552	1	1
contig18553	0	1
contig18560	0	1
contig18561	3	1
contig18564	0	1
contig18566	0	3
contig18567	0	2
contig18568	0	4
contig18573	0	1
contig18574	2	0
contig18577	1	0
contig18579	1	0
contig1858	0	1
contig18584	0	1
contig18585	1	2
contig18586	0	1
contig18599	3	3
contig18600	0	1
contig18603	30	3
contig18605	8	7
contig18606	0	1
contig18615	2	2
contig18617	0	1
contig18625	2	1
contig18628	0	1
contig1863	2	2
contig18631	2	3
contig18634	1	1
contig18636	0	2
contig18637	5	7
contig18638	8	13
contig18639	0	2
contig18645	4	0
contig18646	5	0
contig18647	1	0
contig18658	0	1
contig18660	0	1
contig18675	3	2
contig18676	1	0
contig18680	1	0
contig18684	0	2
contig18687	3	2
contig18689	0	1
contig1869	0	1
contig18690	2	1
contig187	7	9
contig18700	1	1
contig18723	0	2
contig18725	0	2
contig18728	2	2
contig18733	0	1
contig18736	0	2
contig18739	1	0
contig1875	0	5
contig18753	1	0
contig1876	1	0
contig18764	3	2
contig18801	1	0
contig18802	1	0
contig1882	0	1
contig18820	0	1
contig18828	2	3
contig18829	1	2
contig18837	0	1
contig1884	1	1
contig18846	0	1
contig18853	0	1
contig18857	0	2
contig18865	0	2
contig18866	0	1
contig18867	0	1
contig18879	1	1
contig18886	1	1
contig18897	0	1
contig18900	0	1
contig18901	0	1
contig18902	0	1
contig18911	0	2
contig18919	1	1
contig1892	2	5
contig18920	0	1
contig18942	2	0
contig18956	0	3
contig18958	0	3
contig18959	0	2
contig18964	1	2
contig18983	0	5
contig18988	0	1
contig19002	0	3
contig19003	2	1
contig19018	2	2
contig19019	0	1
contig19024	2	1
contig19025	0	1
contig19026	0	1
contig19027	0	1
contig19035	1	3
contig19039	1	1
contig19043	0	3
contig19044	0	4
contig19045	0	3
contig19047	1	0
contig19048	0	1
contig19052	0	2
contig19053	20	15
contig19054	7	7
contig19056	2	0
contig19058	1	2
contig19059	1	1
contig19076	1	0
contig19079	0	1
contig19080	8	0
contig19087	0	1
contig19090	0	1
contig19091	0	1
contig19093	1	0
contig191	0	2
contig19100	1	1
contig19112	4	11
contig19114	1	1
contig19117	1	1
contig19118	0	1
contig19121	0	1
contig19126	0	1
contig1913	2	0
contig19131	1	1
contig19154	1	0
contig19155	0	3
contig19156	0	2
contig19161	1	1
contig19163	11	25
contig19164	2	3
contig19176	0	1
contig19177	2	1
contig19182	0	1
contig19183	0	2
contig19184	10	10
contig19186	5	4
contig19187	0	3
contig19190	0	1
contig19191	0	2
contig19195	0	1
contig19196	1	1
contig192	4	6
contig19202	0	1
contig19204	3	0
contig19205	1	2
contig19211	20	23
contig19215	3	0
contig19224	0	2
contig19225	0	2
contig19229	1	0
contig19230	0	2
contig19231	1	0
contig19234	1	1
contig19239	2	1
contig19242	1	0
contig19245	0	1
contig1925	0	1
contig19250	10	11
contig19252	0	1
contig19253	1	0
contig19254	1	1
contig19257	0	1
contig1926	1	0
contig19260	0	4
contig19261	0	4
contig19269	0	2
contig19272	0	2
contig1928	0	1
contig19280	0	1
contig19281	0	1
contig19299	0	3
contig193	8	4
contig1930	2	2
contig19304	1	0
contig19306	0	1
contig19307	0	7
contig19308	0	3
contig1931	0	1
contig19311	1	5
contig19316	2	5
contig19325	0	2
contig1933	1	1
contig19330	0	1
contig19346	1	1
contig19348	0	1
contig19349	0	1
contig1935	0	5
contig1936	0	1
contig19366	2	2
contig19368	0	4
contig1938	0	2
contig19380	0	1
contig19388	5	5
contig194	1	3
contig19408	0	2
contig19413	0	1
contig19415	1	0
contig19417	0	1
contig1942	0	1
contig19423	1	0
contig19424	1	0
contig19425	1	0
contig19435	0	2
contig19436	0	1
contig19446	3	9
contig19450	1	1
contig1946	1	0
contig19463	1	2
contig19464	0	2
contig19467	1	7
contig19469	7	9
contig19473	2	1
contig19478	0	3
contig19487	1	1
contig19488	1	2
contig19489	0	2
contig1949	0	1
contig195	0	13
contig1950	0	1
contig19506	0	1
contig19508	1	0
contig1951	0	1
contig19526	1	1
contig19532	0	1
contig19541	0	1
contig19542	0	1
contig19543	1	1
contig19547	0	1
contig19557	0	5
contig19567	2	0
contig1957	0	4
contig19573	0	1
contig19577	0	7
contig19579	0	1
contig1958	8	0
contig19580	2	2
contig19586	2	5
contig19587	0	1
contig1959	3	3
contig19598	0	1
contig19601	2	1
contig19602	2	0
contig19603	1	0
contig19605	1	0
contig19614	1	0
contig19618	0	1
contig19622	1	2
contig19625	0	1
contig19626	0	2
contig19637	0	5
contig19640	3	1
contig19642	1	0
contig19644	2	2
contig19656	0	1
contig19658	0	3
contig19661	7	3
contig19662	3	2
contig19674	1	1
contig19676	11	13
contig19678	0	1
contig19679	0	1
contig19681	3	1
contig19697	1	1
contig19705	1	1
contig19706	1	0
contig1971	0	1
contig19719	1	0
contig19723	5	5
contig19726	1	1
contig19731	12	6
contig19752	4	5
contig19757	0	2
contig19758	0	1
contig19760	6	2
contig19774	1	1
contig19777	3	9
contig19780	0	1
contig19787	1	1
contig19793	0	1
contig19794	0	2
contig19799	3	0
contig19800	2	0
contig19801	2	0
contig19802	1	0
contig19803	1	0
contig19808	1	0
contig19810	0	4
contig19813	0	1
contig19814	0	1
contig1983	0	3
contig19833	0	1
contig1984	0	3
contig19841	5	2
contig19842	4	5
contig19845	1	0
[truncated: 9,595 more rows]

## Sheet: Variations_Comparison
Ref_contig_ID	Position	Ref_base	Variation_base_Gy	Variation_base_Mono	Consensus_Quality_Gy	Consensus_Quality_Mono	SNP_Quality_Gy	SNP_Quality_Mono	MAX_mapping_Quality_Gy	MAX_mapping_Quality_Mono	Read_Depth_Gy	Read_Depth_Mono	Variation_ReadDepth_Gy	Variation_ReadDepth_Mono	Percentage_variation_Gy	Percentage_variation_Mono	Base_count_Gy	Base_count_Mono	Reads_aligned_to_sense_strandGy	Reads_aligned_to_sense_strandMono	Reads_aligned_to_anti-sense_strandGy	Reads_aligned_to_anti-sense_strandMono	sense_strand_variationsGy	sense_strand_variationsMono	Antisense_strand_variationsGy	Antisense_strand_variationsMono	Zygosity_Gy	Zygosity_Mono	Hit_Description	Hit_ID(subject)	Query_Length	Alignment_Length	taxonomy_ID	Organism	Protein_ID	Gene_name	Pathway	GO:Molegular_function	GO:Biological_process	GO:Cellular_component
contig68780	160	G	-	K	-	228	-	228	-	43	-	93	-	39	-	41.94	-	A:0,G:54,T:39,C:0,N(*):0	-	36	-	57	-	11	-	28	-	Heterozygous	-	-	-	-	-	-	-	-	-	-	-	-
contig4576	129	C	Y	-	5	-	5	-	24	-	23	-	7	-	30.43	-	A:0,G:0,T:7,C:16,N(*):0	-	16	-	7	-	6	-	1	-	Heterozygous	-	-	-	-	-	-	-	-	-	-	-	-	-
contig4576	261	C	M	-	12	-	12	-	29	-	72	-	20	-	27.78	-	A:20,G:0,T:0,C:52,N(*):0	-	31	-	41	-	5	-	15	-	Heterozygous	-	-	-	-	-	-	-	-	-	-	-	-	-
contig4576	969	G	R	-	32	-	32	-	29	-	44	-	14	-	31.82	-	A:14,G:30,T:0,C:0,N(*):0	-	13	-	31	-	0	-	14	-	Heterozygous	-	-	-	-	-	-	-	-	-	-	-	-	-
contig4576	989	T	W	-	38	-	38	-	33	-	45	-	15	-	33.33	-	A:15,G:0,T:30,C:0,N(*):0	-	9	-	36	-	0	-	15	-	Heterozygous	-	-	-	-	-	-	-	-	-	-	-	-	-
contig4576	1001	T	K	-	33	-	33	-	36	-	39	-	10	-	25.64	-	A:0,G:10,T:28,C:0,N(*):1	-	5	-	33	-	0	-	10	-	Heterozygous	-	-	-	-	-	-	-	-	-	-	-	-	-
contig4576	1031	T	A	-	71	-	162	-	30	-	56	-	45	-	80.36	-	A:45,G:0,T:11,C:0,N(*):0	-	1	-	55	-	1	-	44	-	Homozygous	-	-	-	-	-	-	-	-	-	-	-	-	-
contig3329	6	A	-	G	-	10	-	34	-	15	-	16	-	9	-	56.25	-	A:7,G:9,T:0,C:0,N(*):0	-	16	-	0	-	9	-	0	-	Homozygous	-	-	-	-	-	-	-	-	-	-	-	-
contig3329	20	C	-	G	-	77	-	77	-	12	-	31	-	31	-	100.00	-	A:0,G:31,T:0,C:0,N(*):0	-	31	-	0	-	31	-	0	-	Homozygous	-	-	-	-	-	-	-	-	-	-	-	-
contig3329	28	T	-	C	-	21	-	26	-	12	-	35	-	21	-	60.00	-	A:0,G:0,T:14,C:21,N(*):0	-	35	-	0	-	21	-	0	-	Homozygous	-	-	-	-	-	-	-	-	-	-	-	-
contig3329	30	G	-	A	-	45	-	45	-	12	-	36	-	30	-	83.33	-	A:30,G:6,T:0,C:0,N(*):0	-	36	-	0	-	30	-	0	-	Homozygous	-	-	-	-	-	-	-	-	-	-	-	-
contig3329	36	A	-	G	-	18	-	22	-	12	-	36	-	21	-	58.33	-	A:15,G:21,T:0,C:0,N(*):0	-	36	-	0	-	21	-	0	-	Homozygous	-	-	-	-	-	-	-	-	-	-	-	-
contig3329	37	T	W	A	9	36	23	38	19	12	42	36	21	35	50.00	97.22	A:8,G:3,T:19,C:10,N(*):2	A:25,G:4,T:1,C:6,N(*):0	40	36	0	0	21	35	0	0	Heterozygous	Homozygous	-	-	-	-	-	-	-	-	-	-	-	-
contig3329	38	G	A	A	120	57	123	57	19	12	41	36	38	31	92.68	86.11	A:37,G:1,T:1,C:0,N(*):2	A:31,G:5,T:0,C:0,N(*):0	39	36	0	0	38	31	0	0	Homozygous	Homozygous	-	-	-	-	-	-	-	-	-	-	-	-
contig3329	57	A	M	Y	13	10	13	24	21	12	68	43	28	37	41.18	86.05	A:40,G:0,T:16,C:12,N(*):0	A:6,G:0,T:24,C:13,N(*):0	62	40	6	3	25	34	3	3	Heterozygous	Heterozygous	-	-	-	-	-	-	-	-	-	-	-	-
contig3329	79	T	-	Y	-	14	-	18	-	13	-	35	-	11	-	31.43	-	A:0,G:0,T:24,C:11,N(*):0	-	24	-	11	-	5	-	6	-	Heterozygous	-	-	-	-	-	-	-	-	-	-	-	-
contig3329	93	A	-	G	-	26	-	75	-	12	-	29	-	18	-	62.07	-	A:11,G:18,T:0,C:0,N(*):0	-	10	-	19	-	6	-	12	-	Homozygous	-	-	-	-	-	-	-	-	-	-	-	-
contig3329	120	T	-	C	-	87	-	87	-	14	-	20	-	20	-	100.00	-	A:0,G:0,T:0,C:20,N(*):0	-	1	-	19	-	1	-	19	-	Homozygous	-	-	-	-	-	-	-	-	-	-	-	-
contig3329	125	T	-	C	-	25	-	33	-	11	-	15	-	8	-	53.33	-	A:0,G:0,T:7,C:8,N(*):0	-	1	-	14	-	1	-	7	-	Homozygous	-	-	-	-	-	-	-	-	-	-	-	-
contig3329	139	T	-	C	-	57	-	57	-	10	-	24	-	24	-	100.00	-	A:0,G:0,T:0,C:24,N(*):0	-	0	-	24	-	0	-	24	-	Homozygous	-	-	-	-	-	-	-	-	-	-	-	-
contig3329	148	A	-	T	-	25	-	25	-	11	-	28	-	22	-	78.57	-	A:5,G:0,T:22,C:0,N(*):1	-	0	-	27	-	0	-	22	-	Homozygous	-	-	-	-	-	-	-	-	-	-	-	-
contig3329	193	A	-	G	-	23	-	23	-	10	-	14	-	12	-	85.71	-	A:2,G:12,T:0,C:0,N(*):0	-	0	-	14	-	0	-	12	-	Homozygous	-	-	-	-	-	-	-	-	-	-	-	-
contig17871	88	T	-	Y	-	119	-	119	-	39	-	19	-	7	-	36.84	-	A:0,G:0,T:12,C:7,N(*):0	-	18	-	1	-	6	-	1	-	Heterozygous	Putative uncharacterized protein	tr|D7TZM4|D7TZM4_VITVI	421	36	29760	Vitis vinifera (Grape)	D7TZM4	VIT_09s0002g00680	-	-	-	-
contig39152	493	*	-	+A	-	65	-	65	-	1	-	739	-	28	-	3.79	-	-	-	142	-	595	-	5	-	23	-	Homozygous	Heat shock protein 70	tr|Q9M4E6|Q9M4E6_CUCSA	2578	647	3659	Cucumis sativus (Cucumber)	Q9M4E6	-	-	GO:0005524-ATP binding;	GO:0006950-response to stress;	-
contig18066	102	A	-	T	-	66	-	66	-	44	-	13	-	13	-	100.00	-	A:0,G:0,T:13,C:0,N(*):0	-	11	-	2	-	11	-	2	-	Homozygous	Putative Pi starvation-induced protein	tr|O65757|O65757_CICAR	806	103	3827	Cicer arietinum (Chickpea) (Garbanzo)	O65757	-	-	GO:0042802-identical protein binding;GO:0004252-serine-type endopeptidase activity;	GO:0043086-negative regulation of catalytic activity;	-
contig3609	397	T	C	C	8	1	8	1	1	1	38	11	24	6	63.16	54.55	A:0,G:0,T:14,C:24,N(*):0	A:0,G:0,T:5,C:6,N(*):0	33	11	5	0	19	6	5	0	Homozygous	Homozygous	RRM-containing RNA-binding protein-like protein	tr|Q2XPV2|Q2XPV2_SOLTU	1253	128	4113	Solanum tuberosum (Potato)	Q2XPV2	-	-	GO:0003723-RNA binding;GO:0000166-nucleotide binding;GO:0008270-zinc ion binding;	-	-
contig3609	400	C	A	-	10	-	10	-	1	-	39	-	25	-	64.10	-	A:24,G:0,T:1,C:14,N(*):0	-	34	-	5	-	20	-	5	-	Homozygous	-	RRM-containing RNA-binding protein-like protein	tr|Q2XPV2|Q2XPV2_SOLTU	1253	128	4113	Solanum tuberosum (Potato)	Q2XPV2	-	-	GO:0003723-RNA binding;GO:0000166-nucleotide binding;GO:0008270-zinc ion binding;	-	-
contig3609	473	T	-	C	-	23	-	23	-	1	-	14	-	14	-	100.00	-	A:0,G:0,T:0,C:14,N(*):0	-	3	-	11	-	3	-	11	-	Homozygous	RRM-containing RNA-binding protein-like protein	tr|Q2XPV2|Q2XPV2_SOLTU	1253	128	4113	Solanum tuberosum (Potato)	Q2XPV2	-	-	GO:0003723-RNA binding;GO:0000166-nucleotide binding;GO:0008270-zinc ion binding;	-	-
contig3609	561	T	C	-	76	-	77	-	12	-	32	-	30	-	93.75	-	A:0,G:0,T:2,C:30,N(*):0	-	22	-	10	-	21	-	9	-	Homozygous	-	RRM-containing RNA-binding protein-like protein	tr|Q2XPV2|Q2XPV2_SOLTU	1253	128	4113	Solanum tuberosum (Potato)	Q2XPV2	-	-	GO:0003723-RNA binding;GO:0000166-nucleotide binding;GO:0008270-zinc ion binding;	-	-
contig9131	298	A	-	T	-	66	-	66	-	30	-	13	-	13	-	100.00	-	A:0,G:0,T:13,C:0,N(*):0	-	5	-	8	-	5	-	8	-	Homozygous	-	-	-	-	-	-	-	-	-	-	-	-
contig41401	581	G	-	A	-	10	-	10	-	4	-	52	-	34	-	65.38	-	A:34,G:18,T:0,C:0,N(*):0	-	21	-	31	-	15	-	19	-	Homozygous	Putative uncharacterized protein	tr|F6HQF1|F6HQF1_VITVI	1163	289	29760	Vitis vinifera (Grape)	F6HQF1	VIT_03s0063g01140	-	-	-	-
contig41401	596	G	A	-	15	-	15	-	1	-	13	-	13	-	100.00	-	A:13,G:0,T:0,C:0,N(*):0	-	0	-	13	-	0	-	13	-	Homozygous	-	Putative uncharacterized protein	tr|F6HQF1|F6HQF1_VITVI	1163	289	29760	Vitis vinifera (Grape)	F6HQF1	VIT_03s0063g01140	-	-	-	-
contig56229	173	*	+TGGAC	-	439	-	9635	-	43	-	145	-	69	-	47.59	-	-	-	139	-	5	-	67	-	2	-	Homozygous	-	-	-	-	-	-	-	-	-	-	-	-	-
contig56229	174	*	+GGACT	-	787	-	4783	-	43	-	165	-	62	-	37.58	-	-	-	153	-	12	-	59	-	3	-	Heterozygous	-	-	-	-	-	-	-	-	-	-	-	-	-
contig56229	241	G	C	-	255	-	255	-	43	-	168	-	168	-	100.00	-	A:0,G:0,T:0,C:168,N(*):0	-	106	-	62	-	106	-	62	-	Homozygous	-	-	-	-	-	-	-	-	-	-	-	-	-
contig20255	1600	*	-ACT	-	519	-	595	-	1	-	17	-	6	-	35.29	-	-	-	8	-	6	-	3	-	3	-	Homozygous	-	Putative uncharacterized protein	tr|E5GBX0|E5GBX0_CUCME	1831	442	412675	Cucumis melo subsp. melo	E5GBX0	-	-	GO:0003677-DNA binding;	-	GO:0005634-nucleus;
contig16504	554	G	T	T	34	10	34	10	1	1	480	131	474	123	98.75	93.89	A:0,G:6,T:472,C:2,N(*):0	A:1,G:8,T:120,C:2,N(*):0	456	88	24	43	451	80	23	43	Homozygous	Homozygous	Aquaporin TIP1;3	tr|C3U0K8|C3U0K8_GOSHI	952	174	3635	Gossypium hirsutum (Upland cotton) (Gossypium mexicanum)	C3U0K8	TIP1;1 GhTIP1;3	-	-	GO:0055085-transmembrane transport;GO:0006833-water transport;	GO:0016021-integral to membrane;
contig16504	576	*	-T	-	5820	-	5820	-	1	-	354	-	21	-	5.93	-	-	-	317	-	28	-	21	-	0	-	Homozygous	-	Aquaporin TIP1;3	tr|C3U0K8|C3U0K8_GOSHI	952	174	3635	Gossypium hirsutum (Upland cotton) (Gossypium mexicanum)	C3U0K8	TIP1;1 GhTIP1;3	-	-	GO:0055085-transmembrane transport;GO:0006833-water transport;	GO:0016021-integral to membrane;
contig16504	577	*	-T	-	5826	-	5826	-	1	-	352	-	39	-	11.08	-	-	-	303	-	28	-	38	-	1	-	Homozygous	-	Aquaporin TIP1;3	tr|C3U0K8|C3U0K8_GOSHI	952	174	3635	Gossypium hirsutum (Upland cotton) (Gossypium mexicanum)	C3U0K8	TIP1;1 GhTIP1;3	-	-	GO:0055085-transmembrane transport;GO:0006833-water transport;	GO:0016021-integral to membrane;
contig16504	578	*	-T	-	5524	-	5856	-	1	-	342	-	92	-	26.90	-	-	-	276	-	27	-	93	-	0	-	Homozygous	-	Aquaporin TIP1;3	tr|C3U0K8|C3U0K8_GOSHI	952	174	3635	Gossypium hirsutum (Upland cotton) (Gossypium mexicanum)	C3U0K8	TIP1;1 GhTIP1;3	-	-	GO:0055085-transmembrane transport;GO:0006833-water transport;	GO:0016021-integral to membrane;
contig16504	613	C	-	A	-	1	-	1	-	1	-	25	-	23	-	92.00	-	A:23,G:0,T:0,C:2,N(*):0	-	6	-	19	-	6	-	17	-	Homozygous	Aquaporin TIP1;3	tr|C3U0K8|C3U0K8_GOSHI	952	174	3635	Gossypium hirsutum (Upland cotton) (Gossypium mexicanum)	C3U0K8	TIP1;1 GhTIP1;3	-	-	GO:0055085-transmembrane transport;GO:0006833-water transport;	GO:0016021-integral to membrane;
contig16504	617	T	C	-	16	-	16	-	1	-	133	-	133	-	100.00	-	A:0,G:0,T:0,C:133,N(*):0	-	18	-	115	-	18	-	115	-	Homozygous	-	Aquaporin TIP1;3	tr|C3U0K8|C3U0K8_GOSHI	952	174	3635	Gossypium hirsutum (Upland cotton) (Gossypium mexicanum)	C3U0K8	TIP1;1 GhTIP1;3	-	-	GO:0055085-transmembrane transport;GO:0006833-water transport;	GO:0016021-integral to membrane;
contig16504	656	G	-	C	-	129	-	129	-	1	-	1094	-	1094	-	100.00	-	A:0,G:0,T:0,C:1094,N(*):0	-	733	-	361	-	733	-	361	-	Homozygous	Aquaporin TIP1;3	tr|C3U0K8|C3U0K8_GOSHI	952	174	3635	Gossypium hirsutum (Upland cotton) (Gossypium mexicanum)	C3U0K8	TIP1;1 GhTIP1;3	-	-	GO:0055085-transmembrane transport;GO:0006833-water transport;	GO:0016021-integral to membrane;
contig67136	131	A	C	-	134	-	175	-	44	-	50	-	50	-	100.00	-	A:0,G:1,T:0,C:49,N(*):0	-	30	-	20	-	30	-	20	-	Homozygous	-	-	-	-	-	-	-	-	-	-	-	-	-
contig67136	397	A	G	-	63	-	63	-	43	-	12	-	12	-	100.00	-	A:0,G:12,T:0,C:0,N(*):0	-	1	-	11	-	1	-	11	-	Homozygous	-	-	-	-	-	-	-	-	-	-	-	-	-
contig8130	281	*	-	+A	-	2188	-	6506	-	44	-	258	-	30	-	11.63	-	-	-	152	-	106	-	18	-	12	-	Homozygous	Predicted protein	tr|B9GI91|B9GI91_POPTR	1833	405	3694	Populus trichocarpa (Western balsam poplar) (Populus balsamifera subsp. trichocarpa)	B9GI91	POPTRDRAFT_707428	-	GO:0005509-calcium ion binding;	-	-
contig8130	282	*	+A	+A	2598	2151	2598	6494	44	44	228	257	33	92	14.47	35.80	-	-	133	152	95	105	17	58	16	34	Homozygous	Homozygous	Predicted protein	tr|B9GI91|B9GI91_POPTR	1833	405	3694	Populus trichocarpa (Western balsam poplar) (Populus balsamifera subsp. trichocarpa)	B9GI91	POPTRDRAFT_707428	-	GO:0005509-calcium ion binding;	-	-
contig6239	286	*	+T	-	188	-	348	-	1	-	18	-	9	-	50.00	-	-	-	5	-	13	-	1	-	8	-	Homozygous	-	Putative uncharacterized protein	tr|F6HGL7|F6HGL7_VITVI	3119	604	29760	Vitis vinifera (Grape)	F6HGL7	VIT_11s0016g03290	-	-	-	GO:0005681-spliceosomal complex;
contig48666	2727	A	T	-	238	-	238	-	44	-	70	-	70	-	100.00	-	A:0,G:0,T:70,C:0,N(*):0	-	34	-	36	-	34	-	36	-	Homozygous	-	-	-	-	-	-	-	-	-	-	-	-	-
contig48666	2884	G	A	-	42	-	81	-	44	-	19	-	18	-	94.74	-	A:18,G:1,T:0,C:0,N(*):0	-	12	-	7	-	12	-	6	-	Homozygous	-	-	-	-	-	-	-	-	-	-	-	-	-
contig27016	349	T	K	-	99	-	99	-	37	-	16	-	6	-	37.50	-	A:0,G:6,T:10,C:0,N(*):0	-	10	-	6	-	5	-	1	-	Heterozygous	-	-	-	-	-	-	-	-	-	-	-	-	-
contig27016	361	C	Y	-	107	-	107	-	38	-	19	-	7	-	36.84	-	A:0,G:0,T:7,C:12,N(*):0	-	12	-	7	-	5	-	2	-	Heterozygous	-	-	-	-	-	-	-	-	-	-	-	-	-
contig27016	464	A	R	-	228	-	228	-	43	-	25	-	10	-	40.00	-	A:15,G:10,T:0,C:0,N(*):0	-	13	-	12	-	5	-	5	-	Heterozygous	-	-	-	-	-	-	-	-	-	-	-	-	-
contig27016	577	T	Y	-	134	-	134	-	43	-	19	-	6	-	31.58	-	A:0,G:0,T:13,C:6,N(*):0	-	8	-	11	-	4	-	2	-	Heterozygous	-	-	-	-	-	-	-	-	-	-	-	-	-
contig57557	129	*	+A	-	38	-	838	-	43	-	28	-	7	-	25.00	-	-	-	16	-	12	-	6	-	1	-	Homozygous	-	-	-	-	-	-	-	-	-	-	-	-	-
contig57557	130	*	+A	-	1	-	841	-	43	-	27	-	11	-	40.74	-	-	-	16	-	11	-	6	-	5	-	Homozygous	-	-	-	-	-	-	-	-	-	-	-	-	-
contig42666	45	T	-	Y	-	159	-	159	-	41	-	25	-	11	-	44.00	-	A:0,G:0,T:12,C:11,N(*):2	-	22	-	1	-	11	-	0	-	Heterozygous	Putative uncharacterized protein	tr|A5AGU8|A5AGU8_VITVI	590	178	29760	Vitis vinifera (Grape)	A5AGU8	VITISV_027091	-	-	GO:0008033-tRNA processing;	-
contig51022	1069	G	R	R	228	228	228	228	44	44	65	89	25	42	38.46	47.19	A:25,G:40,T:0,C:0,N(*):0	A:42,G:47,T:0,C:0,N(*):0	21	33	44	56	9	19	16	23	Heterozygous	Heterozygous	-	-	-	-	-	-	-	-	-	-	-	-
contig51022	1147	G	R	R	228	228	228	228	44	44	48	59	26	21	54.17	35.59	A:26,G:22,T:0,C:0,N(*):0	A:21,G:38,T:0,C:0,N(*):0	30	28	18	31	15	8	11	13	Heterozygous	Heterozygous	-	-	-	-	-	-	-	-	-	-	-	-
contig998	2129	T	-	K	-	228	-	228	-	44	-	66	-	36	-	54.55	-	A:0,G:36,T:30,C:0,N(*):0	-	26	-	40	-	15	-	21	-	Heterozygous	Predicted protein	tr|B9IMT0|B9IMT0_POPTR	2630	504	3694	Populus trichocarpa (Western balsam poplar) (Populus balsamifera subsp. trichocarpa)	B9IMT0	POPTRDRAFT_578887	-	GO:0005524-ATP binding;	-	-
contig50566	777	C	-	Y	-	228	-	228	-	43	-	1440	-	651	-	45.21	-	A:1,G:0,T:650,C:789,N(*):0	-	532	-	908	-	217	-	434	-	Heterozygous	-	-	-	-	-	-	-	-	-	-	-	-
contig25555	613	T	-	Y	-	6	-	6	-	3	-	607	-	279	-	45.96	-	A:1,G:0,T:328,C:278,N(*):0	-	130	-	477	-	49	-	230	-	Heterozygous	Predicted protein	tr|B9HVC5|B9HVC5_POPTR	812	177	3694	Populus trichocarpa (Western balsam poplar) (Populus balsamifera subsp. trichocarpa)	B9HVC5	POPTRDRAFT_726710	-	-	GO:0009607-response to biotic stimulus;	-
contig13281	227	A	-	G	-	57	-	57	-	44	-	10	-	10	-	100.00	-	A:0,G:10,T:0,C:0,N(*):0	-	3	-	7	-	3	-	7	-	Homozygous	Endoplasmic reticulum-type calcium-transporting ATPase 4	tr|Q8L7P6|Q8L7P6_ARATH	1707	258	3702	Arabidopsis thaliana (Mouse-ear cress)	Q8L7P6	At1g07670	-	GO:0005524-ATP binding;GO:0015662-ATPase activity, coupled to transmembrane movement of ions, phosphorylative mechanism;	-	GO:0016021-integral to membrane;
contig13281	991	C	T	-	1	-	1	-	2	-	73	-	31	-	42.47	-	A:0,G:2,T:29,C:42,N(*):0	-	42	-	31	-	18	-	13	-	Homozygous	-	Endoplasmic reticulum-type calcium-transporting ATPase 4	tr|Q8L7P6|Q8L7P6_ARATH	1707	258	3702	Arabidopsis thaliana (Mouse-ear cress)	Q8L7P6	At1g07670	-	GO:0005524-ATP binding;GO:0015662-ATPase activity, coupled to transmembrane movement of ions, phosphorylative mechanism;	-	GO:0016021-integral to membrane;
contig13281	1547	A	G	-	5	-	5	-	3	-	109	-	53	-	48.62	-	A:56,G:53,T:0,C:0,N(*):0	-	15	-	94	-	11	-	42	-	Homozygous	-	Endoplasmic reticulum-type calcium-transporting ATPase 4	tr|Q8L7P6|Q8L7P6_ARATH	1707	258	3702	Arabidopsis thaliana (Mouse-ear cress)	Q8L7P6	At1g07670	-	GO:0005524-ATP binding;GO:0015662-ATPase activity, coupled to transmembrane movement of ions, phosphorylative mechanism;	-	GO:0016021-integral to membrane;
contig17601	60	C	-	T	-	78	-	78	-	44	-	17	-	17	-	100.00	-	A:0,G:0,T:17,C:0,N(*):0	-	17	-	0	-	17	-	0	-	Homozygous	Putative uncharacterized protein	tr|D7TAM3|D7TAM3_VITVI	1618	205	29760	Vitis vinifera (Grape)	D7TAM3	VIT_01s0010g02430	-	-	-	-
contig17601	920	C	-	Y	-	228	-	228	-	44	-	71	-	34	-	47.89	-	A:0,G:1,T:33,C:37,N(*):0	-	46	-	25	-	22	-	12	-	Heterozygous	Putative uncharacterized protein	tr|D7TAM3|D7TAM3_VITVI	1618	205	29760	Vitis vinifera (Grape)	D7TAM3	VIT_01s0010g02430	-	-	-	-
contig17601	1515	*	-	-A	-	658	-	658	-	44	-	48	-	13	-	27.08	-	-	-	4	-	44	-	3	-	10	-	Homozygous	Putative uncharacterized protein	tr|D7TAM3|D7TAM3_VITVI	1618	205	29760	Vitis vinifera (Grape)	D7TAM3	VIT_01s0010g02430	-	-	-	-
contig42310	1163	G	-	C	-	1	-	1	-	1	-	10	-	6	-	60.00	-	A:0,G:4,T:0,C:6,N(*):0	-	0	-	10	-	0	-	6	-	Homozygous	Predicted protein	tr|B9IDL2|B9IDL2_POPTR	1186	152	3694	Populus trichocarpa (Western balsam poplar) (Populus balsamifera subsp. trichocarpa)	B9IDL2	POPTRDRAFT_824509	-	-	-	-
contig40697	1279	C	-	T	-	4	-	4	-	8	-	64	-	21	-	32.81	-	A:0,G:0,T:21,C:43,N(*):0	-	2	-	62	-	1	-	20	-	Homozygous	Predicted protein	tr|B9HFF0|B9HFF0_POPTR	1758	341	3694	Populus trichocarpa (Western balsam poplar) (Populus balsamifera subsp. trichocarpa)	B9HFF0	POPTRDRAFT_1082525	-	GO:0005524-ATP binding;GO:0031072-heat shock protein binding;GO:0046872-metal ion binding;GO:0051082-unfolded protein binding;	-	-
contig40697	1718	G	-	R	-	103	-	103	-	43	-	12	-	5	-	41.67	-	A:5,G:7,T:0,C:0,N(*):0	-	2	-	10	-	0	-	5	-	Heterozygous	Predicted protein	tr|B9HFF0|B9HFF0_POPTR	1758	341	3694	Populus trichocarpa (Western balsam poplar) (Populus balsamifera subsp. trichocarpa)	B9HFF0	POPTRDRAFT_1082525	-	GO:0005524-ATP binding;GO:0031072-heat shock protein binding;GO:0046872-metal ion binding;GO:0051082-unfolded protein binding;	-	-
contig8336	563	A	G	-	2	-	2	-	1	-	57	-	28	-	49.12	-	A:29,G:28,T:0,C:0,N(*):0	-	35	-	22	-	16	-	12	-	Homozygous	-	Predicted protein	tr|B9H8J7|B9H8J7_POPTR	831	52	3694	Populus trichocarpa (Western balsam poplar) (Populus balsamifera subsp. trichocarpa)	B9H8J7	POPTRDRAFT_559667	-	-	-	-
contig8336	618	*	-	-GCACTCT	-	1359	-	1359	-	4	-	41	-	11	-	26.83	-	-	-	29	-	3	-	11	-	0	-	Homozygous	Predicted protein	tr|B9H8J7|B9H8J7_POPTR	831	52	3694	Populus trichocarpa (Western balsam poplar) (Populus balsamifera subsp. trichocarpa)	B9H8J7	POPTRDRAFT_559667	-	-	-	-
contig41161	1377	A	M	M	57	30	57	30	28	29	39	40	15	12	38.46	30.00	A:24,G:0,T:0,C:15,N(*):0	A:28,G:0,T:0,C:12,N(*):0	0	0	39	40	0	0	15	12	Heterozygous	Heterozygous	Putative uncharacterized protein	tr|F6H9A6|F6H9A6_VITVI	1412	117	29760	Vitis vinifera (Grape)	F6H9A6	VIT_19s0177g00100	-	-	-	-
contig19923	163	*	+A	-	622	-	622	-	44	-	340	-	22	-	6.47	-	-	-	295	-	44	-	16	-	6	-	Homozygous	-	Putative uncharacterized protein	tr|C6SVH9|C6SVH9_SOYBN	1166	65	3847	Glycine max (Soybean) (Glycine hispida)	C6SVH9	-	-	-	-	-
contig19923	328	*	-	-GATA	-	24886	-	24886	-	32	-	1040	-	40	-	3.85	-	-	-	517	-	523	-	20	-	20	-	Homozygous	Putative uncharacterized protein	tr|C6SVH9|C6SVH9_SOYBN	1166	65	3847	Glycine max (Soybean) (Glycine hispida)	C6SVH9	-	-	-	-	-
contig19923	330	*	-	-TAGA	-	24970	-	24970	-	32	-	1012	-	35	-	3.46	-	-	-	481	-	478	-	18	-	17	-	Homozygous	Putative uncharacterized protein	tr|C6SVH9|C6SVH9_SOYBN	1166	65	3847	Glycine max (Soybean) (Glycine hispida)	C6SVH9	-	-	-	-	-
contig19923	331	*	-	-AGAT	-	24967	-	24967	-	32	-	1013	-	80	-	7.90	-	-	-	463	-	461	-	45	-	35	-	Homozygous	Putative uncharacterized protein	tr|C6SVH9|C6SVH9_SOYBN	1166	65	3847	Glycine max (Soybean) (Glycine hispida)	C6SVH9	-	-	-	-	-
contig19923	332	*	-	-GATA	-	25003	-	25003	-	32	-	1001	-	201	-	20.08	-	-	-	409	-	424	-	105	-	96	-	Homozygous	Putative uncharacterized protein	tr|C6SVH9|C6SVH9_SOYBN	1166	65	3847	Glycine max (Soybean) (Glycine hispida)	C6SVH9	-	-	-	-	-
contig5571	52	C	-	G	-	14	-	14	-	1	-	14	-	14	-	100.00	-	A:0,G:14,T:0,C:0,N(*):0	-	14	-	0	-	14	-	0	-	Homozygous	-	-	-	-	-	-	-	-	-	-	-	-
contig5571	671	*	-	+T	-	18	-	599	-	44	-	20	-	10	-	50.00	-	-	-	7	-	13	-	3	-	7	-	Homozygous	-	-	-	-	-	-	-	-	-	-	-	-
contig39108	247	*	+T	+T	3047	4250	3047	4250	12	13	513	669	39	39	7.60	5.83	-	-	397	502	114	163	37	34	2	5	Homozygous	Homozygous	Predicted protein	tr|B9H2Q5|B9H2Q5_POPTR	2062	408	3694	Populus trichocarpa (Western balsam poplar) (Populus balsamifera subsp. trichocarpa)	B9H2Q5	POPTRDRAFT_647933	-	-	-	GO:0016021-integral to membrane;
contig39108	276	*	+TT	+TT	3753	3921	28301	40065	11	12	459	631	192	281	41.83	44.53	-	-	301	416	158	215	115	171	77	109	Homozygous	Homozygous	Predicted protein	tr|B9H2Q5|B9H2Q5_POPTR	2062	408	3694	Populus trichocarpa (Western balsam poplar) (Populus balsamifera subsp. trichocarpa)	B9H2Q5	POPTRDRAFT_647933	-	-	-	GO:0016021-integral to membrane;
contig39108	277	*	+TT	+TT	4045	1499	28289	20161	11	12	463	639	199	272	42.98	42.57	-	-	298	414	165	225	126	169	73	103	Homozygous	Heterozygous	Predicted protein	tr|B9H2Q5|B9H2Q5_POPTR	2062	408	3694	Populus trichocarpa (Western balsam poplar) (Populus balsamifera subsp. trichocarpa)	B9H2Q5	POPTRDRAFT_647933	-	-	-	GO:0016021-integral to membrane;
contig16584	222	*	+A	-	92	-	172	-	30	-	10	-	6	-	60.00	-	-	-	5	-	5	-	2	-	4	-	Homozygous	-	Predicted protein	tr|B9N5U0|B9N5U0_POPTR	651	131	3694	Populus trichocarpa (Western balsam poplar) (Populus balsamifera subsp. trichocarpa)	B9N5U0	POPTRDRAFT_837239	-	GO:0008270-zinc ion binding;	-	-
contig16584	241	A	G	G	36	30	56	48	14	18	21	12	16	7	76.19	58.33	A:5,G:16,T:0,C:0,N(*):0	A:5,G:7,T:0,C:0,N(*):0	19	9	2	3	14	4	2	3	Homozygous	Homozygous	Predicted protein	tr|B9N5U0|B9N5U0_POPTR	651	131	3694	Populus trichocarpa (Western balsam poplar) (Populus balsamifera subsp. trichocarpa)	B9N5U0	POPTRDRAFT_837239	-	GO:0008270-zinc ion binding;	-	-
contig26551	86	T	W	-	100	-	100	-	39	-	11	-	5	-	45.45	-	A:5,G:0,T:6,C:0,N(*):0	-	7	-	4	-	1	-	4	-	Heterozygous	-	Putative uncharacterized protein	tr|F6GSX2|F6GSX2_VITVI	271	22	29760	Vitis vinifera (Grape)	F6GSX2	VIT_17s0000g07630	-	GO:0003677-DNA binding;	-	GO:0005667-transcription factor complex;
contig10907	1423	G	-	A	-	22	-	22	-	1	-	11	-	11	-	100.00	-	A:11,G:0,T:0,C:0,N(*):0	-	7	-	4	-	7	-	4	-	Homozygous	Putative uncharacterized protein	tr|F6H1C9|F6H1C9_VITVI	2739	772	29760	Vitis vinifera (Grape)	F6H1C9	VIT_18s0001g10430	-	-	GO:0009452-RNA capping;GO:0001510-RNA methylation;	-
contig38481	322	A	M	M	62	59	62	59	1	1	2131	5153	1024	1391	48.05	26.99	A:1104,G:4,T:5,C:1015,N(*):3	A:3759,G:6,T:8,C:1377,N(*):3	32	137	2096	5013	13	33	1011	1358	Heterozygous	Heterozygous	Putative uncharacterized protein	tr|G7K0E3|G7K0E3_MEDTR	2395	530	3880	Medicago truncatula (Barrel medic) (Medicago tribuloides)	G7K0E3	MTR_5g051130	-	-	-	-
contig38481	359	*	-C	-C	10490	22502	24260	78298	1	1	1024	2968	319	1080	31.15	36.39	-	-	17	77	1007	2887	9	26	310	1054	Homozygous	Homozygous	Putative uncharacterized protein	tr|G7K0E3|G7K0E3_MEDTR	2395	530	3880	Medicago truncatula (Barrel medic) (Medicago tribuloides)	G7K0E3	MTR_5g051130	-	-	-	-
contig38481	360	*	-C	-C	7567	18472	24497	78622	1	1	945	2859	363	1101	38.41	38.51	-	-	8	50	617	1729	6	20	357	1081	Homozygous	Homozygous	Putative uncharacterized protein	tr|G7K0E3|G7K0E3_MEDTR	2395	530	3880	Medicago truncatula (Barrel medic) (Medicago tribuloides)	G7K0E3	MTR_5g051130	-	-	-	-
contig38481	517	*	+G	+G	21250	22703	289053	485523	1	1	9131	14967	1981	3497	21.70	23.36	-	-	6849	10699	2273	4253	1391	2270	585	1208	Homozygous	Homozygous	Putative uncharacterized protein	tr|G7K0E3|G7K0E3_MEDTR	2395	530	3880	Medicago truncatula (Barrel medic) (Medicago tribuloides)	G7K0E3	MTR_5g051130	-	-	-	-
contig38481	518	*	+G	+G	35831	47752	287871	483508	1	1	9525	15644	1959	3312	20.57	21.17	-	-	6799	10734	2726	4909	1401	2268	553	1040	Homozygous	Homozygous	Putative uncharacterized protein	tr|G7K0E3|G7K0E3_MEDTR	2395	530	3880	Medicago truncatula (Barrel medic) (Medicago tribuloides)	G7K0E3	MTR_5g051130	-	-	-	-
contig38481	519	*	+G	+G	49629	70267	286750	481678	1	1	9898	16252	3968	6471	40.09	39.82	-	-	6858	10902	3039	5350	2874	4537	1092	1931	Homozygous	Homozygous	Putative uncharacterized protein	tr|G7K0E3|G7K0E3_MEDTR	2395	530	3880	Medicago truncatula (Barrel medic) (Medicago tribuloides)	G7K0E3	MTR_5g051130	-	-	-	-
contig38481	531	A	T	T	255	255	255	255	1	1	8183	13576	8179	13570	99.95	99.96	A:4,G:0,T:8177,C:2,N(*):0	A:5,G:0,T:13567,C:3,N(*):1	4631	7618	3552	5957	4629	7618	3550	5952	Homozygous	Homozygous	Putative uncharacterized protein	tr|G7K0E3|G7K0E3_MEDTR	2395	530	3880	Medicago truncatula (Barrel medic) (Medicago tribuloides)	G7K0E3	MTR_5g051130	-	-	-	-
contig38481	578	*	-A	-A	6371	11658	339847	522977	1	1	9624	14693	4527	6844	47.04	46.58	-	-	1015	1948	8601	12738	395	823	4132	6021	Homozygous	Homozygous	Putative uncharacterized protein	tr|G7K0E3|G7K0E3_MEDTR	2395	530	3880	Medicago truncatula (Barrel medic) (Medicago tribuloides)	G7K0E3	MTR_5g051130	-	-	-	-
contig38481	579	*	-A	-A	15103	22388	349287	534574	1	1	9388	14404	4528	7028	48.23	48.79	-	-	612	1105	4239	6449	423	789	4105	6239	Homozygous	Homozygous	Putative uncharacterized protein	tr|G7K0E3|G7K0E3_MEDTR	2395	530	3880	Medicago truncatula (Barrel medic) (Medicago tribuloides)	G7K0E3	MTR_5g051130	-	-	-	-
contig38481	588	G	A	A	255	255	255	255	1	1	9390	14689	9386	14683	99.96	99.96	A:9379,G:4,T:3,C:2,N(*):2	A:14680,G:6,T:2,C:1,N(*):0	707	1357	8683	13332	707	1356	8679	13327	Homozygous	Homozygous	Putative uncharacterized protein	tr|G7K0E3|G7K0E3_MEDTR	2395	530	3880	Medicago truncatula (Barrel medic) (Medicago tribuloides)	G7K0E3	MTR_5g051130	-	-	-	-
contig38481	592	*	-T	-T	3636	3788	316307	499292	1	1	9402	14783	1926	3110	20.49	21.04	-	-	626	1171	8770	13601	102	208	1824	2902	Homozygous	Homozygous	Putative uncharacterized protein	tr|G7K0E3|G7K0E3_MEDTR	2395	530	3880	Medicago truncatula (Barrel medic) (Medicago tribuloides)	G7K0E3	MTR_5g051130	-	-	-	-
contig38481	593	*	-T	-T	17570	25297	335555	526906	1	1	8829	13997	2257	3473	25.56	24.81	-	-	424	830	6474	10049	92	193	2165	3280	Homozygous	Homozygous	Putative uncharacterized protein	tr|G7K0E3|G7K0E3_MEDTR	2395	530	3880	Medicago truncatula (Barrel medic) (Medicago tribuloides)	G7K0E3	MTR_5g051130	-	-	-	-
contig38481	594	*	-T	-T	15705	22743	333540	524152	1	1	8879	14065	4412	6986	49.69	49.67	-	-	402	796	6214	9789	218	423	4194	6563	Homozygous	Homozygous	Putative uncharacterized protein	tr|G7K0E3|G7K0E3_MEDTR	2395	530	3880	Medicago truncatula (Barrel medic) (Medicago tribuloides)	G7K0E3	MTR_5g051130	-	-	-	-
contig38481	601	*	-G	-G	29815	36265	266427	428999	1	1	8647	13611	3602	5929	41.66	43.56	-	-	316	632	8330	12974	96	217	3506	5712	Homozygous	Homozygous	Putative uncharacterized protein	tr|G7K0E3|G7K0E3_MEDTR	2395	530	3880	Medicago truncatula (Barrel medic) (Medicago tribuloides)	G7K0E3	MTR_5g051130	-	-	-	-
contig38481	602	*	-G	-G	25225	30646	266614	429272	1	1	8584	13534	3698	5800	43.08	42.86	-	-	164	349	4815	7249	101	195	3597	5605	Homozygous	Homozygous	Putative uncharacterized protein	tr|G7K0E3|G7K0E3_MEDTR	2395	530	3880	Medicago truncatula (Barrel medic) (Medicago tribuloides)	G7K0E3	MTR_5g051130	-	-	-	-
contig38481	613	*	-G	-G	71547	108406	127510	147688	1	1	5860	9610	1827	3097	31.18	32.23	-	-	99	227	5756	9378	26	70	1801	3027	Homozygous	Heterozygous	Putative uncharacterized protein	tr|G7K0E3|G7K0E3_MEDTR	2395	530	3880	Medicago truncatula (Barrel medic) (Medicago tribuloides)	G7K0E3	MTR_5g051130	-	-	-	-
contig38481	614	*	-C	-C	7669	14109	97426	170490	1	1	3683	6238	1807	3070	49.06	49.21	-	-	0	0	56	69	29	66	1778	3004	Heterozygous	Heterozygous	Putative uncharacterized protein	tr|G7K0E3|G7K0E3_MEDTR	2395	530	3880	Medicago truncatula (Barrel medic) (Medicago tribuloides)	G7K0E3	MTR_5g051130	-	-	-	-
contig38481	614	G	A	A	181	255	181	255	1	1	3683	6238	1799	3071	48.85	49.23	A:1796,G:56,T:2,C:0,N(*):1829	A:3070,G:69,T:1,C:0,N(*):3098	29	66	1826	3074	29	66	1770	3005	Homozygous	Homozygous	Putative uncharacterized protein	tr|G7K0E3|G7K0E3_MEDTR	2395	530	3880	Medicago truncatula (Barrel medic) (Medicago tribuloides)	G7K0E3	MTR_5g051130	-	-	-	-
contig38481	615	C	A	A	179	255	179	255	1	1	3661	6205	1834	3102	50.10	49.99	A:1833,G:0,T:0,C:18,N(*):1810	A:3099,G:2,T:1,C:31,N(*):3072	26	70	1826	3063	26	69	1808	3033	Homozygous	Homozygous	Putative uncharacterized protein	tr|G7K0E3|G7K0E3_MEDTR	2395	530	3880	Medicago truncatula (Barrel medic) (Medicago tribuloides)	G7K0E3	MTR_5g051130	-	-	-	-
contig38481	840	C	Y	Y	20	30	20	30	1	1	1461	2657	648	941	44.35	35.42	A:1,G:0,T:647,C:813,N(*):0	A:1,G:0,T:940,C:1716,N(*):0	1451	2641	10	16	646	939	2	2	Heterozygous	Heterozygous	Putative uncharacterized protein	tr|G7K0E3|G7K0E3_MEDTR	2395	530	3880	Medicago truncatula (Barrel medic) (Medicago tribuloides)	G7K0E3	MTR_5g051130	-	-	-	-
contig38481	853	T	-	W	-	7	-	7	-	1	-	4275	-	1883	-	44.05	-	A:922,G:817,T:2380,C:143,N(*):13	-	4204	-	59	-	1869	-	14	-	Heterozygous	Putative uncharacterized protein	tr|G7K0E3|G7K0E3_MEDTR	2395	530	3880	Medicago truncatula (Barrel medic) (Medicago tribuloides)	G7K0E3	MTR_5g051130	-	-	-	-
contig38481	921	C	G	G	255	255	255	255	2	1	15811	24844	15797	24828	99.91	99.94	A:0,G:15795,T:2,C:13,N(*):1	A:2,G:24824,T:2,C:13,N(*):3	15131	23416	679	1425	15118	23403	679	1425	Homozygous	Homozygous	Putative uncharacterized protein	tr|G7K0E3|G7K0E3_MEDTR	2395	530	3880	Medicago truncatula (Barrel medic) (Medicago tribuloides)	G7K0E3	MTR_5g051130	-	-	-	-
contig38481	930	C	T	T	255	255	255	255	2	2	15027	24431	14953	24312	99.51	99.51	A:8,G:7,T:14934,C:73,N(*):5	A:3,G:9,T:24298,C:119,N(*):2	13924	22224	1102	2207	13851	22117	1102	2195	Homozygous	Homozygous	Putative uncharacterized protein	tr|G7K0E3|G7K0E3_MEDTR	2395	530	3880	Medicago truncatula (Barrel medic) (Medicago tribuloides)	G7K0E3	MTR_5g051130	-	-	-	-
contig38481	942	*	-G	-G	113728	142004	308787	552684	2	2	12426	20427	4171	7646	33.57	37.43	-	-	9930	15748	2487	4671	3063	5529	1108	2117	Homozygous	Homozygous	Putative uncharacterized protein	tr|G7K0E3|G7K0E3_MEDTR	2395	530	3880	Medicago truncatula (Barrel medic) (Medicago tribuloides)	G7K0E3	MTR_5g051130	-	-	-	-
contig38481	943	*	-G	-G	5262	17913	323663	583511	2	2	9210	16105	4458	7665	48.40	47.59	-	-	3647	5889	1379	2549	3091	5131	1367	2534	Homozygous	Homozygous	Putative uncharacterized protein	tr|G7K0E3|G7K0E3_MEDTR	2395	530	3880	Medicago truncatula (Barrel medic) (Medicago tribuloides)	G7K0E3	MTR_5g051130	-	-	-	-
contig38481	949	C	T	T	255	255	255	255	2	2	9650	17066	9614	16986	99.63	99.53	A:3,G:3,T:9607,C:35,N(*):2	A:7,G:7,T:16971,C:79,N(*):2	6505	11339	3144	5726	6471	11264	3143	5722	Homozygous	Homozygous	Putative uncharacterized protein	tr|G7K0E3|G7K0E3_MEDTR	2395	530	3880	Medicago truncatula (Barrel medic) (Medicago tribuloides)	G7K0E3	MTR_5g051130	-	-	-	-
contig38481	953	*	-C	-C	5239	9699	350436	613063	2	2	10465	18322	2014	3608	19.25	19.69	-	-	6315	11124	4135	7185	1331	2344	683	1264	Homozygous	Homozygous	Putative uncharacterized protein	tr|G7K0E3|G7K0E3_MEDTR	2395	530	3880	Medicago truncatula (Barrel medic) (Medicago tribuloides)	G7K0E3	MTR_5g051130	-	-	-	-
contig38481	954	*	-C	-C	598	1386	350839	613750	2	2	10339	18097	2741	4709	26.51	26.02	-	-	4861	8556	3462	5924	1404	2433	1337	2276	Homozygous	Homozygous	Putative uncharacterized protein	tr|G7K0E3|G7K0E3_MEDTR	2395	530	3880	Medicago truncatula (Barrel medic) (Medicago tribuloides)	G7K0E3	MTR_5g051130	-	-	-	-
contig38481	955	*	-C	-C	34377	57187	348073	609254	2	2	11251	19605	4783	8375	42.51	42.72	-	-	4860	8688	3645	6206	2705	4793	2078	3582	Homozygous	Homozygous	Putative uncharacterized protein	tr|G7K0E3|G7K0E3_MEDTR	2395	530	3880	Medicago truncatula (Barrel medic) (Medicago tribuloides)	G7K0E3	MTR_5g051130	-	-	-	-
contig38481	960	*	-A	-A	36043	71918	391054	656472	1	2	12479	21266	5170	8729	41.43	41.05	-	-	6993	12125	5479	9139	2604	4459	2566	4270	Homozygous	Homozygous	Putative uncharacterized protein	tr|G7K0E3|G7K0E3_MEDTR	2395	530	3880	Medicago truncatula (Barrel medic) (Medicago tribuloides)	G7K0E3	MTR_5g051130	-	-	-	-
contig38481	961	*	-A	-A	30533	61192	391278	656913	1	2	12405	21119	5533	9267	44.60	43.88	-	-	4353	7598	2878	4784	2787	4751	2746	4516	Homozygous	Homozygous	Putative uncharacterized protein	tr|G7K0E3|G7K0E3_MEDTR	2395	530	3880	Medicago truncatula (Barrel medic) (Medicago tribuloides)	G7K0E3	MTR_5g051130	-	-	-	-
contig38481	968	T	C	C	255	255	255	255	2	2	9445	15444	9423	15412	99.77	99.79	A:3,G:1,T:22,C:9419,N(*):0	A:0,G:2,T:32,C:15410,N(*):0	3833	6385	5612	9059	3823	6375	5600	9037	Homozygous	Homozygous	Putative uncharacterized protein	tr|G7K0E3|G7K0E3_MEDTR	2395	530	3880	Medicago truncatula (Barrel medic) (Medicago tribuloides)	G7K0E3	MTR_5g051130	-	-	-	-
contig38481	970	G	T	T	255	255	255	255	2	2	9446	15442	9428	15411	99.81	99.80	A:0,G:17,T:9421,C:7,N(*):1	A:0,G:25,T:15405,C:4,N(*):8	3833	6383	5612	9053	3825	6374	5603	9037	Homozygous	Homozygous	Putative uncharacterized protein	tr|G7K0E3|G7K0E3_MEDTR	2395	530	3880	Medicago truncatula (Barrel medic) (Medicago tribuloides)	G7K0E3	MTR_5g051130	-	-	-	-
contig38481	977	*	-T	-T	29434	49198	588860	936452	1	2	15565	24620	7606	12088	48.87	49.10	-	-	4824	7910	10717	16681	2277	3748	5329	8340	Homozygous	Homozygous	Putative uncharacterized protein	tr|G7K0E3|G7K0E3_MEDTR	2395	530	3880	Medicago truncatula (Barrel medic) (Medicago tribuloides)	G7K0E3	MTR_5g051130	-	-	-	-
contig38481	978	*	-T	-T	31355	51713	590937	939007	1	1	15513	24552	7501	11889	48.35	48.42	-	-	2506	4103	5388	8349	2298	3792	5203	8097	Homozygous	Homozygous	Putative uncharacterized protein	tr|G7K0E3|G7K0E3_MEDTR	2395	530	3880	Medicago truncatula (Barrel medic) (Medicago tribuloides)	G7K0E3	MTR_5g051130	-	-	-	-
contig38481	982	*	+A	+A	36813	51568	625894	970177	1	1	16236	25489	7427	11529	45.74	45.23	-	-	4675	7676	11533	17789	2251	3595	5167	7928	Homozygous	Homozygous	Putative uncharacterized protein	tr|G7K0E3|G7K0E3_MEDTR	2395	530	3880	Medicago truncatula (Barrel medic) (Medicago tribuloides)	G7K0E3	MTR_5g051130	-	-	-	-
contig38481	983	*	+A	+A	2480	416	588782	914436	1	1	17164	26893	8475	13263	49.38	49.32	-	-	4747	7790	12417	19103	2231	3664	6239	9592	Homozygous	Homozygous	Putative uncharacterized protein	tr|G7K0E3|G7K0E3_MEDTR	2395	530	3880	Medicago truncatula (Barrel medic) (Medicago tribuloides)	G7K0E3	MTR_5g051130	-	-	-	-
contig38481	1049	C	A	A	1	22	7	26	0	0	364	625	364	625	100.00	100.00	A:360,G:4,T:0,C:0,N(*):0	A:622,G:3,T:0,C:0,N(*):0	2	4	362	621	2	4	362	621	Homozygous	Homozygous	Putative uncharacterized protein	tr|G7K0E3|G7K0E3_MEDTR	2395	530	3880	Medicago truncatula (Barrel medic) (Medicago tribuloides)	G7K0E3	MTR_5g051130	-	-	-	-
contig38481	1053	*	-A	-A	2249	3884	29439	51239	0	0	737	1282	34	77	4.61	6.01	-	-	3	4	734	1278	0	0	34	77	Homozygous	Homozygous	Putative uncharacterized protein	tr|G7K0E3|G7K0E3_MEDTR	2395	530	3880	Medicago truncatula (Barrel medic) (Medicago tribuloides)	G7K0E3	MTR_5g051130	-	-	-	-
contig38481	1054	*	-A	-A	2249	3884	29439	51239	0	0	737	1282	141	220	19.13	17.16	-	-	3	4	700	1201	0	0	141	220	Homozygous	Homozygous	Putative uncharacterized protein	tr|G7K0E3|G7K0E3_MEDTR	2395	530	3880	Medicago truncatula (Barrel medic) (Medicago tribuloides)	G7K0E3	MTR_5g051130	-	-	-	-
contig38481	1055	*	-A	-A	24750	43265	24750	43265	1	1	1564	2659	184	289	11.76	10.87	-	-	5	7	1418	2432	2	1	182	288	Homozygous	Homozygous	Putative uncharacterized protein	tr|G7K0E3|G7K0E3_MEDTR	2395	530	3880	Medicago truncatula (Barrel medic) (Medicago tribuloides)	G7K0E3	MTR_5g051130	-	-	-	-
contig38481	1056	*	-A	-A	23601	41297	23601	41297	1	1	1947	3315	378	695	19.41	20.97	-	-	3	7	1760	3019	1	3	377	692	Homozygous	Homozygous	Putative uncharacterized protein	tr|G7K0E3|G7K0E3_MEDTR	2395	530	3880	Medicago truncatula (Barrel medic) (Medicago tribuloides)	G7K0E3	MTR_5g051130	-	-	-	-
contig38481	1071	T	G	G	255	255	255	255	1	1	2212	3760	2210	3760	99.91	100.00	A:0,G:2208,T:2,C:2,N(*):0	A:0,G:3760,T:0,C:0,N(*):0	10	11	2202	3749	10	11	2200	3749	Homozygous	Homozygous	Putative uncharacterized protein	tr|G7K0E3|G7K0E3_MEDTR	2395	530	3880	Medicago truncatula (Barrel medic) (Medicago tribuloides)	G7K0E3	MTR_5g051130	-	-	-	-
contig38481	1078	*	-AG	-AG	6881	778	143393	139178	1	1	2281	3894	2273	3884	99.65	99.74	-	-	11	13	2266	3875	11	13	2262	3871	Heterozygous	Heterozygous	Putative uncharacterized protein	tr|G7K0E3|G7K0E3_MEDTR	2395	530	3880	Medicago truncatula (Barrel medic) (Medicago tribuloides)	G7K0E3	MTR_5g051130	-	-	-	-
contig38481	1088	*	-G	-G	25241	41434	25241	41434	1	1	2745	4560	1319	2213	48.05	48.53	-	-	13	19	2729	4538	7	9	1312	2204	Homozygous	Homozygous	Putative uncharacterized protein	tr|G7K0E3|G7K0E3_MEDTR	2395	530	3880	Medicago truncatula (Barrel medic) (Medicago tribuloides)	G7K0E3	MTR_5g051130	-	-	-	-
contig38481	1089	*	-G	-G	25241	41431	25241	41431	1	1	2745	4561	1422	2340	51.80	51.30	-	-	6	10	1420	2336	6	10	1416	2330	Homozygous	Homozygous	Putative uncharacterized protein	tr|G7K0E3|G7K0E3_MEDTR	2395	530	3880	Medicago truncatula (Barrel medic) (Medicago tribuloides)	G7K0E3	MTR_5g051130	-	-	-	-
contig38481	1095	*	+G	+G	9099	16080	133951	225492	1	1	3425	5702	161	317	4.70	5.56	-	-	13	19	3411	5681	0	1	159	315	Homozygous	Homozygous	Putative uncharacterized protein	tr|G7K0E3|G7K0E3_MEDTR	2395	530	3880	Medicago truncatula (Barrel medic) (Medicago tribuloides)	G7K0E3	MTR_5g051130	-	-	-	-
contig38481	1096	*	+G	+G	9210	17036	134071	68421	1	1	3422	5702	159	277	4.65	4.86	-	-	13	19	3409	5683	0	0	159	277	Homozygous	Heterozygous	Putative uncharacterized protein	tr|G7K0E3|G7K0E3_MEDTR	2395	530	3880	Medicago truncatula (Barrel medic) (Medicago tribuloides)	G7K0E3	MTR_5g051130	-	-	-	-
contig38481	1097	*	+A	+A	9953	16477	136605	227420	1	1	3402	5683	299	505	8.79	8.89	-	-	0	1	1	1	4	0	295	503	Homozygous	Homozygous	Putative uncharacterized protein	tr|G7K0E3|G7K0E3_MEDTR	2395	530	3880	Medicago truncatula (Barrel medic) (Medicago tribuloides)	G7K0E3	MTR_5g051130	-	-	-	-
contig38481	1097	C	G	G	255	255	255	255	1	1	3402	5683	3401	5680	99.97	99.95	A:321,G:3078,T:2,C:1,N(*):0	A:591,G:5089,T:0,C:2,N(*):1	12	18	3390	5664	12	17	3389	5663	Homozygous	Homozygous	Putative uncharacterized protein	tr|G7K0E3|G7K0E3_MEDTR	2395	530	3880	Medicago truncatula (Barrel medic) (Medicago tribuloides)	G7K0E3	MTR_5g051130	-	-	-	-
contig38481	1098	*	+A	+A	19314	32770	124596	207183	1	1	4193	7014	1021	1671	24.35	23.82	-	-	25	28	4168	6986	3	8	1017	1661	Homozygous	Homozygous	Putative uncharacterized protein	tr|G7K0E3|G7K0E3_MEDTR	2395	530	3880	Medicago truncatula (Barrel medic) (Medicago tribuloides)	G7K0E3	MTR_5g051130	-	-	-	-
contig38481	1099	*	+A	+A	20128	34065	124357	206738	1	1	4215	7049	1755	2906	41.64	41.23	-	-	25	28	4188	7020	5	9	1737	2885	Homozygous	Homozygous	Putative uncharacterized protein	tr|G7K0E3|G7K0E3_MEDTR	2395	530	3880	Medicago truncatula (Barrel medic) (Medicago tribuloides)	G7K0E3	MTR_5g051130	-	-	-	-
contig38481	1108	A	G	G	255	255	255	255	2	1	4398	7271	4393	7269	99.89	99.97	A:5,G:4391,T:1,C:1,N(*):0	A:0,G:7269,T:0,C:0,N(*):2	34	35	4364	7234	34	35	4359	7234	Homozygous	Homozygous	Putative uncharacterized protein	tr|G7K0E3|G7K0E3_MEDTR	2395	530	3880	Medicago truncatula (Barrel medic) (Medicago tribuloides)	G7K0E3	MTR_5g051130	-	-	-	-
contig38481	1114	*	+G	+G	12988	21529	45762	71957	2	1	4393	7263	3680	6089	83.77	83.84	-	-	34	33	4349	7222	28	30	3648	6057	Heterozygous	Heterozygous	Putative uncharacterized protein	tr|G7K0E3|G7K0E3_MEDTR	2395	530	3880	Medicago truncatula (Barrel medic) (Medicago tribuloides)	G7K0E3	MTR_5g051130	-	-	-	-
contig38481	1116	G	A	A	255	255	255	255	1	1	3695	6106	3681	6092	99.62	99.77	A:3677,G:14,T:3,C:1,N(*):0	A:6092,G:14,T:0,C:0,N(*):0	28	30	3667	6076	28	30	3653	6062	Homozygous	Homozygous	Putative uncharacterized protein	tr|G7K0E3|G7K0E3_MEDTR	2395	530	3880	Medicago truncatula (Barrel medic) (Medicago tribuloides)	G7K0E3	MTR_5g051130	-	-	-	-
contig38481	1126	G	A	A	255	255	255	255	2	2	3998	6300	3972	6266	99.35	99.46	A:3957,G:24,T:15,C:0,N(*):2	A:6231,G:33,T:34,C:1,N(*):1	63	97	3933	6202	63	97	3909	6169	Homozygous	Homozygous	Putative uncharacterized protein	tr|G7K0E3|G7K0E3_MEDTR	2395	530	3880	Medicago truncatula (Barrel medic) (Medicago tribuloides)	G7K0E3	MTR_5g051130	-	-	-	-
contig38481	1131	*	-GCA	-GCA	9264	13859	153880	239853	2	2	3910	6138	3832	5976	98.01	97.36	-	-	63	97	3843	6034	61	94	3771	5882	Heterozygous	Heterozygous	Putative uncharacterized protein	tr|G7K0E3|G7K0E3_MEDTR	2395	530	3880	Medicago truncatula (Barrel medic) (Medicago tribuloides)	G7K0E3	MTR_5g051130	-	-	-	-
contig38481	1147	*	-G	-G	5226	9116	191180	303362	2	2	5156	8140	2495	3946	48.39	48.48	-	-	162	260	4989	7875	59	125	2436	3821	Heterozygous	Heterozygous	Putative uncharacterized protein	tr|G7K0E3|G7K0E3_MEDTR	2395	530	3880	Medicago truncatula (Barrel medic) (Medicago tribuloides)	G7K0E3	MTR_5g051130	-	-	-	-
contig38481	1148	*	-G	-G	11169	17938	195306	309221	2	2	5101	8055	2487	3938	48.76	48.89	-	-	103	134	2496	3971	102	133	2385	3805	Homozygous	Homozygous	Putative uncharacterized protein	tr|G7K0E3|G7K0E3_MEDTR	2395	530	3880	Medicago truncatula (Barrel medic) (Medicago tribuloides)	G7K0E3	MTR_5g051130	-	-	-	-
contig38481	1166	*	-	-CGAA	-	61034	-	393610	-	3	-	6496	-	5430	-	83.59	-	-	-	402	-	6091	-	382	-	5048	-	Homozygous	Putative uncharacterized protein	tr|G7K0E3|G7K0E3_MEDTR	2395	530	3880	Medicago truncatula (Barrel medic) (Medicago tribuloides)	G7K0E3	MTR_5g051130	-	-	-	-
contig38481	1184	*	-C	-C	39422	56990	84646	141656	5	5	3652	5844	579	990	15.85	16.94	-	-	394	630	3253	5204	93	153	486	837	Homozygous	Homozygous	Putative uncharacterized protein	tr|G7K0E3|G7K0E3_MEDTR	2395	530	3880	Medicago truncatula (Barrel medic) (Medicago tribuloides)	G7K0E3	MTR_5g051130	-	-	-	-
contig38481	1185	*	-C	-C	36610	51921	84874	142067	5	4	3576	5707	598	1022	16.72	17.91	-	-	301	474	2695	4243	108	146	490	876	Homozygous	Homozygous	Putative uncharacterized protein	tr|G7K0E3|G7K0E3_MEDTR	2395	530	3880	Medicago truncatula (Barrel medic) (Medicago tribuloides)	G7K0E3	MTR_5g051130	-	-	-	-
contig38481	1186	*	-C	-C	2832	3764	90863	150305	6	6	2510	4202	1214	1968	48.37	46.83	-	-	284	483	1628	2697	183	310	1031	1658	Homozygous	Homozygous	Putative uncharacterized protein	tr|G7K0E3|G7K0E3_MEDTR	2395	530	3880	Medicago truncatula (Barrel medic) (Medicago tribuloides)	G7K0E3	MTR_5g051130	-	-	-	-
contig38481	1196	*	-C	-C	932	3302	76975	127928	6	5	2290	3862	1060	1699	46.29	43.99	-	-	351	587	1939	3273	178	275	882	1424	Homozygous	Homozygous	Putative uncharacterized protein	tr|G7K0E3|G7K0E3_MEDTR	2395	530	3880	Medicago truncatula (Barrel medic) (Medicago tribuloides)	G7K0E3	MTR_5g051130	-	-	-	-
contig38481	1197	*	-C	-C	289	1711	77317	128061	5	5	2257	3819	1032	1788	45.72	46.82	-	-	170	306	1026	1813	162	282	870	1506	Homozygous	Homozygous	Putative uncharacterized protein	tr|G7K0E3|G7K0E3_MEDTR	2395	530	3880	Medicago truncatula (Barrel medic) (Medicago tribuloides)	G7K0E3	MTR_5g051130	-	-	-	-
contig38481	1203	*	-TTC	-TTC	14502	22943	14502	22943	6	6	2067	3462	1789	3015	86.55	87.09	-	-	336	555	1727	2902	315	528	1474	2487	Heterozygous	Heterozygous	Putative uncharacterized protein	tr|G7K0E3|G7K0E3_MEDTR	2395	530	3880	Medicago truncatula (Barrel medic) (Medicago tribuloides)	G7K0E3	MTR_5g051130	-	-	-	-
contig38481	1224	*	-A	-A	10900	18542	35042	65348	10	8	834	1500	235	474	28.18	31.60	-	-	267	446	567	1053	80	136	155	338	Homozygous	Homozygous	Putative uncharacterized protein	tr|G7K0E3|G7K0E3_MEDTR	2395	530	3880	Medicago truncatula (Barrel medic) (Medicago tribuloides)	G7K0E3	MTR_5g051130	-	-	-	-
contig38481	1225	*	-A	-A	9975	16063	35119	65548	8	7	809	1433	257	442	31.77	30.84	-	-	177	275	396	682	80	115	177	327	Homozygous	Homozygous	Putative uncharacterized protein	tr|G7K0E3|G7K0E3_MEDTR	2395	530	3880	Medicago truncatula (Barrel medic) (Medicago tribuloides)	G7K0E3	MTR_5g051130	-	-	-	-
contig38481	1227	*	-A	-A	1332	2607	37195	69469	11	9	498	923	492	917	98.80	99.35	-	-	160	252	338	671	160	252	332	665	Homozygous	Homozygous	Putative uncharacterized protein	tr|G7K0E3|G7K0E3_MEDTR	2395	530	3880	Medicago truncatula (Barrel medic) (Medicago tribuloides)	G7K0E3	MTR_5g051130	-	-	-	-
contig38481	1234	*	-	-T	-	10413	-	10413	-	9	-	918	-	42	-	4.58	-	-	-	252	-	666	-	9	-	33	-	Homozygous	Putative uncharacterized protein	tr|G7K0E3|G7K0E3_MEDTR	2395	530	3880	Medicago truncatula (Barrel medic) (Medicago tribuloides)	G7K0E3	MTR_5g051130	-	-	-	-
contig38481	1235	*	-	-T	-	10411	-	10411	-	9	-	918	-	41	-	4.47	-	-	-	243	-	633	-	7	-	34	-	Homozygous	Putative uncharacterized protein	tr|G7K0E3|G7K0E3_MEDTR	2395	530	3880	Medicago truncatula (Barrel medic) (Medicago tribuloides)	G7K0E3	MTR_5g051130	-	-	-	-
contig38481	1236	T	G	G	85	67	85	67	9	6	141	331	113	248	80.14	74.92	A:0,G:113,T:8,C:0,N(*):20	A:0,G:248,T:42,C:0,N(*):41	27	63	94	227	27	54	86	194	Homozygous	Homozygous	Putative uncharacterized protein	tr|G7K0E3|G7K0E3_MEDTR	2395	530	3880	Medicago truncatula (Barrel medic) (Medicago tribuloides)	G7K0E3	MTR_5g051130	-	-	-	-
contig38481	1237	*	-A	-A	309	689	5342	12594	9	6	141	331	45	95	31.91	28.70	-	-	29	70	112	261	8	19	37	76	Homozygous	Homozygous	Putative uncharacterized protein	tr|G7K0E3|G7K0E3_MEDTR	2395	530	3880	Medicago truncatula (Barrel medic) (Medicago tribuloides)	G7K0E3	MTR_5g051130	-	-	-	-
contig38481	1238	*	-A	-A	309	686	5392	12547	9	6	141	331	68	147	48.23	44.41	-	-	19	35	51	119	19	35	49	112	Homozygous	Homozygous	Putative uncharacterized protein	tr|G7K0E3|G7K0E3_MEDTR	2395	530	3880	Medicago truncatula (Barrel medic) (Medicago tribuloides)	G7K0E3	MTR_5g051130	-	-	-	-
contig38481	1240	*	-C	-C	233	937	10183	24471	9	6	141	325	25	32	17.73	9.85	-	-	29	70	112	255	8	10	17	22	Homozygous	Homozygous	Putative uncharacterized protein	tr|G7K0E3|G7K0E3_MEDTR	2395	530	3880	Medicago truncatula (Barrel medic) (Medicago tribuloides)	G7K0E3	MTR_5g051130	-	-	-	-
contig38481	1241	*	-C	-C	379	937	10335	24471	8	5	139	325	22	43	15.83	13.23	-	-	21	60	93	233	3	7	19	36	Homozygous	Homozygous	Putative uncharacterized protein	tr|G7K0E3|G7K0E3_MEDTR	2395	530	3880	Medicago truncatula (Barrel medic) (Medicago tribuloides)	G7K0E3	MTR_5g051130	-	-	-	-
contig38481	1242	*	-C	-C	1525	3429	9916	23392	13	10	166	386	24	81	14.46	20.98	-	-	39	86	105	257	6	18	18	63	Homozygous	Homozygous	Putative uncharacterized protein	tr|G7K0E3|G7K0E3_MEDTR	2395	530	3880	Medicago truncatula (Barrel medic) (Medicago tribuloides)	G7K0E3	MTR_5g051130	-	-	-	-
contig38481	1243	*	-C	-C	1525	3429	9916	23392	13	10	166	386	66	167	39.76	43.26	-	-	36	75	106	229	11	35	55	132	Homozygous	Homozygous	Putative uncharacterized protein	tr|G7K0E3|G7K0E3_MEDTR	2395	530	3880	Medicago truncatula (Barrel medic) (Medicago tribuloides)	G7K0E3	MTR_5g051130	-	-	-	-
contig38481	1245	*	-C	-C	533	1196	6599	15753	13	9	165	386	61	169	36.97	43.78	-	-	41	93	123	292	15	40	46	129	Homozygous	Homozygous	Putative uncharacterized protein	tr|G7K0E3|G7K0E3_MEDTR	2395	530	3880	Medicago truncatula (Barrel medic) (Medicago tribuloides)	G7K0E3	MTR_5g051130	-	-	-	-
contig38481	1246	*	-C	-C	533	1196	6616	15655	14	12	165	386	103	215	62.42	55.70	-	-	26	53	77	164	26	53	77	162	Homozygous	Homozygous	Putative uncharacterized protein	tr|G7K0E3|G7K0E3_MEDTR	2395	530	3880	Medicago truncatula (Barrel medic) (Medicago tribuloides)	G7K0E3	MTR_5g051130	-	-	-	-
contig38481	1257	*	-T	-T	1978	5207	5129	9647	16	12	211	437	60	133	28.44	30.43	-	-	70	123	139	314	22	56	38	77	Homozygous	Homozygous	Putative uncharacterized protein	tr|G7K0E3|G7K0E3_MEDTR	2395	530	3880	Medicago truncatula (Barrel medic) (Medicago tribuloides)	G7K0E3	MTR_5g051130	-	-	-	-
contig38481	1258	*	-T	-T	1867	4578	5138	9698	14	10	208	420	84	139	40.38	33.10	-	-	49	61	99	224	41	42	43	97	Homozygous	Homozygous	Putative uncharacterized protein	tr|G7K0E3|G7K0E3_MEDTR	2395	530	3880	Medicago truncatula (Barrel medic) (Medicago tribuloides)	G7K0E3	MTR_5g051130	-	-	-	-
contig38481	1261	*	-C	-C	479	820	10820	19974	19	15	147	276	71	137	48.30	49.64	-	-	63	97	83	176	29	47	42	90	Homozygous	Homozygous	Putative uncharacterized protein	tr|G7K0E3|G7K0E3_MEDTR	2395	530	3880	Medicago truncatula (Barrel medic) (Medicago tribuloides)	G7K0E3	MTR_5g051130	-	-	-	-
contig38481	1262	*	-C	-C	479	783	10820	19934	18	15	147	277	71	133	48.30	48.01	-	-	34	52	41	87	30	48	41	85	Homozygous	Homozygous	Putative uncharacterized protein	tr|G7K0E3|G7K0E3_MEDTR	2395	530	3880	Medicago truncatula (Barrel medic) (Medicago tribuloides)	G7K0E3	MTR_5g051130	-	-	-	-
contig38481	1267	*	+A	+A	888	1171	19305	32787	14	12	374	631	77	128	20.59	20.29	-	-	96	142	274	487	22	28	55	100	Homozygous	Homozygous	Putative uncharacterized protein	tr|G7K0E3|G7K0E3_MEDTR	2395	530	3880	Medicago truncatula (Barrel medic) (Medicago tribuloides)	G7K0E3	MTR_5g051130	-	-	-	-
contig38481	1268	*	+A	+A	481	1382	18347	31450	15	13	411	700	123	174	29.93	24.86	-	-	119	184	292	516	32	41	89	133	Homozygous	Homozygous	Putative uncharacterized protein	tr|G7K0E3|G7K0E3_MEDTR	2395	530	3880	Medicago truncatula (Barrel medic) (Medicago tribuloides)	G7K0E3	MTR_5g051130	-	-	-	-
contig38481	1269	*	+A	+A	555	1456	18341	31444	15	13	413	702	164	308	39.71	43.87	-	-	120	184	293	518	41	69	123	239	Homozygous	Homozygous	Putative uncharacterized protein	tr|G7K0E3|G7K0E3_MEDTR	2395	530	3880	Medicago truncatula (Barrel medic) (Medicago tribuloides)	G7K0E3	MTR_5g051130	-	-	-	-
contig38481	1284	C	G	G	255	255	255	255	25	23	545	895	545	894	100.00	99.89	A:0,G:545,T:0,C:0,N(*):0	A:0,G:892,T:2,C:1,N(*):0	272	427	273	468	272	426	273	468	Homozygous	Homozygous	Putative uncharacterized protein	tr|G7K0E3|G7K0E3_MEDTR	2395	530	3880	Medicago truncatula (Barrel medic) (Medicago tribuloides)	G7K0E3	MTR_5g051130	-	-	-	-
contig38481	1304	C	T	T	255	255	255	255	27	27	612	1027	610	1023	99.67	99.61	A:0,G:0,T:610,C:2,N(*):0	A:0,G:0,T:1023,C:4,N(*):0	370	625	242	402	368	623	242	400	Homozygous	Homozygous	Putative uncharacterized protein	tr|G7K0E3|G7K0E3_MEDTR	2395	530	3880	Medicago truncatula (Barrel medic) (Medicago tribuloides)	G7K0E3	MTR_5g051130	-	-	-	-
contig38481	1310	*	-A	-A	1207	2106	22800	37959	27	27	603	996	297	483	49.25	48.49	-	-	364	609	238	385	185	301	112	182	Homozygous	Homozygous	Putative uncharacterized protein	tr|G7K0E3|G7K0E3_MEDTR	2395	530	3880	Medicago truncatula (Barrel medic) (Medicago tribuloides)	G7K0E3	MTR_5g051130	-	-	-	-
contig38481	1311	*	-A	-A	1281	2254	22880	38119	27	27	601	992	289	488	48.09	49.19	-	-	177	302	126	203	172	294	117	194	Homozygous	Homozygous	Putative uncharacterized protein	tr|G7K0E3|G7K0E3_MEDTR	2395	530	3880	Medicago truncatula (Barrel medic) (Medicago tribuloides)	G7K0E3	MTR_5g051130	-	-	-	-
contig38481	1320	*	-CT	-CT	8686	12217	30576	52801	28	27	562	931	130	215	23.13	23.09	-	-	350	581	211	349	102	170	28	45	Homozygous	Homozygous	Putative uncharacterized protein	tr|G7K0E3|G7K0E3_MEDTR	2395	530	3880	Medicago truncatula (Barrel medic) (Medicago tribuloides)	G7K0E3	MTR_5g051130	-	-	-	-
contig38481	1321	*	-TC	-TC	2942	2716	15304	36155	26	26	540	906	109	180	20.19	19.87	-	-	243	404	167	286	73	124	36	56	Heterozygous	Heterozygous	Putative uncharacterized protein	tr|G7K0E3|G7K0E3_MEDTR	2395	530	3880	Medicago truncatula (Barrel medic) (Medicago tribuloides)	G7K0E3	MTR_5g051130	-	-	-	-
contig38481	1322	*	-CT	-CT	5476	3686	30708	26602	26	25	518	892	185	335	35.71	37.56	-	-	166	275	112	220	130	223	55	112	Homozygous	Heterozygous	Putative uncharacterized protein	tr|G7K0E3|G7K0E3_MEDTR	2395	530	3880	Medicago truncatula (Barrel medic) (Medicago tribuloides)	G7K0E3	MTR_5g051130	-	-	-	-
contig38481	1400	*	-T	-T	4269	8171	4269	8171	26	24	351	637	23	46	6.55	7.22	-	-	63	105	288	532	2	5	21	41	Homozygous	Homozygous	Putative uncharacterized protein	tr|G7K0E3|G7K0E3_MEDTR	2395	530	3880	Medicago truncatula (Barrel medic) (Medicago tribuloides)	G7K0E3	MTR_5g051130	-	-	-	-
contig38481	1401	*	-T	-T	2002	4050	4722	8930	23	22	200	384	31	60	15.50	15.62	-	-	43	65	134	273	2	1	29	59	Homozygous	Homozygous	Putative uncharacterized protein	tr|G7K0E3|G7K0E3_MEDTR	2395	530	3880	Medicago truncatula (Barrel medic) (Medicago tribuloides)	G7K0E3	MTR_5g051130	-	-	-	-
contig38481	1402	*	-T	-T	1151	2199	4791	9080	23	23	177	334	80	147	45.20	44.01	-	-	25	31	121	243	3	3	77	144	Homozygous	Homozygous	Putative uncharacterized protein	tr|G7K0E3|G7K0E3_MEDTR	2395	530	3880	Medicago truncatula (Barrel medic) (Medicago tribuloides)	G7K0E3	MTR_5g051130	-	-	-	-
contig38481	1408	G	T	T	190	255	190	255	27	26	114	219	113	217	99.12	99.09	A:0,G:1,T:113,C:0,N(*):0	A:0,G:2,T:214,C:2,N(*):1	3	7	111	212	3	7	110	210	Homozygous	Homozygous	Putative uncharacterized protein	tr|G7K0E3|G7K0E3_MEDTR	2395	530	3880	Medicago truncatula (Barrel medic) (Medicago tribuloides)	G7K0E3	MTR_5g051130	-	-	-	-
contig38481	1766	G	A	A	89	233	89	233	1	1	925	1875	923	1873	99.78	99.89	A:923,G:2,T:0,C:0,N(*):0	A:1871,G:2,T:1,C:1,N(*):0	330	631	595	1244	329	631	594	1242	Homozygous	Homozygous	Putative uncharacterized protein	tr|G7K0E3|G7K0E3_MEDTR	2395	530	3880	Medicago truncatula (Barrel medic) (Medicago tribuloides)	G7K0E3	MTR_5g051130	-	-	-	-
contig38481	1775	*	-	-A	-	16954	-	27178	-	1	-	1296	-	37	-	2.85	-	-	-	282	-	1014	-	3	-	34	-	Heterozygous	Putative uncharacterized protein	tr|G7K0E3|G7K0E3_MEDTR	2395	530	3880	Medicago truncatula (Barrel medic) (Medicago tribuloides)	G7K0E3	MTR_5g051130	-	-	-	-
contig38481	1776	*	-AAG	-AAG	16256	15861	25528	27007	1	1	598	1265	174	385	29.10	30.43	-	-	130	252	450	975	2	5	172	380	Heterozygous	Heterozygous	Putative uncharacterized protein	tr|G7K0E3|G7K0E3_MEDTR	2395	530	3880	Medicago truncatula (Barrel medic) (Medicago tribuloides)	G7K0E3	MTR_5g051130	-	-	-	-
contig38481	1777	*	-AGA	-A	13628	27497	25636	55237	1	1	562	1183	186	72	33.10	6.09	-	-	94	166	284	610	2	2	184	70	Heterozygous	Heterozygous	Putative uncharacterized protein	tr|G7K0E3|G7K0E3_MEDTR	2395	530	3880	Medicago truncatula (Barrel medic) (Medicago tribuloides)	G7K0E3	MTR_5g051130	-	-	-	-
contig38481	1790	*	-GA	-GA	2894	9382	10129	20709	1	1	188	431	140	289	74.47	67.05	-	-	3	6	183	425	1	4	139	285	Homozygous	Homozygous	Putative uncharacterized protein	tr|G7K0E3|G7K0E3_MEDTR	2395	530	3880	Medicago truncatula (Barrel medic) (Medicago tribuloides)	G7K0E3	MTR_5g051130	-	-	-	-
contig38481	1912	A	T	T	188	255	188	255	1	1	1795	3007	1791	3005	99.78	99.93	A:2,G:2,T:1788,C:1,N(*):2	A:2,G:4,T:2995,C:6,N(*):0	0	0	1793	3007	0	0	1791	3005	Homozygous	Homozygous	Putative uncharacterized protein	tr|G7K0E3|G7K0E3_MEDTR	2395	530	3880	Medicago truncatula (Barrel medic) (Medicago tribuloides)	G7K0E3	MTR_5g051130	-	-	-	-
contig38481	2006	*	-	-A	-	89	-	639	-	1	-	17	-	10	-	58.82	-	-	-	0	-	17	-	0	-	10	-	Homozygous	Putative uncharacterized protein	tr|G7K0E3|G7K0E3_MEDTR	2395	530	3880	Medicago truncatula (Barrel medic) (Medicago tribuloides)	G7K0E3	MTR_5g051130	-	-	-	-
contig38481	2007	*	-	-A	-	89	-	639	-	1	-	17	-	6	-	35.29	-	-	-	0	-	7	-	0	-	6	-	Homozygous	Putative uncharacterized protein	tr|G7K0E3|G7K0E3_MEDTR	2395	530	3880	Medicago truncatula (Barrel medic) (Medicago tribuloides)	G7K0E3	MTR_5g051130	-	-	-	-
contig38481	2017	*	-	-C	-	107	-	879	-	1	-	23	-	12	-	52.17	-	-	-	1	-	22	-	0	-	12	-	Homozygous	Putative uncharacterized protein	tr|G7K0E3|G7K0E3_MEDTR	2395	530	3880	Medicago truncatula (Barrel medic) (Medicago tribuloides)	G7K0E3	MTR_5g051130	-	-	-	-
contig38481	2018	*	-	-C	-	107	-	879	-	1	-	23	-	11	-	47.83	-	-	-	1	-	10	-	1	-	10	-	Homozygous	Putative uncharacterized protein	tr|G7K0E3|G7K0E3_MEDTR	2395	530	3880	Medicago truncatula (Barrel medic) (Medicago tribuloides)	G7K0E3	MTR_5g051130	-	-	-	-
contig38481	2258	*	-A	-A	1394	2227	80662	164614	1	1	2295	4715	498	1042	21.70	22.10	-	-	201	566	2094	4148	41	110	457	932	Homozygous	Homozygous	Putative uncharacterized protein	tr|G7K0E3|G7K0E3_MEDTR	2395	530	3880	Medicago truncatula (Barrel medic) (Medicago tribuloides)	G7K0E3	MTR_5g051130	-	-	-	-
contig38481	2259	*	-A	-A	1875	2927	81182	165365	1	1	2282	4696	562	1189	24.63	25.32	-	-	151	444	1633	3207	35	111	527	1078	Homozygous	Homozygous	Putative uncharacterized protein	tr|G7K0E3|G7K0E3_MEDTR	2395	530	3880	Medicago truncatula (Barrel medic) (Medicago tribuloides)	G7K0E3	MTR_5g051130	-	-	-	-
contig38481	2260	*	-A	-A	2319	3925	81660	166445	1	1	2270	4669	1094	2179	48.19	46.67	-	-	148	423	1560	3054	51	190	1043	1989	Homozygous	Homozygous	Putative uncharacterized protein	tr|G7K0E3|G7K0E3_MEDTR	2395	530	3880	Medicago truncatula (Barrel medic) (Medicago tribuloides)	G7K0E3	MTR_5g051130	-	-	-	-
contig38481	2281	*	-C	-C	1739	5386	57558	106702	1	1	1748	3300	446	880	25.51	26.67	-	-	20	66	1723	3229	5	11	441	869	Homozygous	Homozygous	Putative uncharacterized protein	tr|G7K0E3|G7K0E3_MEDTR	2395	530	3880	Medicago truncatula (Barrel medic) (Medicago tribuloides)	G7K0E3	MTR_5g051130	-	-	-	-
contig38481	2282	*	-C	-C	315	1574	57672	107011	1	1	1710	3197	460	763	26.90	23.87	-	-	13	53	1249	2261	0	8	460	755	Homozygous	Homozygous	Putative uncharacterized protein	tr|G7K0E3|G7K0E3_MEDTR	2395	530	3880	Medicago truncatula (Barrel medic) (Medicago tribuloides)	G7K0E3	MTR_5g051130	-	-	-	-
contig38481	2283	*	-C	-C	29	1128	57696	107047	1	1	1702	3185	662	1273	38.90	39.97	-	-	17	53	1224	2369	2	21	660	1252	Homozygous	Homozygous	Putative uncharacterized protein	tr|G7K0E3|G7K0E3_MEDTR	2395	530	3880	Medicago truncatula (Barrel medic) (Medicago tribuloides)	G7K0E3	MTR_5g051130	-	-	-	-
contig38481	2298	*	-G	-G	8076	18388	8076	18388	1	1	757	1434	42	80	5.55	5.58	-	-	2	16	755	1418	0	0	42	80	Homozygous	Homozygous	Putative uncharacterized protein	tr|G7K0E3|G7K0E3_MEDTR	2395	530	3880	Medicago truncatula (Barrel medic) (Medicago tribuloides)	G7K0E3	MTR_5g051130	-	-	-	-
contig38481	2299	*	-G	-G	545	1477	6724	22399	1	1	261	575	29	73	11.11	12.70	-	-	0	1	8	7	0	1	29	72	Heterozygous	Homozygous	Putative uncharacterized protein	tr|G7K0E3|G7K0E3_MEDTR	2395	530	3880	Medicago truncatula (Barrel medic) (Medicago tribuloides)	G7K0E3	MTR_5g051130	-	-	-	-
contig38481	2299	G	A	A	1	13	1	13	1	1	261	575	211	487	80.84	84.70	A:211,G:8,T:0,C:0,N(*):42	A:486,G:8,T:1,C:0,N(*):80	0	2	219	493	0	1	211	486	Homozygous	Homozygous	Putative uncharacterized protein	tr|G7K0E3|G7K0E3_MEDTR	2395	530	3880	Medicago truncatula (Barrel medic) (Medicago tribuloides)	G7K0E3	MTR_5g051130	-	-	-	-
contig38481	2300	*	-G	-G	545	1480	6659	22403	1	1	261	575	57	143	21.84	24.87	-	-	0	1	190	419	0	0	57	143	Heterozygous	Homozygous	Putative uncharacterized protein	tr|G7K0E3|G7K0E3_MEDTR	2395	530	3880	Medicago truncatula (Barrel medic) (Medicago tribuloides)	G7K0E3	MTR_5g051130	-	-	-	-
contig38481	2300	G	A	-	0	-	0	-	1	-	261	-	41	-	15.71	-	A:41,G:190,T:0,C:0,N(*):30	-	0	-	231	-	0	-	41	-	Homozygous	-	Putative uncharacterized protein	tr|G7K0E3|G7K0E3_MEDTR	2395	530	3880	Medicago truncatula (Barrel medic) (Medicago tribuloides)	G7K0E3	MTR_5g051130	-	-	-	-
contig38481	2301	*	-G	-G	1809	5136	9353	20424	1	1	331	755	125	271	37.76	35.89	-	-	0	2	268	610	0	0	125	271	Homozygous	Homozygous	Putative uncharacterized protein	tr|G7K0E3|G7K0E3_MEDTR	2395	530	3880	Medicago truncatula (Barrel medic) (Medicago tribuloides)	G7K0E3	MTR_5g051130	-	-	-	-
contig38481	2308	*	-GCT	-GCT	5592	8852	15396	40747	1	1	302	710	211	562	69.87	79.15	-	-	0	1	300	709	0	0	211	562	Homozygous	Homozygous	Putative uncharacterized protein	tr|G7K0E3|G7K0E3_MEDTR	2395	530	3880	Medicago truncatula (Barrel medic) (Medicago tribuloides)	G7K0E3	MTR_5g051130	-	-	-	-
contig38481	2360	A	G	G	1	3	1	3	1	1	89	261	83	245	93.26	93.87	A:6,G:83,T:0,C:0,N(*):0	A:16,G:245,T:0,C:0,N(*):0	3	2	86	259	2	2	81	243	Homozygous	Homozygous	Putative uncharacterized protein	tr|G7K0E3|G7K0E3_MEDTR	2395	530	3880	Medicago truncatula (Barrel medic) (Medicago tribuloides)	G7K0E3	MTR_5g051130	-	-	-	-
contig29592	30	G	-	T	-	84	-	84	-	21	-	19	-	19	-	100.00	-	A:0,G:0,T:19,C:0,N(*):0	-	5	-	14	-	5	-	14	-	Homozygous	Putative uncharacterized protein	tr|F6I656|F6I656_VITVI	315	104	29760	Vitis vinifera (Grape)	F6I656	VIT_15s0046g02050	-	-	-	-
contig55406	366	T	C	-	255	-	255	-	44	-	148	-	148	-	100.00	-	A:0,G:0,T:0,C:148,N(*):0	-	67	-	81	-	67	-	81	-	Homozygous	-	-	-	-	-	-	-	-	-	-	-	-	-
contig19658	151	C	-	G	-	217	-	217	-	43	-	63	-	63	-	100.00	-	A:0,G:63,T:0,C:0,N(*):0	-	53	-	10	-	53	-	10	-	Homozygous	Putative uncharacterized protein	tr|B9S8T6|B9S8T6_RICCO	622	50	3988	Ricinus communis (Castor bean)	B9S8T6	RCOM_0835810	-	-	-	-
contig19658	152	C	-	G	-	217	-	217	-	43	-	63	-	63	-	100.00	-	A:0,G:63,T:0,C:0,N(*):0	-	53	-	10	-	53	-	10	-	Homozygous	Putative uncharacterized protein	tr|B9S8T6|B9S8T6_RICCO	622	50	3988	Ricinus communis (Castor bean)	B9S8T6	RCOM_0835810	-	-	-	-
contig19658	274	*	-	-TTC	-	2925	-	3587	-	43	-	101	-	23	-	22.77	-	-	-	24	-	59	-	12	-	11	-	Homozygous	Putative uncharacterized protein	tr|B9S8T6|B9S8T6_RICCO	622	50	3988	Ricinus communis (Castor bean)	B9S8T6	RCOM_0835810	-	-	-	-
contig38295	34	C	-	Y	-	57	-	105	-	43	-	10	-	7	-	70.00	-	A:0,G:0,T:7,C:3,N(*):0	-	10	-	0	-	7	-	0	-	Heterozygous	Cytochrome c maturation protein CcmC	tr|Q5MA55|Q5MA55_TOBAC	146	48	4097	Nicotiana tabacum (Common tobacco)	Q5MA55	ccmC	-	GO:0015232-heme transporter activity;	GO:0017004-cytochrome complex assembly;GO:0008535-respiratory chain complex IV assembly;	GO:0016020-membrane;GO:0005739-mitochondrion;
contig38295	66	T	-	Y	-	159	-	177	-	44	-	13	-	7	-	53.85	-	A:0,G:0,T:6,C:7,N(*):0	-	7	-	6	-	5	-	2	-	Heterozygous	Cytochrome c maturation protein CcmC	tr|Q5MA55|Q5MA55_TOBAC	146	48	4097	Nicotiana tabacum (Common tobacco)	Q5MA55	ccmC	-	GO:0015232-heme transporter activity;	GO:0017004-cytochrome complex assembly;GO:0008535-respiratory chain complex IV assembly;	GO:0016020-membrane;GO:0005739-mitochondrion;
contig53873	1040	T	C	-	25	-	25	-	1	-	18	-	18	-	100.00	-	A:0,G:0,T:0,C:18,N(*):0	-	9	-	9	-	9	-	9	-	Homozygous	-	-	-	-	-	-	-	-	-	-	-	-	-
contig9192	153	T	-	C	-	5	-	5	-	1	-	20	-	11	-	55.00	-	A:0,G:0,T:9,C:11,N(*):0	-	18	-	2	-	9	-	2	-	Homozygous	Putative uncharacterized protein	tr|F6HQF1|F6HQF1_VITVI	1472	129	29760	Vitis vinifera (Grape)	F6HQF1	VIT_03s0063g01140	-	-	-	-
contig9192	1157	T	-	C	-	90	-	90	-	44	-	21	-	21	-	100.00	-	A:0,G:0,T:0,C:21,N(*):0	-	7	-	14	-	7	-	14	-	Homozygous	Putative uncharacterized protein	tr|F6HQF1|F6HQF1_VITVI	1472	129	29760	Vitis vinifera (Grape)	F6HQF1	VIT_03s0063g01140	-	-	-	-
contig47878	698	T	W	W	228	228	228	228	44	44	107	50	59	17	55.14	34.00	A:59,G:0,T:48,C:0,N(*):0	A:17,G:0,T:33,C:0,N(*):0	32	24	75	26	21	12	38	5	Heterozygous	Heterozygous	-	-	-	-	-	-	-	-	-	-	-	-
contig43472	701	A	-	G	-	2	-	2	-	1	-	40	-	23	-	57.50	-	A:17,G:23,T:0,C:0,N(*):0	-	25	-	15	-	14	-	9	-	Homozygous	-	-	-	-	-	-	-	-	-	-	-	-
contig41079	60	T	Y	-	163	-	179	-	44	-	24	-	13	-	54.17	-	A:0,G:0,T:11,C:13,N(*):0	-	24	-	0	-	13	-	0	-	Heterozygous	-	Putative uncharacterized protein	tr|A5BJC2|A5BJC2_VITVI	268	44	29760	Vitis vinifera (Grape)	A5BJC2	VIT_02s0012g00610 VITISV_031607	-	-	-	-
contig41079	96	A	R	-	178	-	178	-	44	-	23	-	8	-	34.78	-	A:15,G:8,T:0,C:0,N(*):0	-	17	-	6	-	6	-	2	-	Heterozygous	-	Putative uncharacterized protein	tr|A5BJC2|A5BJC2_VITVI	268	44	29760	Vitis vinifera (Grape)	A5BJC2	VIT_02s0012g00610 VITISV_031607	-	-	-	-
contig3688	1174	C	-	T	-	1	-	1	-	1	-	19	-	11	-	57.89	-	A:0,G:0,T:11,C:8,N(*):0	-	9	-	10	-	8	-	3	-	Homozygous	Aquarius	tr|E5GCK6|E5GCK6_CUCME	1265	188	412675	Cucumis melo subsp. melo	E5GCK6	-	-	GO:0097157-pre-mRNA intronic binding;	-	GO:0005681-spliceosomal complex;
contig3688	1197	G	-	A	-	3	-	3	-	1	-	17	-	9	-	52.94	-	A:9,G:8,T:0,C:0,N(*):0	-	2	-	15	-	2	-	7	-	Homozygous	Aquarius	tr|E5GCK6|E5GCK6_CUCME	1265	188	412675	Cucumis melo subsp. melo	E5GCK6	-	-	GO:0097157-pre-mRNA intronic binding;	-	GO:0005681-spliceosomal complex;
contig3688	1214	G	-	A	-	2	-	2	-	1	-	16	-	10	-	62.50	-	A:10,G:6,T:0,C:0,N(*):0	-	1	-	15	-	1	-	9	-	Homozygous	Aquarius	tr|E5GCK6|E5GCK6_CUCME	1265	188	412675	Cucumis melo subsp. melo	E5GCK6	-	-	GO:0097157-pre-mRNA intronic binding;	-	GO:0005681-spliceosomal complex;
contig3688	1225	*	-	+C	-	77	-	357	-	1	-	15	-	6	-	40.00	-	-	-	1	-	14	-	0	-	6	-	Homozygous	Aquarius	tr|E5GCK6|E5GCK6_CUCME	1265	188	412675	Cucumis melo subsp. melo	E5GCK6	-	-	GO:0097157-pre-mRNA intronic binding;	-	GO:0005681-spliceosomal complex;
contig3688	1226	*	-	+C	-	77	-	357	-	1	-	15	-	5	-	33.33	-	-	-	1	-	14	-	0	-	5	-	Homozygous	Aquarius	tr|E5GCK6|E5GCK6_CUCME	1265	188	412675	Cucumis melo subsp. melo	E5GCK6	-	-	GO:0097157-pre-mRNA intronic binding;	-	GO:0005681-spliceosomal complex;
contig3688	1246	G	-	A	-	1	-	1	-	1	-	10	-	6	-	60.00	-	A:6,G:4,T:0,C:0,N(*):0	-	0	-	10	-	0	-	6	-	Homozygous	Aquarius	tr|E5GCK6|E5GCK6_CUCME	1265	188	412675	Cucumis melo subsp. melo	E5GCK6	-	-	GO:0097157-pre-mRNA intronic binding;	-	GO:0005681-spliceosomal complex;
contig18439	433	T	-	K	-	116	-	116	-	44	-	27	-	8	-	29.63	-	A:0,G:8,T:19,C:0,N(*):0	-	14	-	13	-	8	-	0	-	Heterozygous	Lysophosphatidic acid acyltransferase, putative	tr|B9RIB8|B9RIB8_RICCO	1525	381	3988	Ricinus communis (Castor bean)	B9RIB8	RCOM_1577630	-	-	-	-
contig46485	501	G	C	-	26	-	26	-	2	-	130	-	130	-	100.00	-	A:0,G:0,T:0,C:130,N(*):0	-	68	-	62	-	68	-	62	-	Homozygous	-	-	-	-	-	-	-	-	-	-	-	-	-
contig46485	1242	C	G	-	1	-	1	-	2	-	240	-	82	-	34.17	-	A:0,G:82,T:0,C:158,N(*):0	-	107	-	133	-	38	-	44	-	Homozygous	-	-	-	-	-	-	-	-	-	-	-	-	-
contig46485	1304	G	T	-	1	-	1	-	2	-	186	-	68	-	36.56	-	A:0,G:118,T:68,C:0,N(*):0	-	96	-	90	-	32	-	36	-	Homozygous	-	-	-	-	-	-	-	-	-	-	-	-	-
contig46485	1414	A	C	-	1	-	1	-	2	-	207	-	89	-	43.00	-	A:118,G:0,T:0,C:89,N(*):0	-	103	-	104	-	49	-	40	-	Homozygous	-	-	-	-	-	-	-	-	-	-	-	-	-
contig44167	40	*	-CTTAC	-CTTAC	1636	1551	1788	1551	43	42	50	53	26	23	52.00	43.40	-	-	50	52	0	1	26	23	0	0	Homozygous	Homozygous	-	-	-	-	-	-	-	-	-	-	-	-
contig4190	377	T	A	-	1	-	1	-	1	-	46	-	23	-	50.00	-	A:23,G:0,T:23,C:0,N(*):0	-	27	-	19	-	13	-	10	-	Homozygous	-	Putative uncharacterized protein	tr|A5AXN9|A5AXN9_VITVI	1848	299	29760	Vitis vinifera (Grape)	A5AXN9	VITISV_023669	-	-	-	-
contig4190	470	G	A	-	1	-	1	-	1	-	42	-	24	-	57.14	-	A:24,G:18,T:0,C:0,N(*):0	-	20	-	22	-	13	-	11	-	Homozygous	-	Putative uncharacterized protein	tr|A5AXN9|A5AXN9_VITVI	1848	299	29760	Vitis vinifera (Grape)	A5AXN9	VITISV_023669	-	-	-	-
contig4190	1051	T	Y	-	228	-	228	-	44	-	55	-	30	-	54.55	-	A:0,G:0,T:25,C:30,N(*):0	-	29	-	26	-	16	-	14	-	Heterozygous	-	Putative uncharacterized protein	tr|A5AXN9|A5AXN9_VITVI	1848	299	29760	Vitis vinifera (Grape)	A5AXN9	VITISV_023669	-	-	-	-
contig4190	1091	G	R	-	228	-	228	-	44	-	60	-	29	-	48.33	-	A:29,G:31,T:0,C:0,N(*):0	-	38	-	22	-	18	-	11	-	Heterozygous	-	Putative uncharacterized protein	tr|A5AXN9|A5AXN9_VITVI	1848	299	29760	Vitis vinifera (Grape)	A5AXN9	VITISV_023669	-	-	-	-
contig4190	1696	G	K	-	228	-	228	-	33	-	75	-	38	-	50.67	-	A:0,G:37,T:38,C:0,N(*):0	-	34	-	41	-	16	-	22	-	Heterozygous	-	Putative uncharacterized protein	tr|A5AXN9|A5AXN9_VITVI	1848	299	29760	Vitis vinifera (Grape)	A5AXN9	VITISV_023669	-	-	-	-
contig44298	696	T	Y	-	228	-	228	-	44	-	45	-	23	-	51.11	-	A:0,G:0,T:22,C:23,N(*):0	-	28	-	17	-	17	-	6	-	Heterozygous	-	-	-	-	-	-	-	-	-	-	-	-	-
contig44298	1351	A	R	-	228	-	228	-	44	-	80	-	35	-	43.75	-	A:45,G:35,T:0,C:0,N(*):0	-	40	-	40	-	17	-	18	-	Heterozygous	-	-	-	-	-	-	-	-	-	-	-	-	-
contig44298	1578	T	Y	-	228	-	228	-	44	-	85	-	34	-	40.00	-	A:0,G:0,T:51,C:34,N(*):0	-	34	-	51	-	15	-	19	-	Heterozygous	-	-	-	-	-	-	-	-	-	-	-	-	-
contig934	734	G	-	T	-	20	-	20	-	1	-	38	-	38	-	100.00	-	A:0,G:0,T:38,C:0,N(*):0	-	19	-	19	-	19	-	19	-	Homozygous	Putative uncharacterized protein	tr|A5C608|A5C608_VITVI	4020	223	29760	Vitis vinifera (Grape)	A5C608	VIT_04s0008g04480 VITISV_029477	-	GO:0008270-zinc ion binding;	-	-
contig934	2263	A	-	G	-	13	-	13	-	1	-	75	-	75	-	100.00	-	A:0,G:75,T:0,C:0,N(*):0	-	44	-	31	-	44	-	31	-	Homozygous	Putative uncharacterized protein	tr|A5C608|A5C608_VITVI	4020	223	29760	Vitis vinifera (Grape)	A5C608	VIT_04s0008g04480 VITISV_029477	-	GO:0008270-zinc ion binding;	-	-
contig934	2424	T	-	C	-	13	-	13	-	1	-	87	-	87	-	100.00	-	A:0,G:0,T:0,C:87,N(*):0	-	52	-	35	-	52	-	35	-	Homozygous	Putative uncharacterized protein	tr|A5C608|A5C608_VITVI	4020	223	29760	Vitis vinifera (Grape)	A5C608	VIT_04s0008g04480 VITISV_029477	-	GO:0008270-zinc ion binding;	-	-
contig934	2459	G	-	A	-	13	-	13	-	1	-	70	-	70	-	100.00	-	A:70,G:0,T:0,C:0,N(*):0	-	25	-	45	-	25	-	45	-	Homozygous	Putative uncharacterized protein	tr|A5C608|A5C608_VITVI	4020	223	29760	Vitis vinifera (Grape)	A5C608	VIT_04s0008g04480 VITISV_029477	-	GO:0008270-zinc ion binding;	-	-
contig24142	152	*	-	+A	-	336	-	336	-	44	-	22	-	7	-	31.82	-	-	-	19	-	3	-	6	-	1	-	Homozygous	-	-	-	-	-	-	-	-	-	-	-	-
contig17430	59	C	Y	-	152	-	152	-	43	-	16	-	7	-	43.75	-	A:0,G:0,T:7,C:9,N(*):0	-	13	-	3	-	6	-	1	-	Heterozygous	-	-	-	-	-	-	-	-	-	-	-	-	-
contig17430	68	T	Y	-	77	-	77	-	43	-	18	-	5	-	27.78	-	A:0,G:0,T:13,C:5,N(*):0	-	14	-	4	-	5	-	0	-	Heterozygous	-	-	-	-	-	-	-	-	-	-	-	-	-
contig64903	531	C	T	Y	78	228	78	228	44	44	17	29	17	12	100.00	41.38	A:0,G:0,T:17,C:0,N(*):0	A:0,G:0,T:12,C:17,N(*):0	12	5	5	24	12	4	5	8	Homozygous	Heterozygous	-	-	-	-	-	-	-	-	-	-	-	-
contig37377	56	A	R	-	3	-	3	-	14	-	12	-	5	-	41.67	-	A:7,G:5,T:0,C:0,N(*):0	-	6	-	6	-	3	-	2	-	Heterozygous	-	Extensin-3	sp|Q9FS16|EXTN3_ARATH	103	37	3702	Arabidopsis thaliana (Mouse-ear cress)	Q9FS16	EXT3 EXT5 At1g21310 F16F4.4	-	GO:0005199-structural constituent of cell wall;	GO:0009664-plant-type cell wall organization;	GO:0009530-primary cell wall;
contig13909	348	A	M	-	12	-	12	-	23	-	18	-	8	-	44.44	-	A:10,G:0,T:2,C:6,N(*):0	-	13	-	5	-	8	-	0	-	Heterozygous	-	-	-	-	-	-	-	-	-	-	-	-	-
contig13909	358	G	R	-	3	-	3	-	26	-	19	-	8	-	42.11	-	A:7,G:11,T:0,C:1,N(*):0	-	11	-	8	-	7	-	1	-	Heterozygous	-	-	-	-	-	-	-	-	-	-	-	-	-
contig13909	377	T	K	-	34	-	34	-	23	-	15	-	8	-	53.33	-	A:0,G:8,T:7,C:0,N(*):0	-	8	-	7	-	7	-	1	-	Heterozygous	-	-	-	-	-	-	-	-	-	-	-	-	-
contig13909	434	G	R	-	19	-	55	-	17	-	17	-	10	-	58.82	-	A:10,G:6,T:0,C:0,N(*):1	-	9	-	7	-	5	-	5	-	Heterozygous	-	-	-	-	-	-	-	-	-	-	-	-	-
contig13909	445	T	Y	Y	27	0	54	0	17	16	18	11	11	8	61.11	72.73	A:0,G:0,T:7,C:11,N(*):0	A:0,G:0,T:3,C:8,N(*):0	8	6	10	5	4	4	7	4	Heterozygous	Heterozygous	-	-	-	-	-	-	-	-	-	-	-	-
contig61679	436	*	-GTGCA	-GTGCA	148	294	756	750	41	42	14	16	5	6	35.71	37.50	-	-	0	1	14	15	0	0	5	6	Homozygous	Homozygous	-	-	-	-	-	-	-	-	-	-	-	-
contig61679	437	*	-TGCAG	-TGCAG	148	440	756	744	39	37	14	18	6	5	42.86	27.78	-	-	0	1	9	11	0	0	6	5	Homozygous	Homozygous	-	-	-	-	-	-	-	-	-	-	-	-
contig47490	218	T	A	-	83	-	83	-	12	-	92	-	92	-	100.00	-	A:92,G:0,T:0,C:0,N(*):0	-	63	-	29	-	63	-	29	-	Homozygous	-	-	-	-	-	-	-	-	-	-	-	-	-
contig27987	184	A	M	-	20	-	20	-	37	-	20	-	7	-	35.00	-	A:13,G:0,T:0,C:7,N(*):0	-	11	-	9	-	7	-	0	-	Heterozygous	-	-	-	-	-	-	-	-	-	-	-	-	-
contig55128	1244	G	A	-	255	-	255	-	44	-	165	-	165	-	100.00	-	A:165,G:0,T:0,C:0,N(*):0	-	119	-	46	-	119	-	46	-	Homozygous	-	-	-	-	-	-	-	-	-	-	-	-	-
contig44892	104	G	A	-	1	-	1	-	5	-	19	-	7	-	36.84	-	A:7,G:12,T:0,C:0,N(*):0	-	14	-	5	-	7	-	0	-	Homozygous	-	-	-	-	-	-	-	-	-	-	-	-	-
contig44892	127	G	A	-	12	-	12	-	6	-	18	-	9	-	50.00	-	A:9,G:9,T:0,C:0,N(*):0	-	9	-	9	-	6	-	3	-	Homozygous	-	-	-	-	-	-	-	-	-	-	-	-	-
contig44892	134	A	G	-	10	-	10	-	6	-	19	-	9	-	47.37	-	A:10,G:9,T:0,C:0,N(*):0	-	10	-	9	-	6	-	3	-	Homozygous	-	-	-	-	-	-	-	-	-	-	-	-	-
contig44892	138	C	G	-	9	-	9	-	6	-	19	-	9	-	47.37	-	A:0,G:9,T:0,C:10,N(*):0	-	10	-	9	-	6	-	3	-	Homozygous	-	-	-	-	-	-	-	-	-	-	-	-	-
contig44892	540	G	C	-	78	-	78	-	22	-	17	-	17	-	100.00	-	A:0,G:0,T:0,C:17,N(*):0	-	4	-	13	-	4	-	13	-	Homozygous	-	-	-	-	-	-	-	-	-	-	-	-	-
contig44892	640	A	G	-	63	-	63	-	38	-	12	-	12	-	100.00	-	A:0,G:12,T:0,C:0,N(*):0	-	4	-	8	-	4	-	8	-	Homozygous	-	-	-	-	-	-	-	-	-	-	-	-	-
contig42520	723	G	T	-	72	-	72	-	15	-	15	-	15	-	100.00	-	A:0,G:0,T:15,C:0,N(*):0	-	0	-	15	-	0	-	15	-	Homozygous	-	Predicted protein (Fragment)	tr|B9HEY9|B9HEY9_POPTR	2525	714	3694	Populus trichocarpa (Western balsam poplar) (Populus balsamifera subsp. trichocarpa)	B9HEY9	POPTRDRAFT_217237	-	GO:0005524-ATP binding;	GO:0006950-response to stress;	-
contig18637	285	T	-	G	-	0	-	0	-	4	-	50	-	11	-	22.00	-	A:0,G:11,T:39,C:0,N(*):0	-	18	-	32	-	11	-	0	-	Homozygous	Putative uncharacterized protein	tr|D7T9K4|D7T9K4_VITVI	808	179	29760	Vitis vinifera (Grape)	D7T9K4	VIT_01s0011g01730	-	-	-	-
contig18637	288	T	-	C	-	0	-	0	-	4	-	47	-	11	-	23.40	-	A:0,G:0,T:36,C:11,N(*):0	-	16	-	31	-	11	-	0	-	Homozygous	Putative uncharacterized protein	tr|D7T9K4|D7T9K4_VITVI	808	179	29760	Vitis vinifera (Grape)	D7T9K4	VIT_01s0011g01730	-	-	-	-
contig18637	408	C	T	T	18	30	18	30	7	8	45	39	20	15	44.44	38.46	A:0,G:0,T:20,C:25,N(*):0	A:0,G:0,T:15,C:24,N(*):0	27	16	18	23	14	11	6	4	Homozygous	Homozygous	Putative uncharacterized protein	tr|D7T9K4|D7T9K4_VITVI	808	179	29760	Vitis vinifera (Grape)	D7T9K4	VIT_01s0011g01730	-	-	-	-
contig18637	420	A	G	G	24	77	26	77	8	9	46	37	25	37	54.35	100.00	A:21,G:25,T:0,C:0,N(*):0	A:0,G:37,T:0,C:0,N(*):0	31	20	15	17	20	20	5	17	Homozygous	Homozygous	Putative uncharacterized protein	tr|D7T9K4|D7T9K4_VITVI	808	179	29760	Vitis vinifera (Grape)	D7T9K4	VIT_01s0011g01730	-	-	-	-
contig18637	496	T	G	G	48	85	62	138	11	17	64	55	41	47	64.06	85.45	A:0,G:41,T:23,C:0,N(*):0	A:0,G:47,T:8,C:0,N(*):0	33	36	31	19	30	36	11	11	Homozygous	Homozygous	Putative uncharacterized protein	tr|D7T9K4|D7T9K4_VITVI	808	179	29760	Vitis vinifera (Grape)	D7T9K4	VIT_01s0011g01730	-	-	-	-
contig18637	506	C	T	T	54	95	69	133	11	17	67	59	46	51	68.66	86.44	A:0,G:0,T:46,C:21,N(*):0	A:0,G:0,T:51,C:8,N(*):0	34	42	33	17	34	42	12	9	Homozygous	Homozygous	Putative uncharacterized protein	tr|D7T9K4|D7T9K4_VITVI	808	179	29760	Vitis vinifera (Grape)	D7T9K4	VIT_01s0011g01730	-	-	-	-
contig18637	510	C	T	T	50	78	73	106	11	16	64	49	42	42	65.62	85.71	A:0,G:0,T:42,C:22,N(*):0	A:0,G:0,T:42,C:7,N(*):0	31	33	33	16	31	33	11	9	Homozygous	Homozygous	Putative uncharacterized protein	tr|D7T9K4|D7T9K4_VITVI	808	179	29760	Vitis vinifera (Grape)	D7T9K4	VIT_01s0011g01730	-	-	-	-
contig64987	40	*	-	+GA	-	2477	-	2477	-	43	-	88	-	20	-	22.73	-	-	-	68	-	19	-	16	-	4	-	Homozygous	-	-	-	-	-	-	-	-	-	-	-	-
contig6894	349	C	-	T	-	165	-	165	-	33	-	46	-	46	-	100.00	-	A:0,G:0,T:46,C:0,N(*):0	-	46	-	0	-	46	-	0	-	Homozygous	Putative uncharacterized protein	tr|D7UBV6|D7UBV6_VITVI	1008	200	29760	Vitis vinifera (Grape)	D7UBV6	VIT_13s0074g00470	-	-	-	-
contig6894	388	G	-	C	-	223	-	223	-	28	-	76	-	76	-	100.00	-	A:0,G:0,T:0,C:76,N(*):0	-	76	-	0	-	76	-	0	-	Homozygous	Putative uncharacterized protein	tr|D7UBV6|D7UBV6_VITVI	1008	200	29760	Vitis vinifera (Grape)	D7UBV6	VIT_13s0074g00470	-	-	-	-
contig49374	3044	G	R	-	228	-	228	-	44	-	58	-	30	-	51.72	-	A:30,G:28,T:0,C:0,N(*):0	-	30	-	28	-	19	-	11	-	Heterozygous	-	-	-	-	-	-	-	-	-	-	-	-	-
contig49374	5398	T	Y	-	228	-	228	-	44	-	86	-	38	-	44.19	-	A:0,G:0,T:48,C:38,N(*):0	-	50	-	36	-	22	-	16	-	Heterozygous	-	-	-	-	-	-	-	-	-	-	-	-	-
contig44095	227	*	+AGA	-	340	-	1377	-	1	-	26	-	7	-	26.92	-	-	-	22	-	4	-	7	-	0	-	Homozygous	-	-	-	-	-	-	-	-	-	-	-	-	-
contig44095	228	*	+GAA	-	340	-	1377	-	1	-	26	-	7	-	26.92	-	-	-	22	-	4	-	6	-	1	-	Homozygous	-	-	-	-	-	-	-	-	-	-	-	-	-
contig44095	571	G	A	-	21	-	21	-	1	-	32	-	32	-	100.00	-	A:32,G:0,T:0,C:0,N(*):0	-	10	-	22	-	10	-	22	-	Homozygous	-	-	-	-	-	-	-	-	-	-	-	-	-
contig55833	478	C	T	-	27	-	27	-	5	-	67	-	67	-	100.00	-	A:0,G:0,T:67,C:0,N(*):0	-	30	-	37	-	30	-	37	-	Homozygous	-	-	-	-	-	-	-	-	-	-	-	-	-
contig55833	641	T	A	-	12	-	12	-	1	-	65	-	65	-	100.00	-	A:65,G:0,T:0,C:0,N(*):0	-	46	-	19	-	46	-	19	-	Homozygous	-	-	-	-	-	-	-	-	-	-	-	-	-
contig55833	1555	C	A	-	15	-	15	-	1	-	11	-	11	-	100.00	-	A:11,G:0,T:0,C:0,N(*):0	-	0	-	11	-	0	-	11	-	Homozygous	-	-	-	-	-	-	-	-	-	-	-	-	-
contig56789	63	*	+TT	-	125	-	4344	-	44	-	62	-	24	-	38.71	-	-	-	58	-	3	-	24	-	0	-	Homozygous	-	-	-	-	-	-	-	-	-	-	-	-	-
contig56789	65	*	+TT	-	94	-	4251	-	44	-	65	-	21	-	32.31	-	-	-	62	-	3	-	20	-	1	-	Homozygous	-	-	-	-	-	-	-	-	-	-	-	-	-
contig56789	362	T	G	-	128	-	255	-	44	-	175	-	161	-	92.00	-	A:0,G:161,T:14,C:0,N(*):0	-	109	-	66	-	98	-	63	-	Homozygous	-	-	-	-	-	-	-	-	-	-	-	-	-
contig56789	363	G	T	-	128	-	255	-	44	-	175	-	161	-	92.00	-	A:0,G:14,T:161,C:0,N(*):0	-	109	-	66	-	98	-	63	-	Homozygous	-	-	-	-	-	-	-	-	-	-	-	-	-
contig44804	397	C	T	-	17	-	17	-	7	-	44	-	20	-	45.45	-	A:0,G:0,T:20,C:24,N(*):0	-	23	-	21	-	11	-	9	-	Homozygous	-	-	-	-	-	-	-	-	-	-	-	-	-
contig46823	878	T	-	A	-	19	-	19	-	8	-	14	-	13	-	92.86	-	A:13,G:0,T:1,C:0,N(*):0	-	13	-	1	-	13	-	0	-	Homozygous	-	-	-	-	-	-	-	-	-	-	-	-
contig46823	884	T	-	C	-	43	-	49	-	13	-	16	-	15	-	93.75	-	A:0,G:0,T:1,C:15,N(*):0	-	15	-	1	-	15	-	0	-	Homozygous	-	-	-	-	-	-	-	-	-	-	-	-
contig46823	887	A	-	T	-	43	-	49	-	13	-	16	-	15	-	93.75	-	A:1,G:0,T:15,C:0,N(*):0	-	15	-	1	-	15	-	0	-	Homozygous	-	-	-	-	-	-	-	-	-	-	-	-
contig46823	899	G	-	C	-	38	-	51	-	14	-	14	-	13	-	92.86	-	A:0,G:1,T:0,C:13,N(*):0	-	13	-	1	-	13	-	0	-	Homozygous	-	-	-	-	-	-	-	-	-	-	-	-
contig46823	900	G	-	A	-	38	-	51	-	14	-	14	-	13	-	92.86	-	A:13,G:1,T:0,C:0,N(*):0	-	13	-	1	-	13	-	0	-	Homozygous	-	-	-	-	-	-	-	-	-	-	-	-
contig42907	494	T	C	-	214	-	214	-	44	-	62	-	62	-	100.00	-	A:0,G:0,T:0,C:62,N(*):0	-	34	-	28	-	34	-	28	-	Homozygous	-	-	-	-	-	-	-	-	-	-	-	-	-
contig42907	2885	C	T	-	93	-	93	-	44	-	22	-	22	-	100.00	-	A:0,G:0,T:22,C:0,N(*):0	-	13	-	9	-	13	-	9	-	Homozygous	-	-	-	-	-	-	-	-	-	-	-	-	-
contig6850	501	T	C	-	28	-	37	-	12	-	15	-	8	-	53.33	-	A:0,G:0,T:7,C:8,N(*):0	-	1	-	14	-	0	-	8	-	Homozygous	-	-	-	-	-	-	-	-	-	-	-	-	-
contig48355	233	C	G	-	58	-	58	-	7	-	16	-	16	-	100.00	-	A:0,G:16,T:0,C:0,N(*):0	-	5	-	11	-	5	-	11	-	Homozygous	-	-	-	-	-	-	-	-	-	-	-	-	-
contig48355	974	A	G	-	13	-	13	-	1	-	32	-	32	-	100.00	-	A:0,G:32,T:0,C:0,N(*):0	-	4	-	28	-	4	-	28	-	Homozygous	-	-	-	-	-	-	-	-	-	-	-	-	-
contig38642	2507	T	C	-	26	-	26	-	1	-	22	-	22	-	100.00	-	A:0,G:0,T:0,C:22,N(*):0	-	11	-	11	-	11	-	11	-	Homozygous	-	Putative uncharacterized protein	tr|A5ADC4|A5ADC4_VITVI	2738	529	29760	Vitis vinifera (Grape)	A5ADC4	VIT_07s0005g01770 VITISV_036050	-	GO:0005524-ATP binding;GO:0008026-ATP-dependent helicase activity;GO:0003676-nucleic acid binding;	-	-
contig42475	94	C	-	Y	-	155	-	155	-	44	-	23	-	8	-	34.78	-	A:0,G:0,T:8,C:15,N(*):0	-	21	-	2	-	7	-	1	-	Heterozygous	Predicted protein	tr|B9I8A2|B9I8A2_POPTR	908	201	3694	Populus trichocarpa (Western balsam poplar) (Populus balsamifera subsp. trichocarpa)	B9I8A2	POPTRDRAFT_570967	-	-	-	-
contig4725	813	T	W	-	86	-	86	-	38	-	10	-	5	-	50.00	-	A:5,G:0,T:5,C:0,N(*):0	-	2	-	8	-	1	-	4	-	Heterozygous	-	-	-	-	-	-	-	-	-	-	-	-	-
contig52708	1033	C	A	A	1	11	4	11	1	1	26	22	26	22	100.00	100.00	A:25,G:1,T:0,C:0,N(*):0	A:22,G:0,T:0,C:0,N(*):0	0	1	26	21	0	1	26	21	Homozygous	Homozygous	-	-	-	-	-	-	-	-	-	-	-	-
contig3297	314	C	-	T	-	57	-	57	-	44	-	10	-	10	-	100.00	-	A:0,G:0,T:10,C:0,N(*):0	-	5	-	5	-	5	-	5	-	Homozygous	Putative uncharacterized protein	tr|D7TKP7|D7TKP7_VITVI	1065	80	29760	Vitis vinifera (Grape)	D7TKP7	VIT_10s0003g05490	-	GO:0005524-ATP binding;	-	-
contig3297	406	C	-	A	-	57	-	57	-	44	-	10	-	10	-	100.00	-	A:10,G:0,T:0,C:0,N(*):0	-	6	-	4	-	6	-	4	-	Homozygous	Putative uncharacterized protein	tr|D7TKP7|D7TKP7_VITVI	1065	80	29760	Vitis vinifera (Grape)	D7TKP7	VIT_10s0003g05490	-	GO:0005524-ATP binding;	-	-
contig3297	493	C	-	T	-	32	-	45	-	26	-	15	-	6	-	40.00	-	A:0,G:0,T:6,C:9,N(*):0	-	9	-	6	-	0	-	6	-	Homozygous	Putative uncharacterized protein	tr|D7TKP7|D7TKP7_VITVI	1065	80	29760	Vitis vinifera (Grape)	D7TKP7	VIT_10s0003g05490	-	GO:0005524-ATP binding;	-	-
contig48517	323	A	M	-	228	-	228	-	44	-	75	-	37	-	49.33	-	A:38,G:0,T:0,C:37,N(*):0	-	12	-	63	-	6	-	31	-	Heterozygous	-	-	-	-	-	-	-	-	-	-	-	-	-
contig5134	594	C	Y	-	5	-	61	-	18	-	35	-	20	-	57.14	-	A:0,G:0,T:20,C:15,N(*):0	-	7	-	28	-	4	-	16	-	Heterozygous	-	Putative uncharacterized protein	tr|A5C967|A5C967_VITVI	929	118	29760	Vitis vinifera (Grape)	A5C967	VITISV_035499	-	-	-	-
contig8768	1021	G	-	A	-	138	-	138	-	44	-	37	-	37	-	100.00	-	A:37,G:0,T:0,C:0,N(*):0	-	11	-	26	-	11	-	26	-	Homozygous	Putative uncharacterized protein	tr|F6HY36|F6HY36_VITVI	3683	1121	29760	Vitis vinifera (Grape)	F6HY36	VIT_09s0002g02510	-	-	-	-
contig8768	2606	T	-	C	-	93	-	93	-	44	-	22	-	22	-	100.00	-	A:0,G:0,T:0,C:22,N(*):0	-	10	-	12	-	10	-	12	-	Homozygous	Putative uncharacterized protein	tr|F6HY36|F6HY36_VITVI	3683	1121	29760	Vitis vinifera (Grape)	F6HY36	VIT_09s0002g02510	-	-	-	-
contig11972	852	C	-	A	-	81	-	81	-	44	-	18	-	18	-	100.00	-	A:18,G:0,T:0,C:0,N(*):0	-	6	-	12	-	6	-	12	-	Homozygous	Putative uncharacterized protein	tr|F6I5N1|F6I5N1_VITVI	1981	480	29760	Vitis vinifera (Grape)	F6I5N1	VIT_11s0103g00660	-	GO:0008270-zinc ion binding;	-	-
contig11972	1061	C	-	T	-	81	-	81	-	44	-	18	-	18	-	100.00	-	A:0,G:0,T:18,C:0,N(*):0	-	10	-	8	-	10	-	8	-	Homozygous	Putative uncharacterized protein	tr|F6I5N1|F6I5N1_VITVI	1981	480	29760	Vitis vinifera (Grape)	F6I5N1	VIT_11s0103g00660	-	GO:0008270-zinc ion binding;	-	-
contig11972	1278	A	-	G	-	96	-	96	-	44	-	23	-	23	-	100.00	-	A:0,G:23,T:0,C:0,N(*):0	-	16	-	7	-	16	-	7	-	Homozygous	Putative uncharacterized protein	tr|F6I5N1|F6I5N1_VITVI	1981	480	29760	Vitis vinifera (Grape)	F6I5N1	VIT_11s0103g00660	-	GO:0008270-zinc ion binding;	-	-
contig49030	339	T	Y	-	211	-	211	-	44	-	26	-	13	-	50.00	-	A:0,G:0,T:13,C:13,N(*):0	-	18	-	8	-	12	-	1	-	Heterozygous	-	-	-	-	-	-	-	-	-	-	-	-	-
contig49030	1285	T	C	-	140	-	181	-	44	-	52	-	52	-	100.00	-	A:1,G:0,T:0,C:51,N(*):0	-	32	-	20	-	32	-	20	-	Homozygous	-	-	-	-	-	-	-	-	-	-	-	-	-
contig49030	1839	C	Y	-	228	-	228	-	44	-	45	-	19	-	42.22	-	A:0,G:0,T:19,C:26,N(*):0	-	26	-	19	-	11	-	8	-	Heterozygous	-	-	-	-	-	-	-	-	-	-	-	-	-
contig49030	2304	G	R	-	228	-	228	-	44	-	95	-	45	-	47.37	-	A:45,G:50,T:0,C:0,N(*):0	-	54	-	41	-	27	-	18	-	Heterozygous	-	-	-	-	-	-	-	-	-	-	-	-	-
contig49030	2759	*	-AACAGG	-	906	-	906	-	43	-	40	-	9	-	22.50	-	-	-	0	-	35	-	0	-	9	-	Homozygous	-	-	-	-	-	-	-	-	-	-	-	-	-
contig47299	1182	A	G	-	84	-	84	-	44	-	19	-	19	-	100.00	-	A:0,G:19,T:0,C:0,N(*):0	-	3	-	16	-	3	-	16	-	Homozygous	-	-	-	-	-	-	-	-	-	-	-	-	-
contig49009	209	G	R	-	148	-	190	-	44	-	26	-	16	-	61.54	-	A:16,G:10,T:0,C:0,N(*):0	-	0	-	26	-	0	-	16	-	Heterozygous	-	-	-	-	-	-	-	-	-	-	-	-	-
contig41140	368	G	R	-	11	-	89	-	19	-	40	-	20	-	50.00	-	A:20,G:20,T:0,C:0,N(*):0	-	15	-	25	-	11	-	9	-	Heterozygous	-	Elicitor-responsive protein, putative	tr|B9T4I2|B9T4I2_RICCO	838	90	3988	Ricinus communis (Castor bean)	B9T4I2	RCOM_0000940	-	-	-	-
contig41140	632	A	R	-	36	-	36	-	18	-	33	-	18	-	54.55	-	A:15,G:18,T:0,C:0,N(*):0	-	18	-	15	-	9	-	9	-	Heterozygous	-	Elicitor-responsive protein, putative	tr|B9T4I2|B9T4I2_RICCO	838	90	3988	Ricinus communis (Castor bean)	B9T4I2	RCOM_0000940	-	-	-	-
contig28512	699	*	-	-TGTACTAAAAC	-	757	-	913	-	18	-	27	-	7	-	25.93	-	-	-	0	-	22	-	0	-	7	-	Homozygous	Putative uncharacterized protein	tr|A5ATJ5|A5ATJ5_VITVI	744	128	29760	Vitis vinifera (Grape)	A5ATJ5	VITISV_040168	-	-	-	-
contig56918	1012	C	-	T	-	1	-	1	-	1	-	50	-	30	-	60.00	-	A:0,G:0,T:30,C:20,N(*):0	-	10	-	40	-	5	-	25	-	Homozygous	-	-	-	-	-	-	-	-	-	-	-	-
contig7936	561	G	-	T	-	117	-	117	-	44	-	30	-	30	-	100.00	-	A:0,G:0,T:30,C:0,N(*):0	-	12	-	18	-	12	-	18	-	Homozygous	Predicted protein	tr|B9MYY5|B9MYY5_POPTR	1984	508	3694	Populus trichocarpa (Western balsam poplar) (Populus balsamifera subsp. trichocarpa)	B9MYY5	POPTRDRAFT_594991	-	-	GO:0006904-vesicle docking involved in exocytosis;	-
contig7936	979	G	-	A	-	153	-	153	-	44	-	42	-	42	-	100.00	-	A:42,G:0,T:0,C:0,N(*):0	-	25	-	17	-	25	-	17	-	Homozygous	Predicted protein	tr|B9MYY5|B9MYY5_POPTR	1984	508	3694	Populus trichocarpa (Western balsam poplar) (Populus balsamifera subsp. trichocarpa)	B9MYY5	POPTRDRAFT_594991	-	-	GO:0006904-vesicle docking involved in exocytosis;	-
contig39046	162	*	-A	-	71	-	399	-	44	-	11	-	11	-	100.00	-	-	-	4	-	7	-	4	-	7	-	Homozygous	-	Proteasome subunit beta type	tr|D7TAR8|D7TAR8_VITVI	1227	271	29760	Vitis vinifera (Grape)	D7TAR8	VIT_01s0010g02900	-	GO:0004298-threonine-type endopeptidase activity;	GO:0051603-proteolysis involved in cellular protein catabolic process;	GO:0005737-cytoplasm;GO:0005634-nucleus;
contig39046	192	A	C	-	60	-	60	-	44	-	11	-	11	-	100.00	-	A:0,G:0,T:0,C:11,N(*):0	-	5	-	6	-	5	-	6	-	Homozygous	-	Proteasome subunit beta type	tr|D7TAR8|D7TAR8_VITVI	1227	271	29760	Vitis vinifera (Grape)	D7TAR8	VIT_01s0010g02900	-	GO:0004298-threonine-type endopeptidase activity;	GO:0051603-proteolysis involved in cellular protein catabolic process;	GO:0005737-cytoplasm;GO:0005634-nucleus;
contig39046	851	T	A	-	75	-	75	-	44	-	16	-	16	-	100.00	-	A:16,G:0,T:0,C:0,N(*):0	-	7	-	9	-	7	-	9	-	Homozygous	-	Proteasome subunit beta type	tr|D7TAR8|D7TAR8_VITVI	1227	271	29760	Vitis vinifera (Grape)	D7TAR8	VIT_01s0010g02900	-	GO:0004298-threonine-type endopeptidase activity;	GO:0051603-proteolysis involved in cellular protein catabolic process;	GO:0005737-cytoplasm;GO:0005634-nucleus;
contig56212	40	*	-	-A	-	745	-	1185	-	43	-	59	-	14	-	23.73	-	-	-	48	-	1	-	13	-	1	-	Homozygous	-	-	-	-	-	-	-	-	-	-	-	-
contig4350	2395	C	-	T	-	1	-	1	-	1	-	66	-	65	-	98.48	-	A:0,G:0,T:65,C:1,N(*):0	-	23	-	43	-	22	-	43	-	Homozygous	D-3-phosphoglycerate dehydrogenase, putative	tr|B9RYA3|B9RYA3_RICCO	4432	555	3988	Ricinus communis (Castor bean)	B9RYA3	RCOM_0811570	-	GO:0016597-amino acid binding;GO:0004617-phosphoglycerate dehydrogenase activity;	GO:0006564-L-serine biosynthetic process;	-
contig60467	28	T	-	C	-	25	-	45	-	16	-	12	-	6	-	50.00	-	A:0,G:0,T:6,C:6,N(*):0	-	10	-	2	-	6	-	0	-	Homozygous	-	-	-	-	-	-	-	-	-	-	-	-
contig60467	38	C	-	T	-	23	-	55	-	18	-	17	-	9	-	52.94	-	A:0,G:0,T:9,C:8,N(*):0	-	15	-	2	-	9	-	0	-	Homozygous	-	-	-	-	-	-	-	-	-	-	-	-
contig60467	39	C	T	T	6	23	42	55	20	18	10	17	5	9	50.00	52.94	A:0,G:0,T:5,C:5,N(*):0	A:0,G:0,T:9,C:8,N(*):0	9	15	1	2	5	9	0	0	Homozygous	Homozygous	-	-	-	-	-	-	-	-	-	-	-	-
contig60467	48	C	T	T	8	20	45	70	18	20	13	24	6	14	46.15	58.33	A:0,G:0,T:6,C:7,N(*):0	A:0,G:0,T:14,C:10,N(*):0	12	20	1	4	6	13	0	1	Homozygous	Homozygous	-	-	-	-	-	-	-	-	-	-	-	-
contig60467	54	T	C	C	36	48	63	93	18	20	13	25	12	22	92.31	88.00	A:0,G:0,T:1,C:12,N(*):0	A:0,G:0,T:3,C:22,N(*):0	12	21	1	4	12	20	0	2	Homozygous	Homozygous	-	-	-	-	-	-	-	-	-	-	-	-
contig60467	59	*	-C	-	243	-	303	-	18	-	13	-	5	-	38.46	-	-	-	12	-	1	-	5	-	0	-	Homozygous	-	-	-	-	-	-	-	-	-	-	-	-	-
contig60467	61	*	-CT	-	306	-	306	-	18	-	12	-	5	-	41.67	-	-	-	11	-	1	-	5	-	0	-	Homozygous	-	-	-	-	-	-	-	-	-	-	-	-	-
contig60467	62	C	-	T	-	36	-	96	-	21	-	33	-	23	-	69.70	-	A:0,G:0,T:23,C:10,N(*):0	-	26	-	7	-	19	-	4	-	Homozygous	-	-	-	-	-	-	-	-	-	-	-	-
contig49935	1290	T	C	-	16	-	16	-	1	-	50	-	50	-	100.00	-	A:0,G:0,T:0,C:50,N(*):0	-	29	-	21	-	29	-	21	-	Homozygous	-	-	-	-	-	-	-	-	-	-	-	-	-
contig49935	1291	G	A	-	16	-	16	-	1	-	50	-	50	-	100.00	-	A:50,G:0,T:0,C:0,N(*):0	-	29	-	21	-	29	-	21	-	Homozygous	-	-	-	-	-	-	-	-	-	-	-	-	-
contig49935	1419	G	T	-	1	-	1	-	1	-	52	-	29	-	55.77	-	A:0,G:23,T:29,C:0,N(*):0	-	25	-	27	-	15	-	14	-	Homozygous	-	-	-	-	-	-	-	-	-	-	-	-	-
contig7475	572	A	-	G	-	67	-	67	-	9	-	53	-	53	-	100.00	-	A:0,G:53,T:0,C:0,N(*):0	-	25	-	28	-	25	-	28	-	Homozygous	ARF domain class transcription factor	tr|D9ZIN0|D9ZIN0_MALDO	1170	242	3750	Malus domestica (Apple) (Pyrus malus)	D9ZIN0	IAA3	-	GO:0046983-protein dimerization activity;	GO:0009734-auxin mediated signaling pathway;	GO:0005634-nucleus;
contig7475	864	T	-	G	-	26	-	26	-	1	-	19	-	19	-	100.00	-	A:0,G:19,T:0,C:0,N(*):0	-	12	-	7	-	12	-	7	-	Homozygous	ARF domain class transcription factor	tr|D9ZIN0|D9ZIN0_MALDO	1170	242	3750	Malus domestica (Apple) (Pyrus malus)	D9ZIN0	IAA3	-	GO:0046983-protein dimerization activity;	GO:0009734-auxin mediated signaling pathway;	GO:0005634-nucleus;
contig21003	583	G	R	-	20	-	20	-	30	-	17	-	6	-	35.29	-	A:6,G:11,T:0,C:0,N(*):0	-	12	-	5	-	4	-	2	-	Heterozygous	-	-	-	-	-	-	-	-	-	-	-	-	-
contig22190	1024	C	-	T	-	105	-	105	-	42	-	26	-	26	-	100.00	-	A:0,G:0,T:26,C:0,N(*):0	-	15	-	11	-	15	-	11	-	Homozygous	Putative uncharacterized protein	tr|A5BJP5|A5BJP5_VITVI	1744	217	29760	Vitis vinifera (Grape)	A5BJP5	VITISV_001878	-	GO:0003676-nucleic acid binding;GO:0008270-zinc ion binding;	-	-
contig22190	1025	C	-	T	-	105	-	105	-	42	-	26	-	26	-	100.00	-	A:0,G:0,T:26,C:0,N(*):0	-	15	-	11	-	15	-	11	-	Homozygous	Putative uncharacterized protein	tr|A5BJP5|A5BJP5_VITVI	1744	217	29760	Vitis vinifera (Grape)	A5BJP5	VITISV_001878	-	GO:0003676-nucleic acid binding;GO:0008270-zinc ion binding;	-	-
contig51892	508	C	T	-	96	-	96	-	30	-	23	-	23	-	100.00	-	A:0,G:0,T:23,C:0,N(*):0	-	11	-	12	-	11	-	12	-	Homozygous	-	-	-	-	-	-	-	-	-	-	-	-	-
contig46495	826	G	A	-	255	-	255	-	44	-	153	-	153	-	100.00	-	A:153,G:0,T:0,C:0,N(*):0	-	95	-	58	-	95	-	58	-	Homozygous	-	-	-	-	-	-	-	-	-	-	-	-	-
contig11693	704	C	-	T	-	1	-	1	-	1	-	90	-	47	-	52.22	-	A:0,G:0,T:47,C:43,N(*):0	-	38	-	52	-	21	-	26	-	Homozygous	Putative uncharacterized protein	tr|C6THF6|C6THF6_SOYBN	1016	204	3847	Glycine max (Soybean) (Glycine hispida)	C6THF6	-	-	GO:0005198-structural molecule activity;	-	-
contig11693	707	A	-	C	-	1	-	1	-	1	-	93	-	48	-	51.61	-	A:45,G:1,T:0,C:47,N(*):0	-	39	-	54	-	22	-	26	-	Homozygous	Putative uncharacterized protein	tr|C6THF6|C6THF6_SOYBN	1016	204	3847	Glycine max (Soybean) (Glycine hispida)	C6THF6	-	-	GO:0005198-structural molecule activity;	-	-
contig11693	862	*	-C	-C	663	1336	851	1524	1	1	33	62	13	23	39.39	37.10	-	-	11	33	22	29	5	10	8	13	Homozygous	Homozygous	Putative uncharacterized protein	tr|C6THF6|C6THF6_SOYBN	1016	204	3847	Glycine max (Soybean) (Glycine hispida)	C6THF6	-	-	GO:0005198-structural molecule activity;	-	-
contig11693	866	*	-	-AT	-	1530	-	1530	-	1	-	60	-	13	-	21.67	-	-	-	26	-	24	-	5	-	8	-	Homozygous	Putative uncharacterized protein	tr|C6THF6|C6THF6_SOYBN	1016	204	3847	Glycine max (Soybean) (Glycine hispida)	C6THF6	-	-	GO:0005198-structural molecule activity;	-	-
contig11693	886	T	A	-	2	-	2	-	1	-	47	-	26	-	55.32	-	A:26,G:0,T:21,C:0,N(*):0	-	20	-	27	-	12	-	14	-	Homozygous	-	Putative uncharacterized protein	tr|C6THF6|C6THF6_SOYBN	1016	204	3847	Glycine max (Soybean) (Glycine hispida)	C6THF6	-	-	GO:0005198-structural molecule activity;	-	-
contig11693	923	C	T	-	3	-	3	-	1	-	44	-	24	-	54.55	-	A:0,G:0,T:24,C:20,N(*):0	-	13	-	31	-	8	-	16	-	Homozygous	-	Putative uncharacterized protein	tr|C6THF6|C6THF6_SOYBN	1016	204	3847	Glycine max (Soybean) (Glycine hispida)	C6THF6	-	-	GO:0005198-structural molecule activity;	-	-
contig44614	2458	G	K	-	228	-	228	-	43	-	39	-	25	-	64.10	-	A:0,G:14,T:25,C:0,N(*):0	-	23	-	16	-	15	-	10	-	Heterozygous	-	-	-	-	-	-	-	-	-	-	-	-	-
contig10132	609	G	-	T	-	105	-	105	-	44	-	26	-	26	-	100.00	-	A:0,G:0,T:26,C:0,N(*):0	-	13	-	13	-	13	-	13	-	Homozygous	Putative uncharacterized protein	tr|D7TE76|D7TE76_VITVI	1736	571	29760	Vitis vinifera (Grape)	D7TE76	VIT_12s0059g00620	-	GO:0008408-3'-5' exonuclease activity;GO:0003676-nucleic acid binding;GO:0000166-nucleotide binding;	-	GO:0005622-intracellular;
contig46164	3145	A	T	-	20	-	20	-	1	-	20	-	20	-	100.00	-	A:0,G:0,T:20,C:0,N(*):0	-	3	-	17	-	3	-	17	-	Homozygous	-	-	-	-	-	-	-	-	-	-	-	-	-
contig43660	599	T	A	-	23	-	23	-	1	-	31	-	31	-	100.00	-	A:31,G:0,T:0,C:0,N(*):0	-	19	-	12	-	19	-	12	-	Homozygous	-	-	-	-	-	-	-	-	-	-	-	-	-
contig43660	650	T	G	-	20	-	20	-	1	-	29	-	29	-	100.00	-	A:0,G:29,T:0,C:0,N(*):0	-	11	-	18	-	11	-	18	-	Homozygous	-	-	-	-	-	-	-	-	-	-	-	-	-
contig43660	1025	C	G	-	1	-	1	-	1	-	29	-	15	-	51.72	-	A:0,G:15,T:0,C:14,N(*):0	-	15	-	14	-	8	-	7	-	Homozygous	-	-	-	-	-	-	-	-	-	-	-	-	-
contig43660	1147	T	C	-	1	-	1	-	1	-	37	-	20	-	54.05	-	A:0,G:0,T:17,C:20,N(*):0	-	14	-	23	-	8	-	12	-	Homozygous	-	-	-	-	-	-	-	-	-	-	-	-	-
contig43660	1354	G	A	-	1	-	1	-	5	-	22	-	8	-	36.36	-	A:8,G:14,T:0,C:0,N(*):0	-	11	-	11	-	6	-	2	-	Homozygous	-	-	-	-	-	-	-	-	-	-	-	-	-
contig43660	1476	G	C	-	24	-	24	-	9	-	12	-	7	-	58.33	-	A:0,G:5,T:0,C:7,N(*):0	-	7	-	5	-	5	-	2	-	Homozygous	-	-	-	-	-	-	-	-	-	-	-	-	-
contig43660	1858	T	C	-	24	-	24	-	1	-	11	-	11	-	100.00	-	A:0,G:0,T:0,C:11,N(*):0	-	7	-	4	-	7	-	4	-	Homozygous	-	-	-	-	-	-	-	-	-	-	-	-	-
contig43660	2050	C	T	-	3	-	3	-	1	-	12	-	9	-	75.00	-	A:1,G:0,T:8,C:3,N(*):0	-	9	-	3	-	9	-	0	-	Homozygous	-	-	-	-	-	-	-	-	-	-	-	-	-
contig43660	2059	C	T	-	1	-	1	-	1	-	15	-	11	-	73.33	-	A:0,G:0,T:11,C:4,N(*):0	-	11	-	4	-	11	-	0	-	Homozygous	-	-	-	-	-	-	-	-	-	-	-	-	-
contig43660	2065	T	C	-	1	-	1	-	1	-	17	-	13	-	76.47	-	A:0,G:0,T:4,C:13,N(*):0	-	13	-	4	-	13	-	0	-	Homozygous	-	-	-	-	-	-	-	-	-	-	-	-	-
contig43660	2095	A	T	-	1	-	1	-	1	-	31	-	30	-	96.77	-	A:1,G:0,T:30,C:0,N(*):0	-	29	-	2	-	29	-	1	-	Homozygous	-	-	-	-	-	-	-	-	-	-	-	-	-
contig47542	111	G	S	-	42	-	90	-	28	-	15	-	7	-	46.67	-	A:0,G:8,T:0,C:7,N(*):0	-	7	-	8	-	2	-	5	-	Heterozygous	-	-	-	-	-	-	-	-	-	-	-	-	-
contig33889	156	*	-A	-	163	-	163	-	40	-	13	-	5	-	38.46	-	-	-	2	-	10	-	1	-	4	-	Homozygous	-	-	-	-	-	-	-	-	-	-	-	-	-
contig70442	340	A	G	-	255	-	255	-	44	-	209	-	209	-	100.00	-	A:0,G:208,T:1,C:0,N(*):0	-	96	-	113	-	96	-	113	-	Homozygous	-	-	-	-	-	-	-	-	-	-	-	-	-
contig31464	22	*	-T	-T	12	107	1612	1347	42	40	50	45	25	14	50.00	31.11	-	-	39	31	1	4	24	13	1	1	Homozygous	Homozygous	Putative uncharacterized protein	tr|F6H5M0|F6H5M0_VITVI	1485	270	29760	Vitis vinifera (Grape)	F6H5M0	VIT_14s0108g01430	-	GO:0008270-zinc ion binding;	-	-
contig38925	995	*	+A	-	1431	-	1431	-	2	-	385	-	22	-	5.71	-	-	-	230	-	153	-	20	-	2	-	Homozygous	-	Aux/IAA protein	tr|Q9SSY2|Q9SSY2_CUCSA	2111	277	3659	Cucumis sativus (Cucumber)	Q9SSY2	CsIAA2	-	GO:0046983-protein dimerization activity;	GO:0009734-auxin mediated signaling pathway;	GO:0005634-nucleus;
contig38925	996	*	+A	+A	1433	1037	1433	1037	2	3	385	302	27	25	7.01	8.28	-	-	229	203	155	99	18	23	9	2	Homozygous	Homozygous	Aux/IAA protein	tr|Q9SSY2|Q9SSY2_CUCSA	2111	277	3659	Cucumis sativus (Cucumber)	Q9SSY2	CsIAA2	-	GO:0046983-protein dimerization activity;	GO:0009734-auxin mediated signaling pathway;	GO:0005634-nucleus;
contig38925	1865	*	+T	+T	2389	1998	2389	1998	1	1	489	423	37	30	7.57	7.09	-	-	125	107	346	305	12	6	25	24	Homozygous	Homozygous	Aux/IAA protein	tr|Q9SSY2|Q9SSY2_CUCSA	2111	277	3659	Cucumis sativus (Cucumber)	Q9SSY2	CsIAA2	-	GO:0046983-protein dimerization activity;	GO:0009734-auxin mediated signaling pathway;	GO:0005634-nucleus;
contig23967	1305	C	-	A	-	1	-	1	-	4	-	64	-	28	-	43.75	-	A:27,G:1,T:0,C:36,N(*):0	-	22	-	42	-	5	-	23	-	Homozygous	Putative uncharacterized protein	tr|F6HZU3|F6HZU3_VITVI	1515	275	29760	Vitis vinifera (Grape)	F6HZU3	VIT_07s0005g04900	-	-	-	-
contig63657	41	C	T	-	38	-	105	-	25	-	34	-	26	-	76.47	-	A:0,G:0,T:26,C:7,N(*):1	-	27	-	6	-	22	-	4	-	Homozygous	-	-	-	-	-	-	-	-	-	-	-	-	-
contig63657	61	C	K	Y	5	19	71	19	17	28	41	111	39	33	95.12	29.73	A:0,G:9,T:30,C:2,N(*):0	A:0,G:1,T:32,C:77,N(*):1	24	48	17	62	24	20	15	13	Heterozygous	Heterozygous	-	-	-	-	-	-	-	-	-	-	-	-
contig63657	80	A	G	-	110	-	138	-	17	-	39	-	37	-	94.87	-	A:2,G:37,T:0,C:0,N(*):0	-	18	-	21	-	18	-	19	-	Homozygous	-	-	-	-	-	-	-	-	-	-	-	-	-
contig63657	105	T	K	-	49	-	72	-	17	-	52	-	22	-	42.31	-	A:0,G:22,T:30,C:0,N(*):0	-	9	-	43	-	5	-	17	-	Heterozygous	-	-	-	-	-	-	-	-	-	-	-	-	-
contig63657	116	T	Y	-	29	-	76	-	18	-	46	-	28	-	60.87	-	A:0,G:0,T:18,C:28,N(*):0	-	4	-	42	-	2	-	26	-	Heterozygous	-	-	-	-	-	-	-	-	-	-	-	-	-
contig63657	119	A	G	R	112	46	147	46	18	24	42	78	40	34	95.24	43.59	A:2,G:40,T:0,C:0,N(*):0	A:44,G:34,T:0,C:0,N(*):0	3	8	39	70	3	1	37	33	Homozygous	Heterozygous	-	-	-	-	-	-	-	-	-	-	-	-
contig63657	120	C	M	-	25	-	80	-	19	-	41	-	19	-	46.34	-	A:19,G:0,T:0,C:22,N(*):0	-	3	-	38	-	2	-	17	-	Heterozygous	-	-	-	-	-	-	-	-	-	-	-	-	-
contig63657	161	C	-	G	-	104	-	123	-	25	-	33	-	32	-	96.97	-	A:0,G:32,T:0,C:1,N(*):0	-	0	-	33	-	0	-	32	-	Homozygous	-	-	-	-	-	-	-	-	-	-	-	-
contig30920	85	C	M	-	21	-	21	-	22	-	15	-	10	-	66.67	-	A:10,G:0,T:0,C:5,N(*):0	-	15	-	0	-	10	-	0	-	Heterozygous	-	Catalytic, putative	tr|B9T675|B9T675_RICCO	398	83	3988	Ricinus communis (Castor bean)	B9T675	RCOM_0300250	-	GO:0016787-hydrolase activity;	-	-
contig30920	107	T	-	G	-	112	-	129	-	18	-	35	-	34	-	97.14	-	A:0,G:34,T:1,C:0,N(*):0	-	26	-	9	-	25	-	9	-	Homozygous	Catalytic, putative	tr|B9T675|B9T675_RICCO	398	83	3988	Ricinus communis (Castor bean)	B9T675	RCOM_0300250	-	GO:0016787-hydrolase activity;	-	-
contig9855	709	A	-	M	-	171	-	171	-	44	-	21	-	7	-	33.33	-	A:14,G:0,T:0,C:7,N(*):0	-	12	-	9	-	4	-	3	-	Heterozygous	Catalytic, putative	tr|B9RKK5|B9RKK5_RICCO	1037	220	3988	Ricinus communis (Castor bean)	B9RKK5	RCOM_1050620	-	-	-	GO:0016020-membrane;
contig49712	2210	G	R	-	28	-	28	-	24	-	24	-	14	-	58.33	-	A:14,G:10,T:0,C:0,N(*):0	-	8	-	16	-	5	-	9	-	Heterozygous	-	-	-	-	-	-	-	-	-	-	-	-	-
contig57773	242	A	C	-	25	-	25	-	1	-	14	-	14	-	100.00	-	A:0,G:0,T:0,C:14,N(*):0	-	10	-	4	-	10	-	4	-	Homozygous	-	-	-	-	-	-	-	-	-	-	-	-	-
contig57773	390	T	C	-	23	-	23	-	2	-	34	-	34	-	100.00	-	A:0,G:0,T:0,C:34,N(*):0	-	19	-	15	-	19	-	15	-	Homozygous	-	-	-	-	-	-	-	-	-	-	-	-	-
contig57773	502	*	-A	-	244	-	564	-	1	-	26	-	7	-	26.92	-	-	-	11	-	10	-	4	-	3	-	Homozygous	-	-	-	-	-	-	-	-	-	-	-	-	-
contig47312	233	*	-T	-	453	-	950	-	44	-	44	-	14	-	31.82	-	-	-	20	-	18	-	9	-	5	-	Homozygous	-	-	-	-	-	-	-	-	-	-	-	-	-
contig47312	241	C	T	-	162	-	162	-	44	-	45	-	45	-	100.00	-	A:0,G:0,T:45,C:0,N(*):0	-	26	-	19	-	26	-	19	-	Homozygous	-	-	-	-	-	-	-	-	-	-	-	-	-
contig47312	1191	G	A	-	114	-	114	-	44	-	29	-	29	-	100.00	-	A:29,G:0,T:0,C:0,N(*):0	-	19	-	10	-	19	-	10	-	Homozygous	-	-	-	-	-	-	-	-	-	-	-	-	-
contig47312	1562	C	T	-	144	-	144	-	44	-	39	-	39	-	100.00	-	A:0,G:0,T:39,C:0,N(*):0	-	22	-	17	-	22	-	17	-	Homozygous	-	-	-	-	-	-	-	-	-	-	-	-	-
contig47312	1839	G	A	-	114	-	114	-	44	-	29	-	29	-	100.00	-	A:29,G:0,T:0,C:0,N(*):0	-	12	-	17	-	12	-	17	-	Homozygous	-	-	-	-	-	-	-	-	-	-	-	-	-
contig47312	1871	T	C	-	114	-	114	-	43	-	29	-	29	-	100.00	-	A:0,G:0,T:0,C:29,N(*):0	-	12	-	17	-	12	-	17	-	Homozygous	-	-	-	-	-	-	-	-	-	-	-	-	-
contig47312	2576	A	C	-	75	-	75	-	44	-	16	-	16	-	100.00	-	A:0,G:0,T:0,C:16,N(*):0	-	11	-	5	-	11	-	5	-	Homozygous	-	-	-	-	-	-	-	-	-	-	-	-	-
contig39251	75	G	A	-	3	-	3	-	1	-	11	-	7	-	63.64	-	A:7,G:4,T:0,C:0,N(*):0	-	7	-	4	-	4	-	3	-	Homozygous	-	Putative uncharacterized protein	tr|F6HAL0|F6HAL0_VITVI	3042	773	29760	Vitis vinifera (Grape)	F6HAL0	VIT_16s0022g01740	-	GO:0003676-nucleic acid binding;	-	-
contig12340	2230	*	-T	-T	157	40	277	360	44	44	15	14	5	7	33.33	50.00	-	-	4	4	9	8	1	3	4	4	Homozygous	Homozygous	Zinc finger protein, putative	tr|B9SCF7|B9SCF7_RICCO	2317	392	3988	Ricinus communis (Castor bean)	B9SCF7	RCOM_1272330	-	GO:0032440-2-alkenal reductase [NAD(P)] activity;GO:0008270-zinc ion binding;	-	-
contig9336	300	C	Y	-	121	-	121	-	44	-	13	-	5	-	38.46	-	A:0,G:0,T:5,C:8,N(*):0	-	5	-	8	-	1	-	4	-	Heterozygous	-	Putative uncharacterized protein	tr|A5C2L5|A5C2L5_VITVI	538	180	29760	Vitis vinifera (Grape)	A5C2L5	VITISV_031851	-	-	-	-
contig8535	41	G	-	R	-	135	-	135	-	34	-	29	-	9	-	31.03	-	A:9,G:20,T:0,C:0,N(*):0	-	20	-	9	-	7	-	2	-	Heterozygous	Predicted protein	tr|B9N6R2|B9N6R2_POPTR	1623	70	3694	Populus trichocarpa (Western balsam poplar) (Populus balsamifera subsp. trichocarpa)	B9N6R2	POPTRDRAFT_583883	-	-	-	-
contig8535	63	C	Y	Y	202	119	202	119	37	38	74	50	28	15	37.84	30.00	A:0,G:0,T:28,C:46,N(*):0	A:0,G:0,T:15,C:35,N(*):0	45	28	29	22	12	9	16	6	Heterozygous	Heterozygous	Predicted protein	tr|B9N6R2|B9N6R2_POPTR	1623	70	3694	Populus trichocarpa (Western balsam poplar) (Populus balsamifera subsp. trichocarpa)	B9N6R2	POPTRDRAFT_583883	-	-	-	-
contig8535	72	C	M	M	162	100	162	100	40	39	74	53	21	13	28.38	24.53	A:21,G:0,T:0,C:53,N(*):0	A:13,G:0,T:0,C:40,N(*):0	50	30	24	23	11	9	10	4	Heterozygous	Heterozygous	Predicted protein	tr|B9N6R2|B9N6R2_POPTR	1623	70	3694	Populus trichocarpa (Western balsam poplar) (Populus balsamifera subsp. trichocarpa)	B9N6R2	POPTRDRAFT_583883	-	-	-	-
contig8535	103	G	R	R	228	228	228	228	42	42	87	67	24	28	27.59	41.79	A:24,G:63,T:0,C:0,N(*):0	A:28,G:39,T:0,C:0,N(*):0	52	33	35	34	17	14	7	14	Heterozygous	Heterozygous	Predicted protein	tr|B9N6R2|B9N6R2_POPTR	1623	70	3694	Populus trichocarpa (Western balsam poplar) (Populus balsamifera subsp. trichocarpa)	B9N6R2	POPTRDRAFT_583883	-	-	-	-
contig8535	127	G	K	-	216	-	216	-	43	-	76	-	17	-	22.37	-	A:0,G:59,T:17,C:0,N(*):0	-	40	-	36	-	9	-	8	-	Heterozygous	-	Predicted protein	tr|B9N6R2|B9N6R2_POPTR	1623	70	3694	Populus trichocarpa (Western balsam poplar) (Populus balsamifera subsp. trichocarpa)	B9N6R2	POPTRDRAFT_583883	-	-	-	-
contig8535	129	A	R	-	216	-	216	-	43	-	76	-	17	-	22.37	-	A:59,G:17,T:0,C:0,N(*):0	-	40	-	36	-	9	-	8	-	Heterozygous	-	Predicted protein	tr|B9N6R2|B9N6R2_POPTR	1623	70	3694	Populus trichocarpa (Western balsam poplar) (Populus balsamifera subsp. trichocarpa)	B9N6R2	POPTRDRAFT_583883	-	-	-	-
contig8535	174	G	R	R	228	175	228	175	42	42	57	32	19	10	33.33	31.25	A:19,G:38,T:0,C:0,N(*):0	A:10,G:22,T:0,C:0,N(*):0	17	7	40	25	8	3	11	7	Heterozygous	Heterozygous	Predicted protein	tr|B9N6R2|B9N6R2_POPTR	1623	70	3694	Populus trichocarpa (Western balsam poplar) (Populus balsamifera subsp. trichocarpa)	B9N6R2	POPTRDRAFT_583883	-	-	-	-
contig8535	180	A	R	R	228	146	228	146	42	41	55	30	18	9	32.73	30.00	A:37,G:18,T:0,C:0,N(*):0	A:21,G:9,T:0,C:0,N(*):0	17	7	38	23	8	2	10	7	Heterozygous	Heterozygous	Predicted protein	tr|B9N6R2|B9N6R2_POPTR	1623	70	3694	Populus trichocarpa (Western balsam poplar) (Populus balsamifera subsp. trichocarpa)	B9N6R2	POPTRDRAFT_583883	-	-	-	-
contig8535	183	A	M	M	228	149	228	149	42	41	55	29	18	9	32.73	31.03	A:37,G:0,T:0,C:18,N(*):0	A:20,G:0,T:0,C:9,N(*):0	18	7	37	22	8	2	10	7	Heterozygous	Heterozygous	Predicted protein	tr|B9N6R2|B9N6R2_POPTR	1623	70	3694	Populus trichocarpa (Western balsam poplar) (Populus balsamifera subsp. trichocarpa)	B9N6R2	POPTRDRAFT_583883	-	-	-	-
contig8535	188	A	R	R	228	132	228	132	42	42	54	24	19	7	35.19	29.17	A:35,G:19,T:0,C:0,N(*):0	A:17,G:7,T:0,C:0,N(*):0	18	4	36	20	9	2	10	5	Heterozygous	Heterozygous	Predicted protein	tr|B9N6R2|B9N6R2_POPTR	1623	70	3694	Populus trichocarpa (Western balsam poplar) (Populus balsamifera subsp. trichocarpa)	B9N6R2	POPTRDRAFT_583883	-	-	-	-
contig8535	195	T	Y	Y	228	228	228	228	42	42	59	33	23	13	38.98	39.39	A:0,G:0,T:36,C:23,N(*):0	A:0,G:0,T:20,C:13,N(*):0	19	9	40	24	12	7	11	6	Heterozygous	Heterozygous	Predicted protein	tr|B9N6R2|B9N6R2_POPTR	1623	70	3694	Populus trichocarpa (Western balsam poplar) (Populus balsamifera subsp. trichocarpa)	B9N6R2	POPTRDRAFT_583883	-	-	-	-
contig8535	1202	G	S	-	228	-	228	-	44	-	40	-	17	-	42.50	-	A:0,G:23,T:0,C:17,N(*):0	-	15	-	25	-	5	-	12	-	Heterozygous	-	Predicted protein	tr|B9N6R2|B9N6R2_POPTR	1623	70	3694	Populus trichocarpa (Western balsam poplar) (Populus balsamifera subsp. trichocarpa)	B9N6R2	POPTRDRAFT_583883	-	-	-	-
contig7088	570	*	+A	-	4455	-	4455	-	3	-	1300	-	55	-	4.23	-	-	-	561	-	737	-	34	-	23	-	Homozygous	-	-	-	-	-	-	-	-	-	-	-	-	-
contig7088	571	*	+A	+A	4494	1430	4494	1430	3	3	1288	319	97	21	7.53	6.58	-	-	548	154	737	165	63	12	34	9	Homozygous	Homozygous	-	-	-	-	-	-	-	-	-	-	-	-
contig24844	825	C	-	G	-	217	-	217	-	32	-	63	-	63	-	100.00	-	A:0,G:63,T:0,C:0,N(*):0	-	13	-	50	-	13	-	50	-	Homozygous	Putative uncharacterized protein	tr|F6H054|F6H054_VITVI	1707	418	29760	Vitis vinifera (Grape)	F6H054	VIT_18s0001g12660	-	-	-	-
contig24844	1019	C	-	G	-	20	-	20	-	1	-	38	-	38	-	100.00	-	A:0,G:38,T:0,C:0,N(*):0	-	19	-	19	-	19	-	19	-	Homozygous	Putative uncharacterized protein	tr|F6H054|F6H054_VITVI	1707	418	29760	Vitis vinifera (Grape)	F6H054	VIT_18s0001g12660	-	-	-	-
contig24844	1445	C	-	G	-	24	-	24	-	1	-	25	-	25	-	100.00	-	A:0,G:25,T:0,C:0,N(*):0	-	14	-	11	-	14	-	11	-	Homozygous	Putative uncharacterized protein	tr|F6H054|F6H054_VITVI	1707	418	29760	Vitis vinifera (Grape)	F6H054	VIT_18s0001g12660	-	-	-	-
contig55464	777	G	A	-	22	-	22	-	3	-	166	-	166	-	100.00	-	A:165,G:0,T:0,C:1,N(*):0	-	65	-	101	-	65	-	101	-	Homozygous	-	-	-	-	-	-	-	-	-	-	-	-	-
contig54914	29	C	T	-	1	-	1	-	3	-	31	-	29	-	93.55	-	A:0,G:0,T:29,C:1,N(*):1	-	30	-	0	-	29	-	0	-	Homozygous	-	-	-	-	-	-	-	-	-	-	-	-	-
contig54914	298	T	C	-	7	-	7	-	1	-	23	-	23	-	100.00	-	A:0,G:0,T:0,C:23,N(*):0	-	0	-	23	-	0	-	23	-	Homozygous	-	-	-	-	-	-	-	-	-	-	-	-	-
contig45448	653	A	R	-	228	-	228	-	44	-	89	-	44	-	49.44	-	A:45,G:44,T:0,C:0,N(*):0	-	38	-	51	-	20	-	24	-	Heterozygous	-	-	-	-	-	-	-	-	-	-	-	-	-
contig45448	661	G	S	-	228	-	228	-	44	-	100	-	45	-	45.00	-	A:0,G:55,T:0,C:45,N(*):0	-	49	-	51	-	22	-	23	-	Heterozygous	-	-	-	-	-	-	-	-	-	-	-	-	-
contig50404	1227	A	R	-	228	-	228	-	44	-	92	-	44	-	47.83	-	A:48,G:44,T:0,C:0,N(*):0	-	52	-	40	-	27	-	17	-	Heterozygous	-	-	-	-	-	-	-	-	-	-	-	-	-
contig21852	25	*	-A	-	86	-	246	-	40	-	12	-	5	-	41.67	-	-	-	11	-	1	-	5	-	0	-	Homozygous	-	-	-	-	-	-	-	-	-	-	-	-	-
contig21852	35	*	-A	-	154	-	314	-	37	-	16	-	6	-	37.50	-	-	-	10	-	4	-	5	-	1	-	Homozygous	-	-	-	-	-	-	-	-	-	-	-	-	-
contig21852	240	A	W	-	49	-	88	-	40	-	12	-	7	-	58.33	-	A:5,G:3,T:4,C:0,N(*):0	-	7	-	5	-	3	-	4	-	Heterozygous	-	-	-	-	-	-	-	-	-	-	-	-	-
contig21852	255	G	S	-	91	-	93	-	41	-	11	-	7	-	63.64	-	A:0,G:4,T:1,C:6,N(*):0	-	6	-	5	-	2	-	5	-	Heterozygous	-	-	-	-	-	-	-	-	-	-	-	-	-
contig21852	288	A	R	-	56	-	110	-	37	-	12	-	9	-	75.00	-	A:3,G:9,T:0,C:0,N(*):0	-	4	-	8	-	2	-	7	-	Heterozygous	-	-	-	-	-	-	-	-	-	-	-	-	-
contig21852	296	C	M	-	56	-	110	-	37	-	12	-	9	-	75.00	-	A:9,G:0,T:0,C:3,N(*):0	-	3	-	9	-	1	-	8	-	Heterozygous	-	-	-	-	-	-	-	-	-	-	-	-	-
contig4019	582	T	-	C	-	60	-	60	-	44	-	11	-	11	-	100.00	-	A:0,G:0,T:0,C:11,N(*):0	-	5	-	6	-	5	-	6	-	Homozygous	Putative uncharacterized protein	tr|A5BE93|A5BE93_VITVI	964	104	29760	Vitis vinifera (Grape)	A5BE93	VITISV_029946	-	GO:0005509-calcium ion binding;GO:0003676-nucleic acid binding;GO:0008270-zinc ion binding;	GO:0015074-DNA integration;	-
contig54620	386	G	A	-	20	-	20	-	1	-	32	-	32	-	100.00	-	A:32,G:0,T:0,C:0,N(*):0	-	21	-	11	-	21	-	11	-	Homozygous	-	-	-	-	-	-	-	-	-	-	-	-	-
contig21372	588	A	-	C	-	72	-	72	-	44	-	15	-	15	-	100.00	-	A:0,G:0,T:0,C:15,N(*):0	-	6	-	9	-	6	-	9	-	Homozygous	Zeamatin, putative	tr|B9R8A5|B9R8A5_RICCO	854	54	3988	Ricinus communis (Castor bean)	B9R8A5	RCOM_1598220	-	-	-	-
contig21372	646	G	-	T	-	72	-	72	-	44	-	15	-	15	-	100.00	-	A:0,G:0,T:15,C:0,N(*):0	-	7	-	8	-	7	-	8	-	Homozygous	Zeamatin, putative	tr|B9R8A5|B9R8A5_RICCO	854	54	3988	Ricinus communis (Castor bean)	B9R8A5	RCOM_1598220	-	-	-	-
contig23685	139	G	R	-	107	-	140	-	41	-	10	-	6	-	60.00	-	A:6,G:4,T:0,C:0,N(*):0	-	4	-	6	-	2	-	4	-	Heterozygous	-	-	-	-	-	-	-	-	-	-	-	-	-
contig22906	238	A	W	-	131	-	131	-	44	-	17	-	6	-	35.29	-	A:11,G:0,T:6,C:0,N(*):0	-	5	-	12	-	1	-	5	-	Heterozygous	-	-	-	-	-	-	-	-	-	-	-	-	-
contig22906	284	A	R	-	102	-	102	-	43	-	11	-	5	-	45.45	-	A:6,G:5,T:0,C:0,N(*):0	-	0	-	11	-	0	-	5	-	Heterozygous	-	-	-	-	-	-	-	-	-	-	-	-	-
contig4384	644	*	-TTTTTGTG	-	434	-	434	-	43	-	20	-	6	-	30.00	-	-	-	6	-	13	-	0	-	6	-	Homozygous	-	Putative uncharacterized protein	tr|F4NCI4|F4NCI4_BETVU	691	209	3555	Beta vulgaris subsp. vulgaris	F4NCI4	-	-	GO:0003723-RNA binding;GO:0003964-RNA-directed DNA polymerase activity;	GO:0006278-RNA-dependent DNA replication;	-
contig1081	642	G	-	C	-	57	-	57	-	17	-	10	-	10	-	100.00	-	A:0,G:0,T:0,C:10,N(*):0	-	7	-	3	-	7	-	3	-	Homozygous	Transferase, transferring glycosyl groups, putative	tr|B9SN76|B9SN76_RICCO	2349	486	3988	Ricinus communis (Castor bean)	B9SN76	RCOM_1186280	-	GO:0016760-cellulose synthase (UDP-forming) activity;	-	-
contig44858	906	*	-TGCAGAT	-	446	-	446	-	1	-	16	-	5	-	31.25	-	-	-	12	-	2	-	5	-	0	-	Homozygous	-	-	-	-	-	-	-	-	-	-	-	-	-
contig40951	423	*	-	+A	-	33	-	33	-	44	-	1043	-	30	-	2.88	-	-	-	666	-	376	-	23	-	7	-	Homozygous	Rubisco subunit binding-protein beta subunit, rubb, putative	tr|B9SBN5|B9SBN5_RICCO	2195	608	3988	Ricinus communis (Castor bean)	B9SBN5	RCOM_0342910	-	GO:0005524-ATP binding;	GO:0042026-protein refolding;	GO:0005737-cytoplasm;
contig1971	436	G	-	A	-	66	-	66	-	42	-	13	-	13	-	100.00	-	A:13,G:0,T:0,C:0,N(*):0	-	11	-	2	-	11	-	2	-	Homozygous	HMG1/2-like protein	sp|P26585|HMGL_SOYBN	1458	66	3847	Glycine max (Soybean) (Glycine hispida)	P26585	-	-	GO:0003677-DNA binding;	-	GO:0005634-nucleus;
contig1702	1790	*	-	-A	-	83	-	283	-	1	-	13	-	7	-	53.85	-	-	-	3	-	9	-	2	-	5	-	Homozygous	Putative uncharacterized protein	tr|D7TPA4|D7TPA4_VITVI	1872	155	29760	Vitis vinifera (Grape)	D7TPA4	VIT_07s0104g00590	-	-	-	-
contig47520	649	G	C	-	13	-	13	-	1	-	65	-	65	-	100.00	-	A:0,G:0,T:0,C:65,N(*):0	-	43	-	22	-	43	-	22	-	Homozygous	-	-	-	-	-	-	-	-	-	-	-	-	-
contig45841	1519	C	T	-	10	-	10	-	1	-	20	-	20	-	100.00	-	A:0,G:0,T:20,C:0,N(*):0	-	0	-	20	-	0	-	20	-	Homozygous	-	-	-	-	-	-	-	-	-	-	-	-	-
contig11024	397	G	A	-	16	-	16	-	1	-	11	-	11	-	100.00	-	A:11,G:0,T:0,C:0,N(*):0	-	0	-	11	-	0	-	11	-	Homozygous	-	Putative uncharacterized protein	tr|D7T4Z8|D7T4Z8_VITVI	1464	139	29760	Vitis vinifera (Grape)	D7T4Z8	VIT_11s0118g00630	-	-	-	-
contig11024	604	C	-	T	-	1	-	1	-	1	-	12	-	9	-	75.00	-	A:0,G:0,T:9,C:3,N(*):0	-	11	-	1	-	9	-	0	-	Homozygous	Putative uncharacterized protein	tr|D7T4Z8|D7T4Z8_VITVI	1464	139	29760	Vitis vinifera (Grape)	D7T4Z8	VIT_11s0118g00630	-	-	-	-
contig39565	3167	T	C	-	23	-	23	-	1	-	10	-	10	-	100.00	-	A:0,G:0,T:0,C:10,N(*):0	-	3	-	7	-	3	-	7	-	Homozygous	-	Putative uncharacterized protein (Fragment)	tr|B7FLT7|B7FLT7_MEDTR	4349	293	3880	Medicago truncatula (Barrel medic) (Medicago tribuloides)	B7FLT7	-	-	-	GO:0006857-oligopeptide transport;	GO:0016021-integral to membrane;
contig53002	227	A	R	-	64	-	64	-	36	-	11	-	5	-	45.45	-	A:6,G:5,T:0,C:0,N(*):0	-	9	-	2	-	5	-	0	-	Heterozygous	-	-	-	-	-	-	-	-	-	-	-	-	-
contig53002	249	A	M	-	157	-	162	-	38	-	22	-	14	-	63.64	-	A:8,G:0,T:0,C:14,N(*):0	-	19	-	3	-	14	-	0	-	Heterozygous	-	-	-	-	-	-	-	-	-	-	-	-	-
contig53002	254	A	M	M	173	74	173	74	39	36	28	17	18	6	64.29	35.29	A:10,G:0,T:0,C:18,N(*):0	A:11,G:0,T:0,C:6,N(*):0	24	10	4	7	18	6	0	0	Heterozygous	Heterozygous	-	-	-	-	-	-	-	-	-	-	-	-
contig53002	261	A	M	-	149	-	149	-	39	-	27	-	12	-	44.44	-	A:15,G:0,T:0,C:12,N(*):0	-	23	-	4	-	12	-	0	-	Heterozygous	-	-	-	-	-	-	-	-	-	-	-	-	-
contig53002	278	A	M	-	165	-	165	-	40	-	28	-	13	-	46.43	-	A:15,G:0,T:0,C:13,N(*):0	-	24	-	4	-	13	-	0	-	Heterozygous	-	-	-	-	-	-	-	-	-	-	-	-	-
contig53002	294	C	S	S	181	147	181	147	41	38	28	18	17	10	60.71	55.56	A:0,G:17,T:0,C:11,N(*):0	A:0,G:10,T:0,C:8,N(*):0	25	12	3	6	17	9	0	1	Heterozygous	Heterozygous	-	-	-	-	-	-	-	-	-	-	-	-
contig53002	303	G	K	K	176	106	176	166	41	37	26	17	15	11	57.69	64.71	A:0,G:11,T:15,C:0,N(*):0	A:0,G:6,T:11,C:0,N(*):0	23	11	3	6	15	9	0	2	Heterozygous	Heterozygous	-	-	-	-	-	-	-	-	-	-	-	-
contig53002	345	A	-	W	-	162	-	162	-	38	-	24	-	10	-	41.67	-	A:14,G:0,T:10,C:0,N(*):0	-	9	-	15	-	2	-	8	-	Heterozygous	-	-	-	-	-	-	-	-	-	-	-	-
contig53002	375	C	-	Y	-	165	-	165	-	42	-	30	-	10	-	33.33	-	A:0,G:0,T:10,C:20,N(*):0	-	16	-	14	-	2	-	8	-	Heterozygous	-	-	-	-	-	-	-	-	-	-	-	-
contig53002	386	C	-	S	-	172	-	172	-	43	-	31	-	10	-	32.26	-	A:0,G:10,T:0,C:21,N(*):0	-	16	-	15	-	2	-	8	-	Heterozygous	-	-	-	-	-	-	-	-	-	-	-	-
contig53002	454	T	W	W	228	180	228	180	43	43	28	30	15	10	53.57	33.33	A:15,G:0,T:13,C:0,N(*):0	A:10,G:0,T:20,C:0,N(*):0	13	17	15	13	5	8	10	2	Heterozygous	Heterozygous	-	-	-	-	-	-	-	-	-	-	-	-
contig53002	467	T	-	Y	-	180	-	180	-	43	-	31	-	10	-	32.26	-	A:0,G:0,T:21,C:10,N(*):0	-	20	-	11	-	8	-	2	-	Heterozygous	-	-	-	-	-	-	-	-	-	-	-	-
contig53002	471	A	-	W	-	183	-	183	-	43	-	30	-	10	-	33.33	-	A:20,G:0,T:10,C:0,N(*):0	-	19	-	11	-	8	-	2	-	Heterozygous	-	-	-	-	-	-	-	-	-	-	-	-
contig53002	516	T	W	-	228	-	228	-	42	-	44	-	17	-	38.64	-	A:17,G:0,T:27,C:0,N(*):0	-	24	-	20	-	10	-	7	-	Heterozygous	-	-	-	-	-	-	-	-	-	-	-	-	-
contig53002	536	A	R	-	165	-	165	-	42	-	40	-	10	-	25.00	-	A:30,G:10,T:0,C:0,N(*):0	-	24	-	16	-	7	-	3	-	Heterozygous	-	-	-	-	-	-	-	-	-	-	-	-	-
contig53002	543	C	Y	M	16	102	168	102	42	44	39	19	19	5	48.72	26.32	A:9,G:0,T:10,C:20,N(*):0	A:5,G:0,T:0,C:14,N(*):0	24	5	15	14	11	1	8	4	Heterozygous	Heterozygous	-	-	-	-	-	-	-	-	-	-	-	-
contig53002	585	C	M	M	71	148	90	148	43	41	20	19	6	7	30.00	36.84	A:4,G:2,T:0,C:14,N(*):0	A:7,G:0,T:0,C:12,N(*):0	10	9	10	10	2	2	4	5	Heterozygous	Heterozygous	-	-	-	-	-	-	-	-	-	-	-	-
contig53002	586	C	Y	Y	104	146	104	146	43	41	20	20	5	7	25.00	35.00	A:0,G:0,T:5,C:15,N(*):0	A:0,G:0,T:7,C:13,N(*):0	10	10	10	10	2	2	3	5	Heterozygous	Heterozygous	-	-	-	-	-	-	-	-	-	-	-	-
contig53002	626	G	K	K	16	117	113	173	40	42	24	21	13	10	54.17	47.62	A:7,G:11,T:6,C:0,N(*):0	A:3,G:11,T:7,C:0,N(*):0	5	8	19	13	3	2	10	8	Heterozygous	Heterozygous	-	-	-	-	-	-	-	-	-	-	-	-
contig53002	631	A	R	R	173	162	228	162	40	42	20	18	12	9	60.00	50.00	A:8,G:12,T:0,C:0,N(*):0	A:9,G:9,T:0,C:0,N(*):0	5	6	15	12	3	1	9	8	Heterozygous	Heterozygous	-	-	-	-	-	-	-	-	-	-	-	-
contig53002	638	T	K	K	104	83	156	138	40	42	27	20	18	9	66.67	45.00	A:6,G:12,T:9,C:0,N(*):0	A:3,G:6,T:11,C:0,N(*):0	6	7	21	13	4	1	14	8	Heterozygous	Heterozygous	-	-	-	-	-	-	-	-	-	-	-	-
contig53002	663	C	Y	Y	228	161	228	161	41	42	30	18	13	7	43.33	38.89	A:0,G:0,T:13,C:17,N(*):0	A:0,G:0,T:7,C:11,N(*):0	11	5	19	13	6	3	7	4	Heterozygous	Heterozygous	-	-	-	-	-	-	-	-	-	-	-	-
contig53002	666	T	W	W	228	161	228	161	41	42	31	18	13	7	41.94	38.89	A:12,G:1,T:18,C:0,N(*):0	A:7,G:0,T:11,C:0,N(*):0	11	5	20	13	6	3	7	4	Heterozygous	Heterozygous	-	-	-	-	-	-	-	-	-	-	-	-
contig53002	705	A	R	R	117	204	117	204	43	42	26	24	9	10	34.62	41.67	A:17,G:9,T:0,C:0,N(*):0	A:14,G:10,T:0,C:0,N(*):0	18	13	8	11	9	7	0	3	Heterozygous	Heterozygous	-	-	-	-	-	-	-	-	-	-	-	-
contig53002	716	G	R	R	84	165	84	165	43	43	20	24	6	8	30.00	33.33	A:6,G:14,T:0,C:0,N(*):0	A:8,G:16,T:0,C:0,N(*):0	14	13	6	11	6	5	0	3	Heterozygous	Heterozygous	-	-	-	-	-	-	-	-	-	-	-	-
contig53002	723	C	Y	Y	87	116	87	116	42	43	19	23	6	7	31.58	30.43	A:0,G:0,T:6,C:13,N(*):0	A:0,G:0,T:7,C:16,N(*):0	14	15	5	8	6	6	0	1	Heterozygous	Heterozygous	-	-	-	-	-	-	-	-	-	-	-	-
contig53002	745	C	-	S	-	157	-	157	-	43	-	24	-	8	-	33.33	-	A:0,G:8,T:0,C:16,N(*):0	-	18	-	6	-	6	-	2	-	Heterozygous	-	-	-	-	-	-	-	-	-	-	-	-
contig53002	746	A	R	R	103	160	103	160	42	43	20	23	6	8	30.00	34.78	A:14,G:6,T:0,C:0,N(*):0	A:15,G:8,T:0,C:0,N(*):0	13	18	7	5	5	6	1	2	Heterozygous	Heterozygous	-	-	-	-	-	-	-	-	-	-	-	-
contig53002	749	C	-	Y	-	157	-	157	-	43	-	24	-	8	-	33.33	-	A:0,G:0,T:8,C:16,N(*):0	-	18	-	6	-	6	-	2	-	Heterozygous	-	-	-	-	-	-	-	-	-	-	-	-
contig53002	810	T	Y	Y	228	168	228	168	42	43	28	27	13	9	46.43	33.33	A:0,G:0,T:15,C:13,N(*):0	A:0,G:0,T:18,C:9,N(*):0	13	14	15	13	4	2	9	7	Heterozygous	Heterozygous	-	-	-	-	-	-	-	-	-	-	-	-
contig53002	825	T	K	K	228	190	228	190	41	42	25	30	13	10	52.00	33.33	A:0,G:13,T:12,C:0,N(*):0	A:0,G:10,T:20,C:0,N(*):0	18	20	7	10	9	5	4	5	Heterozygous	Heterozygous	-	-	-	-	-	-	-	-	-	-	-	-
contig53002	829	A	R	-	218	-	218	-	41	-	26	-	12	-	46.15	-	A:14,G:12,T:0,C:0,N(*):0	-	18	-	8	-	8	-	4	-	Heterozygous	-	-	-	-	-	-	-	-	-	-	-	-	-
contig53002	834	G	R	-	228	-	228	-	41	-	29	-	14	-	48.28	-	A:14,G:15,T:0,C:0,N(*):0	-	19	-	10	-	9	-	5	-	Heterozygous	-	-	-	-	-	-	-	-	-	-	-	-	-
contig53002	858	G	S	S	219	127	219	127	41	43	26	42	12	11	46.15	26.19	A:0,G:14,T:0,C:12,N(*):0	A:0,G:31,T:0,C:11,N(*):0	20	30	6	12	9	10	3	1	Heterozygous	Heterozygous	-	-	-	-	-	-	-	-	-	-	-	-
contig53002	879	G	R	R	227	145	227	145	42	43	28	36	13	11	46.43	30.56	A:13,G:15,T:0,C:0,N(*):0	A:11,G:25,T:0,C:0,N(*):0	20	28	8	8	10	10	3	1	Heterozygous	Heterozygous	-	-	-	-	-	-	-	-	-	-	-	-
contig53002	915	T	W	-	202	-	202	-	43	-	29	-	10	-	34.48	-	A:10,G:0,T:19,C:0,N(*):0	-	20	-	9	-	6	-	4	-	Heterozygous	-	-	-	-	-	-	-	-	-	-	-	-	-
contig53002	917	G	R	-	202	-	202	-	43	-	29	-	10	-	34.48	-	A:10,G:19,T:0,C:0,N(*):0	-	20	-	9	-	6	-	4	-	Heterozygous	-	-	-	-	-	-	-	-	-	-	-	-	-
contig53002	958	A	M	M	221	173	221	173	43	43	43	48	13	11	30.23	22.92	A:30,G:0,T:0,C:13,N(*):0	A:37,G:0,T:0,C:11,N(*):0	28	21	15	27	5	4	8	7	Heterozygous	Heterozygous	-	-	-	-	-	-	-	-	-	-	-	-
contig53002	972	A	W	W	228	204	228	204	43	43	48	49	15	13	31.25	26.53	A:33,G:0,T:15,C:0,N(*):0	A:36,G:0,T:13,C:0,N(*):0	27	16	21	33	5	4	10	9	Heterozygous	Heterozygous	-	-	-	-	-	-	-	-	-	-	-	-
contig53002	1269	A	R	-	86	-	86	-	40	-	19	-	6	-	31.58	-	A:13,G:5,T:1,C:0,N(*):0	-	5	-	14	-	0	-	6	-	Heterozygous	-	-	-	-	-	-	-	-	-	-	-	-	-
contig53002	1287	C	Y	-	87	-	87	-	40	-	15	-	5	-	33.33	-	A:0,G:0,T:5,C:10,N(*):0	-	4	-	11	-	0	-	5	-	Heterozygous	-	-	-	-	-	-	-	-	-	-	-	-	-
contig53002	1290	C	Y	-	79	-	79	-	41	-	18	-	5	-	27.78	-	A:0,G:0,T:5,C:13,N(*):0	-	7	-	11	-	0	-	5	-	Heterozygous	-	-	-	-	-	-	-	-	-	-	-	-	-
contig16335	557	A	-	R	-	228	-	228	-	44	-	31	-	13	-	41.94	-	A:18,G:13,T:0,C:0,N(*):0	-	8	-	23	-	2	-	11	-	Heterozygous	S-locus F-box protein (Fragment)	tr|Q1M0X0|Q1M0X0_PRUAV	1634	358	42229	Prunus avium (Cherry)	Q1M0X0	SFB	-	-	-	-
contig39035	362	A	W	-	171	-	171	-	44	-	20	-	7	-	35.00	-	A:13,G:0,T:7,C:0,N(*):0	-	14	-	6	-	4	-	3	-	Heterozygous	-	Ribosomal protein L15	tr|F6I2U5|F6I2U5_VITVI	1690	126	29760	Vitis vinifera (Grape)	F6I2U5	VIT_16s0013g02020	-	-	-	-
contig19988	39	*	-GGTAA	-	726	-	726	-	17	-	24	-	8	-	33.33	-	-	-	24	-	0	-	8	-	0	-	Homozygous	-	Phototropin	tr|Q5DW42|Q5DW42_PHAVU	248	67	3885	Phaseolus vulgaris (Kidney bean) (French bean)	Q5DW42	Pvphot2	-	GO:0005524-ATP binding;GO:0000155-two-component sensor activity;	-	-
contig19988	146	G	R	A	14	98	14	98	15	11	85	84	37	84	43.53	100.00	A:37,G:48,T:0,C:0,N(*):0	A:84,G:0,T:0,C:0,N(*):0	60	53	25	31	26	53	11	31	Heterozygous	Homozygous	Phototropin	tr|Q5DW42|Q5DW42_PHAVU	248	67	3885	Phaseolus vulgaris (Kidney bean) (French bean)	Q5DW42	Pvphot2	-	GO:0005524-ATP binding;GO:0000155-two-component sensor activity;	-	-
contig48263	2922	G	R	-	100	-	112	-	27	-	21	-	10	-	47.62	-	A:10,G:11,T:0,C:0,N(*):0	-	4	-	17	-	3	-	7	-	Heterozygous	-	-	-	-	-	-	-	-	-	-	-	-	-
contig44300	840	A	R	-	228	-	228	-	44	-	305	-	142	-	46.56	-	A:163,G:142,T:0,C:0,N(*):0	-	114	-	191	-	50	-	92	-	Heterozygous	-	-	-	-	-	-	-	-	-	-	-	-	-
contig43768	268	C	A	-	81	-	81	-	44	-	18	-	18	-	100.00	-	A:18,G:0,T:0,C:0,N(*):0	-	11	-	7	-	11	-	7	-	Homozygous	-	-	-	-	-	-	-	-	-	-	-	-	-
contig6110	208	T	C	-	42	-	42	-	8	-	40	-	27	-	67.50	-	A:0,G:0,T:13,C:27,N(*):0	-	31	-	9	-	18	-	9	-	Homozygous	-	-	-	-	-	-	-	-	-	-	-	-	-
contig6110	211	A	G	-	39	-	39	-	8	-	42	-	27	-	64.29	-	A:15,G:27,T:0,C:0,N(*):0	-	33	-	9	-	18	-	9	-	Homozygous	-	-	-	-	-	-	-	-	-	-	-	-	-
contig6110	263	T	W	-	6	-	6	-	14	-	74	-	33	-	44.59	-	A:33,G:0,T:41,C:0,N(*):0	-	49	-	25	-	18	-	15	-	Heterozygous	-	-	-	-	-	-	-	-	-	-	-	-	-
contig6110	267	T	Y	-	2	-	2	-	14	-	77	-	33	-	42.86	-	A:0,G:0,T:44,C:33,N(*):0	-	52	-	25	-	18	-	15	-	Heterozygous	-	-	-	-	-	-	-	-	-	-	-	-	-
contig6110	272	C	Y	-	8	-	8	-	14	-	80	-	35	-	43.75	-	A:0,G:0,T:35,C:45,N(*):0	-	55	-	25	-	21	-	14	-	Heterozygous	-	-	-	-	-	-	-	-	-	-	-	-	-
contig6110	333	A	R	-	5	-	5	-	15	-	81	-	33	-	40.74	-	A:47,G:33,T:0,C:0,N(*):1	-	37	-	43	-	10	-	23	-	Heterozygous	-	-	-	-	-	-	-	-	-	-	-	-	-
contig6110	370	C	Y	-	4	-	4	-	16	-	76	-	30	-	39.47	-	A:0,G:0,T:30,C:46,N(*):0	-	31	-	45	-	9	-	21	-	Heterozygous	-	-	-	-	-	-	-	-	-	-	-	-	-
contig6110	433	*	-G	-	367	-	367	-	26	-	65	-	15	-	23.08	-	-	-	38	-	27	-	10	-	5	-	Homozygous	-	-	-	-	-	-	-	-	-	-	-	-	-
contig6110	516	*	+A	+A	619	180	1379	900	18	22	61	34	20	16	32.79	47.06	-	-	24	14	37	20	11	8	9	8	Homozygous	Homozygous	-	-	-	-	-	-	-	-	-	-	-	-
contig47572	809	C	T	-	17	-	17	-	1	-	48	-	48	-	100.00	-	A:0,G:0,T:48,C:0,N(*):0	-	29	-	19	-	29	-	19	-	Homozygous	-	-	-	-	-	-	-	-	-	-	-	-	-
contig53501	770	*	+CT	-	635	-	1319	-	16	-	29	-	8	-	27.59	-	-	-	0	-	29	-	0	-	8	-	Homozygous	-	-	-	-	-	-	-	-	-	-	-	-	-
contig53501	771	*	+TC	-	416	-	1328	-	17	-	26	-	11	-	42.31	-	-	-	0	-	26	-	0	-	11	-	Homozygous	-	-	-	-	-	-	-	-	-	-	-	-	-
contig46732	675	G	A	-	153	-	153	-	44	-	43	-	42	-	97.67	-	A:42,G:0,T:0,C:0,N(*):1	-	13	-	29	-	13	-	29	-	Homozygous	-	-	-	-	-	-	-	-	-	-	-	-	-
contig43436	53	C	Y	-	190	-	190	-	44	-	55	-	25	-	45.45	-	A:0,G:1,T:24,C:30,N(*):0	-	55	-	0	-	25	-	0	-	Heterozygous	-	-	-	-	-	-	-	-	-	-	-	-	-
contig43436	397	C	Y	-	228	-	228	-	44	-	98	-	52	-	53.06	-	A:0,G:0,T:52,C:46,N(*):0	-	50	-	48	-	25	-	27	-	Heterozygous	-	-	-	-	-	-	-	-	-	-	-	-	-
contig43436	713	G	R	-	228	-	228	-	44	-	80	-	34	-	42.50	-	A:34,G:46,T:0,C:0,N(*):0	-	30	-	50	-	16	-	18	-	Heterozygous	-	-	-	-	-	-	-	-	-	-	-	-	-
contig43436	1607	G	R	-	228	-	228	-	44	-	27	-	11	-	40.74	-	A:11,G:16,T:0,C:0,N(*):0	-	10	-	17	-	4	-	7	-	Heterozygous	-	-	-	-	-	-	-	-	-	-	-	-	-
contig61380	41	A	M	-	62	-	114	-	39	-	11	-	8	-	72.73	-	A:3,G:0,T:0,C:8,N(*):0	-	10	-	1	-	8	-	0	-	Heterozygous	-	-	-	-	-	-	-	-	-	-	-	-	-
contig61380	293	C	A	-	39	-	45	-	17	-	10	-	9	-	90.00	-	A:7,G:0,T:2,C:1,N(*):0	-	1	-	9	-	0	-	9	-	Homozygous	-	-	-	-	-	-	-	-	-	-	-	-	-
contig44090	825	G	A	-	23	-	23	-	1	-	15	-	15	-	100.00	-	A:15,G:0,T:0,C:0,N(*):0	-	9	-	6	-	9	-	6	-	Homozygous	-	-	-	-	-	-	-	-	-	-	-	-	-
contig44090	1033	G	C	-	27	-	27	-	1	-	15	-	15	-	100.00	-	A:0,G:0,T:0,C:15,N(*):0	-	7	-	8	-	7	-	8	-	Homozygous	-	-	-	-	-	-	-	-	-	-	-	-	-
contig14188	323	A	M	-	81	-	81	-	44	-	19	-	5	-	26.32	-	A:14,G:0,T:0,C:5,N(*):0	-	13	-	6	-	5	-	0	-	Heterozygous	-	NBS resistance protein	tr|B9HYP1|B9HYP1_POPTR	717	69	3694	Populus trichocarpa (Western balsam poplar) (Populus balsamifera subsp. trichocarpa)	B9HYP1	POPTRDRAFT_771197	-	GO:0043531-ADP binding;	-	-
contig14188	594	G	-	C	-	63	-	63	-	44	-	12	-	12	-	100.00	-	A:0,G:0,T:0,C:12,N(*):0	-	2	-	10	-	2	-	10	-	Homozygous	NBS resistance protein	tr|B9HYP1|B9HYP1_POPTR	717	69	3694	Populus trichocarpa (Western balsam poplar) (Populus balsamifera subsp. trichocarpa)	B9HYP1	POPTRDRAFT_771197	-	GO:0043531-ADP binding;	-	-
contig15608	408	C	Y	-	228	-	228	-	44	-	26	-	15	-	57.69	-	A:0,G:0,T:15,C:11,N(*):0	-	18	-	8	-	12	-	3	-	Heterozygous	-	Putative uncharacterized protein	tr|D7SKW7|D7SKW7_VITVI	2500	528	29760	Vitis vinifera (Grape)	D7SKW7	VIT_06s0004g03040	-	-	-	-
contig15608	766	G	K	T	228	255	228	255	44	44	95	98	39	98	41.05	100.00	A:0,G:56,T:39,C:0,N(*):0	A:0,G:0,T:98,C:0,N(*):0	45	60	50	38	16	60	23	38	Heterozygous	Homozygous	Putative uncharacterized protein	tr|D7SKW7|D7SKW7_VITVI	2500	528	29760	Vitis vinifera (Grape)	D7SKW7	VIT_06s0004g03040	-	-	-	-
contig40944	511	G	-	R	-	182	-	182	-	44	-	37	-	9	-	24.32	-	A:9,G:28,T:0,C:0,N(*):0	-	23	-	14	-	4	-	5	-	Heterozygous	Nucleolar GTPase	tr|A6YTC8|A6YTC8_CUCME	3579	949	412675	Cucumis melo subsp. melo	A6YTC8	-	-	-	-	-
contig40944	609	T	-	Y	-	228	-	228	-	44	-	55	-	20	-	36.36	-	A:0,G:0,T:35,C:20,N(*):0	-	35	-	20	-	14	-	6	-	Heterozygous	Nucleolar GTPase	tr|A6YTC8|A6YTC8_CUCME	3579	949	412675	Cucumis melo subsp. melo	A6YTC8	-	-	-	-	-
contig40944	676	C	-	Y	-	228	-	228	-	44	-	49	-	24	-	48.98	-	A:0,G:0,T:24,C:25,N(*):0	-	14	-	35	-	5	-	19	-	Heterozygous	Nucleolar GTPase	tr|A6YTC8|A6YTC8_CUCME	3579	949	412675	Cucumis melo subsp. melo	A6YTC8	-	-	-	-	-
contig40944	681	T	G	K	103	228	141	228	44	44	39	50	39	25	100.00	50.00	A:1,G:38,T:0,C:0,N(*):0	A:0,G:25,T:25,C:0,N(*):0	24	15	15	35	24	6	15	19	Homozygous	Heterozygous	Nucleolar GTPase	tr|A6YTC8|A6YTC8_CUCME	3579	949	412675	Cucumis melo subsp. melo	A6YTC8	-	-	-	-	-
contig40944	1481	G	A	R	235	228	235	228	44	44	69	64	69	25	100.00	39.06	A:69,G:0,T:0,C:0,N(*):0	A:25,G:39,T:0,C:0,N(*):0	22	20	47	44	22	7	47	18	Homozygous	Heterozygous	Nucleolar GTPase	tr|A6YTC8|A6YTC8_CUCME	3579	949	412675	Cucumis melo subsp. melo	A6YTC8	-	-	-	-	-
contig40944	1609	C	T	Y	214	221	214	221	44	44	62	39	62	12	100.00	30.77	A:0,G:0,T:62,C:0,N(*):0	A:0,G:0,T:12,C:27,N(*):0	43	29	19	10	43	9	19	3	Homozygous	Heterozygous	Nucleolar GTPase	tr|A6YTC8|A6YTC8_CUCME	3579	949	412675	Cucumis melo subsp. melo	A6YTC8	-	-	-	-	-
contig22327	159	T	Y	-	143	-	143	-	39	-	15	-	8	-	53.33	-	A:0,G:0,T:7,C:8,N(*):0	-	5	-	10	-	1	-	7	-	Heterozygous	-	-	-	-	-	-	-	-	-	-	-	-	-
contig22156	181	A	M	-	77	-	77	-	35	-	14	-	6	-	42.86	-	A:6,G:0,T:0,C:6,N(*):2	-	6	-	6	-	0	-	6	-	Heterozygous	-	-	-	-	-	-	-	-	-	-	-	-	-
contig11298	352	C	-	T	-	87	-	87	-	44	-	20	-	20	-	100.00	-	A:0,G:0,T:20,C:0,N(*):0	-	15	-	5	-	15	-	5	-	Homozygous	Putative uncharacterized protein	tr|D7TCF0|D7TCF0_VITVI	1587	349	29760	Vitis vinifera (Grape)	D7TCF0	VIT_11s0016g01110	-	-	-	-
contig43534	364	C	A	-	77	-	108	-	31	-	28	-	27	-	96.43	-	A:27,G:0,T:0,C:1,N(*):0	-	28	-	0	-	27	-	0	-	Homozygous	-	-	-	-	-	-	-	-	-	-	-	-	-
contig272	562	C	T	T	35	14	50	40	9	14	34	23	18	8	52.94	34.78	A:0,G:0,T:18,C:16,N(*):0	A:0,G:0,T:8,C:15,N(*):0	3	3	31	20	2	2	16	6	Homozygous	Homozygous	Photosystem II 22 kDa protein, chloroplast, putative	tr|B9RJ42|B9RJ42_RICCO	1296	242	3988	Ricinus communis (Castor bean)	B9RJ42	RCOM_1030930	-	-	-	-
contig18117	435	G	-	A	-	52	-	52	-	7	-	94	-	94	-	100.00	-	A:94,G:0,T:0,C:0,N(*):0	-	61	-	33	-	61	-	33	-	Homozygous	Putative uncharacterized protein	tr|A5B210|A5B210_VITVI	2122	408	29760	Vitis vinifera (Grape)	A5B210	VITISV_024054	-	GO:0031072-heat shock protein binding;GO:0051082-unfolded protein binding;	-	-
contig18117	1397	A	-	G	-	18	-	18	-	1	-	39	-	39	-	100.00	-	A:0,G:39,T:0,C:0,N(*):0	-	12	-	27	-	12	-	27	-	Homozygous	Putative uncharacterized protein	tr|A5B210|A5B210_VITVI	2122	408	29760	Vitis vinifera (Grape)	A5B210	VITISV_024054	-	GO:0031072-heat shock protein binding;GO:0051082-unfolded protein binding;	-	-
contig109	3086	C	-	T	-	99	-	99	-	44	-	24	-	24	-	100.00	-	A:0,G:0,T:24,C:0,N(*):0	-	6	-	18	-	6	-	18	-	Homozygous	Predicted protein	tr|B9HTY4|B9HTY4_POPTR	3320	824	3694	Populus trichocarpa (Western balsam poplar) (Populus balsamifera subsp. trichocarpa)	B9HTY4	POPTRDRAFT_659779	-	GO:0005524-ATP binding;	-	-
contig47745	964	C	T	-	205	-	205	-	43	-	59	-	59	-	100.00	-	A:0,G:0,T:59,C:0,N(*):0	-	28	-	31	-	28	-	31	-	Homozygous	-	-	-	-	-	-	-	-	-	-	-	-	-
contig47344	317	G	-	R	-	124	-	124	-	42	-	19	-	8	-	42.11	-	A:8,G:11,T:0,C:0,N(*):0	-	13	-	6	-	8	-	0	-	Heterozygous	-	-	-	-	-	-	-	-	-	-	-	-
contig47344	326	A	-	R	-	141	-	141	-	42	-	18	-	8	-	44.44	-	A:10,G:8,T:0,C:0,N(*):0	-	11	-	7	-	7	-	1	-	Heterozygous	-	-	-	-	-	-	-	-	-	-	-	-
contig47344	361	T	-	W	-	228	-	228	-	42	-	23	-	11	-	47.83	-	A:11,G:0,T:12,C:0,N(*):0	-	13	-	10	-	6	-	5	-	Heterozygous	-	-	-	-	-	-	-	-	-	-	-	-
contig47344	366	C	-	M	-	228	-	228	-	42	-	23	-	11	-	47.83	-	A:11,G:0,T:0,C:12,N(*):0	-	13	-	10	-	6	-	5	-	Heterozygous	-	-	-	-	-	-	-	-	-	-	-	-
contig47344	379	C	-	Y	-	224	-	224	-	42	-	21	-	10	-	47.62	-	A:0,G:0,T:10,C:11,N(*):0	-	12	-	9	-	5	-	5	-	Heterozygous	-	-	-	-	-	-	-	-	-	-	-	-
contig47344	380	A	-	R	-	224	-	224	-	42	-	21	-	10	-	47.62	-	A:11,G:10,T:0,C:0,N(*):0	-	12	-	9	-	5	-	5	-	Heterozygous	-	-	-	-	-	-	-	-	-	-	-	-
contig47344	410	A	-	R	-	228	-	228	-	42	-	28	-	16	-	57.14	-	A:12,G:16,T:0,C:0,N(*):0	-	15	-	13	-	8	-	8	-	Heterozygous	-	-	-	-	-	-	-	-	-	-	-	-
contig47344	546	G	-	R	-	110	-	110	-	43	-	22	-	7	-	31.82	-	A:7,G:15,T:0,C:0,N(*):0	-	0	-	22	-	0	-	7	-	Heterozygous	-	-	-	-	-	-	-	-	-	-	-	-
contig47344	549	A	-	R	-	113	-	113	-	43	-	21	-	7	-	33.33	-	A:14,G:7,T:0,C:0,N(*):0	-	0	-	21	-	0	-	7	-	Heterozygous	-	-	-	-	-	-	-	-	-	-	-	-
contig47344	553	G	-	R	-	113	-	113	-	43	-	21	-	7	-	33.33	-	A:7,G:14,T:0,C:0,N(*):0	-	0	-	21	-	0	-	7	-	Heterozygous	-	-	-	-	-	-	-	-	-	-	-	-
contig47344	559	*	-	-G	-	182	-	182	-	43	-	20	-	7	-	35.00	-	-	-	0	-	20	-	0	-	7	-	Homozygous	-	-	-	-	-	-	-	-	-	-	-	-
contig10746	115	G	-	A	-	4	-	4	-	1	-	10	-	6	-	60.00	-	A:6,G:4,T:0,C:0,N(*):0	-	4	-	6	-	2	-	4	-	Homozygous	Putative uncharacterized protein	tr|A5ARV9|A5ARV9_VITVI	4472	1049	29760	Vitis vinifera (Grape)	A5ARV9	VITISV_010143	-	GO:0003676-nucleic acid binding;GO:0008270-zinc ion binding;	GO:0015074-DNA integration;	-
contig10746	225	*	+T	-	238	-	238	-	1	-	28	-	9	-	32.14	-	-	-	17	-	11	-	3	-	6	-	Homozygous	-	Putative uncharacterized protein	tr|A5ARV9|A5ARV9_VITVI	4472	1049	29760	Vitis vinifera (Grape)	A5ARV9	VITISV_010143	-	GO:0003676-nucleic acid binding;GO:0008270-zinc ion binding;	GO:0015074-DNA integration;	-
contig10746	253	T	C	-	1	-	1	-	1	-	40	-	22	-	55.00	-	A:0,G:0,T:18,C:22,N(*):0	-	19	-	21	-	6	-	16	-	Homozygous	-	Putative uncharacterized protein	tr|A5ARV9|A5ARV9_VITVI	4472	1049	29760	Vitis vinifera (Grape)	A5ARV9	VITISV_010143	-	GO:0003676-nucleic acid binding;GO:0008270-zinc ion binding;	GO:0015074-DNA integration;	-
contig10746	619	T	-	A	-	1	-	1	-	1	-	38	-	20	-	52.63	-	A:20,G:0,T:18,C:0,N(*):0	-	21	-	17	-	11	-	9	-	Homozygous	Putative uncharacterized protein	tr|A5ARV9|A5ARV9_VITVI	4472	1049	29760	Vitis vinifera (Grape)	A5ARV9	VITISV_010143	-	GO:0003676-nucleic acid binding;GO:0008270-zinc ion binding;	GO:0015074-DNA integration;	-
contig10746	620	C	-	T	-	1	-	1	-	1	-	38	-	20	-	52.63	-	A:0,G:0,T:20,C:18,N(*):0	-	21	-	17	-	11	-	9	-	Homozygous	Putative uncharacterized protein	tr|A5ARV9|A5ARV9_VITVI	4472	1049	29760	Vitis vinifera (Grape)	A5ARV9	VITISV_010143	-	GO:0003676-nucleic acid binding;GO:0008270-zinc ion binding;	GO:0015074-DNA integration;	-
contig10746	677	A	-	C	-	1	-	1	-	1	-	35	-	24	-	68.57	-	A:11,G:0,T:0,C:24,N(*):0	-	22	-	13	-	16	-	8	-	Homozygous	Putative uncharacterized protein	tr|A5ARV9|A5ARV9_VITVI	4472	1049	29760	Vitis vinifera (Grape)	A5ARV9	VITISV_010143	-	GO:0003676-nucleic acid binding;GO:0008270-zinc ion binding;	GO:0015074-DNA integration;	-
contig10746	1063	T	Y	-	37	-	37	-	18	-	54	-	25	-	46.30	-	A:0,G:0,T:29,C:25,N(*):0	-	33	-	21	-	14	-	11	-	Heterozygous	-	Putative uncharacterized protein	tr|A5ARV9|A5ARV9_VITVI	4472	1049	29760	Vitis vinifera (Grape)	A5ARV9	VITISV_010143	-	GO:0003676-nucleic acid binding;GO:0008270-zinc ion binding;	GO:0015074-DNA integration;	-
contig10746	1515	T	A	A	8	4	8	4	1	1	28	29	13	16	46.43	55.17	A:13,G:0,T:15,C:0,N(*):0	A:16,G:0,T:13,C:0,N(*):0	8	11	20	18	6	8	7	8	Homozygous	Homozygous	Putative uncharacterized protein	tr|A5ARV9|A5ARV9_VITVI	4472	1049	29760	Vitis vinifera (Grape)	A5ARV9	VITISV_010143	-	GO:0003676-nucleic acid binding;GO:0008270-zinc ion binding;	GO:0015074-DNA integration;	-
contig29786	1056	G	-	A	-	31	-	31	-	4	-	34	-	34	-	100.00	-	A:34,G:0,T:0,C:0,N(*):0	-	24	-	10	-	24	-	10	-	Homozygous	Putative uncharacterized protein	tr|D7T8V4|D7T8V4_VITVI	1928	187	29760	Vitis vinifera (Grape)	D7T8V4	VIT_01s0011g04680	-	GO:0008375-acetylglucosaminyltransferase activity;	-	GO:0016020-membrane;
contig29786	1149	T	-	C	-	18	-	18	-	1	-	41	-	41	-	100.00	-	A:0,G:0,T:0,C:41,N(*):0	-	13	-	28	-	13	-	28	-	Homozygous	Putative uncharacterized protein	tr|D7T8V4|D7T8V4_VITVI	1928	187	29760	Vitis vinifera (Grape)	D7T8V4	VIT_01s0011g04680	-	GO:0008375-acetylglucosaminyltransferase activity;	-	GO:0016020-membrane;
contig18413	1484	*	-	-T	-	38	-	838	-	1	-	28	-	7	-	25.00	-	-	-	1	-	24	-	0	-	7	-	Homozygous	Ureide permease, putative	tr|B9REE2|B9REE2_RICCO	1612	405	3988	Ricinus communis (Castor bean)	B9REE2	RCOM_1620850	-	-	-	-
contig18413	1485	*	-	-T	-	38	-	838	-	1	-	28	-	10	-	35.71	-	-	-	1	-	20	-	0	-	10	-	Homozygous	Ureide permease, putative	tr|B9REE2|B9REE2_RICCO	1612	405	3988	Ricinus communis (Castor bean)	B9REE2	RCOM_1620850	-	-	-	-
contig48109	1031	A	G	-	47	-	47	-	7	-	16	-	16	-	100.00	-	A:0,G:16,T:0,C:0,N(*):0	-	12	-	4	-	12	-	4	-	Homozygous	-	-	-	-	-	-	-	-	-	-	-	-	-
contig41808	1965	A	G	-	10	-	10	-	1	-	85	-	81	-	95.29	-	A:0,G:81,T:0,C:0,N(*):4	-	16	-	65	-	16	-	65	-	Homozygous	-	Predicted protein	tr|B9HHD9|B9HHD9_POPTR	2188	536	3694	Populus trichocarpa (Western balsam poplar) (Populus balsamifera subsp. trichocarpa)	B9HHD9	POPTRDRAFT_1082097	-	-	-	-
contig26009	173	T	W	-	228	-	228	-	39	-	28	-	14	-	50.00	-	A:14,G:0,T:14,C:0,N(*):0	-	16	-	12	-	8	-	6	-	Heterozygous	-	Cytochrome P450, putative	tr|B9SG22|B9SG22_RICCO	601	154	3988	Ricinus communis (Castor bean)	B9SG22	RCOM_1154590	-	GO:0020037-heme binding;GO:0033773-isoflavone 2'-hydroxylase activity;	-	-
contig48755	24	G	-	K	-	48	-	48	-	24	-	48	-	18	-	37.50	-	A:0,G:30,T:18,C:0,N(*):0	-	46	-	2	-	18	-	0	-	Heterozygous	-	-	-	-	-	-	-	-	-	-	-	-
contig48755	41	T	-	K	-	64	-	64	-	25	-	57	-	22	-	38.60	-	A:2,G:20,T:35,C:0,N(*):0	-	52	-	5	-	22	-	0	-	Heterozygous	-	-	-	-	-	-	-	-	-	-	-	-
contig56839	556	G	-	T	-	9	-	9	-	5	-	127	-	61	-	48.03	-	A:0,G:66,T:61,C:0,N(*):0	-	42	-	85	-	22	-	39	-	Homozygous	-	-	-	-	-	-	-	-	-	-	-	-
contig54904	33	*	-GA	-GA	730	663	1700	1743	1	1	74	73	25	25	33.78	34.25	-	-	51	52	6	3	24	25	1	0	Heterozygous	Heterozygous	-	-	-	-	-	-	-	-	-	-	-	-
contig3490	288	T	A	A	1	2	1	2	1	1	27	23	23	17	85.19	73.91	A:23,G:0,T:4,C:0,N(*):0	A:17,G:0,T:6,C:0,N(*):0	3	8	24	15	2	6	21	11	Homozygous	Homozygous	Putative transposase	tr|D0UIX2|D0UIX2_CUCME	5823	548	3656	Cucumis melo (Muskmelon)	D0UIX2	-	-	GO:0003677-DNA binding;GO:0046983-protein dimerization activity;	-	-
contig3490	3587	*	-T	-	89	-	209	-	1	-	11	-	6	-	54.55	-	-	-	5	-	6	-	4	-	2	-	Homozygous	-	Putative transposase	tr|D0UIX2|D0UIX2_CUCME	5823	548	3656	Cucumis melo (Muskmelon)	D0UIX2	-	-	GO:0003677-DNA binding;GO:0046983-protein dimerization activity;	-	-
contig3490	3739	G	C	C	2	0	2	0	1	1	10	10	5	5	50.00	50.00	A:0,G:5,T:0,C:5,N(*):0	A:0,G:5,T:0,C:5,N(*):0	2	5	8	5	1	2	4	3	Homozygous	Homozygous	Putative transposase	tr|D0UIX2|D0UIX2_CUCME	5823	548	3656	Cucumis melo (Muskmelon)	D0UIX2	-	-	GO:0003677-DNA binding;GO:0046983-protein dimerization activity;	-	-
contig3490	4886	T	C	-	4	-	4	-	1	-	15	-	8	-	53.33	-	A:1,G:0,T:7,C:7,N(*):0	-	5	-	10	-	4	-	4	-	Homozygous	-	Putative transposase	tr|D0UIX2|D0UIX2_CUCME	5823	548	3656	Cucumis melo (Muskmelon)	D0UIX2	-	-	GO:0003677-DNA binding;GO:0046983-protein dimerization activity;	-	-
contig3490	4888	A	G	-	2	-	2	-	1	-	16	-	8	-	50.00	-	A:8,G:8,T:0,C:0,N(*):0	-	6	-	10	-	4	-	4	-	Homozygous	-	Putative transposase	tr|D0UIX2|D0UIX2_CUCME	5823	548	3656	Cucumis melo (Muskmelon)	D0UIX2	-	-	GO:0003677-DNA binding;GO:0046983-protein dimerization activity;	-	-
contig54745	190	G	A	-	141	-	141	-	44	-	38	-	38	-	100.00	-	A:38,G:0,T:0,C:0,N(*):0	-	26	-	12	-	26	-	12	-	Homozygous	-	-	-	-	-	-	-	-	-	-	-	-	-
contig54745	620	*	-A	-	6	-	414	-	44	-	17	-	10	-	58.82	-	-	-	9	-	8	-	4	-	6	-	Homozygous	-	-	-	-	-	-	-	-	-	-	-	-	-
contig19939	1073	*	-GTGCA	-GTGCA	221	589	753	589	1	1	15	19	8	7	53.33	36.84	-	-	0	1	15	18	0	0	8	7	Homozygous	Homozygous	Putative uncharacterized protein	tr|F6HKV4|F6HKV4_VITVI	1118	178	29760	Vitis vinifera (Grape)	F6HKV4	VIT_08s0007g08770	-	GO:0005525-GTP binding;	-	-
contig5186	325	C	-	T	-	255	-	255	-	44	-	90	-	90	-	100.00	-	A:0,G:0,T:90,C:0,N(*):0	-	88	-	2	-	88	-	2	-	Homozygous	Dihydrolipoamide succinyltransferase component of 2-oxoglutarate dehydrogenase, putative	tr|B9SVA1|B9SVA1_RICCO	2149	472	3988	Ricinus communis (Castor bean)	B9SVA1	RCOM_1303600	-	GO:0004149-dihydrolipoyllysine-residue succinyltransferase activity;	GO:0006099-tricarboxylic acid cycle;	GO:0045252-oxoglutarate dehydrogenase complex;
contig8463	461	A	-	R	-	228	-	228	-	44	-	133	-	59	-	44.36	-	A:73,G:59,T:0,C:0,N(*):1	-	62	-	70	-	27	-	32	-	Heterozygous	Putative uncharacterized protein	tr|F6H5M6|F6H5M6_VITVI	2621	534	29760	Vitis vinifera (Grape)	F6H5M6	VIT_14s0108g01520	-	-	-	-
contig44470	1263	T	K	-	201	-	201	-	44	-	173	-	74	-	42.77	-	A:0,G:74,T:99,C:0,N(*):0	-	6	-	167	-	1	-	73	-	Heterozygous	-	-	-	-	-	-	-	-	-	-	-	-	-
contig5804	1074	C	-	G	-	19	-	19	-	1	-	41	-	41	-	100.00	-	A:0,G:41,T:0,C:0,N(*):0	-	24	-	17	-	24	-	17	-	Homozygous	Putative uncharacterized protein	tr|F6HEM8|F6HEM8_VITVI	2409	478	29760	Vitis vinifera (Grape)	F6HEM8	VIT_19s0090g01660	-	GO:0003676-nucleic acid binding;GO:0000166-nucleotide binding;	-	-
contig48742	40	*	-CTGGGCAAA	-CTGGGCAAA	443	504	443	960	40	42	17	22	7	14	41.18	63.64	-	-	17	22	0	0	7	14	0	0	Homozygous	Homozygous	-	-	-	-	-	-	-	-	-	-	-	-
contig66651	57	A	W	-	6	-	6	-	31	-	10	-	5	-	50.00	-	A:5,G:0,T:5,C:0,N(*):0	-	6	-	4	-	5	-	0	-	Heterozygous	-	-	-	-	-	-	-	-	-	-	-	-	-
contig7176	545	T	Y	-	228	-	228	-	44	-	27	-	11	-	40.74	-	A:0,G:0,T:16,C:11,N(*):0	-	13	-	14	-	3	-	8	-	Heterozygous	-	Putative uncharacterized protein	tr|A5AK62|A5AK62_VITVI	1744	527	29760	Vitis vinifera (Grape)	A5AK62	VITISV_009285	-	-	-	-
contig3654	97	C	-	Y	-	14	-	14	-	29	-	12	-	7	-	58.33	-	A:0,G:0,T:7,C:5,N(*):0	-	5	-	7	-	2	-	5	-	Heterozygous	Cytochrome P450	tr|B9IGU2|B9IGU2_POPTR	1033	328	3694	Populus trichocarpa (Western balsam poplar) (Populus balsamifera subsp. trichocarpa)	B9IGU2	CYP71AN3 POPTRDRAFT_577189	-	GO:0020037-heme binding;GO:0004497-monooxygenase activity;GO:0016705-oxidoreductase activity, acting on paired donors, with incorporation or reduction of molecular oxygen;	-	-
contig3654	145	A	-	R	-	73	-	73	-	37	-	11	-	6	-	54.55	-	A:5,G:6,T:0,C:0,N(*):0	-	4	-	7	-	0	-	6	-	Heterozygous	Cytochrome P450	tr|B9IGU2|B9IGU2_POPTR	1033	328	3694	Populus trichocarpa (Western balsam poplar) (Populus balsamifera subsp. trichocarpa)	B9IGU2	CYP71AN3 POPTRDRAFT_577189	-	GO:0020037-heme binding;GO:0004497-monooxygenase activity;GO:0016705-oxidoreductase activity, acting on paired donors, with incorporation or reduction of molecular oxygen;	-	-
contig3654	148	T	-	Y	-	73	-	73	-	37	-	11	-	6	-	54.55	-	A:0,G:0,T:5,C:6,N(*):0	-	4	-	7	-	0	-	6	-	Heterozygous	Cytochrome P450	tr|B9IGU2|B9IGU2_POPTR	1033	328	3694	Populus trichocarpa (Western balsam poplar) (Populus balsamifera subsp. trichocarpa)	B9IGU2	CYP71AN3 POPTRDRAFT_577189	-	GO:0020037-heme binding;GO:0004497-monooxygenase activity;GO:0016705-oxidoreductase activity, acting on paired donors, with incorporation or reduction of molecular oxygen;	-	-
contig3654	153	T	-	Y	-	76	-	76	-	34	-	14	-	8	-	57.14	-	A:0,G:0,T:6,C:8,N(*):0	-	4	-	10	-	0	-	8	-	Heterozygous	Cytochrome P450	tr|B9IGU2|B9IGU2_POPTR	1033	328	3694	Populus trichocarpa (Western balsam poplar) (Populus balsamifera subsp. trichocarpa)	B9IGU2	CYP71AN3 POPTRDRAFT_577189	-	GO:0020037-heme binding;GO:0004497-monooxygenase activity;GO:0016705-oxidoreductase activity, acting on paired donors, with incorporation or reduction of molecular oxygen;	-	-
contig3654	160	T	-	Y	-	75	-	75	-	34	-	14	-	8	-	57.14	-	A:0,G:0,T:6,C:8,N(*):0	-	4	-	10	-	0	-	8	-	Heterozygous	Cytochrome P450	tr|B9IGU2|B9IGU2_POPTR	1033	328	3694	Populus trichocarpa (Western balsam poplar) (Populus balsamifera subsp. trichocarpa)	B9IGU2	CYP71AN3 POPTRDRAFT_577189	-	GO:0020037-heme binding;GO:0004497-monooxygenase activity;GO:0016705-oxidoreductase activity, acting on paired donors, with incorporation or reduction of molecular oxygen;	-	-
contig3654	162	A	-	R	-	75	-	75	-	34	-	14	-	8	-	57.14	-	A:6,G:8,T:0,C:0,N(*):0	-	4	-	10	-	0	-	8	-	Heterozygous	Cytochrome P450	tr|B9IGU2|B9IGU2_POPTR	1033	328	3694	Populus trichocarpa (Western balsam poplar) (Populus balsamifera subsp. trichocarpa)	B9IGU2	CYP71AN3 POPTRDRAFT_577189	-	GO:0020037-heme binding;GO:0004497-monooxygenase activity;GO:0016705-oxidoreductase activity, acting on paired donors, with incorporation or reduction of molecular oxygen;	-	-
contig3654	177	G	-	R	-	22	-	73	-	30	-	10	-	8	-	80.00	-	A:8,G:2,T:0,C:0,N(*):0	-	1	-	9	-	0	-	8	-	Heterozygous	Cytochrome P450	tr|B9IGU2|B9IGU2_POPTR	1033	328	3694	Populus trichocarpa (Western balsam poplar) (Populus balsamifera subsp. trichocarpa)	B9IGU2	CYP71AN3 POPTRDRAFT_577189	-	GO:0020037-heme binding;GO:0004497-monooxygenase activity;GO:0016705-oxidoreductase activity, acting on paired donors, with incorporation or reduction of molecular oxygen;	-	-
contig3654	181	T	-	Y	-	22	-	73	-	30	-	10	-	8	-	80.00	-	A:0,G:0,T:2,C:8,N(*):0	-	1	-	9	-	0	-	8	-	Heterozygous	Cytochrome P450	tr|B9IGU2|B9IGU2_POPTR	1033	328	3694	Populus trichocarpa (Western balsam poplar) (Populus balsamifera subsp. trichocarpa)	B9IGU2	CYP71AN3 POPTRDRAFT_577189	-	GO:0020037-heme binding;GO:0004497-monooxygenase activity;GO:0016705-oxidoreductase activity, acting on paired donors, with incorporation or reduction of molecular oxygen;	-	-
contig3654	187	C	-	Y	-	17	-	68	-	30	-	10	-	8	-	80.00	-	A:0,G:0,T:8,C:2,N(*):0	-	0	-	10	-	0	-	8	-	Heterozygous	Cytochrome P450	tr|B9IGU2|B9IGU2_POPTR	1033	328	3694	Populus trichocarpa (Western balsam poplar) (Populus balsamifera subsp. trichocarpa)	B9IGU2	CYP71AN3 POPTRDRAFT_577189	-	GO:0020037-heme binding;GO:0004497-monooxygenase activity;GO:0016705-oxidoreductase activity, acting on paired donors, with incorporation or reduction of molecular oxygen;	-	-
contig3654	202	C	-	Y	-	42	-	42	-	36	-	11	-	5	-	45.45	-	A:0,G:0,T:5,C:6,N(*):0	-	2	-	9	-	0	-	5	-	Heterozygous	Cytochrome P450	tr|B9IGU2|B9IGU2_POPTR	1033	328	3694	Populus trichocarpa (Western balsam poplar) (Populus balsamifera subsp. trichocarpa)	B9IGU2	CYP71AN3 POPTRDRAFT_577189	-	GO:0020037-heme binding;GO:0004497-monooxygenase activity;GO:0016705-oxidoreductase activity, acting on paired donors, with incorporation or reduction of molecular oxygen;	-	-
contig3654	444	A	-	T	-	1	-	1	-	1	-	15	-	11	-	73.33	-	A:4,G:0,T:11,C:0,N(*):0	-	15	-	0	-	11	-	0	-	Homozygous	Cytochrome P450	tr|B9IGU2|B9IGU2_POPTR	1033	328	3694	Populus trichocarpa (Western balsam poplar) (Populus balsamifera subsp. trichocarpa)	B9IGU2	CYP71AN3 POPTRDRAFT_577189	-	GO:0020037-heme binding;GO:0004497-monooxygenase activity;GO:0016705-oxidoreductase activity, acting on paired donors, with incorporation or reduction of molecular oxygen;	-	-
contig3654	448	T	-	A	-	1	-	1	-	1	-	16	-	11	-	68.75	-	A:11,G:0,T:5,C:0,N(*):0	-	16	-	0	-	11	-	0	-	Homozygous	Cytochrome P450	tr|B9IGU2|B9IGU2_POPTR	1033	328	3694	Populus trichocarpa (Western balsam poplar) (Populus balsamifera subsp. trichocarpa)	B9IGU2	CYP71AN3 POPTRDRAFT_577189	-	GO:0020037-heme binding;GO:0004497-monooxygenase activity;GO:0016705-oxidoreductase activity, acting on paired donors, with incorporation or reduction of molecular oxygen;	-	-
contig3654	462	T	-	C	-	0	-	0	-	1	-	28	-	18	-	64.29	-	A:0,G:0,T:10,C:18,N(*):0	-	27	-	1	-	18	-	0	-	Homozygous	Cytochrome P450	tr|B9IGU2|B9IGU2_POPTR	1033	328	3694	Populus trichocarpa (Western balsam poplar) (Populus balsamifera subsp. trichocarpa)	B9IGU2	CYP71AN3 POPTRDRAFT_577189	-	GO:0020037-heme binding;GO:0004497-monooxygenase activity;GO:0016705-oxidoreductase activity, acting on paired donors, with incorporation or reduction of molecular oxygen;	-	-
contig3654	505	G	T	-	1	-	1	-	8	-	67	-	31	-	46.27	-	A:0,G:36,T:4,C:27,N(*):0	-	59	-	8	-	27	-	4	-	Homozygous	-	Cytochrome P450	tr|B9IGU2|B9IGU2_POPTR	1033	328	3694	Populus trichocarpa (Western balsam poplar) (Populus balsamifera subsp. trichocarpa)	B9IGU2	CYP71AN3 POPTRDRAFT_577189	-	GO:0020037-heme binding;GO:0004497-monooxygenase activity;GO:0016705-oxidoreductase activity, acting on paired donors, with incorporation or reduction of molecular oxygen;	-	-
contig3654	516	T	-	A	-	1	-	1	-	1	-	71	-	50	-	70.42	-	A:50,G:0,T:21,C:0,N(*):0	-	63	-	8	-	46	-	4	-	Homozygous	Cytochrome P450	tr|B9IGU2|B9IGU2_POPTR	1033	328	3694	Populus trichocarpa (Western balsam poplar) (Populus balsamifera subsp. trichocarpa)	B9IGU2	CYP71AN3 POPTRDRAFT_577189	-	GO:0020037-heme binding;GO:0004497-monooxygenase activity;GO:0016705-oxidoreductase activity, acting on paired donors, with incorporation or reduction of molecular oxygen;	-	-
contig3654	523	C	-	T	-	1	-	1	-	1	-	69	-	48	-	69.57	-	A:0,G:0,T:48,C:21,N(*):0	-	61	-	8	-	44	-	4	-	Homozygous	Cytochrome P450	tr|B9IGU2|B9IGU2_POPTR	1033	328	3694	Populus trichocarpa (Western balsam poplar) (Populus balsamifera subsp. trichocarpa)	B9IGU2	CYP71AN3 POPTRDRAFT_577189	-	GO:0020037-heme binding;GO:0004497-monooxygenase activity;GO:0016705-oxidoreductase activity, acting on paired donors, with incorporation or reduction of molecular oxygen;	-	-
contig3654	527	*	-	+TC	-	866	-	1109	-	1	-	71	-	27	-	38.03	-	-	-	62	-	9	-	23	-	4	-	Heterozygous	Cytochrome P450	tr|B9IGU2|B9IGU2_POPTR	1033	328	3694	Populus trichocarpa (Western balsam poplar) (Populus balsamifera subsp. trichocarpa)	B9IGU2	CYP71AN3 POPTRDRAFT_577189	-	GO:0020037-heme binding;GO:0004497-monooxygenase activity;GO:0016705-oxidoreductase activity, acting on paired donors, with incorporation or reduction of molecular oxygen;	-	-
contig3654	530	*	-T	-T	1210	665	2114	2597	2	1	67	59	16	19	23.88	32.20	-	-	56	49	9	8	13	17	3	2	Homozygous	Homozygous	Cytochrome P450	tr|B9IGU2|B9IGU2_POPTR	1033	328	3694	Populus trichocarpa (Western balsam poplar) (Populus balsamifera subsp. trichocarpa)	B9IGU2	CYP71AN3 POPTRDRAFT_577189	-	GO:0020037-heme binding;GO:0004497-monooxygenase activity;GO:0016705-oxidoreductase activity, acting on paired donors, with incorporation or reduction of molecular oxygen;	-	-
contig3654	531	*	-G	-G	1164	628	2026	2600	2	1	66	58	15	18	22.73	31.03	-	-	42	33	8	6	15	16	0	2	Homozygous	Homozygous	Cytochrome P450	tr|B9IGU2|B9IGU2_POPTR	1033	328	3694	Populus trichocarpa (Western balsam poplar) (Populus balsamifera subsp. trichocarpa)	B9IGU2	CYP71AN3 POPTRDRAFT_577189	-	GO:0020037-heme binding;GO:0004497-monooxygenase activity;GO:0016705-oxidoreductase activity, acting on paired donors, with incorporation or reduction of molecular oxygen;	-	-
contig3654	533	*	-C	-C	1278	554	1992	2606	2	1	68	56	15	18	22.06	32.14	-	-	55	48	13	8	15	16	0	2	Homozygous	Homozygous	Cytochrome P450	tr|B9IGU2|B9IGU2_POPTR	1033	328	3694	Populus trichocarpa (Western balsam poplar) (Populus balsamifera subsp. trichocarpa)	B9IGU2	CYP71AN3 POPTRDRAFT_577189	-	GO:0020037-heme binding;GO:0004497-monooxygenase activity;GO:0016705-oxidoreductase activity, acting on paired donors, with incorporation or reduction of molecular oxygen;	-	-
contig3654	586	T	C	-	3	-	3	-	3	-	118	-	35	-	29.66	-	A:0,G:0,T:83,C:35,N(*):0	-	80	-	38	-	23	-	12	-	Homozygous	-	Cytochrome P450	tr|B9IGU2|B9IGU2_POPTR	1033	328	3694	Populus trichocarpa (Western balsam poplar) (Populus balsamifera subsp. trichocarpa)	B9IGU2	CYP71AN3 POPTRDRAFT_577189	-	GO:0020037-heme binding;GO:0004497-monooxygenase activity;GO:0016705-oxidoreductase activity, acting on paired donors, with incorporation or reduction of molecular oxygen;	-	-
contig3654	739	A	G	-	1	-	1	-	1	-	128	-	43	-	33.59	-	A:85,G:43,T:0,C:0,N(*):0	-	68	-	60	-	25	-	18	-	Homozygous	-	Cytochrome P450	tr|B9IGU2|B9IGU2_POPTR	1033	328	3694	Populus trichocarpa (Western balsam poplar) (Populus balsamifera subsp. trichocarpa)	B9IGU2	CYP71AN3 POPTRDRAFT_577189	-	GO:0020037-heme binding;GO:0004497-monooxygenase activity;GO:0016705-oxidoreductase activity, acting on paired donors, with incorporation or reduction of molecular oxygen;	-	-
contig15688	344	T	A	A	5	25	5	25	1	1	13	11	8	11	61.54	100.00	A:8,G:0,T:5,C:0,N(*):0	A:11,G:0,T:0,C:0,N(*):0	8	5	5	6	3	5	5	6	Homozygous	Homozygous	Predicted protein	tr|B9ID67|B9ID67_POPTR	781	65	3694	Populus trichocarpa (Western balsam poplar) (Populus balsamifera subsp. trichocarpa)	B9ID67	POPTRDRAFT_667013	-	-	GO:0007186-G-protein coupled receptor signaling pathway;	GO:0005834-heterotrimeric G-protein complex;
contig12428	632	T	-	A	-	60	-	60	-	44	-	11	-	11	-	100.00	-	A:11,G:0,T:0,C:0,N(*):0	-	10	-	1	-	10	-	1	-	Homozygous	Putative uncharacterized protein	tr|F6H088|F6H088_VITVI	862	184	29760	Vitis vinifera (Grape)	F6H088	VIT_18s0001g14230	-	GO:0005524-ATP binding;	-	-
contig157	186	C	T	-	11	-	11	-	6	-	140	-	65	-	46.43	-	A:0,G:0,T:65,C:75,N(*):0	-	126	-	14	-	57	-	8	-	Homozygous	-	Protein binding protein, putative	tr|B9R9G5|B9R9G5_RICCO	865	185	3988	Ricinus communis (Castor bean)	B9R9G5	RCOM_1497090	-	GO:0051087-chaperone binding;	-	-
contig157	686	A	-	G	-	11	-	11	-	1	-	34	-	34	-	100.00	-	A:0,G:34,T:0,C:0,N(*):0	-	4	-	30	-	4	-	30	-	Homozygous	Protein binding protein, putative	tr|B9R9G5|B9R9G5_RICCO	865	185	3988	Ricinus communis (Castor bean)	B9R9G5	RCOM_1497090	-	GO:0051087-chaperone binding;	-	-
contig7170	220	T	-	C	-	108	-	108	-	44	-	27	-	27	-	100.00	-	A:0,G:0,T:0,C:27,N(*):0	-	12	-	15	-	12	-	15	-	Homozygous	Bromodomain-containing protein	tr|B9R8P3|B9R8P3_RICCO	1813	543	3988	Ricinus communis (Castor bean)	B9R8P3	RCOM_1601220	-	-	-	-
contig7170	468	T	-	C	-	90	-	90	-	44	-	21	-	21	-	100.00	-	A:0,G:0,T:0,C:21,N(*):0	-	12	-	9	-	12	-	9	-	Homozygous	Bromodomain-containing protein	tr|B9R8P3|B9R8P3_RICCO	1813	543	3988	Ricinus communis (Castor bean)	B9R8P3	RCOM_1601220	-	-	-	-
contig7170	678	C	-	G	-	70	-	111	-	44	-	29	-	29	-	100.00	-	A:1,G:28,T:0,C:0,N(*):0	-	19	-	10	-	19	-	10	-	Homozygous	Bromodomain-containing protein	tr|B9R8P3|B9R8P3_RICCO	1813	543	3988	Ricinus communis (Castor bean)	B9R8P3	RCOM_1601220	-	-	-	-
contig7170	911	G	-	T	-	72	-	72	-	44	-	15	-	15	-	100.00	-	A:0,G:0,T:15,C:0,N(*):0	-	13	-	2	-	13	-	2	-	Homozygous	Bromodomain-containing protein	tr|B9R8P3|B9R8P3_RICCO	1813	543	3988	Ricinus communis (Castor bean)	B9R8P3	RCOM_1601220	-	-	-	-
contig7170	1414	G	-	A	-	66	-	66	-	44	-	13	-	13	-	100.00	-	A:13,G:0,T:0,C:0,N(*):0	-	3	-	10	-	3	-	10	-	Homozygous	Bromodomain-containing protein	tr|B9R8P3|B9R8P3_RICCO	1813	543	3988	Ricinus communis (Castor bean)	B9R8P3	RCOM_1601220	-	-	-	-
contig43194	334	*	+A	+A	127	4	6087	5359	22	21	185	161	167	148	90.27	91.93	-	-	118	95	67	66	104	86	63	61	Homozygous	Homozygous	-	-	-	-	-	-	-	-	-	-	-	-
contig43194	416	A	W	W	7	102	214	228	22	23	230	268	178	172	77.39	64.18	A:52,G:0,T:178,C:0,N(*):0	A:96,G:0,T:172,C:0,N(*):0	143	180	87	88	102	100	76	72	Heterozygous	Heterozygous	-	-	-	-	-	-	-	-	-	-	-	-
contig43194	428	C	Y	Y	71	164	228	228	22	23	256	299	181	174	70.70	58.19	A:0,G:0,T:181,C:75,N(*):0	A:0,G:0,T:174,C:125,N(*):0	180	215	76	84	116	109	65	65	Heterozygous	Heterozygous	-	-	-	-	-	-	-	-	-	-	-	-
contig43194	449	T	A	W	86	181	255	228	20	22	219	258	163	154	74.43	59.69	A:163,G:0,T:55,C:0,N(*):1	A:154,G:0,T:104,C:0,N(*):0	154	184	64	74	100	97	63	57	Homozygous	Heterozygous	-	-	-	-	-	-	-	-	-	-	-	-
contig43194	465	C	-	Y	-	228	-	228	-	22	-	348	-	182	-	52.30	-	A:0,G:0,T:182,C:166,N(*):0	-	222	-	126	-	95	-	87	-	Heterozygous	-	-	-	-	-	-	-	-	-	-	-	-
contig43194	491	C	M	M	160	175	160	175	17	21	244	272	135	127	55.33	46.69	A:135,G:0,T:0,C:107,N(*):2	A:127,G:0,T:0,C:143,N(*):2	107	113	135	157	38	37	97	90	Heterozygous	Heterozygous	-	-	-	-	-	-	-	-	-	-	-	-
contig43194	522	C	Y	Y	68	32	68	32	14	19	149	180	86	70	57.72	38.89	A:0,G:0,T:86,C:63,N(*):0	A:0,G:0,T:70,C:110,N(*):0	25	41	124	139	8	10	78	60	Heterozygous	Heterozygous	-	-	-	-	-	-	-	-	-	-	-	-
contig43194	566	C	A	A	115	18	115	18	18	18	123	125	119	108	96.75	86.40	A:119,G:0,T:0,C:4,N(*):0	A:107,G:0,T:1,C:17,N(*):0	5	9	118	116	4	3	115	105	Homozygous	Homozygous	-	-	-	-	-	-	-	-	-	-	-	-
contig43194	570	G	A	A	83	25	83	25	18	18	121	124	113	108	93.39	87.10	A:113,G:8,T:0,C:0,N(*):0	A:108,G:16,T:0,C:0,N(*):0	5	9	116	115	3	3	110	105	Homozygous	Homozygous	-	-	-	-	-	-	-	-	-	-	-	-
contig43194	575	T	C	C	141	103	141	104	22	22	140	141	134	124	95.71	87.94	A:0,G:0,T:6,C:134,N(*):0	A:0,G:0,T:17,C:124,N(*):0	5	10	135	131	4	4	130	120	Homozygous	Homozygous	-	-	-	-	-	-	-	-	-	-	-	-
contig43194	589	A	R	R	89	71	89	71	25	25	149	145	79	59	53.02	40.69	A:70,G:79,T:0,C:0,N(*):0	A:86,G:59,T:0,C:0,N(*):0	3	12	146	133	0	0	79	59	Heterozygous	Heterozygous	-	-	-	-	-	-	-	-	-	-	-	-
contig43194	607	G	R	R	6	36	6	36	26	28	138	143	34	40	24.64	27.97	A:34,G:104,T:0,C:0,N(*):0	A:40,G:103,T:0,C:0,N(*):0	2	11	136	132	0	0	34	40	Heterozygous	Heterozygous	-	-	-	-	-	-	-	-	-	-	-	-
contig43194	622	C	Y	Y	131	110	131	110	36	35	60	74	25	25	41.67	33.78	A:0,G:0,T:25,C:35,N(*):0	A:0,G:0,T:25,C:49,N(*):0	7	16	53	58	0	0	25	25	Heterozygous	Heterozygous	-	-	-	-	-	-	-	-	-	-	-	-
contig43194	623	C	S	S	133	98	133	98	36	35	59	80	25	25	42.37	31.25	A:0,G:25,T:0,C:34,N(*):0	A:0,G:25,T:0,C:55,N(*):0	6	22	53	58	0	0	25	25	Heterozygous	Heterozygous	-	-	-	-	-	-	-	-	-	-	-	-
contig43194	629	C	Y	Y	20	23	60	182	36	35	55	82	41	46	74.55	56.10	A:14,G:0,T:27,C:14,N(*):0	A:17,G:0,T:29,C:36,N(*):0	5	21	50	61	0	0	41	46	Heterozygous	Heterozygous	-	-	-	-	-	-	-	-	-	-	-	-
contig43194	651	T	Y	Y	83	133	137	133	32	33	21	56	13	23	61.90	41.07	A:0,G:0,T:8,C:13,N(*):0	A:0,G:0,T:33,C:23,N(*):0	6	24	15	32	0	0	13	23	Heterozygous	Heterozygous	-	-	-	-	-	-	-	-	-	-	-	-
contig43194	658	T	Y	Y	78	134	150	134	33	34	23	53	15	22	65.22	41.51	A:0,G:0,T:8,C:15,N(*):0	A:0,G:0,T:31,C:22,N(*):0	6	22	17	31	0	0	15	22	Heterozygous	Heterozygous	-	-	-	-	-	-	-	-	-	-	-	-
contig43194	685	A	R	R	101	116	145	116	35	34	19	44	11	18	57.89	40.91	A:8,G:11,T:0,C:0,N(*):0	A:26,G:18,T:0,C:0,N(*):0	6	17	13	27	0	0	11	18	Heterozygous	Heterozygous	-	-	-	-	-	-	-	-	-	-	-	-
contig43194	686	C	Y	-	133	-	133	-	37	-	18	-	9	-	50.00	-	A:0,G:0,T:9,C:9,N(*):0	-	4	-	14	-	0	-	9	-	Heterozygous	-	-	-	-	-	-	-	-	-	-	-	-	-
contig43194	704	C	M	-	112	-	112	-	36	-	29	-	10	-	34.48	-	A:10,G:0,T:0,C:19,N(*):0	-	11	-	18	-	0	-	10	-	Heterozygous	-	-	-	-	-	-	-	-	-	-	-	-	-
contig43194	717	T	Y	-	91	-	91	-	35	-	27	-	9	-	33.33	-	A:0,G:0,T:18,C:9,N(*):0	-	14	-	13	-	0	-	9	-	Heterozygous	-	-	-	-	-	-	-	-	-	-	-	-	-
contig43194	727	G	S	-	82	-	82	-	36	-	27	-	8	-	29.63	-	A:0,G:19,T:0,C:8,N(*):0	-	15	-	12	-	0	-	8	-	Heterozygous	-	-	-	-	-	-	-	-	-	-	-	-	-
contig43194	835	T	W	K	16	4	37	38	23	28	65	89	46	40	70.77	44.94	A:37,G:9,T:19,C:0,N(*):0	A:26,G:14,T:49,C:0,N(*):0	57	58	8	31	46	39	0	1	Heterozygous	Heterozygous	-	-	-	-	-	-	-	-	-	-	-	-
contig43194	895	C	-	Y	-	49	-	49	-	23	-	73	-	51	-	69.86	-	A:0,G:0,T:51,C:22,N(*):0	-	10	-	63	-	10	-	41	-	Heterozygous	-	-	-	-	-	-	-	-	-	-	-	-
contig43194	922	*	+G	-	897	-	985	-	22	-	59	-	16	-	27.12	-	-	-	0	-	59	-	0	-	11	-	Homozygous	-	-	-	-	-	-	-	-	-	-	-	-	-
contig43194	923	*	+G	+G	860	995	988	1246	22	24	58	69	13	15	22.41	21.74	-	-	0	3	58	66	0	0	13	15	Homozygous	Homozygous	-	-	-	-	-	-	-	-	-	-	-	-
contig43194	931	A	-	R	-	44	-	44	-	27	-	52	-	34	-	65.38	-	A:18,G:34,T:0,C:0,N(*):0	-	2	-	50	-	2	-	32	-	Heterozygous	-	-	-	-	-	-	-	-	-	-	-	-
contig43194	939	G	-	R	-	30	-	30	-	28	-	41	-	25	-	60.98	-	A:24,G:16,T:1,C:0,N(*):0	-	0	-	41	-	0	-	25	-	Heterozygous	-	-	-	-	-	-	-	-	-	-	-	-
contig60561	35	T	K	-	75	-	75	-	44	-	17	-	5	-	29.41	-	A:0,G:5,T:12,C:0,N(*):0	-	16	-	1	-	5	-	0	-	Heterozygous	-	-	-	-	-	-	-	-	-	-	-	-	-
contig60561	41	T	K	-	105	-	105	-	44	-	16	-	7	-	43.75	-	A:0,G:6,T:9,C:1,N(*):0	-	15	-	1	-	7	-	0	-	Heterozygous	-	-	-	-	-	-	-	-	-	-	-	-	-
contig1930	41	C	S	G	124	69	124	69	41	43	15	14	6	14	40.00	100.00	A:0,G:6,T:0,C:9,N(*):0	A:0,G:14,T:0,C:0,N(*):0	7	13	8	1	2	13	4	1	Heterozygous	Homozygous	Uricase	tr|Q9FRY6|Q9FRY6_LOTJA	1155	304	34305	Lotus japonicus	Q9FRY6	LjUr	Purine metabolism; urate degradation; (S)-allantoin from urate: step 1/3.	GO:0004846-urate oxidase activity;	GO:0006144-purine base metabolic process;	-
contig1930	1085	G	R	A	228	255	228	255	43	44	217	114	101	113	46.54	99.12	A:101,G:116,T:0,C:0,N(*):0	A:113,G:1,T:0,C:0,N(*):0	73	31	144	83	31	30	70	83	Heterozygous	Homozygous	Uricase	tr|Q9FRY6|Q9FRY6_LOTJA	1155	304	34305	Lotus japonicus	Q9FRY6	LjUr	Purine metabolism; urate degradation; (S)-allantoin from urate: step 1/3.	GO:0004846-urate oxidase activity;	GO:0006144-purine base metabolic process;	-
contig42632	90	A	M	-	145	-	145	-	44	-	22	-	9	-	40.91	-	A:13,G:0,T:0,C:9,N(*):0	-	22	-	0	-	9	-	0	-	Heterozygous	-	Predicted protein	tr|B9GSK1|B9GSK1_POPTR	1641	373	3694	Populus trichocarpa (Western balsam poplar) (Populus balsamifera subsp. trichocarpa)	B9GSK1	POPTRDRAFT_798547	-	GO:0003677-DNA binding;	-	-
contig42632	1302	C	M	-	228	-	228	-	44	-	53	-	18	-	33.96	-	A:18,G:0,T:0,C:35,N(*):0	-	28	-	25	-	10	-	8	-	Heterozygous	-	Predicted protein	tr|B9GSK1|B9GSK1_POPTR	1641	373	3694	Populus trichocarpa (Western balsam poplar) (Populus balsamifera subsp. trichocarpa)	B9GSK1	POPTRDRAFT_798547	-	GO:0003677-DNA binding;	-	-
contig42632	1484	T	W	-	228	-	228	-	44	-	39	-	12	-	30.77	-	A:12,G:0,T:27,C:0,N(*):0	-	12	-	27	-	5	-	7	-	Heterozygous	-	Predicted protein	tr|B9GSK1|B9GSK1_POPTR	1641	373	3694	Populus trichocarpa (Western balsam poplar) (Populus balsamifera subsp. trichocarpa)	B9GSK1	POPTRDRAFT_798547	-	GO:0003677-DNA binding;	-	-
contig24454	138	G	S	-	228	-	228	-	44	-	235	-	89	-	37.87	-	A:0,G:146,T:0,C:89,N(*):0	-	210	-	25	-	84	-	5	-	Heterozygous	-	Putative uncharacterized protein	tr|A9PF16|A9PF16_POPTR	1161	133	3694	Populus trichocarpa (Western balsam poplar) (Populus balsamifera subsp. trichocarpa)	A9PF16	-	-	GO:0005198-structural molecule activity;	-	-
contig48676	66	T	W	-	228	-	228	-	43	-	29	-	13	-	44.83	-	A:13,G:0,T:16,C:0,N(*):0	-	20	-	9	-	9	-	4	-	Heterozygous	-	-	-	-	-	-	-	-	-	-	-	-	-
contig48676	376	C	M	-	214	-	214	-	44	-	36	-	11	-	30.56	-	A:11,G:0,T:0,C:25,N(*):0	-	26	-	10	-	8	-	3	-	Heterozygous	-	-	-	-	-	-	-	-	-	-	-	-	-
contig902	304	*	+A	-	1593	-	1593	-	1	-	123	-	21	-	17.07	-	-	-	67	-	55	-	14	-	7	-	Homozygous	-	Calcium-dependent protein kinase, putative	tr|B9S6N9|B9S6N9_RICCO	1261	209	3988	Ricinus communis (Castor bean)	B9S6N9	RCOM_0870530	-	GO:0005524-ATP binding;GO:0005509-calcium ion binding;	-	-
contig50925	255	G	R	-	211	-	211	-	44	-	23	-	9	-	39.13	-	A:9,G:14,T:0,C:0,N(*):0	-	10	-	13	-	3	-	6	-	Heterozygous	-	-	-	-	-	-	-	-	-	-	-	-	-
contig50925	293	C	S	-	186	-	186	-	44	-	20	-	8	-	40.00	-	A:0,G:8,T:0,C:12,N(*):0	-	4	-	16	-	2	-	6	-	Heterozygous	-	-	-	-	-	-	-	-	-	-	-	-	-
contig7868	446	C	G	-	40	-	66	-	24	-	16	-	13	-	81.25	-	A:0,G:13,T:0,C:3,N(*):0	-	0	-	16	-	0	-	13	-	Homozygous	-	-	-	-	-	-	-	-	-	-	-	-	-
contig7868	457	A	G	-	33	-	54	-	27	-	10	-	9	-	90.00	-	A:1,G:9,T:0,C:0,N(*):0	-	0	-	10	-	0	-	9	-	Homozygous	-	-	-	-	-	-	-	-	-	-	-	-	-
contig51035	319	T	Y	-	39	-	87	-	42	-	10	-	7	-	70.00	-	A:0,G:0,T:3,C:7,N(*):0	-	7	-	3	-	5	-	2	-	Heterozygous	-	-	-	-	-	-	-	-	-	-	-	-	-
contig52174	186	T	G	K	135	120	135	120	44	44	36	30	36	7	100.00	23.33	A:0,G:36,T:0,C:0,N(*):0	A:0,G:7,T:23,C:0,N(*):0	17	16	19	14	17	6	19	1	Homozygous	Heterozygous	-	-	-	-	-	-	-	-	-	-	-	-
contig52174	269	G	-	S	-	137	-	137	-	44	-	20	-	8	-	40.00	-	A:0,G:12,T:0,C:8,N(*):0	-	1	-	19	-	0	-	8	-	Heterozygous	-	-	-	-	-	-	-	-	-	-	-	-
contig43810	210	C	-	T	-	52	-	57	-	18	-	39	-	11	-	28.21	-	A:0,G:0,T:11,C:28,N(*):0	-	8	-	31	-	7	-	4	-	Homozygous	-	-	-	-	-	-	-	-	-	-	-	-
contig43810	213	A	-	C	-	52	-	60	-	18	-	39	-	11	-	28.21	-	A:28,G:0,T:0,C:11,N(*):0	-	8	-	31	-	7	-	4	-	Homozygous	-	-	-	-	-	-	-	-	-	-	-	-
contig30217	178	C	-	A	-	57	-	57	-	44	-	10	-	10	-	100.00	-	A:10,G:0,T:0,C:0,N(*):0	-	6	-	4	-	6	-	4	-	Homozygous	Transcription factor, putative	tr|B9RNB4|B9RNB4_RICCO	730	62	3988	Ricinus communis (Castor bean)	B9RNB4	RCOM_1346460	-	-	-	-
contig43329	1777	G	T	-	13	-	13	-	1	-	71	-	71	-	100.00	-	A:0,G:0,T:71,C:0,N(*):0	-	35	-	36	-	35	-	36	-	Homozygous	-	-	-	-	-	-	-	-	-	-	-	-	-
contig43329	2392	A	G	-	13	-	13	-	1	-	77	-	77	-	100.00	-	A:0,G:77,T:0,C:0,N(*):0	-	36	-	41	-	36	-	41	-	Homozygous	-	-	-	-	-	-	-	-	-	-	-	-	-
contig43329	2658	A	G	-	101	-	101	-	9	-	134	-	134	-	100.00	-	A:0,G:134,T:0,C:0,N(*):0	-	67	-	67	-	67	-	67	-	Homozygous	-	-	-	-	-	-	-	-	-	-	-	-	-
contig43329	3330	A	G	-	16	-	16	-	1	-	128	-	128	-	100.00	-	A:0,G:128,T:0,C:0,N(*):0	-	49	-	79	-	49	-	79	-	Homozygous	-	-	-	-	-	-	-	-	-	-	-	-	-
contig43329	3632	T	C	-	18	-	18	-	1	-	19	-	19	-	100.00	-	A:0,G:0,T:0,C:19,N(*):0	-	2	-	17	-	2	-	17	-	Homozygous	-	-	-	-	-	-	-	-	-	-	-	-	-
contig43222	351	C	G	-	84	-	84	-	44	-	19	-	19	-	100.00	-	A:0,G:19,T:0,C:0,N(*):0	-	6	-	13	-	6	-	13	-	Homozygous	-	-	-	-	-	-	-	-	-	-	-	-	-
contig110	2219	A	-	T	-	20	-	20	-	1	-	38	-	38	-	100.00	-	A:0,G:0,T:38,C:0,N(*):0	-	20	-	18	-	20	-	18	-	Homozygous	Putative uncharacterized protein	tr|F6GXA3|F6GXA3_VITVI	4443	509	29760	Vitis vinifera (Grape)	F6GXA3	VIT_11s0052g01840	-	GO:0004143-diacylglycerol kinase activity;	GO:0007205-activation of protein kinase C activity by G-protein coupled receptor protein signaling pathway;	-
contig474	200	*	-AT	-	1816	-	1816	-	39	-	66	-	27	-	40.91	-	-	-	14	-	52	-	6	-	21	-	Homozygous	-	Phloem calmodulin-like-domain protein kinase PCPK1	tr|Q8LPV9|Q8LPV9_CUCMA	4248	571	3661	Cucurbita maxima (Pumpkin) (Winter squash)	Q8LPV9	-	-	GO:0005524-ATP binding;GO:0005509-calcium ion binding;	-	-
contig474	1838	T	-	C	-	31	-	31	-	1	-	258	-	258	-	100.00	-	A:0,G:0,T:0,C:258,N(*):0	-	148	-	110	-	148	-	110	-	Homozygous	Phloem calmodulin-like-domain protein kinase PCPK1	tr|Q8LPV9|Q8LPV9_CUCMA	4248	571	3661	Cucurbita maxima (Pumpkin) (Winter squash)	Q8LPV9	-	-	GO:0005524-ATP binding;GO:0005509-calcium ion binding;	-	-
contig53711	333	A	T	T	51	34	138	73	19	11	49	29	37	16	75.51	55.17	A:12,G:0,T:37,C:0,N(*):0	A:13,G:0,T:16,C:0,N(*):0	35	25	14	4	23	13	14	3	Homozygous	Homozygous	-	-	-	-	-	-	-	-	-	-	-	-
contig53711	600	A	C	C	1	1	1	1	1	1	39	37	34	33	87.18	89.19	A:5,G:0,T:0,C:34,N(*):0	A:4,G:0,T:0,C:33,N(*):0	25	23	14	14	24	23	10	10	Homozygous	Homozygous	-	-	-	-	-	-	-	-	-	-	-	-
contig53711	624	C	T	T	2	2	2	2	1	1	53	40	48	36	90.57	90.00	A:0,G:0,T:48,C:5,N(*):0	A:0,G:0,T:36,C:4,N(*):0	30	22	23	18	30	22	18	14	Homozygous	Homozygous	-	-	-	-	-	-	-	-	-	-	-	-
contig56948	117	C	M	-	119	-	119	-	30	-	32	-	17	-	53.12	-	A:16,G:0,T:1,C:15,N(*):0	-	32	-	0	-	17	-	0	-	Heterozygous	-	-	-	-	-	-	-	-	-	-	-	-	-
contig56948	146	T	Y	-	107	-	107	-	27	-	32	-	18	-	56.25	-	A:0,G:0,T:14,C:18,N(*):0	-	29	-	3	-	16	-	2	-	Heterozygous	-	-	-	-	-	-	-	-	-	-	-	-	-
contig54716	1628	*	-GTGC	-	790	-	1094	-	44	-	28	-	10	-	35.71	-	-	-	0	-	22	-	0	-	10	-	Homozygous	-	-	-	-	-	-	-	-	-	-	-	-	-
contig42348	584	G	A	-	57	-	57	-	44	-	10	-	10	-	100.00	-	A:10,G:0,T:0,C:0,N(*):0	-	5	-	5	-	5	-	5	-	Homozygous	-	Putative uncharacterized protein	tr|F6HKX9|F6HKX9_VITVI	3608	421	29760	Vitis vinifera (Grape)	F6HKX9	VIT_08s0007g01650	-	-	-	-
contig42348	1527	*	+T	-	187	-	1267	-	44	-	45	-	28	-	62.22	-	-	-	18	-	27	-	10	-	18	-	Homozygous	-	Putative uncharacterized protein	tr|F6HKX9|F6HKX9_VITVI	3608	421	29760	Vitis vinifera (Grape)	F6HKX9	VIT_08s0007g01650	-	-	-	-
contig42348	1662	*	-T	-	83	-	507	-	44	-	15	-	5	-	33.33	-	-	-	1	-	12	-	0	-	5	-	Homozygous	-	Putative uncharacterized protein	tr|F6HKX9|F6HKX9_VITVI	3608	421	29760	Vitis vinifera (Grape)	F6HKX9	VIT_08s0007g01650	-	-	-	-
contig42348	1827	G	A	-	255	-	255	-	44	-	87	-	87	-	100.00	-	A:87,G:0,T:0,C:0,N(*):0	-	70	-	17	-	70	-	17	-	Homozygous	-	Putative uncharacterized protein	tr|F6HKX9|F6HKX9_VITVI	3608	421	29760	Vitis vinifera (Grape)	F6HKX9	VIT_08s0007g01650	-	-	-	-
contig42348	1874	T	C	-	255	-	255	-	44	-	81	-	81	-	100.00	-	A:0,G:0,T:0,C:81,N(*):0	-	48	-	33	-	48	-	33	-	Homozygous	-	Putative uncharacterized protein	tr|F6HKX9|F6HKX9_VITVI	3608	421	29760	Vitis vinifera (Grape)	F6HKX9	VIT_08s0007g01650	-	-	-	-
contig42348	2083	A	G	-	255	-	255	-	44	-	189	-	189	-	100.00	-	A:0,G:189,T:0,C:0,N(*):0	-	69	-	120	-	69	-	120	-	Homozygous	-	Putative uncharacterized protein	tr|F6HKX9|F6HKX9_VITVI	3608	421	29760	Vitis vinifera (Grape)	F6HKX9	VIT_08s0007g01650	-	-	-	-
contig45796	526	A	W	-	228	-	228	-	44	-	56	-	34	-	60.71	-	A:22,G:0,T:34,C:0,N(*):0	-	40	-	16	-	24	-	10	-	Heterozygous	-	-	-	-	-	-	-	-	-	-	-	-	-
contig42116	376	A	G	-	1	-	1	-	2	-	81	-	52	-	64.20	-	A:29,G:52,T:0,C:0,N(*):0	-	44	-	37	-	28	-	24	-	Homozygous	-	Putative uncharacterized protein	tr|B9RUB6|B9RUB6_RICCO	1397	342	3988	Ricinus communis (Castor bean)	B9RUB6	RCOM_0851380	-	-	-	-
contig42116	389	A	G	-	10	-	10	-	5	-	80	-	48	-	60.00	-	A:32,G:48,T:0,C:0,N(*):0	-	44	-	36	-	26	-	22	-	Homozygous	-	Putative uncharacterized protein	tr|B9RUB6|B9RUB6_RICCO	1397	342	3988	Ricinus communis (Castor bean)	B9RUB6	RCOM_0851380	-	-	-	-
contig42116	390	C	A	-	11	-	11	-	5	-	80	-	48	-	60.00	-	A:48,G:0,T:0,C:32,N(*):0	-	44	-	36	-	26	-	22	-	Homozygous	-	Putative uncharacterized protein	tr|B9RUB6|B9RUB6_RICCO	1397	342	3988	Ricinus communis (Castor bean)	B9RUB6	RCOM_0851380	-	-	-	-
contig42116	393	T	A	-	10	-	10	-	5	-	80	-	48	-	60.00	-	A:48,G:0,T:32,C:0,N(*):0	-	44	-	36	-	26	-	22	-	Homozygous	-	Putative uncharacterized protein	tr|B9RUB6|B9RUB6_RICCO	1397	342	3988	Ricinus communis (Castor bean)	B9RUB6	RCOM_0851380	-	-	-	-
contig42116	409	T	C	-	7	-	7	-	5	-	69	-	36	-	52.17	-	A:0,G:0,T:33,C:36,N(*):0	-	29	-	40	-	10	-	26	-	Homozygous	-	Putative uncharacterized protein	tr|B9RUB6|B9RUB6_RICCO	1397	342	3988	Ricinus communis (Castor bean)	B9RUB6	RCOM_0851380	-	-	-	-
contig42116	410	T	A	-	9	-	9	-	5	-	67	-	36	-	53.73	-	A:36,G:0,T:31,C:0,N(*):0	-	27	-	40	-	10	-	26	-	Homozygous	-	Putative uncharacterized protein	tr|B9RUB6|B9RUB6_RICCO	1397	342	3988	Ricinus communis (Castor bean)	B9RUB6	RCOM_0851380	-	-	-	-
contig42116	434	C	G	-	13	-	13	-	5	-	87	-	59	-	67.82	-	A:0,G:58,T:1,C:28,N(*):0	-	25	-	62	-	14	-	45	-	Homozygous	-	Putative uncharacterized protein	tr|B9RUB6|B9RUB6_RICCO	1397	342	3988	Ricinus communis (Castor bean)	B9RUB6	RCOM_0851380	-	-	-	-
contig42116	440	A	C	-	8	-	8	-	5	-	78	-	55	-	70.51	-	A:23,G:0,T:0,C:55,N(*):0	-	24	-	54	-	14	-	41	-	Homozygous	-	Putative uncharacterized protein	tr|B9RUB6|B9RUB6_RICCO	1397	342	3988	Ricinus communis (Castor bean)	B9RUB6	RCOM_0851380	-	-	-	-
contig42116	455	T	C	-	1	-	1	-	2	-	78	-	56	-	71.79	-	A:0,G:0,T:22,C:56,N(*):0	-	25	-	53	-	18	-	38	-	Homozygous	-	Putative uncharacterized protein	tr|B9RUB6|B9RUB6_RICCO	1397	342	3988	Ricinus communis (Castor bean)	B9RUB6	RCOM_0851380	-	-	-	-
contig42116	476	T	G	-	7	-	7	-	1	-	58	-	36	-	62.07	-	A:0,G:36,T:22,C:0,N(*):0	-	16	-	42	-	12	-	24	-	Homozygous	-	Putative uncharacterized protein	tr|B9RUB6|B9RUB6_RICCO	1397	342	3988	Ricinus communis (Castor bean)	B9RUB6	RCOM_0851380	-	-	-	-
contig42116	477	A	C	-	5	-	5	-	1	-	59	-	36	-	61.02	-	A:23,G:0,T:0,C:36,N(*):0	-	16	-	43	-	12	-	24	-	Homozygous	-	Putative uncharacterized protein	tr|B9RUB6|B9RUB6_RICCO	1397	342	3988	Ricinus communis (Castor bean)	B9RUB6	RCOM_0851380	-	-	-	-
contig42116	479	C	T	-	6	-	6	-	1	-	58	-	36	-	62.07	-	A:0,G:0,T:36,C:22,N(*):0	-	16	-	42	-	12	-	24	-	Homozygous	-	Putative uncharacterized protein	tr|B9RUB6|B9RUB6_RICCO	1397	342	3988	Ricinus communis (Castor bean)	B9RUB6	RCOM_0851380	-	-	-	-
contig42116	493	A	G	-	1	-	1	-	1	-	64	-	43	-	67.19	-	A:21,G:43,T:0,C:0,N(*):0	-	22	-	42	-	17	-	26	-	Homozygous	-	Putative uncharacterized protein	tr|B9RUB6|B9RUB6_RICCO	1397	342	3988	Ricinus communis (Castor bean)	B9RUB6	RCOM_0851380	-	-	-	-
contig42116	497	T	C	-	3	-	3	-	1	-	54	-	37	-	68.52	-	A:0,G:0,T:17,C:37,N(*):0	-	18	-	36	-	14	-	23	-	Homozygous	-	Putative uncharacterized protein	tr|B9RUB6|B9RUB6_RICCO	1397	342	3988	Ricinus communis (Castor bean)	B9RUB6	RCOM_0851380	-	-	-	-
contig42116	522	T	C	-	1	-	1	-	1	-	34	-	23	-	67.65	-	A:0,G:0,T:11,C:23,N(*):0	-	10	-	24	-	7	-	16	-	Homozygous	-	Putative uncharacterized protein	tr|B9RUB6|B9RUB6_RICCO	1397	342	3988	Ricinus communis (Castor bean)	B9RUB6	RCOM_0851380	-	-	-	-
contig42116	603	G	-	A	-	23	-	34	-	7	-	52	-	27	-	51.92	-	A:27,G:25,T:0,C:0,N(*):0	-	24	-	28	-	11	-	16	-	Homozygous	Putative uncharacterized protein	tr|B9RUB6|B9RUB6_RICCO	1397	342	3988	Ricinus communis (Castor bean)	B9RUB6	RCOM_0851380	-	-	-	-
contig42116	617	G	-	T	-	1	-	1	-	5	-	46	-	17	-	36.96	-	A:0,G:29,T:17,C:0,N(*):0	-	17	-	29	-	3	-	14	-	Homozygous	Putative uncharacterized protein	tr|B9RUB6|B9RUB6_RICCO	1397	342	3988	Ricinus communis (Castor bean)	B9RUB6	RCOM_0851380	-	-	-	-
contig42116	619	T	-	C	-	1	-	1	-	5	-	47	-	17	-	36.17	-	A:0,G:0,T:30,C:17,N(*):0	-	18	-	29	-	3	-	14	-	Homozygous	Putative uncharacterized protein	tr|B9RUB6|B9RUB6_RICCO	1397	342	3988	Ricinus communis (Castor bean)	B9RUB6	RCOM_0851380	-	-	-	-
contig42116	661	T	-	G	-	1	-	1	-	4	-	33	-	9	-	27.27	-	A:0,G:9,T:24,C:0,N(*):0	-	14	-	19	-	3	-	6	-	Homozygous	Putative uncharacterized protein	tr|B9RUB6|B9RUB6_RICCO	1397	342	3988	Ricinus communis (Castor bean)	B9RUB6	RCOM_0851380	-	-	-	-
contig42116	729	A	-	T	-	1	-	1	-	3	-	60	-	20	-	33.33	-	A:40,G:0,T:20,C:0,N(*):0	-	45	-	15	-	13	-	7	-	Homozygous	Putative uncharacterized protein	tr|B9RUB6|B9RUB6_RICCO	1397	342	3988	Ricinus communis (Castor bean)	B9RUB6	RCOM_0851380	-	-	-	-
contig42116	730	T	-	A	-	1	-	1	-	3	-	61	-	20	-	32.79	-	A:20,G:0,T:41,C:0,N(*):0	-	45	-	16	-	13	-	7	-	Homozygous	Putative uncharacterized protein	tr|B9RUB6|B9RUB6_RICCO	1397	342	3988	Ricinus communis (Castor bean)	B9RUB6	RCOM_0851380	-	-	-	-
contig42116	809	*	-GCTT	-	895	-	895	-	1	-	69	-	15	-	21.74	-	-	-	43	-	26	-	10	-	5	-	Homozygous	-	Putative uncharacterized protein	tr|B9RUB6|B9RUB6_RICCO	1397	342	3988	Ricinus communis (Castor bean)	B9RUB6	RCOM_0851380	-	-	-	-
contig42116	969	G	A	-	4	-	4	-	1	-	64	-	28	-	43.75	-	A:28,G:36,T:0,C:0,N(*):0	-	18	-	46	-	9	-	19	-	Homozygous	-	Putative uncharacterized protein	tr|B9RUB6|B9RUB6_RICCO	1397	342	3988	Ricinus communis (Castor bean)	B9RUB6	RCOM_0851380	-	-	-	-
contig42116	988	G	T	-	1	-	1	-	2	-	57	-	24	-	42.11	-	A:0,G:33,T:24,C:0,N(*):0	-	26	-	31	-	12	-	12	-	Homozygous	-	Putative uncharacterized protein	tr|B9RUB6|B9RUB6_RICCO	1397	342	3988	Ricinus communis (Castor bean)	B9RUB6	RCOM_0851380	-	-	-	-
contig42116	999	C	T	-	1	-	1	-	2	-	49	-	20	-	40.82	-	A:0,G:0,T:20,C:29,N(*):0	-	22	-	27	-	9	-	11	-	Homozygous	-	Putative uncharacterized protein	tr|B9RUB6|B9RUB6_RICCO	1397	342	3988	Ricinus communis (Castor bean)	B9RUB6	RCOM_0851380	-	-	-	-
contig42116	1005	A	G	-	1	-	1	-	2	-	44	-	16	-	36.36	-	A:28,G:16,T:0,C:0,N(*):0	-	22	-	22	-	9	-	7	-	Homozygous	-	Putative uncharacterized protein	tr|B9RUB6|B9RUB6_RICCO	1397	342	3988	Ricinus communis (Castor bean)	B9RUB6	RCOM_0851380	-	-	-	-
contig42116	1012	T	A	-	1	-	1	-	2	-	30	-	13	-	43.33	-	A:13,G:0,T:17,C:0,N(*):0	-	19	-	11	-	8	-	5	-	Homozygous	-	Putative uncharacterized protein	tr|B9RUB6|B9RUB6_RICCO	1397	342	3988	Ricinus communis (Castor bean)	B9RUB6	RCOM_0851380	-	-	-	-
contig42116	1020	T	G	-	5	-	5	-	5	-	26	-	13	-	50.00	-	A:0,G:13,T:13,C:0,N(*):0	-	20	-	6	-	11	-	2	-	Homozygous	-	Putative uncharacterized protein	tr|B9RUB6|B9RUB6_RICCO	1397	342	3988	Ricinus communis (Castor bean)	B9RUB6	RCOM_0851380	-	-	-	-
contig42116	1055	A	G	-	7	-	7	-	6	-	22	-	9	-	40.91	-	A:13,G:9,T:0,C:0,N(*):0	-	14	-	8	-	8	-	1	-	Homozygous	-	Putative uncharacterized protein	tr|B9RUB6|B9RUB6_RICCO	1397	342	3988	Ricinus communis (Castor bean)	B9RUB6	RCOM_0851380	-	-	-	-
contig42116	1099	A	G	-	14	-	14	-	6	-	73	-	33	-	45.21	-	A:40,G:33,T:0,C:0,N(*):0	-	43	-	30	-	21	-	12	-	Homozygous	-	Putative uncharacterized protein	tr|B9RUB6|B9RUB6_RICCO	1397	342	3988	Ricinus communis (Castor bean)	B9RUB6	RCOM_0851380	-	-	-	-
contig42116	1196	A	R	-	14	-	14	-	13	-	52	-	21	-	40.38	-	A:31,G:21,T:0,C:0,N(*):0	-	24	-	28	-	8	-	13	-	Heterozygous	-	Putative uncharacterized protein	tr|B9RUB6|B9RUB6_RICCO	1397	342	3988	Ricinus communis (Castor bean)	B9RUB6	RCOM_0851380	-	-	-	-
contig42116	1202	C	Y	-	4	-	4	-	12	-	47	-	18	-	38.30	-	A:0,G:0,T:18,C:29,N(*):0	-	22	-	25	-	6	-	12	-	Heterozygous	-	Putative uncharacterized protein	tr|B9RUB6|B9RUB6_RICCO	1397	342	3988	Ricinus communis (Castor bean)	B9RUB6	RCOM_0851380	-	-	-	-
contig42116	1253	C	Y	-	13	-	13	-	16	-	41	-	28	-	68.29	-	A:0,G:0,T:28,C:13,N(*):0	-	12	-	29	-	0	-	28	-	Heterozygous	-	Putative uncharacterized protein	tr|B9RUB6|B9RUB6_RICCO	1397	342	3988	Ricinus communis (Castor bean)	B9RUB6	RCOM_0851380	-	-	-	-
contig29519	434	C	-	T	-	109	-	150	-	44	-	42	-	41	-	97.62	-	A:0,G:0,T:41,C:1,N(*):0	-	24	-	18	-	24	-	17	-	Homozygous	NAC family protein	tr|Q2Z1Y1|Q2Z1Y1_PRUMU	636	96	102107	Prunus mume (Japanese apricot) (Armeniaca mume)	Q2Z1Y1	Pm74	-	GO:0003677-DNA binding;	-	-
contig29698	315	C	-	Y	-	228	-	228	-	41	-	322	-	151	-	46.89	-	A:0,G:0,T:151,C:171,N(*):0	-	166	-	156	-	84	-	67	-	Heterozygous	Fiber protein Fb12 (Fragment)	tr|Q8GT81|Q8GT81_GOSBA	765	49	3634	Gossypium barbadense (Sea-island cotton) (Egyptian cotton)	Q8GT81	-	-	-	-	GO:0016021-integral to membrane;
contig29698	585	*	+T	+T	1598	3468	1598	3736	44	44	388	206	25	37	6.44	17.96	-	-	39	22	346	182	5	3	20	34	Homozygous	Homozygous	Fiber protein Fb12 (Fragment)	tr|Q8GT81|Q8GT81_GOSBA	765	49	3634	Gossypium barbadense (Sea-island cotton) (Egyptian cotton)	Q8GT81	-	-	-	-	GO:0016021-integral to membrane;
contig29698	590	*	-	-C	-	3279	-	3279	-	44	-	209	-	88	-	42.11	-	-	-	18	-	190	-	4	-	84	-	Homozygous	Fiber protein Fb12 (Fragment)	tr|Q8GT81|Q8GT81_GOSBA	765	49	3634	Gossypium barbadense (Sea-island cotton) (Egyptian cotton)	Q8GT81	-	-	-	-	GO:0016021-integral to membrane;
contig57465	174	G	-	A	-	63	-	63	-	22	-	12	-	12	-	100.00	-	A:12,G:0,T:0,C:0,N(*):0	-	9	-	3	-	9	-	3	-	Homozygous	-	-	-	-	-	-	-	-	-	-	-	-
contig44811	162	T	G	-	255	-	255	-	44	-	102	-	102	-	100.00	-	A:0,G:102,T:0,C:0,N(*):0	-	94	-	8	-	94	-	8	-	Homozygous	-	-	-	-	-	-	-	-	-	-	-	-	-
contig37272	229	T	Y	-	55	-	55	-	31	-	14	-	6	-	42.86	-	A:0,G:0,T:8,C:6,N(*):0	-	8	-	6	-	1	-	5	-	Heterozygous	-	-	-	-	-	-	-	-	-	-	-	-	-
contig46541	2722	A	R	-	54	-	117	-	44	-	15	-	12	-	80.00	-	A:3,G:12,T:0,C:0,N(*):0	-	3	-	12	-	2	-	10	-	Heterozygous	-	-	-	-	-	-	-	-	-	-	-	-	-
contig8717	233	*	-G	-	40	-	360	-	1	-	14	-	7	-	50.00	-	-	-	10	-	4	-	4	-	3	-	Homozygous	-	CONSTANS-like protein	tr|E9NQ33|E9NQ33_GOSHI	1667	339	3635	Gossypium hirsutum (Upland cotton) (Gossypium mexicanum)	E9NQ33	-	-	GO:0008270-zinc ion binding;	-	GO:0005622-intracellular;
contig8717	235	T	C	-	3	-	11	-	1	-	12	-	8	-	66.67	-	A:1,G:0,T:0,C:7,N(*):4	-	4	-	4	-	4	-	4	-	Homozygous	-	CONSTANS-like protein	tr|E9NQ33|E9NQ33_GOSHI	1667	339	3635	Gossypium hirsutum (Upland cotton) (Gossypium mexicanum)	E9NQ33	-	-	GO:0008270-zinc ion binding;	-	GO:0005622-intracellular;
contig52474	153	G	A	A	27	51	101	128	12	12	83	85	41	54	49.40	63.53	A:41,G:42,T:0,C:0,N(*):0	A:54,G:31,T:0,C:0,N(*):0	70	60	13	25	30	30	11	24	Homozygous	Homozygous	-	-	-	-	-	-	-	-	-	-	-	-
contig52474	170	A	G	G	16	46	67	171	11	13	78	85	38	51	48.72	60.00	A:40,G:38,T:0,C:0,N(*):0	A:34,G:51,T:0,C:0,N(*):0	54	58	24	27	19	27	19	24	Homozygous	Homozygous	-	-	-	-	-	-	-	-	-	-	-	-
contig52474	242	G	S	S	105	72	126	111	17	16	136	99	69	43	50.74	43.43	A:0,G:67,T:0,C:69,N(*):0	A:0,G:56,T:0,C:43,N(*):0	65	49	71	50	24	18	45	25	Heterozygous	Heterozygous	-	-	-	-	-	-	-	-	-	-	-	-
contig52474	245	G	R	R	99	71	126	110	17	16	135	100	69	43	51.11	43.00	A:69,G:66,T:0,C:0,N(*):0	A:43,G:57,T:0,C:0,N(*):0	64	51	71	49	24	18	45	25	Heterozygous	Heterozygous	-	-	-	-	-	-	-	-	-	-	-	-
contig52474	246	C	M	M	99	79	125	107	17	16	136	102	69	43	50.74	42.16	A:69,G:0,T:0,C:67,N(*):0	A:43,G:0,T:0,C:59,N(*):0	64	53	72	49	24	18	45	25	Heterozygous	Heterozygous	-	-	-	-	-	-	-	-	-	-	-	-
contig7710	97	T	-	K	-	39	-	39	-	20	-	34	-	12	-	35.29	-	A:0,G:12,T:22,C:0,N(*):0	-	32	-	2	-	12	-	0	-	Heterozygous	-	-	-	-	-	-	-	-	-	-	-	-
contig53737	99	C	-	G	-	1	-	1	-	1	-	11	-	9	-	81.82	-	A:0,G:9,T:0,C:2,N(*):0	-	11	-	0	-	9	-	0	-	Homozygous	-	-	-	-	-	-	-	-	-	-	-	-
contig53737	101	G	-	A	-	1	-	1	-	1	-	12	-	9	-	75.00	-	A:9,G:3,T:0,C:0,N(*):0	-	12	-	0	-	9	-	0	-	Homozygous	-	-	-	-	-	-	-	-	-	-	-	-
contig53737	134	A	G	G	1	2	1	2	1	1	16	19	9	13	56.25	68.42	A:7,G:9,T:0,C:0,N(*):0	A:6,G:13,T:0,C:0,N(*):0	14	17	2	2	8	11	1	2	Homozygous	Homozygous	-	-	-	-	-	-	-	-	-	-	-	-
contig53737	141	A	G	G	1	2	1	2	1	1	15	19	8	13	53.33	68.42	A:7,G:8,T:0,C:0,N(*):0	A:6,G:13,T:0,C:0,N(*):0	13	17	2	2	7	11	1	2	Homozygous	Homozygous	-	-	-	-	-	-	-	-	-	-	-	-
contig53737	145	G	-	A	-	2	-	2	-	1	-	16	-	10	-	62.50	-	A:10,G:6,T:0,C:0,N(*):0	-	14	-	2	-	8	-	2	-	Homozygous	-	-	-	-	-	-	-	-	-	-	-	-
contig53737	146	C	-	T	-	4	-	4	-	1	-	16	-	10	-	62.50	-	A:0,G:0,T:10,C:6,N(*):0	-	14	-	2	-	8	-	2	-	Homozygous	-	-	-	-	-	-	-	-	-	-	-	-
contig53737	152	G	T	T	6	3	6	3	1	1	22	19	11	12	50.00	63.16	A:0,G:11,T:11,C:0,N(*):0	A:0,G:7,T:12,C:0,N(*):0	16	15	6	4	6	9	5	3	Homozygous	Homozygous	-	-	-	-	-	-	-	-	-	-	-	-
contig53737	167	T	A	A	5	3	5	3	1	1	23	16	12	10	52.17	62.50	A:12,G:0,T:11,C:0,N(*):0	A:10,G:0,T:6,C:0,N(*):0	15	12	8	4	6	7	6	3	Homozygous	Homozygous	-	-	-	-	-	-	-	-	-	-	-	-
contig53737	179	T	C	C	8	4	8	4	1	1	21	14	10	9	47.62	64.29	A:0,G:0,T:11,C:10,N(*):0	A:0,G:0,T:5,C:9,N(*):0	14	10	7	4	4	6	6	3	Homozygous	Homozygous	-	-	-	-	-	-	-	-	-	-	-	-
contig53737	350	A	-	G	-	1	-	1	-	1	-	15	-	11	-	73.33	-	A:4,G:11,T:0,C:0,N(*):0	-	2	-	13	-	1	-	10	-	Homozygous	-	-	-	-	-	-	-	-	-	-	-	-
contig53737	352	T	-	C	-	1	-	1	-	1	-	15	-	11	-	73.33	-	A:0,G:0,T:4,C:11,N(*):0	-	2	-	13	-	1	-	10	-	Homozygous	-	-	-	-	-	-	-	-	-	-	-	-
contig18867	1122	G	-	C	-	51	-	51	-	8	-	31	-	31	-	100.00	-	A:0,G:0,T:0,C:31,N(*):0	-	12	-	19	-	12	-	19	-	Homozygous	Predicted protein	tr|B9I7A9|B9I7A9_POPTR	1631	313	3694	Populus trichocarpa (Western balsam poplar) (Populus balsamifera subsp. trichocarpa)	B9I7A9	POPTRDRAFT_806754	-	GO:0003824-catalytic activity;	-	-
contig15060	1410	A	-	C	-	63	-	63	-	44	-	12	-	12	-	100.00	-	A:0,G:0,T:0,C:12,N(*):0	-	7	-	5	-	7	-	5	-	Homozygous	Predicted protein	tr|B9I9W0|B9I9W0_POPTR	1797	326	3694	Populus trichocarpa (Western balsam poplar) (Populus balsamifera subsp. trichocarpa)	B9I9W0	POPTRDRAFT_824199	-	-	-	-
contig9359	403	G	R	R	228	228	228	228	44	44	75	89	33	48	44.00	53.93	A:33,G:42,T:0,C:0,N(*):0	A:48,G:41,T:0,C:0,N(*):0	31	33	44	56	18	19	15	29	Heterozygous	Heterozygous	Putative uncharacterized protein	tr|F6HGK1|F6HGK1_VITVI	1941	441	29760	Vitis vinifera (Grape)	F6HGK1	VIT_07s0130g00370	-	-	-	-
contig9359	1199	G	R	R	228	228	228	228	44	44	56	40	23	12	41.07	30.00	A:23,G:33,T:0,C:0,N(*):0	A:12,G:28,T:0,C:0,N(*):0	24	19	32	21	12	5	11	7	Heterozygous	Heterozygous	Putative uncharacterized protein	tr|F6HGK1|F6HGK1_VITVI	1941	441	29760	Vitis vinifera (Grape)	F6HGK1	VIT_07s0130g00370	-	-	-	-
contig31330	5	*	-G	-	365	-	365	-	15	-	39	-	13	-	33.33	-	-	-	39	-	0	-	13	-	0	-	Homozygous	-	-	-	-	-	-	-	-	-	-	-	-	-
contig31330	12	G	-	C	-	38	-	54	-	24	-	10	-	9	-	90.00	-	A:0,G:1,T:0,C:9,N(*):0	-	10	-	0	-	9	-	0	-	Homozygous	-	-	-	-	-	-	-	-	-	-	-	-
contig31330	91	T	Y	C	37	48	37	81	18	19	85	19	28	18	32.94	94.74	A:0,G:0,T:57,C:28,N(*):0	A:0,G:0,T:1,C:18,N(*):0	48	14	37	5	20	13	8	5	Heterozygous	Homozygous	-	-	-	-	-	-	-	-	-	-	-	-
contig31330	103	T	Y	C	30	78	30	78	18	20	78	17	25	17	32.05	100.00	A:0,G:0,T:53,C:25,N(*):0	A:0,G:0,T:0,C:17,N(*):0	42	11	36	6	17	11	8	6	Heterozygous	Homozygous	-	-	-	-	-	-	-	-	-	-	-	-
contig31330	136	T	Y	C	29	63	29	63	21	24	50	12	12	12	24.00	100.00	A:0,G:0,T:38,C:12,N(*):0	A:0,G:0,T:0,C:12,N(*):0	27	6	23	6	7	6	5	6	Heterozygous	Homozygous	-	-	-	-	-	-	-	-	-	-	-	-
contig31330	142	T	Y	-	12	-	12	-	21	-	38	-	9	-	23.68	-	A:0,G:0,T:29,C:9,N(*):0	-	17	-	21	-	4	-	5	-	Heterozygous	-	-	-	-	-	-	-	-	-	-	-	-	-
contig19056	388	A	R	-	10	-	15	-	17	-	21	-	7	-	33.33	-	A:14,G:7,T:0,C:0,N(*):0	-	11	-	10	-	4	-	3	-	Heterozygous	-	Predicted protein	tr|B9IEX5|B9IEX5_POPTR	1643	290	3694	Populus trichocarpa (Western balsam poplar) (Populus balsamifera subsp. trichocarpa)	B9IEX5	MYB074 POPTRDRAFT_575224	-	GO:0003677-DNA binding;	-	GO:0005634-nucleus;
contig19056	490	T	Y	-	159	-	199	-	39	-	17	-	9	-	52.94	-	A:0,G:0,T:8,C:9,N(*):0	-	5	-	12	-	3	-	6	-	Heterozygous	-	Predicted protein	tr|B9IEX5|B9IEX5_POPTR	1643	290	3694	Populus trichocarpa (Western balsam poplar) (Populus balsamifera subsp. trichocarpa)	B9IEX5	MYB074 POPTRDRAFT_575224	-	GO:0003677-DNA binding;	-	GO:0005634-nucleus;
contig20837	224	G	-	C	-	25	-	25	-	1	-	17	-	17	-	100.00	-	A:0,G:0,T:0,C:17,N(*):0	-	5	-	12	-	5	-	12	-	Homozygous	Putative uncharacterized protein	tr|D7TPF0|D7TPF0_VITVI	2250	588	29760	Vitis vinifera (Grape)	D7TPF0	VIT_07s0104g00040	-	GO:0015450-P-P-bond-hydrolysis-driven protein transmembrane transporter activity;	-	GO:0016020-membrane;
contig20837	998	A	-	T	-	89	-	89	-	13	-	22	-	22	-	100.00	-	A:0,G:0,T:22,C:0,N(*):0	-	12	-	10	-	12	-	10	-	Homozygous	Putative uncharacterized protein	tr|D7TPF0|D7TPF0_VITVI	2250	588	29760	Vitis vinifera (Grape)	D7TPF0	VIT_07s0104g00040	-	GO:0015450-P-P-bond-hydrolysis-driven protein transmembrane transporter activity;	-	GO:0016020-membrane;
contig20837	2009	A	-	C	-	22	-	22	-	1	-	33	-	33	-	100.00	-	A:0,G:0,T:0,C:33,N(*):0	-	15	-	18	-	15	-	18	-	Homozygous	Putative uncharacterized protein	tr|D7TPF0|D7TPF0_VITVI	2250	588	29760	Vitis vinifera (Grape)	D7TPF0	VIT_07s0104g00040	-	GO:0015450-P-P-bond-hydrolysis-driven protein transmembrane transporter activity;	-	GO:0016020-membrane;
contig20837	2036	C	-	T	-	20	-	20	-	1	-	34	-	34	-	100.00	-	A:0,G:0,T:34,C:0,N(*):0	-	11	-	23	-	11	-	23	-	Homozygous	Putative uncharacterized protein	tr|D7TPF0|D7TPF0_VITVI	2250	588	29760	Vitis vinifera (Grape)	D7TPF0	VIT_07s0104g00040	-	GO:0015450-P-P-bond-hydrolysis-driven protein transmembrane transporter activity;	-	GO:0016020-membrane;
contig6582	1274	A	-	M	-	80	-	80	-	44	-	36	-	9	-	25.00	-	A:27,G:1,T:0,C:8,N(*):0	-	2	-	34	-	0	-	9	-	Heterozygous	Putative uncharacterized protein	tr|C6T7Y2|C6T7Y2_SOYBN	1351	249	3847	Glycine max (Soybean) (Glycine hispida)	C6T7Y2	-	-	GO:0008270-zinc ion binding;	-	-
contig41040	40	*	-A	-A	173	129	533	169	8	3	23	11	10	5	43.48	45.45	-	-	20	11	1	0	10	5	0	0	Homozygous	Homozygous	Putative uncharacterized protein	tr|C6T7G0|C6T7G0_SOYBN	805	197	3847	Glycine max (Soybean) (Glycine hispida)	C6T7G0	-	-	GO:0005506-iron ion binding;	-	GO:0016021-integral to membrane;
contig19681	303	T	K	-	4	-	4	-	44	-	326	-	82	-	25.15	-	A:0,G:82,T:244,C:0,N(*):0	-	168	-	158	-	82	-	0	-	Heterozygous	-	Glycerol-3-phosphate acyltransferase, chloroplastic	sp|P10349|PLSB_CUCMO	1400	292	3662	Cucurbita moschata (Winter crookneck squash) (Cucurbita pepo var. moschata)	P10349	-	Phospholipid metabolism; CDP-diacylglycerol biosynthesis; CDP-diacylglycerol from sn-glycerol 3-phosphate: step 1/3.	GO:0004366-glycerol-3-phosphate O-acyltransferase activity;	GO:0008654-phospholipid biosynthetic process;	GO:0009570-chloroplast stroma;
contig19681	1349	*	-CTGAAATATTA	-	2897	-	4797	-	40	-	111	-	21	-	18.92	-	-	-	6	-	105	-	0	-	21	-	Homozygous	-	Glycerol-3-phosphate acyltransferase, chloroplastic	sp|P10349|PLSB_CUCMO	1400	292	3662	Cucurbita moschata (Winter crookneck squash) (Cucurbita pepo var. moschata)	P10349	-	Phospholipid metabolism; CDP-diacylglycerol biosynthesis; CDP-diacylglycerol from sn-glycerol 3-phosphate: step 1/3.	GO:0004366-glycerol-3-phosphate O-acyltransferase activity;	GO:0008654-phospholipid biosynthetic process;	GO:0009570-chloroplast stroma;
contig19681	1351	*	-GAAATATTACT	-GAAATATTACT	2386	1536	4818	2448	40	40	104	58	36	15	34.62	25.86	-	-	4	0	68	38	0	0	36	15	Homozygous	Homozygous	Glycerol-3-phosphate acyltransferase, chloroplastic	sp|P10349|PLSB_CUCMO	1400	292	3662	Cucurbita moschata (Winter crookneck squash) (Cucurbita pepo var. moschata)	P10349	-	Phospholipid metabolism; CDP-diacylglycerol biosynthesis; CDP-diacylglycerol from sn-glycerol 3-phosphate: step 1/3.	GO:0004366-glycerol-3-phosphate O-acyltransferase activity;	GO:0008654-phospholipid biosynthetic process;	GO:0009570-chloroplast stroma;
contig2612	3622	A	-	G	-	181	-	181	-	15	-	51	-	51	-	100.00	-	A:0,G:51,T:0,C:0,N(*):0	-	36	-	15	-	36	-	15	-	Homozygous	Predicted protein	tr|B9N0T1|B9N0T1_POPTR	4950	559	3694	Populus trichocarpa (Western balsam poplar) (Populus balsamifera subsp. trichocarpa)	B9N0T1	POPTRDRAFT_827541	-	GO:0003723-RNA binding;GO:0000166-nucleotide binding;GO:0008270-zinc ion binding;	-	-
contig2612	4651	A	T	-	19	-	28	-	9	-	22	-	12	-	54.55	-	A:10,G:0,T:12,C:0,N(*):0	-	12	-	10	-	5	-	7	-	Homozygous	-	Predicted protein	tr|B9N0T1|B9N0T1_POPTR	4950	559	3694	Populus trichocarpa (Western balsam poplar) (Populus balsamifera subsp. trichocarpa)	B9N0T1	POPTRDRAFT_827541	-	GO:0003723-RNA binding;GO:0000166-nucleotide binding;GO:0008270-zinc ion binding;	-	-
contig2612	4679	C	A	A	38	34	38	44	13	12	39	37	33	22	84.62	59.46	A:33,G:0,T:0,C:6,N(*):0	A:22,G:0,T:0,C:15,N(*):0	6	13	33	24	0	0	33	22	Homozygous	Homozygous	Predicted protein	tr|B9N0T1|B9N0T1_POPTR	4950	559	3694	Populus trichocarpa (Western balsam poplar) (Populus balsamifera subsp. trichocarpa)	B9N0T1	POPTRDRAFT_827541	-	GO:0003723-RNA binding;GO:0000166-nucleotide binding;GO:0008270-zinc ion binding;	-	-
contig2612	4688	C	T	T	36	32	36	43	13	13	41	35	34	22	82.93	62.86	A:0,G:0,T:34,C:7,N(*):0	A:0,G:0,T:22,C:13,N(*):0	7	10	34	25	0	0	34	22	Homozygous	Homozygous	Predicted protein	tr|B9N0T1|B9N0T1_POPTR	4950	559	3694	Populus trichocarpa (Western balsam poplar) (Populus balsamifera subsp. trichocarpa)	B9N0T1	POPTRDRAFT_827541	-	GO:0003723-RNA binding;GO:0000166-nucleotide binding;GO:0008270-zinc ion binding;	-	-
contig2612	4718	T	C	C	46	24	66	51	15	12	31	44	26	23	83.87	52.27	A:0,G:0,T:5,C:26,N(*):0	A:0,G:0,T:21,C:23,N(*):0	3	11	28	33	0	1	26	22	Homozygous	Homozygous	Predicted protein	tr|B9N0T1|B9N0T1_POPTR	4950	559	3694	Populus trichocarpa (Western balsam poplar) (Populus balsamifera subsp. trichocarpa)	B9N0T1	POPTRDRAFT_827541	-	GO:0003723-RNA binding;GO:0000166-nucleotide binding;GO:0008270-zinc ion binding;	-	-
contig2612	4735	*	-T	-T	105	192	465	192	15	9	19	30	14	8	73.68	26.67	-	-	2	12	17	18	0	0	14	8	Homozygous	Homozygous	Predicted protein	tr|B9N0T1|B9N0T1_POPTR	4950	559	3694	Populus trichocarpa (Western balsam poplar) (Populus balsamifera subsp. trichocarpa)	B9N0T1	POPTRDRAFT_827541	-	GO:0003723-RNA binding;GO:0000166-nucleotide binding;GO:0008270-zinc ion binding;	-	-
contig2612	4824	G	R	A	3	17	3	17	16	9	14	14	7	5	50.00	35.71	A:7,G:7,T:0,C:0,N(*):0	A:5,G:9,T:0,C:0,N(*):0	2	2	12	12	0	0	7	5	Heterozygous	Homozygous	Predicted protein	tr|B9N0T1|B9N0T1_POPTR	4950	559	3694	Populus trichocarpa (Western balsam poplar) (Populus balsamifera subsp. trichocarpa)	B9N0T1	POPTRDRAFT_827541	-	GO:0003723-RNA binding;GO:0000166-nucleotide binding;GO:0008270-zinc ion binding;	-	-
contig2612	4828	A	W	T	6	17	6	17	17	9	13	14	7	5	53.85	35.71	A:6,G:0,T:7,C:0,N(*):0	A:9,G:0,T:5,C:0,N(*):0	2	2	11	12	0	0	7	5	Heterozygous	Homozygous	Predicted protein	tr|B9N0T1|B9N0T1_POPTR	4950	559	3694	Populus trichocarpa (Western balsam poplar) (Populus balsamifera subsp. trichocarpa)	B9N0T1	POPTRDRAFT_827541	-	GO:0003723-RNA binding;GO:0000166-nucleotide binding;GO:0008270-zinc ion binding;	-	-
contig2612	4830	C	Y	T	6	14	6	14	17	8	13	16	7	5	53.85	31.25	A:0,G:0,T:7,C:6,N(*):0	A:0,G:0,T:5,C:11,N(*):0	2	2	11	14	0	0	7	5	Heterozygous	Homozygous	Predicted protein	tr|B9N0T1|B9N0T1_POPTR	4950	559	3694	Populus trichocarpa (Western balsam poplar) (Populus balsamifera subsp. trichocarpa)	B9N0T1	POPTRDRAFT_827541	-	GO:0003723-RNA binding;GO:0000166-nucleotide binding;GO:0008270-zinc ion binding;	-	-
contig2612	4845	A	T	T	13	21	21	21	14	9	12	12	7	5	58.33	41.67	A:5,G:0,T:7,C:0,N(*):0	A:7,G:0,T:5,C:0,N(*):0	2	2	10	10	0	0	7	5	Homozygous	Homozygous	Predicted protein	tr|B9N0T1|B9N0T1_POPTR	4950	559	3694	Populus trichocarpa (Western balsam poplar) (Populus balsamifera subsp. trichocarpa)	B9N0T1	POPTRDRAFT_827541	-	GO:0003723-RNA binding;GO:0000166-nucleotide binding;GO:0008270-zinc ion binding;	-	-
contig2612	4849	*	+T	+T	126	131	205	131	14	10	12	11	5	5	41.67	45.45	-	-	2	1	10	10	0	0	5	5	Homozygous	Homozygous	Predicted protein	tr|B9N0T1|B9N0T1_POPTR	4950	559	3694	Populus trichocarpa (Western balsam poplar) (Populus balsamifera subsp. trichocarpa)	B9N0T1	POPTRDRAFT_827541	-	GO:0003723-RNA binding;GO:0000166-nucleotide binding;GO:0008270-zinc ion binding;	-	-
contig2060	535	C	-	T	-	1	-	1	-	1	-	48	-	38	-	79.17	-	A:0,G:0,T:38,C:10,N(*):0	-	30	-	18	-	21	-	17	-	Homozygous	Putative uncharacterized protein	tr|F6I181|F6I181_VITVI	2114	592	29760	Vitis vinifera (Grape)	F6I181	VIT_03s0038g00860	-	GO:0046983-protein dimerization activity;GO:0043565-sequence-specific DNA binding;	-	GO:0005634-nucleus;
contig2060	568	G	A	A	3	8	3	8	1	1	65	42	32	25	49.23	59.52	A:32,G:33,T:0,C:0,N(*):0	A:25,G:17,T:0,C:0,N(*):0	16	25	49	17	8	10	24	15	Homozygous	Homozygous	Putative uncharacterized protein	tr|F6I181|F6I181_VITVI	2114	592	29760	Vitis vinifera (Grape)	F6I181	VIT_03s0038g00860	-	GO:0046983-protein dimerization activity;GO:0043565-sequence-specific DNA binding;	-	GO:0005634-nucleus;
contig2060	598	C	-	T	-	8	-	8	-	1	-	61	-	31	-	50.82	-	A:0,G:0,T:31,C:30,N(*):0	-	34	-	27	-	6	-	25	-	Homozygous	Putative uncharacterized protein	tr|F6I181|F6I181_VITVI	2114	592	29760	Vitis vinifera (Grape)	F6I181	VIT_03s0038g00860	-	GO:0046983-protein dimerization activity;GO:0043565-sequence-specific DNA binding;	-	GO:0005634-nucleus;
contig63413	24	*	-	-A	-	265	-	265	-	23	-	19	-	5	-	26.32	-	-	-	15	-	2	-	5	-	0	-	Homozygous	-	-	-	-	-	-	-	-	-	-	-	-
contig72492	40	*	-T	-	309	-	669	-	43	-	31	-	11	-	35.48	-	-	-	20	-	7	-	10	-	1	-	Homozygous	-	-	-	-	-	-	-	-	-	-	-	-	-
contig55332	268	T	C	C	64	46	64	46	10	8	47	51	42	49	89.36	96.08	A:0,G:0,T:5,C:42,N(*):0	A:0,G:0,T:2,C:49,N(*):0	23	25	24	26	21	25	21	24	Homozygous	Homozygous	-	-	-	-	-	-	-	-	-	-	-	-
contig55332	277	T	C	C	38	48	38	48	9	10	57	55	50	53	87.72	96.36	A:0,G:0,T:7,C:50,N(*):0	A:0,G:0,T:2,C:53,N(*):0	34	32	23	23	30	32	20	21	Homozygous	Homozygous	-	-	-	-	-	-	-	-	-	-	-	-
contig5778	903	*	+GC	+GC	74	81	871	613	1	1	12	11	12	9	100.00	81.82	-	-	8	3	4	8	8	3	4	6	Homozygous	Homozygous	Putative uncharacterized protein	tr|D7SVA6|D7SVA6_VITVI	3773	235	29760	Vitis vinifera (Grape)	D7SVA6	VIT_14s0068g00240	-	-	-	-
contig5778	2819	*	-	+A	-	225	-	225	-	1	-	19	-	5	-	26.32	-	-	-	10	-	9	-	3	-	3	-	Homozygous	Putative uncharacterized protein	tr|D7SVA6|D7SVA6_VITVI	3773	235	29760	Vitis vinifera (Grape)	D7SVA6	VIT_14s0068g00240	-	-	-	-
contig28460	140	T	-	C	-	60	-	60	-	44	-	11	-	11	-	100.00	-	A:0,G:0,T:0,C:11,N(*):0	-	2	-	9	-	2	-	9	-	Homozygous	-	-	-	-	-	-	-	-	-	-	-	-
contig51479	706	T	Y	-	228	-	228	-	44	-	57	-	23	-	40.35	-	A:0,G:0,T:34,C:23,N(*):0	-	13	-	44	-	6	-	17	-	Heterozygous	-	-	-	-	-	-	-	-	-	-	-	-	-
contig23016	296	C	-	A	-	220	-	220	-	22	-	109	-	109	-	100.00	-	A:109,G:0,T:0,C:0,N(*):0	-	60	-	49	-	60	-	49	-	Homozygous	Putative uncharacterized protein	tr|D7TAA7|D7TAA7_VITVI	820	102	29760	Vitis vinifera (Grape)	D7TAA7	VIT_01s0010g00950	-	GO:0016780-phosphotransferase activity, for other substituted phosphate groups;	GO:0008654-phospholipid biosynthetic process;	GO:0016020-membrane;
contig11420	2172	T	-	C	-	31	-	41	-	13	-	13	-	8	-	61.54	-	A:0,G:0,T:5,C:8,N(*):0	-	4	-	9	-	4	-	4	-	Homozygous	NADH dehydrogenase subunit 2	tr|D5I397|D5I397_CITLA	2549	442	3654	Citrullus lanatus (Watermelon) (Citrullus vulgaris)	D5I397	nad2	-	GO:0008137-NADH dehydrogenase (ubiquinone) activity;	GO:0042773-ATP synthesis coupled electron transport;	GO:0005739-mitochondrion;
contig6299	719	G	-	A	-	12	-	12	-	1	-	61	-	61	-	100.00	-	A:61,G:0,T:0,C:0,N(*):0	-	16	-	45	-	16	-	45	-	Homozygous	Polyphosphoinositide binding protein Ssh1p	tr|O48939|O48939_SOYBN	1027	205	3847	Glycine max (Soybean) (Glycine hispida)	O48939	SSH1	-	-	-	-
contig39564	2897	T	C	-	26	-	26	-	1	-	17	-	17	-	100.00	-	A:0,G:0,T:0,C:17,N(*):0	-	9	-	8	-	9	-	8	-	Homozygous	-	Predicted protein	tr|B9GIV2|B9GIV2_POPTR	4079	572	3694	Populus trichocarpa (Western balsam poplar) (Populus balsamifera subsp. trichocarpa)	B9GIV2	POPTRDRAFT_752070	-	-	GO:0006857-oligopeptide transport;	GO:0016021-integral to membrane;
contig24149	527	T	-	Y	-	228	-	228	-	44	-	212	-	109	-	51.42	-	A:0,G:0,T:103,C:109,N(*):0	-	142	-	70	-	79	-	30	-	Heterozygous	Predicted protein	tr|B9IPS4|B9IPS4_POPTR	1283	272	3694	Populus trichocarpa (Western balsam poplar) (Populus balsamifera subsp. trichocarpa)	B9IPS4	POPTRDRAFT_573950	-	GO:0003676-nucleic acid binding;GO:0000166-nucleotide binding;	-	-
contig24149	593	T	Y	C	228	255	228	255	44	44	287	222	131	222	45.64	100.00	A:0,G:0,T:156,C:131,N(*):0	A:0,G:0,T:0,C:222,N(*):0	147	123	140	99	65	123	66	99	Heterozygous	Homozygous	Predicted protein	tr|B9IPS4|B9IPS4_POPTR	1283	272	3694	Populus trichocarpa (Western balsam poplar) (Populus balsamifera subsp. trichocarpa)	B9IPS4	POPTRDRAFT_573950	-	GO:0003676-nucleic acid binding;GO:0000166-nucleotide binding;	-	-
contig561	1284	T	-	G	-	1	-	1	-	1	-	216	-	112	-	51.85	-	A:0,G:112,T:104,C:0,N(*):0	-	125	-	91	-	59	-	53	-	Homozygous	Predicted protein	tr|B9HZV0|B9HZV0_POPTR	1593	312	3694	Populus trichocarpa (Western balsam poplar) (Populus balsamifera subsp. trichocarpa)	B9HZV0	POPTRDRAFT_834106	-	-	-	-
contig64172	202	A	G	R	3	140	79	140	44	44	19	20	17	6	89.47	30.00	A:2,G:17,T:0,C:0,N(*):0	A:14,G:6,T:0,C:0,N(*):0	5	6	14	14	5	2	12	4	Homozygous	Heterozygous	-	-	-	-	-	-	-	-	-	-	-	-
contig17621	96	C	-	T	-	50	-	50	-	6	-	122	-	122	-	100.00	-	A:0,G:0,T:122,C:0,N(*):0	-	44	-	78	-	44	-	78	-	Homozygous	Putative uncharacterized protein	tr|C6TKB3|C6TKB3_SOYBN	993	109	3847	Glycine max (Soybean) (Glycine hispida)	C6TKB3	-	-	-	-	-
contig17621	154	T	-	C	-	93	-	93	-	8	-	172	-	172	-	100.00	-	A:0,G:0,T:0,C:172,N(*):0	-	66	-	106	-	66	-	106	-	Homozygous	Putative uncharacterized protein	tr|C6TKB3|C6TKB3_SOYBN	993	109	3847	Glycine max (Soybean) (Glycine hispida)	C6TKB3	-	-	-	-	-
contig17621	404	A	-	G	-	123	-	123	-	44	-	32	-	32	-	100.00	-	A:0,G:32,T:0,C:0,N(*):0	-	8	-	24	-	8	-	24	-	Homozygous	Putative uncharacterized protein	tr|C6TKB3|C6TKB3_SOYBN	993	109	3847	Glycine max (Soybean) (Glycine hispida)	C6TKB3	-	-	-	-	-
contig17621	535	T	-	C	-	120	-	120	-	44	-	31	-	31	-	100.00	-	A:0,G:0,T:0,C:31,N(*):0	-	15	-	16	-	15	-	16	-	Homozygous	Putative uncharacterized protein	tr|C6TKB3|C6TKB3_SOYBN	993	109	3847	Glycine max (Soybean) (Glycine hispida)	C6TKB3	-	-	-	-	-
contig17621	536	G	-	C	-	120	-	120	-	44	-	31	-	31	-	100.00	-	A:0,G:0,T:0,C:31,N(*):0	-	15	-	16	-	15	-	16	-	Homozygous	Putative uncharacterized protein	tr|C6TKB3|C6TKB3_SOYBN	993	109	3847	Glycine max (Soybean) (Glycine hispida)	C6TKB3	-	-	-	-	-
contig17621	577	G	-	A	-	138	-	138	-	44	-	37	-	37	-	100.00	-	A:37,G:0,T:0,C:0,N(*):0	-	17	-	20	-	17	-	20	-	Homozygous	Putative uncharacterized protein	tr|C6TKB3|C6TKB3_SOYBN	993	109	3847	Glycine max (Soybean) (Glycine hispida)	C6TKB3	-	-	-	-	-
contig17621	908	A	-	C	-	127	-	127	-	12	-	72	-	72	-	100.00	-	A:0,G:0,T:0,C:72,N(*):0	-	49	-	23	-	49	-	23	-	Homozygous	Putative uncharacterized protein	tr|C6TKB3|C6TKB3_SOYBN	993	109	3847	Glycine max (Soybean) (Glycine hispida)	C6TKB3	-	-	-	-	-
contig50185	1130	G	A	-	23	-	23	-	1	-	14	-	14	-	100.00	-	A:14,G:0,T:0,C:0,N(*):0	-	11	-	3	-	11	-	3	-	Homozygous	-	-	-	-	-	-	-	-	-	-	-	-	-
contig13107	22	*	-	-A	-	370	-	370	-	43	-	24	-	9	-	37.50	-	-	-	19	-	3	-	7	-	3	-	Homozygous	-	-	-	-	-	-	-	-	-	-	-	-
contig13107	118	G	-	R	-	119	-	119	-	41	-	50	-	11	-	22.00	-	A:11,G:38,T:0,C:0,N(*):1	-	18	-	31	-	2	-	9	-	Heterozygous	-	-	-	-	-	-	-	-	-	-	-	-
contig8448	220	*	-	+C	-	216	-	456	-	1	-	22	-	7	-	31.82	-	-	-	22	-	0	-	7	-	0	-	Homozygous	NADH:cytochrome b5 reductase	tr|E5GBY3|E5GBY3_CUCME	1461	280	412675	Cucumis melo subsp. melo	E5GBY3	-	-	GO:0016491-oxidoreductase activity;	-	-
contig8448	448	G	-	A	-	1	-	1	-	3	-	64	-	64	-	100.00	-	A:63,G:0,T:0,C:1,N(*):0	-	11	-	53	-	11	-	53	-	Homozygous	NADH:cytochrome b5 reductase	tr|E5GBY3|E5GBY3_CUCME	1461	280	412675	Cucumis melo subsp. melo	E5GBY3	-	-	GO:0016491-oxidoreductase activity;	-	-
contig8448	1145	A	-	G	-	20	-	20	-	1	-	35	-	35	-	100.00	-	A:0,G:35,T:0,C:0,N(*):0	-	22	-	13	-	22	-	13	-	Homozygous	NADH:cytochrome b5 reductase	tr|E5GBY3|E5GBY3_CUCME	1461	280	412675	Cucumis melo subsp. melo	E5GBY3	-	-	GO:0016491-oxidoreductase activity;	-	-
contig3792	486	A	-	M	-	58	-	58	-	39	-	28	-	7	-	25.00	-	A:21,G:0,T:0,C:7,N(*):0	-	14	-	14	-	5	-	2	-	Heterozygous	Putative gag-pol polyprotein	tr|Q18L98|Q18L98_CITSI	1338	107	2711	Citrus sinensis (Sweet orange) (Citrus aurantium var. sinensis)	Q18L98	cire1p	-	GO:0003676-nucleic acid binding;GO:0008270-zinc ion binding;	GO:0015074-DNA integration;	-
contig28645	197	T	K	-	83	-	83	-	30	-	20	-	12	-	60.00	-	A:0,G:12,T:8,C:0,N(*):0	-	16	-	4	-	12	-	0	-	Heterozygous	-	-	-	-	-	-	-	-	-	-	-	-	-
contig28645	215	C	M	M	94	3	94	64	31	33	25	13	14	11	56.00	84.62	A:14,G:0,T:0,C:11,N(*):0	A:11,G:0,T:0,C:2,N(*):0	18	11	7	2	14	11	0	0	Heterozygous	Heterozygous	-	-	-	-	-	-	-	-	-	-	-	-
contig28645	219	T	Y	Y	95	3	95	64	31	33	22	13	13	11	59.09	84.62	A:0,G:0,T:9,C:13,N(*):0	A:0,G:0,T:2,C:11,N(*):0	15	11	7	2	13	11	0	0	Heterozygous	Heterozygous	-	-	-	-	-	-	-	-	-	-	-	-
contig28645	228	C	M	A	93	26	93	60	30	32	31	12	21	11	67.74	91.67	A:21,G:0,T:0,C:10,N(*):0	A:11,G:0,T:0,C:1,N(*):0	24	11	7	1	21	11	0	0	Heterozygous	Homozygous	-	-	-	-	-	-	-	-	-	-	-	-
contig28645	290	C	Y	-	164	-	164	-	36	-	21	-	10	-	47.62	-	A:0,G:0,T:10,C:11,N(*):0	-	11	-	10	-	2	-	8	-	Heterozygous	-	-	-	-	-	-	-	-	-	-	-	-	-
contig28645	308	*	+TG	-	231	-	271	-	39	-	17	-	6	-	35.29	-	-	-	4	-	11	-	2	-	4	-	Heterozygous	-	-	-	-	-	-	-	-	-	-	-	-	-
contig28645	329	A	M	M	101	0	101	54	31	28	30	12	20	9	66.67	75.00	A:10,G:0,T:0,C:20,N(*):0	A:3,G:0,T:0,C:9,N(*):0	3	2	27	10	2	0	18	9	Heterozygous	Heterozygous	-	-	-	-	-	-	-	-	-	-	-	-
contig28645	353	A	G	G	47	6	96	60	26	31	25	14	23	11	92.00	78.57	A:2,G:23,T:0,C:0,N(*):0	A:3,G:11,T:0,C:0,N(*):0	3	2	22	12	2	0	21	11	Homozygous	Homozygous	-	-	-	-	-	-	-	-	-	-	-	-
contig28645	372	T	G	G	29	32	78	51	27	30	19	10	17	8	89.47	80.00	A:0,G:17,T:2,C:0,N(*):0	A:0,G:8,T:2,C:0,N(*):0	1	1	18	9	0	0	17	8	Homozygous	Homozygous	-	-	-	-	-	-	-	-	-	-	-	-
contig28645	379	C	T	-	20	-	69	-	27	-	16	-	14	-	87.50	-	A:0,G:0,T:14,C:2,N(*):0	-	1	-	15	-	0	-	14	-	Homozygous	-	-	-	-	-	-	-	-	-	-	-	-	-
contig41942	400	G	R	-	228	-	228	-	44	-	253	-	122	-	48.22	-	A:121,G:131,T:1,C:0,N(*):0	-	142	-	111	-	69	-	53	-	Heterozygous	-	Predicted protein	tr|B9HGF5|B9HGF5_POPTR	949	65	3694	Populus trichocarpa (Western balsam poplar) (Populus balsamifera subsp. trichocarpa)	B9HGF5	POPTRDRAFT_654962	-	-	-	-
contig41942	465	G	R	-	228	-	228	-	44	-	283	-	134	-	47.35	-	A:134,G:149,T:0,C:0,N(*):0	-	101	-	182	-	41	-	93	-	Heterozygous	-	Predicted protein	tr|B9HGF5|B9HGF5_POPTR	949	65	3694	Populus trichocarpa (Western balsam poplar) (Populus balsamifera subsp. trichocarpa)	B9HGF5	POPTRDRAFT_654962	-	-	-	-
contig41942	731	A	M	-	228	-	228	-	44	-	118	-	59	-	50.00	-	A:59,G:0,T:0,C:59,N(*):0	-	47	-	71	-	20	-	39	-	Heterozygous	-	Predicted protein	tr|B9HGF5|B9HGF5_POPTR	949	65	3694	Populus trichocarpa (Western balsam poplar) (Populus balsamifera subsp. trichocarpa)	B9HGF5	POPTRDRAFT_654962	-	-	-	-
contig72176	168	G	-	K	-	228	-	228	-	41	-	545	-	257	-	47.16	-	A:0,G:288,T:257,C:0,N(*):0	-	315	-	230	-	142	-	115	-	Heterozygous	-	-	-	-	-	-	-	-	-	-	-	-
contig72176	174	T	-	Y	-	228	-	228	-	42	-	583	-	270	-	46.31	-	A:0,G:0,T:313,C:270,N(*):0	-	308	-	275	-	139	-	131	-	Heterozygous	-	-	-	-	-	-	-	-	-	-	-	-
contig72176	233	*	-	-AG	-	1111	-	16069	-	41	-	411	-	66	-	16.06	-	-	-	4	-	405	-	0	-	66	-	Heterozygous	-	-	-	-	-	-	-	-	-	-	-	-
contig72176	234	*	-	-G	-	4500	-	9295	-	41	-	409	-	74	-	18.09	-	-	-	4	-	335	-	1	-	73	-	Heterozygous	-	-	-	-	-	-	-	-	-	-	-	-
contig72176	235	*	-	-AG	-	1940	-	18957	-	41	-	407	-	128	-	31.45	-	-	-	3	-	163	-	2	-	126	-	Homozygous	-	-	-	-	-	-	-	-	-	-	-	-
contig25017	298	C	-	T	-	25	-	25	-	1	-	17	-	17	-	100.00	-	A:0,G:0,T:17,C:0,N(*):0	-	12	-	5	-	12	-	5	-	Homozygous	Predicted protein	tr|B9P5W3|B9P5W3_POPTR	1232	134	3694	Populus trichocarpa (Western balsam poplar) (Populus balsamifera subsp. trichocarpa)	B9P5W3	POPTRDRAFT_591288	-	-	-	-
contig55927	585	A	C	-	255	-	255	-	44	-	83	-	83	-	100.00	-	A:0,G:0,T:0,C:83,N(*):0	-	27	-	56	-	27	-	56	-	Homozygous	-	-	-	-	-	-	-	-	-	-	-	-	-
contig48307	1750	A	R	-	1	-	1	-	34	-	80	-	23	-	28.75	-	A:57,G:23,T:0,C:0,N(*):0	-	48	-	32	-	23	-	0	-	Heterozygous	-	-	-	-	-	-	-	-	-	-	-	-	-
contig48307	1767	C	Y	-	21	-	21	-	33	-	98	-	34	-	34.69	-	A:0,G:0,T:34,C:64,N(*):0	-	67	-	31	-	34	-	0	-	Heterozygous	-	-	-	-	-	-	-	-	-	-	-	-	-
contig48307	1768	T	K	-	22	-	22	-	34	-	97	-	34	-	35.05	-	A:0,G:34,T:63,C:0,N(*):0	-	67	-	30	-	34	-	0	-	Heterozygous	-	-	-	-	-	-	-	-	-	-	-	-	-
contig48307	1779	T	K	-	40	-	40	-	33	-	93	-	36	-	38.71	-	A:0,G:36,T:57,C:0,N(*):0	-	67	-	26	-	36	-	0	-	Heterozygous	-	-	-	-	-	-	-	-	-	-	-	-	-
contig48307	1791	A	R	-	29	-	29	-	33	-	96	-	34	-	35.42	-	A:62,G:34,T:0,C:0,N(*):0	-	67	-	29	-	34	-	0	-	Heterozygous	-	-	-	-	-	-	-	-	-	-	-	-	-
contig48307	1801	T	Y	-	4	-	4	-	34	-	85	-	24	-	28.24	-	A:0,G:0,T:61,C:24,N(*):0	-	57	-	28	-	24	-	0	-	Heterozygous	-	-	-	-	-	-	-	-	-	-	-	-	-
contig48307	1888	C	M	-	45	-	45	-	35	-	69	-	24	-	34.78	-	A:24,G:0,T:0,C:45,N(*):0	-	21	-	48	-	0	-	24	-	Heterozygous	-	-	-	-	-	-	-	-	-	-	-	-	-
contig48307	1902	G	R	-	58	-	58	-	34	-	91	-	44	-	48.35	-	A:44,G:47,T:0,C:0,N(*):0	-	22	-	69	-	0	-	44	-	Heterozygous	-	-	-	-	-	-	-	-	-	-	-	-	-
contig48307	1927	G	R	-	43	-	43	-	35	-	99	-	44	-	44.44	-	A:44,G:55,T:0,C:0,N(*):0	-	31	-	68	-	0	-	44	-	Heterozygous	-	-	-	-	-	-	-	-	-	-	-	-	-
contig25251	41	T	K	-	103	-	103	-	42	-	10	-	5	-	50.00	-	A:0,G:5,T:5,C:0,N(*):0	-	7	-	3	-	5	-	0	-	Heterozygous	-	BEL1-related homeotic protein 13 (Fragment)	tr|Q8LLE2|Q8LLE2_SOLTU	561	56	4113	Solanum tuberosum (Potato)	Q8LLE2	Bel13	-	GO:0043565-sequence-specific DNA binding;	-	GO:0005634-nucleus;
contig42280	3171	G	A	-	255	-	255	-	39	-	80	-	80	-	100.00	-	A:80,G:0,T:0,C:0,N(*):0	-	48	-	32	-	48	-	32	-	Homozygous	-	Predicted protein	tr|B9II82|B9II82_POPTR	3316	964	3694	Populus trichocarpa (Western balsam poplar) (Populus balsamifera subsp. trichocarpa)	B9II82	POPTRDRAFT_576360	-	-	-	-
contig14255	398	A	-	M	-	213	-	213	-	41	-	24	-	10	-	41.67	-	A:14,G:0,T:0,C:10,N(*):0	-	13	-	11	-	3	-	7	-	Heterozygous	Putative uncharacterized protein	tr|F6GSS5|F6GSS5_VITVI	1011	328	29760	Vitis vinifera (Grape)	F6GSS5	VIT_17s0000g01870	-	GO:0003676-nucleic acid binding;GO:0008270-zinc ion binding;	-	-
contig14255	502	A	-	G	-	99	-	99	-	43	-	24	-	24	-	100.00	-	A:0,G:24,T:0,C:0,N(*):0	-	10	-	14	-	10	-	14	-	Homozygous	Putative uncharacterized protein	tr|F6GSS5|F6GSS5_VITVI	1011	328	29760	Vitis vinifera (Grape)	F6GSS5	VIT_17s0000g01870	-	GO:0003676-nucleic acid binding;GO:0008270-zinc ion binding;	-	-
contig6413	248	G	-	A	-	255	-	255	-	44	-	97	-	97	-	100.00	-	A:97,G:0,T:0,C:0,N(*):0	-	35	-	62	-	35	-	62	-	Homozygous	UDP-glucosyltransferase, putative	tr|B9T117|B9T117_RICCO	1743	478	3988	Ricinus communis (Castor bean)	B9T117	RCOM_0458380	-	GO:0047213-anthocyanidin 3-O-glucosyltransferase activity;	-	-
contig6413	1650	A	-	T	-	152	-	193	-	44	-	56	-	55	-	98.21	-	A:1,G:0,T:55,C:0,N(*):0	-	0	-	56	-	0	-	55	-	Homozygous	UDP-glucosyltransferase, putative	tr|B9T117|B9T117_RICCO	1743	478	3988	Ricinus communis (Castor bean)	B9T117	RCOM_0458380	-	GO:0047213-anthocyanidin 3-O-glucosyltransferase activity;	-	-
contig6413	1679	G	-	A	-	84	-	84	-	44	-	19	-	19	-	100.00	-	A:19,G:0,T:0,C:0,N(*):0	-	0	-	19	-	0	-	19	-	Homozygous	UDP-glucosyltransferase, putative	tr|B9T117|B9T117_RICCO	1743	478	3988	Ricinus communis (Castor bean)	B9T117	RCOM_0458380	-	GO:0047213-anthocyanidin 3-O-glucosyltransferase activity;	-	-
contig40252	1485	A	G	-	5	-	5	-	1	-	182	-	173	-	95.05	-	A:9,G:173,T:0,C:0,N(*):0	-	99	-	83	-	95	-	78	-	Homozygous	-	Transport inhibitor response protein	tr|H6VRF4|H6VRF4_PRUPE	2727	523
contig40252	2159	C	A	-	13	-	13	-	1	-	87	-	87	-	100.00	-	A:87,G:0,T:0,C:0,N(*):0	-	32	-	55	-	32	-	55	-	Homozygous	-	Transport inhibitor response protein	tr|H6VRF4|H6VRF4_PRUPE	2727	523
contig40252	2189	*	+A	-	354	-	3296	-	1	-	108	-	52	-	48.15	-	-	-	49	-	59	-	33	-	19	-	Homozygous	-	Transport inhibitor response protein	tr|H6VRF4|H6VRF4_PRUPE	2727	523
contig48710	289	A	R	-	127	-	127	-	43	-	12	-	5	-	41.67	-	A:6,G:5,T:0,C:0,N(*):1	-	9	-	2	-	4	-	1	-	Heterozygous	-	-	-	-	-	-	-	-	-	-	-	-	-
contig48710	349	T	Y	-	129	-	129	-	43	-	14	-	5	-	35.71	-	A:0,G:0,T:9,C:5,N(*):0	-	10	-	4	-	2	-	3	-	Heterozygous	-	-	-	-	-	-	-	-	-	-	-	-	-
contig45141	433	C	T	-	17	-	17	-	1	-	38	-	38	-	100.00	-	A:0,G:0,T:38,C:0,N(*):0	-	10	-	28	-	10	-	28	-	Homozygous	-	-	-	-	-	-	-	-	-	-	-	-	-
contig45141	1334	G	A	-	25	-	25	-	1	-	17	-	17	-	100.00	-	A:17,G:0,T:0,C:0,N(*):0	-	7	-	10	-	7	-	10	-	Homozygous	-	-	-	-	-	-	-	-	-	-	-	-	-
contig45141	1663	A	G	-	34	-	34	-	5	-	10	-	10	-	100.00	-	A:0,G:10,T:0,C:0,N(*):0	-	5	-	5	-	5	-	5	-	Homozygous	-	-	-	-	-	-	-	-	-	-	-	-	-
contig19164	124	*	+GACAGAG	+GACAGAG	495	869	495	945	12	15	25	27	8	14	32.00	51.85	-	-	19	22	6	4	3	7	3	2	Homozygous	Homozygous	1-deoxy-D-xylulose-5-phosphate reductoisomerase	tr|G0Z2N5|G0Z2N5_ALPOF	315	41	199623	Alpinia officinarum (Lesser galangal) (Languas officinarum)	G0Z2N5	-	-	GO:0030604-1-deoxy-D-xylulose-5-phosphate reductoisomerase activity;GO:0070402-NADPH binding;GO:0016853-isomerase activity;GO:0046872-metal ion binding;	-	-
contig19164	183	A	G	R	10	32	10	32	7	17	27	30	13	20	48.15	66.67	A:14,G:13,T:0,C:0,N(*):0	A:10,G:20,T:0,C:0,N(*):0	9	16	18	14	5	8	8	12	Homozygous	Heterozygous	1-deoxy-D-xylulose-5-phosphate reductoisomerase	tr|G0Z2N5|G0Z2N5_ALPOF	315	41	199623	Alpinia officinarum (Lesser galangal) (Languas officinarum)	G0Z2N5	-	-	GO:0030604-1-deoxy-D-xylulose-5-phosphate reductoisomerase activity;GO:0070402-NADPH binding;GO:0016853-isomerase activity;GO:0046872-metal ion binding;	-	-
contig19164	301	G	-	S	-	24	-	24	-	28	-	14	-	9	-	64.29	-	A:0,G:5,T:0,C:9,N(*):0	-	1	-	13	-	1	-	8	-	Heterozygous	1-deoxy-D-xylulose-5-phosphate reductoisomerase	tr|G0Z2N5|G0Z2N5_ALPOF	315	41	199623	Alpinia officinarum (Lesser galangal) (Languas officinarum)	G0Z2N5	-	-	GO:0030604-1-deoxy-D-xylulose-5-phosphate reductoisomerase activity;GO:0070402-NADPH binding;GO:0016853-isomerase activity;GO:0046872-metal ion binding;	-	-
contig50575	41	T	-	A	-	25	-	42	-	26	-	11	-	5	-	45.45	-	A:5,G:0,T:6,C:0,N(*):0	-	6	-	5	-	3	-	2	-	Homozygous	-	-	-	-	-	-	-	-	-	-	-	-
contig41165	1442	C	-	T	-	3	-	3	-	1	-	91	-	37	-	40.66	-	A:0,G:0,T:37,C:54,N(*):0	-	88	-	3	-	35	-	2	-	Homozygous	Translation factor sui1, putative	tr|B9SA38|B9SA38_RICCO	1738	107	3988	Ricinus communis (Castor bean)	B9SA38	RCOM_0184440	-	-	-	-
contig40398	1650	C	A	A	6	7	6	7	1	1	42	38	24	19	57.14	50.00	A:24,G:0,T:0,C:18,N(*):0	A:19,G:0,T:0,C:19,N(*):0	17	13	25	25	13	10	11	9	Homozygous	Homozygous	RNA-binding protein, putative	tr|B9S9T2|B9S9T2_RICCO	2626	332	3988	Ricinus communis (Castor bean)	B9S9T2	RCOM_0522060	-	GO:0003676-nucleic acid binding;GO:0000166-nucleotide binding;	-	-
contig40398	1659	C	T	T	5	2	5	2	1	1	36	40	22	23	61.11	57.50	A:0,G:0,T:22,C:14,N(*):0	A:0,G:0,T:23,C:16,N(*):1	13	12	23	27	11	9	11	14	Homozygous	Homozygous	RNA-binding protein, putative	tr|B9S9T2|B9S9T2_RICCO	2626	332	3988	Ricinus communis (Castor bean)	B9S9T2	RCOM_0522060	-	GO:0003676-nucleic acid binding;GO:0000166-nucleotide binding;	-	-
contig40398	1712	G	T	T	8	1	8	1	1	1	35	38	18	29	51.43	76.32	A:0,G:17,T:18,C:0,N(*):0	A:0,G:9,T:29,C:0,N(*):0	11	13	24	25	8	10	10	19	Homozygous	Homozygous	RNA-binding protein, putative	tr|B9S9T2|B9S9T2_RICCO	2626	332	3988	Ricinus communis (Castor bean)	B9S9T2	RCOM_0522060	-	GO:0003676-nucleic acid binding;GO:0000166-nucleotide binding;	-	-
contig13681	441	G	-	A	-	57	-	57	-	44	-	10	-	10	-	100.00	-	A:10,G:0,T:0,C:0,N(*):0	-	6	-	4	-	6	-	4	-	Homozygous	Carboxy-terminal domain RNA polymerase II polypeptide a small phosphatase	tr|E5GC25|E5GC25_CUCME	639	136	412675	Cucumis melo subsp. melo	E5GC25	-	-	-	-	-
contig29443	603	G	R	-	126	-	126	-	33	-	23	-	10	-	43.48	-	A:10,G:13,T:0,C:0,N(*):0	-	8	-	15	-	2	-	8	-	Heterozygous	-	-	-	-	-	-	-	-	-	-	-	-	-
contig2589	1427	T	-	C	-	144	-	144	-	44	-	39	-	39	-	100.00	-	A:0,G:0,T:0,C:39,N(*):0	-	21	-	18	-	21	-	18	-	Homozygous	Putative uncharacterized protein	tr|D7TYT9|D7TYT9_VITVI	3767	739	29760	Vitis vinifera (Grape)	D7TYT9	VIT_01s0244g00120	-	GO:0005488-binding;	-	-
contig2589	2862	C	-	T	-	66	-	66	-	42	-	13	-	13	-	100.00	-	A:0,G:0,T:13,C:0,N(*):0	-	4	-	9	-	4	-	9	-	Homozygous	Putative uncharacterized protein	tr|D7TYT9|D7TYT9_VITVI	3767	739	29760	Vitis vinifera (Grape)	D7TYT9	VIT_01s0244g00120	-	GO:0005488-binding;	-	-
contig59909	616	*	-GTTAGGACCT	-	516	-	668	-	40	-	18	-	8	-	44.44	-	-	-	1	-	15	-	1	-	7	-	Homozygous	-	-	-	-	-	-	-	-	-	-	-	-	-
contig41234	80	T	C	-	0	-	0	-	1	-	12	-	6	-	50.00	-	A:0,G:0,T:6,C:6,N(*):0	-	12	-	0	-	6	-	0	-	Homozygous	-	Leukocyte receptor cluster (Lrc) member, putative	tr|B9SGG2|B9SGG2_RICCO	3929	1078	3988	Ricinus communis (Castor bean)	B9SGG2	RCOM_0745220	-	-	-	-
contig19195	528	A	-	G	-	126	-	126	-	44	-	33	-	33	-	100.00	-	A:0,G:33,T:0,C:0,N(*):0	-	21	-	12	-	21	-	12	-	Homozygous	Predicted protein	tr|B9HE28|B9HE28_POPTR	1932	601	3694	Populus trichocarpa (Western balsam poplar) (Populus balsamifera subsp. trichocarpa)	B9HE28	POPTRDRAFT_819535	-	GO:0005524-ATP binding;	-	GO:0016021-integral to membrane;
contig42483	253	G	R	-	101	-	101	-	37	-	14	-	6	-	42.86	-	A:6,G:8,T:0,C:0,N(*):0	-	9	-	5	-	4	-	2	-	Heterozygous	-	Leucine-rich repeat containing protein, putative	tr|B9SUF5|B9SUF5_RICCO	2867	864	3988	Ricinus communis (Castor bean)	B9SUF5	RCOM_0751360	-	GO:0043531-ADP binding;GO:0004721-phosphoprotein phosphatase activity;	-	-
contig42483	2713	G	K	-	212	-	212	-	44	-	48	-	13	-	27.08	-	A:0,G:35,T:13,C:0,N(*):0	-	10	-	38	-	3	-	10	-	Heterozygous	-	Leucine-rich repeat containing protein, putative	tr|B9SUF5|B9SUF5_RICCO	2867	864	3988	Ricinus communis (Castor bean)	B9SUF5	RCOM_0751360	-	GO:0043531-ADP binding;GO:0004721-phosphoprotein phosphatase activity;	-	-
contig39357	234	A	-	G	-	3	-	3	-	1	-	32	-	17	-	53.12	-	A:15,G:17,T:0,C:0,N(*):0	-	21	-	11	-	10	-	7	-	Homozygous	Putative uncharacterized protein	tr|B9RN63|B9RN63_RICCO	4451	872	3988	Ricinus communis (Castor bean)	B9RN63	RCOM_1343940	-	GO:0003677-DNA binding;	-	GO:0005634-nucleus;
contig12280	1056	G	-	T	-	62	-	62	-	9	-	52	-	52	-	100.00	-	A:0,G:0,T:52,C:0,N(*):0	-	20	-	32	-	20	-	32	-	Homozygous	BZIP2	tr|F1DQG1|F1DQG1_CUCME	1497	121	3656	Cucumis melo (Muskmelon)	F1DQG1	-	-	GO:0046983-protein dimerization activity;GO:0043565-sequence-specific DNA binding;	-	GO:0005634-nucleus;
contig25374	134	G	R	-	217	-	217	-	44	-	20	-	9	-	45.00	-	A:9,G:11,T:0,C:0,N(*):0	-	8	-	12	-	3	-	6	-	Heterozygous	-	Class III chitinase	tr|Q9SP41|Q9SP41_BENHI	236	78	102211	Benincasa hispida (Wax gourd)	Q9SP41	Chib1	-	GO:0043169-cation binding;GO:0004568-chitinase activity;	GO:0005975-carbohydrate metabolic process;	-
contig18378	127	A	W	-	143	-	143	-	43	-	12	-	6	-	50.00	-	A:6,G:0,T:6,C:0,N(*):0	-	4	-	8	-	1	-	5	-	Heterozygous	-	Putative uncharacterized protein	tr|F6HHL9|F6HHL9_VITVI	2463	545	29760	Vitis vinifera (Grape)	F6HHL9	VIT_12s0057g00560	-	-	-	-
contig18378	713	C	S	-	228	-	228	-	44	-	109	-	52	-	47.71	-	A:0,G:52,T:0,C:57,N(*):0	-	55	-	54	-	27	-	25	-	Heterozygous	-	Putative uncharacterized protein	tr|F6HHL9|F6HHL9_VITVI	2463	545	29760	Vitis vinifera (Grape)	F6HHL9	VIT_12s0057g00560	-	-	-	-
contig18378	761	C	M	A	228	175	228	175	44	44	96	49	43	49	44.79	100.00	A:43,G:0,T:0,C:53,N(*):0	A:49,G:0,T:0,C:0,N(*):0	37	22	59	27	15	22	28	27	Heterozygous	Homozygous	Putative uncharacterized protein	tr|F6HHL9|F6HHL9_VITVI	2463	545	29760	Vitis vinifera (Grape)	F6HHL9	VIT_12s0057g00560	-	-	-	-
contig11360	233	A	-	C	-	135	-	135	-	43	-	36	-	36	-	100.00	-	A:0,G:0,T:0,C:36,N(*):0	-	24	-	12	-	24	-	12	-	Homozygous	Predicted protein	tr|B9HGC0|B9HGC0_POPTR	1458	287	3694	Populus trichocarpa (Western balsam poplar) (Populus balsamifera subsp. trichocarpa)	B9HGC0	POPTRDRAFT_718123	-	-	-	-
contig11360	351	*	-	+AAG	-	2128	-	5776	-	44	-	114	-	48	-	42.11	-	-	-	79	-	35	-	37	-	11	-	Homozygous	Predicted protein	tr|B9HGC0|B9HGC0_POPTR	1458	287	3694	Populus trichocarpa (Western balsam poplar) (Populus balsamifera subsp. trichocarpa)	B9HGC0	POPTRDRAFT_718123	-	-	-	-
contig11360	727	C	-	G	-	229	-	229	-	44	-	67	-	67	-	100.00	-	A:0,G:67,T:0,C:0,N(*):0	-	18	-	49	-	18	-	49	-	Homozygous	Predicted protein	tr|B9HGC0|B9HGC0_POPTR	1458	287	3694	Populus trichocarpa (Western balsam poplar) (Populus balsamifera subsp. trichocarpa)	B9HGC0	POPTRDRAFT_718123	-	-	-	-
contig11360	1366	C	-	A	-	199	-	199	-	44	-	57	-	57	-	100.00	-	A:57,G:0,T:0,C:0,N(*):0	-	9	-	48	-	9	-	48	-	Homozygous	Predicted protein	tr|B9HGC0|B9HGC0_POPTR	1458	287	3694	Populus trichocarpa (Western balsam poplar) (Populus balsamifera subsp. trichocarpa)	B9HGC0	POPTRDRAFT_718123	-	-	-	-
contig11360	1381	C	-	A	-	199	-	199	-	43	-	57	-	57	-	100.00	-	A:57,G:0,T:0,C:0,N(*):0	-	6	-	51	-	6	-	51	-	Homozygous	Predicted protein	tr|B9HGC0|B9HGC0_POPTR	1458	287	3694	Populus trichocarpa (Western balsam poplar) (Populus balsamifera subsp. trichocarpa)	B9HGC0	POPTRDRAFT_718123	-	-	-	-
contig11360	1404	G	-	C	-	150	-	150	-	43	-	41	-	41	-	100.00	-	A:0,G:0,T:0,C:41,N(*):0	-	2	-	39	-	2	-	39	-	Homozygous	Predicted protein	tr|B9HGC0|B9HGC0_POPTR	1458	287	3694	Populus trichocarpa (Western balsam poplar) (Populus balsamifera subsp. trichocarpa)	B9HGC0	POPTRDRAFT_718123	-	-	-	-
contig4649	39	*	-GAAATCTCTCCA	-GAAATCTCTCCA	2344	1909	5840	5785	22	22	118	111	39	44	33.05	39.64	-	-	73	75	45	36	21	30	18	14	Homozygous	Homozygous	TATA-binding protein-associated phosphoprotein, putative	tr|B9RE59|B9RE59_RICCO	307	70	3988	Ricinus communis (Castor bean)	B9RE59	RCOM_1618480	-	GO:0043565-sequence-specific DNA binding;	-	GO:0005634-nucleus;
contig4649	40	*	-AAATCTCTCCAG	-AAATCTCTCCAG	2198	1982	5846	5782	24	26	116	112	43	37	37.07	33.04	-	-	50	46	27	22	20	20	23	17	Homozygous	Homozygous	TATA-binding protein-associated phosphoprotein, putative	tr|B9RE59|B9RE59_RICCO	307	70	3988	Ricinus communis (Castor bean)	B9RE59	RCOM_1618480	-	GO:0043565-sequence-specific DNA binding;	-	GO:0005634-nucleus;
contig47625	922	T	K	-	228	-	228	-	44	-	71	-	38	-	53.52	-	A:0,G:38,T:33,C:0,N(*):0	-	41	-	30	-	21	-	17	-	Heterozygous	-	-	-	-	-	-	-	-	-	-	-	-	-
contig3242	503	T	-	C	-	5	-	5	-	1	-	10	-	8	-	80.00	-	A:0,G:0,T:2,C:8,N(*):0	-	5	-	5	-	4	-	4	-	Homozygous	Putative uncharacterized protein	tr|D7SJ83|D7SJ83_VITVI	2104	96	29760	Vitis vinifera (Grape)	D7SJ83	VIT_17s0000g02670	-	-	-	-
contig3242	923	*	+T	-	808	-	3118	-	2	-	118	-	21	-	17.80	-	-	-	71	-	47	-	15	-	6	-	Homozygous	-	Putative uncharacterized protein	tr|D7SJ83|D7SJ83_VITVI	2104	96	29760	Vitis vinifera (Grape)	D7SJ83	VIT_17s0000g02670	-	-	-	-
contig3242	924	*	+T	-	882	-	3112	-	2	-	120	-	50	-	41.67	-	-	-	73	-	47	-	39	-	11	-	Homozygous	-	Putative uncharacterized protein	tr|D7SJ83|D7SJ83_VITVI	2104	96	29760	Vitis vinifera (Grape)	D7SJ83	VIT_17s0000g02670	-	-	-	-
contig3242	953	G	-	T	-	2	-	2	-	1	-	20	-	13	-	65.00	-	A:0,G:7,T:13,C:0,N(*):0	-	10	-	10	-	6	-	7	-	Homozygous	Putative uncharacterized protein	tr|D7SJ83|D7SJ83_VITVI	2104	96	29760	Vitis vinifera (Grape)	D7SJ83	VIT_17s0000g02670	-	-	-	-
contig3242	979	A	-	G	-	2	-	2	-	1	-	20	-	13	-	65.00	-	A:7,G:13,T:0,C:0,N(*):0	-	5	-	15	-	4	-	9	-	Homozygous	Putative uncharacterized protein	tr|D7SJ83|D7SJ83_VITVI	2104	96	29760	Vitis vinifera (Grape)	D7SJ83	VIT_17s0000g02670	-	-	-	-
contig3242	1012	C	T	T	6	5	6	5	1	1	104	12	98	8	94.23	66.67	A:0,G:0,T:98,C:6,N(*):0	A:0,G:0,T:8,C:4,N(*):0	49	3	55	9	47	3	51	5	Homozygous	Homozygous	Putative uncharacterized protein	tr|D7SJ83|D7SJ83_VITVI	2104	96	29760	Vitis vinifera (Grape)	D7SJ83	VIT_17s0000g02670	-	-	-	-
contig3242	1039	T	A	-	13	-	13	-	1	-	83	-	83	-	100.00	-	A:83,G:0,T:0,C:0,N(*):0	-	34	-	49	-	34	-	49	-	Homozygous	-	Putative uncharacterized protein	tr|D7SJ83|D7SJ83_VITVI	2104	96	29760	Vitis vinifera (Grape)	D7SJ83	VIT_17s0000g02670	-	-	-	-
contig3242	1048	A	-	G	-	22	-	22	-	1	-	10	-	10	-	100.00	-	A:0,G:10,T:0,C:0,N(*):0	-	2	-	8	-	2	-	8	-	Homozygous	Putative uncharacterized protein	tr|D7SJ83|D7SJ83_VITVI	2104	96	29760	Vitis vinifera (Grape)	D7SJ83	VIT_17s0000g02670	-	-	-	-
contig3242	1533	G	T	-	1	-	1	-	4	-	81	-	71	-	87.65	-	A:0,G:10,T:71,C:0,N(*):0	-	12	-	69	-	6	-	65	-	Homozygous	-	Putative uncharacterized protein	tr|D7SJ83|D7SJ83_VITVI	2104	96	29760	Vitis vinifera (Grape)	D7SJ83	VIT_17s0000g02670	-	-	-	-
contig3242	1556	C	G	-	4	-	4	-	3	-	73	-	66	-	90.41	-	A:0,G:66,T:0,C:7,N(*):0	-	13	-	60	-	8	-	58	-	Homozygous	-	Putative uncharacterized protein	tr|D7SJ83|D7SJ83_VITVI	2104	96	29760	Vitis vinifera (Grape)	D7SJ83	VIT_17s0000g02670	-	-	-	-
contig3242	1585	T	C	-	1	-	1	-	2	-	63	-	45	-	71.43	-	A:0,G:0,T:18,C:45,N(*):0	-	30	-	33	-	16	-	29	-	Homozygous	-	Putative uncharacterized protein	tr|D7SJ83|D7SJ83_VITVI	2104	96	29760	Vitis vinifera (Grape)	D7SJ83	VIT_17s0000g02670	-	-	-	-
contig3242	1730	C	A	A	10	2	10	2	2	1	54	15	45	7	83.33	46.67	A:45,G:0,T:0,C:9,N(*):0	A:7,G:0,T:0,C:8,N(*):0	18	6	36	9	18	4	27	3	Homozygous	Homozygous	Putative uncharacterized protein	tr|D7SJ83|D7SJ83_VITVI	2104	96	29760	Vitis vinifera (Grape)	D7SJ83	VIT_17s0000g02670	-	-	-	-
contig3242	1731	C	G	-	9	-	9	-	2	-	54	-	45	-	83.33	-	A:0,G:45,T:0,C:9,N(*):0	-	18	-	36	-	18	-	27	-	Homozygous	-	Putative uncharacterized protein	tr|D7SJ83|D7SJ83_VITVI	2104	96	29760	Vitis vinifera (Grape)	D7SJ83	VIT_17s0000g02670	-	-	-	-
contig3242	1739	G	-	A	-	5	-	5	-	1	-	18	-	11	-	61.11	-	A:11,G:7,T:0,C:0,N(*):0	-	7	-	11	-	6	-	5	-	Homozygous	Putative uncharacterized protein	tr|D7SJ83|D7SJ83_VITVI	2104	96	29760	Vitis vinifera (Grape)	D7SJ83	VIT_17s0000g02670	-	-	-	-
contig3242	1778	T	-	C	-	3	-	3	-	1	-	23	-	18	-	78.26	-	A:0,G:0,T:5,C:18,N(*):0	-	6	-	17	-	6	-	12	-	Homozygous	Putative uncharacterized protein	tr|D7SJ83|D7SJ83_VITVI	2104	96	29760	Vitis vinifera (Grape)	D7SJ83	VIT_17s0000g02670	-	-	-	-
contig3242	1783	G	-	A	-	2	-	2	-	1	-	25	-	21	-	84.00	-	A:21,G:4,T:0,C:0,N(*):0	-	9	-	16	-	9	-	12	-	Homozygous	Putative uncharacterized protein	tr|D7SJ83|D7SJ83_VITVI	2104	96	29760	Vitis vinifera (Grape)	D7SJ83	VIT_17s0000g02670	-	-	-	-
contig3242	1791	G	-	A	-	1	-	1	-	1	-	21	-	18	-	85.71	-	A:18,G:3,T:0,C:0,N(*):0	-	8	-	13	-	8	-	10	-	Homozygous	Putative uncharacterized protein	tr|D7SJ83|D7SJ83_VITVI	2104	96	29760	Vitis vinifera (Grape)	D7SJ83	VIT_17s0000g02670	-	-	-	-
contig3242	1857	C	-	T	-	25	-	25	-	1	-	11	-	11	-	100.00	-	A:0,G:0,T:11,C:0,N(*):0	-	6	-	5	-	6	-	5	-	Homozygous	Putative uncharacterized protein	tr|D7SJ83|D7SJ83_VITVI	2104	96	29760	Vitis vinifera (Grape)	D7SJ83	VIT_17s0000g02670	-	-	-	-
contig3242	1861	C	-	T	-	5	-	5	-	1	-	12	-	9	-	75.00	-	A:0,G:0,T:9,C:3,N(*):0	-	6	-	6	-	4	-	5	-	Homozygous	Putative uncharacterized protein	tr|D7SJ83|D7SJ83_VITVI	2104	96	29760	Vitis vinifera (Grape)	D7SJ83	VIT_17s0000g02670	-	-	-	-
contig3242	1863	*	-	+A	-	74	-	425	-	1	-	12	-	9	-	75.00	-	-	-	4	-	5	-	4	-	5	-	Homozygous	Putative uncharacterized protein	tr|D7SJ83|D7SJ83_VITVI	2104	96	29760	Vitis vinifera (Grape)	D7SJ83	VIT_17s0000g02670	-	-	-	-
contig60186	2940	*	-	+ATA	-	2666	-	2666	-	1	-	188	-	24	-	12.77	-	-	-	35	-	153	-	7	-	17	-	Homozygous	-	-	-	-	-	-	-	-	-	-	-	-
contig42223	815	*	-TGCACGACAAGCC	-TGCACGACAAGCC	1953	3061	2941	4353	8	11	71	107	23	36	32.39	33.64	-	-	30	48	22	34	13	24	10	12	Homozygous	Homozygous	Predicted protein	tr|B9ILP1|B9ILP1_POPTR	2778	574	3694	Populus trichocarpa (Western balsam poplar) (Populus balsamifera subsp. trichocarpa)	B9ILP1	POPTRDRAFT_825852	-	GO:0003857-3-hydroxyacyl-CoA dehydrogenase activity;GO:0050662-coenzyme binding;GO:0000166-nucleotide binding;	GO:0006631-fatty acid metabolic process;	-
contig61821	184	G	R	-	196	-	196	-	43	-	18	-	10	-	55.56	-	A:10,G:8,T:0,C:0,N(*):0	-	13	-	5	-	9	-	1	-	Heterozygous	-	-	-	-	-	-	-	-	-	-	-	-	-
contig30456	16	T	Y	Y	50	126	98	126	36	37	10	13	7	6	70.00	46.15	A:0,G:0,T:3,C:7,N(*):0	A:0,G:0,T:7,C:6,N(*):0	9	9	1	4	6	3	1	3	Heterozygous	Heterozygous	Gag-pol polyprotein	tr|F8WL95|F8WL95_CITUN	222	67	55188	Citrus unshiu (Satsuma mandarin) (Citrus nobilis var. unshiu)	F8WL95	ORF28	-	GO:0003723-RNA binding;GO:0003964-RNA-directed DNA polymerase activity;	GO:0015074-DNA integration;GO:0006278-RNA-dependent DNA replication;	-
contig30456	24	C	-	Y	-	156	-	156	-	38	-	19	-	8	-	42.11	-	A:0,G:0,T:8,C:11,N(*):0	-	13	-	6	-	3	-	5	-	Heterozygous	Gag-pol polyprotein	tr|F8WL95|F8WL95_CITUN	222	67	55188	Citrus unshiu (Satsuma mandarin) (Citrus nobilis var. unshiu)	F8WL95	ORF28	-	GO:0003723-RNA binding;GO:0003964-RNA-directed DNA polymerase activity;	GO:0015074-DNA integration;GO:0006278-RNA-dependent DNA replication;	-
contig30456	45	A	-	R	-	202	-	202	-	38	-	22	-	10	-	45.45	-	A:12,G:10,T:0,C:0,N(*):0	-	15	-	7	-	6	-	4	-	Heterozygous	Gag-pol polyprotein	tr|F8WL95|F8WL95_CITUN	222	67	55188	Citrus unshiu (Satsuma mandarin) (Citrus nobilis var. unshiu)	F8WL95	ORF28	-	GO:0003723-RNA binding;GO:0003964-RNA-directed DNA polymerase activity;	GO:0015074-DNA integration;GO:0006278-RNA-dependent DNA replication;	-
contig30456	111	T	Y	-	49	-	73	-	23	-	15	-	8	-	53.33	-	A:0,G:0,T:7,C:8,N(*):0	-	8	-	7	-	5	-	3	-	Heterozygous	-	Gag-pol polyprotein	tr|F8WL95|F8WL95_CITUN	222	67	55188	Citrus unshiu (Satsuma mandarin) (Citrus nobilis var. unshiu)	F8WL95	ORF28	-	GO:0003723-RNA binding;GO:0003964-RNA-directed DNA polymerase activity;	GO:0015074-DNA integration;GO:0006278-RNA-dependent DNA replication;	-
contig30456	147	C	-	M	-	81	-	90	-	27	-	19	-	7	-	36.84	-	A:5,G:0,T:2,C:12,N(*):0	-	4	-	15	-	1	-	6	-	Heterozygous	Gag-pol polyprotein	tr|F8WL95|F8WL95_CITUN	222	67	55188	Citrus unshiu (Satsuma mandarin) (Citrus nobilis var. unshiu)	F8WL95	ORF28	-	GO:0003723-RNA binding;GO:0003964-RNA-directed DNA polymerase activity;	GO:0015074-DNA integration;GO:0006278-RNA-dependent DNA replication;	-
contig30456	187	G	-	K	-	68	-	68	-	30	-	18	-	6	-	33.33	-	A:0,G:12,T:6,C:0,N(*):0	-	2	-	16	-	1	-	5	-	Heterozygous	Gag-pol polyprotein	tr|F8WL95|F8WL95_CITUN	222	67	55188	Citrus unshiu (Satsuma mandarin) (Citrus nobilis var. unshiu)	F8WL95	ORF28	-	GO:0003723-RNA binding;GO:0003964-RNA-directed DNA polymerase activity;	GO:0015074-DNA integration;GO:0006278-RNA-dependent DNA replication;	-
contig14262	622	G	-	A	-	60	-	60	-	44	-	11	-	11	-	100.00	-	A:11,G:0,T:0,C:0,N(*):0	-	5	-	6	-	5	-	6	-	Homozygous	Putative uncharacterized protein	tr|F6GT53|F6GT53_VITVI	845	116	29760	Vitis vinifera (Grape)	F6GT53	VIT_17s0000g06750	-	-	-	-
contig2340	1655	T	-	C	-	255	-	255	-	42	-	103	-	103	-	100.00	-	A:0,G:0,T:0,C:103,N(*):0	-	45	-	58	-	45	-	58	-	Homozygous	Putative uncharacterized protein	tr|F6HJ39|F6HJ39_VITVI	2031	517	29760	Vitis vinifera (Grape)	F6HJ39	VIT_02s0087g00420	-	GO:0008270-zinc ion binding;	-	-
contig38546	1139	A	G	-	78	-	78	-	43	-	17	-	17	-	100.00	-	A:0,G:17,T:0,C:0,N(*):0	-	6	-	11	-	6	-	11	-	Homozygous	-	Eukaryotic translation initiation factor 3 subunit, putative	tr|B9SX58|B9SX58_RICCO	2205	560	3988	Ricinus communis (Castor bean)	B9SX58	RCOM_0547730	-	-	-	-
contig53397	194	G	R	-	132	-	132	-	43	-	18	-	6	-	33.33	-	A:6,G:12,T:0,C:0,N(*):0	-	9	-	9	-	3	-	3	-	Heterozygous	-	-	-	-	-	-	-	-	-	-	-	-	-
contig53397	214	T	Y	-	104	-	104	-	43	-	17	-	5	-	29.41	-	A:0,G:0,T:12,C:5,N(*):0	-	7	-	10	-	2	-	3	-	Heterozygous	-	-	-	-	-	-	-	-	-	-	-	-	-
contig18983	204	G	-	A	-	63	-	63	-	44	-	12	-	12	-	100.00	-	A:12,G:0,T:0,C:0,N(*):0	-	6	-	6	-	6	-	6	-	Homozygous	-	-	-	-	-	-	-	-	-	-	-	-
contig18983	227	*	-	-A	-	31	-	319	-	44	-	11	-	5	-	45.45	-	-	-	3	-	4	-	1	-	4	-	Homozygous	-	-	-	-	-	-	-	-	-	-	-	-
contig18983	779	T	-	A	-	66	-	66	-	44	-	13	-	13	-	100.00	-	A:13,G:0,T:0,C:0,N(*):0	-	3	-	10	-	3	-	10	-	Homozygous	-	-	-	-	-	-	-	-	-	-	-	-
contig18983	974	C	-	T	-	81	-	81	-	44	-	18	-	18	-	100.00	-	A:0,G:0,T:18,C:0,N(*):0	-	13	-	5	-	13	-	5	-	Homozygous	-	-	-	-	-	-	-	-	-	-	-	-
contig18983	1020	A	-	C	-	66	-	66	-	44	-	13	-	13	-	100.00	-	A:0,G:0,T:0,C:13,N(*):0	-	3	-	10	-	3	-	10	-	Homozygous	-	-	-	-	-	-	-	-	-	-	-	-
contig46815	1257	A	C	-	171	-	171	-	44	-	48	-	48	-	100.00	-	A:0,G:0,T:0,C:48,N(*):0	-	27	-	21	-	27	-	21	-	Homozygous	-	-	-	-	-	-	-	-	-	-	-	-	-
contig30224	136	G	-	R	-	163	-	163	-	44	-	62	-	25	-	40.32	-	A:25,G:37,T:0,C:0,N(*):0	-	61	-	1	-	25	-	0	-	Heterozygous	-	-	-	-	-	-	-	-	-	-	-	-
contig30224	650	*	-TCAC	-TCAC	1652	3125	1652	3125	41	41	70	111	23	44	32.86	39.64	-	-	3	3	62	104	1	1	22	43	Homozygous	Homozygous	-	-	-	-	-	-	-	-	-	-	-	-
contig53108	36	T	-	Y	-	13	-	13	-	21	-	19	-	9	-	47.37	-	A:0,G:0,T:10,C:9,N(*):0	-	19	-	0	-	9	-	0	-	Heterozygous	-	-	-	-	-	-	-	-	-	-	-	-
contig53108	41	G	-	R	-	12	-	12	-	22	-	22	-	10	-	45.45	-	A:10,G:12,T:0,C:0,N(*):0	-	22	-	0	-	10	-	0	-	Heterozygous	-	-	-	-	-	-	-	-	-	-	-	-
contig53108	612	G	A	-	24	-	24	-	12	-	12	-	6	-	50.00	-	A:6,G:6,T:0,C:0,N(*):0	-	9	-	3	-	5	-	1	-	Homozygous	-	-	-	-	-	-	-	-	-	-	-	-	-
contig53108	628	T	C	-	26	-	31	-	12	-	13	-	7	-	53.85	-	A:0,G:0,T:6,C:7,N(*):0	-	9	-	4	-	5	-	2	-	Homozygous	-	-	-	-	-	-	-	-	-	-	-	-	-
contig53108	659	A	G	-	5	-	5	-	4	-	10	-	6	-	60.00	-	A:4,G:6,T:0,C:0,N(*):0	-	7	-	3	-	5	-	1	-	Homozygous	-	-	-	-	-	-	-	-	-	-	-	-	-
contig53108	755	C	T	-	1	-	1	-	4	-	12	-	5	-	41.67	-	A:0,G:0,T:5,C:7,N(*):0	-	6	-	6	-	0	-	5	-	Homozygous	-	-	-	-	-	-	-	-	-	-	-	-	-
contig53108	920	G	-	R	-	29	-	29	-	30	-	15	-	6	-	40.00	-	A:6,G:9,T:0,C:0,N(*):0	-	14	-	1	-	6	-	0	-	Heterozygous	-	-	-	-	-	-	-	-	-	-	-	-
contig53108	942	C	-	Y	-	26	-	26	-	32	-	19	-	7	-	36.84	-	A:0,G:0,T:7,C:12,N(*):0	-	16	-	3	-	5	-	2	-	Heterozygous	-	-	-	-	-	-	-	-	-	-	-	-
contig53108	974	T	-	K	-	46	-	46	-	36	-	17	-	6	-	35.29	-	A:0,G:6,T:11,C:0,N(*):0	-	13	-	4	-	4	-	2	-	Heterozygous	-	-	-	-	-	-	-	-	-	-	-	-
contig53108	999	G	-	R	-	49	-	49	-	37	-	19	-	5	-	26.32	-	A:5,G:14,T:0,C:0,N(*):0	-	13	-	6	-	4	-	1	-	Heterozygous	-	-	-	-	-	-	-	-	-	-	-	-
contig53108	1005	C	-	Y	-	49	-	49	-	37	-	19	-	5	-	26.32	-	A:0,G:0,T:5,C:14,N(*):0	-	13	-	6	-	4	-	1	-	Heterozygous	-	-	-	-	-	-	-	-	-	-	-	-
contig53108	1009	G	-	K	-	46	-	46	-	38	-	20	-	5	-	25.00	-	A:0,G:15,T:5,C:0,N(*):0	-	14	-	6	-	4	-	1	-	Heterozygous	-	-	-	-	-	-	-	-	-	-	-	-
contig53108	1059	G	-	R	-	58	-	58	-	40	-	20	-	5	-	25.00	-	A:5,G:15,T:0,C:0,N(*):0	-	7	-	13	-	1	-	4	-	Heterozygous	-	-	-	-	-	-	-	-	-	-	-	-
contig53108	1068	C	-	M	-	58	-	58	-	40	-	20	-	5	-	25.00	-	A:5,G:0,T:0,C:15,N(*):0	-	5	-	15	-	1	-	4	-	Heterozygous	-	-	-	-	-	-	-	-	-	-	-	-
contig53108	1104	T	-	Y	-	111	-	111	-	41	-	22	-	7	-	31.82	-	A:0,G:0,T:15,C:7,N(*):0	-	8	-	14	-	2	-	5	-	Heterozygous	-	-	-	-	-	-	-	-	-	-	-	-
contig53108	1155	C	-	Y	-	197	-	197	-	43	-	26	-	10	-	38.46	-	A:0,G:0,T:10,C:16,N(*):0	-	15	-	11	-	7	-	3	-	Heterozygous	-	-	-	-	-	-	-	-	-	-	-	-
contig53108	1208	T	-	Y	-	15	-	64	-	40	-	20	-	7	-	35.00	-	A:0,G:3,T:13,C:4,N(*):0	-	10	-	10	-	2	-	5	-	Heterozygous	-	-	-	-	-	-	-	-	-	-	-	-
contig53108	1258	T	-	Y	-	108	-	108	-	38	-	20	-	7	-	35.00	-	A:0,G:0,T:13,C:7,N(*):0	-	5	-	15	-	0	-	7	-	Heterozygous	-	-	-	-	-	-	-	-	-	-	-	-
contig53108	1267	A	-	R	-	100	-	100	-	38	-	23	-	7	-	30.43	-	A:16,G:7,T:0,C:0,N(*):0	-	5	-	18	-	0	-	7	-	Heterozygous	-	-	-	-	-	-	-	-	-	-	-	-
contig53108	1277	T	-	W	-	69	-	69	-	38	-	19	-	6	-	31.58	-	A:5,G:1,T:13,C:0,N(*):0	-	3	-	16	-	0	-	6	-	Heterozygous	-	-	-	-	-	-	-	-	-	-	-	-
contig29767	200	*	-	-T	-	108	-	464	-	40	-	18	-	5	-	27.78	-	-	-	5	-	12	-	2	-	3	-	Homozygous	-	-	-	-	-	-	-	-	-	-	-	-
contig29767	202	*	-	-T	-	108	-	464	-	38	-	18	-	5	-	27.78	-	-	-	4	-	13	-	0	-	5	-	Homozygous	-	-	-	-	-	-	-	-	-	-	-	-
contig51491	187	A	W	W	13	2	14	9	17	17	13	12	5	5	38.46	41.67	A:8,G:0,T:5,C:0,N(*):0	A:7,G:0,T:5,C:0,N(*):0	10	9	3	3	5	5	0	0	Heterozygous	Heterozygous	-	-	-	-	-	-	-	-	-	-	-	-
contig51491	202	G	R	R	16	9	16	17	19	16	17	20	6	8	35.29	40.00	A:6,G:11,T:0,C:0,N(*):0	A:8,G:12,T:0,C:0,N(*):0	13	13	4	7	6	8	0	0	Heterozygous	Heterozygous	-	-	-	-	-	-	-	-	-	-	-	-
contig41791	159	*	+G	-	476	-	476	-	1	-	42	-	16	-	38.10	-	-	-	35	-	7	-	14	-	2	-	Homozygous	-	Acid alpha galactosidase 2	tr|Q2HYY3|Q2HYY3_CUCSA	1490	386	3659	Cucumis sativus (Cucumber)	Q2HYY3	-	-	GO:0043169-cation binding;GO:0052692-raffinose alpha-galactosidase activity;	GO:0005975-carbohydrate metabolic process;	-
contig18043	677	G	-	A	-	255	-	255	-	44	-	306	-	304	-	99.35	-	A:304,G:2,T:0,C:0,N(*):0	-	145	-	161	-	143	-	161	-	Homozygous	Predicted protein	tr|B9GN34|B9GN34_POPTR	1695	400	3694	Populus trichocarpa (Western balsam poplar) (Populus balsamifera subsp. trichocarpa)	B9GN34	POPTRDRAFT_816388	-	-	GO:0006886-intracellular protein transport;	GO:0030131-clathrin adaptor complex;
contig18043	1651	*	-CTAC	-CTAC	819	764	3935	3500	41	42	69	62	55	49	79.71	79.03	-	-	3	1	66	61	1	0	54	49	Homozygous	Homozygous	Predicted protein	tr|B9GN34|B9GN34_POPTR	1695	400	3694	Populus trichocarpa (Western balsam poplar) (Populus balsamifera subsp. trichocarpa)	B9GN34	POPTRDRAFT_816388	-	-	GO:0006886-intracellular protein transport;	GO:0030131-clathrin adaptor complex;
contig21077	1108	G	-	C	-	60	-	60	-	43	-	11	-	11	-	100.00	-	A:0,G:0,T:0,C:11,N(*):0	-	5	-	6	-	5	-	6	-	Homozygous	Putative uncharacterized protein	tr|F6HIQ9|F6HIQ9_VITVI	1241	298	29760	Vitis vinifera (Grape)	F6HIQ9	VIT_10s0042g00700	-	GO:0005524-ATP binding;	-	-
contig8528	916	C	-	T	-	66	-	66	-	26	-	13	-	13	-	100.00	-	A:0,G:0,T:13,C:0,N(*):0	-	9	-	4	-	9	-	4	-	Homozygous	Putative uncharacterized protein	tr|D7UCG8|D7UCG8_VITVI	2316	442	29760	Vitis vinifera (Grape)	D7UCG8	VIT_15s0046g01890	-	-	-	-
contig8528	1592	*	-	-GTT	-	246	-	1918	-	1	-	32	-	13	-	40.62	-	-	-	11	-	9	-	6	-	7	-	Homozygous	Putative uncharacterized protein	tr|D7UCG8|D7UCG8_VITVI	2316	442	29760	Vitis vinifera (Grape)	D7UCG8	VIT_15s0046g01890	-	-	-	-
contig45697	352	C	G	-	60	-	60	-	44	-	11	-	11	-	100.00	-	A:0,G:11,T:0,C:0,N(*):0	-	6	-	5	-	6	-	5	-	Homozygous	-	-	-	-	-	-	-	-	-	-	-	-	-
contig45697	361	G	A	-	63	-	63	-	44	-	12	-	12	-	100.00	-	A:12,G:0,T:0,C:0,N(*):0	-	8	-	4	-	8	-	4	-	Homozygous	-	-	-	-	-	-	-	-	-	-	-	-	-
contig42920	635	*	+A	-	808	-	808	-	32	-	518	-	21	-	4.05	-	-	-	223	-	294	-	6	-	15	-	Homozygous	-	-	-	-	-	-	-	-	-	-	-	-	-
contig42920	636	*	+A	-	829	-	829	-	32	-	511	-	25	-	4.89	-	-	-	216	-	295	-	9	-	16	-	Homozygous	-	-	-	-	-	-	-	-	-	-	-	-	-
contig39170	1552	G	A	A	20	20	20	20	7	6	27	41	15	30	55.56	73.17	A:15,G:12,T:0,C:0,N(*):0	A:30,G:11,T:0,C:0,N(*):0	5	19	22	22	2	12	13	18	Homozygous	Homozygous	Nuclease, putative	tr|B9RUE6|B9RUE6_RICCO	2345	36	3988	Ricinus communis (Castor bean)	B9RUE6	RCOM_0852190	-	GO:0003676-nucleic acid binding;	-	-
contig39170	1634	*	-	+T	-	154	-	307	-	4	-	16	-	8	-	50.00	-	-	-	3	-	4	-	1	-	7	-	Homozygous	Nuclease, putative	tr|B9RUE6|B9RUE6_RICCO	2345	36	3988	Ricinus communis (Castor bean)	B9RUE6	RCOM_0852190	-	GO:0003676-nucleic acid binding;	-	-
contig39170	1634	C	-	G	-	3	-	3	-	4	-	16	-	9	-	56.25	-	A:0,G:7,T:2,C:7,N(*):0	-	5	-	11	-	2	-	7	-	Homozygous	Nuclease, putative	tr|B9RUE6|B9RUE6_RICCO	2345	36	3988	Ricinus communis (Castor bean)	B9RUE6	RCOM_0852190	-	GO:0003676-nucleic acid binding;	-	-
contig7598	104	*	-	+A	-	68	-	359	-	1	-	10	-	10	-	100.00	-	-	-	8	-	2	-	8	-	2	-	Homozygous	Putative uncharacterized protein	tr|D7UDB5|D7UDB5_VITVI	1707	207	29760	Vitis vinifera (Grape)	D7UDB5	VIT_18s0122g01140	-	GO:0043565-sequence-specific DNA binding;	-	GO:0005634-nucleus;
contig51899	941	T	C	-	87	-	87	-	43	-	20	-	20	-	100.00	-	A:0,G:0,T:0,C:20,N(*):0	-	5	-	15	-	5	-	15	-	Homozygous	-	-	-	-	-	-	-	-	-	-	-	-	-
contig63370	1016	*	-ACTGCATG	-	2624	-	6120	-	43	-	126	-	21	-	16.67	-	-	-	0	-	123	-	0	-	21	-	Homozygous	-	-	-	-	-	-	-	-	-	-	-	-	-
contig63370	1019	*	-GCATGACT	-GCATGACT	2332	2432	6132	5472	43	42	122	114	40	36	32.79	31.58	-	-	0	2	76	71	0	0	40	36	Homozygous	Homozygous	-	-	-	-	-	-	-	-	-	-	-	-
contig12349	372	T	-	C	-	33	-	42	-	15	-	17	-	5	-	29.41	-	A:0,G:0,T:12,C:5,N(*):0	-	13	-	4	-	2	-	3	-	Homozygous	Cell division protease ftsH, putative	tr|B9SIY9|B9SIY9_RICCO	1104	188	3988	Ricinus communis (Castor bean)	B9SIY9	RCOM_0596830	-	GO:0005524-ATP binding;GO:0004222-metalloendopeptidase activity;GO:0008568-microtubule-severing ATPase activity;GO:0008270-zinc ion binding;	GO:0051301-cell division;GO:0006508-proteolysis;	GO:0016021-integral to membrane;
contig12349	388	C	T	T	28	31	42	39	14	13	13	19	5	5	38.46	26.32	A:0,G:0,T:5,C:8,N(*):0	A:0,G:0,T:5,C:14,N(*):0	7	13	6	6	0	2	5	3	Homozygous	Homozygous	Cell division protease ftsH, putative	tr|B9SIY9|B9SIY9_RICCO	1104	188	3988	Ricinus communis (Castor bean)	B9SIY9	RCOM_0596830	-	GO:0005524-ATP binding;GO:0004222-metalloendopeptidase activity;GO:0008568-microtubule-severing ATPase activity;GO:0008270-zinc ion binding;	GO:0051301-cell division;GO:0006508-proteolysis;	GO:0016021-integral to membrane;
contig56121	192	G	K	-	32	-	98	-	44	-	16	-	13	-	81.25	-	A:0,G:3,T:13,C:0,N(*):0	-	4	-	12	-	1	-	12	-	Heterozygous	-	-	-	-	-	-	-	-	-	-	-	-	-
contig2960	294	A	-	G	-	1	-	1	-	1	-	110	-	69	-	62.73	-	A:41,G:69,T:0,C:0,N(*):0	-	80	-	30	-	56	-	13	-	Homozygous	Acireductone dioxygenase, putative	tr|B9RTK5|B9RTK5_RICCO	980	217	3988	Ricinus communis (Castor bean)	B9RTK5	RCOM_0911100	-	GO:0010309-acireductone dioxygenase [iron(II)-requiring] activity;	-	-
contig30087	23	A	-	G	-	66	-	66	-	22	-	13	-	13	-	100.00	-	A:0,G:13,T:0,C:0,N(*):0	-	13	-	0	-	13	-	0	-	Homozygous	-	-	-	-	-	-	-	-	-	-	-	-
contig30087	30	T	-	C	-	69	-	69	-	21	-	14	-	14	-	100.00	-	A:0,G:0,T:0,C:14,N(*):0	-	14	-	0	-	14	-	0	-	Homozygous	-	-	-	-	-	-	-	-	-	-	-	-
contig30087	101	G	R	R	23	9	23	9	25	20	21	37	7	13	33.33	35.14	A:6,G:14,T:1,C:0,N(*):0	A:13,G:24,T:0,C:0,N(*):0	2	13	19	24	0	3	7	10	Heterozygous	Heterozygous	-	-	-	-	-	-	-	-	-	-	-	-
contig2795	893	G	-	R	-	228	-	228	-	44	-	40	-	20	-	50.00	-	A:20,G:20,T:0,C:0,N(*):0	-	15	-	25	-	7	-	13	-	Heterozygous	Putative uncharacterized protein	tr|D7U2J9|D7U2J9_VITVI	4160	1199	29760	Vitis vinifera (Grape)	D7U2J9	VIT_07s0005g01650	-	GO:0004180-carboxypeptidase activity;	-	-
contig2795	1078	C	-	Y	-	228	-	228	-	44	-	54	-	19	-	35.19	-	A:0,G:0,T:19,C:35,N(*):0	-	25	-	29	-	8	-	11	-	Heterozygous	Putative uncharacterized protein	tr|D7U2J9|D7U2J9_VITVI	4160	1199	29760	Vitis vinifera (Grape)	D7U2J9	VIT_07s0005g01650	-	GO:0004180-carboxypeptidase activity;	-	-
contig2795	3394	G	-	R	-	228	-	228	-	44	-	203	-	94	-	46.31	-	A:94,G:109,T:0,C:0,N(*):0	-	107	-	96	-	51	-	43	-	Heterozygous	Putative uncharacterized protein	tr|D7U2J9|D7U2J9_VITVI	4160	1199	29760	Vitis vinifera (Grape)	D7U2J9	VIT_07s0005g01650	-	GO:0004180-carboxypeptidase activity;	-	-
contig65635	196	C	S	-	38	-	38	-	23	-	42	-	24	-	57.14	-	A:0,G:24,T:0,C:18,N(*):0	-	8	-	34	-	5	-	19	-	Heterozygous	-	-	-	-	-	-	-	-	-	-	-	-	-
contig27002	39	*	-	-T	-	293	-	449	-	43	-	23	-	9	-	39.13	-	-	-	18	-	4	-	8	-	1	-	Homozygous	Xyloglucan endotransglucosylase/hydrolase protein 14, putative	tr|B9S0F2|B9S0F2_RICCO	348	39	3988	Ricinus communis (Castor bean)	B9S0F2	RCOM_1353970	-	GO:0016762-xyloglucan:xyloglucosyl transferase activity;	GO:0006073-cellular glucan metabolic process;	GO:0048046-apoplast;GO:0005618-cell wall;
contig64412	152	*	-GTAAGTTTCATG	-GTAAGTTTCATG	2014	1341	2014	1341	18	18	152	123	33	23	21.71	18.70	-	-	31	31	121	92	0	0	33	23	Homozygous	Homozygous	-	-	-	-	-	-	-	-	-	-	-	-
contig48251	282	T	C	-	19	-	19	-	1	-	11	-	11	-	100.00	-	A:0,G:0,T:0,C:11,N(*):0	-	1	-	10	-	1	-	10	-	Homozygous	-	-	-	-	-	-	-	-	-	-	-	-	-
contig41595	419	G	-	K	-	49	-	49	-	35	-	14	-	6	-	42.86	-	A:0,G:8,T:6,C:0,N(*):0	-	10	-	4	-	6	-	0	-	Heterozygous	Pre-mRNA splicing factor, putative	tr|B9RW28|B9RW28_RICCO	3046	857	3988	Ricinus communis (Castor bean)	B9RW28	RCOM_1175540	-	GO:0005488-binding;	-	GO:0005634-nucleus;
contig41595	434	T	-	W	-	46	-	46	-	26	-	31	-	18	-	58.06	-	A:18,G:0,T:13,C:0,N(*):0	-	27	-	4	-	18	-	0	-	Heterozygous	Pre-mRNA splicing factor, putative	tr|B9RW28|B9RW28_RICCO	3046	857	3988	Ricinus communis (Castor bean)	B9RW28	RCOM_1175540	-	GO:0005488-binding;	-	GO:0005634-nucleus;
contig41595	866	A	G	G	33	34	45	55	7	8	72	50	43	32	59.72	64.00	A:29,G:43,T:0,C:0,N(*):0	A:18,G:32,T:0,C:0,N(*):0	47	28	25	22	25	15	18	17	Homozygous	Homozygous	Pre-mRNA splicing factor, putative	tr|B9RW28|B9RW28_RICCO	3046	857	3988	Ricinus communis (Castor bean)	B9RW28	RCOM_1175540	-	GO:0005488-binding;	-	GO:0005634-nucleus;
contig41595	876	C	A	A	29	27	29	29	6	6	68	44	38	25	55.88	56.82	A:37,G:1,T:0,C:30,N(*):0	A:25,G:0,T:0,C:19,N(*):0	48	26	20	18	26	13	12	12	Homozygous	Homozygous	Pre-mRNA splicing factor, putative	tr|B9RW28|B9RW28_RICCO	3046	857	3988	Ricinus communis (Castor bean)	B9RW28	RCOM_1175540	-	GO:0005488-binding;	-	GO:0005634-nucleus;
contig41595	942	T	C	C	17	23	17	23	5	6	75	58	50	37	66.67	63.79	A:0,G:0,T:25,C:50,N(*):0	A:0,G:0,T:21,C:37,N(*):0	35	23	40	35	22	11	28	26	Homozygous	Homozygous	Pre-mRNA splicing factor, putative	tr|B9RW28|B9RW28_RICCO	3046	857	3988	Ricinus communis (Castor bean)	B9RW28	RCOM_1175540	-	GO:0005488-binding;	-	GO:0005634-nucleus;
contig41595	1220	G	-	C	-	2	-	2	-	1	-	29	-	16	-	55.17	-	A:0,G:13,T:0,C:16,N(*):0	-	12	-	17	-	7	-	9	-	Homozygous	Pre-mRNA splicing factor, putative	tr|B9RW28|B9RW28_RICCO	3046	857	3988	Ricinus communis (Castor bean)	B9RW28	RCOM_1175540	-	GO:0005488-binding;	-	GO:0005634-nucleus;
contig41595	1223	A	T	T	1	2	1	2	1	1	38	28	24	16	63.16	57.14	A:14,G:0,T:24,C:0,N(*):0	A:12,G:0,T:16,C:0,N(*):0	8	11	30	17	3	7	21	9	Homozygous	Homozygous	Pre-mRNA splicing factor, putative	tr|B9RW28|B9RW28_RICCO	3046	857	3988	Ricinus communis (Castor bean)	B9RW28	RCOM_1175540	-	GO:0005488-binding;	-	GO:0005634-nucleus;
contig41595	1253	A	G	-	1	-	1	-	1	-	29	-	17	-	58.62	-	A:12,G:17,T:0,C:0,N(*):0	-	8	-	21	-	3	-	14	-	Homozygous	-	Pre-mRNA splicing factor, putative	tr|B9RW28|B9RW28_RICCO	3046	857	3988	Ricinus communis (Castor bean)	B9RW28	RCOM_1175540	-	GO:0005488-binding;	-	GO:0005634-nucleus;
contig41595	1277	G	A	-	4	-	4	-	1	-	25	-	16	-	64.00	-	A:15,G:9,T:0,C:1,N(*):0	-	18	-	7	-	12	-	4	-	Homozygous	-	Pre-mRNA splicing factor, putative	tr|B9RW28|B9RW28_RICCO	3046	857	3988	Ricinus communis (Castor bean)	B9RW28	RCOM_1175540	-	GO:0005488-binding;	-	GO:0005634-nucleus;
contig41595	1316	A	T	T	1	1	1	1	1	1	30	47	19	26	63.33	55.32	A:11,G:0,T:19,C:0,N(*):0	A:21,G:0,T:26,C:0,N(*):0	21	31	9	16	15	18	4	8	Homozygous	Homozygous	Pre-mRNA splicing factor, putative	tr|B9RW28|B9RW28_RICCO	3046	857	3988	Ricinus communis (Castor bean)	B9RW28	RCOM_1175540	-	GO:0005488-binding;	-	GO:0005634-nucleus;
contig41595	2177	G	-	A	-	3	-	3	-	3	-	121	-	43	-	35.54	-	A:43,G:78,T:0,C:0,N(*):0	-	68	-	53	-	27	-	16	-	Homozygous	Pre-mRNA splicing factor, putative	tr|B9RW28|B9RW28_RICCO	3046	857	3988	Ricinus communis (Castor bean)	B9RW28	RCOM_1175540	-	GO:0005488-binding;	-	GO:0005634-nucleus;
contig41544	383	A	G	-	25	-	25	-	3	-	136	-	136	-	100.00	-	A:0,G:136,T:0,C:0,N(*):0	-	63	-	73	-	63	-	73	-	Homozygous	-	Putative uncharacterized protein	tr|D7TAA7|D7TAA7_VITVI	1070	322	29760	Vitis vinifera (Grape)	D7TAA7	VIT_01s0010g00950	-	GO:0016780-phosphotransferase activity, for other substituted phosphate groups;	GO:0008654-phospholipid biosynthetic process;	GO:0016020-membrane;
contig8031	843	*	+A	-	145	-	145	-	43	-	19	-	6	-	31.58	-	-	-	1	-	17	-	0	-	6	-	Homozygous	-	-	-	-	-	-	-	-	-	-	-	-	-
contig8031	854	T	Y	-	121	-	121	-	44	-	13	-	6	-	46.15	-	A:0,G:0,T:7,C:6,N(*):0	-	0	-	13	-	0	-	6	-	Heterozygous	-	-	-	-	-	-	-	-	-	-	-	-	-
contig40614	338	T	Y	-	228	-	228	-	36	-	214	-	107	-	50.00	-	A:0,G:0,T:107,C:107,N(*):0	-	90	-	124	-	42	-	65	-	Heterozygous	-	40S ribosomal protein S6	tr|B3TM45|B3TM45_ELAGV	1086	249	51953	Elaeis guineensis var. tenera (Oil palm)	B3TM45	-	-	-	-	-
contig20503	361	C	-	Y	-	78	-	78	-	30	-	24	-	9	-	37.50	-	A:0,G:0,T:9,C:15,N(*):0	-	15	-	9	-	6	-	3	-	Heterozygous	Predicted protein	tr|B9I1E3|B9I1E3_POPTR	463	152	3694	Populus trichocarpa (Western balsam poplar) (Populus balsamifera subsp. trichocarpa)	B9I1E3	POPTRDRAFT_771542	-	-	-	-
contig9253	1047	C	-	T	-	34	-	34	-	4	-	23	-	23	-	100.00	-	A:0,G:0,T:23,C:0,N(*):0	-	12	-	11	-	12	-	11	-	Homozygous	Predicted protein	tr|B9IK06|B9IK06_POPTR	1610	421	3694	Populus trichocarpa (Western balsam poplar) (Populus balsamifera subsp. trichocarpa)	B9IK06	MYB083 POPTRDRAFT_825568	-	GO:0003677-DNA binding;	-	GO:0005634-nucleus;
contig55785	122	*	+ACA	-	574	-	1030	-	44	-	24	-	8	-	33.33	-	-	-	20	-	4	-	8	-	0	-	Homozygous	-	-	-	-	-	-	-	-	-	-	-	-	-
contig55785	1140	C	A	-	255	-	255	-	44	-	89	-	89	-	100.00	-	A:89,G:0,T:0,C:0,N(*):0	-	48	-	41	-	48	-	41	-	Homozygous	-	-	-	-	-	-	-	-	-	-	-	-	-
contig55785	1605	G	-	R	-	9	-	9	-	22	-	26	-	11	-	42.31	-	A:11,G:15,T:0,C:0,N(*):0	-	0	-	26	-	0	-	11	-	Heterozygous	-	-	-	-	-	-	-	-	-	-	-	-
contig55785	1608	C	-	Y	-	9	-	9	-	22	-	26	-	11	-	42.31	-	A:0,G:0,T:11,C:15,N(*):0	-	0	-	26	-	0	-	11	-	Heterozygous	-	-	-	-	-	-	-	-	-	-	-	-
contig18646	312	T	C	-	2	-	2	-	1	-	96	-	56	-	58.33	-	A:0,G:0,T:40,C:56,N(*):0	-	33	-	63	-	23	-	33	-	Homozygous	-	Putative uncharacterized protein	tr|E0CV46|E0CV46_VITVI	3161	755	29760	Vitis vinifera (Grape)	E0CV46	VIT_16s0098g01880	-	GO:0008236-serine-type peptidase activity;	GO:0006508-proteolysis;	GO:0016020-membrane;
contig18646	432	A	G	-	1	-	1	-	1	-	73	-	48	-	65.75	-	A:25,G:48,T:0,C:0,N(*):0	-	41	-	32	-	27	-	21	-	Homozygous	-	Putative uncharacterized protein	tr|E0CV46|E0CV46_VITVI	3161	755	29760	Vitis vinifera (Grape)	E0CV46	VIT_16s0098g01880	-	GO:0008236-serine-type peptidase activity;	GO:0006508-proteolysis;	GO:0016020-membrane;
contig18646	921	A	C	-	1	-	1	-	1	-	77	-	48	-	62.34	-	A:29,G:0,T:0,C:48,N(*):0	-	47	-	30	-	32	-	16	-	Homozygous	-	Putative uncharacterized protein	tr|E0CV46|E0CV46_VITVI	3161	755	29760	Vitis vinifera (Grape)	E0CV46	VIT_16s0098g01880	-	GO:0008236-serine-type peptidase activity;	GO:0006508-proteolysis;	GO:0016020-membrane;
contig18646	2708	*	+A	-	163	-	203	-	33	-	13	-	7	-	53.85	-	-	-	4	-	9	-	2	-	5	-	Homozygous	-	Putative uncharacterized protein	tr|E0CV46|E0CV46_VITVI	3161	755	29760	Vitis vinifera (Grape)	E0CV46	VIT_16s0098g01880	-	GO:0008236-serine-type peptidase activity;	GO:0006508-proteolysis;	GO:0016020-membrane;
contig18646	2715	*	-C	-	37	-	399	-	38	-	13	-	12	-	92.31	-	-	-	4	-	9	-	4	-	8	-	Homozygous	-	Putative uncharacterized protein	tr|E0CV46|E0CV46_VITVI	3161	755	29760	Vitis vinifera (Grape)	E0CV46	VIT_16s0098g01880	-	GO:0008236-serine-type peptidase activity;	GO:0006508-proteolysis;	GO:0016020-membrane;
contig15571	99	T	K	-	69	-	69	-	44	-	19	-	5	-	26.32	-	A:0,G:5,T:14,C:0,N(*):0	-	18	-	1	-	5	-	0	-	Heterozygous	-	-	-	-	-	-	-	-	-	-	-	-	-
contig17923	543	G	-	T	-	87	-	87	-	44	-	20	-	20	-	100.00	-	A:0,G:0,T:20,C:0,N(*):0	-	12	-	8	-	12	-	8	-	Homozygous	Putative uncharacterized protein	tr|B9RH50|B9RH50_RICCO	1546	380	3988	Ricinus communis (Castor bean)	B9RH50	RCOM_1447160	-	-	-	-
contig17923	1227	G	-	S	-	102	-	147	-	44	-	10	-	6	-	60.00	-	A:0,G:4,T:0,C:6,N(*):0	-	7	-	3	-	4	-	2	-	Heterozygous	Putative uncharacterized protein	tr|B9RH50|B9RH50_RICCO	1546	380	3988	Ricinus communis (Castor bean)	B9RH50	RCOM_1447160	-	-	-	-
contig3135	1063	*	-	+T	-	2066	-	2066	-	4	-	268	-	29	-	10.82	-	-	-	122	-	144	-	9	-	20	-	Homozygous	-	-	-	-	-	-	-	-	-	-	-	-
contig7885	336	T	-	A	-	1	-	1	-	1	-	18	-	11	-	61.11	-	A:11,G:0,T:7,C:0,N(*):0	-	7	-	11	-	3	-	8	-	Homozygous	Putative transposase	tr|D0UIX2|D0UIX2_CUCME	512	142	3656	Cucumis melo (Muskmelon)	D0UIX2	-	-	GO:0003677-DNA binding;GO:0046983-protein dimerization activity;	-	-
contig63756	963	G	A	-	255	-	255	-	44	-	352	-	351	-	99.72	-	A:351,G:0,T:0,C:0,N(*):1	-	204	-	147	-	204	-	147	-	Homozygous	-	-	-	-	-	-	-	-	-	-	-	-	-
contig2776	232	G	-	A	-	1	-	1	-	1	-	32	-	25	-	78.12	-	A:25,G:7,T:0,C:0,N(*):0	-	27	-	5	-	21	-	4	-	Homozygous	ATP-citrate synthase, putative	tr|B9SHC9|B9SHC9_RICCO	2902	256	3988	Ricinus communis (Castor bean)	B9SHC9	RCOM_0529250	-	GO:0005524-ATP binding;GO:0004775-succinate-CoA ligase (ADP-forming) activity;	-	-
contig2776	363	C	-	T	-	1	-	1	-	1	-	56	-	40	-	71.43	-	A:0,G:0,T:40,C:16,N(*):0	-	33	-	23	-	24	-	16	-	Homozygous	ATP-citrate synthase, putative	tr|B9SHC9|B9SHC9_RICCO	2902	256	3988	Ricinus communis (Castor bean)	B9SHC9	RCOM_0529250	-	GO:0005524-ATP binding;GO:0004775-succinate-CoA ligase (ADP-forming) activity;	-	-
contig69490	462	T	-	K	-	48	-	48	-	34	-	13	-	6	-	46.15	-	A:0,G:6,T:7,C:0,N(*):0	-	5	-	8	-	0	-	6	-	Heterozygous	-	-	-	-	-	-	-	-	-	-	-	-
contig45137	261	T	C	-	3	-	3	-	1	-	20	-	13	-	65.00	-	A:0,G:0,T:7,C:13,N(*):0	-	9	-	11	-	6	-	7	-	Homozygous	-	-	-	-	-	-	-	-	-	-	-	-	-
contig45137	1221	G	R	-	19	-	19	-	21	-	25	-	14	-	56.00	-	A:14,G:11,T:0,C:0,N(*):0	-	12	-	13	-	7	-	7	-	Heterozygous	-	-	-	-	-	-	-	-	-	-	-	-	-
contig14848	35	G	K	T	100	87	100	87	44	43	13	20	5	20	38.46	100.00	A:0,G:8,T:5,C:0,N(*):0	A:0,G:0,T:20,C:0,N(*):0	12	19	1	1	5	19	0	1	Heterozygous	Homozygous	Predicted protein (Fragment)	tr|B9H3M5|B9H3M5_POPTR	1350	317	3694	Populus trichocarpa (Western balsam poplar) (Populus balsamifera subsp. trichocarpa)	B9H3M5	POPTRDRAFT_198927	-	GO:0000166-nucleotide binding;	-	-
contig14848	477	T	Y	-	228	-	228	-	44	-	39	-	15	-	38.46	-	A:0,G:0,T:24,C:15,N(*):0	-	23	-	16	-	9	-	6	-	Heterozygous	-	Predicted protein (Fragment)	tr|B9H3M5|B9H3M5_POPTR	1350	317	3694	Populus trichocarpa (Western balsam poplar) (Populus balsamifera subsp. trichocarpa)	B9H3M5	POPTRDRAFT_198927	-	GO:0000166-nucleotide binding;	-	-
contig14848	509	A	W	-	228	-	228	-	44	-	34	-	13	-	38.24	-	A:21,G:0,T:13,C:0,N(*):0	-	18	-	16	-	9	-	4	-	Heterozygous	-	Predicted protein (Fragment)	tr|B9H3M5|B9H3M5_POPTR	1350	317	3694	Populus trichocarpa (Western balsam poplar) (Populus balsamifera subsp. trichocarpa)	B9H3M5	POPTRDRAFT_198927	-	GO:0000166-nucleotide binding;	-	-
contig5178	2466	C	-	A	-	159	-	159	-	44	-	44	-	44	-	100.00	-	A:44,G:0,T:0,C:0,N(*):0	-	24	-	20	-	24	-	20	-	Homozygous	Putative uncharacterized protein	tr|D7TCG3|D7TCG3_VITVI	3865	1083	29760	Vitis vinifera (Grape)	D7TCG3	VIT_11s0016g01260	-	GO:0005488-binding;	-	-
contig5178	3174	G	-	T	-	59	-	96	-	35	-	26	-	23	-	88.46	-	A:0,G:1,T:23,C:0,N(*):2	-	17	-	7	-	17	-	6	-	Homozygous	Putative uncharacterized protein	tr|D7TCG3|D7TCG3_VITVI	3865	1083	29760	Vitis vinifera (Grape)	D7TCG3	VIT_11s0016g01260	-	GO:0005488-binding;	-	-
contig5178	3294	T	-	C	-	57	-	57	-	38	-	10	-	10	-	100.00	-	A:0,G:0,T:0,C:10,N(*):0	-	0	-	10	-	0	-	10	-	Homozygous	Putative uncharacterized protein	tr|D7TCG3|D7TCG3_VITVI	3865	1083	29760	Vitis vinifera (Grape)	D7TCG3	VIT_11s0016g01260	-	GO:0005488-binding;	-	-
contig64589	168	T	K	-	77	-	81	-	44	-	11	-	5	-	45.45	-	A:0,G:4,T:6,C:1,N(*):0	-	8	-	3	-	5	-	0	-	Heterozygous	-	-	-	-	-	-	-	-	-	-	-	-	-
contig64044	954	C	S	-	175	-	175	-	44	-	26	-	13	-	50.00	-	A:0,G:13,T:0,C:13,N(*):0	-	25	-	1	-	13	-	0	-	Heterozygous	-	-	-	-	-	-	-	-	-	-	-	-	-
contig64044	955	G	R	-	173	-	173	-	44	-	27	-	13	-	48.15	-	A:13,G:14,T:0,C:0,N(*):0	-	26	-	1	-	13	-	0	-	Heterozygous	-	-	-	-	-	-	-	-	-	-	-	-	-
contig4402	963	C	-	T	-	75	-	75	-	14	-	16	-	16	-	100.00	-	A:0,G:0,T:16,C:0,N(*):0	-	0	-	16	-	0	-	16	-	Homozygous	Putative uncharacterized protein	tr|C6T2U8|C6T2U8_SOYBN	1179	174	3847	Glycine max (Soybean) (Glycine hispida)	C6T2U8	-	-	GO:0003723-RNA binding;	-	GO:0015935-small ribosomal subunit;
contig28194	262	G	R	-	154	-	154	-	44	-	15	-	6	-	40.00	-	A:6,G:9,T:0,C:0,N(*):0	-	6	-	9	-	2	-	4	-	Heterozygous	-	Putative uncharacterized protein	tr|A5BKW9|A5BKW9_VITVI	709	145	29760	Vitis vinifera (Grape)	A5BKW9	VIT_19s0027g01120 VITISV_026098	-	-	-	-
contig6914	40	*	-CTTCTGACCT	-CTTCTGACCT	883	1856	4151	3528	42	41	73	78	26	28	35.62	35.90	-	-	41	56	0	0	26	28	0	0	Homozygous	Homozygous	Predicted protein	tr|B9HUX0|B9HUX0_POPTR	774	135	3694	Populus trichocarpa (Western balsam poplar) (Populus balsamifera subsp. trichocarpa)	B9HUX0	POPTRDRAFT_1092626	-	GO:0008138-protein tyrosine/serine/threonine phosphatase activity;	GO:0006470-protein dephosphorylation;	-
contig6914	182	G	R	-	228	-	228	-	43	-	195	-	85	-	43.59	-	A:85,G:110,T:0,C:0,N(*):0	-	80	-	115	-	34	-	51	-	Heterozygous	-	Predicted protein	tr|B9HUX0|B9HUX0_POPTR	774	135	3694	Populus trichocarpa (Western balsam poplar) (Populus balsamifera subsp. trichocarpa)	B9HUX0	POPTRDRAFT_1092626	-	GO:0008138-protein tyrosine/serine/threonine phosphatase activity;	GO:0006470-protein dephosphorylation;	-
contig6914	529	G	K	T	228	255	228	255	44	44	186	182	81	182	43.55	100.00	A:0,G:105,T:81,C:0,N(*):0	A:0,G:0,T:182,C:0,N(*):0	69	80	117	102	29	80	52	102	Heterozygous	Homozygous	Predicted protein	tr|B9HUX0|B9HUX0_POPTR	774	135	3694	Populus trichocarpa (Western balsam poplar) (Populus balsamifera subsp. trichocarpa)	B9HUX0	POPTRDRAFT_1092626	-	GO:0008138-protein tyrosine/serine/threonine phosphatase activity;	GO:0006470-protein dephosphorylation;	-
contig6914	691	T	Y	C	209	255	209	255	44	44	72	83	31	83	43.06	100.00	A:0,G:0,T:41,C:31,N(*):0	A:0,G:0,T:0,C:83,N(*):0	5	5	67	78	1	5	30	78	Heterozygous	Homozygous	Predicted protein	tr|B9HUX0|B9HUX0_POPTR	774	135	3694	Populus trichocarpa (Western balsam poplar) (Populus balsamifera subsp. trichocarpa)	B9HUX0	POPTRDRAFT_1092626	-	GO:0008138-protein tyrosine/serine/threonine phosphatase activity;	GO:0006470-protein dephosphorylation;	-
contig48328	900	G	R	-	108	-	108	-	23	-	33	-	12	-	36.36	-	A:12,G:21,T:0,C:0,N(*):0	-	14	-	19	-	7	-	5	-	Heterozygous	-	-	-	-	-	-	-	-	-	-	-	-	-
contig39680	425	*	-	-TCT	-	1213	-	1213	-	1	-	39	-	11	-	28.21	-	-	-	15	-	17	-	4	-	7	-	Homozygous	Predicted protein	tr|B9MUI2|B9MUI2_POPTR	1275	237	3694	Populus trichocarpa (Western balsam poplar) (Populus balsamifera subsp. trichocarpa)	B9MUI2	POPTRDRAFT_1109961	-	-	-	-
contig43482	946	T	A	-	69	-	69	-	43	-	14	-	14	-	100.00	-	A:14,G:0,T:0,C:0,N(*):0	-	13	-	1	-	13	-	1	-	Homozygous	-	-	-	-	-	-	-	-	-	-	-	-	-
contig43482	1184	T	G	-	78	-	78	-	43	-	17	-	17	-	100.00	-	A:0,G:17,T:0,C:0,N(*):0	-	6	-	11	-	6	-	11	-	Homozygous	-	-	-	-	-	-	-	-	-	-	-	-	-
contig5939	1066	A	-	G	-	16	-	16	-	1	-	44	-	44	-	100.00	-	A:0,G:44,T:0,C:0,N(*):0	-	31	-	13	-	31	-	13	-	Homozygous	Predicted protein	tr|B9GU07|B9GU07_POPTR	2620	583	3694	Populus trichocarpa (Western balsam poplar) (Populus balsamifera subsp. trichocarpa)	B9GU07	POPTRDRAFT_816257	-	GO:0031072-heat shock protein binding;	-	-
contig40287	310	G	R	-	7	-	7	-	15	-	35	-	14	-	40.00	-	A:14,G:21,T:0,C:0,N(*):0	-	20	-	15	-	9	-	5	-	Heterozygous	-	Predicted protein	tr|B9GW38|B9GW38_POPTR	947	165	3694	Populus trichocarpa (Western balsam poplar) (Populus balsamifera subsp. trichocarpa)	B9GW38	POPTRDRAFT_757427	-	-	-	-
contig55453	199	A	W	-	228	-	228	-	44	-	36	-	19	-	52.78	-	A:17,G:0,T:19,C:0,N(*):0	-	26	-	10	-	12	-	7	-	Heterozygous	-	-	-	-	-	-	-	-	-	-	-	-	-
contig41118	519	T	Y	-	61	-	61	-	40	-	220	-	42	-	19.09	-	A:0,G:0,T:177,C:42,N(*):1	-	126	-	93	-	24	-	18	-	Heterozygous	-	Cytochrome P450	tr|B9IGU2|B9IGU2_POPTR	1445	436	3694	Populus trichocarpa (Western balsam poplar) (Populus balsamifera subsp. trichocarpa)	B9IGU2	CYP71AN3 POPTRDRAFT_577189	-	GO:0020037-heme binding;GO:0004497-monooxygenase activity;GO:0016705-oxidoreductase activity, acting on paired donors, with incorporation or reduction of molecular oxygen;	-	-
contig41118	520	G	R	-	71	-	71	-	40	-	220	-	43	-	19.55	-	A:43,G:176,T:0,C:0,N(*):1	-	126	-	93	-	25	-	18	-	Heterozygous	-	Cytochrome P450	tr|B9IGU2|B9IGU2_POPTR	1445	436	3694	Populus trichocarpa (Western balsam poplar) (Populus balsamifera subsp. trichocarpa)	B9IGU2	CYP71AN3 POPTRDRAFT_577189	-	GO:0020037-heme binding;GO:0004497-monooxygenase activity;GO:0016705-oxidoreductase activity, acting on paired donors, with incorporation or reduction of molecular oxygen;	-	-
contig41118	543	T	K	-	142	-	142	-	37	-	224	-	51	-	22.77	-	A:0,G:51,T:173,C:0,N(*):0	-	106	-	118	-	29	-	22	-	Heterozygous	-	Cytochrome P450	tr|B9IGU2|B9IGU2_POPTR	1445	436	3694	Populus trichocarpa (Western balsam poplar) (Populus balsamifera subsp. trichocarpa)	B9IGU2	CYP71AN3 POPTRDRAFT_577189	-	GO:0020037-heme binding;GO:0004497-monooxygenase activity;GO:0016705-oxidoreductase activity, acting on paired donors, with incorporation or reduction of molecular oxygen;	-	-
contig41118	558	C	Y	-	151	-	151	-	37	-	239	-	55	-	23.01	-	A:0,G:0,T:55,C:184,N(*):0	-	95	-	144	-	29	-	26	-	Heterozygous	-	Cytochrome P450	tr|B9IGU2|B9IGU2_POPTR	1445	436	3694	Populus trichocarpa (Western balsam poplar) (Populus balsamifera subsp. trichocarpa)	B9IGU2	CYP71AN3 POPTRDRAFT_577189	-	GO:0020037-heme binding;GO:0004497-monooxygenase activity;GO:0016705-oxidoreductase activity, acting on paired donors, with incorporation or reduction of molecular oxygen;	-	-
contig41118	655	G	R	A	198	177	224	255	24	24	196	189	128	164	65.31	86.77	A:128,G:68,T:0,C:0,N(*):0	A:164,G:25,T:0,C:0,N(*):0	74	89	122	100	44	73	84	91	Heterozygous	Homozygous	Cytochrome P450	tr|B9IGU2|B9IGU2_POPTR	1445	436	3694	Populus trichocarpa (Western balsam poplar) (Populus balsamifera subsp. trichocarpa)	B9IGU2	CYP71AN3 POPTRDRAFT_577189	-	GO:0020037-heme binding;GO:0004497-monooxygenase activity;GO:0016705-oxidoreductase activity, acting on paired donors, with incorporation or reduction of molecular oxygen;	-	-
contig41118	678	C	Y	T	169	58	174	186	23	23	164	144	96	118	58.54	81.94	A:0,G:0,T:96,C:67,N(*):1	A:0,G:0,T:118,C:26,N(*):0	45	52	118	92	24	40	72	78	Heterozygous	Homozygous	Cytochrome P450	tr|B9IGU2|B9IGU2_POPTR	1445	436	3694	Populus trichocarpa (Western balsam poplar) (Populus balsamifera subsp. trichocarpa)	B9IGU2	CYP71AN3 POPTRDRAFT_577189	-	GO:0020037-heme binding;GO:0004497-monooxygenase activity;GO:0016705-oxidoreductase activity, acting on paired donors, with incorporation or reduction of molecular oxygen;	-	-
contig41118	681	C	S	G	187	92	212	227	23	23	163	140	96	118	58.90	84.29	A:0,G:94,T:2,C:67,N(*):0	A:0,G:117,T:1,C:22,N(*):0	43	51	120	89	25	40	71	78	Heterozygous	Homozygous	Cytochrome P450	tr|B9IGU2|B9IGU2_POPTR	1445	436	3694	Populus trichocarpa (Western balsam poplar) (Populus balsamifera subsp. trichocarpa)	B9IGU2	CYP71AN3 POPTRDRAFT_577189	-	GO:0020037-heme binding;GO:0004497-monooxygenase activity;GO:0016705-oxidoreductase activity, acting on paired donors, with incorporation or reduction of molecular oxygen;	-	-
contig41118	695	A	W	T	68	121	137	213	24	23	169	149	109	125	64.50	83.89	A:60,G:0,T:108,C:1,N(*):0	A:24,G:0,T:125,C:0,N(*):0	38	48	131	101	25	36	84	89	Heterozygous	Homozygous	Cytochrome P450	tr|B9IGU2|B9IGU2_POPTR	1445	436	3694	Populus trichocarpa (Western balsam poplar) (Populus balsamifera subsp. trichocarpa)	B9IGU2	CYP71AN3 POPTRDRAFT_577189	-	GO:0020037-heme binding;GO:0004497-monooxygenase activity;GO:0016705-oxidoreductase activity, acting on paired donors, with incorporation or reduction of molecular oxygen;	-	-
contig41118	699	T	W	A	86	94	151	186	24	23	164	130	101	108	61.59	83.08	A:101,G:0,T:63,C:0,N(*):0	A:107,G:0,T:22,C:1,N(*):0	37	40	127	90	23	30	78	78	Heterozygous	Homozygous	Cytochrome P450	tr|B9IGU2|B9IGU2_POPTR	1445	436	3694	Populus trichocarpa (Western balsam poplar) (Populus balsamifera subsp. trichocarpa)	B9IGU2	CYP71AN3 POPTRDRAFT_577189	-	GO:0020037-heme binding;GO:0004497-monooxygenase activity;GO:0016705-oxidoreductase activity, acting on paired donors, with incorporation or reduction of molecular oxygen;	-	-
contig41118	711	A	R	G	79	11	134	97	24	23	136	105	83	81	61.03	77.14	A:53,G:83,T:0,C:0,N(*):0	A:24,G:81,T:0,C:0,N(*):0	32	26	104	79	21	17	62	64	Heterozygous	Homozygous	Cytochrome P450	tr|B9IGU2|B9IGU2_POPTR	1445	436	3694	Populus trichocarpa (Western balsam poplar) (Populus balsamifera subsp. trichocarpa)	B9IGU2	CYP71AN3 POPTRDRAFT_577189	-	GO:0020037-heme binding;GO:0004497-monooxygenase activity;GO:0016705-oxidoreductase activity, acting on paired donors, with incorporation or reduction of molecular oxygen;	-	-
contig41118	713	T	Y	C	81	21	135	103	24	23	136	104	82	81	60.29	77.88	A:0,G:0,T:54,C:82,N(*):0	A:0,G:0,T:23,C:81,N(*):0	32	25	104	79	19	17	63	64	Heterozygous	Homozygous	Cytochrome P450	tr|B9IGU2|B9IGU2_POPTR	1445	436	3694	Populus trichocarpa (Western balsam poplar) (Populus balsamifera subsp. trichocarpa)	B9IGU2	CYP71AN3 POPTRDRAFT_577189	-	GO:0020037-heme binding;GO:0004497-monooxygenase activity;GO:0016705-oxidoreductase activity, acting on paired donors, with incorporation or reduction of molecular oxygen;	-	-
contig41118	719	A	M	C	43	57	120	127	24	23	140	108	91	86	65.00	79.63	A:49,G:0,T:0,C:91,N(*):0	A:22,G:0,T:0,C:86,N(*):0	27	24	113	84	17	17	74	69	Heterozygous	Homozygous	Cytochrome P450	tr|B9IGU2|B9IGU2_POPTR	1445	436	3694	Populus trichocarpa (Western balsam poplar) (Populus balsamifera subsp. trichocarpa)	B9IGU2	CYP71AN3 POPTRDRAFT_577189	-	GO:0020037-heme binding;GO:0004497-monooxygenase activity;GO:0016705-oxidoreductase activity, acting on paired donors, with incorporation or reduction of molecular oxygen;	-	-
contig41118	723	A	W	T	44	56	121	132	24	23	131	103	85	81	64.89	78.64	A:46,G:0,T:85,C:0,N(*):0	A:22,G:0,T:81,C:0,N(*):0	27	24	104	79	17	17	68	64	Heterozygous	Homozygous	Cytochrome P450	tr|B9IGU2|B9IGU2_POPTR	1445	436	3694	Populus trichocarpa (Western balsam poplar) (Populus balsamifera subsp. trichocarpa)	B9IGU2	CYP71AN3 POPTRDRAFT_577189	-	GO:0020037-heme binding;GO:0004497-monooxygenase activity;GO:0016705-oxidoreductase activity, acting on paired donors, with incorporation or reduction of molecular oxygen;	-	-
contig41118	729	A	R	G	27	65	107	125	23	22	137	112	93	89	67.88	79.46	A:44,G:93,T:0,C:0,N(*):0	A:23,G:89,T:0,C:0,N(*):0	32	30	105	82	23	23	70	66	Heterozygous	Homozygous	Cytochrome P450	tr|B9IGU2|B9IGU2_POPTR	1445	436	3694	Populus trichocarpa (Western balsam poplar) (Populus balsamifera subsp. trichocarpa)	B9IGU2	CYP71AN3 POPTRDRAFT_577189	-	GO:0020037-heme binding;GO:0004497-monooxygenase activity;GO:0016705-oxidoreductase activity, acting on paired donors, with incorporation or reduction of molecular oxygen;	-	-
contig41118	754	G	R	A	60	3	89	100	18	19	92	77	52	53	56.52	68.83	A:52,G:40,T:0,C:0,N(*):0	A:53,G:24,T:0,C:0,N(*):0	38	28	54	49	22	19	30	34	Heterozygous	Homozygous	Cytochrome P450	tr|B9IGU2|B9IGU2_POPTR	1445	436	3694	Populus trichocarpa (Western balsam poplar) (Populus balsamifera subsp. trichocarpa)	B9IGU2	CYP71AN3 POPTRDRAFT_577189	-	GO:0020037-heme binding;GO:0004497-monooxygenase activity;GO:0016705-oxidoreductase activity, acting on paired donors, with incorporation or reduction of molecular oxygen;	-	-
contig41118	755	T	W	A	45	3	89	99	17	19	89	78	52	53	58.43	67.95	A:52,G:0,T:36,C:0,N(*):1	A:53,G:0,T:25,C:0,N(*):0	38	28	50	50	22	19	30	34	Heterozygous	Homozygous	Cytochrome P450	tr|B9IGU2|B9IGU2_POPTR	1445	436	3694	Populus trichocarpa (Western balsam poplar) (Populus balsamifera subsp. trichocarpa)	B9IGU2	CYP71AN3 POPTRDRAFT_577189	-	GO:0020037-heme binding;GO:0004497-monooxygenase activity;GO:0016705-oxidoreductase activity, acting on paired donors, with incorporation or reduction of molecular oxygen;	-	-
contig41118	756	G	S	C	34	5	78	100	17	19	88	77	54	53	61.36	68.83	A:1,G:34,T:1,C:52,N(*):0	A:0,G:24,T:0,C:53,N(*):0	37	27	51	50	24	19	30	34	Heterozygous	Homozygous	Cytochrome P450	tr|B9IGU2|B9IGU2_POPTR	1445	436	3694	Populus trichocarpa (Western balsam poplar) (Populus balsamifera subsp. trichocarpa)	B9IGU2	CYP71AN3 POPTRDRAFT_577189	-	GO:0020037-heme binding;GO:0004497-monooxygenase activity;GO:0016705-oxidoreductase activity, acting on paired donors, with incorporation or reduction of molecular oxygen;	-	-
contig41118	767	T	A	A	43	45	112	97	16	16	95	88	68	66	71.58	75.00	A:68,G:0,T:27,C:0,N(*):0	A:66,G:0,T:21,C:0,N(*):1	37	32	58	55	24	25	44	41	Homozygous	Homozygous	Cytochrome P450	tr|B9IGU2|B9IGU2_POPTR	1445	436	3694	Populus trichocarpa (Western balsam poplar) (Populus balsamifera subsp. trichocarpa)	B9IGU2	CYP71AN3 POPTRDRAFT_577189	-	GO:0020037-heme binding;GO:0004497-monooxygenase activity;GO:0016705-oxidoreductase activity, acting on paired donors, with incorporation or reduction of molecular oxygen;	-	-
contig41118	774	C	T	T	35	44	110	97	14	15	86	73	58	54	67.44	73.97	A:0,G:0,T:58,C:28,N(*):0	A:0,G:0,T:54,C:19,N(*):0	39	28	47	45	24	21	34	33	Homozygous	Homozygous	Cytochrome P450	tr|B9IGU2|B9IGU2_POPTR	1445	436	3694	Populus trichocarpa (Western balsam poplar) (Populus balsamifera subsp. trichocarpa)	B9IGU2	CYP71AN3 POPTRDRAFT_577189	-	GO:0020037-heme binding;GO:0004497-monooxygenase activity;GO:0016705-oxidoreductase activity, acting on paired donors, with incorporation or reduction of molecular oxygen;	-	-
contig41118	778	*	+TC	+TC	702	777	1738	1260	14	14	84	74	29	32	34.52	43.24	-	-	38	28	46	46	15	11	14	21	Heterozygous	Heterozygous	Cytochrome P450	tr|B9IGU2|B9IGU2_POPTR	1445	436	3694	Populus trichocarpa (Western balsam poplar) (Populus balsamifera subsp. trichocarpa)	B9IGU2	CYP71AN3 POPTRDRAFT_577189	-	GO:0020037-heme binding;GO:0004497-monooxygenase activity;GO:0016705-oxidoreductase activity, acting on paired donors, with incorporation or reduction of molecular oxygen;	-	-
contig41118	780	T	-	K	-	21	-	63	-	16	-	55	-	21	-	38.18	-	A:0,G:21,T:23,C:0,N(*):11	-	13	-	31	-	6	-	15	-	Heterozygous	Cytochrome P450	tr|B9IGU2|B9IGU2_POPTR	1445	436	3694	Populus trichocarpa (Western balsam poplar) (Populus balsamifera subsp. trichocarpa)	B9IGU2	CYP71AN3 POPTRDRAFT_577189	-	GO:0020037-heme binding;GO:0004497-monooxygenase activity;GO:0016705-oxidoreductase activity, acting on paired donors, with incorporation or reduction of molecular oxygen;	-	-
contig41118	781	*	-T	-T	819	446	2439	2536	11	14	61	52	16	15	26.23	28.85	-	-	29	18	31	34	7	6	9	9	Homozygous	Homozygous	Cytochrome P450	tr|B9IGU2|B9IGU2_POPTR	1445	436	3694	Populus trichocarpa (Western balsam poplar) (Populus balsamifera subsp. trichocarpa)	B9IGU2	CYP71AN3 POPTRDRAFT_577189	-	GO:0020037-heme binding;GO:0004497-monooxygenase activity;GO:0016705-oxidoreductase activity, acting on paired donors, with incorporation or reduction of molecular oxygen;	-	-
contig41118	782	*	-G	-G	856	446	2436	2542	10	17	62	52	19	21	30.65	40.38	-	-	24	12	22	25	10	6	9	15	Homozygous	Homozygous	Cytochrome P450	tr|B9IGU2|B9IGU2_POPTR	1445	436	3694	Populus trichocarpa (Western balsam poplar) (Populus balsamifera subsp. trichocarpa)	B9IGU2	CYP71AN3 POPTRDRAFT_577189	-	GO:0020037-heme binding;GO:0004497-monooxygenase activity;GO:0016705-oxidoreductase activity, acting on paired donors, with incorporation or reduction of molecular oxygen;	-	-
contig41118	784	*	-C	-C	853	483	2453	2539	11	15	63	53	19	21	30.16	39.62	-	-	31	18	32	35	10	6	9	15	Homozygous	Homozygous	Cytochrome P450	tr|B9IGU2|B9IGU2_POPTR	1445	436	3694	Populus trichocarpa (Western balsam poplar) (Populus balsamifera subsp. trichocarpa)	B9IGU2	CYP71AN3 POPTRDRAFT_577189	-	GO:0020037-heme binding;GO:0004497-monooxygenase activity;GO:0016705-oxidoreductase activity, acting on paired donors, with incorporation or reduction of molecular oxygen;	-	-
contig41118	1080	T	K	-	17	-	17	-	15	-	106	-	39	-	36.79	-	A:0,G:39,T:67,C:0,N(*):0	-	67	-	39	-	23	-	16	-	Heterozygous	-	Cytochrome P450	tr|B9IGU2|B9IGU2_POPTR	1445	436	3694	Populus trichocarpa (Western balsam poplar) (Populus balsamifera subsp. trichocarpa)	B9IGU2	CYP71AN3 POPTRDRAFT_577189	-	GO:0020037-heme binding;GO:0004497-monooxygenase activity;GO:0016705-oxidoreductase activity, acting on paired donors, with incorporation or reduction of molecular oxygen;	-	-
contig41118	1081	G	R	-	18	-	18	-	15	-	105	-	39	-	37.14	-	A:39,G:66,T:0,C:0,N(*):0	-	66	-	39	-	23	-	16	-	Heterozygous	-	Cytochrome P450	tr|B9IGU2|B9IGU2_POPTR	1445	436	3694	Populus trichocarpa (Western balsam poplar) (Populus balsamifera subsp. trichocarpa)	B9IGU2	CYP71AN3 POPTRDRAFT_577189	-	GO:0020037-heme binding;GO:0004497-monooxygenase activity;GO:0016705-oxidoreductase activity, acting on paired donors, with incorporation or reduction of molecular oxygen;	-	-
contig41118	1091	G	S	-	3	-	3	-	17	-	103	-	34	-	33.01	-	A:0,G:69,T:0,C:34,N(*):0	-	69	-	34	-	22	-	12	-	Heterozygous	-	Cytochrome P450	tr|B9IGU2|B9IGU2_POPTR	1445	436	3694	Populus trichocarpa (Western balsam poplar) (Populus balsamifera subsp. trichocarpa)	B9IGU2	CYP71AN3 POPTRDRAFT_577189	-	GO:0020037-heme binding;GO:0004497-monooxygenase activity;GO:0016705-oxidoreductase activity, acting on paired donors, with incorporation or reduction of molecular oxygen;	-	-
contig41118	1094	T	Y	-	0	-	0	-	17	-	105	-	34	-	32.38	-	A:0,G:0,T:71,C:34,N(*):0	-	71	-	34	-	22	-	12	-	Heterozygous	-	Cytochrome P450	tr|B9IGU2|B9IGU2_POPTR	1445	436	3694	Populus trichocarpa (Western balsam poplar) (Populus balsamifera subsp. trichocarpa)	B9IGU2	CYP71AN3 POPTRDRAFT_577189	-	GO:0020037-heme binding;GO:0004497-monooxygenase activity;GO:0016705-oxidoreductase activity, acting on paired donors, with incorporation or reduction of molecular oxygen;	-	-
contig41118	1182	A	M	-	13	-	13	-	25	-	125	-	32	-	25.60	-	A:93,G:0,T:0,C:32,N(*):0	-	86	-	39	-	23	-	9	-	Heterozygous	-	Cytochrome P450	tr|B9IGU2|B9IGU2_POPTR	1445	436	3694	Populus trichocarpa (Western balsam poplar) (Populus balsamifera subsp. trichocarpa)	B9IGU2	CYP71AN3 POPTRDRAFT_577189	-	GO:0020037-heme binding;GO:0004497-monooxygenase activity;GO:0016705-oxidoreductase activity, acting on paired donors, with incorporation or reduction of molecular oxygen;	-	-
contig41118	1214	A	R	R	110	18	110	18	31	32	123	96	46	22	37.40	22.92	A:77,G:46,T:0,C:0,N(*):0	A:74,G:22,T:0,C:0,N(*):0	95	77	28	19	44	18	2	4	Heterozygous	Heterozygous	Cytochrome P450	tr|B9IGU2|B9IGU2_POPTR	1445	436	3694	Populus trichocarpa (Western balsam poplar) (Populus balsamifera subsp. trichocarpa)	B9IGU2	CYP71AN3 POPTRDRAFT_577189	-	GO:0020037-heme binding;GO:0004497-monooxygenase activity;GO:0016705-oxidoreductase activity, acting on paired donors, with incorporation or reduction of molecular oxygen;	-	-
contig41118	1338	T	Y	-	48	-	48	-	36	-	122	-	31	-	25.41	-	A:0,G:1,T:91,C:30,N(*):0	-	37	-	85	-	1	-	30	-	Heterozygous	-	Cytochrome P450	tr|B9IGU2|B9IGU2_POPTR	1445	436	3694	Populus trichocarpa (Western balsam poplar) (Populus balsamifera subsp. trichocarpa)	B9IGU2	CYP71AN3 POPTRDRAFT_577189	-	GO:0020037-heme binding;GO:0004497-monooxygenase activity;GO:0016705-oxidoreductase activity, acting on paired donors, with incorporation or reduction of molecular oxygen;	-	-
contig25714	464	T	-	C	-	78	-	78	-	44	-	17	-	17	-	100.00	-	A:0,G:0,T:0,C:17,N(*):0	-	11	-	6	-	11	-	6	-	Homozygous	Putative uncharacterized protein	tr|F6GVT8|F6GVT8_VITVI	879	137	29760	Vitis vinifera (Grape)	F6GVT8	VIT_14s0083g00720	-	GO:0005488-binding;	-	-
contig60792	56	G	A	-	3	-	21	-	12	-	17	-	10	-	58.82	-	A:10,G:7,T:0,C:0,N(*):0	-	11	-	6	-	7	-	3	-	Homozygous	-	-	-	-	-	-	-	-	-	-	-	-	-
contig60792	77	C	G	-	38	-	51	-	11	-	10	-	9	-	90.00	-	A:0,G:9,T:0,C:1,N(*):0	-	5	-	5	-	4	-	5	-	Homozygous	-	-	-	-	-	-	-	-	-	-	-	-	-
contig60792	136	G	-	R	-	8	-	8	-	26	-	17	-	7	-	41.18	-	A:7,G:10,T:0,C:0,N(*):0	-	6	-	11	-	4	-	3	-	Heterozygous	-	-	-	-	-	-	-	-	-	-	-	-
contig44818	10	T	Y	C	13	15	32	49	18	16	24	17	15	11	62.50	64.71	A:0,G:0,T:9,C:15,N(*):0	A:0,G:0,T:6,C:11,N(*):0	24	16	0	1	15	11	0	0	Heterozygous	Homozygous	-	-	-	-	-	-	-	-	-	-	-	-
contig44818	82	A	M	M	86	75	86	75	25	26	89	102	55	55	61.80	53.92	A:34,G:0,T:0,C:55,N(*):0	A:47,G:0,T:0,C:55,N(*):0	70	88	19	14	50	52	5	3	Heterozygous	Heterozygous	-	-	-	-	-	-	-	-	-	-	-	-
contig44818	83	G	K	K	86	75	86	75	25	26	89	102	55	55	61.80	53.92	A:0,G:34,T:55,C:0,N(*):0	A:0,G:47,T:55,C:0,N(*):0	70	88	19	14	50	52	5	3	Heterozygous	Heterozygous	-	-	-	-	-	-	-	-	-	-	-	-
contig44818	97	A	M	M	74	54	74	54	26	27	58	60	27	23	46.55	38.33	A:31,G:0,T:0,C:27,N(*):0	A:37,G:0,T:0,C:23,N(*):0	38	45	20	15	22	20	5	3	Heterozygous	Heterozygous	-	-	-	-	-	-	-	-	-	-	-	-
contig44818	105	G	K	-	26	-	26	-	27	-	54	-	16	-	29.63	-	A:0,G:38,T:16,C:0,N(*):0	-	28	-	26	-	12	-	4	-	Heterozygous	-	-	-	-	-	-	-	-	-	-	-	-	-
contig44818	109	A	M	-	10	-	10	-	28	-	50	-	12	-	24.00	-	A:38,G:0,T:0,C:12,N(*):0	-	24	-	26	-	8	-	4	-	Heterozygous	-	-	-	-	-	-	-	-	-	-	-	-	-
contig44818	270	T	Y	Y	56	33	56	33	27	27	52	63	15	16	28.85	25.40	A:0,G:0,T:37,C:15,N(*):0	A:0,G:0,T:47,C:16,N(*):0	7	13	45	50	0	0	15	16	Heterozygous	Heterozygous	-	-	-	-	-	-	-	-	-	-	-	-
contig44818	287	G	R	R	69	42	69	42	27	26	50	66	17	18	34.00	27.27	A:17,G:33,T:0,C:0,N(*):0	A:17,G:48,T:0,C:1,N(*):0	3	8	47	58	0	0	17	18	Heterozygous	Heterozygous	-	-	-	-	-	-	-	-	-	-	-	-
contig44818	302	G	R	-	70	-	70	-	26	-	36	-	12	-	33.33	-	A:12,G:24,T:0,C:0,N(*):0	-	3	-	33	-	0	-	12	-	Heterozygous	-	-	-	-	-	-	-	-	-	-	-	-	-
contig44818	426	T	-	C	-	25	-	90	-	17	-	38	-	21	-	55.26	-	A:0,G:0,T:17,C:21,N(*):0	-	21	-	17	-	6	-	15	-	Homozygous	-	-	-	-	-	-	-	-	-	-	-	-
contig44818	540	C	-	T	-	2	-	2	-	4	-	10	-	5	-	50.00	-	A:0,G:0,T:5,C:5,N(*):0	-	0	-	10	-	0	-	5	-	Homozygous	-	-	-	-	-	-	-	-	-	-	-	-
contig60608	41	A	G	G	59	35	130	86	19	20	43	62	39	55	90.70	88.71	A:4,G:39,T:0,C:0,N(*):0	A:7,G:55,T:0,C:0,N(*):0	35	54	8	8	33	48	6	7	Homozygous	Homozygous	-	-	-	-	-	-	-	-	-	-	-	-
contig60608	52	G	S	S	23	97	23	97	22	22	50	76	25	48	50.00	63.16	A:0,G:25,T:0,C:25,N(*):0	A:0,G:28,T:0,C:48,N(*):0	39	59	11	17	21	41	4	7	Heterozygous	Heterozygous	-	-	-	-	-	-	-	-	-	-	-	-
contig60608	65	A	-	R	-	6	-	6	-	22	-	70	-	31	-	44.29	-	A:39,G:31,T:0,C:0,N(*):0	-	53	-	17	-	31	-	0	-	Heterozygous	-	-	-	-	-	-	-	-	-	-	-	-
contig60608	71	C	S	S	107	122	183	122	23	22	48	65	22	17	45.83	26.15	A:0,G:22,T:0,C:26,N(*):0	A:0,G:17,T:0,C:48,N(*):0	37	48	11	17	17	11	5	6	Heterozygous	Heterozygous	-	-	-	-	-	-	-	-	-	-	-	-
contig60608	82	G	K	K	2	39	120	117	26	25	38	44	30	29	78.95	65.91	A:0,G:5,T:30,C:0,N(*):3	A:1,G:7,T:28,C:0,N(*):8	22	17	13	19	17	14	13	15	Heterozygous	Heterozygous	-	-	-	-	-	-	-	-	-	-	-	-
contig60608	89	G	-	K	-	51	-	51	-	24	-	42	-	17	-	40.48	-	A:5,G:25,T:12,C:0,N(*):0	-	24	-	18	-	10	-	7	-	Heterozygous	-	-	-	-	-	-	-	-	-	-	-	-
contig60608	118	G	T	T	78	116	153	229	21	25	46	73	42	67	91.30	91.78	A:0,G:4,T:42,C:0,N(*):0	A:0,G:6,T:67,C:0,N(*):0	33	60	13	13	29	60	13	7	Homozygous	Homozygous	-	-	-	-	-	-	-	-	-	-	-	-
contig60608	272	C	T	-	163	-	226	-	41	-	68	-	66	-	97.06	-	A:0,G:0,T:66,C:2,N(*):0	-	35	-	33	-	35	-	31	-	Homozygous	-	-	-	-	-	-	-	-	-	-	-	-	-
contig60608	424	C	T	-	57	-	57	-	44	-	10	-	10	-	100.00	-	A:0,G:0,T:10,C:0,N(*):0	-	0	-	10	-	0	-	10	-	Homozygous	-	-	-	-	-	-	-	-	-	-	-	-	-
contig40036	426	A	-	G	-	4	-	4	-	1	-	13	-	8	-	61.54	-	A:5,G:8,T:0,C:0,N(*):0	-	7	-	6	-	2	-	6	-	Homozygous	Putative uncharacterized protein	tr|F6HFR3|F6HFR3_VITVI	2330	392	29760	Vitis vinifera (Grape)	F6HFR3	VIT_01s0011g02040	-	GO:0003723-RNA binding;	-	-
contig40036	1400	A	T	-	7	-	7	-	1	-	43	-	20	-	46.51	-	A:23,G:0,T:20,C:0,N(*):0	-	20	-	23	-	10	-	10	-	Homozygous	-	Putative uncharacterized protein	tr|F6HFR3|F6HFR3_VITVI	2330	392	29760	Vitis vinifera (Grape)	F6HFR3	VIT_01s0011g02040	-	GO:0003723-RNA binding;	-	-
contig40036	1521	C	-	T	-	1	-	1	-	1	-	54	-	30	-	55.56	-	A:0,G:0,T:30,C:24,N(*):0	-	26	-	28	-	15	-	15	-	Homozygous	Putative uncharacterized protein	tr|F6HFR3|F6HFR3_VITVI	2330	392	29760	Vitis vinifera (Grape)	F6HFR3	VIT_01s0011g02040	-	GO:0003723-RNA binding;	-	-
contig40036	1644	C	T	-	5	-	5	-	1	-	44	-	19	-	43.18	-	A:0,G:0,T:19,C:25,N(*):0	-	30	-	14	-	10	-	9	-	Homozygous	-	Putative uncharacterized protein	tr|F6HFR3|F6HFR3_VITVI	2330	392	29760	Vitis vinifera (Grape)	F6HFR3	VIT_01s0011g02040	-	GO:0003723-RNA binding;	-	-
contig49191	392	*	-GA	-	967	-	967	-	12	-	45	-	12	-	26.67	-	-	-	28	-	14	-	0	-	12	-	Homozygous	-	-	-	-	-	-	-	-	-	-	-	-	-
contig49191	439	G	A	-	10	-	10	-	9	-	67	-	18	-	26.87	-	A:18,G:49,T:0,C:0,N(*):0	-	43	-	24	-	0	-	18	-	Homozygous	-	-	-	-	-	-	-	-	-	-	-	-	-
contig22897	194	A	M	-	96	-	147	-	43	-	12	-	8	-	66.67	-	A:4,G:0,T:0,C:8,N(*):0	-	7	-	5	-	4	-	4	-	Heterozygous	-	-	-	-	-	-	-	-	-	-	-	-	-
contig22897	200	G	R	R	173	124	173	124	43	43	17	10	7	5	41.18	50.00	A:7,G:10,T:0,C:0,N(*):0	A:5,G:5,T:0,C:0,N(*):0	11	5	6	5	4	1	3	4	Heterozygous	Heterozygous	-	-	-	-	-	-	-	-	-	-	-	-
contig44248	352	G	-	T	-	37	-	111	-	24	-	42	-	28	-	66.67	-	A:0,G:14,T:28,C:0,N(*):0	-	19	-	23	-	8	-	20	-	Homozygous	-	-	-	-	-	-	-	-	-	-	-	-
contig44248	355	C	-	T	-	33	-	111	-	22	-	50	-	28	-	56.00	-	A:0,G:0,T:28,C:22,N(*):0	-	27	-	23	-	8	-	20	-	Homozygous	-	-	-	-	-	-	-	-	-	-	-	-
contig7347	81	G	-	R	-	83	-	83	-	31	-	26	-	10	-	38.46	-	A:10,G:16,T:0,C:0,N(*):0	-	21	-	5	-	9	-	1	-	Heterozygous	Putative uncharacterized protein	tr|A5C8K0|A5C8K0_VITVI	3117	343	29760	Vitis vinifera (Grape)	A5C8K0	VITISV_001808	-	GO:0003676-nucleic acid binding;GO:0008270-zinc ion binding;	GO:0015074-DNA integration;	-
contig7347	90	T	-	Y	-	79	-	79	-	31	-	22	-	8	-	36.36	-	A:0,G:0,T:14,C:8,N(*):0	-	17	-	5	-	7	-	1	-	Heterozygous	Putative uncharacterized protein	tr|A5C8K0|A5C8K0_VITVI	3117	343	29760	Vitis vinifera (Grape)	A5C8K0	VITISV_001808	-	GO:0003676-nucleic acid binding;GO:0008270-zinc ion binding;	GO:0015074-DNA integration;	-
contig7347	142	G	-	K	-	117	-	189	-	29	-	29	-	15	-	51.72	-	A:0,G:14,T:15,C:0,N(*):0	-	7	-	22	-	5	-	10	-	Heterozygous	Putative uncharacterized protein	tr|A5C8K0|A5C8K0_VITVI	3117	343	29760	Vitis vinifera (Grape)	A5C8K0	VITISV_001808	-	GO:0003676-nucleic acid binding;GO:0008270-zinc ion binding;	GO:0015074-DNA integration;	-
contig7347	275	T	-	K	-	181	-	181	-	43	-	23	-	8	-	34.78	-	A:0,G:8,T:15,C:0,N(*):0	-	20	-	3	-	5	-	3	-	Heterozygous	Putative uncharacterized protein	tr|A5C8K0|A5C8K0_VITVI	3117	343	29760	Vitis vinifera (Grape)	A5C8K0	VITISV_001808	-	GO:0003676-nucleic acid binding;GO:0008270-zinc ion binding;	GO:0015074-DNA integration;	-
contig7347	279	T	-	W	-	181	-	181	-	43	-	23	-	8	-	34.78	-	A:8,G:0,T:15,C:0,N(*):0	-	20	-	3	-	5	-	3	-	Heterozygous	Putative uncharacterized protein	tr|A5C8K0|A5C8K0_VITVI	3117	343	29760	Vitis vinifera (Grape)	A5C8K0	VITISV_001808	-	GO:0003676-nucleic acid binding;GO:0008270-zinc ion binding;	GO:0015074-DNA integration;	-
contig7347	290	G	-	S	-	172	-	172	-	43	-	26	-	8	-	30.77	-	A:0,G:18,T:0,C:8,N(*):0	-	23	-	3	-	5	-	3	-	Heterozygous	Putative uncharacterized protein	tr|A5C8K0|A5C8K0_VITVI	3117	343	29760	Vitis vinifera (Grape)	A5C8K0	VITISV_001808	-	GO:0003676-nucleic acid binding;GO:0008270-zinc ion binding;	GO:0015074-DNA integration;	-
contig7347	319	A	-	M	-	175	-	175	-	43	-	32	-	10	-	31.25	-	A:22,G:0,T:0,C:10,N(*):0	-	28	-	4	-	8	-	2	-	Heterozygous	Putative uncharacterized protein	tr|A5C8K0|A5C8K0_VITVI	3117	343	29760	Vitis vinifera (Grape)	A5C8K0	VITISV_001808	-	GO:0003676-nucleic acid binding;GO:0008270-zinc ion binding;	GO:0015074-DNA integration;	-
contig7347	347	T	-	W	-	174	-	174	-	43	-	15	-	7	-	46.67	-	A:7,G:0,T:8,C:0,N(*):0	-	10	-	5	-	4	-	3	-	Heterozygous	Putative uncharacterized protein	tr|A5C8K0|A5C8K0_VITVI	3117	343	29760	Vitis vinifera (Grape)	A5C8K0	VITISV_001808	-	GO:0003676-nucleic acid binding;GO:0008270-zinc ion binding;	GO:0015074-DNA integration;	-
contig7347	536	T	-	Y	-	116	-	116	-	44	-	15	-	5	-	33.33	-	A:0,G:0,T:10,C:5,N(*):0	-	10	-	5	-	3	-	2	-	Heterozygous	Putative uncharacterized protein	tr|A5C8K0|A5C8K0_VITVI	3117	343	29760	Vitis vinifera (Grape)	A5C8K0	VITISV_001808	-	GO:0003676-nucleic acid binding;GO:0008270-zinc ion binding;	GO:0015074-DNA integration;	-
contig7347	611	C	-	Y	-	152	-	152	-	43	-	28	-	8	-	28.57	-	A:0,G:0,T:8,C:20,N(*):0	-	13	-	15	-	2	-	6	-	Heterozygous	Putative uncharacterized protein	tr|A5C8K0|A5C8K0_VITVI	3117	343	29760	Vitis vinifera (Grape)	A5C8K0	VITISV_001808	-	GO:0003676-nucleic acid binding;GO:0008270-zinc ion binding;	GO:0015074-DNA integration;	-
contig7347	628	A	-	W	-	137	-	137	-	43	-	29	-	7	-	24.14	-	A:22,G:0,T:7,C:0,N(*):0	-	14	-	15	-	3	-	4	-	Heterozygous	Putative uncharacterized protein	tr|A5C8K0|A5C8K0_VITVI	3117	343	29760	Vitis vinifera (Grape)	A5C8K0	VITISV_001808	-	GO:0003676-nucleic acid binding;GO:0008270-zinc ion binding;	GO:0015074-DNA integration;	-
contig7347	891	C	-	Y	-	197	-	197	-	44	-	35	-	10	-	28.57	-	A:0,G:0,T:10,C:25,N(*):0	-	18	-	17	-	7	-	3	-	Heterozygous	Putative uncharacterized protein	tr|A5C8K0|A5C8K0_VITVI	3117	343	29760	Vitis vinifera (Grape)	A5C8K0	VITISV_001808	-	GO:0003676-nucleic acid binding;GO:0008270-zinc ion binding;	GO:0015074-DNA integration;	-
contig7347	911	T	-	Y	-	207	-	207	-	44	-	34	-	10	-	29.41	-	A:0,G:0,T:24,C:10,N(*):0	-	17	-	17	-	6	-	4	-	Heterozygous	Putative uncharacterized protein	tr|A5C8K0|A5C8K0_VITVI	3117	343	29760	Vitis vinifera (Grape)	A5C8K0	VITISV_001808	-	GO:0003676-nucleic acid binding;GO:0008270-zinc ion binding;	GO:0015074-DNA integration;	-
contig7347	916	C	-	Y	-	228	-	228	-	44	-	35	-	11	-	31.43	-	A:0,G:0,T:11,C:24,N(*):0	-	16	-	19	-	5	-	6	-	Heterozygous	Putative uncharacterized protein	tr|A5C8K0|A5C8K0_VITVI	3117	343	29760	Vitis vinifera (Grape)	A5C8K0	VITISV_001808	-	GO:0003676-nucleic acid binding;GO:0008270-zinc ion binding;	GO:0015074-DNA integration;	-
contig7347	936	G	-	R	-	227	-	227	-	44	-	36	-	11	-	30.56	-	A:11,G:25,T:0,C:0,N(*):0	-	14	-	22	-	5	-	6	-	Heterozygous	Putative uncharacterized protein	tr|A5C8K0|A5C8K0_VITVI	3117	343	29760	Vitis vinifera (Grape)	A5C8K0	VITISV_001808	-	GO:0003676-nucleic acid binding;GO:0008270-zinc ion binding;	GO:0015074-DNA integration;	-
contig7347	1205	*	-	+C	-	152	-	152	-	42	-	30	-	7	-	23.33	-	-	-	16	-	14	-	4	-	3	-	Homozygous	Putative uncharacterized protein	tr|A5C8K0|A5C8K0_VITVI	3117	343	29760	Vitis vinifera (Grape)	A5C8K0	VITISV_001808	-	GO:0003676-nucleic acid binding;GO:0008270-zinc ion binding;	GO:0015074-DNA integration;	-
contig55654	713	G	R	R	20	25	20	25	22	20	277	226	137	110	49.46	48.67	A:136,G:140,T:1,C:0,N(*):0	A:110,G:116,T:0,C:0,N(*):0	135	105	142	121	72	60	65	50	Heterozygous	Heterozygous	-	-	-	-	-	-	-	-	-	-	-	-
contig3753	1703	C	T	-	1	-	1	-	1	-	142	-	72	-	50.70	-	A:0,G:0,T:72,C:70,N(*):0	-	72	-	70	-	42	-	30	-	Homozygous	-	Putative uncharacterized protein	tr|C6T410|C6T410_SOYBN	1968	159	3847	Glycine max (Soybean) (Glycine hispida)	C6T410	-	-	-	-	-
contig3753	1709	T	G	-	1	-	1	-	1	-	131	-	69	-	52.67	-	A:0,G:69,T:62,C:0,N(*):0	-	62	-	69	-	34	-	35	-	Homozygous	-	Putative uncharacterized protein	tr|C6T410|C6T410_SOYBN	1968	159	3847	Glycine max (Soybean) (Glycine hispida)	C6T410	-	-	-	-	-
contig41170	315	*	-	-A	-	2506	-	2506	-	44	-	224	-	22	-	9.82	-	-	-	101	-	111	-	13	-	10	-	Homozygous	Putative uncharacterized protein	tr|B9SC60|B9SC60_RICCO	790	88	3988	Ricinus communis (Castor bean)	B9SC60	RCOM_1407950	-	-	-	-
contig41170	316	*	+A	-	2623	-	2623	-	44	-	579	-	36	-	6.22	-	-	-	306	-	270	-	30	-	6	-	Homozygous	-	Putative uncharacterized protein	tr|B9SC60|B9SC60_RICCO	790	88	3988	Ricinus communis (Castor bean)	B9SC60	RCOM_1407950	-	-	-	-
contig41170	325	*	+A	-	3498	-	3498	-	44	-	616	-	26	-	4.22	-	-	-	313	-	303	-	12	-	15	-	Homozygous	-	Putative uncharacterized protein	tr|B9SC60|B9SC60_RICCO	790	88	3988	Ricinus communis (Castor bean)	B9SC60	RCOM_1407950	-	-	-	-
contig41170	326	*	+A	-	3514	-	3514	-	44	-	612	-	43	-	7.03	-	-	-	310	-	301	-	26	-	17	-	Homozygous	-	Putative uncharacterized protein	tr|B9SC60|B9SC60_RICCO	790	88	3988	Ricinus communis (Castor bean)	B9SC60	RCOM_1407950	-	-	-	-
contig41170	411	T	C	Y	255	228	255	228	44	44	750	261	750	120	100.00	45.98	A:0,G:0,T:0,C:750,N(*):0	A:0,G:0,T:141,C:120,N(*):0	368	129	382	132	368	59	382	61	Homozygous	Heterozygous	Putative uncharacterized protein	tr|B9SC60|B9SC60_RICCO	790	88	3988	Ricinus communis (Castor bean)	B9SC60	RCOM_1407950	-	-	-	-
contig41170	577	*	+T	-	5458	-	5458	-	44	-	558	-	35	-	6.27	-	-	-	108	-	450	-	5	-	30	-	Homozygous	-	Putative uncharacterized protein	tr|B9SC60|B9SC60_RICCO	790	88	3988	Ricinus communis (Castor bean)	B9SC60	RCOM_1407950	-	-	-	-
contig41170	578	*	+T	+T	5455	2467	5455	2467	44	44	559	256	63	38	11.27	14.84	-	-	107	53	452	203	6	2	57	36	Homozygous	Homozygous	Putative uncharacterized protein	tr|B9SC60|B9SC60_RICCO	790	88	3988	Ricinus communis (Castor bean)	B9SC60	RCOM_1407950	-	-	-	-
contig63689	409	C	-	T	-	1	-	1	-	1	-	14	-	9	-	64.29	-	A:0,G:0,T:9,C:5,N(*):0	-	0	-	14	-	0	-	9	-	Homozygous	-	-	-	-	-	-	-	-	-	-	-	-
contig13055	1539	A	-	G	-	27	-	27	-	1	-	19	-	19	-	100.00	-	A:0,G:19,T:0,C:0,N(*):0	-	8	-	11	-	8	-	11	-	Homozygous	Putative uncharacterized protein	tr|F6GSV6|F6GSV6_VITVI	1923	250	29760	Vitis vinifera (Grape)	F6GSV6	VIT_17s0000g01430	-	GO:0005488-binding;	-	-
contig18268	121	T	G	-	1	-	1	-	3	-	17	-	5	-	29.41	-	A:0,G:5,T:12,C:0,N(*):0	-	4	-	13	-	4	-	1	-	Homozygous	-	Predicted protein	tr|B9HX75|B9HX75_POPTR	315	89	3694	Populus trichocarpa (Western balsam poplar) (Populus balsamifera subsp. trichocarpa)	B9HX75	POPTRDRAFT_659146	-	-	-	-
contig18268	124	C	T	-	1	-	1	-	3	-	17	-	5	-	29.41	-	A:0,G:0,T:5,C:12,N(*):0	-	4	-	13	-	4	-	1	-	Homozygous	-	Predicted protein	tr|B9HX75|B9HX75_POPTR	315	89	3694	Populus trichocarpa (Western balsam poplar) (Populus balsamifera subsp. trichocarpa)	B9HX75	POPTRDRAFT_659146	-	-	-	-
contig18268	146	C	T	-	7	-	7	-	5	-	11	-	5	-	45.45	-	A:0,G:0,T:5,C:6,N(*):0	-	4	-	7	-	4	-	1	-	Homozygous	-	Predicted protein	tr|B9HX75|B9HX75_POPTR	315	89	3694	Populus trichocarpa (Western balsam poplar) (Populus balsamifera subsp. trichocarpa)	B9HX75	POPTRDRAFT_659146	-	-	-	-
contig38371	1031	C	-	Y	-	198	-	198	-	44	-	158	-	29	-	18.35	-	A:0,G:0,T:29,C:129,N(*):0	-	68	-	90	-	12	-	17	-	Heterozygous	Beta-D-glucosidase	tr|Q7XAS3|Q7XAS3_GOSHI	2076	599	3635	Gossypium hirsutum (Upland cotton) (Gossypium mexicanum)	Q7XAS3	-	-	-	GO:0005975-carbohydrate metabolic process;	-
contig38371	2010	T	-	Y	-	119	-	119	-	43	-	33	-	10	-	30.30	-	A:0,G:0,T:23,C:10,N(*):0	-	0	-	33	-	0	-	10	-	Heterozygous	Beta-D-glucosidase	tr|Q7XAS3|Q7XAS3_GOSHI	2076	599	3635	Gossypium hirsutum (Upland cotton) (Gossypium mexicanum)	Q7XAS3	-	-	-	GO:0005975-carbohydrate metabolic process;	-
contig38371	2017	C	-	S	-	119	-	119	-	43	-	33	-	10	-	30.30	-	A:0,G:10,T:0,C:23,N(*):0	-	0	-	33	-	0	-	10	-	Heterozygous	Beta-D-glucosidase	tr|Q7XAS3|Q7XAS3_GOSHI	2076	599	3635	Gossypium hirsutum (Upland cotton) (Gossypium mexicanum)	Q7XAS3	-	-	-	GO:0005975-carbohydrate metabolic process;	-
contig38371	2026	A	-	R	-	74	-	74	-	44	-	20	-	5	-	25.00	-	A:15,G:5,T:0,C:0,N(*):0	-	0	-	20	-	0	-	5	-	Heterozygous	Beta-D-glucosidase	tr|Q7XAS3|Q7XAS3_GOSHI	2076	599	3635	Gossypium hirsutum (Upland cotton) (Gossypium mexicanum)	Q7XAS3	-	-	-	GO:0005975-carbohydrate metabolic process;	-
contig38581	961	C	T	-	69	-	69	-	44	-	14	-	14	-	100.00	-	A:0,G:0,T:14,C:0,N(*):0	-	4	-	10	-	4	-	10	-	Homozygous	-	Putative uncharacterized protein	tr|A5CA43|A5CA43_VITVI	2481	95	29760	Vitis vinifera (Grape)	A5CA43	VITISV_015657	-	-	-	-
contig38581	1135	G	A	-	84	-	84	-	44	-	19	-	19	-	100.00	-	A:19,G:0,T:0,C:0,N(*):0	-	11	-	8	-	11	-	8	-	Homozygous	-	Putative uncharacterized protein	tr|A5CA43|A5CA43_VITVI	2481	95	29760	Vitis vinifera (Grape)	A5CA43	VITISV_015657	-	-	-	-
contig38581	1772	C	T	-	84	-	84	-	44	-	19	-	19	-	100.00	-	A:0,G:0,T:19,C:0,N(*):0	-	15	-	4	-	15	-	4	-	Homozygous	-	Putative uncharacterized protein	tr|A5CA43|A5CA43_VITVI	2481	95	29760	Vitis vinifera (Grape)	A5CA43	VITISV_015657	-	-	-	-
contig38581	2119	T	C	-	78	-	78	-	44	-	17	-	17	-	100.00	-	A:0,G:0,T:0,C:17,N(*):0	-	3	-	14	-	3	-	14	-	Homozygous	-	Putative uncharacterized protein	tr|A5CA43|A5CA43_VITVI	2481	95	29760	Vitis vinifera (Grape)	A5CA43	VITISV_015657	-	-	-	-
contig48464	625	A	M	-	228	-	228	-	44	-	36	-	19	-	52.78	-	A:17,G:0,T:0,C:19,N(*):0	-	17	-	19	-	10	-	9	-	Heterozygous	-	-	-	-	-	-	-	-	-	-	-	-	-
contig6864	1603	A	-	G	-	15	-	15	-	1	-	53	-	53	-	100.00	-	A:0,G:53,T:0,C:0,N(*):0	-	34	-	19	-	34	-	19	-	Homozygous	Putative uncharacterized protein	tr|D7TKH0|D7TKH0_VITVI	6269	874	29760	Vitis vinifera (Grape)	D7TKH0	VIT_10s0003g04560	-	-	-	-
contig6864	4710	G	-	A	-	24	-	24	-	1	-	17	-	17	-	100.00	-	A:17,G:0,T:0,C:0,N(*):0	-	6	-	11	-	6	-	11	-	Homozygous	Putative uncharacterized protein	tr|D7TKH0|D7TKH0_VITVI	6269	874	29760	Vitis vinifera (Grape)	D7TKH0	VIT_10s0003g04560	-	-	-	-
contig6864	5527	G	-	A	-	23	-	23	-	1	-	12	-	12	-	100.00	-	A:12,G:0,T:0,C:0,N(*):0	-	8	-	4	-	8	-	4	-	Homozygous	Putative uncharacterized protein	tr|D7TKH0|D7TKH0_VITVI	6269	874	29760	Vitis vinifera (Grape)	D7TKH0	VIT_10s0003g04560	-	-	-	-
contig51251	1176	A	G	-	25	-	25	-	1	-	25	-	25	-	100.00	-	A:0,G:25,T:0,C:0,N(*):0	-	14	-	11	-	14	-	11	-	Homozygous	-	-	-	-	-	-	-	-	-	-	-	-	-
contig13216	196	T	C	-	1	-	1	-	2	-	650	-	140	-	21.54	-	A:0,G:0,T:510,C:140,N(*):0	-	446	-	204	-	105	-	35	-	Homozygous	-	60S ribosomal protein L35a	tr|B6VC50|B6VC50_VERFO	673	102	73154	Vernicia fordii (Tung) (Aleurites fordii)	B6VC50	RPL35A	-	-	-	-
contig13216	292	A	G	G	23	26	25	31	1	1	932	1106	596	728	63.95	65.82	A:336,G:596,T:0,C:0,N(*):0	A:378,G:728,T:0,C:0,N(*):0	686	844	246	262	498	624	98	104	Homozygous	Homozygous	60S ribosomal protein L35a	tr|B6VC50|B6VC50_VERFO	673	102	73154	Vernicia fordii (Tung) (Aleurites fordii)	B6VC50	RPL35A	-	-	-	-
contig13216	298	G	-	R	-	7	-	7	-	1	-	1131	-	473	-	41.82	-	A:472,G:658,T:0,C:1,N(*):0	-	874	-	257	-	466	-	7	-	Heterozygous	60S ribosomal protein L35a	tr|B6VC50|B6VC50_VERFO	673	102	73154	Vernicia fordii (Tung) (Aleurites fordii)	B6VC50	RPL35A	-	-	-	-
contig13216	443	C	S	-	7	-	7	-	23	-	14	-	5	-	35.71	-	A:0,G:5,T:0,C:9,N(*):0	-	6	-	8	-	2	-	3	-	Heterozygous	-	60S ribosomal protein L35a	tr|B6VC50|B6VC50_VERFO	673	102	73154	Vernicia fordii (Tung) (Aleurites fordii)	B6VC50	RPL35A	-	-	-	-
contig40428	2868	*	-T	-	225	-	345	-	1	-	19	-	5	-	26.32	-	-	-	1	-	14	-	0	-	5	-	Homozygous	-	Putative uncharacterized protein	tr|F6HKY9|F6HKY9_VITVI	3002	767	29760	Vitis vinifera (Grape)	F6HKY9	VIT_08s0007g08530	-	-	-	-
contig26109	19	C	M	-	32	-	80	-	28	-	13	-	10	-	76.92	-	A:10,G:0,T:0,C:3,N(*):0	-	13	-	0	-	10	-	0	-	Heterozygous	-	En/Spm transposon protein-like	tr|Q9LH86|Q9LH86_ARATH	315	39	3702	Arabidopsis thaliana (Mouse-ear cress)	Q9LH86	-	-	-	-	-
contig26109	28	G	R	-	32	-	80	-	28	-	13	-	10	-	76.92	-	A:10,G:3,T:0,C:0,N(*):0	-	13	-	0	-	10	-	0	-	Heterozygous	-	En/Spm transposon protein-like	tr|Q9LH86|Q9LH86_ARATH	315	39	3702	Arabidopsis thaliana (Mouse-ear cress)	Q9LH86	-	-	-	-	-
contig26109	90	C	Y	-	53	-	53	-	35	-	13	-	5	-	38.46	-	A:0,G:0,T:5,C:8,N(*):0	-	12	-	1	-	5	-	0	-	Heterozygous	-	En/Spm transposon protein-like	tr|Q9LH86|Q9LH86_ARATH	315	39	3702	Arabidopsis thaliana (Mouse-ear cress)	Q9LH86	-	-	-	-	-
contig26109	163	C	Y	-	145	-	145	-	34	-	22	-	10	-	45.45	-	A:0,G:0,T:10,C:12,N(*):0	-	7	-	15	-	3	-	7	-	Heterozygous	-	En/Spm transposon protein-like	tr|Q9LH86|Q9LH86_ARATH	315	39	3702	Arabidopsis thaliana (Mouse-ear cress)	Q9LH86	-	-	-	-	-
contig26109	175	G	K	-	108	-	108	-	33	-	21	-	9	-	42.86	-	A:0,G:12,T:9,C:0,N(*):0	-	5	-	16	-	2	-	7	-	Heterozygous	-	En/Spm transposon protein-like	tr|Q9LH86|Q9LH86_ARATH	315	39	3702	Arabidopsis thaliana (Mouse-ear cress)	Q9LH86	-	-	-	-	-
contig26109	201	C	Y	-	57	-	57	-	32	-	18	-	6	-	33.33	-	A:0,G:0,T:6,C:12,N(*):0	-	2	-	16	-	1	-	5	-	Heterozygous	-	En/Spm transposon protein-like	tr|Q9LH86|Q9LH86_ARATH	315	39	3702	Arabidopsis thaliana (Mouse-ear cress)	Q9LH86	-	-	-	-	-
contig26109	203	A	R	-	60	-	60	-	32	-	17	-	6	-	35.29	-	A:11,G:6,T:0,C:0,N(*):0	-	2	-	15	-	1	-	5	-	Heterozygous	-	En/Spm transposon protein-like	tr|Q9LH86|Q9LH86_ARATH	315	39	3702	Arabidopsis thaliana (Mouse-ear cress)	Q9LH86	-	-	-	-	-
contig525	1645	*	-A	-	1425	-	1425	-	1	-	179	-	29	-	16.20	-	-	-	44	-	124	-	8	-	26	-	Homozygous	-	Putative uncharacterized protein	tr|D7SJH9|D7SJH9_VITVI	1904	82	29760	Vitis vinifera (Grape)	D7SJH9	VIT_06s0004g08200	-	GO:0005524-ATP binding;GO:0016881-acid-amino acid ligase activity;	-	-
contig46902	853	A	G	-	25	-	25	-	1	-	23	-	23	-	100.00	-	A:0,G:23,T:0,C:0,N(*):0	-	13	-	10	-	13	-	10	-	Homozygous	-	-	-	-	-	-	-	-	-	-	-	-	-
contig46902	1431	T	C	-	29	-	29	-	3	-	43	-	43	-	100.00	-	A:0,G:0,T:0,C:43,N(*):0	-	28	-	15	-	28	-	15	-	Homozygous	-	-	-	-	-	-	-	-	-	-	-	-	-
contig46902	1916	G	T	-	49	-	49	-	7	-	64	-	64	-	100.00	-	A:0,G:0,T:64,C:0,N(*):0	-	20	-	44	-	20	-	44	-	Homozygous	-	-	-	-	-	-	-	-	-	-	-	-	-
contig56384	705	T	C	-	78	-	78	-	44	-	17	-	17	-	100.00	-	A:0,G:0,T:0,C:17,N(*):0	-	7	-	10	-	7	-	10	-	Homozygous	-	-	-	-	-	-	-	-	-	-	-	-	-
contig48448	636	C	T	-	1	-	1	-	1	-	15	-	13	-	86.67	-	A:0,G:0,T:13,C:2,N(*):0	-	3	-	12	-	3	-	10	-	Homozygous	-	-	-	-	-	-	-	-	-	-	-	-	-
contig54728	111	A	G	-	255	-	255	-	44	-	1208	-	1207	-	99.92	-	A:1,G:1207,T:0,C:0,N(*):0	-	806	-	402	-	805	-	402	-	Homozygous	-	-	-	-	-	-	-	-	-	-	-	-	-
contig54728	601	G	C	-	255	-	255	-	44	-	138	-	138	-	100.00	-	A:0,G:0,T:0,C:138,N(*):0	-	59	-	79	-	59	-	79	-	Homozygous	-	-	-	-	-	-	-	-	-	-	-	-	-
contig54728	613	T	A	-	255	-	255	-	44	-	150	-	150	-	100.00	-	A:150,G:0,T:0,C:0,N(*):0	-	71	-	79	-	71	-	79	-	Homozygous	-	-	-	-	-	-	-	-	-	-	-	-	-
contig54728	1063	A	T	-	255	-	255	-	44	-	163	-	163	-	100.00	-	A:0,G:0,T:163,C:0,N(*):0	-	73	-	90	-	73	-	90	-	Homozygous	-	-	-	-	-	-	-	-	-	-	-	-	-
contig43643	150	A	G	-	62	-	62	-	9	-	29	-	29	-	100.00	-	A:0,G:29,T:0,C:0,N(*):0	-	14	-	15	-	14	-	15	-	Homozygous	-	-	-	-	-	-	-	-	-	-	-	-	-
contig11666	405	T	K	-	228	-	228	-	44	-	47	-	20	-	42.55	-	A:0,G:20,T:27,C:0,N(*):0	-	32	-	15	-	17	-	3	-	Heterozygous	-	Predicted protein	tr|B9N7I9|B9N7I9_POPTR	1696	363	3694	Populus trichocarpa (Western balsam poplar) (Populus balsamifera subsp. trichocarpa)	B9N7I9	POPTRDRAFT_1117449	-	GO:0005524-ATP binding;	-	-
contig11666	1116	A	R	-	228	-	228	-	44	-	73	-	27	-	36.99	-	A:46,G:27,T:0,C:0,N(*):0	-	39	-	34	-	13	-	14	-	Heterozygous	-	Predicted protein	tr|B9N7I9|B9N7I9_POPTR	1696	363	3694	Populus trichocarpa (Western balsam poplar) (Populus balsamifera subsp. trichocarpa)	B9N7I9	POPTRDRAFT_1117449	-	GO:0005524-ATP binding;	-	-
contig69562	32	A	-	G	-	2	-	81	-	19	-	34	-	18	-	52.94	-	A:16,G:18,T:0,C:0,N(*):0	-	24	-	10	-	18	-	0	-	Homozygous	-	-	-	-	-	-	-	-	-	-	-	-
contig69562	137	A	-	R	-	3	-	3	-	22	-	73	-	20	-	27.40	-	A:53,G:20,T:0,C:0,N(*):0	-	26	-	47	-	7	-	13	-	Heterozygous	-	-	-	-	-	-	-	-	-	-	-	-
contig39921	426	T	C	-	13	-	13	-	1	-	100	-	100	-	100.00	-	A:0,G:0,T:0,C:100,N(*):0	-	42	-	58	-	42	-	58	-	Homozygous	-	Putative uncharacterized protein	tr|A5ALH8|A5ALH8_VITVI	1337	266	29760	Vitis vinifera (Grape)	A5ALH8	VITISV_004987	-	GO:0003676-nucleic acid binding;	-	-
contig39921	481	T	G	-	12	-	12	-	1	-	91	-	91	-	100.00	-	A:0,G:91,T:0,C:0,N(*):0	-	23	-	68	-	23	-	68	-	Homozygous	-	Putative uncharacterized protein	tr|A5ALH8|A5ALH8_VITVI	1337	266	29760	Vitis vinifera (Grape)	A5ALH8	VITISV_004987	-	GO:0003676-nucleic acid binding;	-	-
contig39921	917	G	A	-	53	-	53	-	2	-	339	-	339	-	100.00	-	A:339,G:0,T:0,C:0,N(*):0	-	203	-	136	-	203	-	136	-	Homozygous	-	Putative uncharacterized protein	tr|A5ALH8|A5ALH8_VITVI	1337	266	29760	Vitis vinifera (Grape)	A5ALH8	VITISV_004987	-	GO:0003676-nucleic acid binding;	-	-
contig2301	615	T	-	C	-	108	-	108	-	32	-	27	-	27	-	100.00	-	A:0,G:0,T:0,C:27,N(*):0	-	16	-	11	-	16	-	11	-	Homozygous	R-FOM-2	tr|Q2V727|Q2V727_CUCME	3499	732	3656	Cucumis melo (Muskmelon)	Q2V727	-	-	GO:0043531-ADP binding;	-	-
contig2301	620	G	-	A	-	111	-	111	-	32	-	28	-	28	-	100.00	-	A:28,G:0,T:0,C:0,N(*):0	-	18	-	10	-	18	-	10	-	Homozygous	R-FOM-2	tr|Q2V727|Q2V727_CUCME	3499	732	3656	Cucumis melo (Muskmelon)	Q2V727	-	-	GO:0043531-ADP binding;	-	-
contig2301	679	G	-	A	-	171	-	171	-	39	-	48	-	48	-	100.00	-	A:48,G:0,T:0,C:0,N(*):0	-	26	-	22	-	26	-	22	-	Homozygous	R-FOM-2	tr|Q2V727|Q2V727_CUCME	3499	732	3656	Cucumis melo (Muskmelon)	Q2V727	-	-	GO:0043531-ADP binding;	-	-
contig2301	702	A	-	G	-	175	-	175	-	41	-	49	-	49	-	100.00	-	A:0,G:49,T:0,C:0,N(*):0	-	30	-	19	-	30	-	19	-	Homozygous	R-FOM-2	tr|Q2V727|Q2V727_CUCME	3499	732	3656	Cucumis melo (Muskmelon)	Q2V727	-	-	GO:0043531-ADP binding;	-	-
contig2301	739	T	-	C	-	107	-	126	-	43	-	34	-	33	-	97.06	-	A:0,G:0,T:1,C:33,N(*):0	-	24	-	10	-	23	-	10	-	Homozygous	R-FOM-2	tr|Q2V727|Q2V727_CUCME	3499	732	3656	Cucumis melo (Muskmelon)	Q2V727	-	-	GO:0043531-ADP binding;	-	-
contig2301	779	G	-	A	-	66	-	120	-	41	-	34	-	31	-	91.18	-	A:31,G:3,T:0,C:0,N(*):0	-	21	-	13	-	18	-	13	-	Homozygous	R-FOM-2	tr|Q2V727|Q2V727_CUCME	3499	732	3656	Cucumis melo (Muskmelon)	Q2V727	-	-	GO:0043531-ADP binding;	-	-
contig2301	1091	G	-	A	-	126	-	147	-	37	-	41	-	40	-	97.56	-	A:40,G:1,T:0,C:0,N(*):0	-	23	-	18	-	23	-	17	-	Homozygous	R-FOM-2	tr|Q2V727|Q2V727_CUCME	3499	732	3656	Cucumis melo (Muskmelon)	Q2V727	-	-	GO:0043531-ADP binding;	-	-
contig2301	1214	A	-	G	-	150	-	150	-	38	-	41	-	41	-	100.00	-	A:0,G:41,T:0,C:0,N(*):0	-	9	-	32	-	9	-	32	-	Homozygous	R-FOM-2	tr|Q2V727|Q2V727_CUCME	3499	732	3656	Cucumis melo (Muskmelon)	Q2V727	-	-	GO:0043531-ADP binding;	-	-
contig2301	1222	A	-	G	-	99	-	99	-	38	-	24	-	24	-	100.00	-	A:0,G:24,T:0,C:0,N(*):0	-	9	-	15	-	9	-	15	-	Homozygous	R-FOM-2	tr|Q2V727|Q2V727_CUCME	3499	732	3656	Cucumis melo (Muskmelon)	Q2V727	-	-	GO:0043531-ADP binding;	-	-
contig2301	1429	A	R	-	181	-	181	-	43	-	57	-	13	-	22.81	-	A:44,G:12,T:0,C:1,N(*):0	-	27	-	30	-	8	-	5	-	Heterozygous	-	R-FOM-2	tr|Q2V727|Q2V727_CUCME	3499	732	3656	Cucumis melo (Muskmelon)	Q2V727	-	-	GO:0043531-ADP binding;	-	-
contig2301	1477	G	-	R	-	188	-	228	-	42	-	21	-	12	-	57.14	-	A:12,G:9,T:0,C:0,N(*):0	-	10	-	11	-	5	-	7	-	Heterozygous	R-FOM-2	tr|Q2V727|Q2V727_CUCME	3499	732	3656	Cucumis melo (Muskmelon)	Q2V727	-	-	GO:0043531-ADP binding;	-	-
contig2301	1503	C	-	Y	-	155	-	155	-	36	-	16	-	6	-	37.50	-	A:0,G:0,T:6,C:10,N(*):0	-	7	-	9	-	3	-	3	-	Heterozygous	R-FOM-2	tr|Q2V727|Q2V727_CUCME	3499	732	3656	Cucumis melo (Muskmelon)	Q2V727	-	-	GO:0043531-ADP binding;	-	-
contig2301	1585	T	-	Y	-	77	-	77	-	41	-	14	-	5	-	35.71	-	A:0,G:0,T:9,C:5,N(*):0	-	5	-	9	-	1	-	4	-	Heterozygous	R-FOM-2	tr|Q2V727|Q2V727_CUCME	3499	732	3656	Cucumis melo (Muskmelon)	Q2V727	-	-	GO:0043531-ADP binding;	-	-
contig2301	1606	T	K	K	113	107	113	107	42	41	20	17	8	7	40.00	41.18	A:0,G:8,T:12,C:0,N(*):0	A:0,G:7,T:10,C:0,N(*):0	6	5	14	12	0	1	8	6	Heterozygous	Heterozygous	R-FOM-2	tr|Q2V727|Q2V727_CUCME	3499	732	3656	Cucumis melo (Muskmelon)	Q2V727	-	-	GO:0043531-ADP binding;	-	-
contig2301	1622	G	R	R	105	86	105	94	41	35	19	10	7	6	36.84	60.00	A:7,G:12,T:0,C:0,N(*):0	A:6,G:4,T:0,C:0,N(*):0	7	2	12	8	0	1	7	5	Heterozygous	Heterozygous	R-FOM-2	tr|Q2V727|Q2V727_CUCME	3499	732	3656	Cucumis melo (Muskmelon)	Q2V727	-	-	GO:0043531-ADP binding;	-	-
contig2301	1629	C	S	S	123	98	123	98	42	37	21	12	8	7	38.10	58.33	A:0,G:8,T:0,C:13,N(*):0	A:0,G:7,T:0,C:5,N(*):0	9	4	12	8	1	1	7	6	Heterozygous	Heterozygous	R-FOM-2	tr|Q2V727|Q2V727_CUCME	3499	732	3656	Cucumis melo (Muskmelon)	Q2V727	-	-	GO:0043531-ADP binding;	-	-
contig2301	1635	C	S	-	64	-	64	-	42	-	20	-	5	-	25.00	-	A:0,G:5,T:0,C:15,N(*):0	-	10	-	10	-	1	-	4	-	Heterozygous	-	R-FOM-2	tr|Q2V727|Q2V727_CUCME	3499	732	3656	Cucumis melo (Muskmelon)	Q2V727	-	-	GO:0043531-ADP binding;	-	-
contig2301	1949	T	-	A	-	57	-	57	-	38	-	10	-	10	-	100.00	-	A:10,G:0,T:0,C:0,N(*):0	-	4	-	6	-	4	-	6	-	Homozygous	R-FOM-2	tr|Q2V727|Q2V727_CUCME	3499	732	3656	Cucumis melo (Muskmelon)	Q2V727	-	-	GO:0043531-ADP binding;	-	-
contig2301	2002	T	-	G	-	66	-	66	-	29	-	13	-	13	-	100.00	-	A:0,G:13,T:0,C:0,N(*):0	-	7	-	6	-	7	-	6	-	Homozygous	R-FOM-2	tr|Q2V727|Q2V727_CUCME	3499	732	3656	Cucumis melo (Muskmelon)	Q2V727	-	-	GO:0043531-ADP binding;	-	-
contig2301	3181	G	-	T	-	69	-	69	-	31	-	14	-	14	-	100.00	-	A:0,G:0,T:14,C:0,N(*):0	-	7	-	7	-	7	-	7	-	Homozygous	R-FOM-2	tr|Q2V727|Q2V727_CUCME	3499	732	3656	Cucumis melo (Muskmelon)	Q2V727	-	-	GO:0043531-ADP binding;	-	-
contig2301	3182	A	-	T	-	69	-	69	-	31	-	14	-	14	-	100.00	-	A:0,G:0,T:14,C:0,N(*):0	-	7	-	7	-	7	-	7	-	Homozygous	R-FOM-2	tr|Q2V727|Q2V727_CUCME	3499	732	3656	Cucumis melo (Muskmelon)	Q2V727	-	-	GO:0043531-ADP binding;	-	-
contig61597	615	C	Y	-	131	-	182	-	41	-	13	-	8	-	61.54	-	A:0,G:0,T:8,C:5,N(*):0	-	6	-	7	-	4	-	4	-	Heterozygous	-	-	-	-	-	-	-	-	-	-	-	-	-
contig1814	698	C	T	-	2	-	2	-	1	-	50	-	30	-	60.00	-	A:0,G:0,T:30,C:20,N(*):0	-	22	-	28	-	12	-	18	-	Homozygous	-	Putative uncharacterized protein	tr|F6H4N5|F6H4N5_VITVI	3070	455	29760	Vitis vinifera (Grape)	F6H4N5	VIT_07s0031g01210	-	GO:0003676-nucleic acid binding;	-	-
contig19959	640	T	-	C	-	60	-	60	-	44	-	11	-	11	-	100.00	-	A:0,G:0,T:0,C:11,N(*):0	-	0	-	11	-	0	-	11	-	Homozygous	Predicted protein	tr|B9HPR3|B9HPR3_POPTR	701	68	3694	Populus trichocarpa (Western balsam poplar) (Populus balsamifera subsp. trichocarpa)	B9HPR3	POPTRDRAFT_877857	-	-	-	-
contig40236	1087	G	A	-	217	-	217	-	43	-	63	-	63	-	100.00	-	A:63,G:0,T:0,C:0,N(*):0	-	21	-	42	-	21	-	42	-	Homozygous	-	Putative uncharacterized protein	tr|D7U7H3|D7U7H3_VITVI	2166	322	29760	Vitis vinifera (Grape)	D7U7H3	VIT_15s0048g02140	-	-	-	-
contig51609	239	C	T	-	90	-	90	-	44	-	21	-	21	-	100.00	-	A:0,G:0,T:21,C:0,N(*):0	-	13	-	8	-	13	-	8	-	Homozygous	-	-	-	-	-	-	-	-	-	-	-	-	-
contig18213	910	*	-	+A	-	1435	-	1435	-	44	-	1758	-	30	-	1.71	-	-	-	720	-	1036	-	19	-	13	-	Homozygous	Putative uncharacterized protein	tr|A5BA00|A5BA00_VITVI	1157	100	29760	Vitis vinifera (Grape)	A5BA00	VITISV_038357	-	-	GO:0019464-glycine decarboxylation via glycine cleavage system;	-
contig18213	911	*	+A	+A	782	1626	782	1626	44	44	1177	1694	51	77	4.33	4.55	-	-	374	659	802	1029	26	44	25	33	Homozygous	Homozygous	Putative uncharacterized protein	tr|A5BA00|A5BA00_VITVI	1157	100	29760	Vitis vinifera (Grape)	A5BA00	VITISV_038357	-	-	GO:0019464-glycine decarboxylation via glycine cleavage system;	-
contig18213	1085	C	Y	-	163	-	163	-	44	-	78	-	33	-	42.31	-	A:0,G:0,T:33,C:45,N(*):0	-	0	-	78	-	0	-	33	-	Heterozygous	-	Putative uncharacterized protein	tr|A5BA00|A5BA00_VITVI	1157	100	29760	Vitis vinifera (Grape)	A5BA00	VITISV_038357	-	-	GO:0019464-glycine decarboxylation via glycine cleavage system;	-
contig12786	132	*	+A	-	1014	-	1014	-	44	-	204	-	21	-	10.29	-	-	-	126	-	78	-	14	-	7	-	Homozygous	-	Putative uncharacterized protein	tr|A5AVP5|A5AVP5_VITVI	558	18	29760	Vitis vinifera (Grape)	A5AVP5	VITISV_043533	-	-	-	-
contig39877	452	C	T	-	72	-	72	-	44	-	15	-	15	-	100.00	-	A:0,G:0,T:15,C:0,N(*):0	-	10	-	5	-	10	-	5	-	Homozygous	-	Putative uncharacterized protein	tr|F6HZZ6|F6HZZ6_VITVI	1668	463	29760	Vitis vinifera (Grape)	F6HZZ6	VIT_07s0005g06090	-	-	GO:0009405-pathogenesis;	GO:0005576-extracellular region;
contig39877	1264	C	T	-	138	-	138	-	44	-	37	-	37	-	100.00	-	A:0,G:0,T:37,C:0,N(*):0	-	24	-	13	-	24	-	13	-	Homozygous	-	Putative uncharacterized protein	tr|F6HZZ6|F6HZZ6_VITVI	1668	463	29760	Vitis vinifera (Grape)	F6HZZ6	VIT_07s0005g06090	-	-	GO:0009405-pathogenesis;	GO:0005576-extracellular region;
contig39877	1476	C	T	-	84	-	84	-	44	-	19	-	19	-	100.00	-	A:0,G:0,T:19,C:0,N(*):0	-	11	-	8	-	11	-	8	-	Homozygous	-	Putative uncharacterized protein	tr|F6HZZ6|F6HZZ6_VITVI	1668	463	29760	Vitis vinifera (Grape)	F6HZZ6	VIT_07s0005g06090	-	-	GO:0009405-pathogenesis;	GO:0005576-extracellular region;
contig29983	87	C	Y	-	66	-	66	-	32	-	16	-	7	-	43.75	-	A:0,G:0,T:7,C:9,N(*):0	-	10	-	6	-	4	-	3	-	Heterozygous	-	-	-	-	-	-	-	-	-	-	-	-	-
contig51067	1113	*	-AT	-	306	-	306	-	1	-	12	-	5	-	41.67	-	-	-	7	-	5	-	3	-	2	-	Homozygous	-	-	-	-	-	-	-	-	-	-	-	-	-
contig51067	1179	C	T	-	2	-	2	-	1	-	19	-	11	-	57.89	-	A:0,G:0,T:11,C:8,N(*):0	-	8	-	11	-	5	-	6	-	Homozygous	-	-	-	-	-	-	-	-	-	-	-	-	-
contig51067	1188	G	A	-	2	-	2	-	1	-	19	-	11	-	57.89	-	A:11,G:8,T:0,C:0,N(*):0	-	8	-	11	-	5	-	6	-	Homozygous	-	-	-	-	-	-	-	-	-	-	-	-	-
contig51067	2296	C	-	T	-	25	-	25	-	8	-	32	-	13	-	40.62	-	A:0,G:0,T:13,C:19,N(*):0	-	17	-	15	-	3	-	10	-	Homozygous	-	-	-	-	-	-	-	-	-	-	-	-
contig51067	2315	C	-	A	-	13	-	13	-	7	-	29	-	11	-	37.93	-	A:11,G:0,T:0,C:18,N(*):0	-	13	-	16	-	2	-	9	-	Homozygous	-	-	-	-	-	-	-	-	-	-	-	-
contig51067	2340	T	-	A	-	5	-	5	-	6	-	21	-	8	-	38.10	-	A:8,G:0,T:13,C:0,N(*):0	-	9	-	12	-	1	-	7	-	Homozygous	-	-	-	-	-	-	-	-	-	-	-	-
contig51067	2342	C	-	T	-	5	-	5	-	6	-	22	-	8	-	36.36	-	A:0,G:0,T:8,C:14,N(*):0	-	9	-	13	-	1	-	7	-	Homozygous	-	-	-	-	-	-	-	-	-	-	-	-
contig51067	2684	G	S	-	13	-	13	-	28	-	36	-	9	-	25.00	-	A:0,G:27,T:0,C:9,N(*):0	-	24	-	12	-	4	-	5	-	Heterozygous	-	-	-	-	-	-	-	-	-	-	-	-	-
contig51067	2739	C	T	T	146	139	202	241	31	31	61	78	58	71	95.08	91.03	A:0,G:0,T:58,C:3,N(*):0	A:0,G:0,T:71,C:7,N(*):0	31	37	30	41	30	35	28	36	Homozygous	Homozygous	-	-	-	-	-	-	-	-	-	-	-	-
contig21875	267	A	W	-	137	-	137	-	44	-	11	-	5	-	45.45	-	A:6,G:0,T:5,C:0,N(*):0	-	8	-	3	-	3	-	2	-	Heterozygous	-	Tropinone reductase, putative (Fragment)	tr|B9TBG8|B9TBG8_RICCO	782	100	3988	Ricinus communis (Castor bean)	B9TBG8	RCOM_0365890	-	GO:0000166-nucleotide binding;GO:0050356-tropine dehydrogenase activity;	-	-
contig21875	294	T	-	C	-	63	-	63	-	44	-	12	-	12	-	100.00	-	A:0,G:0,T:0,C:12,N(*):0	-	8	-	4	-	8	-	4	-	Homozygous	Tropinone reductase, putative (Fragment)	tr|B9TBG8|B9TBG8_RICCO	782	100	3988	Ricinus communis (Castor bean)	B9TBG8	RCOM_0365890	-	GO:0000166-nucleotide binding;GO:0050356-tropine dehydrogenase activity;	-	-
contig21875	738	*	-GCTA	-GCTA	2702	2824	4222	4800	41	41	100	110	34	31	34.00	28.18	-	-	7	4	93	106	0	0	34	31	Homozygous	Homozygous	Tropinone reductase, putative (Fragment)	tr|B9TBG8|B9TBG8_RICCO	782	100	3988	Ricinus communis (Castor bean)	B9TBG8	RCOM_0365890	-	GO:0000166-nucleotide binding;GO:0050356-tropine dehydrogenase activity;	-	-
contig21875	739	*	-CTAG	-CTAG	2191	2532	4243	4812	39	40	93	106	26	37	27.96	34.91	-	-	6	4	53	71	0	0	26	37	Homozygous	Homozygous	Tropinone reductase, putative (Fragment)	tr|B9TBG8|B9TBG8_RICCO	782	100	3988	Ricinus communis (Castor bean)	B9TBG8	RCOM_0365890	-	GO:0000166-nucleotide binding;GO:0050356-tropine dehydrogenase activity;	-	-
contig12474	249	*	+A	+A	6773	6352	6773	6352	11	11	629	712	24	29	3.82	4.07	-	-	577	652	52	60	22	28	2	1	Homozygous	Homozygous	40S ribosomal protein S12	tr|A9P9K3|A9P9K3_POPTR	1130	120	3694	Populus trichocarpa (Western balsam poplar) (Populus balsamifera subsp. trichocarpa)	A9P9K3	-	-	-	-	-
contig12474	250	*	+A	+A	6761	6349	6761	6349	11	11	633	713	46	41	7.27	5.75	-	-	578	651	55	60	44	39	2	3	Homozygous	Homozygous	40S ribosomal protein S12	tr|A9P9K3|A9P9K3_POPTR	1130	120	3694	Populus trichocarpa (Western balsam poplar) (Populus balsamifera subsp. trichocarpa)	A9P9K3	-	-	-	-	-
contig12474	251	*	+A	+A	6752	6343	6752	6343	11	11	636	715	81	93	12.74	13.01	-	-	579	650	57	62	77	87	4	6	Homozygous	Homozygous	40S ribosomal protein S12	tr|A9P9K3|A9P9K3_POPTR	1130	120	3694	Populus trichocarpa (Western balsam poplar) (Populus balsamifera subsp. trichocarpa)	A9P9K3	-	-	-	-	-
contig12226	136	T	-	G	-	21	-	21	-	1	-	29	-	29	-	100.00	-	A:0,G:29,T:0,C:0,N(*):0	-	21	-	8	-	21	-	8	-	Homozygous	Putative uncharacterized protein	tr|A5C572|A5C572_VITVI	1943	493	29760	Vitis vinifera (Grape)	A5C572	VIT_02s0012g01140 VITISV_008171	-	GO:0005524-ATP binding;	-	-
contig12226	1410	A	-	G	-	14	-	14	-	1	-	57	-	57	-	100.00	-	A:0,G:57,T:0,C:0,N(*):0	-	18	-	39	-	18	-	39	-	Homozygous	Putative uncharacterized protein	tr|A5C572|A5C572_VITVI	1943	493	29760	Vitis vinifera (Grape)	A5C572	VIT_02s0012g01140 VITISV_008171	-	GO:0005524-ATP binding;	-	-
contig46589	964	G	A	-	255	-	255	-	43	-	80	-	80	-	100.00	-	A:80,G:0,T:0,C:0,N(*):0	-	33	-	47	-	33	-	47	-	Homozygous	-	-	-	-	-	-	-	-	-	-	-	-	-
contig44732	376	*	-CAG	-CAG	3463	4999	3463	4999	23	22	125	145	25	38	20.00	26.21	-	-	42	44	57	67	15	9	10	29	Homozygous	Homozygous	-	-	-	-	-	-	-	-	-	-	-	-
contig50090	609	C	A	-	63	-	63	-	25	-	12	-	12	-	100.00	-	A:12,G:0,T:0,C:0,N(*):0	-	12	-	0	-	12	-	0	-	Homozygous	-	-	-	-	-	-	-	-	-	-	-	-	-
contig57436	1040	C	W	-	10	-	82	-	44	-	17	-	17	-	100.00	-	A:2,G:0,T:15,C:0,N(*):0	-	9	-	8	-	9	-	8	-	Heterozygous	-	-	-	-	-	-	-	-	-	-	-	-	-
contig57436	1774	C	T	-	9	-	13	-	1	-	196	-	195	-	99.49	-	A:0,G:1,T:194,C:1,N(*):0	-	131	-	65	-	130	-	65	-	Homozygous	-	-	-	-	-	-	-	-	-	-	-	-	-
contig57436	1912	G	C	-	14	-	14	-	1	-	252	-	252	-	100.00	-	A:1,G:0,T:0,C:251,N(*):0	-	79	-	173	-	79	-	173	-	Homozygous	-	-	-	-	-	-	-	-	-	-	-	-	-
contig45764	1785	A	G	-	1	-	1	-	1	-	21	-	21	-	100.00	-	A:0,G:20,T:0,C:0,N(*):1	-	4	-	17	-	4	-	17	-	Homozygous	-	-	-	-	-	-	-	-	-	-	-	-	-
contig1159	874	T	C	C	29	35	29	35	7	8	20	24	15	18	75.00	75.00	A:0,G:0,T:5,C:15,N(*):0	A:0,G:0,T:6,C:18,N(*):0	14	15	6	9	11	14	4	4	Homozygous	Homozygous	Transposon protein, putative, CACTA, En/Spm sub-class	tr|Q7G3C6|Q7G3C6_ORYSJ	5304	654	39947	Oryza sativa subsp. japonica (Rice)	Q7G3C6	LOC_Os10g21980	-	-	-	-
contig1159	888	G	A	A	19	38	19	40	6	8	27	28	15	20	55.56	71.43	A:15,G:12,T:0,C:0,N(*):0	A:20,G:8,T:0,C:0,N(*):0	15	15	12	13	11	15	4	5	Homozygous	Homozygous	Transposon protein, putative, CACTA, En/Spm sub-class	tr|Q7G3C6|Q7G3C6_ORYSJ	5304	654	39947	Oryza sativa subsp. japonica (Rice)	Q7G3C6	LOC_Os10g21980	-	-	-	-
contig1159	2352	A	G	-	1	-	1	-	1	-	12	-	7	-	58.33	-	A:5,G:7,T:0,C:0,N(*):0	-	3	-	9	-	1	-	6	-	Homozygous	-	Transposon protein, putative, CACTA, En/Spm sub-class	tr|Q7G3C6|Q7G3C6_ORYSJ	5304	654	39947	Oryza sativa subsp. japonica (Rice)	Q7G3C6	LOC_Os10g21980	-	-	-	-
contig71686	79	T	Y	-	228	-	228	-	42	-	105	-	43	-	40.95	-	A:0,G:0,T:62,C:43,N(*):0	-	79	-	26	-	35	-	8	-	Heterozygous	-	-	-	-	-	-	-	-	-	-	-	-	-
contig9044	100	*	-	-GA	-	276	-	1188	-	38	-	22	-	12	-	54.55	-	-	-	19	-	0	-	12	-	0	-	Homozygous	Putative uncharacterized protein	tr|E0CVD9|E0CVD9_VITVI	2608	791	29760	Vitis vinifera (Grape)	E0CVD9	VIT_16s0098g00810	-	-	-	-
contig21793	325	G	-	A	-	114	-	114	-	17	-	29	-	29	-	100.00	-	A:29,G:0,T:0,C:0,N(*):0	-	29	-	0	-	29	-	0	-	Homozygous	-	-	-	-	-	-	-	-	-	-	-	-
contig51088	130	A	G	-	1	-	1	-	1	-	11	-	6	-	54.55	-	A:5,G:6,T:0,C:0,N(*):0	-	6	-	5	-	6	-	0	-	Homozygous	-	-	-	-	-	-	-	-	-	-	-	-	-
contig44467	627	T	C	C	24	5	24	5	1	1	21	22	21	21	100.00	95.45	A:0,G:0,T:0,C:21,N(*):0	A:0,G:0,T:1,C:21,N(*):0	14	9	7	13	14	9	7	12	Homozygous	Homozygous	-	-	-	-	-	-	-	-	-	-	-	-
contig8549	383	G	T	-	3	-	3	-	1	-	30	-	19	-	63.33	-	A:0,G:11,T:19,C:0,N(*):0	-	10	-	20	-	7	-	12	-	Homozygous	-	Putative uncharacterized protein	tr|D7TX81|D7TX81_VITVI	712	139	29760	Vitis vinifera (Grape)	D7TX81	VIT_13s0084g00660	-	GO:0046983-protein dimerization activity;GO:0043565-sequence-specific DNA binding;	-	GO:0005634-nucleus;
contig8549	482	C	Y	-	12	-	12	-	21	-	19	-	9	-	47.37	-	A:0,G:0,T:9,C:10,N(*):0	-	8	-	11	-	3	-	6	-	Heterozygous	-	Putative uncharacterized protein	tr|D7TX81|D7TX81_VITVI	712	139	29760	Vitis vinifera (Grape)	D7TX81	VIT_13s0084g00660	-	GO:0046983-protein dimerization activity;GO:0043565-sequence-specific DNA binding;	-	GO:0005634-nucleus;
contig777	874	C	-	T	-	93	-	93	-	43	-	22	-	22	-	100.00	-	A:0,G:0,T:22,C:0,N(*):0	-	11	-	11	-	11	-	11	-	Homozygous	Serine hydroxymethyltransferase	tr|B9S9Y7|B9S9Y7_RICCO	2036	360	3988	Ricinus communis (Castor bean)	B9S9Y7	RCOM_0523510	One-carbon metabolism; tetrahydrofolate pathway.	GO:0004372-glycine hydroxymethyltransferase activity;GO:0030170-pyridoxal phosphate binding;	GO:0006563-L-serine metabolic process;GO:0006544-glycine metabolic process;	-
contig777	915	T	-	C	-	87	-	87	-	33	-	20	-	20	-	100.00	-	A:0,G:0,T:0,C:20,N(*):0	-	6	-	14	-	6	-	14	-	Homozygous	Serine hydroxymethyltransferase	tr|B9S9Y7|B9S9Y7_RICCO	2036	360	3988	Ricinus communis (Castor bean)	B9S9Y7	RCOM_0523510	One-carbon metabolism; tetrahydrofolate pathway.	GO:0004372-glycine hydroxymethyltransferase activity;GO:0030170-pyridoxal phosphate binding;	GO:0006563-L-serine metabolic process;GO:0006544-glycine metabolic process;	-
contig42177	130	A	G	-	213	-	213	-	27	-	62	-	62	-	100.00	-	A:0,G:62,T:0,C:0,N(*):0	-	0	-	62	-	0	-	62	-	Homozygous	-	At5g11260	tr|Q1H5E5|Q1H5E5_ARATH	318	35	3702	Arabidopsis thaliana (Mouse-ear cress)	Q1H5E5	At5g11260	-	GO:0046983-protein dimerization activity;GO:0043565-sequence-specific DNA binding;	-	GO:0005634-nucleus;
contig42177	146	G	A	-	175	-	175	-	26	-	49	-	49	-	100.00	-	A:49,G:0,T:0,C:0,N(*):0	-	0	-	49	-	0	-	49	-	Homozygous	-	At5g11260	tr|Q1H5E5|Q1H5E5_ARATH	318	35	3702	Arabidopsis thaliana (Mouse-ear cress)	Q1H5E5	At5g11260	-	GO:0046983-protein dimerization activity;GO:0043565-sequence-specific DNA binding;	-	GO:0005634-nucleus;
contig42177	167	C	Y	-	60	-	109	-	25	-	41	-	25	-	60.98	-	A:0,G:0,T:25,C:16,N(*):0	-	0	-	41	-	0	-	25	-	Heterozygous	-	At5g11260	tr|Q1H5E5|Q1H5E5_ARATH	318	35	3702	Arabidopsis thaliana (Mouse-ear cress)	Q1H5E5	At5g11260	-	GO:0046983-protein dimerization activity;GO:0043565-sequence-specific DNA binding;	-	GO:0005634-nucleus;
contig47128	1233	*	-	-A	-	254	-	254	-	43	-	36	-	10	-	27.78	-	-	-	5	-	31	-	0	-	10	-	Homozygous	-	-	-	-	-	-	-	-	-	-	-	-
contig60506	235	*	-AT	-	1671	-	4483	-	44	-	89	-	27	-	30.34	-	-	-	43	-	21	-	20	-	7	-	Homozygous	-	-	-	-	-	-	-	-	-	-	-	-	-
contig52966	686	G	A	A	41	93	41	93	11	12	142	200	142	200	100.00	100.00	A:142,G:0,T:0,C:0,N(*):0	A:200,G:0,T:0,C:0,N(*):0	0	0	142	200	0	0	142	200	Homozygous	Homozygous	-	-	-	-	-	-	-	-	-	-	-	-
contig6948	504	*	-	+T	-	186	-	826	-	29	-	32	-	24	-	75.00	-	-	-	19	-	13	-	12	-	12	-	Homozygous	DNA-directed RNA polymerase I/III subunits, putative	tr|B9S9W7|B9S9W7_RICCO	936	168	3988	Ricinus communis (Castor bean)	B9S9W7	RCOM_0523110	-	GO:0003677-DNA binding;GO:0046983-protein dimerization activity;	-	-
contig6948	590	G	A	A	65	53	96	90	19	19	24	25	23	21	95.83	84.00	A:23,G:1,T:0,C:0,N(*):0	A:21,G:4,T:0,C:0,N(*):0	6	8	18	17	5	8	18	13	Homozygous	Homozygous	DNA-directed RNA polymerase I/III subunits, putative	tr|B9S9W7|B9S9W7_RICCO	936	168	3988	Ricinus communis (Castor bean)	B9S9W7	RCOM_0523110	-	GO:0003677-DNA binding;GO:0046983-protein dimerization activity;	-	-
contig6948	592	C	T	T	65	53	96	90	19	19	24	25	23	21	95.83	84.00	A:0,G:0,T:23,C:1,N(*):0	A:0,G:0,T:21,C:4,N(*):0	6	8	18	17	5	8	18	13	Homozygous	Homozygous	DNA-directed RNA polymerase I/III subunits, putative	tr|B9S9W7|B9S9W7_RICCO	936	168	3988	Ricinus communis (Castor bean)	B9S9W7	RCOM_0523110	-	GO:0003677-DNA binding;GO:0046983-protein dimerization activity;	-	-
contig6948	762	A	G	G	33	45	43	90	12	18	28	24	21	21	75.00	87.50	A:7,G:21,T:0,C:0,N(*):0	A:3,G:21,T:0,C:0,N(*):0	15	9	13	15	10	7	11	14	Homozygous	Homozygous	DNA-directed RNA polymerase I/III subunits, putative	tr|B9S9W7|B9S9W7_RICCO	936	168	3988	Ricinus communis (Castor bean)	B9S9W7	RCOM_0523110	-	GO:0003677-DNA binding;GO:0046983-protein dimerization activity;	-	-
contig6948	766	T	A	A	35	38	46	87	9	18	29	24	21	20	72.41	83.33	A:21,G:0,T:8,C:0,N(*):0	A:20,G:0,T:4,C:0,N(*):0	16	10	13	14	10	7	11	13	Homozygous	Homozygous	DNA-directed RNA polymerase I/III subunits, putative	tr|B9S9W7|B9S9W7_RICCO	936	168	3988	Ricinus communis (Castor bean)	B9S9W7	RCOM_0523110	-	GO:0003677-DNA binding;GO:0046983-protein dimerization activity;	-	-
contig6948	805	A	G	G	50	34	50	40	12	11	29	20	25	15	86.21	75.00	A:4,G:25,T:0,C:0,N(*):0	A:5,G:15,T:0,C:0,N(*):0	7	5	22	15	4	1	21	14	Homozygous	Homozygous	DNA-directed RNA polymerase I/III subunits, putative	tr|B9S9W7|B9S9W7_RICCO	936	168	3988	Ricinus communis (Castor bean)	B9S9W7	RCOM_0523110	-	GO:0003677-DNA binding;GO:0046983-protein dimerization activity;	-	-
contig6948	834	C	T	T	39	31	42	31	11	8	30	21	24	15	80.00	71.43	A:0,G:0,T:24,C:6,N(*):0	A:0,G:0,T:15,C:6,N(*):0	6	6	24	15	4	2	20	13	Homozygous	Homozygous	DNA-directed RNA polymerase I/III subunits, putative	tr|B9S9W7|B9S9W7_RICCO	936	168	3988	Ricinus communis (Castor bean)	B9S9W7	RCOM_0523110	-	GO:0003677-DNA binding;GO:0046983-protein dimerization activity;	-	-
contig6948	847	A	G	G	37	32	41	34	10	9	26	19	21	14	80.77	73.68	A:5,G:21,T:0,C:0,N(*):0	A:5,G:14,T:0,C:0,N(*):0	5	4	21	15	3	1	18	13	Homozygous	Homozygous	DNA-directed RNA polymerase I/III subunits, putative	tr|B9S9W7|B9S9W7_RICCO	936	168	3988	Ricinus communis (Castor bean)	B9S9W7	RCOM_0523110	-	GO:0003677-DNA binding;GO:0046983-protein dimerization activity;	-	-
contig45604	3697	T	-	C	-	3	-	3	-	1	-	26	-	16	-	61.54	-	A:0,G:0,T:10,C:16,N(*):0	-	9	-	17	-	7	-	9	-	Homozygous	-	-	-	-	-	-	-	-	-	-	-	-
contig45604	3940	A	-	G	-	1	-	1	-	1	-	43	-	23	-	53.49	-	A:20,G:23,T:0,C:0,N(*):0	-	23	-	20	-	13	-	10	-	Homozygous	-	-	-	-	-	-	-	-	-	-	-	-
contig45604	4482	T	G	G	3	6	3	6	1	1	37	38	21	18	56.76	47.37	A:0,G:21,T:16,C:0,N(*):0	A:0,G:18,T:20,C:0,N(*):0	26	30	11	8	14	13	7	5	Homozygous	Homozygous	-	-	-	-	-	-	-	-	-	-	-	-
contig45604	4615	G	-	A	-	2	-	2	-	1	-	30	-	17	-	56.67	-	A:17,G:13,T:0,C:0,N(*):0	-	14	-	16	-	9	-	8	-	Homozygous	-	-	-	-	-	-	-	-	-	-	-	-
contig9665	443	C	-	T	-	63	-	63	-	39	-	12	-	12	-	100.00	-	A:0,G:0,T:12,C:0,N(*):0	-	6	-	6	-	6	-	6	-	Homozygous	Plastid alpha-amylase	tr|Q5BLY3|Q5BLY3_MALDO	2260	575	3750	Malus domestica (Apple) (Pyrus malus)	Q5BLY3	AMY10	-	GO:0004556-alpha-amylase activity;GO:0005509-calcium ion binding;	GO:0005975-carbohydrate metabolic process;	-
contig28008	144	T	C	-	36	-	63	-	22	-	13	-	12	-	92.31	-	A:0,G:0,T:1,C:12,N(*):0	-	2	-	11	-	1	-	11	-	Homozygous	-	Hypothetical chloroplast RF19-like protein	tr|G3ETU5|G3ETU5_CUCME	439	152	412675	Cucumis melo subsp. melo	G3ETU5	-	-	-	-	GO:0009507-chloroplast;
contig18137	87	A	-	G	-	99	-	99	-	44	-	24	-	24	-	100.00	-	A:0,G:24,T:0,C:0,N(*):0	-	24	-	0	-	24	-	0	-	Homozygous	Pyrroline-5-carboxylate reductase	tr|B9H956|B9H956_POPTR	1346	276	3694	Populus trichocarpa (Western balsam poplar) (Populus balsamifera subsp. trichocarpa)	B9H956	POPTRDRAFT_831811	Amino-acid biosynthesis; L-proline biosynthesis; L-proline from L-glutamate 5-semialdehyde: step 1/1.	GO:0000166-nucleotide binding;GO:0016616-oxidoreductase activity, acting on the CH-OH group of donors, NAD or NADP as acceptor;GO:0004735-pyrroline-5-carboxylate reductase activity;	GO:0006561-proline biosynthetic process;	-
contig58805	728	T	C	-	255	-	255	-	44	-	624	-	622	-	99.68	-	A:0,G:0,T:1,C:622,N(*):1	-	371	-	252	-	370	-	252	-	Homozygous	-	-	-	-	-	-	-	-	-	-	-	-	-
contig9705	97	A	-	R	-	5	-	24	-	16	-	35	-	9	-	25.71	-	A:26,G:9,T:0,C:0,N(*):0	-	32	-	3	-	9	-	0	-	Heterozygous	-	-	-	-	-	-	-	-	-	-	-	-
contig9705	112	A	M	M	25	46	33	47	14	16	40	45	18	13	45.00	28.89	A:22,G:0,T:6,C:12,N(*):0	A:32,G:0,T:4,C:9,N(*):0	36	37	4	8	18	13	0	0	Heterozygous	Heterozygous	-	-	-	-	-	-	-	-	-	-	-	-
contig9705	123	C	-	Y	-	5	-	14	-	15	-	50	-	12	-	24.00	-	A:0,G:0,T:12,C:38,N(*):0	-	42	-	8	-	12	-	0	-	Heterozygous	-	-	-	-	-	-	-	-	-	-	-	-
contig9705	179	T	W	-	15	-	15	-	13	-	38	-	17	-	44.74	-	A:17,G:0,T:21,C:0,N(*):0	-	26	-	12	-	14	-	3	-	Heterozygous	-	-	-	-	-	-	-	-	-	-	-	-	-
contig9705	216	G	R	-	61	-	121	-	17	-	75	-	30	-	40.00	-	A:30,G:45,T:0,C:0,N(*):0	-	44	-	31	-	22	-	8	-	Heterozygous	-	-	-	-	-	-	-	-	-	-	-	-	-
contig9705	225	*	-	+A	-	814	-	2073	-	16	-	80	-	18	-	22.50	-	-	-	36	-	42	-	9	-	9	-	Homozygous	-	-	-	-	-	-	-	-	-	-	-	-
contig9705	227	*	-	+A	-	1702	-	2001	-	16	-	104	-	28	-	26.92	-	-	-	40	-	64	-	8	-	20	-	Homozygous	-	-	-	-	-	-	-	-	-	-	-	-
contig9705	246	C	-	M	-	48	-	48	-	17	-	104	-	53	-	50.96	-	A:53,G:0,T:0,C:51,N(*):0	-	29	-	75	-	15	-	38	-	Heterozygous	-	-	-	-	-	-	-	-	-	-	-	-
contig9705	250	T	Y	Y	70	111	70	111	19	17	85	102	35	57	41.18	55.88	A:8,G:0,T:50,C:27,N(*):0	A:6,G:0,T:45,C:51,N(*):0	35	28	50	74	9	15	26	42	Heterozygous	Heterozygous	-	-	-	-	-	-	-	-	-	-	-	-
contig9705	274	C	Y	-	51	-	65	-	17	-	48	-	15	-	31.25	-	A:0,G:0,T:15,C:33,N(*):0	-	10	-	38	-	4	-	11	-	Heterozygous	-	-	-	-	-	-	-	-	-	-	-	-	-
contig60536	620	T	C	-	1	-	1	-	2	-	210	-	92	-	43.81	-	A:0,G:0,T:118,C:92,N(*):0	-	89	-	121	-	41	-	51	-	Homozygous	-	-	-	-	-	-	-	-	-	-	-	-	-
contig11632	231	*	-	+T	-	518	-	2489	-	1	-	91	-	21	-	23.08	-	-	-	54	-	37	-	15	-	6	-	Homozygous	Poly-A binding protein, putative	tr|B9T0A6|B9T0A6_RICCO	2194	130	3988	Ricinus communis (Castor bean)	B9T0A6	RCOM_0768330	-	GO:0003676-nucleic acid binding;GO:0000166-nucleotide binding;	-	-
contig11632	232	*	-	+T	-	481	-	2492	-	1	-	90	-	33	-	36.67	-	-	-	52	-	38	-	19	-	13	-	Homozygous	Poly-A binding protein, putative	tr|B9T0A6|B9T0A6_RICCO	2194	130	3988	Ricinus communis (Castor bean)	B9T0A6	RCOM_0768330	-	GO:0003676-nucleic acid binding;GO:0000166-nucleotide binding;	-	-
contig7818	1292	T	-	C	-	16	-	16	-	1	-	50	-	50	-	100.00	-	A:0,G:0,T:0,C:50,N(*):0	-	29	-	21	-	29	-	21	-	Homozygous	Putative uncharacterized protein	tr|F6H1Y0|F6H1Y0_VITVI	2405	486	29760	Vitis vinifera (Grape)	F6H1Y0	VIT_19s0014g01650	-	-	-	-
contig7818	1307	A	-	C	-	20	-	20	-	1	-	38	-	38	-	100.00	-	A:0,G:0,T:0,C:38,N(*):0	-	20	-	18	-	20	-	18	-	Homozygous	Putative uncharacterized protein	tr|F6H1Y0|F6H1Y0_VITVI	2405	486	29760	Vitis vinifera (Grape)	F6H1Y0	VIT_19s0014g01650	-	-	-	-
contig7818	1308	A	-	T	-	20	-	20	-	1	-	38	-	38	-	100.00	-	A:0,G:0,T:38,C:0,N(*):0	-	20	-	18	-	20	-	18	-	Homozygous	Putative uncharacterized protein	tr|F6H1Y0|F6H1Y0_VITVI	2405	486	29760	Vitis vinifera (Grape)	F6H1Y0	VIT_19s0014g01650	-	-	-	-
contig7818	1325	G	-	T	-	22	-	22	-	1	-	34	-	34	-	100.00	-	A:0,G:0,T:34,C:0,N(*):0	-	15	-	19	-	15	-	19	-	Homozygous	Putative uncharacterized protein	tr|F6H1Y0|F6H1Y0_VITVI	2405	486	29760	Vitis vinifera (Grape)	F6H1Y0	VIT_19s0014g01650	-	-	-	-
contig7818	1374	T	-	C	-	20	-	20	-	1	-	38	-	38	-	100.00	-	A:0,G:0,T:0,C:38,N(*):0	-	17	-	21	-	17	-	21	-	Homozygous	Putative uncharacterized protein	tr|F6H1Y0|F6H1Y0_VITVI	2405	486	29760	Vitis vinifera (Grape)	F6H1Y0	VIT_19s0014g01650	-	-	-	-
contig7818	1514	G	-	A	-	17	-	17	-	1	-	32	-	32	-	100.00	-	A:32,G:0,T:0,C:0,N(*):0	-	23	-	9	-	23	-	9	-	Homozygous	Putative uncharacterized protein	tr|F6H1Y0|F6H1Y0_VITVI	2405	486	29760	Vitis vinifera (Grape)	F6H1Y0	VIT_19s0014g01650	-	-	-	-
contig7818	1788	C	-	G	-	22	-	22	-	1	-	31	-	31	-	100.00	-	A:0,G:31,T:0,C:0,N(*):0	-	15	-	16	-	15	-	16	-	Homozygous	Putative uncharacterized protein	tr|F6H1Y0|F6H1Y0_VITVI	2405	486	29760	Vitis vinifera (Grape)	F6H1Y0	VIT_19s0014g01650	-	-	-	-
contig27557	40	*	-T	-	120	-	280	-	18	-	14	-	6	-	42.86	-	-	-	0	-	14	-	0	-	6	-	Homozygous	-	Xyloglucan endotransglucosylase/hydrolase protein 2, putative	tr|B9SCJ0|B9SCJ0_RICCO	208	35	3988	Ricinus communis (Castor bean)	B9SCJ0	RCOM_0474040	-	GO:0016762-xyloglucan:xyloglucosyl transferase activity;	GO:0006073-cellular glucan metabolic process;	GO:0048046-apoplast;GO:0005618-cell wall;
contig18095	39	*	+CT	+CT	3199	1674	10076	4348	1	1	193	88	38	19	19.69	21.59	-	-	192	88	1	0	38	18	0	0	Homozygous	Homozygous	Syntaxin family protein	tr|G7JVG4|G7JVG4_MEDTR	1272	296	3880	Medicago truncatula (Barrel medic) (Medicago tribuloides)	G7JVG4	MTR_4g128220	-	-	GO:0048193-Golgi vesicle transport;	GO:0016020-membrane;
contig18095	40	*	+TC	+TC	1937	1966	4984	4336	1	1	206	92	74	23	35.92	25.00	-	-	205	92	1	0	74	23	0	0	Heterozygous	Homozygous	Syntaxin family protein	tr|G7JVG4|G7JVG4_MEDTR	1272	296	3880	Medicago truncatula (Barrel medic) (Medicago tribuloides)	G7JVG4	MTR_4g128220	-	-	GO:0048193-Golgi vesicle transport;	GO:0016020-membrane;
contig41848	263	A	G	-	14	-	14	-	1	-	54	-	54	-	100.00	-	A:0,G:54,T:0,C:0,N(*):0	-	38	-	16	-	38	-	16	-	Homozygous	-	Putative uncharacterized protein	tr|D7TZV6|D7TZV6_VITVI	1923	281	29760	Vitis vinifera (Grape)	D7TZV6	VIT_09s0002g01630	-	-	-	GO:0016020-membrane;
contig39267	784	A	G	-	255	-	255	-	32	-	458	-	457	-	99.78	-	A:1,G:457,T:0,C:0,N(*):0	-	62	-	396	-	62	-	395	-	Homozygous	-	Uridylate kinase	tr|B7FMF1|B7FMF1_MEDTR	1165	211	3880	Medicago truncatula (Barrel medic) (Medicago tribuloides)	B7FMF1	MTR_8g009520	-	GO:0005524-ATP binding;GO:0019201-nucleotide kinase activity;GO:0016776-phosphotransferase activity, phosphate group as acceptor;	-	-
contig4771	137	*	-T	-T	1157	1067	1157	1067	20	21	92	85	26	21	28.26	24.71	-	-	67	63	14	9	18	15	8	6	Homozygous	Homozygous	Sucrose transporter	tr|E7BYE7|E7BYE7_CUCSA	657	71	3659	Cucumis sativus (Cucumber)	E7BYE7	SUT2	-	-	GO:0055085-transmembrane transport;	GO:0016021-integral to membrane;
contig4771	519	T	W	W	92	52	92	97	40	33	18	10	5	6	27.78	60.00	A:5,G:0,T:13,C:0,N(*):0	A:6,G:0,T:4,C:0,N(*):0	7	1	11	9	3	1	2	5	Heterozygous	Heterozygous	Sucrose transporter	tr|E7BYE7|E7BYE7_CUCSA	657	71	3659	Cucumis sativus (Cucumber)	E7BYE7	SUT2	-	-	GO:0055085-transmembrane transport;	GO:0016021-integral to membrane;
contig4771	555	T	Y	-	160	-	160	-	43	-	24	-	7	-	29.17	-	A:0,G:0,T:17,C:7,N(*):0	-	12	-	12	-	3	-	4	-	Heterozygous	-	Sucrose transporter	tr|E7BYE7|E7BYE7_CUCSA	657	71	3659	Cucumis sativus (Cucumber)	E7BYE7	SUT2	-	-	GO:0055085-transmembrane transport;	GO:0016021-integral to membrane;
contig67588	272	T	Y	-	165	-	228	-	44	-	23	-	12	-	52.17	-	A:0,G:0,T:11,C:12,N(*):0	-	3	-	20	-	3	-	9	-	Heterozygous	-	-	-	-	-	-	-	-	-	-	-	-	-
contig9166	880	C	-	T	-	105	-	105	-	44	-	26	-	26	-	100.00	-	A:0,G:0,T:26,C:0,N(*):0	-	12	-	14	-	12	-	14	-	Homozygous	Chaperone protein dnaJ 20, chloroplast, putative	tr|B9RWC0|B9RWC0_RICCO	1848	154	3988	Ricinus communis (Castor bean)	B9RWC0	RCOM_1017840	-	GO:0031072-heat shock protein binding;GO:0051082-unfolded protein binding;	-	-
contig49101	1515	G	A	-	99	-	99	-	44	-	24	-	24	-	100.00	-	A:24,G:0,T:0,C:0,N(*):0	-	9	-	15	-	9	-	15	-	Homozygous	-	-	-	-	-	-	-	-	-	-	-	-	-
contig49101	1537	C	T	-	114	-	114	-	44	-	29	-	29	-	100.00	-	A:0,G:0,T:29,C:0,N(*):0	-	13	-	16	-	13	-	16	-	Homozygous	-	-	-	-	-	-	-	-	-	-	-	-	-
contig69846	164	G	T	-	35	-	35	-	6	-	14	-	14	-	100.00	-	A:0,G:0,T:14,C:0,N(*):0	-	14	-	0	-	14	-	0	-	Homozygous	-	-	-	-	-	-	-	-	-	-	-	-	-
contig41849	263	A	G	-	1	-	1	-	1	-	61	-	60	-	98.36	-	A:1,G:60,T:0,C:0,N(*):0	-	36	-	25	-	35	-	25	-	Homozygous	-	Putative uncharacterized protein	tr|C6T7Q4|C6T7Q4_SOYBN	1843	374	3847	Glycine max (Soybean) (Glycine hispida)	C6T7Q4	-	-	-	-	GO:0016020-membrane;
contig24954	1287	*	-	+GA	-	1286	-	1286	-	44	-	40	-	10	-	25.00	-	-	-	24	-	16	-	5	-	5	-	Homozygous	Putative uncharacterized protein	tr|D7T3K5|D7T3K5_VITVI	1592	178	29760	Vitis vinifera (Grape)	D7T3K5	VIT_03s0088g00990	-	-	-	-
contig56580	41	G	A	-	5	-	5	-	4	-	17	-	11	-	64.71	-	A:11,G:6,T:0,C:0,N(*):0	-	17	-	0	-	11	-	0	-	Homozygous	-	-	-	-	-	-	-	-	-	-	-	-	-
contig29668	41	A	G	G	11	1	11	1	1	1	62	25	62	24	100.00	96.00	A:0,G:62,T:0,C:0,N(*):0	A:1,G:24,T:0,C:0,N(*):0	48	21	14	4	48	20	14	4	Homozygous	Homozygous	Isoamyl acetate-hydrolyzing esterase	tr|E5GBF6|E5GBF6_CUCME	465	113	412675	Cucumis melo subsp. melo	E5GBF6	-	-	GO:0016788-hydrolase activity, acting on ester bonds;	GO:0006629-lipid metabolic process;	-
contig29668	64	T	C	C	2	1	2	1	1	1	38	14	37	13	97.37	92.86	A:0,G:0,T:1,C:37,N(*):0	A:0,G:0,T:1,C:13,N(*):0	26	10	12	4	25	9	12	4	Homozygous	Homozygous	Isoamyl acetate-hydrolyzing esterase	tr|E5GBF6|E5GBF6_CUCME	465	113	412675	Cucumis melo subsp. melo	E5GBF6	-	-	GO:0016788-hydrolase activity, acting on ester bonds;	GO:0006629-lipid metabolic process;	-
contig29668	68	G	A	A	19	4	19	4	1	1	35	12	35	11	100.00	91.67	A:35,G:0,T:0,C:0,N(*):0	A:11,G:1,T:0,C:0,N(*):0	23	8	12	4	23	7	12	4	Homozygous	Homozygous	Isoamyl acetate-hydrolyzing esterase	tr|E5GBF6|E5GBF6_CUCME	465	113	412675	Cucumis melo subsp. melo	E5GBF6	-	-	GO:0016788-hydrolase activity, acting on ester bonds;	GO:0006629-lipid metabolic process;	-
contig29668	90	C	T	-	16	-	16	-	1	-	17	-	17	-	100.00	-	A:0,G:0,T:17,C:0,N(*):0	-	16	-	1	-	16	-	1	-	Homozygous	-	Isoamyl acetate-hydrolyzing esterase	tr|E5GBF6|E5GBF6_CUCME	465	113	412675	Cucumis melo subsp. melo	E5GBF6	-	-	GO:0016788-hydrolase activity, acting on ester bonds;	GO:0006629-lipid metabolic process;	-
contig29668	96	T	G	-	11	-	11	-	1	-	24	-	24	-	100.00	-	A:0,G:24,T:0,C:0,N(*):0	-	23	-	1	-	23	-	1	-	Homozygous	-	Isoamyl acetate-hydrolyzing esterase	tr|E5GBF6|E5GBF6_CUCME	465	113	412675	Cucumis melo subsp. melo	E5GBF6	-	-	GO:0016788-hydrolase activity, acting on ester bonds;	GO:0006629-lipid metabolic process;	-
contig29668	120	G	-	A	-	24	-	24	-	10	-	12	-	11	-	91.67	-	A:11,G:1,T:0,C:0,N(*):0	-	1	-	11	-	1	-	10	-	Homozygous	Isoamyl acetate-hydrolyzing esterase	tr|E5GBF6|E5GBF6_CUCME	465	113	412675	Cucumis melo subsp. melo	E5GBF6	-	-	GO:0016788-hydrolase activity, acting on ester bonds;	GO:0006629-lipid metabolic process;	-
contig29668	138	T	-	G	-	46	-	46	-	10	-	13	-	13	-	100.00	-	A:0,G:13,T:0,C:0,N(*):0	-	1	-	12	-	1	-	12	-	Homozygous	Isoamyl acetate-hydrolyzing esterase	tr|E5GBF6|E5GBF6_CUCME	465	113	412675	Cucumis melo subsp. melo	E5GBF6	-	-	GO:0016788-hydrolase activity, acting on ester bonds;	GO:0006629-lipid metabolic process;	-
contig3069	1030	C	-	T	-	24	-	24	-	1	-	17	-	17	-	100.00	-	A:0,G:0,T:17,C:0,N(*):0	-	13	-	4	-	13	-	4	-	Homozygous	NAC domain protein, IPR003441	tr|B9GI04|B9GI04_POPTR	1217	106	3694	Populus trichocarpa (Western balsam poplar) (Populus balsamifera subsp. trichocarpa)	B9GI04	NAC106 NAC108 POPTRDRAFT_751969 POPTRDRAFT_793063	-	GO:0003677-DNA binding;	-	-
contig235	691	T	-	C	-	178	-	178	-	44	-	50	-	50	-	100.00	-	A:0,G:0,T:0,C:50,N(*):0	-	34	-	16	-	34	-	16	-	Homozygous	Ef-hand calcium binding protein, putative	tr|B9T7A1|B9T7A1_RICCO	1788	151	3988	Ricinus communis (Castor bean)	B9T7A1	RCOM_0057830	-	GO:0005509-calcium ion binding;	-	-
contig50059	42	T	-	W	-	5	-	5	-	28	-	28	-	11	-	39.29	-	A:6,G:0,T:17,C:5,N(*):0	-	22	-	6	-	11	-	0	-	Heterozygous	-	-	-	-	-	-	-	-	-	-	-	-
contig10896	1714	A	-	G	-	16	-	16	-	1	-	18	-	18	-	100.00	-	A:0,G:18,T:0,C:0,N(*):0	-	1	-	17	-	1	-	17	-	Homozygous	-	-	-	-	-	-	-	-	-	-	-	-
contig51081	325	*	+CTG	+CTG	361	443	361	443	44	44	19	17	6	7	31.58	41.18	-	-	14	9	5	8	4	3	2	4	Homozygous	Homozygous	-	-	-	-	-	-	-	-	-	-	-	-
contig6494	622	*	-	-AGC	-	2772	-	2772	-	44	-	178	-	24	-	13.48	-	-	-	71	-	87	-	13	-	11	-	Homozygous	Putative uncharacterized protein	tr|F6HBU8|F6HBU8_VITVI	1332	316	29760	Vitis vinifera (Grape)	F6HBU8	VIT_09s0018g01970	-	GO:0010181-FMN binding;GO:0016491-oxidoreductase activity;	-	-
contig22440	452	A	-	G	-	40	-	40	-	5	-	31	-	31	-	100.00	-	A:0,G:31,T:0,C:0,N(*):0	-	16	-	15	-	16	-	15	-	Homozygous	Putative uncharacterized protein	tr|A5C4T0|A5C4T0_VITVI	1185	280	29760	Vitis vinifera (Grape)	A5C4T0	VIT_14s0030g01830 VITISV_035122	-	-	-	-
contig42733	1597	T	C	-	2	-	2	-	1	-	33	-	16	-	48.48	-	A:1,G:0,T:17,C:15,N(*):0	-	19	-	14	-	11	-	5	-	Homozygous	-	-	-	-	-	-	-	-	-	-	-	-	-
contig38605	533	G	-	A	-	23	-	60	-	35	-	12	-	11	-	91.67	-	A:11,G:1,T:0,C:0,N(*):0	-	1	-	11	-	1	-	10	-	Homozygous	Cell wall-associated hydrolase (Fragment)	tr|G7ZYC4|G7ZYC4_MEDTR	4035	280	3880	Medicago truncatula (Barrel medic) (Medicago tribuloides)	G7ZYC4	MTR_069s1001	-	GO:0016787-hydrolase activity;	-	-
contig38605	2160	*	-C	-C	1527	1643	20056	22019	1	1	505	555	118	124	23.37	22.34	-	-	209	235	294	317	51	47	67	77	Homozygous	Homozygous	Cell wall-associated hydrolase (Fragment)	tr|G7ZYC4|G7ZYC4_MEDTR	4035	280	3880	Medicago truncatula (Barrel medic) (Medicago tribuloides)	G7ZYC4	MTR_069s1001	-	GO:0016787-hydrolase activity;	-	-
contig38605	2161	*	-C	-C	1527	1648	20056	22024	1	1	505	555	133	158	26.34	28.47	-	-	160	189	227	240	56	75	77	83	Homozygous	Homozygous	Cell wall-associated hydrolase (Fragment)	tr|G7ZYC4|G7ZYC4_MEDTR	4035	280	3880	Medicago truncatula (Barrel medic) (Medicago tribuloides)	G7ZYC4	MTR_069s1001	-	GO:0016787-hydrolase activity;	-	-
contig38605	2162	*	-C	-C	861	906	19336	21222	1	1	523	575	251	270	47.99	46.96	-	-	155	168	233	249	101	112	150	158	Homozygous	Homozygous	Cell wall-associated hydrolase (Fragment)	tr|G7ZYC4|G7ZYC4_MEDTR	4035	280	3880	Medicago truncatula (Barrel medic) (Medicago tribuloides)	G7ZYC4	MTR_069s1001	-	GO:0016787-hydrolase activity;	-	-
contig38605	2806	*	-T	-T	10319	12953	19559	27873	1	1	881	1203	67	94	7.60	7.81	-	-	95	139	786	1064	0	0	67	94	Homozygous	Homozygous	Cell wall-associated hydrolase (Fragment)	tr|G7ZYC4|G7ZYC4_MEDTR	4035	280	3880	Medicago truncatula (Barrel medic) (Medicago tribuloides)	G7ZYC4	MTR_069s1001	-	GO:0016787-hydrolase activity;	-	-
contig38605	2807	*	-T	-T	6286	6293	19886	28413	1	1	772	1023	54	93	6.99	9.09	-	-	36	69	668	860	0	0	54	93	Homozygous	Homozygous	Cell wall-associated hydrolase (Fragment)	tr|G7ZYC4|G7ZYC4_MEDTR	4035	280	3880	Medicago truncatula (Barrel medic) (Medicago tribuloides)	G7ZYC4	MTR_069s1001	-	GO:0016787-hydrolase activity;	-	-
contig38605	2808	*	-T	-T	7396	6922	19796	28362	1	1	802	1040	122	209	15.21	20.10	-	-	17	25	730	922	0	0	122	209	Homozygous	Homozygous	Cell wall-associated hydrolase (Fragment)	tr|G7ZYC4|G7ZYC4_MEDTR	4035	280	3880	Medicago truncatula (Barrel medic) (Medicago tribuloides)	G7ZYC4	MTR_069s1001	-	GO:0016787-hydrolase activity;	-	-
contig38605	2809	*	-T	-T	7840	7366	19760	28326	1	1	814	1052	309	387	37.96	36.79	-	-	15	20	677	822	0	0	309	387	Homozygous	Homozygous	Cell wall-associated hydrolase (Fragment)	tr|G7ZYC4|G7ZYC4_MEDTR	4035	280	3880	Medicago truncatula (Barrel medic) (Medicago tribuloides)	G7ZYC4	MTR_069s1001	-	GO:0016787-hydrolase activity;	-	-
contig48277	65	C	Y	-	112	-	112	-	44	-	20	-	5	-	25.00	-	A:0,G:0,T:5,C:15,N(*):0	-	18	-	2	-	3	-	2	-	Heterozygous	-	-	-	-	-	-	-	-	-	-	-	-	-
contig48277	239	G	R	-	122	-	122	-	44	-	17	-	6	-	35.29	-	A:5,G:11,T:0,C:1,N(*):0	-	4	-	13	-	2	-	4	-	Heterozygous	-	-	-	-	-	-	-	-	-	-	-	-	-
contig45911	1327	C	Y	-	228	-	228	-	44	-	27	-	10	-	37.04	-	A:0,G:0,T:10,C:17,N(*):0	-	15	-	12	-	5	-	5	-	Heterozygous	-	-	-	-	-	-	-	-	-	-	-	-	-
contig45911	1516	C	Y	-	228	-	228	-	44	-	29	-	10	-	34.48	-	A:0,G:0,T:10,C:19,N(*):0	-	15	-	14	-	5	-	5	-	Heterozygous	-	-	-	-	-	-	-	-	-	-	-	-	-
contig7332	534	C	T	T	21	1	21	1	1	1	25	39	25	36	100.00	92.31	A:0,G:0,T:25,C:0,N(*):0	A:0,G:0,T:36,C:3,N(*):0	20	28	5	11	20	25	5	11	Homozygous	Homozygous	Beta-galactosidase	tr|B9HDL7|B9HDL7_POPTR	2200	389	3694	Populus trichocarpa (Western balsam poplar) (Populus balsamifera subsp. trichocarpa)	B9HDL7	POPTRDRAFT_802053	-	GO:0004565-beta-galactosidase activity;GO:0043169-cation binding;GO:0005529-carbohydrate binding;	GO:0005975-carbohydrate metabolic process;	-
contig7332	557	T	C	C	18	1	18	1	1	1	27	34	27	31	100.00	91.18	A:0,G:0,T:0,C:27,N(*):0	A:0,G:0,T:3,C:31,N(*):0	22	26	5	8	22	23	5	8	Homozygous	Homozygous	Beta-galactosidase	tr|B9HDL7|B9HDL7_POPTR	2200	389	3694	Populus trichocarpa (Western balsam poplar) (Populus balsamifera subsp. trichocarpa)	B9HDL7	POPTRDRAFT_802053	-	GO:0004565-beta-galactosidase activity;GO:0043169-cation binding;GO:0005529-carbohydrate binding;	GO:0005975-carbohydrate metabolic process;	-
contig7332	573	G	C	C	1	1	2	1	1	1	34	28	34	25	100.00	89.29	A:0,G:0,T:1,C:33,N(*):0	A:0,G:3,T:0,C:25,N(*):0	29	24	5	4	29	21	5	4	Homozygous	Homozygous	Beta-galactosidase	tr|B9HDL7|B9HDL7_POPTR	2200	389	3694	Populus trichocarpa (Western balsam poplar) (Populus balsamifera subsp. trichocarpa)	B9HDL7	POPTRDRAFT_802053	-	GO:0004565-beta-galactosidase activity;GO:0043169-cation binding;GO:0005529-carbohydrate binding;	GO:0005975-carbohydrate metabolic process;	-
contig7332	958	T	A	-	1	-	1	-	1	-	14	-	9	-	64.29	-	A:9,G:0,T:5,C:0,N(*):0	-	3	-	11	-	0	-	9	-	Homozygous	-	Beta-galactosidase	tr|B9HDL7|B9HDL7_POPTR	2200	389	3694	Populus trichocarpa (Western balsam poplar) (Populus balsamifera subsp. trichocarpa)	B9HDL7	POPTRDRAFT_802053	-	GO:0004565-beta-galactosidase activity;GO:0043169-cation binding;GO:0005529-carbohydrate binding;	GO:0005975-carbohydrate metabolic process;	-
contig7332	961	C	G	-	1	-	1	-	1	-	15	-	9	-	60.00	-	A:0,G:9,T:0,C:6,N(*):0	-	4	-	11	-	0	-	9	-	Homozygous	-	Beta-galactosidase	tr|B9HDL7|B9HDL7_POPTR	2200	389	3694	Populus trichocarpa (Western balsam poplar) (Populus balsamifera subsp. trichocarpa)	B9HDL7	POPTRDRAFT_802053	-	GO:0004565-beta-galactosidase activity;GO:0043169-cation binding;GO:0005529-carbohydrate binding;	GO:0005975-carbohydrate metabolic process;	-
contig7332	968	A	C	-	1	-	1	-	1	-	15	-	9	-	60.00	-	A:6,G:0,T:0,C:9,N(*):0	-	4	-	11	-	0	-	9	-	Homozygous	-	Beta-galactosidase	tr|B9HDL7|B9HDL7_POPTR	2200	389	3694	Populus trichocarpa (Western balsam poplar) (Populus balsamifera subsp. trichocarpa)	B9HDL7	POPTRDRAFT_802053	-	GO:0004565-beta-galactosidase activity;GO:0043169-cation binding;GO:0005529-carbohydrate binding;	GO:0005975-carbohydrate metabolic process;	-
contig39029	897	G	C	-	16	-	16	-	1	-	46	-	46	-	100.00	-	A:0,G:0,T:0,C:46,N(*):0	-	29	-	17	-	29	-	17	-	Homozygous	-	NAC domain protein, IPR003441	tr|B9IDH0|B9IDH0_POPTR	2475	373	3694	Populus trichocarpa (Western balsam poplar) (Populus balsamifera subsp. trichocarpa)	B9IDH0	NAC057 POPTRDRAFT_574652	-	GO:0003677-DNA binding;	-	-
contig39029	2004	G	C	-	14	-	14	-	1	-	55	-	55	-	100.00	-	A:0,G:0,T:0,C:55,N(*):0	-	23	-	32	-	23	-	32	-	Homozygous	-	NAC domain protein, IPR003441	tr|B9IDH0|B9IDH0_POPTR	2475	373	3694	Populus trichocarpa (Western balsam poplar) (Populus balsamifera subsp. trichocarpa)	B9IDH0	NAC057 POPTRDRAFT_574652	-	GO:0003677-DNA binding;	-	-
contig5675	285	T	W	A	208	138	208	138	44	44	37	37	10	37	27.03	100.00	A:10,G:0,T:27,C:0,N(*):0	A:37,G:0,T:0,C:0,N(*):0	14	13	23	24	5	13	5	24	Heterozygous	Homozygous	ATP binding protein, putative	tr|B9SB01|B9SB01_RICCO	1964	561	3988	Ricinus communis (Castor bean)	B9SB01	RCOM_1335800	-	GO:0005524-ATP binding;GO:0004715-non-membrane spanning protein tyrosine kinase activity;	-	-
contig5675	1600	A	M	-	228	-	228	-	44	-	39	-	21	-	53.85	-	A:18,G:0,T:0,C:21,N(*):0	-	20	-	19	-	11	-	10	-	Heterozygous	-	ATP binding protein, putative	tr|B9SB01|B9SB01_RICCO	1964	561	3988	Ricinus communis (Castor bean)	B9SB01	RCOM_1335800	-	GO:0005524-ATP binding;GO:0004715-non-membrane spanning protein tyrosine kinase activity;	-	-
contig30564	233	G	A	A	55	46	55	46	13	11	26	28	24	24	92.31	85.71	A:24,G:2,T:0,C:0,N(*):0	A:24,G:4,T:0,C:0,N(*):0	0	0	26	28	0	0	24	24	Homozygous	Homozygous	-	-	-	-	-	-	-	-	-	-	-	-
contig3602	257	A	-	M	-	228	-	228	-	44	-	91	-	46	-	50.55	-	A:45,G:0,T:0,C:46,N(*):0	-	39	-	52	-	21	-	25	-	Heterozygous	Putative uncharacterized protein	tr|F6I629|F6I629_VITVI	3048	648	29760	Vitis vinifera (Grape)	F6I629	VIT_15s0046g02560	-	-	-	-
contig3602	384	A	-	R	-	228	-	228	-	44	-	107	-	56	-	52.34	-	A:51,G:56,T:0,C:0,N(*):0	-	67	-	40	-	34	-	22	-	Heterozygous	Putative uncharacterized protein	tr|F6I629|F6I629_VITVI	3048	648	29760	Vitis vinifera (Grape)	F6I629	VIT_15s0046g02560	-	-	-	-
contig3602	388	A	-	R	-	228	-	228	-	44	-	100	-	50	-	50.00	-	A:50,G:50,T:0,C:0,N(*):0	-	65	-	35	-	33	-	17	-	Heterozygous	Putative uncharacterized protein	tr|F6I629|F6I629_VITVI	3048	648	29760	Vitis vinifera (Grape)	F6I629	VIT_15s0046g02560	-	-	-	-
contig3602	701	G	-	M	-	228	-	228	-	44	-	83	-	83	-	100.00	-	A:57,G:0,T:0,C:26,N(*):0	-	40	-	43	-	40	-	43	-	Heterozygous	Putative uncharacterized protein	tr|F6I629|F6I629_VITVI	3048	648	29760	Vitis vinifera (Grape)	F6I629	VIT_15s0046g02560	-	-	-	-
contig3602	855	G	-	A	-	255	-	255	-	44	-	121	-	121	-	100.00	-	A:119,G:0,T:1,C:1,N(*):0	-	74	-	47	-	74	-	47	-	Homozygous	Putative uncharacterized protein	tr|F6I629|F6I629_VITVI	3048	648	29760	Vitis vinifera (Grape)	F6I629	VIT_15s0046g02560	-	-	-	-
contig3602	1013	G	-	R	-	228	-	228	-	44	-	150	-	68	-	45.33	-	A:68,G:82,T:0,C:0,N(*):0	-	65	-	85	-	33	-	35	-	Heterozygous	Putative uncharacterized protein	tr|F6I629|F6I629_VITVI	3048	648	29760	Vitis vinifera (Grape)	F6I629	VIT_15s0046g02560	-	-	-	-
contig3602	1018	G	-	R	-	228	-	228	-	44	-	147	-	67	-	45.58	-	A:67,G:80,T:0,C:0,N(*):0	-	63	-	84	-	33	-	34	-	Heterozygous	Putative uncharacterized protein	tr|F6I629|F6I629_VITVI	3048	648	29760	Vitis vinifera (Grape)	F6I629	VIT_15s0046g02560	-	-	-	-
contig3602	1233	A	-	W	-	228	-	228	-	44	-	109	-	52	-	47.71	-	A:57,G:0,T:52,C:0,N(*):0	-	67	-	42	-	35	-	17	-	Heterozygous	Putative uncharacterized protein	tr|F6I629|F6I629_VITVI	3048	648	29760	Vitis vinifera (Grape)	F6I629	VIT_15s0046g02560	-	-	-	-
contig3602	1288	G	-	R	-	228	-	228	-	44	-	121	-	64	-	52.89	-	A:64,G:57,T:0,C:0,N(*):0	-	69	-	52	-	34	-	30	-	Heterozygous	Putative uncharacterized protein	tr|F6I629|F6I629_VITVI	3048	648	29760	Vitis vinifera (Grape)	F6I629	VIT_15s0046g02560	-	-	-	-
contig3602	1328	C	-	Y	-	228	-	228	-	44	-	139	-	69	-	49.64	-	A:0,G:0,T:69,C:70,N(*):0	-	88	-	51	-	46	-	23	-	Heterozygous	Putative uncharacterized protein	tr|F6I629|F6I629_VITVI	3048	648	29760	Vitis vinifera (Grape)	F6I629	VIT_15s0046g02560	-	-	-	-
contig3602	1415	G	-	R	-	228	-	228	-	44	-	160	-	63	-	39.38	-	A:63,G:97,T:0,C:0,N(*):0	-	86	-	74	-	39	-	24	-	Heterozygous	Putative uncharacterized protein	tr|F6I629|F6I629_VITVI	3048	648	29760	Vitis vinifera (Grape)	F6I629	VIT_15s0046g02560	-	-	-	-
contig3602	1590	A	-	C	-	255	-	255	-	44	-	190	-	190	-	100.00	-	A:0,G:0,T:0,C:190,N(*):0	-	109	-	81	-	109	-	81	-	Homozygous	Putative uncharacterized protein	tr|F6I629|F6I629_VITVI	3048	648	29760	Vitis vinifera (Grape)	F6I629	VIT_15s0046g02560	-	-	-	-
contig3602	1650	C	-	S	-	228	-	228	-	44	-	183	-	84	-	45.90	-	A:0,G:84,T:0,C:99,N(*):0	-	87	-	96	-	36	-	48	-	Heterozygous	Putative uncharacterized protein	tr|F6I629|F6I629_VITVI	3048	648	29760	Vitis vinifera (Grape)	F6I629	VIT_15s0046g02560	-	-	-	-
contig3602	1700	A	-	R	-	228	-	228	-	44	-	148	-	57	-	38.51	-	A:91,G:57,T:0,C:0,N(*):0	-	79	-	69	-	23	-	34	-	Heterozygous	Putative uncharacterized protein	tr|F6I629|F6I629_VITVI	3048	648	29760	Vitis vinifera (Grape)	F6I629	VIT_15s0046g02560	-	-	-	-
contig3602	1715	T	-	Y	-	228	-	228	-	44	-	144	-	56	-	38.89	-	A:0,G:0,T:88,C:56,N(*):0	-	72	-	72	-	22	-	34	-	Heterozygous	Putative uncharacterized protein	tr|F6I629|F6I629_VITVI	3048	648	29760	Vitis vinifera (Grape)	F6I629	VIT_15s0046g02560	-	-	-	-
contig3602	1772	T	-	Y	-	228	-	228	-	43	-	160	-	67	-	41.88	-	A:0,G:0,T:93,C:67,N(*):0	-	81	-	79	-	39	-	28	-	Heterozygous	Putative uncharacterized protein	tr|F6I629|F6I629_VITVI	3048	648	29760	Vitis vinifera (Grape)	F6I629	VIT_15s0046g02560	-	-	-	-
contig3602	1853	G	R	R	228	228	228	228	42	42	142	145	85	88	59.86	60.69	A:85,G:57,T:0,C:0,N(*):0	A:88,G:57,T:0,C:0,N(*):0	41	52	101	93	27	36	58	52	Heterozygous	Heterozygous	Putative uncharacterized protein	tr|F6I629|F6I629_VITVI	3048	648	29760	Vitis vinifera (Grape)	F6I629	VIT_15s0046g02560	-	-	-	-
contig3602	1871	A	R	R	160	158	160	158	41	41	89	83	48	42	53.93	50.60	A:41,G:48,T:0,C:0,N(*):0	A:41,G:42,T:0,C:0,N(*):0	3	5	86	78	0	0	48	42	Heterozygous	Heterozygous	Putative uncharacterized protein	tr|F6I629|F6I629_VITVI	3048	648	29760	Vitis vinifera (Grape)	F6I629	VIT_15s0046g02560	-	-	-	-
contig3602	1873	T	Y	Y	161	159	161	159	41	41	88	82	48	42	54.55	51.22	A:0,G:0,T:40,C:48,N(*):0	A:0,G:0,T:40,C:42,N(*):0	3	5	85	77	0	0	48	42	Heterozygous	Heterozygous	Putative uncharacterized protein	tr|F6I629|F6I629_VITVI	3048	648	29760	Vitis vinifera (Grape)	F6I629	VIT_15s0046g02560	-	-	-	-
contig3602	1874	C	Y	Y	161	159	161	159	41	41	88	82	48	42	54.55	51.22	A:0,G:0,T:48,C:40,N(*):0	A:0,G:0,T:42,C:40,N(*):0	3	5	85	77	0	0	48	42	Heterozygous	Heterozygous	Putative uncharacterized protein	tr|F6I629|F6I629_VITVI	3048	648	29760	Vitis vinifera (Grape)	F6I629	VIT_15s0046g02560	-	-	-	-
contig3602	1879	G	K	K	192	228	228	228	41	40	100	103	61	63	61.00	61.17	A:0,G:39,T:61,C:0,N(*):0	A:0,G:40,T:63,C:0,N(*):0	8	13	92	90	5	8	56	55	Heterozygous	Heterozygous	Putative uncharacterized protein	tr|F6I629|F6I629_VITVI	3048	648	29760	Vitis vinifera (Grape)	F6I629	VIT_15s0046g02560	-	-	-	-
contig3602	1898	G	R	R	127	167	228	228	38	36	113	139	77	99	68.14	71.22	A:77,G:36,T:0,C:0,N(*):0	A:99,G:40,T:0,C:0,N(*):0	29	50	84	89	27	46	50	53	Heterozygous	Heterozygous	Putative uncharacterized protein	tr|F6I629|F6I629_VITVI	3048	648	29760	Vitis vinifera (Grape)	F6I629	VIT_15s0046g02560	-	-	-	-
contig3602	1908	G	R	R	93	147	228	228	37	35	108	127	77	95	71.30	74.80	A:77,G:31,T:0,C:0,N(*):0	A:95,G:32,T:0,C:0,N(*):0	36	53	72	74	36	50	41	45	Heterozygous	Heterozygous	Putative uncharacterized protein	tr|F6I629|F6I629_VITVI	3048	648	29760	Vitis vinifera (Grape)	F6I629	VIT_15s0046g02560	-	-	-	-
contig3602	1916	C	Y	Y	33	68	228	228	36	33	108	131	86	107	79.63	81.68	A:0,G:0,T:86,C:21,N(*):1	A:0,G:0,T:107,C:24,N(*):0	46	64	61	67	46	62	40	45	Heterozygous	Heterozygous	Putative uncharacterized protein	tr|F6I629|F6I629_VITVI	3048	648	29760	Vitis vinifera (Grape)	F6I629	VIT_15s0046g02560	-	-	-	-
contig3602	1920	T	K	K	66	88	228	228	35	33	91	123	72	99	79.12	80.49	A:1,G:71,T:19,C:0,N(*):0	A:0,G:99,T:24,C:0,N(*):0	46	64	45	59	46	62	26	37	Heterozygous	Heterozygous	Putative uncharacterized protein	tr|F6I629|F6I629_VITVI	3048	648	29760	Vitis vinifera (Grape)	F6I629	VIT_15s0046g02560	-	-	-	-
contig3602	1923	A	R	R	53	91	228	228	35	33	91	124	72	99	79.12	79.84	A:19,G:72,T:0,C:0,N(*):0	A:25,G:99,T:0,C:0,N(*):0	46	64	45	60	46	62	26	37	Heterozygous	Heterozygous	Putative uncharacterized protein	tr|F6I629|F6I629_VITVI	3048	648	29760	Vitis vinifera (Grape)	F6I629	VIT_15s0046g02560	-	-	-	-
contig3602	2200	T	-	K	-	73	-	73	-	40	-	34	-	10	-	29.41	-	A:0,G:10,T:24,C:0,N(*):0	-	10	-	24	-	1	-	9	-	Heterozygous	Putative uncharacterized protein	tr|F6I629|F6I629_VITVI	3048	648	29760	Vitis vinifera (Grape)	F6I629	VIT_15s0046g02560	-	-	-	-
contig3602	2414	T	-	K	-	62	-	135	-	31	-	19	-	15	-	78.95	-	A:0,G:15,T:4,C:0,N(*):0	-	10	-	9	-	9	-	6	-	Heterozygous	Putative uncharacterized protein	tr|F6I629|F6I629_VITVI	3048	648	29760	Vitis vinifera (Grape)	F6I629	VIT_15s0046g02560	-	-	-	-
contig39240	586	G	A	-	26	-	26	-	1	-	14	-	14	-	100.00	-	A:14,G:0,T:0,C:0,N(*):0	-	5	-	9	-	5	-	9	-	Homozygous	-	Predicted protein	tr|B9HYU2|B9HYU2_POPTR	1414	180	3694	Populus trichocarpa (Western balsam poplar) (Populus balsamifera subsp. trichocarpa)	B9HYU2	POPTRDRAFT_660497	-	GO:0003824-catalytic activity;	GO:0019295-coenzyme M biosynthetic process;	-
contig39240	1145	G	T	-	21	-	21	-	1	-	28	-	28	-	100.00	-	A:0,G:0,T:28,C:0,N(*):0	-	12	-	16	-	12	-	16	-	Homozygous	-	Predicted protein	tr|B9HYU2|B9HYU2_POPTR	1414	180	3694	Populus trichocarpa (Western balsam poplar) (Populus balsamifera subsp. trichocarpa)	B9HYU2	POPTRDRAFT_660497	-	GO:0003824-catalytic activity;	GO:0019295-coenzyme M biosynthetic process;	-
contig60045	1353	G	A	-	14	-	14	-	1	-	61	-	61	-	100.00	-	A:61,G:0,T:0,C:0,N(*):0	-	34	-	27	-	34	-	27	-	Homozygous	-	-	-	-	-	-	-	-	-	-	-	-	-
contig6302	1499	G	-	A	-	18	-	18	-	1	-	36	-	36	-	100.00	-	A:36,G:0,T:0,C:0,N(*):0	-	10	-	26	-	10	-	26	-	Homozygous	Predicted protein	tr|B9HC20|B9HC20_POPTR	1807	317	3694	Populus trichocarpa (Western balsam poplar) (Populus balsamifera subsp. trichocarpa)	B9HC20	POPTRDRAFT_831746	-	-	-	-
contig40996	275	*	-AGA	-	1642	-	1642	-	1	-	48	-	13	-	27.08	-	-	-	26	-	12	-	7	-	6	-	Homozygous	-	Putative uncharacterized protein	tr|F6HZQ6|F6HZQ6_VITVI	3220	392	29760	Vitis vinifera (Grape)	F6HZQ6	VIT_07s0005g04280	-	-	-	GO:0005622-intracellular;
contig40996	449	C	T	-	20	-	20	-	1	-	38	-	38	-	100.00	-	A:0,G:0,T:38,C:0,N(*):0	-	16	-	22	-	16	-	22	-	Homozygous	-	Putative uncharacterized protein	tr|F6HZQ6|F6HZQ6_VITVI	3220	392	29760	Vitis vinifera (Grape)	F6HZQ6	VIT_07s0005g04280	-	-	-	GO:0005622-intracellular;
contig58039	132	C	Y	Y	228	228	228	228	44	44	39	102	17	40	43.59	39.22	A:0,G:0,T:17,C:22,N(*):0	A:0,G:0,T:40,C:62,N(*):0	21	78	18	24	10	31	7	9	Heterozygous	Heterozygous	-	-	-	-	-	-	-	-	-	-	-	-
contig58039	260	T	K	K	228	228	228	228	44	44	69	176	34	75	49.28	42.61	A:0,G:34,T:35,C:0,N(*):0	A:0,G:75,T:101,C:0,N(*):0	41	80	28	96	20	35	14	40	Heterozygous	Heterozygous	-	-	-	-	-	-	-	-	-	-	-	-
contig58039	361	T	Y	Y	228	228	228	228	44	44	55	148	35	63	63.64	42.57	A:0,G:0,T:20,C:35,N(*):0	A:0,G:0,T:85,C:63,N(*):0	28	60	27	88	20	23	15	40	Heterozygous	Heterozygous	-	-	-	-	-	-	-	-	-	-	-	-
contig45065	597	C	T	T	23	30	23	38	8	11	26	12	11	7	42.31	58.33	A:0,G:0,T:11,C:15,N(*):0	A:0,G:0,T:7,C:5,N(*):0	15	5	11	7	0	0	11	7	Homozygous	Homozygous	-	-	-	-	-	-	-	-	-	-	-	-
contig45065	598	A	G	G	23	30	23	38	8	11	26	12	11	7	42.31	58.33	A:15,G:11,T:0,C:0,N(*):0	A:5,G:7,T:0,C:0,N(*):0	15	5	11	7	0	0	11	7	Homozygous	Homozygous	-	-	-	-	-	-	-	-	-	-	-	-
contig45065	600	A	C	C	23	30	23	38	8	11	26	12	11	7	42.31	58.33	A:15,G:0,T:0,C:11,N(*):0	A:5,G:0,T:0,C:7,N(*):0	15	5	11	7	0	0	11	7	Homozygous	Homozygous	-	-	-	-	-	-	-	-	-	-	-	-
contig45065	615	C	A	A	20	29	20	30	8	10	33	11	11	5	33.33	45.45	A:11,G:0,T:0,C:22,N(*):0	A:5,G:0,T:0,C:6,N(*):0	21	6	12	5	0	0	11	5	Homozygous	Homozygous	-	-	-	-	-	-	-	-	-	-	-	-
contig45065	616	G	T	T	15	27	15	27	8	10	39	13	11	5	28.21	38.46	A:0,G:28,T:11,C:0,N(*):0	A:0,G:8,T:5,C:0,N(*):0	27	8	12	5	0	0	11	5	Homozygous	Homozygous	-	-	-	-	-	-	-	-	-	-	-	-
contig45065	625	G	A	A	13	25	13	25	7	9	42	15	11	5	26.19	33.33	A:11,G:31,T:0,C:0,N(*):0	A:5,G:10,T:0,C:0,N(*):0	30	10	12	5	0	0	11	5	Homozygous	Homozygous	-	-	-	-	-	-	-	-	-	-	-	-
contig40860	301	A	G	G	4	1	4	1	3	2	30	30	25	27	83.33	90.00	A:5,G:25,T:0,C:0,N(*):0	A:3,G:27,T:0,C:0,N(*):0	22	23	8	7	17	20	8	7	Homozygous	Homozygous	Putative uncharacterized protein	tr|A5C2I4|A5C2I4_VITVI	569	58	29760	Vitis vinifera (Grape)	A5C2I4	VIT_04s0023g01820 VITISV_009030	-	GO:0005525-GTP binding;	GO:0007264-small GTPase mediated signal transduction;	GO:0005622-intracellular;
contig40860	306	T	A	A	2	1	2	1	3	2	30	32	25	27	83.33	84.38	A:25,G:0,T:5,C:0,N(*):0	A:27,G:0,T:5,C:0,N(*):0	22	25	8	7	17	20	8	7	Homozygous	Homozygous	Putative uncharacterized protein	tr|A5C2I4|A5C2I4_VITVI	569	58	29760	Vitis vinifera (Grape)	A5C2I4	VIT_04s0023g01820 VITISV_009030	-	GO:0005525-GTP binding;	GO:0007264-small GTPase mediated signal transduction;	GO:0005622-intracellular;
contig40860	310	G	T	T	2	1	2	1	3	2	30	32	25	27	83.33	84.38	A:0,G:5,T:25,C:0,N(*):0	A:0,G:5,T:27,C:0,N(*):0	22	25	8	7	17	20	8	7	Homozygous	Homozygous	Putative uncharacterized protein	tr|A5C2I4|A5C2I4_VITVI	569	58	29760	Vitis vinifera (Grape)	A5C2I4	VIT_04s0023g01820 VITISV_009030	-	GO:0005525-GTP binding;	GO:0007264-small GTPase mediated signal transduction;	GO:0005622-intracellular;
contig40860	313	C	T	T	4	1	4	1	3	2	30	33	25	27	83.33	81.82	A:0,G:0,T:25,C:5,N(*):0	A:0,G:0,T:27,C:6,N(*):0	22	26	8	7	17	20	8	7	Homozygous	Homozygous	Putative uncharacterized protein	tr|A5C2I4|A5C2I4_VITVI	569	58	29760	Vitis vinifera (Grape)	A5C2I4	VIT_04s0023g01820 VITISV_009030	-	GO:0005525-GTP binding;	GO:0007264-small GTPase mediated signal transduction;	GO:0005622-intracellular;
contig40860	409	G	A	A	1	1	1	1	1	3	29	29	18	17	62.07	58.62	A:18,G:11,T:0,C:0,N(*):0	A:17,G:12,T:0,C:0,N(*):0	9	6	20	23	2	2	16	15	Homozygous	Homozygous	Putative uncharacterized protein	tr|A5C2I4|A5C2I4_VITVI	569	58	29760	Vitis vinifera (Grape)	A5C2I4	VIT_04s0023g01820 VITISV_009030	-	GO:0005525-GTP binding;	GO:0007264-small GTPase mediated signal transduction;	GO:0005622-intracellular;
contig55012	82	T	Y	-	129	-	129	-	33	-	41	-	20	-	48.78	-	A:0,G:0,T:21,C:20,N(*):0	-	41	-	0	-	20	-	0	-	Heterozygous	-	-	-	-	-	-	-	-	-	-	-	-	-
contig55012	219	C	T	T	71	88	71	98	11	14	104	113	29	30	27.88	26.55	A:0,G:0,T:29,C:75,N(*):0	A:0,G:1,T:29,C:83,N(*):0	75	77	29	36	1	0	28	30	Homozygous	Homozygous	-	-	-	-	-	-	-	-	-	-	-	-
contig41485	84	T	C	-	1	-	8	-	1	-	10	-	10	-	100.00	-	A:1,G:0,T:0,C:9,N(*):0	-	9	-	1	-	9	-	1	-	Homozygous	-	Putative uncharacterized protein	tr|B9RDW6|B9RDW6_RICCO	2834	344	3988	Ricinus communis (Castor bean)	B9RDW6	RCOM_1616310	-	-	-	-
contig40334	277	C	G	-	255	-	255	-	44	-	86	-	86	-	100.00	-	A:0,G:86,T:0,C:0,N(*):0	-	51	-	35	-	51	-	35	-	Homozygous	-	Putative uncharacterized protein	tr|F6GTE5|F6GTE5_VITVI	1959	515	29760	Vitis vinifera (Grape)	F6GTE5	VIT_17s0000g04960	-	-	-	-
contig11912	10	G	A	-	1	-	1	-	1	-	10	-	9	-	90.00	-	A:9,G:1,T:0,C:0,N(*):0	-	10	-	0	-	9	-	0	-	Homozygous	-	Putative uncharacterized protein (Fragment)	tr|E5GC80|E5GC80_CUCME	1513	175	412675	Cucumis melo subsp. melo	E5GC80	-	-	-	-	-
contig11912	655	T	-	A	-	105	-	105	-	44	-	26	-	26	-	100.00	-	A:26,G:0,T:0,C:0,N(*):0	-	15	-	11	-	15	-	11	-	Homozygous	Putative uncharacterized protein (Fragment)	tr|E5GC80|E5GC80_CUCME	1513	175	412675	Cucumis melo subsp. melo	E5GC80	-	-	-	-	-
contig8793	40	T	C	-	1	-	1	-	1	-	17	-	10	-	58.82	-	A:0,G:0,T:7,C:10,N(*):0	-	17	-	0	-	10	-	0	-	Homozygous	-	-	-	-	-	-	-	-	-	-	-	-	-
contig8793	168	C	G	G	21	21	25	55	6	8	134	135	65	65	48.51	48.15	A:0,G:65,T:0,C:69,N(*):0	A:0,G:65,T:0,C:70,N(*):0	61	71	73	64	34	38	31	27	Homozygous	Homozygous	-	-	-	-	-	-	-	-	-	-	-	-
contig27378	241	C	-	Y	-	118	-	118	-	42	-	16	-	6	-	37.50	-	A:0,G:0,T:6,C:10,N(*):0	-	6	-	10	-	4	-	2	-	Heterozygous	Nbs-lrr resistance protein	tr|B9GZV0|B9GZV0_POPTR	3507	1116	3694	Populus trichocarpa (Western balsam poplar) (Populus balsamifera subsp. trichocarpa)	B9GZV0	POPTRDRAFT_554110	-	GO:0043531-ADP binding;	-	-
contig27378	244	T	-	K	-	118	-	118	-	42	-	16	-	6	-	37.50	-	A:0,G:6,T:10,C:0,N(*):0	-	6	-	10	-	4	-	2	-	Heterozygous	Nbs-lrr resistance protein	tr|B9GZV0|B9GZV0_POPTR	3507	1116	3694	Populus trichocarpa (Western balsam poplar) (Populus balsamifera subsp. trichocarpa)	B9GZV0	POPTRDRAFT_554110	-	GO:0043531-ADP binding;	-	-
contig27378	293	G	-	K	-	94	-	94	-	41	-	12	-	5	-	41.67	-	A:0,G:7,T:5,C:0,N(*):0	-	6	-	6	-	4	-	1	-	Heterozygous	Nbs-lrr resistance protein	tr|B9GZV0|B9GZV0_POPTR	3507	1116	3694	Populus trichocarpa (Western balsam poplar) (Populus balsamifera subsp. trichocarpa)	B9GZV0	POPTRDRAFT_554110	-	GO:0043531-ADP binding;	-	-
contig27378	442	C	Y	-	118	-	118	-	44	-	14	-	5	-	35.71	-	A:0,G:0,T:5,C:9,N(*):0	-	4	-	10	-	1	-	4	-	Heterozygous	-	Nbs-lrr resistance protein	tr|B9GZV0|B9GZV0_POPTR	3507	1116	3694	Populus trichocarpa (Western balsam poplar) (Populus balsamifera subsp. trichocarpa)	B9GZV0	POPTRDRAFT_554110	-	GO:0043531-ADP binding;	-	-
contig27378	541	C	-	G	-	60	-	60	-	44	-	11	-	11	-	100.00	-	A:0,G:11,T:0,C:0,N(*):0	-	8	-	3	-	8	-	3	-	Homozygous	Nbs-lrr resistance protein	tr|B9GZV0|B9GZV0_POPTR	3507	1116	3694	Populus trichocarpa (Western balsam poplar) (Populus balsamifera subsp. trichocarpa)	B9GZV0	POPTRDRAFT_554110	-	GO:0043531-ADP binding;	-	-
contig27378	556	G	-	A	-	60	-	60	-	44	-	11	-	11	-	100.00	-	A:11,G:0,T:0,C:0,N(*):0	-	8	-	3	-	8	-	3	-	Homozygous	Nbs-lrr resistance protein	tr|B9GZV0|B9GZV0_POPTR	3507	1116	3694	Populus trichocarpa (Western balsam poplar) (Populus balsamifera subsp. trichocarpa)	B9GZV0	POPTRDRAFT_554110	-	GO:0043531-ADP binding;	-	-
contig16084	377	C	-	T	-	63	-	63	-	44	-	12	-	12	-	100.00	-	A:0,G:0,T:12,C:0,N(*):0	-	4	-	8	-	4	-	8	-	Homozygous	Putative uncharacterized protein	tr|F6HLJ9|F6HLJ9_VITVI	1157	388	29760	Vitis vinifera (Grape)	F6HLJ9	VIT_08s0007g06370	-	GO:0005524-ATP binding;GO:0003677-DNA binding;GO:0004386-helicase activity;	-	-
contig16084	1009	G	-	T	-	72	-	72	-	41	-	15	-	15	-	100.00	-	A:0,G:0,T:15,C:0,N(*):0	-	8	-	7	-	8	-	7	-	Homozygous	Putative uncharacterized protein	tr|F6HLJ9|F6HLJ9_VITVI	1157	388	29760	Vitis vinifera (Grape)	F6HLJ9	VIT_08s0007g06370	-	GO:0005524-ATP binding;GO:0003677-DNA binding;GO:0004386-helicase activity;	-	-
contig18055	71	C	-	M	-	22	-	22	-	30	-	28	-	9	-	32.14	-	A:9,G:0,T:0,C:19,N(*):0	-	24	-	4	-	9	-	0	-	Heterozygous	Predicted protein	tr|B9GIE9|B9GIE9_POPTR	558	185	3694	Populus trichocarpa (Western balsam poplar) (Populus balsamifera subsp. trichocarpa)	B9GIE9	POPTRDRAFT_753511	-	-	GO:0005975-carbohydrate metabolic process;	-
contig18055	81	G	-	K	-	43	-	43	-	27	-	44	-	17	-	38.64	-	A:0,G:27,T:17,C:0,N(*):0	-	32	-	12	-	14	-	3	-	Heterozygous	Predicted protein	tr|B9GIE9|B9GIE9_POPTR	558	185	3694	Populus trichocarpa (Western balsam poplar) (Populus balsamifera subsp. trichocarpa)	B9GIE9	POPTRDRAFT_753511	-	-	GO:0005975-carbohydrate metabolic process;	-
contig18055	89	C	-	Y	-	28	-	28	-	27	-	47	-	16	-	34.04	-	A:0,G:0,T:16,C:31,N(*):0	-	35	-	12	-	13	-	3	-	Heterozygous	Predicted protein	tr|B9GIE9|B9GIE9_POPTR	558	185	3694	Populus trichocarpa (Western balsam poplar) (Populus balsamifera subsp. trichocarpa)	B9GIE9	POPTRDRAFT_753511	-	-	GO:0005975-carbohydrate metabolic process;	-
contig18055	107	T	-	Y	-	5	-	5	-	27	-	62	-	20	-	32.26	-	A:0,G:0,T:42,C:20,N(*):0	-	45	-	17	-	17	-	3	-	Heterozygous	Predicted protein	tr|B9GIE9|B9GIE9_POPTR	558	185	3694	Populus trichocarpa (Western balsam poplar) (Populus balsamifera subsp. trichocarpa)	B9GIE9	POPTRDRAFT_753511	-	-	GO:0005975-carbohydrate metabolic process;	-
contig18055	140	T	Y	Y	73	49	73	49	31	28	71	82	21	24	29.58	29.27	A:0,G:0,T:50,C:21,N(*):0	A:0,G:0,T:58,C:24,N(*):0	27	53	44	29	6	16	15	8	Heterozygous	Heterozygous	Predicted protein	tr|B9GIE9|B9GIE9_POPTR	558	185	3694	Populus trichocarpa (Western balsam poplar) (Populus balsamifera subsp. trichocarpa)	B9GIE9	POPTRDRAFT_753511	-	-	GO:0005975-carbohydrate metabolic process;	-
contig18055	167	C	M	M	140	111	140	111	32	32	94	76	29	24	30.85	31.58	A:29,G:0,T:0,C:65,N(*):0	A:24,G:0,T:0,C:52,N(*):0	34	42	60	34	8	10	21	14	Heterozygous	Heterozygous	Predicted protein	tr|B9GIE9|B9GIE9_POPTR	558	185	3694	Populus trichocarpa (Western balsam poplar) (Populus balsamifera subsp. trichocarpa)	B9GIE9	POPTRDRAFT_753511	-	-	GO:0005975-carbohydrate metabolic process;	-
contig18055	203	C	Y	Y	194	98	194	98	35	34	91	74	29	22	31.87	29.73	A:5,G:0,T:24,C:62,N(*):0	A:4,G:0,T:18,C:52,N(*):0	42	38	49	36	11	10	18	12	Heterozygous	Heterozygous	Predicted protein	tr|B9GIE9|B9GIE9_POPTR	558	185	3694	Populus trichocarpa (Western balsam poplar) (Populus balsamifera subsp. trichocarpa)	B9GIE9	POPTRDRAFT_753511	-	-	GO:0005975-carbohydrate metabolic process;	-
contig18055	212	A	-	R	-	76	-	76	-	35	-	78	-	20	-	25.64	-	A:58,G:20,T:0,C:0,N(*):0	-	46	-	32	-	8	-	12	-	Heterozygous	Predicted protein	tr|B9GIE9|B9GIE9_POPTR	558	185	3694	Populus trichocarpa (Western balsam poplar) (Populus balsamifera subsp. trichocarpa)	B9GIE9	POPTRDRAFT_753511	-	-	GO:0005975-carbohydrate metabolic process;	-
contig18055	224	C	S	S	199	152	199	152	37	36	88	76	25	23	28.41	30.26	A:0,G:25,T:0,C:63,N(*):0	A:0,G:23,T:0,C:53,N(*):0	54	41	34	35	15	12	10	11	Heterozygous	Heterozygous	Predicted protein	tr|B9GIE9|B9GIE9_POPTR	558	185	3694	Populus trichocarpa (Western balsam poplar) (Populus balsamifera subsp. trichocarpa)	B9GIE9	POPTRDRAFT_753511	-	-	GO:0005975-carbohydrate metabolic process;	-
contig18055	230	A	R	R	169	185	169	185	38	36	88	83	22	28	25.00	33.73	A:66,G:22,T:0,C:0,N(*):0	A:55,G:28,T:0,C:0,N(*):0	58	46	30	37	13	15	9	13	Heterozygous	Heterozygous	Predicted protein	tr|B9GIE9|B9GIE9_POPTR	558	185	3694	Populus trichocarpa (Western balsam poplar) (Populus balsamifera subsp. trichocarpa)	B9GIE9	POPTRDRAFT_753511	-	-	GO:0005975-carbohydrate metabolic process;	-
contig18055	242	C	-	Y	-	84	-	84	-	36	-	84	-	21	-	25.00	-	A:0,G:0,T:21,C:63,N(*):0	-	44	-	40	-	8	-	13	-	Heterozygous	Predicted protein	tr|B9GIE9|B9GIE9_POPTR	558	185	3694	Populus trichocarpa (Western balsam poplar) (Populus balsamifera subsp. trichocarpa)	B9GIE9	POPTRDRAFT_753511	-	-	GO:0005975-carbohydrate metabolic process;	-
contig18055	246	C	-	Y	-	94	-	94	-	36	-	80	-	21	-	26.25	-	A:0,G:0,T:21,C:59,N(*):0	-	45	-	35	-	8	-	13	-	Heterozygous	Predicted protein	tr|B9GIE9|B9GIE9_POPTR	558	185	3694	Populus trichocarpa (Western balsam poplar) (Populus balsamifera subsp. trichocarpa)	B9GIE9	POPTRDRAFT_753511	-	-	GO:0005975-carbohydrate metabolic process;	-
contig18055	293	A	R	R	228	228	228	228	41	40	114	80	47	31	41.23	38.75	A:67,G:47,T:0,C:0,N(*):0	A:49,G:31,T:0,C:0,N(*):0	78	46	36	34	34	15	13	16	Heterozygous	Heterozygous	Predicted protein	tr|B9GIE9|B9GIE9_POPTR	558	185	3694	Populus trichocarpa (Western balsam poplar) (Populus balsamifera subsp. trichocarpa)	B9GIE9	POPTRDRAFT_753511	-	-	GO:0005975-carbohydrate metabolic process;	-
contig18055	296	C	S	-	148	-	148	-	41	-	116	-	26	-	22.41	-	A:0,G:26,T:0,C:90,N(*):0	-	77	-	39	-	20	-	6	-	Heterozygous	-	Predicted protein	tr|B9GIE9|B9GIE9_POPTR	558	185	3694	Populus trichocarpa (Western balsam poplar) (Populus balsamifera subsp. trichocarpa)	B9GIE9	POPTRDRAFT_753511	-	-	GO:0005975-carbohydrate metabolic process;	-
contig18055	302	A	W	-	127	-	127	-	41	-	115	-	23	-	20.00	-	A:92,G:0,T:23,C:0,N(*):0	-	69	-	46	-	16	-	7	-	Heterozygous	-	Predicted protein	tr|B9GIE9|B9GIE9_POPTR	558	185	3694	Populus trichocarpa (Western balsam poplar) (Populus balsamifera subsp. trichocarpa)	B9GIE9	POPTRDRAFT_753511	-	-	GO:0005975-carbohydrate metabolic process;	-
contig18055	305	T	Y	-	144	-	144	-	41	-	123	-	25	-	20.33	-	A:0,G:0,T:98,C:25,N(*):0	-	74	-	49	-	17	-	8	-	Heterozygous	-	Predicted protein	tr|B9GIE9|B9GIE9_POPTR	558	185	3694	Populus trichocarpa (Western balsam poplar) (Populus balsamifera subsp. trichocarpa)	B9GIE9	POPTRDRAFT_753511	-	-	GO:0005975-carbohydrate metabolic process;	-
contig18055	317	C	Y	-	44	-	44	-	41	-	152	-	25	-	16.45	-	A:0,G:0,T:25,C:127,N(*):0	-	97	-	55	-	17	-	8	-	Heterozygous	-	Predicted protein	tr|B9GIE9|B9GIE9_POPTR	558	185	3694	Populus trichocarpa (Western balsam poplar) (Populus balsamifera subsp. trichocarpa)	B9GIE9	POPTRDRAFT_753511	-	-	GO:0005975-carbohydrate metabolic process;	-
contig18055	352	A	R	R	123	35	228	228	40	40	135	95	112	85	82.96	89.47	A:23,G:112,T:0,C:0,N(*):0	A:10,G:85,T:0,C:0,N(*):0	82	62	53	33	64	56	48	29	Heterozygous	Heterozygous	Predicted protein	tr|B9GIE9|B9GIE9_POPTR	558	185	3694	Populus trichocarpa (Western balsam poplar) (Populus balsamifera subsp. trichocarpa)	B9GIE9	POPTRDRAFT_753511	-	-	GO:0005975-carbohydrate metabolic process;	-
contig18055	356	T	Y	Y	135	62	228	228	39	40	136	92	109	81	80.15	88.04	A:0,G:0,T:27,C:109,N(*):0	A:0,G:0,T:11,C:81,N(*):0	87	59	49	33	64	53	45	28	Heterozygous	Heterozygous	Predicted protein	tr|B9GIE9|B9GIE9_POPTR	558	185	3694	Populus trichocarpa (Western balsam poplar) (Populus balsamifera subsp. trichocarpa)	B9GIE9	POPTRDRAFT_753511	-	-	GO:0005975-carbohydrate metabolic process;	-
contig18055	362	C	T	T	17	79	245	255	39	40	135	95	121	89	89.63	93.68	A:0,G:0,T:121,C:14,N(*):0	A:0,G:0,T:89,C:6,N(*):0	85	60	50	35	74	58	47	31	Homozygous	Homozygous	Predicted protein	tr|B9GIE9|B9GIE9_POPTR	558	185	3694	Populus trichocarpa (Western balsam poplar) (Populus balsamifera subsp. trichocarpa)	B9GIE9	POPTRDRAFT_753511	-	-	GO:0005975-carbohydrate metabolic process;	-
contig18055	368	G	K	K	81	40	228	228	39	40	100	72	86	64	86.00	88.89	A:0,G:14,T:86,C:0,N(*):0	A:0,G:8,T:64,C:0,N(*):0	67	45	33	27	56	43	30	21	Heterozygous	Heterozygous	Predicted protein	tr|B9GIE9|B9GIE9_POPTR	558	185	3694	Populus trichocarpa (Western balsam poplar) (Populus balsamifera subsp. trichocarpa)	B9GIE9	POPTRDRAFT_753511	-	-	GO:0005975-carbohydrate metabolic process;	-
contig18055	371	T	Y	Y	228	228	228	228	39	40	103	73	54	44	52.43	60.27	A:0,G:0,T:49,C:54,N(*):0	A:0,G:0,T:29,C:44,N(*):0	68	46	35	27	32	27	22	17	Heterozygous	Heterozygous	Predicted protein	tr|B9GIE9|B9GIE9_POPTR	558	185	3694	Populus trichocarpa (Western balsam poplar) (Populus balsamifera subsp. trichocarpa)	B9GIE9	POPTRDRAFT_753511	-	-	GO:0005975-carbohydrate metabolic process;	-
contig18055	374	C	M	M	141	73	228	228	39	40	95	73	79	64	83.16	87.67	A:79,G:0,T:0,C:16,N(*):0	A:64,G:0,T:0,C:9,N(*):0	61	46	34	27	49	43	30	21	Heterozygous	Heterozygous	Predicted protein	tr|B9GIE9|B9GIE9_POPTR	558	185	3694	Populus trichocarpa (Western balsam poplar) (Populus balsamifera subsp. trichocarpa)	B9GIE9	POPTRDRAFT_753511	-	-	GO:0005975-carbohydrate metabolic process;	-
contig18055	400	A	W	W	228	228	228	228	40	41	131	123	34	31	25.95	25.20	A:97,G:0,T:34,C:0,N(*):0	A:92,G:0,T:31,C:0,N(*):0	61	61	70	62	15	17	19	14	Heterozygous	Heterozygous	Predicted protein	tr|B9GIE9|B9GIE9_POPTR	558	185	3694	Populus trichocarpa (Western balsam poplar) (Populus balsamifera subsp. trichocarpa)	B9GIE9	POPTRDRAFT_753511	-	-	GO:0005975-carbohydrate metabolic process;	-
contig18055	411	G	S	S	228	228	228	228	41	41	152	136	86	85	56.58	62.50	A:8,G:66,T:0,C:78,N(*):0	A:8,G:51,T:0,C:77,N(*):0	65	67	87	69	30	36	56	49	Heterozygous	Heterozygous	Predicted protein	tr|B9GIE9|B9GIE9_POPTR	558	185	3694	Populus trichocarpa (Western balsam poplar) (Populus balsamifera subsp. trichocarpa)	B9GIE9	POPTRDRAFT_753511	-	-	GO:0005975-carbohydrate metabolic process;	-
contig18055	436	C	M	M	228	228	228	228	42	42	168	143	84	83	50.00	58.04	A:84,G:0,T:0,C:84,N(*):0	A:83,G:0,T:0,C:60,N(*):0	67	67	101	76	27	31	57	52	Heterozygous	Heterozygous	Predicted protein	tr|B9GIE9|B9GIE9_POPTR	558	185	3694	Populus trichocarpa (Western balsam poplar) (Populus balsamifera subsp. trichocarpa)	B9GIE9	POPTRDRAFT_753511	-	-	GO:0005975-carbohydrate metabolic process;	-
contig18055	461	C	Y	Y	228	228	228	228	41	40	137	117	78	72	56.93	61.54	A:0,G:0,T:78,C:59,N(*):0	A:0,G:0,T:72,C:45,N(*):0	53	57	84	60	24	27	54	45	Heterozygous	Heterozygous	Predicted protein	tr|B9GIE9|B9GIE9_POPTR	558	185	3694	Populus trichocarpa (Western balsam poplar) (Populus balsamifera subsp. trichocarpa)	B9GIE9	POPTRDRAFT_753511	-	-	GO:0005975-carbohydrate metabolic process;	-
contig18055	467	G	K	-	136	-	136	-	41	-	133	-	21	-	15.79	-	A:0,G:112,T:21,C:0,N(*):0	-	52	-	81	-	8	-	13	-	Heterozygous	-	Predicted protein	tr|B9GIE9|B9GIE9_POPTR	558	185	3694	Populus trichocarpa (Western balsam poplar) (Populus balsamifera subsp. trichocarpa)	B9GIE9	POPTRDRAFT_753511	-	-	GO:0005975-carbohydrate metabolic process;	-
contig71433	186	T	-	K	-	148	-	148	-	44	-	20	-	7	-	35.00	-	A:0,G:7,T:13,C:0,N(*):0	-	1	-	19	-	1	-	6	-	Heterozygous	-	-	-	-	-	-	-	-	-	-	-	-
contig27871	40	*	-CACAG	-CACAG	142	230	902	534	1	1	16	12	9	5	56.25	41.67	-	-	12	9	0	0	9	5	0	0	Homozygous	Homozygous	Putative uncharacterized protein	tr|D7SWE5|D7SWE5_VITVI	965	192	29760	Vitis vinifera (Grape)	D7SWE5	VIT_07s0031g02410	-	GO:0005509-calcium ion binding;	GO:0015979-photosynthesis;	GO:0009654-oxygen evolving complex;
contig6226	105	C	Y	-	168	-	168	-	40	-	20	-	8	-	40.00	-	A:0,G:0,T:8,C:12,N(*):0	-	13	-	7	-	5	-	3	-	Heterozygous	-	-	-	-	-	-	-	-	-	-	-	-	-
contig8354	2415	G	-	T	-	81	-	81	-	44	-	18	-	18	-	100.00	-	A:0,G:0,T:18,C:0,N(*):0	-	10	-	8	-	10	-	8	-	Homozygous	-	-	-	-	-	-	-	-	-	-	-	-
contig39970	2596	A	W	-	228	-	228	-	44	-	41	-	18	-	43.90	-	A:23,G:0,T:18,C:0,N(*):0	-	16	-	25	-	6	-	12	-	Heterozygous	-	Putative uncharacterized protein	tr|F6HTV1|F6HTV1_VITVI	3922	1233	29760	Vitis vinifera (Grape)	F6HTV1	VIT_14s0030g01530	-	GO:0005488-binding;	-	-
contig39970	2935	G	R	-	228	-	228	-	44	-	47	-	24	-	51.06	-	A:24,G:23,T:0,C:0,N(*):0	-	27	-	20	-	15	-	9	-	Heterozygous	-	Putative uncharacterized protein	tr|F6HTV1|F6HTV1_VITVI	3922	1233	29760	Vitis vinifera (Grape)	F6HTV1	VIT_14s0030g01530	-	GO:0005488-binding;	-	-
contig39970	3115	A	M	-	228	-	228	-	44	-	50	-	23	-	46.00	-	A:27,G:0,T:0,C:23,N(*):0	-	35	-	15	-	18	-	5	-	Heterozygous	-	Putative uncharacterized protein	tr|F6HTV1|F6HTV1_VITVI	3922	1233	29760	Vitis vinifera (Grape)	F6HTV1	VIT_14s0030g01530	-	GO:0005488-binding;	-	-
contig39970	3431	C	S	-	228	-	228	-	44	-	47	-	23	-	48.94	-	A:0,G:23,T:0,C:24,N(*):0	-	35	-	12	-	19	-	4	-	Heterozygous	-	Putative uncharacterized protein	tr|F6HTV1|F6HTV1_VITVI	3922	1233	29760	Vitis vinifera (Grape)	F6HTV1	VIT_14s0030g01530	-	GO:0005488-binding;	-	-
contig39970	3761	T	W	-	162	-	162	-	44	-	21	-	7	-	33.33	-	A:7,G:0,T:14,C:0,N(*):0	-	3	-	18	-	2	-	5	-	Heterozygous	-	Putative uncharacterized protein	tr|F6HTV1|F6HTV1_VITVI	3922	1233	29760	Vitis vinifera (Grape)	F6HTV1	VIT_14s0030g01530	-	GO:0005488-binding;	-	-
contig40566	178	T	C	-	33	-	48	-	12	-	27	-	14	-	51.85	-	A:0,G:0,T:13,C:14,N(*):0	-	23	-	4	-	12	-	2	-	Homozygous	-	Protein transporter, putative	tr|B9SPW4|B9SPW4_RICCO	839	102	3988	Ricinus communis (Castor bean)	B9SPW4	RCOM_1101280	-	-	-	-
contig15005	645	C	-	G	-	123	-	123	-	44	-	32	-	32	-	100.00	-	A:0,G:32,T:0,C:0,N(*):0	-	15	-	17	-	15	-	17	-	Homozygous	Predicted protein	tr|B9IHA1|B9IHA1_POPTR	1217	391	3694	Populus trichocarpa (Western balsam poplar) (Populus balsamifera subsp. trichocarpa)	B9IHA1	POPTRDRAFT_575969	-	GO:0016758-transferase activity, transferring hexosyl groups;	-	-
contig58243	315	T	C	-	3	-	3	-	1	-	10	-	6	-	60.00	-	A:0,G:0,T:4,C:6,N(*):0	-	4	-	6	-	3	-	3	-	Homozygous	-	-	-	-	-	-	-	-	-	-	-	-	-
contig40526	218	A	-	R	-	61	-	61	-	19	-	314	-	108	-	34.39	-	A:206,G:108,T:0,C:0,N(*):0	-	210	-	104	-	65	-	43	-	Heterozygous	Putative uncharacterized protein	tr|F6H2T7|F6H2T7_VITVI	5213	983	29760	Vitis vinifera (Grape)	F6H2T7	VIT_04s0008g02120	-	GO:0005488-binding;	-	-
contig40526	241	C	-	M	-	76	-	76	-	17	-	308	-	110	-	35.71	-	A:109,G:0,T:1,C:198,N(*):0	-	232	-	76	-	84	-	26	-	Heterozygous	Putative uncharacterized protein	tr|F6H2T7|F6H2T7_VITVI	5213	983	29760	Vitis vinifera (Grape)	F6H2T7	VIT_04s0008g02120	-	GO:0005488-binding;	-	-
contig40526	396	A	G	G	30	78	224	255	24	24	259	262	191	201	73.75	76.72	A:68,G:191,T:0,C:0,N(*):0	A:61,G:201,T:0,C:0,N(*):0	100	102	159	160	100	102	91	99	Homozygous	Homozygous	Putative uncharacterized protein	tr|F6H2T7|F6H2T7_VITVI	5213	983	29760	Vitis vinifera (Grape)	F6H2T7	VIT_04s0008g02120	-	GO:0005488-binding;	-	-
contig40526	599	A	C	-	255	-	255	-	25	-	183	-	183	-	100.00	-	A:0,G:0,T:0,C:183,N(*):0	-	115	-	68	-	115	-	68	-	Homozygous	-	Putative uncharacterized protein	tr|F6H2T7|F6H2T7_VITVI	5213	983	29760	Vitis vinifera (Grape)	F6H2T7	VIT_04s0008g02120	-	GO:0005488-binding;	-	-
contig40526	1005	T	C	C	23	18	23	18	11	9	185	233	122	115	65.95	49.36	A:0,G:0,T:63,C:122,N(*):0	A:0,G:1,T:118,C:114,N(*):0	72	113	113	120	15	16	107	99	Homozygous	Homozygous	Putative uncharacterized protein	tr|F6H2T7|F6H2T7_VITVI	5213	983	29760	Vitis vinifera (Grape)	F6H2T7	VIT_04s0008g02120	-	GO:0005488-binding;	-	-
contig40526	1432	*	-G	-G	2614	2806	2614	2806	1	1	311	299	56	54	18.01	18.06	-	-	147	142	164	157	22	19	34	35	Homozygous	Homozygous	Putative uncharacterized protein	tr|F6H2T7|F6H2T7_VITVI	5213	983	29760	Vitis vinifera (Grape)	F6H2T7	VIT_04s0008g02120	-	GO:0005488-binding;	-	-
contig40526	1441	*	-AA	-AA	3218	3882	3218	3882	1	1	302	280	47	43	15.56	15.36	-	-	118	103	179	164	17	13	30	30	Homozygous	Homozygous	Putative uncharacterized protein	tr|F6H2T7|F6H2T7_VITVI	5213	983	29760	Vitis vinifera (Grape)	F6H2T7	VIT_04s0008g02120	-	GO:0005488-binding;	-	-
contig40526	1444	*	-AA	-AA	3284	3926	3284	3926	1	1	286	273	54	59	18.88	21.61	-	-	108	100	178	169	18	18	36	41	Homozygous	Homozygous	Putative uncharacterized protein	tr|F6H2T7|F6H2T7_VITVI	5213	983	29760	Vitis vinifera (Grape)	F6H2T7	VIT_04s0008g02120	-	GO:0005488-binding;	-	-
contig40526	1537	T	C	-	1	-	1	-	1	-	269	-	202	-	75.09	-	A:0,G:0,T:67,C:202,N(*):0	-	117	-	152	-	96	-	106	-	Homozygous	-	Putative uncharacterized protein	tr|F6H2T7|F6H2T7_VITVI	5213	983	29760	Vitis vinifera (Grape)	F6H2T7	VIT_04s0008g02120	-	GO:0005488-binding;	-	-
contig40526	1707	G	A	A	1	1	1	1	1	1	18	16	13	12	72.22	75.00	A:13,G:5,T:0,C:0,N(*):0	A:12,G:4,T:0,C:0,N(*):0	0	0	18	16	0	0	13	12	Homozygous	Homozygous	Putative uncharacterized protein	tr|F6H2T7|F6H2T7_VITVI	5213	983	29760	Vitis vinifera (Grape)	F6H2T7	VIT_04s0008g02120	-	GO:0005488-binding;	-	-
contig56695	136	G	-	R	-	33	-	33	-	40	-	29	-	8	-	27.59	-	A:8,G:21,T:0,C:0,N(*):0	-	20	-	9	-	8	-	0	-	Heterozygous	-	-	-	-	-	-	-	-	-	-	-	-
contig56695	184	G	-	R	-	111	-	111	-	40	-	21	-	8	-	38.10	-	A:8,G:13,T:0,C:0,N(*):0	-	11	-	10	-	7	-	1	-	Heterozygous	-	-	-	-	-	-	-	-	-	-	-	-
contig56695	211	*	-	-T	-	398	-	478	-	38	-	28	-	7	-	25.00	-	-	-	10	-	15	-	6	-	1	-	Homozygous	-	-	-	-	-	-	-	-	-	-	-	-
contig56695	227	C	-	Y	-	120	-	120	-	38	-	25	-	10	-	40.00	-	A:0,G:0,T:10,C:15,N(*):0	-	7	-	18	-	6	-	4	-	Heterozygous	-	-	-	-	-	-	-	-	-	-	-	-
contig56695	229	G	-	R	-	120	-	120	-	38	-	25	-	10	-	40.00	-	A:10,G:15,T:0,C:0,N(*):0	-	7	-	18	-	6	-	4	-	Heterozygous	-	-	-	-	-	-	-	-	-	-	-	-
contig56695	234	G	-	R	-	120	-	120	-	38	-	25	-	10	-	40.00	-	A:10,G:15,T:0,C:0,N(*):0	-	7	-	18	-	6	-	4	-	Heterozygous	-	-	-	-	-	-	-	-	-	-	-	-
contig10164	1244	G	-	A	-	23	-	23	-	1	-	12	-	12	-	100.00	-	A:12,G:0,T:0,C:0,N(*):0	-	8	-	4	-	8	-	4	-	Homozygous	Predicted protein	tr|B9II94|B9II94_POPTR	2316	558	3694	Populus trichocarpa (Western balsam poplar) (Populus balsamifera subsp. trichocarpa)	B9II94	POPTRDRAFT_576373	-	GO:0047134-protein-disulfide reductase activity;GO:0008270-zinc ion binding;	-	GO:0005622-intracellular;
contig10164	1663	C	-	T	-	22	-	22	-	1	-	25	-	25	-	100.00	-	A:0,G:0,T:25,C:0,N(*):0	-	18	-	7	-	18	-	7	-	Homozygous	Predicted protein	tr|B9II94|B9II94_POPTR	2316	558	3694	Populus trichocarpa (Western balsam poplar) (Populus balsamifera subsp. trichocarpa)	B9II94	POPTRDRAFT_576373	-	GO:0047134-protein-disulfide reductase activity;GO:0008270-zinc ion binding;	-	GO:0005622-intracellular;
contig10164	1865	G	-	C	-	117	-	117	-	25	-	30	-	30	-	100.00	-	A:0,G:0,T:0,C:30,N(*):0	-	15	-	15	-	15	-	15	-	Homozygous	Predicted protein	tr|B9II94|B9II94_POPTR	2316	558	3694	Populus trichocarpa (Western balsam poplar) (Populus balsamifera subsp. trichocarpa)	B9II94	POPTRDRAFT_576373	-	GO:0047134-protein-disulfide reductase activity;GO:0008270-zinc ion binding;	-	GO:0005622-intracellular;
contig10164	2232	A	-	C	-	4	-	7	-	4	-	24	-	24	-	100.00	-	A:0,G:0,T:1,C:23,N(*):0	-	2	-	22	-	2	-	22	-	Homozygous	Predicted protein	tr|B9II94|B9II94_POPTR	2316	558	3694	Populus trichocarpa (Western balsam poplar) (Populus balsamifera subsp. trichocarpa)	B9II94	POPTRDRAFT_576373	-	GO:0047134-protein-disulfide reductase activity;GO:0008270-zinc ion binding;	-	GO:0005622-intracellular;
contig18739	539	G	R	-	5	-	5	-	35	-	18	-	5	-	27.78	-	A:5,G:13,T:0,C:0,N(*):0	-	9	-	9	-	2	-	3	-	Heterozygous	-	-	-	-	-	-	-	-	-	-	-	-	-
contig63347	781	*	-	+A	-	856	-	856	-	44	-	619	-	30	-	4.85	-	-	-	146	-	470	-	9	-	21	-	Homozygous	-	-	-	-	-	-	-	-	-	-	-	-
contig30179	110	T	W	W	72	40	72	40	26	26	33	76	16	21	48.48	27.63	A:16,G:0,T:17,C:0,N(*):0	A:21,G:0,T:55,C:0,N(*):0	9	13	24	63	1	1	15	20	Heterozygous	Heterozygous	Putative uncharacterized protein	tr|B9SSA2|B9SSA2_RICCO	192	43	3988	Ricinus communis (Castor bean)	B9SSA2	RCOM_1227690	-	-	-	-
contig30179	111	A	R	R	101	143	101	143	26	26	32	76	20	36	62.50	47.37	A:12,G:17,T:3,C:0,N(*):0	A:40,G:26,T:10,C:0,N(*):0	8	13	24	63	2	3	18	33	Heterozygous	Heterozygous	Putative uncharacterized protein	tr|B9SSA2|B9SSA2_RICCO	192	43	3988	Ricinus communis (Castor bean)	B9SSA2	RCOM_1227690	-	-	-	-
contig30179	120	C	Y	Y	80	79	80	79	26	28	25	49	19	33	76.00	67.35	A:0,G:0,T:19,C:6,N(*):0	A:0,G:0,T:33,C:16,N(*):0	2	0	23	49	1	0	18	33	Heterozygous	Heterozygous	Putative uncharacterized protein	tr|B9SSA2|B9SSA2_RICCO	192	43	3988	Ricinus communis (Castor bean)	B9SSA2	RCOM_1227690	-	-	-	-
contig30179	122	C	M	M	98	121	98	155	27	28	26	49	18	33	69.23	67.35	A:16,G:0,T:2,C:8,N(*):0	A:21,G:0,T:12,C:16,N(*):0	2	0	24	49	1	0	17	33	Heterozygous	Heterozygous	Putative uncharacterized protein	tr|B9SSA2|B9SSA2_RICCO	192	43	3988	Ricinus communis (Castor bean)	B9SSA2	RCOM_1227690	-	-	-	-
contig30179	128	T	W	W	103	79	103	79	27	28	26	49	19	31	73.08	63.27	A:17,G:2,T:7,C:0,N(*):0	A:31,G:0,T:18,C:0,N(*):0	2	0	24	49	1	0	18	31	Heterozygous	Heterozygous	Putative uncharacterized protein	tr|B9SSA2|B9SSA2_RICCO	192	43	3988	Ricinus communis (Castor bean)	B9SSA2	RCOM_1227690	-	-	-	-
contig23732	118	C	M	-	33	-	33	-	38	-	19	-	5	-	26.32	-	A:5,G:0,T:0,C:14,N(*):0	-	12	-	7	-	5	-	0	-	Heterozygous	-	MRGH11	tr|Q5DMW4|Q5DMW4_CUCME	559	185	3656	Cucumis melo (Muskmelon)	Q5DMW4	MRGH11	-	GO:0043531-ADP binding;	-	GO:0005622-intracellular;
contig23732	124	G	R	-	33	-	33	-	38	-	19	-	5	-	26.32	-	A:5,G:14,T:0,C:0,N(*):0	-	12	-	7	-	5	-	0	-	Heterozygous	-	MRGH11	tr|Q5DMW4|Q5DMW4_CUCME	559	185	3656	Cucumis melo (Muskmelon)	Q5DMW4	MRGH11	-	GO:0043531-ADP binding;	-	GO:0005622-intracellular;
contig23732	130	G	K	-	39	-	39	-	38	-	17	-	5	-	29.41	-	A:0,G:12,T:5,C:0,N(*):0	-	11	-	6	-	5	-	0	-	Heterozygous	-	MRGH11	tr|Q5DMW4|Q5DMW4_CUCME	559	185	3656	Cucumis melo (Muskmelon)	Q5DMW4	MRGH11	-	GO:0043531-ADP binding;	-	GO:0005622-intracellular;
contig23732	251	A	R	-	104	-	104	-	42	-	13	-	5	-	38.46	-	A:8,G:5,T:0,C:0,N(*):0	-	9	-	4	-	1	-	4	-	Heterozygous	-	MRGH11	tr|Q5DMW4|Q5DMW4_CUCME	559	185	3656	Cucumis melo (Muskmelon)	Q5DMW4	MRGH11	-	GO:0043531-ADP binding;	-	GO:0005622-intracellular;
contig29930	265	C	-	A	-	255	-	255	-	44	-	137	-	137	-	100.00	-	A:137,G:0,T:0,C:0,N(*):0	-	14	-	123	-	14	-	123	-	Homozygous	-	-	-	-	-	-	-	-	-	-	-	-
contig1473	40	*	-	-GGTCAGACAACCT	-	790	-	790	-	42	-	28	-	8	-	28.57	-	-	-	24	-	0	-	8	-	0	-	Homozygous	Type II inositol 5-phosphatase, putative	tr|B9RM01|B9RM01_RICCO	2125	642	3988	Ricinus communis (Castor bean)	B9RM01	RCOM_1076710	-	-	-	-
contig24183	842	G	-	C	-	2	-	2	-	1	-	13	-	8	-	61.54	-	A:0,G:5,T:0,C:8,N(*):0	-	6	-	7	-	3	-	5	-	Homozygous	Putative uncharacterized protein	tr|F6H245|F6H245_VITVI	1214	209	29760	Vitis vinifera (Grape)	F6H245	VIT_19s0014g02710	-	-	-	-
contig50079	313	T	C	-	84	-	84	-	44	-	19	-	19	-	100.00	-	A:0,G:0,T:0,C:19,N(*):0	-	6	-	13	-	6	-	13	-	Homozygous	-	-	-	-	-	-	-	-	-	-	-	-	-
contig48822	41	C	T	T	81	74	81	74	12	12	115	83	113	69	98.26	83.13	A:0,G:0,T:113,C:2,N(*):0	A:0,G:0,T:69,C:14,N(*):0	106	77	9	6	104	63	9	6	Homozygous	Homozygous	-	-	-	-	-	-	-	-	-	-	-	-
contig48822	57	G	A	A	94	53	105	57	12	13	111	78	107	63	96.40	80.77	A:97,G:4,T:0,C:10,N(*):0	A:57,G:15,T:0,C:6,N(*):0	101	72	10	6	97	57	10	6	Homozygous	Homozygous	-	-	-	-	-	-	-	-	-	-	-	-
contig48822	68	G	A	R	29	9	29	9	14	13	88	59	74	34	84.09	57.63	A:74,G:14,T:0,C:0,N(*):0	A:34,G:25,T:0,C:0,N(*):0	68	49	20	10	54	25	20	9	Homozygous	Heterozygous	-	-	-	-	-	-	-	-	-	-	-	-
contig48822	85	A	R	-	9	-	9	-	17	-	33	-	23	-	69.70	-	A:10,G:22,T:1,C:0,N(*):0	-	13	-	20	-	3	-	20	-	Heterozygous	-	-	-	-	-	-	-	-	-	-	-	-	-
contig48822	194	A	M	R	5	12	9	12	19	23	45	25	21	12	46.67	48.00	A:24,G:0,T:11,C:10,N(*):0	A:13,G:8,T:0,C:4,N(*):0	21	10	24	15	2	0	19	12	Heterozygous	Heterozygous	-	-	-	-	-	-	-	-	-	-	-	-
[truncated: 38,287 more rows]
