# Supplementary material for: De Novo Assembly of Bitter Gourd Transcriptomes: Gene Expression and Sequence Variations in Gynoecious and Monoecious Lines
Source: PLoS One. 2015 Jun 5;10(6):e0128331. doi: 10.1371/journal.pone.0128331 (PMC4457790; doi:10.1371/journal.pone.0128331)
Supplement: S5 File — (ZIP) [file pone.0128331.s007.zip › Supplementary 5/SO_1285_Gy and Mono_Contig_Annotation_report_UniProtKB.xls]

## Sheet: Gy_Annotation_report
Transcript_ID	Hit_Description	Hit_ID(subject)	%identity	%Quary_coveryage	Query_Length	Alignment_Length	Gap_openings	q.start	q.end	s.start	s.end	e-value	taxonomy_ID	Organism	Protein_ID	Gene_name	Pathway	GO:Molegular_function	GO:Biological_process	GO:Cellular_component
Locus_1_Transcript_2/3_Confidence_0.714_Length_2461	Putative uncharacterized protein	tr|F6I0Y8|F6I0Y8_VITVI	51.42	55.7091	2461	457	7	1701	427	71	525	3e-96	29760	Vitis vinifera (Grape)	F6I0Y8	VIT_03s0038g02640	-	-	-	-
Locus_1_Transcript_3/3_Confidence_0.714_Length_2071	Putative uncharacterized protein	tr|F6I0Y8|F6I0Y8_VITVI	50.47	76.6296	2071	529	10	1908	427	1	525	2e-106	29760	Vitis vinifera (Grape)	F6I0Y8	VIT_03s0038g02640	-	-	-	-
Locus_2_Transcript_1/2_Confidence_1.000_Length_2061	Predicted protein	tr|B9HRK5|B9HRK5_POPTR	87.85	68.2678	2061	469	2	1920	517	15	482	0.0	3694	Populus trichocarpa (Western balsam poplar) (Populus balsamifera subsp. trichocarpa)	B9HRK5	POPTRDRAFT_557223	-	GO:0008836-diaminopimelate decarboxylase activity;	GO:0009089-lysine biosynthetic process via diaminopimelate;	-
Locus_2_Transcript_2/2_Confidence_1.000_Length_1682	Predicted protein	tr|B9HRK5|B9HRK5_POPTR	87.85	83.6504	1682	469	2	1541	138	15	482	0.0	3694	Populus trichocarpa (Western balsam poplar) (Populus balsamifera subsp. trichocarpa)	B9HRK5	POPTRDRAFT_557223	-	GO:0008836-diaminopimelate decarboxylase activity;	GO:0009089-lysine biosynthetic process via diaminopimelate;	-
Locus_3_Transcript_1/1_Confidence_1.000_Length_803	Putative uncharacterized protein	tr|F6GWY9|F6GWY9_VITVI	90.74	60.523	803	162	0	3	488	95	256	1e-73	29760	Vitis vinifera (Grape)	F6GWY9	VIT_04s0023g01320	-	GO:0010181-FMN binding;GO:0016491-oxidoreductase activity;	-	-
Locus_4_Transcript_2/4_Confidence_0.500_Length_1376	Putative uncharacterized protein	tr|E0CUD2|E0CUD2_VITVI	74.16	45.5669	1376	209	0	38	664	1	209	3e-102	29760	Vitis vinifera (Grape)	E0CUD2	VIT_14s0036g00470	-	GO:0031072-heat shock protein binding;	-	-
Locus_4_Transcript_4/4_Confidence_0.500_Length_1342	Putative uncharacterized protein	tr|E0CUD2|E0CUD2_VITVI	75.09	63.7109	1342	285	0	38	892	1	285	1e-107	29760	Vitis vinifera (Grape)	E0CUD2	VIT_14s0036g00470	-	GO:0031072-heat shock protein binding;	-	-
Locus_5_Transcript_2/7_Confidence_0.625_Length_1451	Farnesyl diphosphate synthetase	tr|E6Y2M9|E6Y2M9_SALMI	87.55	48.1737	1451	233	0	161	859	9	241	1e-118	226208	Salvia miltiorrhiza (Chinese sage)	E6Y2M9	-	-	GO:0004161-dimethylallyltranstransferase activity;	-	-
Locus_5_Transcript_3/7_Confidence_0.250_Length_960	Farnesyl diphosphate synthetase	tr|E6Y2M9|E6Y2M9_SALMI	89.15	66.25	960	212	0	161	796	9	220	8e-110	226208	Salvia miltiorrhiza (Chinese sage)	E6Y2M9	-	-	GO:0004161-dimethylallyltranstransferase activity;	-	-
Locus_5_Transcript_4/7_Confidence_0.625_Length_1471	Farnesyl diphosphate synthetase	tr|E6Y2M9|E6Y2M9_SALMI	87.55	47.5187	1471	233	0	161	859	9	241	1e-118	226208	Salvia miltiorrhiza (Chinese sage)	E6Y2M9	-	-	GO:0004161-dimethylallyltranstransferase activity;	-	-
Locus_5_Transcript_5/7_Confidence_0.562_Length_1230	Farnesyl diphosphate synthetase	tr|E6Y2M9|E6Y2M9_SALMI	85.71	47.8049	1230	196	0	132	719	46	241	1e-96	226208	Salvia miltiorrhiza (Chinese sage)	E6Y2M9	-	-	GO:0004161-dimethylallyltranstransferase activity;	-	-
Locus_5_Transcript_6/7_Confidence_0.312_Length_887	Farnesyl diphosphate synthase	tr|Q8L7F4|Q8L7F4_HEVBR	88.48	82.1871	887	243	0	158	886	1	243	3e-126	3981	Hevea brasiliensis (Para rubber tree) (Siphonia brasiliensis)	Q8L7F4	FDP	-	GO:0016740-transferase activity;	-	-
Locus_5_Transcript_7/7_Confidence_0.625_Length_1370	Farnesyl diphosphate synthetase	tr|E6Y2M9|E6Y2M9_SALMI	87.55	51.0219	1370	233	0	161	859	9	241	1e-118	226208	Salvia miltiorrhiza (Chinese sage)	E6Y2M9	-	-	GO:0004161-dimethylallyltranstransferase activity;	-	-
Locus_7_Transcript_1/1_Confidence_1.000_Length_1961	Aspartic proteinase	sp|O04057|ASPR_CUCPE	88.13	78.6334	1961	514	1	89	1630	1	513	0.0	3663	Cucurbita pepo (Vegetable marrow) (Summer squash)	O04057	-	-	GO:0004190-aspartic-type endopeptidase activity;	GO:0006629-lipid metabolic process;GO:0006508-proteolysis;	GO:0005773-vacuole;
Locus_8_Transcript_1/1_Confidence_1.000_Length_1027	Pseudouridine synthase and archaeosine transglycosylase-like protein	tr|B3TLK5|B3TLK5_CUCSA	98.34	52.8724	1027	181	0	836	294	1	181	3e-88	3659	Cucumis sativus (Cucumber)	B3TLK5	-	-	GO:0003723-RNA binding;	-	-
Locus_9_Transcript_1/5_Confidence_0.444_Length_1053	Putative uncharacterized protein	tr|F6HN87|F6HN87_VITVI	91.24	39.0313	1053	137	0	760	350	2	138	9e-68	29760	Vitis vinifera (Grape)	F6HN87	VIT_13s0019g00550	-	GO:0003779-actin binding;	-	-
Locus_9_Transcript_5/5_Confidence_0.333_Length_800	Putative uncharacterized protein	tr|F6HN87|F6HN87_VITVI	91.30	51.75	800	138	0	763	350	1	138	2e-68	29760	Vitis vinifera (Grape)	F6HN87	VIT_13s0019g00550	-	GO:0003779-actin binding;	-	-
Locus_10_Transcript_2/2_Confidence_1.000_Length_647	Putative uncharacterized protein	tr|F6I089|F6I089_VITVI	86.05	39.8764	647	86	0	3	260	515	600	3e-39	29760	Vitis vinifera (Grape)	F6I089	VIT_02s0033g01120	-	-	-	-
Locus_11_Transcript_1/4_Confidence_0.625_Length_1219	Putative uncharacterized protein	tr|F6H155|F6H155_VITVI	82.01	58.8187	1219	239	0	323	1039	29	267	6e-108	29760	Vitis vinifera (Grape)	F6H155	VIT_18s0001g08310	-	GO:0005524-ATP binding;GO:0047325-inositol tetrakisphosphate 1-kinase activity;GO:0052726-inositol-1,3,4-trisphosphate 5-kinase activity;GO:0052725-inositol-1,3,4-trisphosphate 6-kinase activity;GO:0000287-magnesium ion binding;	GO:0032957-inositol trisphosphate metabolic process;	-
Locus_11_Transcript_2/4_Confidence_0.625_Length_1394	Putative uncharacterized protein	tr|F6H155|F6H155_VITVI	82.52	52.9412	1394	246	0	140	877	96	341	5e-99	29760	Vitis vinifera (Grape)	F6H155	VIT_18s0001g08310	-	GO:0005524-ATP binding;GO:0047325-inositol tetrakisphosphate 1-kinase activity;GO:0052726-inositol-1,3,4-trisphosphate 5-kinase activity;GO:0052725-inositol-1,3,4-trisphosphate 6-kinase activity;GO:0000287-magnesium ion binding;	GO:0032957-inositol trisphosphate metabolic process;	-
Locus_11_Transcript_4/4_Confidence_0.625_Length_1778	Putative uncharacterized protein	tr|F6H155|F6H155_VITVI	83.71	52.8121	1778	313	0	323	1261	29	341	1e-133	29760	Vitis vinifera (Grape)	F6H155	VIT_18s0001g08310	-	GO:0005524-ATP binding;GO:0047325-inositol tetrakisphosphate 1-kinase activity;GO:0052726-inositol-1,3,4-trisphosphate 5-kinase activity;GO:0052725-inositol-1,3,4-trisphosphate 6-kinase activity;GO:0000287-magnesium ion binding;	GO:0032957-inositol trisphosphate metabolic process;	-
Locus_13_Transcript_1/1_Confidence_1.000_Length_1826	Multidrug resistance protein ABC transporter family	tr|G7JDW8|G7JDW8_MEDTR	98.69	75.2464	1826	458	1	1612	242	208	665	0.0	3880	Medicago truncatula (Barrel medic) (Medicago tribuloides)	G7JDW8	MTR_4g081000	-	-	-	-
Locus_14_Transcript_1/1_Confidence_1.000_Length_1106	Putative uncharacterized protein	tr|G7KT78|G7KT78_MEDTR	79.41	46.1121	1106	170	0	217	726	1	170	7e-71	3880	Medicago truncatula (Barrel medic) (Medicago tribuloides)	G7KT78	MTR_7g070000	-	-	-	-
Locus_15_Transcript_1/1_Confidence_1.000_Length_847	Csf-1 protein (Fragment)	tr|Q9SXL9|Q9SXL9_CUCSA	94.85	48.17	847	136	0	56	463	3	138	1e-67	3659	Cucumis sativus (Cucumber)	Q9SXL9	Csf-1	-	-	-	-
Locus_16_Transcript_1/3_Confidence_0.714_Length_1739	Putative uncharacterized protein	tr|D7TAZ0|D7TAZ0_VITVI	84.27	49.3387	1739	286	2	247	1104	4	286	1e-149	29760	Vitis vinifera (Grape)	D7TAZ0	VIT_01s0010g03700	-	GO:0008270-zinc ion binding;	-	GO:0005622-intracellular;
Locus_16_Transcript_2/3_Confidence_0.714_Length_1905	Putative uncharacterized protein	tr|D7TAZ0|D7TAZ0_VITVI	85.26	44.8819	1905	285	2	151	1005	1	282	6e-151	29760	Vitis vinifera (Grape)	D7TAZ0	VIT_01s0010g03700	-	GO:0008270-zinc ion binding;	-	GO:0005622-intracellular;
Locus_16_Transcript_3/3_Confidence_0.714_Length_1652	Putative uncharacterized protein	tr|D7TAZ0|D7TAZ0_VITVI	84.43	52.4818	1652	289	2	151	1017	1	286	3e-151	29760	Vitis vinifera (Grape)	D7TAZ0	VIT_01s0010g03700	-	GO:0008270-zinc ion binding;	-	GO:0005622-intracellular;
Locus_17_Transcript_1/4_Confidence_0.700_Length_2741	Putative uncharacterized protein	tr|F6HW58|F6HW58_VITVI	55.07	60.4159	2741	552	11	2499	907	1	509	1e-143	29760	Vitis vinifera (Grape)	F6HW58	VIT_03s0097g00570	-	-	-	-
Locus_17_Transcript_2/4_Confidence_0.700_Length_2733	Putative uncharacterized protein	tr|F6HW58|F6HW58_VITVI	58.00	56.9704	2733	519	10	2491	1013	1	509	8e-147	29760	Vitis vinifera (Grape)	F6HW58	VIT_03s0097g00570	-	-	-	-
Locus_17_Transcript_3/4_Confidence_0.700_Length_2718	Putative uncharacterized protein	tr|F6HW58|F6HW58_VITVI	58.00	57.2848	2718	519	10	2476	998	1	509	8e-147	29760	Vitis vinifera (Grape)	F6HW58	VIT_03s0097g00570	-	-	-	-
Locus_17_Transcript_4/4_Confidence_0.700_Length_2627	Putative uncharacterized protein	tr|F6HW58|F6HW58_VITVI	58.00	59.2691	2627	519	10	2385	907	1	509	8e-147	29760	Vitis vinifera (Grape)	F6HW58	VIT_03s0097g00570	-	-	-	-
Locus_20_Transcript_1/2_Confidence_1.000_Length_1087	Predicted protein	tr|B9GWC4|B9GWC4_POPTR	98.05	42.5023	1087	154	0	102	563	27	180	5e-82	3694	Populus trichocarpa (Western balsam poplar) (Populus balsamifera subsp. trichocarpa)	B9GWC4	POPTRDRAFT_817068	-	GO:0008233-peptidase activity;	GO:0006508-proteolysis;GO:0006465-signal peptide processing;	GO:0016021-integral to membrane;
Locus_20_Transcript_2/2_Confidence_1.000_Length_1024	Predicted protein	tr|B9GWC4|B9GWC4_POPTR	96.39	48.6328	1024	166	0	3	500	15	180	6e-87	3694	Populus trichocarpa (Western balsam poplar) (Populus balsamifera subsp. trichocarpa)	B9GWC4	POPTRDRAFT_817068	-	GO:0008233-peptidase activity;	GO:0006508-proteolysis;GO:0006465-signal peptide processing;	GO:0016021-integral to membrane;
Locus_21_Transcript_1/7_Confidence_0.158_Length_1062	Predicted protein	tr|B9GGZ4|B9GGZ4_POPTR	88.89	58.4746	1062	207	0	659	39	1	207	3e-107	3694	Populus trichocarpa (Western balsam poplar) (Populus balsamifera subsp. trichocarpa)	B9GGZ4	POPTRDRAFT_815822	-	GO:0005524-ATP binding;	-	-
Locus_21_Transcript_3/7_Confidence_0.474_Length_2309	Predicted protein	tr|B9GGZ4|B9GGZ4_POPTR	76.99	63.7939	2309	491	4	1906	467	1	491	0.0	3694	Populus trichocarpa (Western balsam poplar) (Populus balsamifera subsp. trichocarpa)	B9GGZ4	POPTRDRAFT_815822	-	GO:0005524-ATP binding;	-	-
Locus_22_Transcript_1/1_Confidence_1.000_Length_648	Predicted protein	tr|B9HVA0|B9HVA0_POPTR	84.56	62.963	648	136	1	3	404	64	199	7e-51	3694	Populus trichocarpa (Western balsam poplar) (Populus balsamifera subsp. trichocarpa)	B9HVA0	POPTRDRAFT_726649	-	-	-	-
Locus_23_Transcript_1/1_Confidence_1.000_Length_1841	Putative uncharacterized protein	tr|D7SNB6|D7SNB6_VITVI	62.06	74.3074	1841	456	2	1735	371	1	455	2e-159	29760	Vitis vinifera (Grape)	D7SNB6	VIT_06s0061g00610	-	-	-	-
Locus_24_Transcript_1/5_Confidence_0.500_Length_883	Ribulose bisphosphate carboxylase small chain	tr|Q3LFQ4|Q3LFQ4_PANGI	60.14	50.2831	883	148	6	290	727	21	160	7e-38	4054	Panax ginseng (Korean ginseng)	Q3LFQ4	-	-	GO:0004497-monooxygenase activity;GO:0016984-ribulose-bisphosphate carboxylase activity;	GO:0015977-carbon fixation;GO:0009853-photorespiration;GO:0015979-photosynthesis;	GO:0009507-chloroplast;
Locus_24_Transcript_3/5_Confidence_0.375_Length_969	Ribulose bisphosphate carboxylase small chain	tr|Q3LFQ4|Q3LFQ4_PANGI	60.14	45.8204	969	148	6	290	727	21	160	8e-38	4054	Panax ginseng (Korean ginseng)	Q3LFQ4	-	-	GO:0004497-monooxygenase activity;GO:0016984-ribulose-bisphosphate carboxylase activity;	GO:0015977-carbon fixation;GO:0009853-photorespiration;GO:0015979-photosynthesis;	GO:0009507-chloroplast;
Locus_24_Transcript_4/5_Confidence_0.375_Length_886	Ribulose bisphosphate carboxylase small chain 3, chloroplastic	sp|Q9XGX4|RBS3_AMAHP	58.78	50.1129	886	148	6	290	727	20	159	1e-38	28502	Amaranthus hypochondriacus (Prince-of-Wales feather)	Q9XGX4	RBCS3	-	GO:0004497-monooxygenase activity;GO:0016984-ribulose-bisphosphate carboxylase activity;	GO:0009853-photorespiration;GO:0019253-reductive pentose-phosphate cycle;	GO:0009507-chloroplast;
Locus_24_Transcript_5/5_Confidence_0.500_Length_883	Ribulose bisphosphate carboxylase small chain	tr|Q3LFQ4|Q3LFQ4_PANGI	60.14	50.2831	883	148	6	290	727	21	160	7e-38	4054	Panax ginseng (Korean ginseng)	Q3LFQ4	-	-	GO:0004497-monooxygenase activity;GO:0016984-ribulose-bisphosphate carboxylase activity;	GO:0015977-carbon fixation;GO:0009853-photorespiration;GO:0015979-photosynthesis;	GO:0009507-chloroplast;
Locus_26_Transcript_3/3_Confidence_0.667_Length_1289	TATA-box-binding protein	sp|Q42808|TBP_SOYBN	97.50	46.5477	1289	200	0	280	879	1	200	8e-107	3847	Glycine max (Soybean) (Glycine hispida)	Q42808	TBP1	-	GO:0003677-DNA binding;	GO:0006367-transcription initiation from RNA polymerase II promoter;	GO:0005634-nucleus;
Locus_27_Transcript_1/1_Confidence_1.000_Length_4151	Putative uncharacterized protein	tr|F6HHA4|F6HHA4_VITVI	86.95	81.9562	4151	1134	3	3928	530	1	1132	0.0	29760	Vitis vinifera (Grape)	F6HHA4	VIT_11s0016g05620	-	-	-	-
Locus_28_Transcript_1/1_Confidence_1.000_Length_1675	Putative uncharacterized protein	tr|F6HZZ6|F6HZZ6_VITVI	60.04	82.9254	1675	463	1	57	1442	1	463	4e-167	29760	Vitis vinifera (Grape)	F6HZZ6	VIT_07s0005g06090	-	-	GO:0009405-pathogenesis;	GO:0005576-extracellular region;
Locus_29_Transcript_1/1_Confidence_1.000_Length_881	Putative uncharacterized protein	tr|D7TMC7|D7TMC7_VITVI	75.55	77.9796	881	229	3	881	210	13	241	7e-83	29760	Vitis vinifera (Grape)	D7TMC7	VIT_13s0019g03940	-	-	-	-
Locus_30_Transcript_1/1_Confidence_1.000_Length_740	Photosystem I reaction center subunit II, chloroplastic	sp|P32869|PSAD_CUCSA	98.54	55.5405	740	137	0	1	411	71	207	7e-75	3659	Cucumis sativus (Cucumber)	P32869	psaD	-	-	GO:0015979-photosynthesis;	GO:0009535-chloroplast thylakoid membrane;GO:0009538-photosystem I reaction center;
Locus_31_Transcript_1/1_Confidence_1.000_Length_1431	Putative uncharacterized protein	tr|A5ASV4|A5ASV4_VITVI	92.23	62.0545	1431	296	1	283	1170	16	309	3e-156	29760	Vitis vinifera (Grape)	A5ASV4	VITISV_027855	-	-	-	GO:0005741-mitochondrial outer membrane;
Locus_34_Transcript_1/9_Confidence_0.636_Length_2966	Phospholipid-transporting atpase, putative	tr|B9RL26|B9RL26_RICCO	72.24	96.1902	2966	951	5	3	2813	270	1217	0.0	3988	Ricinus communis (Castor bean)	B9RL26	RCOM_0943250	-	GO:0005524-ATP binding;GO:0015662-ATPase activity, coupled to transmembrane movement of ions, phosphorylative mechanism;GO:0000287-magnesium ion binding;	-	GO:0016021-integral to membrane;
Locus_34_Transcript_2/9_Confidence_0.636_Length_3248	Phospholipid-transporting atpase, putative	tr|B9RL26|B9RL26_RICCO	77.90	89.0394	3248	964	1	3	2891	146	1109	0.0	3988	Ricinus communis (Castor bean)	B9RL26	RCOM_0943250	-	GO:0005524-ATP binding;GO:0015662-ATPase activity, coupled to transmembrane movement of ions, phosphorylative mechanism;GO:0000287-magnesium ion binding;	-	GO:0016021-integral to membrane;
Locus_34_Transcript_3/9_Confidence_0.636_Length_3338	Phospholipid-transporting atpase, putative	tr|B9RL26|B9RL26_RICCO	74.05	96.6147	3338	1075	5	3	3185	146	1217	0.0	3988	Ricinus communis (Castor bean)	B9RL26	RCOM_0943250	-	GO:0005524-ATP binding;GO:0015662-ATPase activity, coupled to transmembrane movement of ions, phosphorylative mechanism;GO:0000287-magnesium ion binding;	-	GO:0016021-integral to membrane;
Locus_34_Transcript_4/9_Confidence_0.636_Length_3344	Phospholipid-transporting atpase, putative	tr|B9RL26|B9RL26_RICCO	73.63	96.6208	3344	1077	6	3	3191	146	1217	0.0	3988	Ricinus communis (Castor bean)	B9RL26	RCOM_0943250	-	GO:0005524-ATP binding;GO:0015662-ATPase activity, coupled to transmembrane movement of ions, phosphorylative mechanism;GO:0000287-magnesium ion binding;	-	GO:0016021-integral to membrane;
Locus_34_Transcript_5/9_Confidence_0.545_Length_3339	Phospholipid-transporting atpase, putative	tr|B9RL26|B9RL26_RICCO	77.16	77.0889	3339	858	2	3	2573	146	1001	0.0	3988	Ricinus communis (Castor bean)	B9RL26	RCOM_0943250	-	GO:0005524-ATP binding;GO:0015662-ATPase activity, coupled to transmembrane movement of ions, phosphorylative mechanism;GO:0000287-magnesium ion binding;	-	GO:0016021-integral to membrane;
Locus_34_Transcript_6/9_Confidence_0.636_Length_3338	Phospholipid-transporting atpase, putative	tr|B9RL26|B9RL26_RICCO	73.30	96.6147	3338	1075	5	3	3185	146	1217	0.0	3988	Ricinus communis (Castor bean)	B9RL26	RCOM_0943250	-	GO:0005524-ATP binding;GO:0015662-ATPase activity, coupled to transmembrane movement of ions, phosphorylative mechanism;GO:0000287-magnesium ion binding;	-	GO:0016021-integral to membrane;
Locus_34_Transcript_7/9_Confidence_0.500_Length_3398	Phospholipid-transporting atpase, putative	tr|B9RL26|B9RL26_RICCO	76.74	95.2619	3398	1079	1	3	3236	146	1224	0.0	3988	Ricinus communis (Castor bean)	B9RL26	RCOM_0943250	-	GO:0005524-ATP binding;GO:0015662-ATPase activity, coupled to transmembrane movement of ions, phosphorylative mechanism;GO:0000287-magnesium ion binding;	-	GO:0016021-integral to membrane;
Locus_34_Transcript_8/9_Confidence_0.591_Length_4075	Phospholipid-transporting atpase, putative	tr|B9RL26|B9RL26_RICCO	76.74	79.4356	4075	1079	1	3	3236	146	1224	0.0	3988	Ricinus communis (Castor bean)	B9RL26	RCOM_0943250	-	GO:0005524-ATP binding;GO:0015662-ATPase activity, coupled to transmembrane movement of ions, phosphorylative mechanism;GO:0000287-magnesium ion binding;	-	GO:0016021-integral to membrane;
Locus_34_Transcript_9/9_Confidence_0.636_Length_3338	Phospholipid-transporting atpase, putative	tr|B9RL26|B9RL26_RICCO	74.14	96.6147	3338	1075	5	3	3185	146	1217	0.0	3988	Ricinus communis (Castor bean)	B9RL26	RCOM_0943250	-	GO:0005524-ATP binding;GO:0015662-ATPase activity, coupled to transmembrane movement of ions, phosphorylative mechanism;GO:0000287-magnesium ion binding;	-	GO:0016021-integral to membrane;
Locus_35_Transcript_1/2_Confidence_1.000_Length_1176	Predicted protein	tr|B9IAP6|B9IAP6_POPTR	75.68	47.1939	1176	185	2	215	745	490	673	2e-70	3694	Populus trichocarpa (Western balsam poplar) (Populus balsamifera subsp. trichocarpa)	B9IAP6	POPTRDRAFT_898645	-	-	-	-
Locus_35_Transcript_2/2_Confidence_1.000_Length_1001	Predicted protein	tr|B9IAP6|B9IAP6_POPTR	77.27	59.3407	1001	198	2	1	570	477	673	4e-78	3694	Populus trichocarpa (Western balsam poplar) (Populus balsamifera subsp. trichocarpa)	B9IAP6	POPTRDRAFT_898645	-	-	-	-
Locus_36_Transcript_1/2_Confidence_1.000_Length_1218	Putative uncharacterized protein	tr|C6TMX7|C6TMX7_SOYBN	72.94	62.8079	1218	255	0	992	228	1	255	5e-105	3847	Glycine max (Soybean) (Glycine hispida)	C6TMX7	-	-	GO:0008080-N-acetyltransferase activity;	-	-
Locus_37_Transcript_2/2_Confidence_1.000_Length_1750	Elongation factor 1-alpha	tr|Q3LUM1|Q3LUM1_GOSHI	97.48	74.7429	1750	436	0	162	1469	1	436	0.0	3635	Gossypium hirsutum (Upland cotton) (Gossypium mexicanum)	Q3LUM1	EF1A6	-	GO:0005525-GTP binding;GO:0003924-GTPase activity;	-	GO:0005737-cytoplasm;
Locus_38_Transcript_1/1_Confidence_1.000_Length_2777	Ceramidase, putative	tr|B9S377|B9S377_RICCO	83.18	82.211	2777	761	1	228	2510	12	771	0.0	3988	Ricinus communis (Castor bean)	B9S377	RCOM_0731110	-	-	-	-
Locus_40_Transcript_1/2_Confidence_1.000_Length_676	Putative uncharacterized protein	tr|C6SWN5|C6SWN5_SOYBN	100.00	42.1598	676	95	0	102	386	1	95	4e-49	3847	Glycine max (Soybean) (Glycine hispida)	C6SWN5	-	-	-	-	-
Locus_42_Transcript_1/8_Confidence_0.500_Length_913	Carbonic anhydrase	tr|D2DWB7|D2DWB7_PHAVU	78.03	86.747	913	264	1	91	879	67	330	3e-116	3885	Phaseolus vulgaris (Kidney bean) (French bean)	D2DWB7	-	-	GO:0004089-carbonate dehydratase activity;GO:0008270-zinc ion binding;	-	-
Locus_42_Transcript_2/8_Confidence_0.357_Length_761	Carbonic anhydrase	tr|D2DWB7|D2DWB7_PHAVU	85.96	70.1708	761	178	0	194	727	153	330	5e-87	3885	Phaseolus vulgaris (Kidney bean) (French bean)	D2DWB7	-	-	GO:0004089-carbonate dehydratase activity;GO:0008270-zinc ion binding;	-	-
Locus_42_Transcript_3/8_Confidence_0.500_Length_1383	Carbonic anhydrase	tr|D2DWB7|D2DWB7_PHAVU	73.87	72.2343	1383	333	5	209	1195	1	330	2e-126	3885	Phaseolus vulgaris (Kidney bean) (French bean)	D2DWB7	-	-	GO:0004089-carbonate dehydratase activity;GO:0008270-zinc ion binding;	-	-
Locus_42_Transcript_4/8_Confidence_0.500_Length_1021	Carbonic anhydrase	tr|D2DWB7|D2DWB7_PHAVU	80.31	74.6327	1021	254	1	229	987	77	330	2e-115	3885	Phaseolus vulgaris (Kidney bean) (French bean)	D2DWB7	-	-	GO:0004089-carbonate dehydratase activity;GO:0008270-zinc ion binding;	-	-
Locus_42_Transcript_5/8_Confidence_0.500_Length_1547	Carbonic anhydrase	tr|B9SF73|B9SF73_RICCO	70.08	47.3174	1547	244	4	209	928	1	237	3e-86	3988	Ricinus communis (Castor bean)	B9SF73	RCOM_1095240	-	GO:0004089-carbonate dehydratase activity;GO:0008270-zinc ion binding;	-	-
Locus_42_Transcript_7/8_Confidence_0.500_Length_1232	Carbonic anhydrase	tr|B9GHR1|B9GHR1_POPTR	70.85	83.5227	1232	343	5	209	1228	1	332	1e-131	3694	Populus trichocarpa (Western balsam poplar) (Populus balsamifera subsp. trichocarpa)	B9GHR1	POPTRDRAFT_706715	-	GO:0004089-carbonate dehydratase activity;GO:0008270-zinc ion binding;	-	-
Locus_42_Transcript_8/8_Confidence_0.500_Length_1229	Carbonic anhydrase	tr|D2DWB7|D2DWB7_PHAVU	73.87	81.2856	1229	333	5	209	1195	1	330	2e-126	3885	Phaseolus vulgaris (Kidney bean) (French bean)	D2DWB7	-	-	GO:0004089-carbonate dehydratase activity;GO:0008270-zinc ion binding;	-	-
Locus_43_Transcript_1/2_Confidence_1.000_Length_1073	Predicted protein	tr|B9H227|B9H227_POPTR	54.22	46.4119	1073	166	2	43	540	2	163	1e-21	3694	Populus trichocarpa (Western balsam poplar) (Populus balsamifera subsp. trichocarpa)	B9H227	POPTRDRAFT_647711	-	-	-	-
Locus_43_Transcript_2/2_Confidence_1.000_Length_956	Predicted protein	tr|B9H227|B9H227_POPTR	54.22	52.0921	956	166	2	43	540	2	163	1e-21	3694	Populus trichocarpa (Western balsam poplar) (Populus balsamifera subsp. trichocarpa)	B9H227	POPTRDRAFT_647711	-	-	-	-
Locus_45_Transcript_1/1_Confidence_1.000_Length_510	Putative uncharacterized protein	tr|D7L0V5|D7L0V5_ARALL	52.24	39.4118	510	67	2	424	230	51	116	5e-09	81972	Arabidopsis lyrata subsp. lyrata (Lyre-leaved rock-cress)	D7L0V5	ARALYDRAFT_898617	-	-	-	-
Locus_46_Transcript_4/4_Confidence_0.667_Length_2126	Putative uncharacterized protein	tr|A5CBB3|A5CBB3_VITVI	81.19	47.2719	2126	335	0	1291	287	28	362	1e-150	29760	Vitis vinifera (Grape)	A5CBB3	VIT_11s0016g01070 VITISV_031382	-	GO:0004197-cysteine-type endopeptidase activity;	GO:0006508-proteolysis;	-
Locus_47_Transcript_1/2_Confidence_1.000_Length_1597	Mitochondrial phosphate carrier protein, putative	tr|B9RH00|B9RH00_RICCO	88.86	69.1296	1597	368	3	123	1217	3	366	3e-172	3988	Ricinus communis (Castor bean)	B9RH00	RCOM_1445550	-	-	-	GO:0016021-integral to membrane;
Locus_47_Transcript_2/2_Confidence_1.000_Length_878	Putative uncharacterized protein	tr|F6H440|F6H440_VITVI	94.78	45.7859	878	134	0	97	498	230	363	6e-64	29760	Vitis vinifera (Grape)	F6H440	VIT_14s0068g01260	-	-	-	GO:0016021-integral to membrane;
Locus_49_Transcript_1/1_Confidence_1.000_Length_1550	Arginase	tr|B3F0K4|B3F0K4_9ROSA	88.17	65.4194	1550	338	0	1451	438	1	338	1e-159	106556	Malus hupehensis	B3F0K4	-	-	GO:0004053-arginase activity;GO:0046872-metal ion binding;	-	-
Locus_50_Transcript_1/6_Confidence_0.385_Length_1873	Predicted protein	tr|B9GV15|B9GV15_POPTR	74.51	65.3497	1873	408	2	88	1311	1	404	0.0	3694	Populus trichocarpa (Western balsam poplar) (Populus balsamifera subsp. trichocarpa)	B9GV15	POPTRDRAFT_830240	-	GO:0015297-antiporter activity;	-	GO:0016020-membrane;
Locus_50_Transcript_2/6_Confidence_0.462_Length_1960	Predicted protein	tr|B9GV15|B9GV15_POPTR	73.66	74.3878	1960	486	3	88	1533	1	482	0.0	3694	Populus trichocarpa (Western balsam poplar) (Populus balsamifera subsp. trichocarpa)	B9GV15	POPTRDRAFT_830240	-	GO:0015297-antiporter activity;	-	GO:0016020-membrane;
Locus_50_Transcript_3/6_Confidence_0.462_Length_1730	Predicted protein	tr|B9GV15|B9GV15_POPTR	73.28	85.6647	1730	494	2	88	1569	1	490	0.0	3694	Populus trichocarpa (Western balsam poplar) (Populus balsamifera subsp. trichocarpa)	B9GV15	POPTRDRAFT_830240	-	GO:0015297-antiporter activity;	-	GO:0016020-membrane;
Locus_50_Transcript_4/6_Confidence_0.462_Length_1779	Predicted protein	tr|B9GV15|B9GV15_POPTR	73.08	83.3052	1779	494	2	88	1569	1	490	0.0	3694	Populus trichocarpa (Western balsam poplar) (Populus balsamifera subsp. trichocarpa)	B9GV15	POPTRDRAFT_830240	-	GO:0015297-antiporter activity;	-	GO:0016020-membrane;
Locus_50_Transcript_5/6_Confidence_0.462_Length_1855	Ripening regulated protein DDTFR18	tr|G7J4H2|G7J4H2_MEDTR	72.67	79.8922	1855	494	3	111	1556	10	499	0.0	3880	Medicago truncatula (Barrel medic) (Medicago tribuloides)	G7J4H2	MTR_3g099700	-	GO:0015297-antiporter activity;	-	GO:0016020-membrane;
Locus_50_Transcript_6/6_Confidence_0.462_Length_1874	Predicted protein	tr|B9GV15|B9GV15_POPTR	73.82	78.2818	1874	489	2	88	1554	1	485	0.0	3694	Populus trichocarpa (Western balsam poplar) (Populus balsamifera subsp. trichocarpa)	B9GV15	POPTRDRAFT_830240	-	GO:0015297-antiporter activity;	-	GO:0016020-membrane;
Locus_51_Transcript_1/1_Confidence_1.000_Length_1310	Putative uncharacterized protein	tr|D7TCD5|D7TCD5_VITVI	65.61	71.9084	1310	314	5	1113	172	55	361	1e-114	29760	Vitis vinifera (Grape)	D7TCD5	VIT_11s0016g00880	-	GO:0016844-strictosidine synthase activity;	GO:0009058-biosynthetic process;	-
Locus_52_Transcript_1/1_Confidence_1.000_Length_1368	Isoflavone reductase related protein	tr|O81355|O81355_PYRCO	68.93	67.7632	1368	309	2	173	1093	1	308	2e-119	23211	Pyrus communis (Pear) (Pyrus domestica)	O81355	Pyrc5	-	GO:0000166-nucleotide binding;	-	-
Locus_53_Transcript_1/2_Confidence_1.000_Length_2136	Putative uncharacterized protein	tr|F6I4C2|F6I4C2_VITVI	84.98	90.7303	2136	646	1	1	1938	55	697	0.0	29760	Vitis vinifera (Grape)	F6I4C2	VIT_05s0062g00130	-	GO:0008270-zinc ion binding;	GO:0006886-intracellular protein transport;	GO:0030127-COPII vesicle coat;
Locus_53_Transcript_2/2_Confidence_1.000_Length_2666	Putative uncharacterized protein	tr|F6I4C2|F6I4C2_VITVI	85.97	81.0203	2666	720	1	1	2160	55	771	0.0	29760	Vitis vinifera (Grape)	F6I4C2	VIT_05s0062g00130	-	GO:0008270-zinc ion binding;	GO:0006886-intracellular protein transport;	GO:0030127-COPII vesicle coat;
Locus_54_Transcript_2/14_Confidence_1.000_Length_122	Putative uncharacterized protein	tr|G7K0E3|G7K0E3_MEDTR	90.00	98.3607	122	40	0	120	1	1014	1053	6e-15	3880	Medicago truncatula (Barrel medic) (Medicago tribuloides)	G7K0E3	MTR_5g051130	-	-	-	-
Locus_54_Transcript_3/14_Confidence_1.000_Length_164	RRNA intron-encoded homing endonuclease	tr|G7K0D4|G7K0D4_MEDTR	72.22	98.7805	164	54	0	3	164	1136	1189	5e-14	3880	Medicago truncatula (Barrel medic) (Medicago tribuloides)	G7K0D4	MTR_5g051020	-	GO:0004519-endonuclease activity;	-	-
Locus_54_Transcript_4/14_Confidence_1.000_Length_127	RRNA intron-encoded homing endonuclease	tr|G7K0D4|G7K0D4_MEDTR	80.00	59.0551	127	25	0	2	76	1240	1264	0.004	3880	Medicago truncatula (Barrel medic) (Medicago tribuloides)	G7K0D4	MTR_5g051020	-	GO:0004519-endonuclease activity;	-	-
Locus_55_Transcript_2/4_Confidence_0.667_Length_2023	Putative uncharacterized protein	tr|F6I4B2|F6I4B2_VITVI	74.04	46.2679	2023	312	2	317	1249	2	312	3e-135	29760	Vitis vinifera (Grape)	F6I4B2	VIT_05s0062g01320	-	GO:0004568-chitinase activity;	GO:0016998-cell wall macromolecule catabolic process;GO:0006032-chitin catabolic process;	-
Locus_55_Transcript_4/4_Confidence_0.667_Length_1943	Putative uncharacterized protein	tr|F6I4B2|F6I4B2_VITVI	74.04	48.1729	1943	312	2	237	1169	2	312	3e-135	29760	Vitis vinifera (Grape)	F6I4B2	VIT_05s0062g01320	-	GO:0004568-chitinase activity;	GO:0016998-cell wall macromolecule catabolic process;GO:0006032-chitin catabolic process;	-
Locus_56_Transcript_1/1_Confidence_1.000_Length_1227	Putative uncharacterized protein	tr|C6TKQ3|C6TKQ3_SOYBN	87.06	75.5501	1227	309	0	1106	180	1	309	7e-149	3847	Glycine max (Soybean) (Glycine hispida)	C6TKQ3	-	-	GO:0016491-oxidoreductase activity;	-	-
Locus_57_Transcript_1/4_Confidence_0.700_Length_2863	Predicted protein	tr|B9GJG0|B9GJG0_POPTR	71.88	62.9759	2863	601	2	333	2132	1	598	0.0	3694	Populus trichocarpa (Western balsam poplar) (Populus balsamifera subsp. trichocarpa)	B9GJG0	POPTRDRAFT_1069914	-	-	-	-
Locus_57_Transcript_2/4_Confidence_0.700_Length_2983	Putative uncharacterized protein	tr|F6HLU8|F6HLU8_VITVI	68.60	51.8941	2983	516	2	333	1877	1	515	6e-170	29760	Vitis vinifera (Grape)	F6HLU8	VIT_10s0003g04180	-	-	-	-
Locus_57_Transcript_3/4_Confidence_0.700_Length_3396	Predicted protein	tr|B9GJG0|B9GJG0_POPTR	73.44	43.9046	3396	497	1	1636	3123	227	723	3e-176	3694	Populus trichocarpa (Western balsam poplar) (Populus balsamifera subsp. trichocarpa)	B9GJG0	POPTRDRAFT_1069914	-	-	-	-
Locus_57_Transcript_4/4_Confidence_0.700_Length_2777	Predicted protein	tr|B9GJG0|B9GJG0_POPTR	71.90	78.43	2777	726	3	333	2504	1	723	0.0	3694	Populus trichocarpa (Western balsam poplar) (Populus balsamifera subsp. trichocarpa)	B9GJG0	POPTRDRAFT_1069914	-	-	-	-
Locus_59_Transcript_1/2_Confidence_1.000_Length_2380	Putative uncharacterized protein	tr|C6TK36|C6TK36_SOYBN	60.27	55.8403	2380	443	6	1745	483	3	441	9e-131	3847	Glycine max (Soybean) (Glycine hispida)	C6TK36	-	-	GO:0008270-zinc ion binding;	-	-
Locus_59_Transcript_2/2_Confidence_1.000_Length_2270	Putative uncharacterized protein	tr|C6TK36|C6TK36_SOYBN	60.27	58.5463	2270	443	6	1635	373	3	441	9e-131	3847	Glycine max (Soybean) (Glycine hispida)	C6TK36	-	-	GO:0008270-zinc ion binding;	-	-
Locus_60_Transcript_1/1_Confidence_1.000_Length_782	Putative uncharacterized protein	tr|A5B6E9|A5B6E9_VITVI	97.01	51.4066	782	134	0	2	403	313	446	5e-71	29760	Vitis vinifera (Grape)	A5B6E9	VITISV_009187	-	GO:0045550-geranylgeranyl reductase activity;	GO:0015995-chlorophyll biosynthetic process;GO:0015979-photosynthesis;	-
Locus_62_Transcript_1/1_Confidence_1.000_Length_2950	Tetratricopeptide repeat protein, tpr, putative	tr|B9R838|B9R838_RICCO	85.00	81.3559	2950	800	2	256	2634	1	800	0.0	3988	Ricinus communis (Castor bean)	B9R838	RCOM_1596540	-	GO:0005509-calcium ion binding;GO:0008270-zinc ion binding;	-	-
Locus_63_Transcript_1/1_Confidence_1.000_Length_850	40S ribosomal protein S24	tr|E5GBS0|E5GBS0_CUCME	98.36	43.0588	850	122	0	108	473	1	122	3e-63	412675	Cucumis melo subsp. melo	E5GBS0	-	-	GO:0000166-nucleotide binding;	-	-
Locus_65_Transcript_1/3_Confidence_0.600_Length_2103	Putative uncharacterized protein	tr|F6HF23|F6HF23_VITVI	64.19	42.2254	2103	296	2	2040	1156	122	416	7e-101	29760	Vitis vinifera (Grape)	F6HF23	VIT_01s0011g02870	-	GO:0005524-ATP binding;	GO:0071722-detoxification of arsenic-containing substance;	-
Locus_65_Transcript_2/3_Confidence_0.800_Length_5465	Putative uncharacterized protein	tr|F6HF24|F6HF24_VITVI	74.94	48.6368	5465	886	8	635	3238	19	899	0.0	29760	Vitis vinifera (Grape)	F6HF24	VIT_01s0011g02860	-	-	-	-
Locus_65_Transcript_3/3_Confidence_0.600_Length_5130	Putative uncharacterized protein	tr|F6HF24|F6HF24_VITVI	76.16	57.8947	5130	990	9	635	3550	19	1002	0.0	29760	Vitis vinifera (Grape)	F6HF24	VIT_01s0011g02860	-	-	-	-
Locus_66_Transcript_1/2_Confidence_1.000_Length_3166	Putative uncharacterized protein	tr|B9RQW5|B9RQW5_RICCO	78.48	84.5231	3166	892	4	3019	356	100	990	0.0	3988	Ricinus communis (Castor bean)	B9RQW5	RCOM_0707280	-	-	-	-
Locus_67_Transcript_1/2_Confidence_1.000_Length_1516	Light-harvesting complex II protein Lhcb2	tr|B9IAR5|B9IAR5_POPTR	95.85	52.4406	1516	265	0	238	1032	1	265	6e-143	3694	Populus trichocarpa (Western balsam poplar) (Populus balsamifera subsp. trichocarpa)	B9IAR5	Lhcb2-1 POPTRDRAFT_664872	-	-	GO:0009765-photosynthesis, light harvesting;	-
Locus_68_Transcript_1/1_Confidence_1.000_Length_781	NAD-dependent epimerase/dehydratase	tr|A2Q3X3|A2Q3X3_MEDTR	62.69	74.1357	781	193	2	205	780	1	192	2e-62	3880	Medicago truncatula (Barrel medic) (Medicago tribuloides)	A2Q3X3	MtrDRAFT_AC155890g43v2	-	GO:0003824-catalytic activity;GO:0050662-coenzyme binding;GO:0000166-nucleotide binding;	GO:0044237-cellular metabolic process;	-
Locus_69_Transcript_1/4_Confidence_0.625_Length_1131	Predicted protein	tr|B9N466|B9N466_POPTR	74.66	58.6207	1131	221	1	955	293	1	183	2e-88	3694	Populus trichocarpa (Western balsam poplar) (Populus balsamifera subsp. trichocarpa)	B9N466	POPTRDRAFT_744441	-	-	-	GO:0016021-integral to membrane;
Locus_69_Transcript_4/4_Confidence_0.625_Length_1017	Predicted protein	tr|B9N466|B9N466_POPTR	90.16	53.9823	1017	183	0	841	293	1	183	4e-94	3694	Populus trichocarpa (Western balsam poplar) (Populus balsamifera subsp. trichocarpa)	B9N466	POPTRDRAFT_744441	-	-	-	GO:0016021-integral to membrane;
Locus_70_Transcript_1/3_Confidence_0.400_Length_1298	Putative uncharacterized protein	tr|G7K0E6|G7K0E6_MEDTR	49.34	52.4653	1298	227	6	939	277	52	247	1e-37	3880	Medicago truncatula (Barrel medic) (Medicago tribuloides)	G7K0E6	MTR_5g051160	-	-	-	-
Locus_70_Transcript_2/3_Confidence_0.400_Length_1498	Putative uncharacterized protein	tr|B9T1K0|B9T1K0_RICCO	69.84	63.0841	1498	315	2	1353	418	1	315	5e-119	3988	Ricinus communis (Castor bean)	B9T1K0	RCOM_0216620	-	-	-	GO:0016021-integral to membrane;
Locus_70_Transcript_3/3_Confidence_0.400_Length_980	Putative uncharacterized protein	tr|G7K0E6|G7K0E6_MEDTR	49.34	69.4898	980	227	6	939	277	52	247	7e-38	3880	Medicago truncatula (Barrel medic) (Medicago tribuloides)	G7K0E6	MTR_5g051160	-	-	-	-
Locus_71_Transcript_1/3_Confidence_0.375_Length_138	Caffeic acid O-methyltransferase 3	tr|E4W6N1|E4W6N1_GOSHI	75.56	97.8261	138	45	0	3	137	89	133	3e-14	3635	Gossypium hirsutum (Upland cotton) (Gossypium mexicanum)	E4W6N1	COMT3	-	GO:0008171-O-methyltransferase activity;GO:0046983-protein dimerization activity;	-	-
Locus_71_Transcript_2/3_Confidence_0.375_Length_254	Caffeic acid O-methyltransferase 3	tr|E4W6N1|E4W6N1_GOSHI	75.56	53.1496	254	45	0	3	137	89	133	3e-14	3635	Gossypium hirsutum (Upland cotton) (Gossypium mexicanum)	E4W6N1	COMT3	-	GO:0008171-O-methyltransferase activity;GO:0046983-protein dimerization activity;	-	-
Locus_71_Transcript_3/3_Confidence_0.750_Length_539	Caffeic acid O-methyltransferase 3	tr|E4W6N1|E4W6N1_GOSHI	74.16	99.0724	539	178	1	3	536	89	265	1e-67	3635	Gossypium hirsutum (Upland cotton) (Gossypium mexicanum)	E4W6N1	COMT3	-	GO:0008171-O-methyltransferase activity;GO:0046983-protein dimerization activity;	-	-
Locus_72_Transcript_1/1_Confidence_1.000_Length_3320	Predicted protein	tr|B9HTY4|B9HTY4_POPTR	59.71	74.4578	3320	824	13	2713	269	16	819	0.0	3694	Populus trichocarpa (Western balsam poplar) (Populus balsamifera subsp. trichocarpa)	B9HTY4	POPTRDRAFT_659779	-	GO:0005524-ATP binding;	-	-
Locus_73_Transcript_1/5_Confidence_0.167_Length_1267	Putative uncharacterized protein	tr|F6GXA3|F6GXA3_VITVI	70.62	83.82	1267	354	3	109	1161	41	391	2e-144	29760	Vitis vinifera (Grape)	F6GXA3	VIT_11s0052g01840	-	GO:0004143-diacylglycerol kinase activity;	GO:0007205-activation of protein kinase C activity by G-protein coupled receptor protein signaling pathway;	-
Locus_74_Transcript_1/4_Confidence_0.700_Length_2363	Putative uncharacterized protein	tr|E0CVN3|E0CVN3_VITVI	77.18	52.3064	2363	412	2	822	2051	143	553	0.0	29760	Vitis vinifera (Grape)	E0CVN3	VIT_10s0116g00870	-	GO:0050080-malonyl-CoA decarboxylase activity;	-	-
Locus_74_Transcript_2/4_Confidence_0.700_Length_2537	Putative uncharacterized protein	tr|E0CVN3|E0CVN3_VITVI	71.23	60.4257	2537	511	2	404	1924	6	516	0.0	29760	Vitis vinifera (Grape)	E0CVN3	VIT_10s0116g00870	-	GO:0050080-malonyl-CoA decarboxylase activity;	-	-
Locus_74_Transcript_3/4_Confidence_0.700_Length_2237	Putative uncharacterized protein	tr|E0CVN3|E0CVN3_VITVI	72.07	74.43	2237	555	6	294	1925	1	553	0.0	29760	Vitis vinifera (Grape)	E0CVN3	VIT_10s0116g00870	-	GO:0050080-malonyl-CoA decarboxylase activity;	-	-
Locus_74_Transcript_4/4_Confidence_0.700_Length_2350	Putative uncharacterized protein	tr|E0CVN3|E0CVN3_VITVI	69.76	70.0851	2350	549	3	404	2038	6	553	0.0	29760	Vitis vinifera (Grape)	E0CVN3	VIT_10s0116g00870	-	GO:0050080-malonyl-CoA decarboxylase activity;	-	-
Locus_75_Transcript_1/2_Confidence_1.000_Length_5369	Putative uncharacterized protein	tr|F6HPJ0|F6HPJ0_VITVI	75.89	76.4947	5369	1369	12	5053	986	1	1358	0.0	29760	Vitis vinifera (Grape)	F6HPJ0	VIT_01s0026g01010	-	-	-	GO:0005634-nucleus;
Locus_75_Transcript_2/2_Confidence_1.000_Length_5290	Putative uncharacterized protein	tr|F6HPJ0|F6HPJ0_VITVI	76.07	80.8129	5290	1425	12	4974	739	1	1414	0.0	29760	Vitis vinifera (Grape)	F6HPJ0	VIT_01s0026g01010	-	-	-	GO:0005634-nucleus;
Locus_76_Transcript_1/1_Confidence_1.000_Length_579	Putative uncharacterized protein	tr|D7TTK2|D7TTK2_VITVI	100.00	40.4145	579	78	0	579	346	22	99	2e-39	29760	Vitis vinifera (Grape)	D7TTK2	VIT_02s0012g00100	-	-	-	-
Locus_79_Transcript_1/1_Confidence_1.000_Length_959	Translationally controlled tumor protein	tr|A9LC95|A9LC95_9ROSI	84.18	49.4265	959	158	0	326	799	1	158	1e-55	180498	Jatropha curcas	A9LC95	TCTP	-	-	-	-
Locus_81_Transcript_1/1_Confidence_1.000_Length_3475	Putative uncharacterized protein	tr|F6GWW2|F6GWW2_VITVI	68.36	91.6835	3475	1062	7	114	3278	1	1058	0.0	29760	Vitis vinifera (Grape)	F6GWW2	VIT_04s0023g01830	-	-	-	-
Locus_82_Transcript_1/1_Confidence_1.000_Length_662	CASP-like protein POPTRDRAFT_553757	sp|B9GXD6|CSPLO_POPTR	70.31	58.006	662	128	0	660	277	93	220	2e-33	3694	Populus trichocarpa (Western balsam poplar) (Populus balsamifera subsp. trichocarpa)	B9GXD6	POPTRDRAFT_553757	-	-	-	GO:0016021-integral to membrane;
Locus_83_Transcript_1/2_Confidence_1.000_Length_1766	Putative uncharacterized protein	tr|D7TMG9|D7TMG9_VITVI	79.86	74.2356	1766	437	1	1765	455	157	592	0.0	29760	Vitis vinifera (Grape)	D7TMG9	VIT_13s0019g03380	-	-	-	-
Locus_83_Transcript_2/2_Confidence_1.000_Length_1927	Putative uncharacterized protein	tr|D7TMG9|D7TMG9_VITVI	79.44	66.6321	1927	428	1	1738	455	166	592	0.0	29760	Vitis vinifera (Grape)	D7TMG9	VIT_13s0019g03380	-	-	-	-
Locus_84_Transcript_1/3_Confidence_0.714_Length_1013	Geranylgeranyl diphosphate synthase	tr|D6BCR2|D6BCR2_CORAV	89.68	74.6298	1013	252	0	1011	256	122	373	6e-106	13451	Corylus avellana (European hazel) (Corylus maxima)	D6BCR2	GGPPS	-	GO:0016740-transferase activity;	-	-
Locus_84_Transcript_2/3_Confidence_0.429_Length_804	Geranylgeranyl-diphosphate synthase	tr|D6Q1T4|D6Q1T4_MEDSA	87.04	60.4478	804	162	0	803	318	209	370	1e-62	3879	Medicago sativa (Alfalfa)	D6Q1T4	GGPPS	-	GO:0016740-transferase activity;	-	-
Locus_84_Transcript_3/3_Confidence_0.714_Length_1075	Geranylgeranyl diphosphate synthase	tr|D6BCR2|D6BCR2_CORAV	89.68	70.3256	1075	252	0	1073	318	122	373	6e-106	13451	Corylus avellana (European hazel) (Corylus maxima)	D6BCR2	GGPPS	-	GO:0016740-transferase activity;	-	-
Locus_88_Transcript_1/4_Confidence_0.750_Length_1479	Netting associated peroxidase	tr|Q6UBM4|Q6UBM4_CUCME	85.20	56.1866	1479	277	2	1097	285	69	345	2e-151	3656	Cucumis melo (Muskmelon)	Q6UBM4	-	-	GO:0020037-heme binding;	GO:0006979-response to oxidative stress;	-
Locus_88_Transcript_2/4_Confidence_0.750_Length_1509	Netting associated peroxidase	tr|Q6UBM4|Q6UBM4_CUCME	84.21	41.5507	1509	209	2	893	285	137	345	2e-149	3656	Cucumis melo (Muskmelon)	Q6UBM4	-	-	GO:0020037-heme binding;	GO:0006979-response to oxidative stress;	-
Locus_88_Transcript_4/4_Confidence_0.750_Length_1405	Netting associated peroxidase	tr|Q6UBM4|Q6UBM4_CUCME	85.62	68.3274	1405	320	2	1226	285	26	345	4e-155	3656	Cucumis melo (Muskmelon)	Q6UBM4	-	-	GO:0020037-heme binding;	GO:0006979-response to oxidative stress;	-
Locus_90_Transcript_1/2_Confidence_1.000_Length_1975	Cytochrome c oxidase subunit 1	tr|D5I398|D5I398_CITLA	100.00	79.443	1975	523	0	1615	47	5	527	0.0	3654	Citrullus lanatus (Watermelon) (Citrullus vulgaris)	D5I398	cox1	Energy metabolism; oxidative phosphorylation.	GO:0005507-copper ion binding;GO:0004129-cytochrome-c oxidase activity;GO:0020037-heme binding;	GO:0009060-aerobic respiration;GO:0022900-electron transport chain;	GO:0016021-integral to membrane;GO:0005743-mitochondrial inner membrane;GO:0070469-respiratory chain;
Locus_90_Transcript_2/2_Confidence_1.000_Length_2073	Cytochrome c oxidase subunit 1	tr|D5I398|D5I398_CITLA	94.07	75.6874	2073	523	0	1615	47	5	527	0.0	3654	Citrullus lanatus (Watermelon) (Citrullus vulgaris)	D5I398	cox1	Energy metabolism; oxidative phosphorylation.	GO:0005507-copper ion binding;GO:0004129-cytochrome-c oxidase activity;GO:0020037-heme binding;	GO:0009060-aerobic respiration;GO:0022900-electron transport chain;	GO:0016021-integral to membrane;GO:0005743-mitochondrial inner membrane;GO:0070469-respiratory chain;
Locus_91_Transcript_1/3_Confidence_0.600_Length_2143	Serine carboxypeptidase, putative	tr|B9STT3|B9STT3_RICCO	79.03	60.7559	2143	434	3	2142	844	39	469	0.0	3988	Ricinus communis (Castor bean)	B9STT3	RCOM_0623820	-	GO:0004185-serine-type carboxypeptidase activity;	GO:0006508-proteolysis;	-
Locus_91_Transcript_2/3_Confidence_0.400_Length_1264	Serine carboxypeptidase, putative	tr|B9STT3|B9STT3_RICCO	78.06	83.307	1264	351	3	1263	214	39	386	6e-167	3988	Ricinus communis (Castor bean)	B9STT3	RCOM_0623820	-	GO:0004185-serine-type carboxypeptidase activity;	GO:0006508-proteolysis;	-
Locus_91_Transcript_3/3_Confidence_0.600_Length_2060	Serine carboxypeptidase, putative	tr|B9STT3|B9STT3_RICCO	79.03	63.2039	2060	434	3	2059	761	39	469	0.0	3988	Ricinus communis (Castor bean)	B9STT3	RCOM_0623820	-	GO:0004185-serine-type carboxypeptidase activity;	GO:0006508-proteolysis;	-
Locus_92_Transcript_1/4_Confidence_0.667_Length_1644	Endoplasmic reticulum-Golgi intermediate compartment protein, putative	tr|B9RJH7|B9RJH7_RICCO	72.47	70.2555	1644	385	0	214	1368	1	385	2e-174	3988	Ricinus communis (Castor bean)	B9RJH7	RCOM_1034540	-	-	-	-
Locus_92_Transcript_2/4_Confidence_0.667_Length_951	Endoplasmic reticulum-Golgi intermediate compartment protein, putative	tr|B9RJH7|B9RJH7_RICCO	66.43	44.164	951	140	0	153	572	246	385	6e-55	3988	Ricinus communis (Castor bean)	B9RJH7	RCOM_1034540	-	-	-	-
Locus_92_Transcript_4/4_Confidence_0.667_Length_1747	Endoplasmic reticulum-Golgi intermediate compartment protein, putative	tr|B9RJH7|B9RJH7_RICCO	72.47	66.1133	1747	385	0	214	1368	1	385	2e-174	3988	Ricinus communis (Castor bean)	B9RJH7	RCOM_1034540	-	-	-	-
Locus_93_Transcript_1/2_Confidence_1.000_Length_2964	BRASSINOSTEROID INSENSITIVE 1-associated receptor kinase 1, putative	tr|B9T3S1|B9T3S1_RICCO	84.07	52.7328	2964	521	1	333	1895	1	519	0.0	3988	Ricinus communis (Castor bean)	B9T3S1	RCOM_0446840	-	GO:0032440-2-alkenal reductase [NAD(P)] activity;GO:0005524-ATP binding;	-	GO:0016021-integral to membrane;
Locus_93_Transcript_2/2_Confidence_1.000_Length_2501	BRASSINOSTEROID INSENSITIVE 1-associated receptor kinase 1, putative	tr|B9T3S1|B9T3S1_RICCO	83.57	75.2099	2501	627	2	333	2213	1	624	0.0	3988	Ricinus communis (Castor bean)	B9T3S1	RCOM_0446840	-	GO:0032440-2-alkenal reductase [NAD(P)] activity;GO:0005524-ATP binding;	-	GO:0016021-integral to membrane;
Locus_94_Transcript_1/7_Confidence_0.438_Length_2076	Nucleobase-ascorbate transporter 6	sp|Q27GI3|NAT6_ARATH	86.09	76.8786	2076	532	1	1969	380	1	532	0.0	3702	Arabidopsis thaliana (Mouse-ear cress)	Q27GI3	NAT6 At5g62890 MQB2.190 MQB2.21	-	-	GO:0055085-transmembrane transport;	GO:0005618-cell wall;GO:0016021-integral to membrane;GO:0009506-plasmodesma;GO:0005773-vacuole;
Locus_94_Transcript_2/7_Confidence_0.438_Length_2077	Nucleobase-ascorbate transporter 6	sp|Q27GI3|NAT6_ARATH	86.09	76.8416	2077	532	1	1969	380	1	532	0.0	3702	Arabidopsis thaliana (Mouse-ear cress)	Q27GI3	NAT6 At5g62890 MQB2.190 MQB2.21	-	-	GO:0055085-transmembrane transport;	GO:0005618-cell wall;GO:0016021-integral to membrane;GO:0009506-plasmodesma;GO:0005773-vacuole;
Locus_94_Transcript_3/7_Confidence_0.688_Length_2494	Nucleobase-ascorbate transporter 6	sp|Q27GI3|NAT6_ARATH	78.97	69.7674	2494	580	2	2113	380	1	532	0.0	3702	Arabidopsis thaliana (Mouse-ear cress)	Q27GI3	NAT6 At5g62890 MQB2.190 MQB2.21	-	-	GO:0055085-transmembrane transport;	GO:0005618-cell wall;GO:0016021-integral to membrane;GO:0009506-plasmodesma;GO:0005773-vacuole;
Locus_94_Transcript_4/7_Confidence_0.625_Length_2439	Nucleobase-ascorbate transporter 6	sp|Q27GI3|NAT6_ARATH	84.77	50.0615	2439	407	1	2058	844	1	407	0.0	3702	Arabidopsis thaliana (Mouse-ear cress)	Q27GI3	NAT6 At5g62890 MQB2.190 MQB2.21	-	-	GO:0055085-transmembrane transport;	GO:0005618-cell wall;GO:0016021-integral to membrane;GO:0009506-plasmodesma;GO:0005773-vacuole;
Locus_94_Transcript_6/7_Confidence_0.500_Length_2602	Nucleobase-ascorbate transporter 6	sp|Q27GI3|NAT6_ARATH	86.09	61.3374	2602	532	1	1969	380	1	532	0.0	3702	Arabidopsis thaliana (Mouse-ear cress)	Q27GI3	NAT6 At5g62890 MQB2.190 MQB2.21	-	-	GO:0055085-transmembrane transport;	GO:0005618-cell wall;GO:0016021-integral to membrane;GO:0009506-plasmodesma;GO:0005773-vacuole;
Locus_94_Transcript_7/7_Confidence_0.625_Length_2350	Nucleobase-ascorbate transporter 6	sp|Q27GI3|NAT6_ARATH	86.09	67.9149	2350	532	1	1969	380	1	532	0.0	3702	Arabidopsis thaliana (Mouse-ear cress)	Q27GI3	NAT6 At5g62890 MQB2.190 MQB2.21	-	-	GO:0055085-transmembrane transport;	GO:0005618-cell wall;GO:0016021-integral to membrane;GO:0009506-plasmodesma;GO:0005773-vacuole;
Locus_95_Transcript_2/2_Confidence_1.000_Length_1057	Superoxide dismutase [Mn], mitochondrial	sp|P35017|SODM_HEVBR	80.95	65.5629	1057	231	1	147	836	1	231	2e-106	3981	Hevea brasiliensis (Para rubber tree) (Siphonia brasiliensis)	P35017	SODA	-	GO:0046872-metal ion binding;	GO:0006801-superoxide metabolic process;	-
Locus_96_Transcript_1/4_Confidence_0.625_Length_2114	Putative uncharacterized protein	tr|E0CTG3|E0CTG3_VITVI	64.26	78.6187	2114	554	2	116	1708	1	552	0.0	29760	Vitis vinifera (Grape)	E0CTG3	VIT_12s0028g03360	-	GO:0005524-ATP binding;	-	-
Locus_96_Transcript_3/4_Confidence_0.250_Length_952	Putative uncharacterized protein	tr|E0CTG3|E0CTG3_VITVI	72.97	46.6387	952	148	0	103	546	405	552	2e-62	29760	Vitis vinifera (Grape)	E0CTG3	VIT_12s0028g03360	-	GO:0005524-ATP binding;	-	-
Locus_96_Transcript_4/4_Confidence_0.625_Length_2111	Putative uncharacterized protein	tr|E0CTG3|E0CTG3_VITVI	64.26	78.7305	2111	554	2	113	1705	1	552	0.0	29760	Vitis vinifera (Grape)	E0CTG3	VIT_12s0028g03360	-	GO:0005524-ATP binding;	-	-
Locus_97_Transcript_1/1_Confidence_1.000_Length_805	Putative uncharacterized protein	tr|F6HST2|F6HST2_VITVI	59.51	76.3975	805	205	3	800	186	10	210	4e-43	29760	Vitis vinifera (Grape)	F6HST2	VIT_07s0129g00130	-	-	-	-
Locus_98_Transcript_1/1_Confidence_1.000_Length_2316	Putative uncharacterized protein	tr|F6HNV2|F6HNV2_VITVI	85.88	55.9585	2316	432	2	261	1556	8	436	0.0	29760	Vitis vinifera (Grape)	F6HNV2	VIT_13s0019g02050	-	GO:0005524-ATP binding;	-	-
Locus_100_Transcript_2/5_Confidence_0.600_Length_820	Putative uncharacterized protein p69RF (Fragment)	tr|Q9XH70|Q9XH70_PRUAR	52.29	95.8537	820	262	5	51	818	9	242	1e-58	36596	Prunus armeniaca (Apricot)	Q9XH70	p69RF	-	-	-	-
Locus_100_Transcript_3/5_Confidence_0.467_Length_941	Putative uncharacterized protein p69RF (Fragment)	tr|Q9XH70|Q9XH70_PRUAR	60.26	74.6015	941	234	2	256	939	9	242	6e-68	36596	Prunus armeniaca (Apricot)	Q9XH70	p69RF	-	-	-	-
Locus_100_Transcript_4/5_Confidence_0.533_Length_787	CmE8 protein	tr|Q948K9|Q948K9_CUCME	55.91	70.9022	787	186	1	229	786	4	188	2e-47	3656	Cucumis melo (Muskmelon)	Q948K9	CmE8	-	-	-	-
Locus_100_Transcript_5/5_Confidence_0.733_Length_1025	Putative uncharacterized protein p69RF (Fragment)	tr|Q9XH70|Q9XH70_PRUAR	52.29	76.6829	1025	262	5	256	1023	9	242	2e-58	36596	Prunus armeniaca (Apricot)	Q9XH70	p69RF	-	-	-	-
Locus_101_Transcript_1/3_Confidence_0.714_Length_1830	Putative uncharacterized protein	tr|C6TAZ3|C6TAZ3_SOYBN	53.72	70.4918	1830	430	6	1573	383	1	401	9e-118	3847	Glycine max (Soybean) (Glycine hispida)	C6TAZ3	-	-	GO:0003677-DNA binding;	-	GO:0005634-nucleus;
Locus_101_Transcript_2/3_Confidence_0.571_Length_2143	Putative uncharacterized protein	tr|C6TAZ3|C6TAZ3_SOYBN	57.18	53.6164	2143	383	5	1432	383	21	401	2e-114	3847	Glycine max (Soybean) (Glycine hispida)	C6TAZ3	-	-	GO:0003677-DNA binding;	-	GO:0005634-nucleus;
Locus_101_Transcript_3/3_Confidence_0.571_Length_1749	Putative uncharacterized protein	tr|C6TAZ3|C6TAZ3_SOYBN	57.32	69.1252	1749	403	5	1492	383	1	401	3e-122	3847	Glycine max (Soybean) (Glycine hispida)	C6TAZ3	-	-	GO:0003677-DNA binding;	-	GO:0005634-nucleus;
Locus_102_Transcript_1/8_Confidence_0.263_Length_163	Putative uncharacterized protein	tr|A5B4T6|A5B4T6_VITVI	58.33	88.3436	163	48	2	8	151	52	89	5e-06	29760	Vitis vinifera (Grape)	A5B4T6	VITISV_036363	-	-	-	-
Locus_102_Transcript_2/8_Confidence_0.211_Length_865	Protein binding protein, putative	tr|B9R9G5|B9R9G5_RICCO	54.59	64.1618	865	185	6	119	637	172	353	4e-37	3988	Ricinus communis (Castor bean)	B9R9G5	RCOM_1497090	-	GO:0051087-chaperone binding;	-	-
Locus_102_Transcript_4/8_Confidence_0.316_Length_2531	Putative uncharacterized protein	tr|A5BKZ8|A5BKZ8_VITVI	58.79	41.13	2531	347	6	1293	2303	1	343	4e-99	29760	Vitis vinifera (Grape)	A5BKZ8	VITISV_023247	-	GO:0051087-chaperone binding;	-	-
Locus_102_Transcript_6/8_Confidence_0.474_Length_2529	Putative uncharacterized protein	tr|A5BKZ8|A5BKZ8_VITVI	58.79	41.1625	2529	347	6	1291	2301	1	343	4e-99	29760	Vitis vinifera (Grape)	A5BKZ8	VITISV_023247	-	GO:0051087-chaperone binding;	-	-
Locus_103_Transcript_1/2_Confidence_1.000_Length_1139	Proteasome subunit beta type	tr|B9SPS6|B9SPS6_RICCO	91.34	60.8428	1139	231	0	986	294	1	231	1e-116	3988	Ricinus communis (Castor bean)	B9SPS6	RCOM_0205360	-	GO:0004298-threonine-type endopeptidase activity;	GO:0051603-proteolysis involved in cellular protein catabolic process;	GO:0005737-cytoplasm;GO:0005634-nucleus;
Locus_104_Transcript_1/2_Confidence_1.000_Length_1277	Putative uncharacterized protein	tr|F6I015|F6I015_VITVI	71.07	65.7792	1277	280	2	159	998	1	273	3e-103	29760	Vitis vinifera (Grape)	F6I015	VIT_07s0005g06420	-	-	-	-
Locus_106_Transcript_1/5_Confidence_0.667_Length_3015	Cullin-1, putative	tr|B9RT30|B9RT30_RICCO	95.02	73.9303	3015	743	0	2712	484	2	744	0.0	3988	Ricinus communis (Castor bean)	B9RT30	RCOM_0680540	-	GO:0031625-ubiquitin protein ligase binding;	GO:0006511-ubiquitin-dependent protein catabolic process;	GO:0031461-cullin-RING ubiquitin ligase complex;
Locus_106_Transcript_2/5_Confidence_0.667_Length_3142	Cullin-1, putative	tr|B9RT30|B9RT30_RICCO	95.07	67.7912	3142	710	0	2801	672	2	711	0.0	3988	Ricinus communis (Castor bean)	B9RT30	RCOM_0680540	-	GO:0031625-ubiquitin protein ligase binding;	GO:0006511-ubiquitin-dependent protein catabolic process;	GO:0031461-cullin-RING ubiquitin ligase complex;
Locus_106_Transcript_3/5_Confidence_0.500_Length_1366	Predicted protein	tr|B9N515|B9N515_POPTR	95.73	72.0351	1366	328	0	1022	39	3	330	0.0	3694	Populus trichocarpa (Western balsam poplar) (Populus balsamifera subsp. trichocarpa)	B9N515	POPTRDRAFT_828007	-	GO:0031625-ubiquitin protein ligase binding;	GO:0006511-ubiquitin-dependent protein catabolic process;	GO:0031461-cullin-RING ubiquitin ligase complex;
Locus_106_Transcript_4/5_Confidence_0.500_Length_2907	Cullin-1, putative	tr|B9RT30|B9RT30_RICCO	95.02	76.677	2907	743	0	2712	484	2	744	0.0	3988	Ricinus communis (Castor bean)	B9RT30	RCOM_0680540	-	GO:0031625-ubiquitin protein ligase binding;	GO:0006511-ubiquitin-dependent protein catabolic process;	GO:0031461-cullin-RING ubiquitin ligase complex;
Locus_106_Transcript_5/5_Confidence_0.667_Length_3053	Cullin-1, putative	tr|B9RT30|B9RT30_RICCO	95.02	73.0102	3053	743	0	2712	484	2	744	0.0	3988	Ricinus communis (Castor bean)	B9RT30	RCOM_0680540	-	GO:0031625-ubiquitin protein ligase binding;	GO:0006511-ubiquitin-dependent protein catabolic process;	GO:0031461-cullin-RING ubiquitin ligase complex;
Locus_108_Transcript_1/1_Confidence_1.000_Length_1180	Membrane associated ring finger 1,8, putative	tr|B9S8W6|B9S8W6_RICCO	79.84	63.0508	1180	248	2	1177	452	25	272	1e-88	3988	Ricinus communis (Castor bean)	B9S8W6	RCOM_0836410	-	GO:0008270-zinc ion binding;	-	-
Locus_109_Transcript_1/1_Confidence_1.000_Length_1381	Putative uncharacterized protein	tr|C6TCH2|C6TCH2_SOYBN	84.39	58.4359	1381	269	0	1146	340	1	269	1e-121	3847	Glycine max (Soybean) (Glycine hispida)	C6TCH2	-	-	GO:0005488-binding;	GO:0006886-intracellular protein transport;	-
Locus_110_Transcript_1/4_Confidence_0.571_Length_1939	Putative uncharacterized protein	tr|F6I0I5|F6I0I5_VITVI	99.21	58.6385	1939	379	0	1893	757	82	460	0.0	29760	Vitis vinifera (Grape)	F6I0I5	VIT_04s0044g00580	-	GO:0005524-ATP binding;	-	GO:0005737-cytoplasm;GO:0005856-cytoskeleton;
Locus_110_Transcript_2/4_Confidence_0.429_Length_2022	Putative uncharacterized protein	tr|F6I0I5|F6I0I5_VITVI	99.21	56.2315	2022	379	0	1893	757	82	460	0.0	29760	Vitis vinifera (Grape)	F6I0I5	VIT_04s0044g00580	-	GO:0005524-ATP binding;	-	GO:0005737-cytoplasm;GO:0005856-cytoskeleton;
Locus_110_Transcript_4/4_Confidence_0.429_Length_1982	Putative uncharacterized protein	tr|F6I0I5|F6I0I5_VITVI	99.21	57.3663	1982	379	0	1893	757	82	460	0.0	29760	Vitis vinifera (Grape)	F6I0I5	VIT_04s0044g00580	-	GO:0005524-ATP binding;	-	GO:0005737-cytoplasm;GO:0005856-cytoskeleton;
Locus_111_Transcript_1/3_Confidence_0.600_Length_3029	Cellulose synthase A1	tr|F1BWZ9|F1BWZ9_GOSHI	90.27	81.413	3029	822	1	2687	222	159	974	0.0	3635	Gossypium hirsutum (Upland cotton) (Gossypium mexicanum)	F1BWZ9	CelA1	-	GO:0016760-cellulose synthase (UDP-forming) activity;	GO:0007047-cellular cell wall organization;	GO:0016021-integral to membrane;
Locus_111_Transcript_2/3_Confidence_0.400_Length_1137	Cellulose synthase	tr|F6KQG0|F6KQG0_POPTO	91.28	51.4512	1137	195	0	806	222	784	978	3e-94	118781	Populus tomentosa (Chinese white poplar)	F6KQG0	CesA18	-	GO:0016760-cellulose synthase (UDP-forming) activity;	GO:0007047-cellular cell wall organization;	GO:0016021-integral to membrane;
Locus_111_Transcript_3/3_Confidence_0.600_Length_3327	Cellulose synthase A1	tr|F1BWZ9|F1BWZ9_GOSHI	85.98	88.7286	3327	984	4	3170	222	1	974	0.0	3635	Gossypium hirsutum (Upland cotton) (Gossypium mexicanum)	F1BWZ9	CelA1	-	GO:0016760-cellulose synthase (UDP-forming) activity;	GO:0007047-cellular cell wall organization;	GO:0016021-integral to membrane;
Locus_112_Transcript_1/5_Confidence_0.364_Length_422	Putative uncharacterized protein	tr|A5BYY8|A5BYY8_VITVI	84.16	71.8009	422	101	1	394	92	102	197	6e-44	29760	Vitis vinifera (Grape)	A5BYY8	VITISV_038426	-	-	-	-
Locus_112_Transcript_3/5_Confidence_0.545_Length_1141	Putative uncharacterized protein	tr|D7TS42|D7TS42_VITVI	88.89	68.624	1141	261	0	1141	359	197	457	3e-137	29760	Vitis vinifera (Grape)	D7TS42	VIT_05s0051g00070	-	-	-	-
Locus_112_Transcript_5/5_Confidence_0.636_Length_1175	Putative uncharacterized protein	tr|D7TS42|D7TS42_VITVI	84.41	67.1489	1175	263	1	1147	359	200	457	4e-129	29760	Vitis vinifera (Grape)	D7TS42	VIT_05s0051g00070	-	-	-	-
Locus_113_Transcript_1/2_Confidence_1.000_Length_1177	Pollen-specific protein SF3, putative	tr|B9RB75|B9RB75_RICCO	85.96	45.3696	1177	178	0	914	381	4	181	1e-93	3988	Ricinus communis (Castor bean)	B9RB75	RCOM_1511990	-	GO:0008270-zinc ion binding;	-	-
Locus_114_Transcript_1/1_Confidence_1.000_Length_817	60S ribosomal protein L27A	tr|B6VC54|B6VC54_VERFO	95.21	53.6108	817	146	0	743	306	1	146	3e-81	73154	Vernicia fordii (Tung) (Aleurites fordii)	B6VC54	RPL27A	-	-	-	-
Locus_115_Transcript_1/2_Confidence_1.000_Length_1870	Putative uncharacterized protein	tr|D7TNC2|D7TNC2_VITVI	71.36	64.9733	1870	405	4	210	1400	1	404	4e-161	29760	Vitis vinifera (Grape)	D7TNC2	VIT_01s0026g01880	-	GO:0005524-ATP binding;	-	-
Locus_117_Transcript_1/1_Confidence_1.000_Length_168	Xyloglucan endotransglycosylase/hydrolase	tr|B7SCZ7|B7SCZ7_GOSRA	78.57	50	168	28	0	85	2	56	83	4e-06	29730	Gossypium raimondii (New World cotton)	B7SCZ7	-	-	GO:0016762-xyloglucan:xyloglucosyl transferase activity;	GO:0006073-cellular glucan metabolic process;	GO:0048046-apoplast;GO:0005618-cell wall;
Locus_118_Transcript_1/1_Confidence_1.000_Length_1930	Predicted protein	tr|B9HZE4|B9HZE4_POPTR	87.48	79.4301	1930	511	0	3	1535	58	568	0.0	3694	Populus trichocarpa (Western balsam poplar) (Populus balsamifera subsp. trichocarpa)	B9HZE4	POPTRDRAFT_1093153	-	GO:0003872-6-phosphofructokinase activity;GO:0005524-ATP binding;GO:0047334-diphosphate-fructose-6-phosphate 1-phosphotransferase activity;	-	GO:0005945-6-phosphofructokinase complex;
Locus_120_Transcript_1/2_Confidence_1.000_Length_1967	Putative uncharacterized protein	tr|G7KLG5|G7KLG5_MEDTR	60.35	61.1591	1967	401	5	450	1637	133	524	4e-138	3880	Medicago truncatula (Barrel medic) (Medicago tribuloides)	G7KLG5	MTR_6g052360	-	-	-	-
Locus_120_Transcript_2/2_Confidence_1.000_Length_1953	Putative uncharacterized protein	tr|G7KLG5|G7KLG5_MEDTR	55.14	82.1813	1953	535	10	49	1623	3	524	5e-143	3880	Medicago truncatula (Barrel medic) (Medicago tribuloides)	G7KLG5	MTR_6g052360	-	-	-	-
Locus_121_Transcript_1/1_Confidence_1.000_Length_3278	Putative uncharacterized protein	tr|F6HG39|F6HG39_VITVI	63.85	43.2886	3278	473	3	740	2143	1	472	4e-170	29760	Vitis vinifera (Grape)	F6HG39	VIT_01s0010g02380	-	-	-	-
Locus_123_Transcript_1/1_Confidence_1.000_Length_2511	Non-cell-autonomous heat shock cognate protein 70	tr|Q8GSN3|Q8GSN3_CUCMA	97.73	73.8351	2511	618	0	2331	478	1	618	0.0	3661	Cucurbita maxima (Pumpkin) (Winter squash)	Q8GSN3	Hsc70-1	-	GO:0005524-ATP binding;	GO:0006950-response to stress;	-
Locus_124_Transcript_1/2_Confidence_1.000_Length_2019	Enhanced disease susceptibility 1	tr|G3F1Q6|G3F1Q6_VITVI	49.25	88.7073	2019	597	11	38	1792	1	583	5e-149	29760	Vitis vinifera (Grape)	G3F1Q6	EDS1	-	GO:0004806-triglyceride lipase activity;	GO:0006629-lipid metabolic process;	-
Locus_124_Transcript_2/2_Confidence_1.000_Length_1093	EDS1-like protein, putative	tr|Q53J23|Q53J23_SOLLC	53.56	65.5993	1093	239	4	171	878	397	630	2e-63	4081	Solanum lycopersicum (Tomato) (Lycopersicon esculentum)	Q53J23	LES1_20t00001	-	GO:0004806-triglyceride lipase activity;	GO:0006629-lipid metabolic process;	-
Locus_125_Transcript_1/2_Confidence_1.000_Length_4388	Glutathione-regulated potassium-efflux system protein kefB, putative	tr|B9RDN8|B9RDN8_RICCO	73.95	85.0501	4388	1244	16	382	4023	1	1228	0.0	3988	Ricinus communis (Castor bean)	B9RDN8	RCOM_1614600	-	GO:0000166-nucleotide binding;GO:0015299-solute:hydrogen antiporter activity;	-	GO:0016021-integral to membrane;
Locus_125_Transcript_2/2_Confidence_1.000_Length_2207	Putative uncharacterized protein	tr|F6I6I5|F6I6I5_VITVI	95.22	65.3829	2207	481	0	400	1842	132	612	0.0	29760	Vitis vinifera (Grape)	F6I6I5	VIT_15s0046g03390	-	GO:0000166-nucleotide binding;GO:0015299-solute:hydrogen antiporter activity;	-	GO:0016021-integral to membrane;
Locus_126_Transcript_1/3_Confidence_0.667_Length_1987	Signal recognition particle protein, putative	tr|B9SWF9|B9SWF9_RICCO	92.86	50.7297	1987	336	1	1940	936	237	572	2e-166	3988	Ricinus communis (Castor bean)	B9SWF9	RCOM_0292970	-	GO:0008312-7S RNA binding;GO:0005525-GTP binding;GO:0017111-nucleoside-triphosphatase activity;	GO:0006614-SRP-dependent cotranslational protein targeting to membrane;	GO:0048500-signal recognition particle;
Locus_126_Transcript_2/3_Confidence_0.667_Length_1349	Signal recognition particle protein, putative	tr|B9SWF9|B9SWF9_RICCO	93.10	77.3907	1349	348	1	1348	308	225	572	9e-172	3988	Ricinus communis (Castor bean)	B9SWF9	RCOM_0292970	-	GO:0008312-7S RNA binding;GO:0005525-GTP binding;GO:0017111-nucleoside-triphosphatase activity;	GO:0006614-SRP-dependent cotranslational protein targeting to membrane;	GO:0048500-signal recognition particle;
Locus_126_Transcript_3/3_Confidence_0.667_Length_1977	Signal recognition particle protein, putative	tr|B9SWF9|B9SWF9_RICCO	93.10	52.8073	1977	348	1	1976	936	225	572	1e-171	3988	Ricinus communis (Castor bean)	B9SWF9	RCOM_0292970	-	GO:0008312-7S RNA binding;GO:0005525-GTP binding;GO:0017111-nucleoside-triphosphatase activity;	GO:0006614-SRP-dependent cotranslational protein targeting to membrane;	GO:0048500-signal recognition particle;
Locus_128_Transcript_2/2_Confidence_1.000_Length_367	Hop-interacting protein THI141	tr|G8Z288|G8Z288_SOLLC	77.05	49.8638	367	61	1	247	74	8	68	3e-20	4081	Solanum lycopersicum (Tomato) (Lycopersicon esculentum)	G8Z288	-	-	-	-	-
Locus_129_Transcript_1/3_Confidence_0.600_Length_675	Putative uncharacterized protein	tr|G7JEA6|G7JEA6_MEDTR	78.65	39.5556	675	89	0	646	380	63	151	2e-32	3880	Medicago truncatula (Barrel medic) (Medicago tribuloides)	G7JEA6	MTR_4g129320	-	-	-	-
Locus_129_Transcript_2/3_Confidence_0.600_Length_455	Putative uncharacterized protein	tr|G7JEA5|G7JEA5_MEDTR	83.33	55.3846	455	84	0	453	202	46	129	7e-33	3880	Medicago truncatula (Barrel medic) (Medicago tribuloides)	G7JEA5	MTR_4g129320	-	-	-	-
Locus_129_Transcript_3/3_Confidence_0.600_Length_675	Putative uncharacterized protein	tr|G7JEA5|G7JEA5_MEDTR	79.59	43.5556	675	98	0	673	380	46	143	5e-38	3880	Medicago truncatula (Barrel medic) (Medicago tribuloides)	G7JEA5	MTR_4g129320	-	-	-	-
Locus_130_Transcript_1/2_Confidence_1.000_Length_2497	Putative uncharacterized protein	tr|B9RBZ9|B9RBZ9_RICCO	62.78	81.3376	2497	677	9	2347	356	41	711	0.0	3988	Ricinus communis (Castor bean)	B9RBZ9	RCOM_1682960	-	-	-	-
Locus_130_Transcript_2/2_Confidence_1.000_Length_2134	Putative uncharacterized protein	tr|B9RBZ9|B9RBZ9_RICCO	62.44	88.7067	2134	631	9	1984	131	41	665	0.0	3988	Ricinus communis (Castor bean)	B9RBZ9	RCOM_1682960	-	-	-	-
Locus_131_Transcript_1/4_Confidence_0.700_Length_1913	Protochlorophyllide reductase, chloroplastic	sp|Q41249|PORA_CUCSA	82.98	67.2765	1913	429	2	1913	627	6	398	0.0	3659	Cucumis sativus (Cucumber)	Q41249	PORA NPR	Porphyrin biosynthesis; chlorophyll biosynthesis.	GO:0000166-nucleotide binding;GO:0016630-protochlorophyllide reductase activity;	GO:0015995-chlorophyll biosynthetic process;GO:0015979-photosynthesis;	GO:0009507-chloroplast;
Locus_131_Transcript_3/4_Confidence_0.700_Length_2080	Predicted protein	tr|B9N1K1|B9N1K1_POPTR	88.35	50.7692	2080	352	0	1682	627	48	399	6e-175	3694	Populus trichocarpa (Western balsam poplar) (Populus balsamifera subsp. trichocarpa)	B9N1K1	POPTRDRAFT_827624	-	GO:0000166-nucleotide binding;GO:0016630-protochlorophyllide reductase activity;	-	-
Locus_131_Transcript_4/4_Confidence_0.700_Length_1949	Protochlorophyllide reductase, chloroplastic	sp|Q41249|PORA_CUCSA	90.48	61.4161	1949	399	1	1823	627	1	398	0.0	3659	Cucumis sativus (Cucumber)	Q41249	PORA NPR	Porphyrin biosynthesis; chlorophyll biosynthesis.	GO:0000166-nucleotide binding;GO:0016630-protochlorophyllide reductase activity;	GO:0015995-chlorophyll biosynthetic process;GO:0015979-photosynthesis;	GO:0009507-chloroplast;
Locus_132_Transcript_1/1_Confidence_1.000_Length_728	F21J9.14	tr|Q9FYL5|Q9FYL5_ARATH	76.86	49.8626	728	121	0	363	1	31	151	1e-52	3702	Arabidopsis thaliana (Mouse-ear cress)	Q9FYL5	At1g24480 AT1G24480	-	-	-	-
Locus_133_Transcript_1/1_Confidence_1.000_Length_318	Putative uncharacterized protein	tr|B9RKG9|B9RKG9_RICCO	84.09	41.5094	318	44	0	3	134	335	378	5e-14	3988	Ricinus communis (Castor bean)	B9RKG9	RCOM_1049360	-	-	-	-
Locus_134_Transcript_1/1_Confidence_1.000_Length_1491	Putative uncharacterized protein	tr|D7TNF2|D7TNF2_VITVI	67.42	62.3742	1491	310	2	364	1293	1	306	2e-82	29760	Vitis vinifera (Grape)	D7TNF2	VIT_01s0026g01540	-	-	-	-
Locus_135_Transcript_1/4_Confidence_0.500_Length_411	GroES-like protein (Fragment)	tr|B4UW54|B4UW54_ARAHY	68.33	43.7956	411	60	2	265	86	1	57	2e-12	3818	Arachis hypogaea (Peanut)	B4UW54	-	-	GO:0005524-ATP binding;	-	GO:0005737-cytoplasm;
Locus_135_Transcript_2/4_Confidence_0.500_Length_1342	Putative uncharacterized protein	tr|C6TNA3|C6TNA3_SOYBN	78.43	57.0045	1342	255	2	1118	354	1	253	7e-108	3847	Glycine max (Soybean) (Glycine hispida)	C6TNA3	-	-	GO:0005524-ATP binding;	-	GO:0005737-cytoplasm;
Locus_135_Transcript_3/4_Confidence_0.333_Length_1213	Putative uncharacterized protein	tr|C6TNA3|C6TNA3_SOYBN	84.62	51.4427	1213	208	0	977	354	46	253	1e-96	3847	Glycine max (Soybean) (Glycine hispida)	C6TNA3	-	-	GO:0005524-ATP binding;	-	GO:0005737-cytoplasm;
Locus_135_Transcript_4/4_Confidence_0.500_Length_1264	Putative uncharacterized protein	tr|C6TNA3|C6TNA3_SOYBN	78.43	60.5222	1264	255	2	1118	354	1	253	7e-108	3847	Glycine max (Soybean) (Glycine hispida)	C6TNA3	-	-	GO:0005524-ATP binding;	-	GO:0005737-cytoplasm;
Locus_136_Transcript_1/1_Confidence_1.000_Length_2113	Asparagine synthetase	tr|A9PGC8|A9PGC8_POPTR	88.85	82.7733	2113	583	0	1925	177	1	583	0.0	3694	Populus trichocarpa (Western balsam poplar) (Populus balsamifera subsp. trichocarpa)	A9PGC8	-	-	GO:0004066-asparagine synthase (glutamine-hydrolyzing) activity;	GO:0006529-asparagine biosynthetic process;	-
Locus_137_Transcript_1/5_Confidence_0.600_Length_1017	Putative uncharacterized protein	tr|D7TQG4|D7TQG4_VITVI	88.43	63.7168	1017	216	1	968	330	1	216	3e-109	29760	Vitis vinifera (Grape)	D7TQG4	VIT_08s0040g02470	-	GO:0004427-inorganic diphosphatase activity;GO:0000287-magnesium ion binding;	GO:0006796-phosphate-containing compound metabolic process;	GO:0005737-cytoplasm;
Locus_137_Transcript_2/5_Confidence_0.700_Length_1213	Putative uncharacterized protein	tr|D7TQG4|D7TQG4_VITVI	88.18	50.2061	1213	203	1	1164	565	1	203	3e-102	29760	Vitis vinifera (Grape)	D7TQG4	VIT_08s0040g02470	-	GO:0004427-inorganic diphosphatase activity;GO:0000287-magnesium ion binding;	GO:0006796-phosphate-containing compound metabolic process;	GO:0005737-cytoplasm;
Locus_137_Transcript_3/5_Confidence_0.600_Length_1117	Putative uncharacterized protein	tr|D7TQG4|D7TQG4_VITVI	89.14	47.0009	1117	175	1	1068	553	1	175	5e-103	29760	Vitis vinifera (Grape)	D7TQG4	VIT_08s0040g02470	-	GO:0004427-inorganic diphosphatase activity;GO:0000287-magnesium ion binding;	GO:0006796-phosphate-containing compound metabolic process;	GO:0005737-cytoplasm;
Locus_137_Transcript_5/5_Confidence_0.600_Length_1017	Putative uncharacterized protein	tr|D7TQG4|D7TQG4_VITVI	88.43	63.7168	1017	216	1	968	330	1	216	3e-109	29760	Vitis vinifera (Grape)	D7TQG4	VIT_08s0040g02470	-	GO:0004427-inorganic diphosphatase activity;GO:0000287-magnesium ion binding;	GO:0006796-phosphate-containing compound metabolic process;	GO:0005737-cytoplasm;
Locus_138_Transcript_1/2_Confidence_1.000_Length_4917	Putative uncharacterized protein	tr|D7TTH5|D7TTH5_VITVI	93.87	69.6766	4917	1142	2	67	3489	92	1232	0.0	29760	Vitis vinifera (Grape)	D7TTH5	VIT_02s0012g00480	-	GO:0005524-ATP binding;GO:0003677-DNA binding;GO:0004386-helicase activity;GO:0008270-zinc ion binding;	GO:0000184-nuclear-transcribed mRNA catabolic process, nonsense-mediated decay;	GO:0005737-cytoplasm;
Locus_138_Transcript_2/2_Confidence_1.000_Length_2784	Putative uncharacterized protein	tr|D7TTH5|D7TTH5_VITVI	86.05	40.9483	2784	380	2	220	1356	854	1232	7e-175	29760	Vitis vinifera (Grape)	D7TTH5	VIT_02s0012g00480	-	GO:0005524-ATP binding;GO:0003677-DNA binding;GO:0004386-helicase activity;GO:0008270-zinc ion binding;	GO:0000184-nuclear-transcribed mRNA catabolic process, nonsense-mediated decay;	GO:0005737-cytoplasm;
Locus_139_Transcript_1/1_Confidence_1.000_Length_1932	Putative uncharacterized protein	tr|F6HY02|F6HY02_VITVI	62.63	61.4907	1932	396	5	535	1716	31	421	3e-132	29760	Vitis vinifera (Grape)	F6HY02	VIT_09s0002g01860	-	GO:0003677-DNA binding;	-	GO:0005634-nucleus;
Locus_140_Transcript_1/2_Confidence_1.000_Length_2046	Putative uncharacterized protein	tr|D7TI60|D7TI60_VITVI	88.83	80.0587	2046	546	2	1826	192	1	545	0.0	29760	Vitis vinifera (Grape)	D7TI60	VIT_08s0007g07460	-	GO:0005524-ATP binding;GO:0051082-unfolded protein binding;	-	GO:0005737-cytoplasm;
Locus_140_Transcript_2/2_Confidence_1.000_Length_2041	Putative uncharacterized protein	tr|D7TI60|D7TI60_VITVI	88.83	80.2548	2041	546	2	1821	187	1	545	0.0	29760	Vitis vinifera (Grape)	D7TI60	VIT_08s0007g07460	-	GO:0005524-ATP binding;GO:0051082-unfolded protein binding;	-	GO:0005737-cytoplasm;
Locus_141_Transcript_1/1_Confidence_1.000_Length_2103	Putative uncharacterized protein	tr|B7FHX4|B7FHX4_MEDTR	84.16	57.632	2103	404	0	164	1375	1	404	0.0	3880	Medicago truncatula (Barrel medic) (Medicago tribuloides)	B7FHX4	-	-	GO:0004781-sulfate adenylyltransferase (ATP) activity;	-	-
Locus_142_Transcript_2/2_Confidence_1.000_Length_1267	Predicted protein	tr|B9N2N2|B9N2N2_POPTR	81.82	70.3236	1267	297	1	178	1065	1	297	5e-121	3694	Populus trichocarpa (Western balsam poplar) (Populus balsamifera subsp. trichocarpa)	B9N2N2	POPTRDRAFT_670402	-	-	-	GO:0016021-integral to membrane;
Locus_143_Transcript_1/1_Confidence_1.000_Length_2465	Acyl-CoA binding protein, putative	tr|B9RF93|B9RF93_RICCO	79.04	81.2982	2465	668	3	2288	297	7	668	0.0	3988	Ricinus communis (Castor bean)	B9RF93	RCOM_1432720	-	GO:0000062-fatty-acyl-CoA binding;	-	-
Locus_144_Transcript_3/3_Confidence_0.667_Length_632	Protein binding protein	tr|E5GC70|E5GC70_CUCME	90.82	46.519	632	98	0	1	294	178	275	7e-48	412675	Cucumis melo subsp. melo	E5GC70	-	-	GO:0008270-zinc ion binding;	-	-
Locus_145_Transcript_2/2_Confidence_1.000_Length_3084	Putative uncharacterized protein	tr|D7SIZ8|D7SIZ8_VITVI	68.01	79.3774	3084	816	12	2917	530	1	801	0.0	29760	Vitis vinifera (Grape)	D7SIZ8	VIT_17s0000g03610	-	GO:0003723-RNA binding;	-	-
Locus_152_Transcript_2/4_Confidence_0.571_Length_1971	Putative uncharacterized protein	tr|E0CRP5|E0CRP5_VITVI	80.90	70.9285	1971	466	2	1970	576	74	536	0.0	29760	Vitis vinifera (Grape)	E0CRP5	VIT_18s0001g06390	-	-	-	-
Locus_152_Transcript_4/4_Confidence_0.571_Length_1962	Putative uncharacterized protein	tr|E0CRP5|E0CRP5_VITVI	81.43	70.7951	1962	463	1	1961	576	74	536	0.0	29760	Vitis vinifera (Grape)	E0CRP5	VIT_18s0001g06390	-	-	-	-
Locus_154_Transcript_2/4_Confidence_0.667_Length_1916	Protein kinase Pti1	tr|G7IAZ5|G7IAZ5_MEDTR	84.51	55.5846	1916	355	1	165	1229	44	397	8e-174	3880	Medicago truncatula (Barrel medic) (Medicago tribuloides)	G7IAZ5	MTR_1g116520	-	GO:0005524-ATP binding;	-	-
Locus_154_Transcript_3/4_Confidence_0.667_Length_2070	Putative uncharacterized protein	tr|D7U8V6|D7U8V6_VITVI	85.04	58.1159	2070	401	1	383	1585	2	401	6e-176	29760	Vitis vinifera (Grape)	D7U8V6	VIT_05s0124g00360	-	GO:0005524-ATP binding;	-	-
Locus_154_Transcript_4/4_Confidence_0.667_Length_1828	Protein kinase Pti1	tr|G7IAZ5|G7IAZ5_MEDTR	85.68	64.1685	1828	391	1	165	1337	44	433	2e-175	3880	Medicago truncatula (Barrel medic) (Medicago tribuloides)	G7IAZ5	MTR_1g116520	-	GO:0005524-ATP binding;	-	-
Locus_155_Transcript_1/6_Confidence_0.706_Length_1555	Putative uncharacterized protein	tr|F6GTW2|F6GTW2_VITVI	79.09	76.5916	1555	397	2	2	1192	648	1004	5e-180	29760	Vitis vinifera (Grape)	F6GTW2	VIT_06s0004g03700	-	GO:0005524-ATP binding;GO:0000155-two-component sensor activity;	-	-
Locus_155_Transcript_2/6_Confidence_0.235_Length_440	Phototropin-1	tr|A3EX92|A3EX92_SOLLC	91.58	64.7727	440	95	0	2	286	662	756	2e-47	4081	Solanum lycopersicum (Tomato) (Lycopersicon esculentum)	A3EX92	PHOT1	-	GO:0005524-ATP binding;GO:0000155-two-component sensor activity;	-	-
Locus_155_Transcript_5/6_Confidence_0.353_Length_703	Putative uncharacterized protein	tr|F6GTW2|F6GTW2_VITVI	91.88	99.8578	703	234	0	2	703	648	881	1e-124	29760	Vitis vinifera (Grape)	F6GTW2	VIT_06s0004g03700	-	GO:0005524-ATP binding;GO:0000155-two-component sensor activity;	-	-
Locus_156_Transcript_1/1_Confidence_1.000_Length_555	Putative uncharacterized protein	tr|A5CBV9|A5CBV9_VITVI	84.42	41.6216	555	77	0	553	323	326	402	3e-35	29760	Vitis vinifera (Grape)	A5CBV9	VITISV_011076	-	GO:0003993-acid phosphatase activity;GO:0046872-metal ion binding;	-	-
Locus_157_Transcript_2/4_Confidence_0.600_Length_966	Ef-hand calcium binding protein, putative	tr|B9T7A1|B9T7A1_RICCO	88.48	59.3168	966	191	0	888	316	76	266	6e-95	3988	Ricinus communis (Castor bean)	B9T7A1	RCOM_0057830	-	GO:0005509-calcium ion binding;	-	-
Locus_157_Transcript_4/4_Confidence_0.600_Length_1144	Ef-hand calcium binding protein, putative	tr|B9T7A1|B9T7A1_RICCO	88.48	50.0874	1144	191	0	1066	494	76	266	7e-95	3988	Ricinus communis (Castor bean)	B9T7A1	RCOM_0057830	-	GO:0005509-calcium ion binding;	-	-
Locus_158_Transcript_1/2_Confidence_1.000_Length_2990	Putative uncharacterized protein	tr|F6HHS2|F6HHS2_VITVI	89.07	75.2508	2990	750	1	2622	373	64	775	0.0	29760	Vitis vinifera (Grape)	F6HHS2	VIT_00s0323g00080	-	GO:0005525-GTP binding;GO:0003924-GTPase activity;	-	-
Locus_158_Transcript_2/2_Confidence_1.000_Length_2876	Putative uncharacterized protein	tr|F6HHS2|F6HHS2_VITVI	93.82	74.2698	2876	712	0	2508	373	64	775	0.0	29760	Vitis vinifera (Grape)	F6HHS2	VIT_00s0323g00080	-	GO:0005525-GTP binding;GO:0003924-GTPase activity;	-	-
Locus_159_Transcript_1/2_Confidence_0.800_Length_1961	Putative uncharacterized protein	tr|C6TNP0|C6TNP0_SOYBN	82.87	76.7976	1961	502	1	1	1506	34	506	0.0	3847	Glycine max (Soybean) (Glycine hispida)	C6TNP0	-	-	GO:0043169-cation binding;	GO:0005975-carbohydrate metabolic process;	-
Locus_159_Transcript_2/2_Confidence_0.800_Length_1874	Putative uncharacterized protein	tr|C6TNP0|C6TNP0_SOYBN	87.95	75.7204	1874	473	0	1	1419	34	506	0.0	3847	Glycine max (Soybean) (Glycine hispida)	C6TNP0	-	-	GO:0043169-cation binding;	GO:0005975-carbohydrate metabolic process;	-
Locus_160_Transcript_1/2_Confidence_1.000_Length_2204	Putative uncharacterized protein	tr|D7U6C7|D7U6C7_VITVI	63.75	54.4465	2204	400	2	1647	460	115	513	1e-164	29760	Vitis vinifera (Grape)	D7U6C7	VIT_00s0174g00290	-	-	-	-
Locus_160_Transcript_2/2_Confidence_1.000_Length_2169	Putative uncharacterized protein	tr|D7U6C7|D7U6C7_VITVI	61.67	71.0927	2169	514	2	1989	460	1	513	3e-170	29760	Vitis vinifera (Grape)	D7U6C7	VIT_00s0174g00290	-	-	-	-
Locus_161_Transcript_1/3_Confidence_0.500_Length_1145	14-3-3 protein	tr|E3VVV8|E3VVV8_LITCN	96.50	67.3362	1145	257	0	138	908	1	257	7e-136	151069	Litchi chinensis (Lychee)	E3VVV8	-	-	GO:0019904-protein domain specific binding;	-	-
Locus_161_Transcript_2/3_Confidence_0.500_Length_1240	14-3-3 protein	tr|E3VVV8|E3VVV8_LITCN	97.25	61.6935	1240	255	0	138	902	1	255	9e-136	151069	Litchi chinensis (Lychee)	E3VVV8	-	-	GO:0019904-protein domain specific binding;	-	-
Locus_161_Transcript_3/3_Confidence_0.500_Length_989	14-3-3 protein	tr|E3VVV8|E3VVV8_LITCN	97.25	77.3509	989	255	0	138	902	1	255	7e-136	151069	Litchi chinensis (Lychee)	E3VVV8	-	-	GO:0019904-protein domain specific binding;	-	-
Locus_162_Transcript_1/2_Confidence_1.000_Length_2195	Glycerol-3-phosphate transporter, putative	tr|B9R9S6|B9R9S6_RICCO	77.33	70.5239	2195	516	4	223	1761	41	555	0.0	3988	Ricinus communis (Castor bean)	B9R9S6	RCOM_1500400	-	-	GO:0055085-transmembrane transport;	GO:0016021-integral to membrane;
Locus_162_Transcript_2/2_Confidence_1.000_Length_1086	Putative uncharacterized protein	tr|A5APZ6|A5APZ6_VITVI	82.35	51.6575	1086	187	0	110	670	329	515	4e-81	29760	Vitis vinifera (Grape)	A5APZ6	VITISV_017332	-	-	GO:0055085-transmembrane transport;	GO:0016021-integral to membrane;
Locus_163_Transcript_1/3_Confidence_0.667_Length_1101	Predicted protein	tr|B9N070|B9N070_POPTR	67.76	82.8338	1101	304	1	6	917	398	655	7e-98	3694	Populus trichocarpa (Western balsam poplar) (Populus balsamifera subsp. trichocarpa)	B9N070	POPTRDRAFT_742418	-	GO:0003824-catalytic activity;	-	-
Locus_163_Transcript_2/3_Confidence_0.667_Length_1230	Predicted protein	tr|B9N070|B9N070_POPTR	76.44	42.439	1230	174	0	525	1046	482	655	2e-75	3694	Populus trichocarpa (Western balsam poplar) (Populus balsamifera subsp. trichocarpa)	B9N070	POPTRDRAFT_742418	-	GO:0003824-catalytic activity;	-	-
Locus_163_Transcript_3/3_Confidence_0.667_Length_963	Predicted protein	tr|B9N070|B9N070_POPTR	79.84	80.3738	963	258	0	6	779	398	655	1e-104	3694	Populus trichocarpa (Western balsam poplar) (Populus balsamifera subsp. trichocarpa)	B9N070	POPTRDRAFT_742418	-	GO:0003824-catalytic activity;	-	-
Locus_164_Transcript_1/2_Confidence_1.000_Length_1564	Putative uncharacterized protein	tr|F6HB61|F6HB61_VITVI	96.79	59.8465	1564	312	0	1451	516	770	1081	2e-172	29760	Vitis vinifera (Grape)	F6HB61	VIT_13s0064g00890	-	GO:0016760-cellulose synthase (UDP-forming) activity;GO:0008270-zinc ion binding;	GO:0007047-cellular cell wall organization;	GO:0016021-integral to membrane;
Locus_164_Transcript_2/2_Confidence_1.000_Length_3948	Predicted protein	tr|B9II71|B9II71_POPTR	88.20	79.8632	3948	1051	4	3611	516	20	1068	0.0	3694	Populus trichocarpa (Western balsam poplar) (Populus balsamifera subsp. trichocarpa)	B9II71	POPTRDRAFT_576348	-	GO:0016760-cellulose synthase (UDP-forming) activity;GO:0008270-zinc ion binding;	GO:0007047-cellular cell wall organization;	GO:0016021-integral to membrane;
Locus_165_Transcript_2/2_Confidence_1.000_Length_823	Putative uncharacterized protein	tr|G7JCE0|G7JCE0_MEDTR	49.16	65.2491	823	179	6	66	590	1	144	3e-30	3880	Medicago truncatula (Barrel medic) (Medicago tribuloides)	G7JCE0	MTR_3g108910	-	-	-	-
Locus_166_Transcript_8/9_Confidence_0.211_Length_388	Protein phosphatase, putative	tr|B9T8J0|B9T8J0_RICCO	82.61	88.9175	388	115	0	382	38	208	322	2e-51	3988	Ricinus communis (Castor bean)	B9T8J0	RCOM_0335320	-	GO:0046872-metal ion binding;	GO:0006470-protein dephosphorylation;	GO:0008287-protein serine/threonine phosphatase complex;
Locus_168_Transcript_1/1_Confidence_1.000_Length_1211	Lsd1-like protein	tr|G7L9L5|G7L9L5_MEDTR	75.82	45.0867	1211	182	1	241	771	42	223	1e-74	3880	Medicago truncatula (Barrel medic) (Medicago tribuloides)	G7L9L5	MTR_8g089310	-	-	-	-
Locus_169_Transcript_1/1_Confidence_1.000_Length_1379	Putative uncharacterized protein	tr|F6HBD2|F6HBD2_VITVI	89.15	92.2408	1379	424	1	111	1379	2	425	0.0	29760	Vitis vinifera (Grape)	F6HBD2	VIT_13s0064g00360	-	-	-	GO:0005634-nucleus;
Locus_170_Transcript_1/1_Confidence_1.000_Length_1592	SGF14h	tr|E9KNA4|E9KNA4_SOYBN	93.05	48.8065	1592	259	0	1327	551	1	259	1e-132	3847	Glycine max (Soybean) (Glycine hispida)	E9KNA4	-	-	GO:0019904-protein domain specific binding;	-	-
Locus_171_Transcript_1/4_Confidence_0.625_Length_1856	Spermine synthase	tr|Q4ADY5|Q4ADY5_9ROSA	75.19	63.2004	1856	391	3	373	1542	1	359	2e-158	3752	Malus sylvestris	Q4ADY5	SPMS	-	GO:0016740-transferase activity;	-	-
Locus_171_Transcript_2/4_Confidence_0.625_Length_1574	Spermine synthase	tr|Q4ADY5|Q4ADY5_9ROSA	82.01	64.6125	1574	339	2	373	1386	1	338	2e-153	3752	Malus sylvestris	Q4ADY5	SPMS	-	GO:0016740-transferase activity;	-	-
Locus_171_Transcript_3/4_Confidence_0.625_Length_1875	Spermine synthase	tr|Q4ADY5|Q4ADY5_9ROSA	81.67	57.6	1875	360	2	485	1561	1	359	1e-162	3752	Malus sylvestris	Q4ADY5	SPMS	-	GO:0016740-transferase activity;	-	-
Locus_171_Transcript_4/4_Confidence_0.625_Length_1763	Spermine synthase	tr|Q4ADY5|Q4ADY5_9ROSA	81.67	61.2592	1763	360	2	373	1449	1	359	1e-162	3752	Malus sylvestris	Q4ADY5	SPMS	-	GO:0016740-transferase activity;	-	-
Locus_172_Transcript_1/1_Confidence_1.000_Length_700	Ubiquitin extension protein	tr|Q6UCJ3|Q6UCJ3_CUCSA	100.00	62.5714	700	146	0	1	438	11	156	6e-65	3659	Cucumis sativus (Cucumber)	Q6UCJ3	-	-	-	-	-
Locus_173_Transcript_1/2_Confidence_1.000_Length_1164	Chlorophyll A/B binding protein, putative	tr|B9SF47|B9SF47_RICCO	95.85	68.299	1164	265	0	157	951	1	265	4e-142	3988	Ricinus communis (Castor bean)	B9SF47	RCOM_1214080	-	-	GO:0009765-photosynthesis, light harvesting;	GO:0009507-chloroplast;GO:0016020-membrane;
Locus_173_Transcript_2/2_Confidence_1.000_Length_3837	Leucine-rich repeat transmembrane protein kinase, putative	tr|B9S154|B9S154_RICCO	63.22	61.2197	3837	783	1	3837	1489	207	988	0.0	3988	Ricinus communis (Castor bean)	B9S154	RCOM_0633880	-	GO:0032440-2-alkenal reductase [NAD(P)] activity;GO:0005524-ATP binding;	-	GO:0016021-integral to membrane;
Locus_174_Transcript_2/2_Confidence_1.000_Length_2229	Putative N-acetylglucosaminyltransferase III	tr|Q700J8|Q700J8_CUCSA	93.37	52.7591	2229	392	0	1720	545	1	392	0.0	3659	Cucumis sativus (Cucumber)	Q700J8	gnT-III	-	GO:0003830-beta-1,4-mannosylglycoprotein 4-beta-N-acetylglucosaminyltransferase activity;	GO:0006487-protein N-linked glycosylation;	GO:0016020-membrane;
Locus_175_Transcript_1/1_Confidence_1.000_Length_829	Polygalacturonase, putative	tr|B9RDW4|B9RDW4_RICCO	73.08	47.0446	829	130	1	2	388	343	472	3e-53	3988	Ricinus communis (Castor bean)	B9RDW4	RCOM_1616290	-	GO:0004650-polygalacturonase activity;	GO:0005975-carbohydrate metabolic process;	-
Locus_176_Transcript_1/3_Confidence_0.714_Length_2744	Putative uncharacterized protein	tr|B9SQA8|B9SQA8_RICCO	57.74	76.312	2744	698	15	179	2212	1	678	6e-151	3988	Ricinus communis (Castor bean)	B9SQA8	RCOM_0979860	-	-	-	-
Locus_176_Transcript_2/3_Confidence_0.571_Length_1322	Putative uncharacterized protein	tr|F6HX27|F6HX27_VITVI	51.79	76.2481	1322	336	8	363	1280	1	327	2e-48	29760	Vitis vinifera (Grape)	F6HX27	VIT_09s0002g04870	-	-	-	-
Locus_176_Transcript_3/3_Confidence_0.714_Length_2928	Putative uncharacterized protein	tr|B9SQA8|B9SQA8_RICCO	57.74	71.5164	2928	698	15	363	2396	1	678	6e-151	3988	Ricinus communis (Castor bean)	B9SQA8	RCOM_0979860	-	-	-	-
Locus_177_Transcript_1/3_Confidence_0.400_Length_935	Malate dehydrogenase, glyoxysomal	sp|P19446|MDHG_CITLA	86.40	87.2727	935	272	1	818	3	1	243	6e-116	3654	Citrullus lanatus (Watermelon) (Citrullus vulgaris)	P19446	-	-	GO:0030060-L-malate dehydrogenase activity;GO:0000166-nucleotide binding;	GO:0006097-glyoxylate cycle;GO:0006108-malate metabolic process;GO:0006099-tricarboxylic acid cycle;	GO:0009514-glyoxysome;
Locus_177_Transcript_3/3_Confidence_0.600_Length_1385	Malate dehydrogenase, glyoxysomal	sp|P19446|MDHG_CITLA	95.79	77.1119	1385	356	0	1268	201	1	356	0.0	3654	Citrullus lanatus (Watermelon) (Citrullus vulgaris)	P19446	-	-	GO:0030060-L-malate dehydrogenase activity;GO:0000166-nucleotide binding;	GO:0006097-glyoxylate cycle;GO:0006108-malate metabolic process;GO:0006099-tricarboxylic acid cycle;	GO:0009514-glyoxysome;
Locus_178_Transcript_1/1_Confidence_1.000_Length_5015	Putative uncharacterized protein	tr|F6I0P9|F6I0P9_VITVI	75.86	95.4138	5015	1595	5	4971	229	112	1697	0.0	29760	Vitis vinifera (Grape)	F6I0P9	VIT_03s0038g04090	-	GO:0005086-ARF guanyl-nucleotide exchange factor activity;GO:0005488-binding;	GO:0032012-regulation of ARF protein signal transduction;	-
Locus_179_Transcript_1/3_Confidence_0.286_Length_280	Putative uncharacterized protein	tr|B9RPD1|B9RPD1_RICCO	65.00	85.7143	280	80	0	3	242	85	164	3e-25	3988	Ricinus communis (Castor bean)	B9RPD1	RCOM_0927570	-	-	-	-
Locus_179_Transcript_2/3_Confidence_0.571_Length_827	Predicted protein	tr|B9IKS0|B9IKS0_POPTR	65.13	70.7376	827	195	4	6	590	81	267	2e-60	3694	Populus trichocarpa (Western balsam poplar) (Populus balsamifera subsp. trichocarpa)	B9IKS0	POPTRDRAFT_578148	-	-	-	-
Locus_179_Transcript_3/3_Confidence_0.714_Length_826	Predicted protein	tr|B9H9Q4|B9H9Q4_POPTR	65.59	101.332	826	279	7	6	824	81	350	3e-83	3694	Populus trichocarpa (Western balsam poplar) (Populus balsamifera subsp. trichocarpa)	B9H9Q4	POPTRDRAFT_561826	-	-	-	-
Locus_180_Transcript_1/2_Confidence_1.000_Length_1149	Putative uncharacterized protein	tr|D7U9M6|D7U9M6_VITVI	90.99	60.8355	1149	233	0	168	866	105	337	3e-112	29760	Vitis vinifera (Grape)	D7U9M6	VIT_05s0062g01080	-	-	-	-
Locus_180_Transcript_2/2_Confidence_1.000_Length_1020	Putative uncharacterized protein	tr|D7U9M6|D7U9M6_VITVI	91.43	72.0588	1020	245	0	3	737	93	337	3e-120	29760	Vitis vinifera (Grape)	D7U9M6	VIT_05s0062g01080	-	-	-	-
Locus_181_Transcript_3/3_Confidence_0.714_Length_1307	Predicted protein	tr|B9INR2|B9INR2_POPTR	83.81	63.8103	1307	278	0	1082	249	11	288	6e-147	3694	Populus trichocarpa (Western balsam poplar) (Populus balsamifera subsp. trichocarpa)	B9INR2	POPTRDRAFT_915608	-	GO:0016762-xyloglucan:xyloglucosyl transferase activity;	GO:0006073-cellular glucan metabolic process;	GO:0048046-apoplast;GO:0005618-cell wall;
Locus_183_Transcript_2/2_Confidence_1.000_Length_1493	Putative uncharacterized protein	tr|D7TKS1|D7TKS1_VITVI	77.66	58.4729	1493	291	2	1343	471	1	289	3e-123	29760	Vitis vinifera (Grape)	D7TKS1	VIT_10s0003g05770	-	GO:0000166-nucleotide binding;GO:0016491-oxidoreductase activity;	-	-
Locus_188_Transcript_1/2_Confidence_1.000_Length_572	Putative uncharacterized protein	tr|C6SYI0|C6SYI0_SOYBN	66.67	48.7762	572	93	3	572	306	27	118	2e-23	3847	Glycine max (Soybean) (Glycine hispida)	C6SYI0	-	-	-	GO:0015979-photosynthesis;	GO:0009507-chloroplast;GO:0009523-photosystem II;
Locus_188_Transcript_2/2_Confidence_1.000_Length_578	Putative uncharacterized protein	tr|C6SWM3|C6SWM3_SOYBN	74.19	48.2699	578	93	2	578	303	32	123	3e-29	3847	Glycine max (Soybean) (Glycine hispida)	C6SWM3	-	-	-	GO:0015979-photosynthesis;	GO:0009507-chloroplast;GO:0009523-photosystem II;
Locus_189_Transcript_1/1_Confidence_1.000_Length_643	Putative uncharacterized protein	tr|D7T832|D7T832_VITVI	89.47	44.3235	643	95	0	491	207	1	95	4e-43	29760	Vitis vinifera (Grape)	D7T832	VIT_19s0090g01150	-	-	-	-
Locus_191_Transcript_1/3_Confidence_0.800_Length_1296	Photosystem II 22 kDa protein, chloroplast, putative	tr|B9RJ42|B9RJ42_RICCO	72.73	56.0185	1296	242	2	1061	336	78	269	6e-74	3988	Ricinus communis (Castor bean)	B9RJ42	RCOM_1030930	-	-	-	-
Locus_191_Transcript_2/3_Confidence_0.600_Length_851	Photosystem II 22 kDa protein, chloroplast, putative	tr|B9RJ42|B9RJ42_RICCO	91.45	41.2456	851	117	1	616	266	78	193	9e-40	3988	Ricinus communis (Castor bean)	B9RJ42	RCOM_1030930	-	-	-	-
Locus_191_Transcript_3/3_Confidence_0.600_Length_1149	Photosystem II 22 kDa protein, chloroplast, putative	tr|B9RJ42|B9RJ42_RICCO	91.19	50.3916	1149	193	1	914	336	78	269	6e-81	3988	Ricinus communis (Castor bean)	B9RJ42	RCOM_1030930	-	-	-	-
Locus_194_Transcript_1/2_Confidence_1.000_Length_1219	Putative uncharacterized protein	tr|C6SWB2|C6SWB2_SOYBN	88.31	56.8499	1219	231	1	1025	333	1	228	5e-68	3847	Glycine max (Soybean) (Glycine hispida)	C6SWB2	-	-	-	-	GO:0005681-spliceosomal complex;
Locus_194_Transcript_2/2_Confidence_1.000_Length_1139	Putative uncharacterized protein	tr|C6SWB2|C6SWB2_SOYBN	88.31	60.8428	1139	231	1	945	253	1	228	4e-68	3847	Glycine max (Soybean) (Glycine hispida)	C6SWB2	-	-	-	-	GO:0005681-spliceosomal complex;
Locus_195_Transcript_1/1_Confidence_1.000_Length_2688	Putative uncharacterized protein	tr|F6HX28|F6HX28_VITVI	65.80	81.9196	2688	734	6	2307	139	3	734	0.0	29760	Vitis vinifera (Grape)	F6HX28	VIT_09s0002g04880	-	-	GO:0009058-biosynthetic process;	-
Locus_197_Transcript_1/6_Confidence_0.400_Length_2819	NADH-ubiquinone oxidoreductase chain 5	tr|D5I3C3|D5I3C3_CITLA	99.79	51.1884	2819	481	0	1905	463	1	481	0.0	3654	Citrullus lanatus (Watermelon) (Citrullus vulgaris)	D5I3C3	nad5	-	GO:0008137-NADH dehydrogenase (ubiquinone) activity;	GO:0042773-ATP synthesis coupled electron transport;	GO:0016021-integral to membrane;GO:0005743-mitochondrial inner membrane;
Locus_197_Transcript_2/6_Confidence_0.333_Length_2080	NADH-ubiquinone oxidoreductase chain 5	tr|F4MKW5|F4MKW5_BETVM	99.52	59.8558	2080	415	0	1246	2	81	495	0.0	350892	Beta vulgaris subsp. maritima (Sea beet) (Beta maritima)	F4MKW5	nad5	-	GO:0008137-NADH dehydrogenase (ubiquinone) activity;	GO:0042773-ATP synthesis coupled electron transport;	GO:0016021-integral to membrane;GO:0005739-mitochondrion;
Locus_197_Transcript_3/6_Confidence_0.333_Length_2851	NADH-ubiquinone oxidoreductase chain 5	tr|D5I3C3|D5I3C3_CITLA	99.80	52.087	2851	495	0	1486	2	1	495	0.0	3654	Citrullus lanatus (Watermelon) (Citrullus vulgaris)	D5I3C3	nad5	-	GO:0008137-NADH dehydrogenase (ubiquinone) activity;	GO:0042773-ATP synthesis coupled electron transport;	GO:0016021-integral to membrane;GO:0005743-mitochondrial inner membrane;
Locus_197_Transcript_6/6_Confidence_0.400_Length_2400	NADH-ubiquinone oxidoreductase chain 5	tr|D5I3C3|D5I3C3_CITLA	99.80	61.875	2400	495	0	1486	2	1	495	0.0	3654	Citrullus lanatus (Watermelon) (Citrullus vulgaris)	D5I3C3	nad5	-	GO:0008137-NADH dehydrogenase (ubiquinone) activity;	GO:0042773-ATP synthesis coupled electron transport;	GO:0016021-integral to membrane;GO:0005743-mitochondrial inner membrane;
Locus_198_Transcript_1/1_Confidence_1.000_Length_2900	Putative uncharacterized protein	tr|F6HG39|F6HG39_VITVI	53.14	51	2900	493	10	698	2161	1	477	3e-136	29760	Vitis vinifera (Grape)	F6HG39	VIT_01s0010g02380	-	-	-	-
Locus_199_Transcript_1/1_Confidence_1.000_Length_1559	Predicted protein	tr|B9H3D1|B9H3D1_POPTR	63.86	47.9153	1559	249	4	1073	333	1	243	3e-67	3694	Populus trichocarpa (Western balsam poplar) (Populus balsamifera subsp. trichocarpa)	B9H3D1	POPTRDRAFT_555999	-	GO:0003676-nucleic acid binding;GO:0008270-zinc ion binding;	-	GO:0005622-intracellular;
Locus_200_Transcript_1/1_Confidence_1.000_Length_1331	Putative uncharacterized protein	tr|A5BCA6|A5BCA6_VITVI	77.73	97.145	1331	431	1	39	1331	1	429	0.0	29760	Vitis vinifera (Grape)	A5BCA6	VITISV_015576	-	-	GO:0006857-oligopeptide transport;	GO:0016020-membrane;
Locus_202_Transcript_1/3_Confidence_0.667_Length_2747	Putative uncharacterized protein	tr|F6H1S5|F6H1S5_VITVI	67.71	62.905	2747	576	5	2111	396	427	996	0.0	29760	Vitis vinifera (Grape)	F6H1S5	VIT_12s0055g00590	-	GO:0005524-ATP binding;	-	-
Locus_202_Transcript_2/3_Confidence_0.667_Length_2765	Putative uncharacterized protein	tr|F6H1S5|F6H1S5_VITVI	67.49	79.4213	2765	732	7	2576	396	272	996	0.0	29760	Vitis vinifera (Grape)	F6H1S5	VIT_12s0055g00590	-	GO:0005524-ATP binding;	-	-
Locus_202_Transcript_3/3_Confidence_0.667_Length_2707	Putative uncharacterized protein	tr|F6H1S5|F6H1S5_VITVI	67.49	80.7905	2707	729	7	2567	396	275	996	0.0	29760	Vitis vinifera (Grape)	F6H1S5	VIT_12s0055g00590	-	GO:0005524-ATP binding;	-	-
Locus_203_Transcript_1/1_Confidence_1.000_Length_1851	Putative uncharacterized protein	tr|F6HFJ9|F6HFJ9_VITVI	84.07	43.7601	1851	270	2	529	1338	5	269	9e-120	29760	Vitis vinifera (Grape)	F6HFJ9	VIT_01s0011g04630	-	GO:0004751-ribose-5-phosphate isomerase activity;	GO:0009052-pentose-phosphate shunt, non-oxidative branch;	-
Locus_204_Transcript_1/2_Confidence_1.000_Length_1122	Betaine-aldehyde dehydrogenase	tr|G1EH68|G1EH68_CUCME	91.98	43.3155	1122	162	0	163	648	342	503	3e-85	3656	Cucumis melo (Muskmelon)	G1EH68	-	-	GO:0016620-oxidoreductase activity, acting on the aldehyde or oxo group of donors, NAD or NADP as acceptor;	-	-
Locus_204_Transcript_2/2_Confidence_1.000_Length_1000	Betaine-aldehyde dehydrogenase	tr|G1EH68|G1EH68_CUCME	92.00	52.5	1000	175	0	2	526	329	503	1e-92	3656	Cucumis melo (Muskmelon)	G1EH68	-	-	GO:0016620-oxidoreductase activity, acting on the aldehyde or oxo group of donors, NAD or NADP as acceptor;	-	-
Locus_205_Transcript_1/1_Confidence_1.000_Length_3227	Putative uncharacterized protein	tr|F6HCK1|F6HCK1_VITVI	68.09	89.154	3227	959	2	108	2969	1	958	0.0	29760	Vitis vinifera (Grape)	F6HCK1	VIT_11s0149g00090	-	GO:0005524-ATP binding;	-	GO:0016021-integral to membrane;
Locus_207_Transcript_3/3_Confidence_0.667_Length_994	Predicted protein	tr|B9H6K0|B9H6K0_POPTR	76.67	54.326	994	180	0	270	809	1	180	2e-76	3694	Populus trichocarpa (Western balsam poplar) (Populus balsamifera subsp. trichocarpa)	B9H6K0	POPTRDRAFT_716296	-	GO:0005525-GTP binding;	GO:0007264-small GTPase mediated signal transduction;	GO:0005622-intracellular;
Locus_208_Transcript_1/1_Confidence_1.000_Length_1142	Protein yrdA, putative	tr|B9RAD6|B9RAD6_RICCO	81.67	65.937	1142	251	1	1070	342	3	253	2e-114	3988	Ricinus communis (Castor bean)	B9RAD6	RCOM_1505640	-	GO:0016740-transferase activity;	-	-
Locus_209_Transcript_1/1_Confidence_1.000_Length_5548	Putative uncharacterized protein	tr|A5BNC8|A5BNC8_VITVI	74.91	76.2978	5548	1411	11	5231	1110	1	1408	0.0	29760	Vitis vinifera (Grape)	A5BNC8	VITISV_009619	-	-	-	-
Locus_210_Transcript_1/2_Confidence_1.000_Length_3343	RNA-dependent RNA polymerase 1a	tr|E9NWK6|E9NWK6_CUCSA	80.62	87.0476	3343	970	9	3206	306	172	1128	0.0	3659	Cucumis sativus (Cucumber)	E9NWK6	-	-	GO:0003968-RNA-directed RNA polymerase activity;GO:0003676-nucleic acid binding;GO:0000166-nucleotide binding;	-	-
Locus_210_Transcript_2/2_Confidence_1.000_Length_3944	RNA-dependent RNA polymerase 1a	tr|E9NWK6|E9NWK6_CUCSA	79.37	87.0183	3944	1144	10	3728	306	1	1128	0.0	3659	Cucumis sativus (Cucumber)	E9NWK6	-	-	GO:0003968-RNA-directed RNA polymerase activity;GO:0003676-nucleic acid binding;GO:0000166-nucleotide binding;	-	-
Locus_211_Transcript_1/1_Confidence_1.000_Length_819	Short-chain dehydrogenase, putative	tr|B9SPD4|B9SPD4_RICCO	63.88	83.1502	819	227	0	67	747	26	252	2e-73	3988	Ricinus communis (Castor bean)	B9SPD4	RCOM_0497310	-	GO:0004316-3-oxoacyl-[acyl-carrier-protein] reductase (NADPH) activity;GO:0000166-nucleotide binding;	-	-
Locus_212_Transcript_1/1_Confidence_1.000_Length_3931	Putative uncharacterized protein	tr|A5AFM3|A5AFM3_VITVI	83.24	82.8797	3931	1086	2	3733	476	2	1084	0.0	29760	Vitis vinifera (Grape)	A5AFM3	VITISV_037862	-	GO:0005524-ATP binding;GO:0004823-leucine-tRNA ligase activity;	GO:0006429-leucyl-tRNA aminoacylation;	-
Locus_213_Transcript_2/2_Confidence_1.000_Length_1480	Zinc finger protein, putative	tr|B9SGS6|B9SGS6_RICCO	84.72	72.973	1480	360	2	200	1273	1	360	3e-151	3988	Ricinus communis (Castor bean)	B9SGS6	RCOM_0819850	-	GO:0003676-nucleic acid binding;GO:0008270-zinc ion binding;	-	-
Locus_214_Transcript_3/3_Confidence_0.400_Length_884	Putative uncharacterized protein	tr|F6HHG1|F6HHG1_VITVI	68.67	50.905	884	150	0	57	506	30	179	4e-43	29760	Vitis vinifera (Grape)	F6HHG1	VIT_06s0080g00410	-	GO:0051537-2 iron, 2 sulfur cluster binding;GO:0046872-metal ion binding;	GO:0022900-electron transport chain;	-
Locus_216_Transcript_1/1_Confidence_1.000_Length_1888	Reticuline oxidase	tr|G8A1B3|G8A1B3_MEDTR	57.17	84.2161	1888	530	6	128	1702	9	536	1e-163	3880	Medicago truncatula (Barrel medic) (Medicago tribuloides)	G8A1B3	MTR_119s0002	-	GO:0008762-UDP-N-acetylmuramate dehydrogenase activity;GO:0050660-flavin adenine dinucleotide binding;	-	-
Locus_217_Transcript_1/1_Confidence_1.000_Length_1605	Predicted protein	tr|B9N1T8|B9N1T8_POPTR	74.02	47.4766	1605	254	0	4	765	23	276	3e-110	3694	Populus trichocarpa (Western balsam poplar) (Populus balsamifera subsp. trichocarpa)	B9N1T8	POPTRDRAFT_581084	-	-	-	-
Locus_218_Transcript_1/1_Confidence_1.000_Length_1452	Putative uncharacterized protein	tr|F6GXT5|F6GXT5_VITVI	64.72	98.9669	1452	479	3	1450	20	70	547	0.0	29760	Vitis vinifera (Grape)	F6GXT5	VIT_08s0058g00500	-	-	GO:0007090-regulation of S phase of mitotic cell cycle;	GO:0005634-nucleus;
Locus_219_Transcript_1/4_Confidence_0.667_Length_1044	Predicted protein	tr|B9NDN6|B9NDN6_POPTR	86.39	54.8851	1044	191	0	860	288	79	269	8e-114	3694	Populus trichocarpa (Western balsam poplar) (Populus balsamifera subsp. trichocarpa)	B9NDN6	POPTRDRAFT_747358	-	-	-	-
Locus_219_Transcript_4/4_Confidence_0.667_Length_1061	Predicted protein	tr|B9NDN6|B9NDN6_POPTR	84.88	72.95	1061	258	0	1061	288	12	269	1e-122	3694	Populus trichocarpa (Western balsam poplar) (Populus balsamifera subsp. trichocarpa)	B9NDN6	POPTRDRAFT_747358	-	-	-	-
Locus_221_Transcript_1/2_Confidence_1.000_Length_1707	Glutamine synthetase	tr|Q3L0T9|Q3L0T9_CUCME	94.82	74.6924	1707	425	0	55	1329	1	425	0.0	3656	Cucumis melo (Muskmelon)	Q3L0T9	-	-	GO:0005524-ATP binding;GO:0004356-glutamate-ammonia ligase activity;	GO:0006542-glutamine biosynthetic process;	-
Locus_221_Transcript_2/2_Confidence_1.000_Length_1701	Glutamine synthetase	tr|Q3L0T9|Q3L0T9_CUCME	94.82	74.9559	1701	425	0	49	1323	1	425	0.0	3656	Cucumis melo (Muskmelon)	Q3L0T9	-	-	GO:0005524-ATP binding;GO:0004356-glutamate-ammonia ligase activity;	GO:0006542-glutamine biosynthetic process;	-
Locus_222_Transcript_1/1_Confidence_1.000_Length_3415	Predicted protein	tr|B9ILS6|B9ILS6_POPTR	66.55	75.6369	3415	861	5	3324	748	103	953	0.0	3694	Populus trichocarpa (Western balsam poplar) (Populus balsamifera subsp. trichocarpa)	B9ILS6	POPTRDRAFT_1106615	-	-	-	-
Locus_223_Transcript_1/1_Confidence_1.000_Length_3441	Hydrolase, putative	tr|B9R7H1|B9R7H1_RICCO	81.55	87.8814	3441	1008	3	161	3181	1	1006	0.0	3988	Ricinus communis (Castor bean)	B9R7H1	RCOM_1591720	-	GO:0016787-hydrolase activity;	-	-
Locus_224_Transcript_1/2_Confidence_1.000_Length_1467	Predicted protein	tr|B9I1V5|B9I1V5_POPTR	72.82	84.2536	1467	412	2	169	1392	28	439	2e-173	3694	Populus trichocarpa (Western balsam poplar) (Populus balsamifera subsp. trichocarpa)	B9I1V5	POPTRDRAFT_568826	-	-	-	-
Locus_224_Transcript_2/2_Confidence_1.000_Length_1757	Predicted protein	tr|B9I1V5|B9I1V5_POPTR	72.82	70.3472	1757	412	2	169	1392	28	439	3e-173	3694	Populus trichocarpa (Western balsam poplar) (Populus balsamifera subsp. trichocarpa)	B9I1V5	POPTRDRAFT_568826	-	-	-	-
Locus_225_Transcript_1/4_Confidence_0.500_Length_1920	Tubulin alpha chain	tr|E5GBH5|E5GBH5_CUCME	100.00	67.5	1920	432	0	1595	300	1	432	0.0	412675	Cucumis melo subsp. melo	E5GBH5	-	-	GO:0005525-GTP binding;GO:0003924-GTPase activity;GO:0005198-structural molecule activity;	GO:0007018-microtubule-based movement;GO:0051258-protein polymerization;	GO:0005737-cytoplasm;GO:0005874-microtubule;
Locus_225_Transcript_2/4_Confidence_0.500_Length_1922	Tubulin alpha chain	tr|E5GBH5|E5GBH5_CUCME	100.00	67.4298	1922	432	0	1595	300	1	432	0.0	412675	Cucumis melo subsp. melo	E5GBH5	-	-	GO:0005525-GTP binding;GO:0003924-GTPase activity;GO:0005198-structural molecule activity;	GO:0007018-microtubule-based movement;GO:0051258-protein polymerization;	GO:0005737-cytoplasm;GO:0005874-microtubule;
Locus_225_Transcript_3/4_Confidence_0.500_Length_2215	Tubulin alpha chain	tr|E5GBH5|E5GBH5_CUCME	100.00	58.5102	2215	432	0	1599	304	1	432	0.0	412675	Cucumis melo subsp. melo	E5GBH5	-	-	GO:0005525-GTP binding;GO:0003924-GTPase activity;GO:0005198-structural molecule activity;	GO:0007018-microtubule-based movement;GO:0051258-protein polymerization;	GO:0005737-cytoplasm;GO:0005874-microtubule;
Locus_225_Transcript_4/4_Confidence_0.500_Length_2211	Tubulin alpha chain	tr|E5GBH5|E5GBH5_CUCME	100.00	58.616	2211	432	0	1595	300	1	432	0.0	412675	Cucumis melo subsp. melo	E5GBH5	-	-	GO:0005525-GTP binding;GO:0003924-GTPase activity;GO:0005198-structural molecule activity;	GO:0007018-microtubule-based movement;GO:0051258-protein polymerization;	GO:0005737-cytoplasm;GO:0005874-microtubule;
Locus_227_Transcript_1/1_Confidence_1.000_Length_1073	Putative uncharacterized protein	tr|A5B3P2|A5B3P2_VITVI	75.00	64.8649	1073	232	0	3	698	45	276	6e-99	29760	Vitis vinifera (Grape)	A5B3P2	VITISV_000496	-	GO:0005488-binding;	-	GO:0000151-ubiquitin ligase complex;
Locus_229_Transcript_1/1_Confidence_1.000_Length_399	Predicted protein	tr|B9I051|B9I051_POPTR	73.96	72.1805	399	96	0	2	289	20	115	2e-36	3694	Populus trichocarpa (Western balsam poplar) (Populus balsamifera subsp. trichocarpa)	B9I051	POPTRDRAFT_569032	-	GO:0005509-calcium ion binding;	-	-
Locus_230_Transcript_1/1_Confidence_1.000_Length_1354	Putative uncharacterized protein	tr|F6HNC0|F6HNC0_VITVI	60.22	41.2112	1354	186	4	33	587	111	278	3e-43	29760	Vitis vinifera (Grape)	F6HNC0	VIT_13s0019g05080	-	GO:0003676-nucleic acid binding;GO:0000166-nucleotide binding;GO:0008270-zinc ion binding;	-	-
Locus_231_Transcript_1/2_Confidence_1.000_Length_226	Putative uncharacterized protein	tr|D7TND7|D7TND7_VITVI	86.67	99.5575	226	75	0	1	225	114	188	1e-32	29760	Vitis vinifera (Grape)	D7TND7	VIT_01s0026g01720	-	GO:0003677-DNA binding;	-	-
Locus_231_Transcript_2/2_Confidence_1.000_Length_283	Putative uncharacterized protein	tr|B9S2A9|B9S2A9_RICCO	87.10	65.7244	283	62	0	1	186	116	177	7e-26	3988	Ricinus communis (Castor bean)	B9S2A9	RCOM_0697810	-	GO:0003677-DNA binding;	-	-
Locus_232_Transcript_1/2_Confidence_1.000_Length_463	F14L17.18 protein	tr|Q9M9S3|Q9M9S3_ARATH	72.90	69.3305	463	107	1	461	141	158	263	6e-45	3702	Arabidopsis thaliana (Mouse-ear cress)	Q9M9S3	F14L17.18 WHY1 At1g14410 AT1G14410	-	GO:0042162-telomeric DNA binding;	GO:0032211-negative regulation of telomere maintenance via telomerase;	GO:0009507-chloroplast;GO:0009508-plastid chromosome;
Locus_233_Transcript_1/4_Confidence_0.222_Length_1216	Putative uncharacterized protein	tr|D7SWC0|D7SWC0_VITVI	88.21	69.0789	1216	280	0	1042	203	656	935	1e-141	29760	Vitis vinifera (Grape)	D7SWC0	VIT_07s0031g02190	-	GO:0003723-RNA binding;GO:0004540-ribonuclease activity;	-	-
Locus_233_Transcript_3/4_Confidence_0.556_Length_3378	Putative uncharacterized protein	tr|D7SWC0|D7SWC0_VITVI	85.35	83.0373	3378	935	2	2998	203	1	935	0.0	29760	Vitis vinifera (Grape)	D7SWC0	VIT_07s0031g02190	-	GO:0003723-RNA binding;GO:0004540-ribonuclease activity;	-	-
Locus_233_Transcript_4/4_Confidence_0.556_Length_1021	Exosome complex exonuclease	tr|G7L8P4|G7L8P4_MEDTR	80.11	51.714	1021	176	0	641	114	1	176	3e-78	3880	Medicago truncatula (Barrel medic) (Medicago tribuloides)	G7L8P4	MTR_8g073170	-	GO:0003723-RNA binding;GO:0004540-ribonuclease activity;	-	-
Locus_234_Transcript_1/2_Confidence_1.000_Length_2409	Putative uncharacterized protein	tr|A5B542|A5B542_VITVI	86.88	55.0436	2409	442	1	1062	2384	90	531	0.0	29760	Vitis vinifera (Grape)	A5B542	VITISV_008875	-	-	GO:0006886-intracellular protein transport;	GO:0030131-clathrin adaptor complex;
Locus_234_Transcript_2/2_Confidence_1.000_Length_1856	Putative uncharacterized protein	tr|D7T9L8|D7T9L8_VITVI	88.53	85.9914	1856	532	1	239	1831	30	561	0.0	29760	Vitis vinifera (Grape)	D7T9L8	VIT_01s0011g01570	-	-	GO:0006886-intracellular protein transport;	GO:0030131-clathrin adaptor complex;
Locus_235_Transcript_1/3_Confidence_0.600_Length_1578	Putative uncharacterized protein	tr|C6TMZ3|C6TMZ3_SOYBN	75.43	54.943	1578	289	0	114	980	2	290	4e-156	3847	Glycine max (Soybean) (Glycine hispida)	C6TMZ3	-	-	GO:0016788-hydrolase activity, acting on ester bonds;	GO:0006629-lipid metabolic process;	-
Locus_235_Transcript_2/3_Confidence_0.400_Length_1140	Putative uncharacterized protein	tr|C6TMZ3|C6TMZ3_SOYBN	75.43	76.0526	1140	289	0	114	980	2	290	2e-127	3847	Glycine max (Soybean) (Glycine hispida)	C6TMZ3	-	-	GO:0016788-hydrolase activity, acting on ester bonds;	GO:0006629-lipid metabolic process;	-
Locus_235_Transcript_3/3_Confidence_0.600_Length_1459	Putative uncharacterized protein	tr|C6TMZ3|C6TMZ3_SOYBN	77.62	72.584	1459	353	1	114	1172	2	353	5e-161	3847	Glycine max (Soybean) (Glycine hispida)	C6TMZ3	-	-	GO:0016788-hydrolase activity, acting on ester bonds;	GO:0006629-lipid metabolic process;	-
Locus_236_Transcript_1/1_Confidence_1.000_Length_2132	Putative uncharacterized protein	tr|F6HE56|F6HE56_VITVI	57.36	93.7148	2132	666	10	2067	316	44	705	0.0	29760	Vitis vinifera (Grape)	F6HE56	VIT_05s0020g01130	-	GO:0005524-ATP binding;GO:0008026-ATP-dependent helicase activity;GO:0003676-nucleic acid binding;	-	-
Locus_237_Transcript_1/2_Confidence_1.000_Length_1558	Putative uncharacterized protein	tr|C6TCT1|C6TCT1_SOYBN	82.43	46.0205	1558	239	1	1194	478	1	236	1e-98	3847	Glycine max (Soybean) (Glycine hispida)	C6TCT1	-	-	-	-	-
Locus_238_Transcript_2/3_Confidence_0.714_Length_1769	Putative uncharacterized protein	tr|F6HYD3|F6HYD3_VITVI	59.92	88.0158	1769	519	4	1664	156	435	949	5e-149	29760	Vitis vinifera (Grape)	F6HYD3	VIT_09s0002g04060	-	GO:0003723-RNA binding;	-	-
Locus_239_Transcript_1/5_Confidence_0.231_Length_1129	Annexin	tr|C6TFT8|C6TFT8_SOYBN	75.24	83.7024	1129	315	0	1003	59	1	315	7e-124	3847	Glycine max (Soybean) (Glycine hispida)	C6TFT8	-	-	GO:0005509-calcium ion binding;GO:0005544-calcium-dependent phospholipid binding;	-	-
Locus_239_Transcript_2/5_Confidence_0.538_Length_1433	Annexin	tr|C6TFT8|C6TFT8_SOYBN	75.24	65.9456	1433	315	0	1307	363	1	315	1e-123	3847	Glycine max (Soybean) (Glycine hispida)	C6TFT8	-	-	GO:0005509-calcium ion binding;GO:0005544-calcium-dependent phospholipid binding;	-	-
Locus_239_Transcript_3/5_Confidence_0.615_Length_1473	Annexin	tr|C6TFT8|C6TFT8_SOYBN	75.24	64.1548	1473	315	0	1347	403	1	315	1e-123	3847	Glycine max (Soybean) (Glycine hispida)	C6TFT8	-	-	GO:0005509-calcium ion binding;GO:0005544-calcium-dependent phospholipid binding;	-	-
Locus_239_Transcript_4/5_Confidence_0.154_Length_894	Annexin	tr|B9HFG8|B9HFG8_POPTR	77.52	73.1544	894	218	0	768	115	1	218	8e-83	3694	Populus trichocarpa (Western balsam poplar) (Populus balsamifera subsp. trichocarpa)	B9HFG8	POPTRDRAFT_654779	-	GO:0005509-calcium ion binding;GO:0005544-calcium-dependent phospholipid binding;	-	-
Locus_239_Transcript_5/5_Confidence_0.538_Length_1574	Annexin	tr|C6TFT8|C6TFT8_SOYBN	75.24	60.0381	1574	315	0	1448	504	1	315	1e-123	3847	Glycine max (Soybean) (Glycine hispida)	C6TFT8	-	-	GO:0005509-calcium ion binding;GO:0005544-calcium-dependent phospholipid binding;	-	-
Locus_240_Transcript_1/1_Confidence_1.000_Length_2203	Adenosine 5'-phosphosulfate reductase	tr|Q8W1A1|Q8W1A1_SOYBN	81.66	60.8715	2203	447	3	76	1404	27	470	0.0	3847	Glycine max (Soybean) (Glycine hispida)	Q8W1A1	-	-	GO:0016671-oxidoreductase activity, acting on a sulfur group of donors, disulfide as acceptor;	-	-
Locus_241_Transcript_1/1_Confidence_1.000_Length_913	Polyubiquitin	tr|P93135|P93135_FRAAN	100.00	63.4173	913	193	0	912	334	189	381	8e-104	3747	Fragaria ananassa (Strawberry)	P93135	FUBI1	-	-	-	-
Locus_242_Transcript_1/1_Confidence_1.000_Length_791	Putative uncharacterized protein	tr|F6H9Y1|F6H9Y1_VITVI	75.21	44.3742	791	117	1	618	295	1	117	8e-43	29760	Vitis vinifera (Grape)	F6H9Y1	VIT_19s0085g00010	-	-	-	-
Locus_243_Transcript_1/7_Confidence_0.300_Length_1205	Putative chloroplast 4-hydroxy-3-methylbut-2-en-1-yl diphosphate reductase (Fragment)	tr|B3GEM6|B3GEM6_POPTR	89.01	47.5519	1205	191	0	135	707	236	426	1e-94	3694	Populus trichocarpa (Western balsam poplar) (Populus balsamifera subsp. trichocarpa)	B3GEM6	HDR	-	GO:0051745-4-hydroxy-3-methylbut-2-en-1-yl diphosphate reductase activity;	GO:0019288-isopentenyl diphosphate biosynthetic process, mevalonate-independent pathway;	-
Locus_243_Transcript_2/7_Confidence_0.300_Length_1227	Putative chloroplast 4-hydroxy-3-methylbut-2-en-1-yl diphosphate reductase (Fragment)	tr|B3GEM6|B3GEM6_POPTR	89.01	46.6993	1227	191	0	157	729	236	426	1e-94	3694	Populus trichocarpa (Western balsam poplar) (Populus balsamifera subsp. trichocarpa)	B3GEM6	HDR	-	GO:0051745-4-hydroxy-3-methylbut-2-en-1-yl diphosphate reductase activity;	GO:0019288-isopentenyl diphosphate biosynthetic process, mevalonate-independent pathway;	-
Locus_243_Transcript_3/7_Confidence_0.400_Length_2438	Putative uncharacterized protein	tr|F6HQJ5|F6HQJ5_VITVI	83.23	57.219	2438	465	1	561	1952	1	465	0.0	29760	Vitis vinifera (Grape)	F6HQJ5	VIT_03s0063g02030	-	-	GO:0019288-isopentenyl diphosphate biosynthetic process, mevalonate-independent pathway;	-
Locus_243_Transcript_4/7_Confidence_0.400_Length_2476	Putative uncharacterized protein	tr|F6HQJ5|F6HQJ5_VITVI	83.23	56.3409	2476	465	1	561	1952	1	465	0.0	29760	Vitis vinifera (Grape)	F6HQJ5	VIT_03s0063g02030	-	-	GO:0019288-isopentenyl diphosphate biosynthetic process, mevalonate-independent pathway;	-
Locus_243_Transcript_5/7_Confidence_0.300_Length_1203	Putative chloroplast 4-hydroxy-3-methylbut-2-en-1-yl diphosphate reductase (Fragment)	tr|B3GEM6|B3GEM6_POPTR	89.67	45.8853	1203	184	0	154	705	243	426	1e-91	3694	Populus trichocarpa (Western balsam poplar) (Populus balsamifera subsp. trichocarpa)	B3GEM6	HDR	-	GO:0051745-4-hydroxy-3-methylbut-2-en-1-yl diphosphate reductase activity;	GO:0019288-isopentenyl diphosphate biosynthetic process, mevalonate-independent pathway;	-
Locus_243_Transcript_7/7_Confidence_0.400_Length_2450	Putative uncharacterized protein	tr|F6HQJ5|F6HQJ5_VITVI	83.23	56.9388	2450	465	1	561	1952	1	465	0.0	29760	Vitis vinifera (Grape)	F6HQJ5	VIT_03s0063g02030	-	-	GO:0019288-isopentenyl diphosphate biosynthetic process, mevalonate-independent pathway;	-
Locus_244_Transcript_1/1_Confidence_1.000_Length_1185	Hydrolase, putative	tr|B9SFV2|B9SFV2_RICCO	73.09	76.2025	1185	301	1	2	901	99	399	6e-124	3988	Ricinus communis (Castor bean)	B9SFV2	RCOM_0723790	-	GO:0016787-hydrolase activity;	-	-
Locus_245_Transcript_1/4_Confidence_0.500_Length_832	Putative uncharacterized protein	tr|D7TAA7|D7TAA7_VITVI	82.48	98.7981	832	274	0	822	1	40	313	1e-139	29760	Vitis vinifera (Grape)	D7TAA7	VIT_01s0010g00950	-	GO:0016780-phosphotransferase activity, for other substituted phosphate groups;	GO:0008654-phospholipid biosynthetic process;	GO:0016020-membrane;
Locus_245_Transcript_2/4_Confidence_0.500_Length_925	Putative uncharacterized protein	tr|D7TAA7|D7TAA7_VITVI	84.09	85.6216	925	264	0	792	1	50	313	3e-137	29760	Vitis vinifera (Grape)	D7TAA7	VIT_01s0010g00950	-	GO:0016780-phosphotransferase activity, for other substituted phosphate groups;	GO:0008654-phospholipid biosynthetic process;	GO:0016020-membrane;
Locus_245_Transcript_3/4_Confidence_0.500_Length_985	Putative uncharacterized protein	tr|D7TAA7|D7TAA7_VITVI	83.77	80.7107	985	265	0	981	187	38	302	1e-137	29760	Vitis vinifera (Grape)	D7TAA7	VIT_01s0010g00950	-	GO:0016780-phosphotransferase activity, for other substituted phosphate groups;	GO:0008654-phospholipid biosynthetic process;	GO:0016020-membrane;
Locus_245_Transcript_4/4_Confidence_0.500_Length_832	Putative uncharacterized protein	tr|D7TAA7|D7TAA7_VITVI	84.78	99.5192	832	276	0	828	1	38	313	6e-146	29760	Vitis vinifera (Grape)	D7TAA7	VIT_01s0010g00950	-	GO:0016780-phosphotransferase activity, for other substituted phosphate groups;	GO:0008654-phospholipid biosynthetic process;	GO:0016020-membrane;
Locus_248_Transcript_1/2_Confidence_1.000_Length_2675	Predicted protein	tr|B9I2J8|B9I2J8_POPTR	80.66	40.5981	2675	362	2	2674	1592	495	855	0.0	3694	Populus trichocarpa (Western balsam poplar) (Populus balsamifera subsp. trichocarpa)	B9I2J8	POPTRDRAFT_772675	-	GO:0005524-ATP binding;GO:0003777-microtubule motor activity;	GO:0007018-microtubule-based movement;	GO:0005874-microtubule;
Locus_248_Transcript_2/2_Confidence_1.000_Length_2578	Putative uncharacterized protein	tr|F6GTP2|F6GTP2_VITVI	81.49	54.6936	2578	470	3	2577	1168	496	962	0.0	29760	Vitis vinifera (Grape)	F6GTP2	VIT_17s0000g03290	-	GO:0005524-ATP binding;GO:0003777-microtubule motor activity;	GO:0007018-microtubule-based movement;	GO:0005874-microtubule;
Locus_249_Transcript_1/2_Confidence_1.000_Length_1529	Predicted protein (Fragment)	tr|B9GP72|B9GP72_POPTR	54.47	48.2668	1529	246	3	515	1216	32	270	3e-112	3694	Populus trichocarpa (Western balsam poplar) (Populus balsamifera subsp. trichocarpa)	B9GP72	POPTRDRAFT_410121	-	-	-	-
Locus_249_Transcript_2/2_Confidence_1.000_Length_1498	Putative uncharacterized protein	tr|B9SKK3|B9SKK3_RICCO	66.67	63.0841	1498	315	3	569	1498	42	351	1e-116	3988	Ricinus communis (Castor bean)	B9SKK3	RCOM_0658050	-	-	-	-
Locus_251_Transcript_1/2_Confidence_1.000_Length_590	Putative uncharacterized protein	tr|F6GSX0|F6GSX0_VITVI	87.21	87.4576	590	172	0	1	516	40	211	9e-69	29760	Vitis vinifera (Grape)	F6GSX0	VIT_17s0000g01110	-	-	GO:0030001-metal ion transport;	-
Locus_251_Transcript_2/2_Confidence_1.000_Length_366	Putative uncharacterized protein	tr|F6GSX0|F6GSX0_VITVI	75.51	40.1639	366	49	0	146	292	163	211	6e-15	29760	Vitis vinifera (Grape)	F6GSX0	VIT_17s0000g01110	-	-	GO:0030001-metal ion transport;	-
Locus_252_Transcript_1/5_Confidence_0.455_Length_1916	Serine/threonine protein phosphatase 2a regulatory subunit A, putative	tr|B9ST19|B9ST19_RICCO	97.29	75.1566	1916	480	0	135	1574	1	480	0.0	3988	Ricinus communis (Castor bean)	B9ST19	RCOM_0353450	-	GO:0005488-binding;	-	-
Locus_252_Transcript_2/5_Confidence_0.636_Length_2452	Serine/threonine protein phosphatase 2a regulatory subunit A, putative	tr|B9ST19|B9ST19_RICCO	96.01	64.3556	2452	526	0	135	1712	1	526	0.0	3988	Ricinus communis (Castor bean)	B9ST19	RCOM_0353450	-	GO:0005488-binding;	-	-
Locus_252_Transcript_3/5_Confidence_0.182_Length_1341	Serine/threonine protein phosphatase 2a regulatory subunit A, putative	tr|B9ST19|B9ST19_RICCO	96.40	62.1924	1341	278	0	135	968	1	278	7e-153	3988	Ricinus communis (Castor bean)	B9ST19	RCOM_0353450	-	GO:0005488-binding;	-	-
Locus_252_Transcript_4/5_Confidence_0.636_Length_3354	Serine/threonine protein phosphatase 2a regulatory subunit A, putative	tr|B9ST19|B9ST19_RICCO	97.55	40.161	3354	449	0	135	1481	1	449	0.0	3988	Ricinus communis (Castor bean)	B9ST19	RCOM_0353450	-	GO:0005488-binding;	-	-
Locus_252_Transcript_5/5_Confidence_0.636_Length_2242	Serine/threonine protein phosphatase 2a regulatory subunit A, putative	tr|B9ST19|B9ST19_RICCO	95.57	78.5459	2242	587	0	135	1895	1	587	0.0	3988	Ricinus communis (Castor bean)	B9ST19	RCOM_0353450	-	GO:0005488-binding;	-	-
Locus_253_Transcript_1/1_Confidence_1.000_Length_930	Predicted protein	tr|B9HR16|B9HR16_POPTR	81.22	79.0323	930	245	1	930	208	70	314	1e-100	3694	Populus trichocarpa (Western balsam poplar) (Populus balsamifera subsp. trichocarpa)	B9HR16	POPTRDRAFT_649179	-	GO:0016740-transferase activity;	-	-
Locus_254_Transcript_1/1_Confidence_1.000_Length_1637	Putative uncharacterized protein	tr|F6HC03|F6HC03_VITVI	90.65	50.9469	1637	278	0	305	1138	1	278	1e-132	29760	Vitis vinifera (Grape)	F6HC03	VIT_13s0067g00270	-	-	-	-
Locus_255_Transcript_1/6_Confidence_0.417_Length_2033	NADH-ubiquinone oxidoreductase flavoprotein	tr|E5GBX7|E5GBX7_CUCME	94.79	68.0275	2033	461	0	234	1616	1	461	0.0	412675	Cucumis melo subsp. melo	E5GBX7	-	-	GO:0051539-4 iron, 4 sulfur cluster binding;GO:0010181-FMN binding;GO:0008137-NADH dehydrogenase (ubiquinone) activity;	-	-
Locus_255_Transcript_3/6_Confidence_0.583_Length_2382	NADH-ubiquinone oxidoreductase flavoprotein	tr|E5GBX7|E5GBX7_CUCME	94.79	58.0605	2382	461	0	238	1620	1	461	0.0	412675	Cucumis melo subsp. melo	E5GBX7	-	-	GO:0051539-4 iron, 4 sulfur cluster binding;GO:0010181-FMN binding;GO:0008137-NADH dehydrogenase (ubiquinone) activity;	-	-
Locus_255_Transcript_4/6_Confidence_0.417_Length_2032	NADH-ubiquinone oxidoreductase flavoprotein	tr|E5GBX7|E5GBX7_CUCME	94.79	68.061	2032	461	0	233	1615	1	461	0.0	412675	Cucumis melo subsp. melo	E5GBX7	-	-	GO:0051539-4 iron, 4 sulfur cluster binding;GO:0010181-FMN binding;GO:0008137-NADH dehydrogenase (ubiquinone) activity;	-	-
Locus_255_Transcript_5/6_Confidence_0.500_Length_2888	NADH-ubiquinone oxidoreductase flavoprotein	tr|E5GBX7|E5GBX7_CUCME	94.79	47.8878	2888	461	0	238	1620	1	461	0.0	412675	Cucumis melo subsp. melo	E5GBX7	-	-	GO:0051539-4 iron, 4 sulfur cluster binding;GO:0010181-FMN binding;GO:0008137-NADH dehydrogenase (ubiquinone) activity;	-	-
Locus_255_Transcript_6/6_Confidence_0.417_Length_2037	NADH-ubiquinone oxidoreductase flavoprotein	tr|E5GBX7|E5GBX7_CUCME	94.79	67.894	2037	461	0	238	1620	1	461	0.0	412675	Cucumis melo subsp. melo	E5GBX7	-	-	GO:0051539-4 iron, 4 sulfur cluster binding;GO:0010181-FMN binding;GO:0008137-NADH dehydrogenase (ubiquinone) activity;	-	-
Locus_256_Transcript_2/3_Confidence_0.714_Length_1537	Carbonic anhydrase	tr|E5GBJ5|E5GBJ5_CUCME	76.30	52.7001	1537	270	1	2	811	28	258	1e-112	412675	Cucumis melo subsp. melo	E5GBJ5	-	-	GO:0004089-carbonate dehydratase activity;GO:0008270-zinc ion binding;	-	-
Locus_256_Transcript_3/3_Confidence_0.714_Length_1420	Carbonic anhydrase	tr|E5GBJ5|E5GBJ5_CUCME	89.18	48.8028	1420	231	0	2	694	28	258	2e-118	412675	Cucumis melo subsp. melo	E5GBJ5	-	-	GO:0004089-carbonate dehydratase activity;GO:0008270-zinc ion binding;	-	-
Locus_257_Transcript_1/2_Confidence_1.000_Length_3069	Putative uncharacterized protein	tr|F6H5Z1|F6H5Z1_VITVI	82.30	64.6139	3069	661	2	671	2650	1	660	0.0	29760	Vitis vinifera (Grape)	F6H5Z1	VIT_14s0036g01030	-	-	-	-
Locus_257_Transcript_2/2_Confidence_1.000_Length_2923	Putative uncharacterized protein	tr|F6H5Z1|F6H5Z1_VITVI	82.30	67.8413	2923	661	2	525	2504	1	660	0.0	29760	Vitis vinifera (Grape)	F6H5Z1	VIT_14s0036g01030	-	-	-	-
Locus_258_Transcript_1/4_Confidence_0.727_Length_986	40S ribosomal protein S4, putative	tr|B9RPJ9|B9RPJ9_RICCO	95.32	71.501	986	235	0	83	787	28	262	5e-128	3988	Ricinus communis (Castor bean)	B9RPJ9	RCOM_1378650	-	GO:0003723-RNA binding;	-	-
Locus_258_Transcript_2/4_Confidence_0.727_Length_1097	Putative uncharacterized protein	tr|C6TN03|C6TN03_SOYBN	93.25	64.8131	1097	237	0	83	793	28	264	2e-127	3847	Glycine max (Soybean) (Glycine hispida)	C6TN03	-	-	GO:0003723-RNA binding;	-	-
Locus_258_Transcript_3/4_Confidence_0.727_Length_1097	40S ribosomal protein S4, putative	tr|B9RPJ9|B9RPJ9_RICCO	95.74	64.2662	1097	235	0	83	787	28	262	4e-128	3988	Ricinus communis (Castor bean)	B9RPJ9	RCOM_1378650	-	GO:0003723-RNA binding;	-	-
Locus_258_Transcript_4/4_Confidence_0.727_Length_1097	40S ribosomal protein S4, putative	tr|B9RPJ9|B9RPJ9_RICCO	95.32	64.2662	1097	235	0	83	787	28	262	5e-128	3988	Ricinus communis (Castor bean)	B9RPJ9	RCOM_1378650	-	GO:0003723-RNA binding;	-	-
Locus_259_Transcript_1/2_Confidence_1.000_Length_2139	Putative uncharacterized protein	tr|F6HK38|F6HK38_VITVI	70.24	65.4979	2139	467	3	1790	417	1	423	3e-161	29760	Vitis vinifera (Grape)	F6HK38	VIT_12s0035g01130	-	-	-	GO:0005853-eukaryotic translation elongation factor 1 complex;
Locus_259_Transcript_2/2_Confidence_0.750_Length_2007	Putative uncharacterized protein	tr|F6HK38|F6HK38_VITVI	77.78	63.2287	2007	423	2	1658	417	1	423	3e-168	29760	Vitis vinifera (Grape)	F6HK38	VIT_12s0035g01130	-	-	-	GO:0005853-eukaryotic translation elongation factor 1 complex;
Locus_260_Transcript_1/3_Confidence_0.667_Length_3671	Putative uncharacterized protein	tr|A5AQK6|A5AQK6_VITVI	63.06	80.0872	3671	980	18	542	3322	1	969	0.0	29760	Vitis vinifera (Grape)	A5AQK6	VIT_03s0038g00700 VITISV_029516	-	GO:0005524-ATP binding;GO:0003777-microtubule motor activity;	GO:0007018-microtubule-based movement;	GO:0005874-microtubule;
Locus_260_Transcript_3/3_Confidence_0.667_Length_3692	Putative uncharacterized protein	tr|A5AQK6|A5AQK6_VITVI	63.06	79.6316	3692	980	18	563	3343	1	969	0.0	29760	Vitis vinifera (Grape)	A5AQK6	VIT_03s0038g00700 VITISV_029516	-	GO:0005524-ATP binding;GO:0003777-microtubule motor activity;	GO:0007018-microtubule-based movement;	GO:0005874-microtubule;
Locus_261_Transcript_2/3_Confidence_0.714_Length_1965	Nucleic acid binding protein	tr|E5GBK3|E5GBK3_CUCME	97.83	56.1832	1965	368	1	451	1554	1	367	0.0	412675	Cucumis melo subsp. melo	E5GBK3	-	-	GO:0003676-nucleic acid binding;GO:0008270-zinc ion binding;	-	-
Locus_261_Transcript_3/3_Confidence_0.714_Length_1947	Nucleic acid binding protein	tr|E5GBK3|E5GBK3_CUCME	97.83	56.7026	1947	368	1	433	1536	1	367	0.0	412675	Cucumis melo subsp. melo	E5GBK3	-	-	GO:0003676-nucleic acid binding;GO:0008270-zinc ion binding;	-	-
Locus_262_Transcript_2/2_Confidence_1.000_Length_498	Arabinogalactan protein	tr|Q7Y250|Q7Y250_GOSHI	74.67	90.3614	498	150	1	466	23	38	187	6e-48	3635	Gossypium hirsutum (Upland cotton) (Gossypium mexicanum)	Q7Y250	-	-	-	-	-
Locus_263_Transcript_1/1_Confidence_1.000_Length_1615	Kinase, putative	tr|B9T4K4|B9T4K4_RICCO	79.87	58.1424	1615	313	1	1	906	399	711	2e-135	3988	Ricinus communis (Castor bean)	B9T4K4	RCOM_0478370	-	GO:0005524-ATP binding;GO:0004715-non-membrane spanning protein tyrosine kinase activity;	GO:0006950-response to stress;	-
Locus_264_Transcript_3/3_Confidence_0.667_Length_1016	Putative uncharacterized protein	tr|A5BTC6|A5BTC6_VITVI	67.07	49.311	1016	167	2	84	572	7	173	1e-56	29760	Vitis vinifera (Grape)	A5BTC6	VIT_01s0011g00850 VITISV_009128	-	-	-	-
Locus_265_Transcript_1/1_Confidence_1.000_Length_1705	Eukaryotic translation initiation factor 3 subunit E	tr|A9PHY6|A9PHY6_POPTR	89.24	76.8915	1705	437	0	94	1404	1	437	0.0	3694	Populus trichocarpa (Western balsam poplar) (Populus balsamifera subsp. trichocarpa)	A9PHY6	POPTRDRAFT_652677	-	-	-	-
Locus_266_Transcript_1/7_Confidence_0.588_Length_4030	Putative uncharacterized protein	tr|F6HTB7|F6HTB7_VITVI	75.75	78.9082	4030	1060	9	393	3530	20	1073	0.0	29760	Vitis vinifera (Grape)	F6HTB7	VIT_02s0012g00870	-	GO:0003676-nucleic acid binding;GO:0000166-nucleotide binding;GO:0008270-zinc ion binding;	-	-
Locus_266_Transcript_2/7_Confidence_0.294_Length_2234	RNA-binding protein, putative	tr|B9T403|B9T403_RICCO	71.15	68.8899	2234	513	7	223	1734	458	959	1e-176	3988	Ricinus communis (Castor bean)	B9T403	RCOM_0286400	-	GO:0003676-nucleic acid binding;GO:0000166-nucleotide binding;GO:0008270-zinc ion binding;	-	GO:0005622-intracellular;
Locus_266_Transcript_3/7_Confidence_0.588_Length_3818	Putative uncharacterized protein	tr|F6HTB7|F6HTB7_VITVI	75.90	84.7826	3818	1079	10	133	3318	1	1073	0.0	29760	Vitis vinifera (Grape)	F6HTB7	VIT_02s0012g00870	-	GO:0003676-nucleic acid binding;GO:0000166-nucleotide binding;GO:0008270-zinc ion binding;	-	-
Locus_266_Transcript_4/7_Confidence_0.588_Length_4337	Putative uncharacterized protein	tr|F6HTB7|F6HTB7_VITVI	74.87	64.9527	4337	939	8	397	3177	20	952	0.0	29760	Vitis vinifera (Grape)	F6HTB7	VIT_02s0012g00870	-	GO:0003676-nucleic acid binding;GO:0000166-nucleotide binding;GO:0008270-zinc ion binding;	-	-
Locus_266_Transcript_5/7_Confidence_0.588_Length_4289	RNA-binding protein, putative	tr|B9T403|B9T403_RICCO	75.99	49.522	4289	708	8	1696	3789	263	959	0.0	3988	Ricinus communis (Castor bean)	B9T403	RCOM_0286400	-	GO:0003676-nucleic acid binding;GO:0000166-nucleotide binding;GO:0008270-zinc ion binding;	-	GO:0005622-intracellular;
Locus_266_Transcript_6/7_Confidence_0.647_Length_4186	Putative uncharacterized protein	tr|F6HTB7|F6HTB7_VITVI	75.11	67.0807	4186	936	8	397	3168	20	949	0.0	29760	Vitis vinifera (Grape)	F6HTB7	VIT_02s0012g00870	-	GO:0003676-nucleic acid binding;GO:0000166-nucleotide binding;GO:0008270-zinc ion binding;	-	-
Locus_266_Transcript_7/7_Confidence_0.588_Length_4034	Putative uncharacterized protein	tr|F6HTB7|F6HTB7_VITVI	75.75	78.8299	4034	1060	9	397	3534	20	1073	0.0	29760	Vitis vinifera (Grape)	F6HTB7	VIT_02s0012g00870	-	GO:0003676-nucleic acid binding;GO:0000166-nucleotide binding;GO:0008270-zinc ion binding;	-	-
Locus_267_Transcript_1/3_Confidence_0.667_Length_2611	Predicted protein	tr|B9IPA8|B9IPA8_POPTR	70.39	64.8028	2611	564	2	2211	538	9	538	0.0	3694	Populus trichocarpa (Western balsam poplar) (Populus balsamifera subsp. trichocarpa)	B9IPA8	POPTRDRAFT_573723	-	GO:0005509-calcium ion binding;	-	-
Locus_267_Transcript_2/3_Confidence_0.333_Length_1523	Predicted protein	tr|B9IPA8|B9IPA8_POPTR	67.87	60.0788	1523	305	1	1123	227	9	313	1e-117	3694	Populus trichocarpa (Western balsam poplar) (Populus balsamifera subsp. trichocarpa)	B9IPA8	POPTRDRAFT_573723	-	GO:0005509-calcium ion binding;	-	-
Locus_267_Transcript_3/3_Confidence_0.667_Length_2509	Predicted protein	tr|B9IPA8|B9IPA8_POPTR	74.91	63.3719	2509	530	1	2109	538	9	538	0.0	3694	Populus trichocarpa (Western balsam poplar) (Populus balsamifera subsp. trichocarpa)	B9IPA8	POPTRDRAFT_573723	-	GO:0005509-calcium ion binding;	-	-
Locus_268_Transcript_1/3_Confidence_0.400_Length_1181	Putative uncharacterized protein	tr|F6HT95|F6HT95_VITVI	90.30	75.9526	1181	299	0	149	1045	44	342	8e-140	29760	Vitis vinifera (Grape)	F6HT95	VIT_02s0012g01250	-	-	-	GO:0016021-integral to membrane;
Locus_268_Transcript_2/3_Confidence_0.400_Length_1889	Putative uncharacterized protein	tr|F6HT95|F6HT95_VITVI	90.30	47.4854	1889	299	0	857	1753	44	342	1e-139	29760	Vitis vinifera (Grape)	F6HT95	VIT_02s0012g01250	-	-	-	GO:0016021-integral to membrane;
Locus_268_Transcript_3/3_Confidence_0.600_Length_1326	Putative uncharacterized protein	tr|F6HT95|F6HT95_VITVI	90.30	67.6471	1326	299	0	294	1190	44	342	9e-140	29760	Vitis vinifera (Grape)	F6HT95	VIT_02s0012g01250	-	-	-	GO:0016021-integral to membrane;
Locus_270_Transcript_1/3_Confidence_0.667_Length_631	Predicted protein (Fragment)	tr|B9GJV9|B9GJV9_POPTR	76.06	67.5119	631	142	0	542	117	25	166	6e-58	3694	Populus trichocarpa (Western balsam poplar) (Populus balsamifera subsp. trichocarpa)	B9GJV9	POPTRDRAFT_175964	-	-	-	GO:0016021-integral to membrane;
Locus_270_Transcript_3/3_Confidence_0.667_Length_863	Predicted protein (Fragment)	tr|B9GJV9|B9GJV9_POPTR	79.52	57.7057	863	166	0	614	117	1	166	3e-71	3694	Populus trichocarpa (Western balsam poplar) (Populus balsamifera subsp. trichocarpa)	B9GJV9	POPTRDRAFT_175964	-	-	-	GO:0016021-integral to membrane;
Locus_271_Transcript_1/4_Confidence_0.625_Length_650	Putative uncharacterized protein	tr|A5BDR2|A5BDR2_VITVI	79.56	63.2308	650	137	0	38	448	185	321	4e-58	29760	Vitis vinifera (Grape)	A5BDR2	VITISV_029535	-	GO:0016813-hydrolase activity, acting on carbon-nitrogen (but not peptide) bonds, in linear amidines;GO:0008237-metallopeptidase activity;	GO:0006508-proteolysis;	-
Locus_271_Transcript_2/4_Confidence_0.625_Length_750	Putative uncharacterized protein	tr|F6HFT4|F6HFT4_VITVI	78.18	44	750	110	0	1	330	344	453	1e-60	29760	Vitis vinifera (Grape)	F6HFT4	VIT_01s0011g01290	-	GO:0008237-metallopeptidase activity;	GO:0006508-proteolysis;	-
Locus_271_Transcript_3/4_Confidence_0.500_Length_558	Putative uncharacterized protein	tr|A5BDR2|A5BDR2_VITVI	83.65	55.914	558	104	0	45	356	218	321	3e-44	29760	Vitis vinifera (Grape)	A5BDR2	VITISV_029535	-	GO:0016813-hydrolase activity, acting on carbon-nitrogen (but not peptide) bonds, in linear amidines;GO:0008237-metallopeptidase activity;	GO:0006508-proteolysis;	-
Locus_271_Transcript_4/4_Confidence_0.625_Length_649	Putative uncharacterized protein	tr|A5BDR2|A5BDR2_VITVI	80.54	68.8752	649	149	0	1	447	173	321	2e-65	29760	Vitis vinifera (Grape)	A5BDR2	VITISV_029535	-	GO:0016813-hydrolase activity, acting on carbon-nitrogen (but not peptide) bonds, in linear amidines;GO:0008237-metallopeptidase activity;	GO:0006508-proteolysis;	-
Locus_272_Transcript_1/2_Confidence_1.000_Length_3126	Putative uncharacterized protein	tr|F6HYG1|F6HYG1_VITVI	79.93	81.7658	3126	852	5	2916	388	1	848	0.0	29760	Vitis vinifera (Grape)	F6HYG1	VIT_09s0002g04680	-	GO:0005524-ATP binding;	-	-
Locus_272_Transcript_2/2_Confidence_1.000_Length_2787	Putative uncharacterized protein	tr|F6HYG1|F6HYG1_VITVI	83.46	83.9612	2787	780	4	2577	256	1	776	0.0	29760	Vitis vinifera (Grape)	F6HYG1	VIT_09s0002g04680	-	GO:0005524-ATP binding;	-	-
Locus_273_Transcript_1/3_Confidence_0.429_Length_960	Triosephosphate isomerase	tr|D6N3G7|D6N3G7_GOSHI	78.43	63.75	960	204	2	237	842	1	203	3e-81	3635	Gossypium hirsutum (Upland cotton) (Gossypium mexicanum)	D6N3G7	-	-	GO:0004807-triose-phosphate isomerase activity;	-	-
Locus_273_Transcript_2/3_Confidence_0.714_Length_1781	Triosephosphate isomerase	tr|D6N3G7|D6N3G7_GOSHI	72.49	56.9343	1781	338	3	237	1244	1	299	2e-128	3635	Gossypium hirsutum (Upland cotton) (Gossypium mexicanum)	D6N3G7	-	-	GO:0004807-triose-phosphate isomerase activity;	-	-
Locus_273_Transcript_3/3_Confidence_0.714_Length_1667	Triosephosphate isomerase	tr|D6N3G7|D6N3G7_GOSHI	81.67	53.9892	1667	300	2	237	1130	1	299	5e-134	3635	Gossypium hirsutum (Upland cotton) (Gossypium mexicanum)	D6N3G7	-	-	GO:0004807-triose-phosphate isomerase activity;	-	-
Locus_274_Transcript_1/4_Confidence_0.625_Length_1132	Putative uncharacterized protein	tr|D7SUQ2|D7SUQ2_VITVI	94.20	59.364	1132	224	0	109	780	82	305	2e-123	29760	Vitis vinifera (Grape)	D7SUQ2	VIT_04s0008g05030	-	GO:0005525-GTP binding;GO:0003924-GTPase activity;	GO:0006886-intracellular protein transport;GO:0007264-small GTPase mediated signal transduction;	-
Locus_274_Transcript_2/4_Confidence_0.625_Length_1127	Putative uncharacterized protein	tr|D7SUQ2|D7SUQ2_VITVI	93.75	59.6273	1127	224	0	104	775	82	305	2e-122	29760	Vitis vinifera (Grape)	D7SUQ2	VIT_04s0008g05030	-	GO:0005525-GTP binding;GO:0003924-GTPase activity;	GO:0006886-intracellular protein transport;GO:0007264-small GTPase mediated signal transduction;	-
Locus_274_Transcript_3/4_Confidence_0.625_Length_1022	Putative uncharacterized protein	tr|D7SUQ2|D7SUQ2_VITVI	93.30	65.7534	1022	224	0	109	780	82	305	1e-121	29760	Vitis vinifera (Grape)	D7SUQ2	VIT_04s0008g05030	-	GO:0005525-GTP binding;GO:0003924-GTPase activity;	GO:0006886-intracellular protein transport;GO:0007264-small GTPase mediated signal transduction;	-
Locus_274_Transcript_4/4_Confidence_0.625_Length_1132	Putative uncharacterized protein	tr|D7SUQ2|D7SUQ2_VITVI	93.75	59.364	1132	224	0	109	780	82	305	2e-122	29760	Vitis vinifera (Grape)	D7SUQ2	VIT_04s0008g05030	-	GO:0005525-GTP binding;GO:0003924-GTPase activity;	GO:0006886-intracellular protein transport;GO:0007264-small GTPase mediated signal transduction;	-
Locus_275_Transcript_1/1_Confidence_1.000_Length_1375	ATP synthase gamma chain	tr|E5GC53|E5GC53_CUCME	92.29	82.0364	1375	376	1	199	1326	1	373	1e-167	412675	Cucumis melo subsp. melo	E5GC53	-	-	GO:0046933-hydrogen ion transporting ATP synthase activity, rotational mechanism;GO:0046961-proton-transporting ATPase activity, rotational mechanism;	GO:0015986-ATP synthesis coupled proton transport;	GO:0045261-proton-transporting ATP synthase complex, catalytic core F(1);
Locus_276_Transcript_1/2_Confidence_1.000_Length_2728	Transmembrane 9 superfamily protein member	tr|G7KJN8|G7KJN8_MEDTR	92.81	62.6833	2728	570	0	269	1978	19	588	0.0	3880	Medicago truncatula (Barrel medic) (Medicago tribuloides)	G7KJN8	MTR_6g074910	-	-	-	GO:0016021-integral to membrane;
Locus_276_Transcript_2/2_Confidence_1.000_Length_1864	Transmembrane 9 superfamily protein member	tr|G7KJN8|G7KJN8_MEDTR	93.64	55.6867	1864	346	0	77	1114	243	588	7e-160	3880	Medicago truncatula (Barrel medic) (Medicago tribuloides)	G7KJN8	MTR_6g074910	-	-	-	GO:0016021-integral to membrane;
Locus_278_Transcript_1/1_Confidence_1.000_Length_1386	Ubiquitin ligase SINAT5	tr|E5GCK0|E5GCK0_CUCME	95.41	66.0173	1386	305	1	1101	187	1	304	1e-168	412675	Cucumis melo subsp. melo	E5GCK0	-	-	GO:0008270-zinc ion binding;	GO:0007275-multicellular organismal development;GO:0006511-ubiquitin-dependent protein catabolic process;	GO:0005634-nucleus;
Locus_279_Transcript_3/3_Confidence_0.571_Length_476	Putative uncharacterized protein	tr|F6HE86|F6HE86_VITVI	80.23	54.2017	476	86	0	1	258	493	578	6e-28	29760	Vitis vinifera (Grape)	F6HE86	VIT_16s0039g00660	-	GO:0003677-DNA binding;GO:0016987-sigma factor activity;	GO:0006352-transcription initiation, DNA-dependent;	-
Locus_280_Transcript_1/1_Confidence_1.000_Length_1441	Predicted protein	tr|B9HBB3|B9HBB3_POPTR	50.71	73.4906	1441	353	6	199	1218	8	359	7e-83	3694	Populus trichocarpa (Western balsam poplar) (Populus balsamifera subsp. trichocarpa)	B9HBB3	POPTRDRAFT_560697	-	-	-	-
Locus_281_Transcript_1/1_Confidence_1.000_Length_1346	Putative uncharacterized protein	tr|D7TLU1|D7TLU1_VITVI	80.56	71.0996	1346	319	2	1224	292	18	336	1e-142	29760	Vitis vinifera (Grape)	D7TLU1	VIT_13s0019g01230	-	-	-	-
Locus_282_Transcript_1/2_Confidence_1.000_Length_2144	Putative uncharacterized protein	tr|D7SNC0|D7SNC0_VITVI	70.00	64.3657	2144	460	4	199	1578	1	456	0.0	29760	Vitis vinifera (Grape)	D7SNC0	VIT_06s0061g00560	-	-	-	GO:0016020-membrane;
Locus_282_Transcript_2/2_Confidence_1.000_Length_1176	Secondary cell wall-related glycosyltransferase family	tr|G7JNB4|G7JNB4_MEDTR	77.71	40.051	1176	157	0	125	595	266	422	1e-70	3880	Medicago truncatula (Barrel medic) (Medicago tribuloides)	G7JNB4	MTR_4g057500	-	GO:0016740-transferase activity;	-	GO:0016020-membrane;
Locus_283_Transcript_1/2_Confidence_1.000_Length_3633	Predicted protein	tr|B9IFT6|B9IFT6_POPTR	64.12	60.5285	3633	733	5	2676	505	1	728	0.0	3694	Populus trichocarpa (Western balsam poplar) (Populus balsamifera subsp. trichocarpa)	B9IFT6	POPTRDRAFT_1103946	-	GO:0008270-zinc ion binding;	-	-
Locus_283_Transcript_2/2_Confidence_1.000_Length_3447	Predicted protein	tr|B9IFT6|B9IFT6_POPTR	64.12	63.7946	3447	733	5	2490	319	1	728	0.0	3694	Populus trichocarpa (Western balsam poplar) (Populus balsamifera subsp. trichocarpa)	B9IFT6	POPTRDRAFT_1103946	-	GO:0008270-zinc ion binding;	-	-
Locus_284_Transcript_1/1_Confidence_1.000_Length_836	Predicted protein	tr|B9H6N7|B9H6N7_POPTR	81.29	99.7608	836	278	3	7	834	97	370	5e-132	3694	Populus trichocarpa (Western balsam poplar) (Populus balsamifera subsp. trichocarpa)	B9H6N7	POPTRDRAFT_818429	-	-	-	-
Locus_285_Transcript_1/1_Confidence_1.000_Length_2199	WRKY protein	tr|E7CEW5|E7CEW5_CUCSA	84.55	75.0341	2199	550	6	1597	2	3	551	0.0	3659	Cucumis sativus (Cucumber)	E7CEW5	WRKY16	-	GO:0043565-sequence-specific DNA binding;	-	-
Locus_286_Transcript_1/2_Confidence_1.000_Length_871	Putative uncharacterized protein	tr|D7SVN8|D7SVN8_VITVI	71.35	61.3088	871	178	0	869	336	411	588	4e-68	29760	Vitis vinifera (Grape)	D7SVN8	VIT_14s0068g01870	-	-	-	-
Locus_286_Transcript_2/2_Confidence_1.000_Length_867	Putative uncharacterized protein	tr|D7SVN8|D7SVN8_VITVI	71.35	61.5917	867	178	0	865	332	411	588	4e-68	29760	Vitis vinifera (Grape)	D7SVN8	VIT_14s0068g01870	-	-	-	-
Locus_287_Transcript_1/1_Confidence_1.000_Length_1866	Reticuline oxidase	tr|G8A1B3|G8A1B3_MEDTR	59.59	86.3344	1866	537	5	41	1630	8	543	6e-172	3880	Medicago truncatula (Barrel medic) (Medicago tribuloides)	G8A1B3	MTR_119s0002	-	GO:0008762-UDP-N-acetylmuramate dehydrogenase activity;GO:0050660-flavin adenine dinucleotide binding;	-	-
Locus_289_Transcript_1/1_Confidence_1.000_Length_1990	Putative uncharacterized protein	tr|C6TDZ7|C6TDZ7_SOYBN	76.19	53.8191	1990	357	4	83	1147	7	360	2e-156	3847	Glycine max (Soybean) (Glycine hispida)	C6TDZ7	-	-	GO:0004197-cysteine-type endopeptidase activity;	GO:0006508-proteolysis;	-
Locus_290_Transcript_1/2_Confidence_1.000_Length_1946	Putative uncharacterized protein	tr|E0CPW6|E0CPW6_VITVI	62.44	98.5098	1946	639	7	2	1888	95	722	0.0	29760	Vitis vinifera (Grape)	E0CPW6	VIT_18s0001g11590	-	GO:0005524-ATP binding;	-	-
Locus_290_Transcript_2/2_Confidence_1.000_Length_1954	Putative uncharacterized protein	tr|E0CPW6|E0CPW6_VITVI	62.44	98.1064	1954	639	7	2	1888	95	722	0.0	29760	Vitis vinifera (Grape)	E0CPW6	VIT_18s0001g11590	-	GO:0005524-ATP binding;	-	-
Locus_291_Transcript_2/6_Confidence_0.773_Length_1838	Putative uncharacterized protein	tr|A9PHT9|A9PHT9_POPTR	62.12	53.8629	1838	330	8	547	1503	1	320	9e-83	3694	Populus trichocarpa (Western balsam poplar) (Populus balsamifera subsp. trichocarpa)	A9PHT9	-	-	GO:0000976-transcription regulatory region sequence-specific DNA binding;	-	GO:0005634-nucleus;
Locus_291_Transcript_3/6_Confidence_0.455_Length_1906	Putative uncharacterized protein	tr|F6HRP5|F6HRP5_VITVI	61.63	54.1448	1906	344	6	547	1524	1	334	7e-89	29760	Vitis vinifera (Grape)	F6HRP5	VIT_07s0191g00180	-	GO:0000976-transcription regulatory region sequence-specific DNA binding;	-	GO:0005634-nucleus;
Locus_291_Transcript_4/6_Confidence_0.773_Length_2011	Putative uncharacterized protein	tr|A5C9F3|A5C9F3_VITVI	55.20	55.9423	2011	375	8	547	1617	1	344	5e-88	29760	Vitis vinifera (Grape)	A5C9F3	VITISV_008512	-	GO:0000976-transcription regulatory region sequence-specific DNA binding;	-	GO:0005634-nucleus;
Locus_291_Transcript_5/6_Confidence_0.773_Length_1513	Putative uncharacterized protein	tr|A9PHT9|A9PHT9_POPTR	61.64	63.0535	1513	318	7	199	1122	21	328	7e-80	3694	Populus trichocarpa (Western balsam poplar) (Populus balsamifera subsp. trichocarpa)	A9PHT9	-	-	GO:0000976-transcription regulatory region sequence-specific DNA binding;	-	GO:0005634-nucleus;
Locus_291_Transcript_6/6_Confidence_0.773_Length_1918	Putative uncharacterized protein	tr|F6HRP5|F6HRP5_VITVI	61.63	53.806	1918	344	6	547	1524	1	334	7e-89	29760	Vitis vinifera (Grape)	F6HRP5	VIT_07s0191g00180	-	GO:0000976-transcription regulatory region sequence-specific DNA binding;	-	GO:0005634-nucleus;
Locus_292_Transcript_1/5_Confidence_0.692_Length_2076	Predicted protein	tr|B9IN07|B9IN07_POPTR	83.11	42.7746	2076	296	2	329	1198	1	296	1e-138	3694	Populus trichocarpa (Western balsam poplar) (Populus balsamifera subsp. trichocarpa)	B9IN07	POPTRDRAFT_736610	-	GO:0016779-nucleotidyltransferase activity;	GO:0009058-biosynthetic process;	-
Locus_292_Transcript_2/5_Confidence_0.692_Length_2013	Predicted protein	tr|B9IN07|B9IN07_POPTR	83.71	53.0551	2013	356	2	329	1378	1	356	3e-171	3694	Populus trichocarpa (Western balsam poplar) (Populus balsamifera subsp. trichocarpa)	B9IN07	POPTRDRAFT_736610	-	GO:0016779-nucleotidyltransferase activity;	GO:0009058-biosynthetic process;	-
Locus_292_Transcript_3/5_Confidence_0.692_Length_2380	Predicted protein	tr|B9IN07|B9IN07_POPTR	82.25	50.4202	2380	400	3	329	1507	1	400	0.0	3694	Populus trichocarpa (Western balsam poplar) (Populus balsamifera subsp. trichocarpa)	B9IN07	POPTRDRAFT_736610	-	GO:0016779-nucleotidyltransferase activity;	GO:0009058-biosynthetic process;	-
Locus_292_Transcript_4/5_Confidence_0.692_Length_2226	Putative uncharacterized protein	tr|F6I6P3|F6I6P3_VITVI	80.54	55.3908	2226	411	5	646	1833	1	411	0.0	29760	Vitis vinifera (Grape)	F6I6P3	VIT_11s0078g00250	-	GO:0016779-nucleotidyltransferase activity;	GO:0009058-biosynthetic process;	-
Locus_292_Transcript_5/5_Confidence_0.692_Length_1909	Putative uncharacterized protein	tr|F6I6P3|F6I6P3_VITVI	80.54	64.5888	1909	411	5	329	1516	1	411	0.0	29760	Vitis vinifera (Grape)	F6I6P3	VIT_11s0078g00250	-	GO:0016779-nucleotidyltransferase activity;	GO:0009058-biosynthetic process;	-
Locus_293_Transcript_1/3_Confidence_0.800_Length_1815	Fructose-bisphosphate aldolase	tr|C6TJM1|C6TJM1_SOYBN	74.09	68.2645	1815	413	2	136	1374	1	358	2e-166	3847	Glycine max (Soybean) (Glycine hispida)	C6TJM1	-	-	GO:0004332-fructose-bisphosphate aldolase activity;	-	-
Locus_293_Transcript_2/3_Confidence_0.600_Length_1991	Fructose-bisphosphate aldolase	tr|C6TJM1|C6TJM1_SOYBN	88.83	52.5866	1991	349	0	504	1550	10	358	2e-177	3847	Glycine max (Soybean) (Glycine hispida)	C6TJM1	-	-	GO:0004332-fructose-bisphosphate aldolase activity;	-	-
Locus_293_Transcript_3/3_Confidence_0.600_Length_1650	Fructose-bisphosphate aldolase	tr|B9SRH4|B9SRH4_RICCO	88.27	65.0909	1650	358	0	136	1209	1	358	2e-180	3988	Ricinus communis (Castor bean)	B9SRH4	RCOM_0383870	-	GO:0004332-fructose-bisphosphate aldolase activity;	-	-
Locus_294_Transcript_1/2_Confidence_1.000_Length_1122	Putative uncharacterized protein	tr|F6I0W5|F6I0W5_VITVI	61.67	64.1711	1122	240	3	290	997	15	252	1e-61	29760	Vitis vinifera (Grape)	F6I0W5	VIT_03s0038g03090	-	GO:0008171-O-methyltransferase activity;GO:0046983-protein dimerization activity;	-	-
Locus_294_Transcript_2/2_Confidence_1.000_Length_1350	Putative uncharacterized protein	tr|F6I0W5|F6I0W5_VITVI	63.53	75.5556	1350	340	4	290	1288	15	352	2e-103	29760	Vitis vinifera (Grape)	F6I0W5	VIT_03s0038g03090	-	GO:0008171-O-methyltransferase activity;GO:0046983-protein dimerization activity;	-	-
Locus_295_Transcript_1/4_Confidence_0.700_Length_3465	Cellulose synthase	tr|B8XPP6|B8XPP6_9ROSI	80.39	67.0996	3465	775	8	36	2309	3	772	0.0	312789	Betula luminifera	B8XPP6	CesA4	-	GO:0016760-cellulose synthase (UDP-forming) activity;GO:0008270-zinc ion binding;	GO:0007047-cellular cell wall organization;	GO:0016021-integral to membrane;
Locus_295_Transcript_2/4_Confidence_0.700_Length_3443	Cellulose synthase	tr|B8XPP6|B8XPP6_9ROSI	83.56	76.3288	3443	876	7	36	2645	3	872	0.0	312789	Betula luminifera	B8XPP6	CesA4	-	GO:0016760-cellulose synthase (UDP-forming) activity;GO:0008270-zinc ion binding;	GO:0007047-cellular cell wall organization;	GO:0016021-integral to membrane;
Locus_295_Transcript_3/4_Confidence_0.700_Length_3453	Cellulose synthase	tr|B8XPP6|B8XPP6_9ROSI	92.20	77.9322	3453	897	1	587	3277	154	1049	0.0	312789	Betula luminifera	B8XPP6	CesA4	-	GO:0016760-cellulose synthase (UDP-forming) activity;GO:0008270-zinc ion binding;	GO:0007047-cellular cell wall organization;	GO:0016021-integral to membrane;
Locus_295_Transcript_4/4_Confidence_0.700_Length_3349	Cellulose synthase	tr|B8XPP6|B8XPP6_9ROSI	86.31	94.2371	3349	1052	6	36	3173	3	1049	0.0	312789	Betula luminifera	B8XPP6	CesA4	-	GO:0016760-cellulose synthase (UDP-forming) activity;GO:0008270-zinc ion binding;	GO:0007047-cellular cell wall organization;	GO:0016021-integral to membrane;
Locus_296_Transcript_1/2_Confidence_1.000_Length_1800	Putative uncharacterized protein	tr|D7SIK4|D7SIK4_VITVI	63.62	74.6667	1800	448	8	158	1486	35	476	1e-115	29760	Vitis vinifera (Grape)	D7SIK4	VIT_17s0000g05240	-	GO:0003676-nucleic acid binding;GO:0000166-nucleotide binding;	-	GO:0005622-intracellular;
Locus_297_Transcript_1/1_Confidence_1.000_Length_2305	Putative uncharacterized protein	tr|D7U4H8|D7U4H8_VITVI	56.29	89.0239	2305	684	9	90	2105	663	1342	0.0	29760	Vitis vinifera (Grape)	D7U4H8	VIT_04s0044g00860	-	GO:0005488-binding;	GO:0000086-G2/M transition of mitotic cell cycle;GO:0009934-regulation of meristem structural organization;	-
Locus_298_Transcript_1/2_Confidence_1.000_Length_2596	Predicted protein (Fragment)	tr|B9HEY9|B9HEY9_POPTR	59.85	75.6934	2596	655	8	6	1928	3	645	0.0	3694	Populus trichocarpa (Western balsam poplar) (Populus balsamifera subsp. trichocarpa)	B9HEY9	POPTRDRAFT_217237	-	GO:0005524-ATP binding;	GO:0006950-response to stress;	-
Locus_298_Transcript_2/2_Confidence_1.000_Length_2486	Predicted protein (Fragment)	tr|B9HEY9|B9HEY9_POPTR	61.25	86.8866	2486	720	8	6	2123	3	710	0.0	3694	Populus trichocarpa (Western balsam poplar) (Populus balsamifera subsp. trichocarpa)	B9HEY9	POPTRDRAFT_217237	-	GO:0005524-ATP binding;	GO:0006950-response to stress;	-
Locus_299_Transcript_1/1_Confidence_1.000_Length_1719	Peptide-N4-(N-acetyl-beta-glucosaminyl)asparagine amidase A	sp|P81898|PNAA_PRUDU	67.85	83.5951	1719	479	3	1717	284	89	565	0.0	3755	Prunus dulcis (Almond) (Prunus amygdalus)	P81898	-	-	GO:0000224-peptide-N4-(N-acetyl-beta-glucosaminyl)asparagine amidase activity;	-	-
Locus_300_Transcript_1/1_Confidence_1.000_Length_1091	Putative uncharacterized protein	tr|E0CSQ5|E0CSQ5_VITVI	88.12	99.5417	1091	362	0	1089	4	32	393	0.0	29760	Vitis vinifera (Grape)	E0CSQ5	VIT_19s0014g03360	-	-	-	-
Locus_301_Transcript_1/1_Confidence_1.000_Length_6145	Eukaryotic translation initiation factor 3 subunit, putative	tr|B9SQW7|B9SQW7_RICCO	67.32	67.5183	6145	1383	19	6145	2120	515	1888	0.0	3988	Ricinus communis (Castor bean)	B9SQW7	RCOM_1404940	-	-	-	-
Locus_302_Transcript_2/5_Confidence_0.667_Length_1227	Cinnamoyl-CoA reductase 4	tr|E3NZI6|E3NZI6_GOSHI	76.67	80.6846	1227	330	1	56	1042	1	330	1e-152	3635	Gossypium hirsutum (Upland cotton) (Gossypium mexicanum)	E3NZI6	CCR4	-	GO:0003824-catalytic activity;GO:0050662-coenzyme binding;GO:0000166-nucleotide binding;	GO:0044237-cellular metabolic process;	-
Locus_302_Transcript_3/5_Confidence_0.667_Length_1323	Cinnamoyl-CoA reductase 4	tr|E3NZI6|E3NZI6_GOSHI	70.17	82.0862	1323	362	2	56	1138	1	330	4e-148	3635	Gossypium hirsutum (Upland cotton) (Gossypium mexicanum)	E3NZI6	CCR4	-	GO:0003824-catalytic activity;GO:0050662-coenzyme binding;GO:0000166-nucleotide binding;	GO:0044237-cellular metabolic process;	-
Locus_302_Transcript_4/5_Confidence_0.667_Length_1262	Cinnamoyl-CoA reductase 4	tr|E3NZI6|E3NZI6_GOSHI	76.97	78.4469	1262	330	1	56	1042	1	330	7e-153	3635	Gossypium hirsutum (Upland cotton) (Gossypium mexicanum)	E3NZI6	CCR4	-	GO:0003824-catalytic activity;GO:0050662-coenzyme binding;GO:0000166-nucleotide binding;	GO:0044237-cellular metabolic process;	-
Locus_302_Transcript_5/5_Confidence_0.667_Length_1227	Cinnamoyl-CoA reductase 4	tr|E3NZI6|E3NZI6_GOSHI	76.97	80.6846	1227	330	1	56	1042	1	330	4e-153	3635	Gossypium hirsutum (Upland cotton) (Gossypium mexicanum)	E3NZI6	CCR4	-	GO:0003824-catalytic activity;GO:0050662-coenzyme binding;GO:0000166-nucleotide binding;	GO:0044237-cellular metabolic process;	-
Locus_303_Transcript_1/2_Confidence_1.000_Length_1644	Predicted protein (Fragment)	tr|B9IAL5|B9IAL5_POPTR	88.31	73.3577	1644	402	0	1502	297	1	402	0.0	3694	Populus trichocarpa (Western balsam poplar) (Populus balsamifera subsp. trichocarpa)	B9IAL5	POPTRDRAFT_246818	-	GO:0016853-isomerase activity;	GO:0006662-glycerol ether metabolic process;	-
Locus_303_Transcript_2/2_Confidence_1.000_Length_1309	Predicted protein (Fragment)	tr|B9IAL5|B9IAL5_POPTR	87.85	81.1306	1309	354	0	1167	106	1	354	5e-178	3694	Populus trichocarpa (Western balsam poplar) (Populus balsamifera subsp. trichocarpa)	B9IAL5	POPTRDRAFT_246818	-	GO:0016853-isomerase activity;	GO:0006662-glycerol ether metabolic process;	-
Locus_306_Transcript_1/2_Confidence_1.000_Length_1077	Putative uncharacterized protein	tr|F6H2E4|F6H2E4_VITVI	92.05	73.5376	1077	264	0	1041	250	3	266	1e-143	29760	Vitis vinifera (Grape)	F6H2E4	VIT_19s0014g03660	-	-	GO:0009765-photosynthesis, light harvesting;	-
Locus_307_Transcript_1/1_Confidence_1.000_Length_992	Putative uncharacterized protein	tr|B9RMF8|B9RMF8_RICCO	91.08	47.4798	992	157	1	229	696	930	1086	1e-68	3988	Ricinus communis (Castor bean)	B9RMF8	RCOM_1080700	-	GO:0008233-peptidase activity;	GO:0006508-proteolysis;	GO:0015934-large ribosomal subunit;
Locus_308_Transcript_1/3_Confidence_0.667_Length_657	Predicted protein	tr|A9PFU9|A9PFU9_POPTR	80.65	70.7763	657	155	0	1	465	125	279	3e-70	3694	Populus trichocarpa (Western balsam poplar) (Populus balsamifera subsp. trichocarpa)	A9PFU9	POPTRDRAFT_657316	-	GO:0003676-nucleic acid binding;GO:0000166-nucleotide binding;	-	-
Locus_308_Transcript_3/3_Confidence_0.667_Length_892	Predicted protein	tr|A9PFU9|A9PFU9_POPTR	80.65	52.13	892	155	0	1	465	125	279	4e-70	3694	Populus trichocarpa (Western balsam poplar) (Populus balsamifera subsp. trichocarpa)	A9PFU9	POPTRDRAFT_657316	-	GO:0003676-nucleic acid binding;GO:0000166-nucleotide binding;	-	-
Locus_309_Transcript_1/1_Confidence_1.000_Length_3014	Predicted protein	tr|B9IA73|B9IA73_POPTR	84.25	77.7372	3014	781	1	110	2443	1	781	0.0	3694	Populus trichocarpa (Western balsam poplar) (Populus balsamifera subsp. trichocarpa)	B9IA73	POPTRDRAFT_572873	-	-	-	GO:0016020-membrane;
Locus_311_Transcript_1/5_Confidence_0.636_Length_1661	Calcium/calmodulin-dependent protein kinase kinase, putative	tr|B9SWC3|B9SWC3_RICCO	76.50	39.1933	1661	217	2	703	1350	199	406	1e-170	3988	Ricinus communis (Castor bean)	B9SWC3	RCOM_0155030	-	GO:0005524-ATP binding;	-	-
Locus_311_Transcript_2/5_Confidence_0.636_Length_1640	Calcium/calmodulin-dependent protein kinase kinase, putative	tr|B9SWC3|B9SWC3_RICCO	73.25	75.9146	1640	415	3	91	1329	1	406	7e-175	3988	Ricinus communis (Castor bean)	B9SWC3	RCOM_0155030	-	GO:0005524-ATP binding;	-	-
Locus_311_Transcript_3/5_Confidence_0.636_Length_1725	Calcium/calmodulin-dependent protein kinase kinase, putative	tr|B9SWC3|B9SWC3_RICCO	75.96	58.6087	1725	337	1	96	1103	1	337	1e-169	3988	Ricinus communis (Castor bean)	B9SWC3	RCOM_0155030	-	GO:0005524-ATP binding;	-	-
Locus_311_Transcript_4/5_Confidence_0.364_Length_1149	Predicted protein	tr|B9HQA2|B9HQA2_POPTR	77.27	45.953	1149	176	1	326	844	256	431	4e-78	3694	Populus trichocarpa (Western balsam poplar) (Populus balsamifera subsp. trichocarpa)	B9HQA2	POPTRDRAFT_821633	-	GO:0005524-ATP binding;	-	-
Locus_311_Transcript_5/5_Confidence_0.636_Length_1645	Calcium/calmodulin-dependent protein kinase kinase, putative	tr|B9SWC3|B9SWC3_RICCO	73.25	75.6839	1645	415	3	96	1334	1	406	7e-175	3988	Ricinus communis (Castor bean)	B9SWC3	RCOM_0155030	-	GO:0005524-ATP binding;	-	-
Locus_312_Transcript_1/1_Confidence_1.000_Length_1869	Synapse-associated protein, putative	tr|B9SFN4|B9SFN4_RICCO	52.78	66.2921	1869	413	10	426	1643	55	433	7e-89	3988	Ricinus communis (Castor bean)	B9SFN4	RCOM_0647910	-	-	-	-
Locus_313_Transcript_1/1_Confidence_1.000_Length_940	Putative uncharacterized protein	tr|F6HF08|F6HF08_VITVI	81.17	98.2979	940	308	1	940	44	38	345	1e-143	29760	Vitis vinifera (Grape)	F6HF08	VIT_01s0011g03050	-	-	-	-
Locus_314_Transcript_1/2_Confidence_1.000_Length_2240	(3S,6E)-nerolidol synthase 1	sp|P0CV94|NES1_FRAAN	49.27	73.3929	2240	548	4	1980	343	21	519	2e-134	3747	Fragaria ananassa (Strawberry)	P0CV94	-	Secondary metabolite biosynthesis; terpenoid biosynthesis.	GO:0000287-magnesium ion binding;GO:0010333-terpene synthase activity;	-	GO:0005829-cytosol;
Locus_314_Transcript_2/2_Confidence_1.000_Length_2111	(3S,6E)-nerolidol synthase 1	sp|P0CV94|NES1_FRAAN	53.47	71.7669	2111	505	3	1851	343	21	519	3e-140	3747	Fragaria ananassa (Strawberry)	P0CV94	-	Secondary metabolite biosynthesis; terpenoid biosynthesis.	GO:0000287-magnesium ion binding;GO:0010333-terpene synthase activity;	-	GO:0005829-cytosol;
Locus_315_Transcript_1/1_Confidence_1.000_Length_499	Putative uncharacterized protein	tr|A5AG33|A5AG33_VITVI	74.84	93.1864	499	155	0	467	3	51	205	2e-63	29760	Vitis vinifera (Grape)	A5AG33	VIT_18s0001g06150 VITISV_040774	-	-	-	-
Locus_316_Transcript_1/1_Confidence_1.000_Length_1109	Ribosomal protein	tr|C6SVL1|C6SVL1_SOYBN	94.44	58.431	1109	216	0	975	328	1	216	1e-100	3847	Glycine max (Soybean) (Glycine hispida)	C6SVL1	-	-	GO:0003723-RNA binding;	-	GO:0015934-large ribosomal subunit;
Locus_317_Transcript_1/1_Confidence_1.000_Length_1741	Aspartyl-tRNA synthetase	tr|G7I885|G7I885_MEDTR	81.26	87.3636	1741	507	0	49	1569	35	541	0.0	3880	Medicago truncatula (Barrel medic) (Medicago tribuloides)	G7I885	MTR_1g014140	-	GO:0005524-ATP binding;GO:0004815-aspartate-tRNA ligase activity;GO:0003676-nucleic acid binding;	GO:0006422-aspartyl-tRNA aminoacylation;	GO:0005737-cytoplasm;
Locus_318_Transcript_3/9_Confidence_0.389_Length_839	Putative uncharacterized protein	tr|C6TNE6|C6TNE6_SOYBN	97.02	60.0715	839	168	0	698	195	96	263	5e-92	3847	Glycine max (Soybean) (Glycine hispida)	C6TNE6	-	-	-	GO:0009765-photosynthesis, light harvesting;	GO:0009507-chloroplast;GO:0016020-membrane;
Locus_318_Transcript_6/9_Confidence_0.389_Length_1076	Chlorophyll A/B binding protein, putative	tr|B9SF47|B9SF47_RICCO	94.72	73.8848	1076	265	0	989	195	1	265	3e-147	3988	Ricinus communis (Castor bean)	B9SF47	RCOM_1214080	-	-	GO:0009765-photosynthesis, light harvesting;	GO:0009507-chloroplast;GO:0016020-membrane;
Locus_319_Transcript_3/4_Confidence_0.429_Length_761	Eif-1a, putative	tr|B9SSH7|B9SSH7_RICCO	98.99	39.0276	761	99	0	183	479	18	116	7e-52	3988	Ricinus communis (Castor bean)	B9SSH7	RCOM_0510890	-	-	-	-
Locus_319_Transcript_4/4_Confidence_0.571_Length_744	Eif-1a, putative	tr|B9SSH7|B9SSH7_RICCO	98.99	39.9194	744	99	0	166	462	18	116	7e-52	3988	Ricinus communis (Castor bean)	B9SSH7	RCOM_0510890	-	-	-	-
Locus_321_Transcript_1/1_Confidence_1.000_Length_529	Zinc-binding dehydrogenase (Fragment)	tr|D2J0A7|D2J0A7_CUCSA	92.03	78.2609	529	138	0	416	3	1	138	4e-68	3659	Cucumis sativus (Cucumber)	D2J0A7	-	-	GO:0016491-oxidoreductase activity;GO:0008270-zinc ion binding;	-	-
Locus_322_Transcript_1/1_Confidence_1.000_Length_745	Metal transporter	tr|C4TNX4|C4TNX4_TOBAC	75.00	66.0403	745	164	0	64	555	176	339	2e-57	4097	Nicotiana tabacum (Common tobacco)	C4TNX4	NtZIP1	-	GO:0005385-zinc ion transmembrane transporter activity;	-	GO:0016021-integral to membrane;
Locus_323_Transcript_1/1_Confidence_1.000_Length_3016	Putative uncharacterized protein	tr|B9RZV2|B9RZV2_RICCO	60.75	71.2202	3016	716	7	388	2502	1	714	0.0	3988	Ricinus communis (Castor bean)	B9RZV2	RCOM_1001800	-	GO:0031072-heat shock protein binding;GO:0051082-unfolded protein binding;	-	-
Locus_324_Transcript_4/4_Confidence_0.571_Length_1439	Cytochrome P450 ent-kaurenoic acid oxidase	tr|G7JZW7|G7JZW7_MEDTR	53.61	54.8297	1439	263	2	4	792	230	490	5e-76	3880	Medicago truncatula (Barrel medic) (Medicago tribuloides)	G7JZW7	MTR_5g014250	-	GO:0020037-heme binding;GO:0016705-oxidoreductase activity, acting on paired donors, with incorporation or reduction of molecular oxygen;	-	-
Locus_326_Transcript_2/2_Confidence_1.000_Length_629	Putative auxin-binding protein 3	tr|D1FMZ2|D1FMZ2_9ROSA	70.59	81.0811	629	170	0	544	35	1	170	3e-65	88123	Prunus salicina	D1FMZ2	ABP3	-	GO:0030145-manganese ion binding;GO:0045735-nutrient reservoir activity;	-	GO:0048046-apoplast;
Locus_327_Transcript_1/1_Confidence_1.000_Length_614	Putative uncharacterized protein	tr|C6T1I8|C6T1I8_SOYBN	71.32	63.0293	614	129	0	50	436	36	164	4e-49	3847	Glycine max (Soybean) (Glycine hispida)	C6T1I8	-	-	-	-	-
Locus_329_Transcript_1/5_Confidence_0.200_Length_1174	Putative uncharacterized protein	tr|D7MDS2|D7MDS2_ARALL	90.15	85.6048	1174	335	0	37	1041	1	335	2e-159	81972	Arabidopsis lyrata subsp. lyrata (Lyre-leaved rock-cress)	D7MDS2	ARALYDRAFT_913755	-	-	-	-
Locus_329_Transcript_2/5_Confidence_0.600_Length_1987	Putative uncharacterized protein	tr|E0CV92|E0CV92_VITVI	89.55	50.5788	1987	335	0	37	1041	1	335	0.0	29760	Vitis vinifera (Grape)	E0CV92	VIT_16s0098g01290	-	-	-	-
Locus_329_Transcript_4/5_Confidence_0.600_Length_2580	Putative uncharacterized protein At1g64650	tr|Q0WQ33|Q0WQ33_ARATH	89.51	47.6744	2580	410	0	37	1266	1	410	0.0	3702	Arabidopsis thaliana (Mouse-ear cress)	Q0WQ33	At1g64650	-	-	-	-
Locus_329_Transcript_5/5_Confidence_0.600_Length_1901	Putative uncharacterized protein	tr|D7MDS2|D7MDS2_ARALL	89.27	64.7028	1901	410	0	37	1266	1	410	0.0	81972	Arabidopsis lyrata subsp. lyrata (Lyre-leaved rock-cress)	D7MDS2	ARALYDRAFT_913755	-	-	-	-
Locus_331_Transcript_1/3_Confidence_0.714_Length_3525	Predicted protein	tr|B9N1K5|B9N1K5_POPTR	51.52	83.7447	3525	984	19	3353	456	1	941	0.0	3694	Populus trichocarpa (Western balsam poplar) (Populus balsamifera subsp. trichocarpa)	B9N1K5	POPTRDRAFT_827628	-	-	-	-
Locus_331_Transcript_3/3_Confidence_0.714_Length_4167	Predicted protein	tr|B9N1K5|B9N1K5_POPTR	51.52	70.8423	4167	984	19	3995	1098	1	941	0.0	3694	Populus trichocarpa (Western balsam poplar) (Populus balsamifera subsp. trichocarpa)	B9N1K5	POPTRDRAFT_827628	-	-	-	-
Locus_332_Transcript_1/5_Confidence_0.250_Length_1370	Putative uncharacterized protein	tr|D7TG22|D7TG22_VITVI	67.75	60.438	1370	276	3	54	872	3	278	5e-104	29760	Vitis vinifera (Grape)	D7TG22	VIT_00s0391g00040	-	-	-	-
Locus_332_Transcript_2/5_Confidence_0.167_Length_1370	Putative uncharacterized protein	tr|D7TG22|D7TG22_VITVI	67.75	60.438	1370	276	3	54	872	3	278	5e-104	29760	Vitis vinifera (Grape)	D7TG22	VIT_00s0391g00040	-	-	-	-
Locus_332_Transcript_3/5_Confidence_0.500_Length_1563	Putative uncharacterized protein	tr|D7TG22|D7TG22_VITVI	67.75	52.975	1563	276	3	247	1065	3	278	6e-104	29760	Vitis vinifera (Grape)	D7TG22	VIT_00s0391g00040	-	-	-	-
Locus_332_Transcript_4/5_Confidence_0.417_Length_1758	Putative uncharacterized protein	tr|D7TG22|D7TG22_VITVI	67.75	47.099	1758	276	3	442	1260	3	278	7e-104	29760	Vitis vinifera (Grape)	D7TG22	VIT_00s0391g00040	-	-	-	-
Locus_332_Transcript_5/5_Confidence_0.417_Length_1377	Putative uncharacterized protein	tr|D7TG22|D7TG22_VITVI	67.75	60.1307	1377	276	3	61	879	3	278	5e-104	29760	Vitis vinifera (Grape)	D7TG22	VIT_00s0391g00040	-	-	-	-
Locus_333_Transcript_1/3_Confidence_0.667_Length_1605	Putative uncharacterized protein	tr|B9RBG8|B9RBG8_RICCO	77.78	79.0654	1605	423	0	205	1473	1	423	0.0	3988	Ricinus communis (Castor bean)	B9RBG8	RCOM_1676810	-	-	-	-
Locus_333_Transcript_2/3_Confidence_0.667_Length_2254	Putative uncharacterized protein	tr|B9RBG8|B9RBG8_RICCO	78.02	42.9902	2254	323	0	1285	2253	113	435	2e-128	3988	Ricinus communis (Castor bean)	B9RBG8	RCOM_1676810	-	-	-	-
Locus_333_Transcript_3/3_Confidence_0.667_Length_1510	Putative uncharacterized protein	tr|B9RBG8|B9RBG8_RICCO	78.39	86.4238	1510	435	0	205	1509	1	435	0.0	3988	Ricinus communis (Castor bean)	B9RBG8	RCOM_1676810	-	-	-	-
Locus_334_Transcript_2/7_Confidence_0.438_Length_3927	ATP synthase subunit alpha (Fragment)	tr|G7JQB5|G7JQB5_MEDTR	88.54	39.343	3927	515	1	2343	3887	70	559	0.0	3880	Medicago truncatula (Barrel medic) (Medicago tribuloides)	G7JQB5	MTR_4g034840	-	GO:0005524-ATP binding;GO:0046933-hydrogen ion transporting ATP synthase activity, rotational mechanism;GO:0046961-proton-transporting ATPase activity, rotational mechanism;	GO:0015991-ATP hydrolysis coupled proton transport;GO:0015986-ATP synthesis coupled proton transport;	GO:0045261-proton-transporting ATP synthase complex, catalytic core F(1);
Locus_334_Transcript_5/7_Confidence_0.250_Length_1232	14-3-3f protein	tr|D9Z6D3|D9Z6D3_GOSHI	89.68	61.3636	1232	252	0	1159	404	1	252	2e-126	3635	Gossypium hirsutum (Upland cotton) (Gossypium mexicanum)	D9Z6D3	-	-	GO:0019904-protein domain specific binding;	-	-
Locus_336_Transcript_2/3_Confidence_0.571_Length_2130	Putative uncharacterized protein	tr|A5AZ97|A5AZ97_VITVI	61.55	70.7042	2130	502	4	1939	449	348	842	3e-149	29760	Vitis vinifera (Grape)	A5AZ97	VITISV_032245	-	GO:0008270-zinc ion binding;	-	GO:0005622-intracellular;GO:0016020-membrane;
Locus_336_Transcript_3/3_Confidence_0.714_Length_2760	Putative uncharacterized protein	tr|A5AZ97|A5AZ97_VITVI	61.55	54.5652	2760	502	4	1939	449	348	842	4e-149	29760	Vitis vinifera (Grape)	A5AZ97	VITISV_032245	-	GO:0008270-zinc ion binding;	-	GO:0005622-intracellular;GO:0016020-membrane;
Locus_337_Transcript_1/2_Confidence_1.000_Length_1915	Putative uncharacterized protein	tr|D7SHN7|D7SHN7_VITVI	69.78	50.2872	1915	321	2	388	1341	38	356	1e-118	29760	Vitis vinifera (Grape)	D7SHN7	VIT_17s0000g08780	-	-	-	-
Locus_337_Transcript_2/2_Confidence_1.000_Length_1567	Putative uncharacterized protein	tr|D7SHN7|D7SHN7_VITVI	69.78	61.455	1567	321	2	40	993	38	356	1e-118	29760	Vitis vinifera (Grape)	D7SHN7	VIT_17s0000g08780	-	-	-	-
Locus_338_Transcript_1/1_Confidence_1.000_Length_1786	RNA helicase-like protein	tr|D6N3H0|D6N3H0_GOSHI	76.82	76.0918	1786	453	4	1667	330	59	501	0.0	3635	Gossypium hirsutum (Upland cotton) (Gossypium mexicanum)	D6N3H0	-	-	GO:0005524-ATP binding;GO:0008026-ATP-dependent helicase activity;GO:0003676-nucleic acid binding;	-	-
Locus_339_Transcript_1/1_Confidence_1.000_Length_1827	Predicted protein	tr|B9HU43|B9HU43_POPTR	65.48	73.7274	1827	449	4	117	1454	1	448	2e-151	3694	Populus trichocarpa (Western balsam poplar) (Populus balsamifera subsp. trichocarpa)	B9HU43	POPTRDRAFT_567576	-	-	-	-
Locus_340_Transcript_1/6_Confidence_0.538_Length_886	Putative uncharacterized protein	tr|D7TBK4|D7TBK4_VITVI	77.25	78.8939	886	233	2	847	149	85	315	8e-91	29760	Vitis vinifera (Grape)	D7TBK4	VIT_11s0016g03580	-	GO:0003824-catalytic activity;	GO:0009116-nucleoside metabolic process;	-
Locus_340_Transcript_2/6_Confidence_0.615_Length_812	Putative uncharacterized protein	tr|D7TBK4|D7TBK4_VITVI	69.64	91.2562	812	247	2	808	149	70	315	2e-87	29760	Vitis vinifera (Grape)	D7TBK4	VIT_11s0016g03580	-	GO:0003824-catalytic activity;	GO:0009116-nucleoside metabolic process;	-
Locus_340_Transcript_3/6_Confidence_0.615_Length_1133	Putative uncharacterized protein	tr|D7TBK4|D7TBK4_VITVI	77.42	65.6664	1133	248	2	1129	386	70	315	1e-97	29760	Vitis vinifera (Grape)	D7TBK4	VIT_11s0016g03580	-	GO:0003824-catalytic activity;	GO:0009116-nucleoside metabolic process;	-
Locus_340_Transcript_4/6_Confidence_0.615_Length_1039	Putative uncharacterized protein	tr|D7TBK4|D7TBK4_VITVI	75.68	53.4167	1039	185	2	703	149	133	315	1e-63	29760	Vitis vinifera (Grape)	D7TBK4	VIT_11s0016g03580	-	GO:0003824-catalytic activity;	GO:0009116-nucleoside metabolic process;	-
Locus_340_Transcript_5/6_Confidence_0.615_Length_1124	Putative uncharacterized protein	tr|D7TBK4|D7TBK4_VITVI	77.54	62.9893	1124	236	2	856	149	82	315	3e-92	29760	Vitis vinifera (Grape)	D7TBK4	VIT_11s0016g03580	-	GO:0003824-catalytic activity;	GO:0009116-nucleoside metabolic process;	-
Locus_340_Transcript_6/6_Confidence_0.615_Length_896	Putative uncharacterized protein	tr|D7TBK4|D7TBK4_VITVI	77.42	83.0357	896	248	2	892	149	70	315	8e-98	29760	Vitis vinifera (Grape)	D7TBK4	VIT_11s0016g03580	-	GO:0003824-catalytic activity;	GO:0009116-nucleoside metabolic process;	-
Locus_342_Transcript_1/7_Confidence_0.533_Length_2319	Ribonucleoside-diphosphate reductase	tr|Q8GZU9|Q8GZU9_SOYBN	91.27	87.4515	2319	676	1	3	2024	134	809	0.0	3847	Glycine max (Soybean) (Glycine hispida)	Q8GZU9	-	Genetic information processing; DNA replication.	GO:0005524-ATP binding;	-	GO:0005971-ribonucleoside-diphosphate reductase complex;
Locus_342_Transcript_2/7_Confidence_0.133_Length_251	Ribonucleoside-diphosphate reductase	tr|Q9ZR56|Q9ZR56_TOBAC	87.95	99.2032	251	83	0	1	249	57	139	3e-29	4097	Nicotiana tabacum (Common tobacco)	Q9ZR56	-	Genetic information processing; DNA replication.	GO:0005524-ATP binding;	-	GO:0005971-ribonucleoside-diphosphate reductase complex;
Locus_342_Transcript_3/7_Confidence_0.600_Length_2548	Ribonucleoside-diphosphate reductase	tr|Q8GZU9|Q8GZU9_SOYBN	90.84	88.6578	2548	753	1	1	2253	57	809	0.0	3847	Glycine max (Soybean) (Glycine hispida)	Q8GZU9	-	Genetic information processing; DNA replication.	GO:0005524-ATP binding;	-	GO:0005971-ribonucleoside-diphosphate reductase complex;
Locus_342_Transcript_4/7_Confidence_0.267_Length_679	Ribonucleoside-diphosphate reductase	tr|Q9ZR56|Q9ZR56_TOBAC	90.71	99.8527	679	226	0	1	678	57	282	4e-102	4097	Nicotiana tabacum (Common tobacco)	Q9ZR56	-	Genetic information processing; DNA replication.	GO:0005524-ATP binding;	-	GO:0005971-ribonucleoside-diphosphate reductase complex;
Locus_342_Transcript_5/7_Confidence_0.600_Length_2548	Ribonucleoside-diphosphate reductase	tr|Q8GZU9|Q8GZU9_SOYBN	90.84	88.6578	2548	753	1	1	2253	57	809	0.0	3847	Glycine max (Soybean) (Glycine hispida)	Q8GZU9	-	Genetic information processing; DNA replication.	GO:0005524-ATP binding;	-	GO:0005971-ribonucleoside-diphosphate reductase complex;
Locus_342_Transcript_6/7_Confidence_0.600_Length_2561	Ribonucleoside-diphosphate reductase	tr|Q8GZU9|Q8GZU9_SOYBN	90.70	88.2077	2561	753	1	1	2253	57	809	0.0	3847	Glycine max (Soybean) (Glycine hispida)	Q8GZU9	-	Genetic information processing; DNA replication.	GO:0005524-ATP binding;	-	GO:0005971-ribonucleoside-diphosphate reductase complex;
Locus_342_Transcript_7/7_Confidence_0.600_Length_2548	Ribonucleoside-diphosphate reductase	tr|Q8GZU9|Q8GZU9_SOYBN	90.84	88.6578	2548	753	1	1	2253	57	809	0.0	3847	Glycine max (Soybean) (Glycine hispida)	Q8GZU9	-	Genetic information processing; DNA replication.	GO:0005524-ATP binding;	-	GO:0005971-ribonucleoside-diphosphate reductase complex;
Locus_345_Transcript_1/2_Confidence_1.000_Length_1884	Endoplasmic reticulum [ER]-type calcium ATPase	tr|B9IBQ1|B9IBQ1_POPTR	83.70	94.7452	1884	595	0	92	1876	1	595	0.0	3694	Populus trichocarpa (Western balsam poplar) (Populus balsamifera subsp. trichocarpa)	B9IBQ1	POPTRDRAFT_834691	-	GO:0005524-ATP binding;GO:0005388-calcium-transporting ATPase activity;GO:0046872-metal ion binding;	-	GO:0016021-integral to membrane;
Locus_345_Transcript_2/2_Confidence_1.000_Length_1888	Endoplasmic reticulum [ER]-type calcium ATPase	tr|B9IBQ1|B9IBQ1_POPTR	85.14	95.1801	1888	599	0	92	1888	1	599	0.0	3694	Populus trichocarpa (Western balsam poplar) (Populus balsamifera subsp. trichocarpa)	B9IBQ1	POPTRDRAFT_834691	-	GO:0005524-ATP binding;GO:0005388-calcium-transporting ATPase activity;GO:0046872-metal ion binding;	-	GO:0016021-integral to membrane;
Locus_346_Transcript_1/2_Confidence_1.000_Length_2087	RNA splicing protein mrs2, mitochondrial, putative	tr|B9SXF0|B9SXF0_RICCO	76.88	55.3426	2087	385	1	708	1862	71	453	1e-157	3988	Ricinus communis (Castor bean)	B9SXF0	RCOM_0320810	-	GO:0046873-metal ion transmembrane transporter activity;	-	GO:0016020-membrane;
Locus_346_Transcript_2/2_Confidence_1.000_Length_2005	RNA splicing protein mrs2, mitochondrial, putative	tr|B9SXF0|B9SXF0_RICCO	76.88	57.606	2005	385	1	626	1780	71	453	1e-157	3988	Ricinus communis (Castor bean)	B9SXF0	RCOM_0320810	-	GO:0046873-metal ion transmembrane transporter activity;	-	GO:0016020-membrane;
Locus_347_Transcript_1/1_Confidence_1.000_Length_3404	Putative uncharacterized protein	tr|B9SPA1|B9SPA1_RICCO	80.60	76.7626	3404	871	3	282	2888	84	953	0.0	3988	Ricinus communis (Castor bean)	B9SPA1	RCOM_0589300	-	-	-	-
Locus_348_Transcript_1/1_Confidence_1.000_Length_2134	Putative uncharacterized protein	tr|F6I649|F6I649_VITVI	50.67	84.3486	2134	600	15	35	1726	1	594	1e-125	29760	Vitis vinifera (Grape)	F6I649	VIT_15s0046g02210	-	GO:0008270-zinc ion binding;	-	-
Locus_349_Transcript_1/2_Confidence_1.000_Length_999	Putative uncharacterized protein	tr|F6HM83|F6HM83_VITVI	87.72	68.4685	999	228	1	196	876	390	617	5e-112	29760	Vitis vinifera (Grape)	F6HM83	VIT_10s0003g01050	-	-	-	-
Locus_349_Transcript_2/2_Confidence_1.000_Length_912	Putative uncharacterized protein	tr|F6HM83|F6HM83_VITVI	86.36	86.8421	912	264	1	1	789	354	617	1e-128	29760	Vitis vinifera (Grape)	F6HM83	VIT_10s0003g01050	-	-	-	-
Locus_350_Transcript_1/2_Confidence_1.000_Length_1820	Pyruvate dehydrogenase, putative	tr|B9S0Z5|B9S0Z5_RICCO	84.47	72.1978	1820	438	3	225	1529	1	409	0.0	3988	Ricinus communis (Castor bean)	B9S0Z5	RCOM_0632150	-	GO:0004739-pyruvate dehydrogenase (acetyl-transferring) activity;	-	-
Locus_350_Transcript_2/2_Confidence_1.000_Length_1730	Pyruvate dehydrogenase, putative	tr|B9S0Z5|B9S0Z5_RICCO	89.78	71.2717	1730	411	3	225	1439	1	409	0.0	3988	Ricinus communis (Castor bean)	B9S0Z5	RCOM_0632150	-	GO:0004739-pyruvate dehydrogenase (acetyl-transferring) activity;	-	-
Locus_351_Transcript_1/2_Confidence_1.000_Length_1316	Tyrosine phosphatase (Fragment)	tr|F8RW98|F8RW98_HEVBR	58.82	58.1307	1316	255	4	150	890	217	469	7e-68	3981	Hevea brasiliensis (Para rubber tree) (Siphonia brasiliensis)	F8RW98	-	-	GO:0004725-protein tyrosine phosphatase activity;	-	-
Locus_351_Transcript_2/2_Confidence_1.000_Length_1183	Tyrosine phosphatase (Fragment)	tr|F8RW98|F8RW98_HEVBR	60.00	65.9341	1183	260	4	2	757	212	469	7e-72	3981	Hevea brasiliensis (Para rubber tree) (Siphonia brasiliensis)	F8RW98	-	-	GO:0004725-protein tyrosine phosphatase activity;	-	-
Locus_352_Transcript_2/2_Confidence_1.000_Length_802	Poly(A)-binding protein C-terminal interacting protein 6	tr|Q6ELF9|Q6ELF9_CUCSA	83.76	43.7656	802	117	1	147	491	16	132	1e-49	3659	Cucumis sativus (Cucumber)	Q6ELF9	-	-	-	-	-
Locus_353_Transcript_1/1_Confidence_1.000_Length_680	Putative uncharacterized protein	tr|B9RVA5|B9RVA5_RICCO	78.63	57.7941	680	131	0	396	4	1	131	1e-49	3988	Ricinus communis (Castor bean)	B9RVA5	RCOM_0901420	-	-	-	-
Locus_354_Transcript_1/2_Confidence_1.000_Length_1692	Delta-aminolevulinic acid dehydratase	tr|B9RJ27|B9RJ27_RICCO	87.04	76.5957	1692	432	2	226	1515	1	432	0.0	3988	Ricinus communis (Castor bean)	B9RJ27	RCOM_1030560	-	GO:0046872-metal ion binding;GO:0004655-porphobilinogen synthase activity;	GO:0006779-porphyrin-containing compound biosynthetic process;	-
Locus_354_Transcript_2/2_Confidence_1.000_Length_844	Delta-aminolevulinic acid dehydratase	tr|B9RJ27|B9RJ27_RICCO	95.83	68.2464	844	192	0	92	667	241	432	2e-100	3988	Ricinus communis (Castor bean)	B9RJ27	RCOM_1030560	-	GO:0046872-metal ion binding;GO:0004655-porphobilinogen synthase activity;	GO:0006779-porphyrin-containing compound biosynthetic process;	-
Locus_356_Transcript_1/1_Confidence_1.000_Length_920	Predicted protein	tr|B9HE92|B9HE92_POPTR	56.86	66.5217	920	204	0	855	244	57	260	2e-64	3694	Populus trichocarpa (Western balsam poplar) (Populus balsamifera subsp. trichocarpa)	B9HE92	POPTRDRAFT_832353	-	-	-	-
Locus_357_Transcript_1/1_Confidence_1.000_Length_876	Predicted protein	tr|B9I456|B9I456_POPTR	69.16	73.2877	876	214	0	11	652	54	267	5e-60	3694	Populus trichocarpa (Western balsam poplar) (Populus balsamifera subsp. trichocarpa)	B9I456	POPTRDRAFT_570412	-	-	-	-
Locus_358_Transcript_1/1_Confidence_1.000_Length_2307	Putative uncharacterized protein	tr|F6I6S6|F6I6S6_VITVI	76.22	72.1717	2307	555	1	2051	390	9	563	0.0	29760	Vitis vinifera (Grape)	F6I6S6	VIT_18s0122g01440	-	GO:0003824-catalytic activity;	-	-
Locus_359_Transcript_1/1_Confidence_1.000_Length_1736	Putative uncharacterized protein	tr|F6HYI7|F6HYI7_VITVI	68.04	67.0507	1736	388	7	175	1332	1	378	4e-116	29760	Vitis vinifera (Grape)	F6HYI7	VIT_11s0037g00090	-	-	-	-
Locus_360_Transcript_1/2_Confidence_1.000_Length_1127	Proteasome subunit beta type	tr|C6SY64|C6SY64_SOYBN	94.47	52.9725	1127	199	0	131	727	1	199	1e-112	3847	Glycine max (Soybean) (Glycine hispida)	C6SY64	-	-	GO:0004298-threonine-type endopeptidase activity;	GO:0051603-proteolysis involved in cellular protein catabolic process;	GO:0005737-cytoplasm;GO:0005634-nucleus;
Locus_360_Transcript_2/2_Confidence_1.000_Length_1041	Proteasome subunit beta type	tr|C6SY64|C6SY64_SOYBN	93.27	64.2651	1041	223	0	131	799	1	223	3e-118	3847	Glycine max (Soybean) (Glycine hispida)	C6SY64	-	-	GO:0004298-threonine-type endopeptidase activity;	GO:0051603-proteolysis involved in cellular protein catabolic process;	GO:0005737-cytoplasm;GO:0005634-nucleus;
Locus_361_Transcript_1/3_Confidence_0.667_Length_917	Squalene epoxidase	tr|C4P9M2|C4P9M2_GYNPE	88.37	42.2028	917	129	0	30	416	395	523	8e-62	182084	Gynostemma pentaphyllum (Jiaogulan)	C4P9M2	-	-	GO:0050660-flavin adenine dinucleotide binding;GO:0004506-squalene monooxygenase activity;	-	GO:0016021-integral to membrane;
Locus_361_Transcript_3/3_Confidence_0.667_Length_933	Squalene epoxidase	tr|D3YM76|D3YM76_9SOLA	90.28	46.3023	933	144	0	1	432	387	530	7e-71	126910	Withania somnifera	D3YM76	-	-	GO:0050660-flavin adenine dinucleotide binding;GO:0004506-squalene monooxygenase activity;	-	GO:0016021-integral to membrane;
Locus_362_Transcript_1/8_Confidence_0.611_Length_4287	Phloem calmodulin-like-domain protein kinase PCPK1	tr|Q8LPV9|Q8LPV9_CUCMA	90.72	39.958	4287	571	1	278	1978	1	571	0.0	3661	Cucurbita maxima (Pumpkin) (Winter squash)	Q8LPV9	-	-	GO:0005524-ATP binding;GO:0005509-calcium ion binding;	-	-
Locus_362_Transcript_2/8_Confidence_0.611_Length_4149	Phloem calmodulin-like-domain protein kinase PCPK1	tr|Q8LPV9|Q8LPV9_CUCMA	90.72	41.2871	4149	571	1	192	1892	1	571	0.0	3661	Cucurbita maxima (Pumpkin) (Winter squash)	Q8LPV9	-	-	GO:0005524-ATP binding;GO:0005509-calcium ion binding;	-	-
Locus_362_Transcript_3/8_Confidence_0.500_Length_4229	Phloem calmodulin-like-domain protein kinase PCPK1	tr|Q8LPV9|Q8LPV9_CUCMA	90.72	40.506	4229	571	1	278	1978	1	571	0.0	3661	Cucurbita maxima (Pumpkin) (Winter squash)	Q8LPV9	-	-	GO:0005524-ATP binding;GO:0005509-calcium ion binding;	-	-
Locus_362_Transcript_5/8_Confidence_0.556_Length_4248	Phloem calmodulin-like-domain protein kinase PCPK1	tr|Q8LPV9|Q8LPV9_CUCMA	90.72	40.3249	4248	571	1	291	1991	1	571	0.0	3661	Cucurbita maxima (Pumpkin) (Winter squash)	Q8LPV9	-	-	GO:0005524-ATP binding;GO:0005509-calcium ion binding;	-	-
Locus_362_Transcript_8/8_Confidence_0.611_Length_4235	Phloem calmodulin-like-domain protein kinase PCPK1	tr|Q8LPV9|Q8LPV9_CUCMA	90.72	40.4486	4235	571	1	278	1978	1	571	0.0	3661	Cucurbita maxima (Pumpkin) (Winter squash)	Q8LPV9	-	-	GO:0005524-ATP binding;GO:0005509-calcium ion binding;	-	-
Locus_363_Transcript_4/4_Confidence_0.571_Length_963	Ubiquitin carrier protein	tr|G7K0V5|G7K0V5_MEDTR	88.48	51.4019	963	165	1	185	667	41	205	3e-81	3880	Medicago truncatula (Barrel medic) (Medicago tribuloides)	G7K0V5	MTR_5g075580	-	GO:0016881-acid-amino acid ligase activity;	-	-
Locus_365_Transcript_3/3_Confidence_0.500_Length_3802	Putative uncharacterized protein	tr|F6H4J8|F6H4J8_VITVI	77.67	39.9264	3802	506	4	3621	2119	1	489	0.0	29760	Vitis vinifera (Grape)	F6H4J8	VIT_07s0031g00480	-	GO:0005524-ATP binding;	-	-
Locus_366_Transcript_1/3_Confidence_0.600_Length_3231	Putative uncharacterized protein	tr|D7TIY3|D7TIY3_VITVI	69.71	78.1801	3231	842	6	54	2576	328	1161	0.0	29760	Vitis vinifera (Grape)	D7TIY3	VIT_08s0007g04290	-	GO:0016881-acid-amino acid ligase activity;	GO:0006464-cellular protein modification process;	GO:0005622-intracellular;
Locus_366_Transcript_3/3_Confidence_0.600_Length_3221	Putative uncharacterized protein	tr|D7TIY3|D7TIY3_VITVI	69.74	79.7268	3221	856	6	2	2566	314	1161	0.0	29760	Vitis vinifera (Grape)	D7TIY3	VIT_08s0007g04290	-	GO:0016881-acid-amino acid ligase activity;	GO:0006464-cellular protein modification process;	GO:0005622-intracellular;
Locus_367_Transcript_1/2_Confidence_1.000_Length_1721	Predicted protein	tr|B9NA48|B9NA48_POPTR	72.63	47.7629	1721	274	0	1036	215	1	274	4e-116	3694	Populus trichocarpa (Western balsam poplar) (Populus balsamifera subsp. trichocarpa)	B9NA48	POPTRDRAFT_674641	-	-	-	GO:0016021-integral to membrane;
Locus_367_Transcript_2/2_Confidence_1.000_Length_1556	Predicted protein	tr|B9NA48|B9NA48_POPTR	72.63	52.8278	1556	274	0	1036	215	1	274	4e-116	3694	Populus trichocarpa (Western balsam poplar) (Populus balsamifera subsp. trichocarpa)	B9NA48	POPTRDRAFT_674641	-	-	-	GO:0016021-integral to membrane;
Locus_368_Transcript_1/5_Confidence_0.667_Length_1788	Predicted protein	tr|A9PGB8|A9PGB8_POPTR	83.22	75	1788	447	3	57	1391	61	506	0.0	3694	Populus trichocarpa (Western balsam poplar) (Populus balsamifera subsp. trichocarpa)	A9PGB8	POPTRDRAFT_1083864	-	-	-	-
Locus_368_Transcript_2/5_Confidence_0.667_Length_1915	Putative uncharacterized protein	tr|B9T614|B9T614_RICCO	80.24	51.5405	1915	329	1	2	985	47	375	4e-143	3988	Ricinus communis (Castor bean)	B9T614	RCOM_1054850	-	-	-	-
Locus_368_Transcript_3/5_Confidence_0.667_Length_1719	Putative uncharacterized protein	tr|B9T614|B9T614_RICCO	80.75	60.733	1719	348	1	282	1322	162	509	0.0	3988	Ricinus communis (Castor bean)	B9T614	RCOM_1054850	-	-	-	-
Locus_368_Transcript_4/5_Confidence_0.667_Length_1925	Putative uncharacterized protein	tr|B9T614|B9T614_RICCO	72.75	79.4805	1925	510	2	2	1528	47	509	0.0	3988	Ricinus communis (Castor bean)	B9T614	RCOM_1054850	-	-	-	-
Locus_368_Transcript_5/5_Confidence_0.667_Length_1784	Putative uncharacterized protein	tr|B9T614|B9T614_RICCO	80.13	77.8587	1784	463	1	2	1387	47	509	0.0	3988	Ricinus communis (Castor bean)	B9T614	RCOM_1054850	-	-	-	-
Locus_369_Transcript_1/4_Confidence_0.200_Length_1709	Predicted protein	tr|B9GH83|B9GH83_POPTR	73.89	75.3072	1709	429	3	426	1709	7	399	7e-178	3694	Populus trichocarpa (Western balsam poplar) (Populus balsamifera subsp. trichocarpa)	B9GH83	POPTRDRAFT_641544	-	-	-	-
Locus_369_Transcript_2/4_Confidence_0.700_Length_2515	Predicted protein	tr|B9GH83|B9GH83_POPTR	83.16	58.0915	2515	487	2	426	1883	7	490	0.0	3694	Populus trichocarpa (Western balsam poplar) (Populus balsamifera subsp. trichocarpa)	B9GH83	POPTRDRAFT_641544	-	-	-	-
Locus_369_Transcript_3/4_Confidence_0.700_Length_2516	Predicted protein	tr|B9GH83|B9GH83_POPTR	82.12	64.0302	2516	537	2	426	2033	7	540	0.0	3694	Populus trichocarpa (Western balsam poplar) (Populus balsamifera subsp. trichocarpa)	B9GH83	POPTRDRAFT_641544	-	-	-	-
Locus_369_Transcript_4/4_Confidence_0.700_Length_2412	Predicted protein	tr|B9GH83|B9GH83_POPTR	82.12	66.791	2412	537	2	426	2033	7	540	0.0	3694	Populus trichocarpa (Western balsam poplar) (Populus balsamifera subsp. trichocarpa)	B9GH83	POPTRDRAFT_641544	-	-	-	-
Locus_372_Transcript_1/2_Confidence_1.000_Length_1698	Mitochondrial carrier protein, putative	tr|B9RRI4|B9RRI4_RICCO	79.15	58.4806	1698	331	3	1354	365	1	324	2e-146	3988	Ricinus communis (Castor bean)	B9RRI4	RCOM_1402800	-	GO:0005488-binding;	GO:0055085-transmembrane transport;	GO:0016021-integral to membrane;GO:0005743-mitochondrial inner membrane;
Locus_373_Transcript_1/4_Confidence_0.667_Length_1374	Cation exchanger 2	tr|C8CBQ5|C8CBQ5_CUCSA	92.70	77.7293	1374	356	1	1372	305	75	427	0.0	3659	Cucumis sativus (Cucumber)	C8CBQ5	CAX2	-	GO:0008324-cation transmembrane transporter activity;	-	GO:0016021-integral to membrane;
Locus_373_Transcript_2/4_Confidence_0.444_Length_1082	Cation exchanger 2	tr|C8CBQ5|C8CBQ5_CUCSA	95.91	88.1701	1082	318	0	1081	128	77	394	8e-171	3659	Cucumis sativus (Cucumber)	C8CBQ5	CAX2	-	GO:0008324-cation transmembrane transporter activity;	-	GO:0016021-integral to membrane;
Locus_373_Transcript_3/4_Confidence_0.556_Length_1560	Cation exchanger 2	tr|C8CBQ5|C8CBQ5_CUCSA	95.73	67.5	1560	351	0	1559	507	77	427	0.0	3659	Cucumis sativus (Cucumber)	C8CBQ5	CAX2	-	GO:0008324-cation transmembrane transporter activity;	-	GO:0016021-integral to membrane;
Locus_373_Transcript_4/4_Confidence_0.556_Length_1358	Cation exchanger 2	tr|C8CBQ5|C8CBQ5_CUCSA	96.30	77.5405	1358	351	0	1357	305	77	427	0.0	3659	Cucumis sativus (Cucumber)	C8CBQ5	CAX2	-	GO:0008324-cation transmembrane transporter activity;	-	GO:0016021-integral to membrane;
Locus_374_Transcript_1/3_Confidence_0.571_Length_1887	Putative uncharacterized protein	tr|E5GBA2|E5GBA2_CUCME	80.51	62.7981	1887	395	0	1570	386	1	395	7e-171	412675	Cucumis melo subsp. melo	E5GBA2	-	-	-	-	-
Locus_374_Transcript_2/3_Confidence_0.571_Length_2034	Putative uncharacterized protein	tr|E5GBA2|E5GBA2_CUCME	80.51	58.2596	2034	395	0	1570	386	1	395	8e-171	412675	Cucumis melo subsp. melo	E5GBA2	-	-	-	-	-
Locus_374_Transcript_3/3_Confidence_0.714_Length_1948	Putative uncharacterized protein	tr|E5GBA2|E5GBA2_CUCME	80.51	60.8316	1948	395	0	1570	386	1	395	7e-171	412675	Cucumis melo subsp. melo	E5GBA2	-	-	-	-	-
Locus_375_Transcript_1/2_Confidence_1.000_Length_882	Putative uncharacterized protein	tr|A9PB43|A9PB43_POPTR	71.61	52.7211	882	155	2	2	460	109	263	1e-65	3694	Populus trichocarpa (Western balsam poplar) (Populus balsamifera subsp. trichocarpa)	A9PB43	-	-	GO:0008097-5S rRNA binding;	-	-
Locus_375_Transcript_2/2_Confidence_1.000_Length_871	Putative uncharacterized protein	tr|F6HAX5|F6HAX5_VITVI	70.07	47.1871	871	137	2	45	449	127	263	8e-58	29760	Vitis vinifera (Grape)	F6HAX5	VIT_05s0094g00870	-	GO:0008097-5S rRNA binding;	-	-
Locus_376_Transcript_2/3_Confidence_0.667_Length_1526	Putative uncharacterized protein	tr|A9PIX0|A9PIX0_9ROSI	68.33	55.2425	1526	281	2	102	944	2	280	6e-98	3695	Populus trichocarpa x Populus deltoides	A9PIX0	-	-	GO:0004751-ribose-5-phosphate isomerase activity;	GO:0009052-pentose-phosphate shunt, non-oxidative branch;	-
Locus_376_Transcript_3/3_Confidence_0.667_Length_1273	Putative uncharacterized protein	tr|A9PIX0|A9PIX0_9ROSI	70.53	67.1642	1273	285	3	102	953	2	284	6e-103	3695	Populus trichocarpa x Populus deltoides	A9PIX0	-	-	GO:0004751-ribose-5-phosphate isomerase activity;	GO:0009052-pentose-phosphate shunt, non-oxidative branch;	-
Locus_377_Transcript_1/1_Confidence_1.000_Length_897	Putative uncharacterized protein	tr|A5C9G0|A5C9G0_VITVI	95.78	55.5184	897	166	0	104	601	1	166	6e-86	29760	Vitis vinifera (Grape)	A5C9G0	VIT_13s0019g04300 VITISV_019658	-	-	-	-
Locus_380_Transcript_2/4_Confidence_0.500_Length_1364	Predicted protein	tr|B9GG92|B9GG92_POPTR	92.41	69.5015	1364	316	0	1115	168	1	316	3e-160	3694	Populus trichocarpa (Western balsam poplar) (Populus balsamifera subsp. trichocarpa)	B9GG92	POPTRDRAFT_706551	-	GO:0004190-aspartic-type endopeptidase activity;	-	GO:0016021-integral to membrane;
Locus_380_Transcript_3/4_Confidence_0.500_Length_1607	Predicted protein	tr|B9GG92|B9GG92_POPTR	91.74	61.0454	1607	327	0	1348	368	1	327	5e-165	3694	Populus trichocarpa (Western balsam poplar) (Populus balsamifera subsp. trichocarpa)	B9GG92	POPTRDRAFT_706551	-	GO:0004190-aspartic-type endopeptidase activity;	-	GO:0016021-integral to membrane;
Locus_380_Transcript_4/4_Confidence_0.500_Length_1597	Predicted protein	tr|B9GG92|B9GG92_POPTR	91.74	61.4277	1597	327	0	1348	368	1	327	5e-165	3694	Populus trichocarpa (Western balsam poplar) (Populus balsamifera subsp. trichocarpa)	B9GG92	POPTRDRAFT_706551	-	GO:0004190-aspartic-type endopeptidase activity;	-	GO:0016021-integral to membrane;
Locus_381_Transcript_1/1_Confidence_1.000_Length_1716	Putative uncharacterized protein	tr|D7SIP4|D7SIP4_VITVI	77.57	84.965	1716	486	0	3	1460	42	527	0.0	29760	Vitis vinifera (Grape)	D7SIP4	VIT_17s0000g04830	-	GO:0003677-DNA binding;	-	GO:0005634-nucleus;
Locus_382_Transcript_1/1_Confidence_1.000_Length_1805	Putative uncharacterized protein	tr|D7TH52|D7TH52_VITVI	66.91	68.3102	1805	411	4	1	1230	36	441	9e-149	29760	Vitis vinifera (Grape)	D7TH52	VIT_08s0007g02510	-	GO:0003677-DNA binding;	-	GO:0005667-transcription factor complex;
Locus_383_Transcript_1/1_Confidence_1.000_Length_949	Predicted protein	tr|A9P9M2|A9P9M2_POPTR	82.95	40.7798	949	129	0	830	444	1	129	8e-60	3694	Populus trichocarpa (Western balsam poplar) (Populus balsamifera subsp. trichocarpa)	A9P9M2	POPTRDRAFT_834190	-	-	-	-
Locus_386_Transcript_1/1_Confidence_1.000_Length_4053	Putative uncharacterized protein	tr|D7UDA3|D7UDA3_VITVI	81.87	91.8579	4053	1241	2	4048	329	1	1240	0.0	29760	Vitis vinifera (Grape)	D7UDA3	VIT_18s0122g01280	-	GO:0008158-hedgehog receptor activity;	GO:0030301-cholesterol transport;	GO:0016021-integral to membrane;
Locus_387_Transcript_1/1_Confidence_1.000_Length_4869	DNA binding protein, putative	tr|B9RUU8|B9RUU8_RICCO	53.41	80.4067	4869	1305	14	4867	1079	878	2145	0.0	3988	Ricinus communis (Castor bean)	B9RUU8	RCOM_0851050	-	GO:0003677-DNA binding;GO:0008270-zinc ion binding;	-	GO:0005634-nucleus;
Locus_388_Transcript_1/4_Confidence_0.429_Length_465	Putative uncharacterized protein	tr|D7TIU1|D7TIU1_VITVI	86.84	49.0323	465	76	0	229	2	70	145	4e-33	29760	Vitis vinifera (Grape)	D7TIU1	VIT_08s0007g04740	-	GO:0005525-GTP binding;	GO:0007264-small GTPase mediated signal transduction;	-
Locus_388_Transcript_3/4_Confidence_0.571_Length_384	Putative uncharacterized protein	tr|D7TIU1|D7TIU1_VITVI	87.88	77.3438	384	99	0	298	2	47	145	1e-37	29760	Vitis vinifera (Grape)	D7TIU1	VIT_08s0007g04740	-	GO:0005525-GTP binding;	GO:0007264-small GTPase mediated signal transduction;	-
Locus_388_Transcript_4/4_Confidence_0.571_Length_790	Putative uncharacterized protein	tr|D7TIU1|D7TIU1_VITVI	86.67	51.2658	790	135	0	406	2	11	145	3e-54	29760	Vitis vinifera (Grape)	D7TIU1	VIT_08s0007g04740	-	GO:0005525-GTP binding;	GO:0007264-small GTPase mediated signal transduction;	-
Locus_389_Transcript_1/2_Confidence_1.000_Length_1534	Predicted protein	tr|B9HAJ3|B9HAJ3_POPTR	52.14	50.2608	1534	257	5	1429	734	1	254	2e-46	3694	Populus trichocarpa (Western balsam poplar) (Populus balsamifera subsp. trichocarpa)	B9HAJ3	POPTRDRAFT_819088	-	GO:0005488-binding;	-	-
Locus_389_Transcript_2/2_Confidence_1.000_Length_1274	Predicted protein	tr|B9HAJ3|B9HAJ3_POPTR	53.90	63.3438	1274	269	5	1169	438	1	266	3e-54	3694	Populus trichocarpa (Western balsam poplar) (Populus balsamifera subsp. trichocarpa)	B9HAJ3	POPTRDRAFT_819088	-	GO:0005488-binding;	-	-
Locus_390_Transcript_1/1_Confidence_1.000_Length_1918	Xylose isomerase	tr|D7SQ37|D7SQ37_VITVI	89.74	71.6371	1918	458	1	1698	328	69	526	0.0	29760	Vitis vinifera (Grape)	D7SQ37	VIT_11s0052g01710	-	GO:0046872-metal ion binding;GO:0009045-xylose isomerase activity;	GO:0042732-D-xylose metabolic process;GO:0006098-pentose-phosphate shunt;	-
Locus_391_Transcript_1/1_Confidence_1.000_Length_1875	Putative uncharacterized protein	tr|A5AR37|A5AR37_VITVI	68.46	86.24	1875	539	5	140	1678	1	528	1e-174	29760	Vitis vinifera (Grape)	A5AR37	VITISV_004914	-	GO:0005488-binding;	-	-
Locus_392_Transcript_1/2_Confidence_1.000_Length_3513	Putative uncharacterized protein	tr|B9RAV0|B9RAV0_RICCO	59.77	87.4466	3513	1024	6	229	3261	1	1017	0.0	3988	Ricinus communis (Castor bean)	B9RAV0	RCOM_1508830	-	-	-	-
Locus_392_Transcript_2/2_Confidence_1.000_Length_3425	Putative uncharacterized protein	tr|B9RAV0|B9RAV0_RICCO	61.39	73.0511	3425	834	4	229	2694	1	830	0.0	3988	Ricinus communis (Castor bean)	B9RAV0	RCOM_1508830	-	-	-	-
Locus_393_Transcript_1/2_Confidence_1.000_Length_2504	Putative uncharacterized protein	tr|D7UCB9|D7UCB9_VITVI	82.49	63.6182	2504	531	0	474	2066	1	531	0.0	29760	Vitis vinifera (Grape)	D7UCB9	VIT_15s0046g02460	-	GO:0004190-aspartic-type endopeptidase activity;	-	GO:0016021-integral to membrane;
Locus_394_Transcript_2/3_Confidence_0.714_Length_3630	Kinesin-like protein	tr|G7IHD4|G7IHD4_MEDTR	74.01	62.314	3630	754	3	3327	1072	1	753	0.0	3880	Medicago truncatula (Barrel medic) (Medicago tribuloides)	G7IHD4	MTR_2g082570	-	GO:0005524-ATP binding;GO:0003777-microtubule motor activity;	GO:0030154-cell differentiation;GO:0007018-microtubule-based movement;	GO:0005737-cytoplasm;GO:0005634-nucleus;
Locus_394_Transcript_3/3_Confidence_0.714_Length_3657	Kinesin-like protein	tr|G7IHD4|G7IHD4_MEDTR	73.13	62.5923	3657	763	4	3354	1072	1	753	0.0	3880	Medicago truncatula (Barrel medic) (Medicago tribuloides)	G7IHD4	MTR_2g082570	-	GO:0005524-ATP binding;GO:0003777-microtubule motor activity;	GO:0030154-cell differentiation;GO:0007018-microtubule-based movement;	GO:0005737-cytoplasm;GO:0005634-nucleus;
Locus_395_Transcript_1/1_Confidence_1.000_Length_3215	Putative uncharacterized protein	tr|D7UD56|D7UD56_VITVI	67.75	71.4774	3215	766	9	2560	302	194	940	0.0	29760	Vitis vinifera (Grape)	D7UD56	VIT_11s0078g00440	-	-	-	-
Locus_396_Transcript_1/1_Confidence_1.000_Length_1359	Nitrilase 4A	tr|Q5QGZ8|Q5QGZ8_LUPAN	86.82	77.0419	1359	349	0	1279	233	1	349	7e-178	3871	Lupinus angustifolius (Narrow-leaved blue lupin)	Q5QGZ8	NIT4A	-	GO:0016810-hydrolase activity, acting on carbon-nitrogen (but not peptide) bonds;	GO:0006807-nitrogen compound metabolic process;	-
Locus_397_Transcript_1/2_Confidence_1.000_Length_3406	Predicted protein	tr|B9GQ45|B9GQ45_POPTR	51.74	83.4116	3406	947	20	3079	377	24	949	0.0	3694	Populus trichocarpa (Western balsam poplar) (Populus balsamifera subsp. trichocarpa)	B9GQ45	POPTRDRAFT_550805	-	-	-	-
Locus_398_Transcript_1/1_Confidence_1.000_Length_2928	Putative uncharacterized protein	tr|F6I4J3|F6I4J3_VITVI	77.56	74.8975	2928	731	3	2741	570	5	735	0.0	29760	Vitis vinifera (Grape)	F6I4J3	VIT_14s0060g00110	-	GO:0005524-ATP binding;GO:0004818-glutamate-tRNA ligase activity;	GO:0006424-glutamyl-tRNA aminoacylation;	GO:0005737-cytoplasm;
Locus_399_Transcript_1/1_Confidence_1.000_Length_1291	Putative uncharacterized protein	tr|D7T2Z7|D7T2Z7_VITVI	53.87	84.1208	1291	362	7	67	1113	1	354	5e-92	29760	Vitis vinifera (Grape)	D7T2Z7	VIT_13s0064g01020	-	-	-	-
Locus_400_Transcript_1/3_Confidence_0.333_Length_1227	Stromal ascorbate peroxidase	tr|Q4JRC4|Q4JRC4_9ROSI	93.81	78.9731	1227	323	0	143	1111	49	371	0.0	3666	Cucurbita cv. Kurokawa Amakuri	Q4JRC4	-	-	GO:0020037-heme binding;	GO:0006979-response to oxidative stress;	-
Locus_400_Transcript_2/3_Confidence_0.500_Length_1570	Thylakoid-bound ascorbate peroxidase	tr|O04873|O04873_9ROSI	93.77	70.5096	1570	369	0	143	1249	49	417	0.0	3666	Cucurbita cv. Kurokawa Amakuri	O04873	-	-	GO:0016688-L-ascorbate peroxidase activity;GO:0020037-heme binding;	GO:0006979-response to oxidative stress;	GO:0009533-chloroplast stromal thylakoid;GO:0009535-chloroplast thylakoid membrane;
Locus_400_Transcript_3/3_Confidence_0.667_Length_1731	Stromal ascorbate peroxidase	tr|Q4JRC4|Q4JRC4_9ROSI	93.83	56.1525	1731	324	0	143	1114	49	372	0.0	3666	Cucurbita cv. Kurokawa Amakuri	Q4JRC4	-	-	GO:0020037-heme binding;	GO:0006979-response to oxidative stress;	-
Locus_401_Transcript_1/1_Confidence_1.000_Length_830	Putative uncharacterized protein	tr|A5BY12|A5BY12_VITVI	54.43	57.1084	830	158	2	91	564	17	172	7e-43	29760	Vitis vinifera (Grape)	A5BY12	VIT_06s0080g00760 VITISV_031997	-	-	-	-
Locus_402_Transcript_1/2_Confidence_1.000_Length_2782	Methionine synthase	tr|G7J648|G7J648_MEDTR	87.01	85.514	2782	793	1	2611	242	21	813	0.0	3880	Medicago truncatula (Barrel medic) (Medicago tribuloides)	G7J648	MTR_3g079640	-	GO:0003871-5-methyltetrahydropteroyltriglutamate-homocysteine S-methyltransferase activity;GO:0008270-zinc ion binding;	GO:0009086-methionine biosynthetic process;	-
Locus_402_Transcript_2/2_Confidence_1.000_Length_2588	Methionine synthase	tr|G7J648|G7J648_MEDTR	87.01	91.9243	2588	793	1	2417	48	21	813	0.0	3880	Medicago truncatula (Barrel medic) (Medicago tribuloides)	G7J648	MTR_3g079640	-	GO:0003871-5-methyltetrahydropteroyltriglutamate-homocysteine S-methyltransferase activity;GO:0008270-zinc ion binding;	GO:0009086-methionine biosynthetic process;	-
Locus_403_Transcript_1/2_Confidence_1.000_Length_823	Putative uncharacterized protein	tr|D7LL83|D7LL83_ARALL	85.19	39.3682	823	108	0	34	357	152	259	4e-50	81972	Arabidopsis lyrata subsp. lyrata (Lyre-leaved rock-cress)	D7LL83	ARALYDRAFT_481856	-	GO:0005506-iron ion binding;GO:0016491-oxidoreductase activity;	-	GO:0016021-integral to membrane;
Locus_403_Transcript_2/2_Confidence_1.000_Length_849	Putative uncharacterized protein	tr|D7LL83|D7LL83_ARALL	88.98	44.8763	849	127	0	3	383	133	259	1e-60	81972	Arabidopsis lyrata subsp. lyrata (Lyre-leaved rock-cress)	D7LL83	ARALYDRAFT_481856	-	GO:0005506-iron ion binding;GO:0016491-oxidoreductase activity;	-	GO:0016021-integral to membrane;
Locus_405_Transcript_1/1_Confidence_1.000_Length_1628	Putative uncharacterized protein	tr|F6HGX4|F6HGX4_VITVI	67.68	72.4201	1628	393	5	46	1200	1	388	1e-146	29760	Vitis vinifera (Grape)	F6HGX4	VIT_11s0016g02790	-	GO:0003676-nucleic acid binding;GO:0008270-zinc ion binding;	-	-
Locus_406_Transcript_1/1_Confidence_1.000_Length_2102	Putative uncharacterized protein	tr|A5B802|A5B802_VITVI	62.37	83.0637	2102	582	3	2102	357	143	712	0.0	29760	Vitis vinifera (Grape)	A5B802	VIT_12s0028g02140 VITISV_001981	-	-	-	-
Locus_407_Transcript_5/5_Confidence_0.556_Length_994	Ubiquitin-conjugating enzyme E2, putative	tr|B9RCN3|B9RCN3_RICCO	99.32	44.668	994	148	0	138	581	1	148	1e-83	3988	Ricinus communis (Castor bean)	B9RCN3	RCOM_1690980	-	GO:0005524-ATP binding;	-	-
Locus_408_Transcript_1/1_Confidence_1.000_Length_710	Csf-2 protein	tr|Q9SXL8|Q9SXL8_CUCSA	61.84	64.2254	710	152	2	65	520	1	148	1e-52	3659	Cucumis sativus (Cucumber)	Q9SXL8	Csf-2	-	-	GO:0009607-response to biotic stimulus;	-
Locus_409_Transcript_1/4_Confidence_0.600_Length_3298	Putative uncharacterized protein	tr|D7T1K2|D7T1K2_VITVI	84.77	83.5961	3298	919	4	148	2901	1	913	0.0	29760	Vitis vinifera (Grape)	D7T1K2	VIT_06s0009g01200	-	GO:0003676-nucleic acid binding;	-	-
Locus_409_Transcript_2/4_Confidence_0.400_Length_2365	Argonaute 4-like protein	tr|D5FQ91|D5FQ91_PELHO	83.70	85.6237	2365	675	4	151	2157	16	684	0.0	4031	Pelargonium hortorum (Common geranium)	D5FQ91	-	-	GO:0003676-nucleic acid binding;	-	-
Locus_409_Transcript_3/4_Confidence_0.600_Length_3794	Argonaute 4-like protein	tr|D5FQ91|D5FQ91_PELHO	83.98	56.7739	3794	718	4	151	2286	16	727	0.0	4031	Pelargonium hortorum (Common geranium)	D5FQ91	-	-	GO:0003676-nucleic acid binding;	-	-
Locus_409_Transcript_4/4_Confidence_0.600_Length_3298	Putative uncharacterized protein	tr|D7T1K2|D7T1K2_VITVI	84.77	83.5961	3298	919	4	148	2901	1	913	0.0	29760	Vitis vinifera (Grape)	D7T1K2	VIT_06s0009g01200	-	GO:0003676-nucleic acid binding;	-	-
Locus_410_Transcript_1/1_Confidence_1.000_Length_315	40S ribosomal protein S5, putative	tr|B9T7U3|B9T7U3_RICCO	94.29	100	315	105	0	315	1	27	131	3e-53	3988	Ricinus communis (Castor bean)	B9T7U3	RCOM_0408940	-	GO:0003723-RNA binding;	-	GO:0015935-small ribosomal subunit;
Locus_411_Transcript_1/1_Confidence_1.000_Length_691	Predicted protein	tr|A9PCV4|A9PCV4_POPTR	85.51	59.9132	691	138	1	41	454	1	137	1e-61	3694	Populus trichocarpa (Western balsam poplar) (Populus balsamifera subsp. trichocarpa)	A9PCV4	POPTRDRAFT_581672	-	-	-	-
Locus_413_Transcript_1/1_Confidence_1.000_Length_2943	Transitional endoplasmic reticulum ATPase, putative	tr|B9S0I3|B9S0I3_RICCO	96.03	82.1611	2943	806	1	2812	395	1	805	0.0	3988	Ricinus communis (Castor bean)	B9S0I3	RCOM_1355090	-	GO:0005524-ATP binding;GO:0008568-microtubule-severing ATPase activity;	-	-
Locus_414_Transcript_1/2_Confidence_1.000_Length_2706	Putative uncharacterized protein	tr|D7U318|D7U318_VITVI	71.77	54.9889	2706	496	2	149	1633	84	575	0.0	29760	Vitis vinifera (Grape)	D7U318	VIT_07s0005g03640	-	GO:0004579-dolichyl-diphosphooligosaccharide-protein glycotransferase activity;	GO:0018279-protein N-linked glycosylation via asparagine;	GO:0008250-oligosaccharyltransferase complex;
Locus_414_Transcript_2/2_Confidence_1.000_Length_2447	Putative uncharacterized protein	tr|D7U318|D7U318_VITVI	72.97	82.9996	2447	677	2	149	2176	84	756	0.0	29760	Vitis vinifera (Grape)	D7U318	VIT_07s0005g03640	-	GO:0004579-dolichyl-diphosphooligosaccharide-protein glycotransferase activity;	GO:0018279-protein N-linked glycosylation via asparagine;	GO:0008250-oligosaccharyltransferase complex;
Locus_415_Transcript_1/3_Confidence_0.667_Length_1056	Putative uncharacterized protein	tr|A9PCW4|A9PCW4_POPTR	85.14	70.7386	1056	249	0	91	837	1	249	1e-97	3694	Populus trichocarpa (Western balsam poplar) (Populus balsamifera subsp. trichocarpa)	A9PCW4	-	-	-	-	-
Locus_415_Transcript_2/3_Confidence_0.667_Length_949	Putative uncharacterized protein	tr|A9PCW4|A9PCW4_POPTR	97.44	49.3151	949	156	0	91	558	1	156	6e-83	3694	Populus trichocarpa (Western balsam poplar) (Populus balsamifera subsp. trichocarpa)	A9PCW4	-	-	-	-	-
Locus_415_Transcript_3/3_Confidence_0.667_Length_875	Putative uncharacterized protein	tr|A9PCW4|A9PCW4_POPTR	83.91	89.4857	875	261	0	91	873	1	261	2e-102	3694	Populus trichocarpa (Western balsam poplar) (Populus balsamifera subsp. trichocarpa)	A9PCW4	-	-	-	-	-
Locus_416_Transcript_1/2_Confidence_1.000_Length_2709	Putative uncharacterized protein	tr|A5BAL2|A5BAL2_VITVI	68.46	80.0664	2709	723	10	237	2384	180	893	0.0	29760	Vitis vinifera (Grape)	A5BAL2	VITISV_006556	-	GO:0003676-nucleic acid binding;GO:0008270-zinc ion binding;	-	-
Locus_416_Transcript_2/2_Confidence_1.000_Length_2662	Putative uncharacterized protein	tr|A5BAL2|A5BAL2_VITVI	69.99	78.0992	2662	693	7	271	2337	207	893	0.0	29760	Vitis vinifera (Grape)	A5BAL2	VITISV_006556	-	GO:0003676-nucleic acid binding;GO:0008270-zinc ion binding;	-	-
Locus_418_Transcript_1/1_Confidence_1.000_Length_2343	Putative uncharacterized protein	tr|D7SJJ6|D7SJJ6_VITVI	71.79	90.781	2343	709	2	3	2117	354	1062	0.0	29760	Vitis vinifera (Grape)	D7SJJ6	VIT_06s0004g07990	-	GO:0004222-metalloendopeptidase activity;GO:0008270-zinc ion binding;	GO:0006508-proteolysis;	-
Locus_419_Transcript_1/1_Confidence_1.000_Length_659	Predicted protein	tr|A9PCZ0|A9PCZ0_POPTR	95.42	69.651	659	153	1	73	531	1	152	3e-68	3694	Populus trichocarpa (Western balsam poplar) (Populus balsamifera subsp. trichocarpa)	A9PCZ0	POPTRDRAFT_816102	-	GO:0003723-RNA binding;	-	-
Locus_420_Transcript_1/3_Confidence_0.600_Length_1817	Serine hydroxymethyltransferase	tr|F6GZK4|F6GZK4_VITVI	88.76	85.1954	1817	516	0	135	1682	1	516	0.0	29760	Vitis vinifera (Grape)	F6GZK4	VIT_18s0001g07960	One-carbon metabolism; tetrahydrofolate pathway.	GO:0004372-glycine hydroxymethyltransferase activity;GO:0030170-pyridoxal phosphate binding;	GO:0006563-L-serine metabolic process;GO:0006544-glycine metabolic process;	-
Locus_420_Transcript_2/3_Confidence_0.600_Length_1112	Serine hydroxymethyltransferase	tr|F6GZK4|F6GZK4_VITVI	83.26	61.241	1112	227	0	29	709	290	516	9e-103	29760	Vitis vinifera (Grape)	F6GZK4	VIT_18s0001g07960	One-carbon metabolism; tetrahydrofolate pathway.	GO:0004372-glycine hydroxymethyltransferase activity;GO:0030170-pyridoxal phosphate binding;	GO:0006563-L-serine metabolic process;GO:0006544-glycine metabolic process;	-
Locus_420_Transcript_3/3_Confidence_0.600_Length_2085	Serine hydroxymethyltransferase	tr|F6GZK4|F6GZK4_VITVI	88.76	74.2446	2085	516	0	135	1682	1	516	0.0	29760	Vitis vinifera (Grape)	F6GZK4	VIT_18s0001g07960	One-carbon metabolism; tetrahydrofolate pathway.	GO:0004372-glycine hydroxymethyltransferase activity;GO:0030170-pyridoxal phosphate binding;	GO:0006563-L-serine metabolic process;GO:0006544-glycine metabolic process;	-
Locus_422_Transcript_1/2_Confidence_1.000_Length_1593	Alcohol dehydrogenase, putative	tr|B9T5W1|B9T5W1_RICCO	93.39	71.1864	1593	378	0	107	1240	1	378	0.0	3988	Ricinus communis (Castor bean)	B9T5W1	RCOM_0996200	-	GO:0051903-S-(hydroxymethyl)glutathione dehydrogenase activity;GO:0000166-nucleotide binding;GO:0008270-zinc ion binding;	GO:0006069-ethanol oxidation;	-
Locus_422_Transcript_2/2_Confidence_1.000_Length_1103	Alcohol dehydrogenase, putative	tr|B9T5W1|B9T5W1_RICCO	91.81	46.5095	1103	171	0	238	750	208	378	1e-87	3988	Ricinus communis (Castor bean)	B9T5W1	RCOM_0996200	-	GO:0051903-S-(hydroxymethyl)glutathione dehydrogenase activity;GO:0000166-nucleotide binding;GO:0008270-zinc ion binding;	GO:0006069-ethanol oxidation;	-
Locus_423_Transcript_1/1_Confidence_1.000_Length_1937	Elongation factor 1-alpha	tr|B9SPV9|B9SPV9_RICCO	96.88	69.5405	1937	449	0	1860	514	1	449	0.0	3988	Ricinus communis (Castor bean)	B9SPV9	RCOM_1101130	-	GO:0005525-GTP binding;GO:0003924-GTPase activity;GO:0016779-nucleotidyltransferase activity;	-	GO:0005737-cytoplasm;
Locus_424_Transcript_1/3_Confidence_0.500_Length_481	Glioma tumor suppressor candidate region gene 2 protein	tr|G7K7B9|G7K7B9_MEDTR	65.52	90.4366	481	145	0	437	3	207	351	6e-38	3880	Medicago truncatula (Barrel medic) (Medicago tribuloides)	G7K7B9	MTR_5g083780	-	-	-	-
Locus_424_Transcript_2/3_Confidence_0.667_Length_637	Predicted protein	tr|B9HHX4|B9HHX4_POPTR	53.21	102.669	637	218	3	636	4	193	367	8e-40	3694	Populus trichocarpa (Western balsam poplar) (Populus balsamifera subsp. trichocarpa)	B9HHX4	POPTRDRAFT_820440	-	-	-	-
Locus_424_Transcript_3/3_Confidence_0.500_Length_477	Glioma tumor suppressor candidate region gene 2 protein	tr|G7K7B9|G7K7B9_MEDTR	66.67	100	477	159	1	476	3	193	351	2e-43	3880	Medicago truncatula (Barrel medic) (Medicago tribuloides)	G7K7B9	MTR_5g083780	-	-	-	-
Locus_425_Transcript_2/2_Confidence_1.000_Length_804	Predicted protein	tr|B9H0J0|B9H0J0_POPTR	93.01	53.3582	804	143	0	44	472	1	143	1e-74	3694	Populus trichocarpa (Western balsam poplar) (Populus balsamifera subsp. trichocarpa)	B9H0J0	POPTRDRAFT_556400	-	-	-	-
Locus_426_Transcript_1/3_Confidence_0.600_Length_3053	Putative uncharacterized protein	tr|D7SUK0|D7SUK0_VITVI	70.60	67.5074	3053	687	0	2240	180	8	694	0.0	29760	Vitis vinifera (Grape)	D7SUK0	VIT_04s0008g04470	-	GO:0008270-zinc ion binding;	-	-
Locus_426_Transcript_3/3_Confidence_0.600_Length_3354	Putative uncharacterized protein	tr|D7SUK0|D7SUK0_VITVI	70.60	61.449	3354	687	0	2541	481	8	694	0.0	29760	Vitis vinifera (Grape)	D7SUK0	VIT_04s0008g04470	-	GO:0008270-zinc ion binding;	-	-
Locus_427_Transcript_1/1_Confidence_1.000_Length_1448	Bcr-associated protein, bap, putative	tr|B9S4Z8|B9S4Z8_RICCO	80.73	45.1657	1448	218	1	881	231	1	218	1e-69	3988	Ricinus communis (Castor bean)	B9S4Z8	RCOM_1719170	-	-	GO:0006886-intracellular protein transport;	GO:0005783-endoplasmic reticulum;GO:0016021-integral to membrane;
Locus_429_Transcript_2/2_Confidence_1.000_Length_2292	Chloroplast omega-6 fatty acid desaturase	tr|E6Y9A8|E6Y9A8_ARAHY	77.88	57.9843	2292	443	2	2071	746	1	442	0.0	3818	Arachis hypogaea (Peanut)	E6Y9A8	fad6	-	-	GO:0006629-lipid metabolic process;	-
Locus_432_Transcript_1/4_Confidence_0.700_Length_3490	Predicted protein	tr|B9IG54|B9IG54_POPTR	63.48	59.3123	3490	690	0	167	2236	1	690	0.0	3694	Populus trichocarpa (Western balsam poplar) (Populus balsamifera subsp. trichocarpa)	B9IG54	POPTRDRAFT_576926	-	GO:0005488-binding;	-	-
Locus_432_Transcript_2/4_Confidence_0.700_Length_4109	Predicted protein	tr|B9IG54|B9IG54_POPTR	63.48	50.3772	4109	690	0	167	2236	1	690	0.0	3694	Populus trichocarpa (Western balsam poplar) (Populus balsamifera subsp. trichocarpa)	B9IG54	POPTRDRAFT_576926	-	GO:0005488-binding;	-	-
Locus_432_Transcript_3/4_Confidence_0.700_Length_4180	Predicted protein	tr|B9IG54|B9IG54_POPTR	63.48	49.5215	4180	690	0	167	2236	1	690	0.0	3694	Populus trichocarpa (Western balsam poplar) (Populus balsamifera subsp. trichocarpa)	B9IG54	POPTRDRAFT_576926	-	GO:0005488-binding;	-	-
Locus_432_Transcript_4/4_Confidence_0.700_Length_4281	Predicted protein	tr|B9IG54|B9IG54_POPTR	63.48	48.3532	4281	690	0	167	2236	1	690	0.0	3694	Populus trichocarpa (Western balsam poplar) (Populus balsamifera subsp. trichocarpa)	B9IG54	POPTRDRAFT_576926	-	GO:0005488-binding;	-	-
Locus_433_Transcript_1/3_Confidence_0.600_Length_937	60S ribosomal protein l9	tr|E5GBD5|E5GBD5_CUCME	96.72	58.5912	937	183	0	101	649	1	183	1e-95	412675	Cucumis melo subsp. melo	E5GBD5	-	-	GO:0019843-rRNA binding;	-	-
Locus_433_Transcript_2/3_Confidence_0.800_Length_1240	60S ribosomal protein l9	tr|E5GBD5|E5GBD5_CUCME	75.00	57.0968	1240	236	1	101	808	1	183	4e-88	412675	Cucumis melo subsp. melo	E5GBD5	-	-	GO:0019843-rRNA binding;	-	-
Locus_433_Transcript_3/3_Confidence_0.600_Length_1081	60S ribosomal protein l9	tr|E5GBD5|E5GBD5_CUCME	96.72	50.7863	1081	183	0	101	649	1	183	1e-95	412675	Cucumis melo subsp. melo	E5GBD5	-	-	GO:0019843-rRNA binding;	-	-
Locus_434_Transcript_1/2_Confidence_1.000_Length_2494	Calcium ion binding protein, putative	tr|B9R8Q3|B9R8Q3_RICCO	60.97	86.6079	2494	720	10	382	2460	6	713	0.0	3988	Ricinus communis (Castor bean)	B9R8Q3	RCOM_1601620	-	GO:0005509-calcium ion binding;	-	-
Locus_434_Transcript_2/2_Confidence_1.000_Length_2498	Calcium ion binding protein, putative	tr|B9R8Q3|B9R8Q3_RICCO	61.07	87.9103	2498	732	10	382	2496	6	725	0.0	3988	Ricinus communis (Castor bean)	B9R8Q3	RCOM_1601620	-	GO:0005509-calcium ion binding;	-	-
Locus_435_Transcript_1/3_Confidence_0.667_Length_2540	Putative uncharacterized protein	tr|F6H241|F6H241_VITVI	63.10	58.5827	2540	496	5	290	1759	31	525	4e-154	29760	Vitis vinifera (Grape)	F6H241	VIT_19s0014g02640	-	-	-	-
Locus_435_Transcript_2/3_Confidence_0.667_Length_1593	Predicted protein	tr|B9HZV0|B9HZV0_POPTR	50.64	58.7571	1593	312	6	378	1301	313	617	3e-48	3694	Populus trichocarpa (Western balsam poplar) (Populus balsamifera subsp. trichocarpa)	B9HZV0	POPTRDRAFT_834106	-	-	-	-
Locus_435_Transcript_3/3_Confidence_0.667_Length_2444	Predicted protein	tr|B9HZV0|B9HZV0_POPTR	56.16	76.7185	2444	625	7	290	2152	1	617	7e-158	3694	Populus trichocarpa (Western balsam poplar) (Populus balsamifera subsp. trichocarpa)	B9HZV0	POPTRDRAFT_834106	-	-	-	-
Locus_436_Transcript_3/8_Confidence_0.650_Length_2415	Putative uncharacterized protein	tr|B0FBS2|B0FBS2_9ROSI	74.66	45.5901	2415	367	1	1995	898	1015	1381	0.0	241073	Vitis hybrid cultivar	B0FBS2	-	-	GO:0003676-nucleic acid binding;GO:0008270-zinc ion binding;	GO:0015074-DNA integration;	-
Locus_436_Transcript_5/8_Confidence_0.100_Length_721	Polyprotein, putative	tr|Q6L3Q0|Q6L3Q0_SOLDE	88.12	42.025	721	101	0	602	300	952	1052	3e-90	50514	Solanum demissum (Wild potato)	Q6L3Q0	SDM1_42t00018	-	GO:0003676-nucleic acid binding;GO:0008270-zinc ion binding;	GO:0015074-DNA integration;	-
Locus_436_Transcript_8/8_Confidence_0.650_Length_2521	Putative uncharacterized protein	tr|B0FBS2|B0FBS2_9ROSI	74.66	43.6731	2521	367	1	2101	1004	1015	1381	0.0	241073	Vitis hybrid cultivar	B0FBS2	-	-	GO:0003676-nucleic acid binding;GO:0008270-zinc ion binding;	GO:0015074-DNA integration;	-
Locus_437_Transcript_1/1_Confidence_1.000_Length_3261	Putative uncharacterized protein	tr|F6HHZ7|F6HHZ7_VITVI	79.70	85.6486	3261	931	3	186	2975	22	948	0.0	29760	Vitis vinifera (Grape)	F6HHZ7	VIT_04s0043g00160	-	GO:0005524-ATP binding;	-	GO:0016021-integral to membrane;
Locus_439_Transcript_1/4_Confidence_0.429_Length_1043	Vacuolar ATP synthase subunit E, putative	tr|B9RCM6|B9RCM6_RICCO	85.25	52.6366	1043	183	1	224	769	1	183	2e-81	3988	Ricinus communis (Castor bean)	B9RCM6	RCOM_1690700	-	GO:0046961-proton-transporting ATPase activity, rotational mechanism;	GO:0015991-ATP hydrolysis coupled proton transport;	GO:0033178-proton-transporting two-sector ATPase complex, catalytic domain;
Locus_439_Transcript_4/4_Confidence_0.571_Length_1269	Vacuolar ATP synthase subunit E, putative	tr|B9RCM6|B9RCM6_RICCO	86.96	54.3735	1269	230	1	224	910	1	230	5e-106	3988	Ricinus communis (Castor bean)	B9RCM6	RCOM_1690700	-	GO:0046961-proton-transporting ATPase activity, rotational mechanism;	GO:0015991-ATP hydrolysis coupled proton transport;	GO:0033178-proton-transporting two-sector ATPase complex, catalytic domain;
Locus_440_Transcript_1/1_Confidence_1.000_Length_992	Cytochrome b561	tr|Q3LGX5|Q3LGX5_CITLA	80.60	70.1613	992	232	2	990	295	4	232	1e-81	3654	Citrullus lanatus (Watermelon) (Citrullus vulgaris)	Q3LGX5	CLb561A	-	-	-	GO:0016021-integral to membrane;
Locus_441_Transcript_2/2_Confidence_1.000_Length_191	Predicted protein	tr|B9GQJ2|B9GQJ2_POPTR	82.54	98.9529	191	63	0	189	1	102	164	2e-22	3694	Populus trichocarpa (Western balsam poplar) (Populus balsamifera subsp. trichocarpa)	B9GQJ2	POPTRDRAFT_553179	-	-	-	-
Locus_443_Transcript_1/3_Confidence_0.714_Length_2177	Predicted protein	tr|B9GW41|B9GW41_POPTR	71.43	49.1961	2177	357	3	102	1151	1	327	3e-127	3694	Populus trichocarpa (Western balsam poplar) (Populus balsamifera subsp. trichocarpa)	B9GW41	POPTRDRAFT_646529	-	-	-	-
Locus_443_Transcript_2/3_Confidence_0.714_Length_2282	Predicted protein	tr|B9GW41|B9GW41_POPTR	77.98	42.9886	2282	327	2	102	1061	1	327	5e-132	3694	Populus trichocarpa (Western balsam poplar) (Populus balsamifera subsp. trichocarpa)	B9GW41	POPTRDRAFT_646529	-	-	-	-
Locus_443_Transcript_3/3_Confidence_0.714_Length_2087	Predicted protein	tr|B9GW41|B9GW41_POPTR	77.98	47.0053	2087	327	2	102	1061	1	327	4e-132	3694	Populus trichocarpa (Western balsam poplar) (Populus balsamifera subsp. trichocarpa)	B9GW41	POPTRDRAFT_646529	-	-	-	-
Locus_444_Transcript_1/5_Confidence_0.636_Length_2195	Putative transducin family protein / WD-40 repeat family protein	tr|E4Z8N7|E4Z8N7_MALDO	63.04	70.2506	2195	514	5	1863	355	73	586	0.0	3750	Malus domestica (Apple) (Pyrus malus)	E4Z8N7	-	-	-	-	-
Locus_444_Transcript_2/5_Confidence_0.455_Length_652	Putative uncharacterized protein	tr|A5C107|A5C107_VITVI	73.50	53.8344	652	117	0	562	212	1	117	2e-47	29760	Vitis vinifera (Grape)	A5C107	VITISV_025726	-	-	-	-
Locus_444_Transcript_3/5_Confidence_0.636_Length_2580	Putative transducin family protein / WD-40 repeat family protein	tr|E4Z8N7|E4Z8N7_MALDO	62.44	48.6047	2580	418	4	1581	355	169	586	6e-125	3750	Malus domestica (Apple) (Pyrus malus)	E4Z8N7	-	-	-	-	-
Locus_444_Transcript_4/5_Confidence_0.636_Length_2444	Putative transducin family protein / WD-40 repeat family protein	tr|E4Z8N7|E4Z8N7_MALDO	63.65	71.9313	2444	586	4	2085	355	1	586	0.0	3750	Malus domestica (Apple) (Pyrus malus)	E4Z8N7	-	-	-	-	-
Locus_444_Transcript_5/5_Confidence_0.636_Length_2175	Putative transducin family protein / WD-40 repeat family protein	tr|E4Z8N7|E4Z8N7_MALDO	63.65	80.8276	2175	586	4	2085	355	1	586	0.0	3750	Malus domestica (Apple) (Pyrus malus)	E4Z8N7	-	-	-	-	-
Locus_445_Transcript_1/1_Confidence_1.000_Length_1069	Predicted protein (Fragment)	tr|B9HLT5|B9HLT5_POPTR	82.52	40.131	1069	143	0	2	430	456	598	3e-67	3694	Populus trichocarpa (Western balsam poplar) (Populus balsamifera subsp. trichocarpa)	B9HLT5	POPTRDRAFT_418931	-	-	-	-
Locus_446_Transcript_1/7_Confidence_0.571_Length_1290	Transmembrane protein TPARL, putative	tr|B9ST29|B9ST29_RICCO	80.87	42.5581	1290	183	0	935	387	46	228	6e-83	3988	Ricinus communis (Castor bean)	B9ST29	RCOM_0353750	-	-	-	GO:0016021-integral to membrane;
Locus_446_Transcript_2/7_Confidence_0.571_Length_1360	Transmembrane protein TPARL, putative	tr|B9ST29|B9ST29_RICCO	83.78	48.9706	1360	222	0	1052	387	7	228	2e-86	3988	Ricinus communis (Castor bean)	B9ST29	RCOM_0353750	-	-	-	GO:0016021-integral to membrane;
Locus_446_Transcript_3/7_Confidence_0.429_Length_945	Putative uncharacterized protein	tr|D7T981|D7T981_VITVI	78.92	58.7302	945	185	0	744	190	1	185	3e-65	29760	Vitis vinifera (Grape)	D7T981	VIT_01s0011g03200	-	-	-	GO:0016020-membrane;
Locus_446_Transcript_7/7_Confidence_0.571_Length_1274	Predicted membrane protein	tr|B9HWL1|B9HWL1_POPTR	83.26	53.4537	1274	227	0	1067	387	2	228	3e-88	3694	Populus trichocarpa (Western balsam poplar) (Populus balsamifera subsp. trichocarpa)	B9HWL1	POPTRDRAFT_566658	-	-	-	GO:0016020-membrane;
Locus_447_Transcript_2/2_Confidence_1.000_Length_1351	Receptor protein kinase CLAVATA1, putative	tr|B9T173|B9T173_RICCO	88.62	64.3967	1351	290	1	1	870	718	1004	1e-146	3988	Ricinus communis (Castor bean)	B9T173	RCOM_0339270	-	GO:0032440-2-alkenal reductase [NAD(P)] activity;GO:0005524-ATP binding;GO:0004709-MAP kinase kinase kinase activity;	-	GO:0016021-integral to membrane;
Locus_448_Transcript_1/3_Confidence_0.400_Length_963	Calcium-dependent protein kinase-like protein	tr|Q2HT01|Q2HT01_MEDTR	82.28	49.2212	963	158	0	97	570	438	595	1e-72	3880	Medicago truncatula (Barrel medic) (Medicago tribuloides)	Q2HT01	MTR_7g089480 MtrDRAFT_AC150889g1v2	-	GO:0005524-ATP binding;GO:0005509-calcium ion binding;	-	-
Locus_448_Transcript_2/3_Confidence_0.600_Length_1796	Calcium-dependent protein kinase-like protein	tr|Q2HT01|Q2HT01_MEDTR	86.57	69.6548	1796	417	1	156	1403	179	595	0.0	3880	Medicago truncatula (Barrel medic) (Medicago tribuloides)	Q2HT01	MTR_7g089480 MtrDRAFT_AC150889g1v2	-	GO:0005524-ATP binding;GO:0005509-calcium ion binding;	-	-
Locus_448_Transcript_3/3_Confidence_0.600_Length_1863	Predicted protein	tr|B9IHQ0|B9IHQ0_POPTR	87.14	78.905	1863	490	0	1	1470	89	578	0.0	3694	Populus trichocarpa (Western balsam poplar) (Populus balsamifera subsp. trichocarpa)	B9IHQ0	POPTRDRAFT_734755	-	GO:0005524-ATP binding;GO:0005509-calcium ion binding;	-	-
Locus_449_Transcript_1/1_Confidence_1.000_Length_2956	Putative uncharacterized protein	tr|D7U5K0|D7U5K0_VITVI	82.24	83.4235	2956	822	1	2786	324	1	822	0.0	29760	Vitis vinifera (Grape)	D7U5K0	VIT_03s0038g00290	-	GO:0015078-hydrogen ion transmembrane transporter activity;	GO:0015991-ATP hydrolysis coupled proton transport;	GO:0033177-proton-transporting two-sector ATPase complex, proton-transporting domain;
Locus_451_Transcript_1/1_Confidence_1.000_Length_1968	Putative uncharacterized protein	tr|A9PD20|A9PD20_POPTR	67.60	70.5793	1968	463	6	1823	480	1	455	1e-166	3694	Populus trichocarpa (Western balsam poplar) (Populus balsamifera subsp. trichocarpa)	A9PD20	-	-	GO:0003913-DNA photolyase activity;	GO:0006281-DNA repair;	-
Locus_452_Transcript_1/4_Confidence_0.400_Length_851	Putative uncharacterized protein	tr|D7TME6|D7TME6_VITVI	54.55	62.0447	851	176	2	207	719	14	186	7e-49	29760	Vitis vinifera (Grape)	D7TME6	VIT_13s0019g03680	-	GO:0004848-ureidoglycolate hydrolase activity;	-	-
Locus_452_Transcript_3/4_Confidence_0.400_Length_926	Putative uncharacterized protein	tr|D7TME6|D7TME6_VITVI	54.75	57.9914	926	179	2	207	728	14	189	1e-49	29760	Vitis vinifera (Grape)	D7TME6	VIT_13s0019g03680	-	GO:0004848-ureidoglycolate hydrolase activity;	-	-
Locus_453_Transcript_1/1_Confidence_1.000_Length_2024	Putative uncharacterized protein	tr|D7TZ77|D7TZ77_VITVI	85.09	77.5198	2024	523	1	192	1760	1	522	0.0	29760	Vitis vinifera (Grape)	D7TZ77	VIT_09s0002g07860	-	GO:0004370-glycerol kinase activity;	GO:0006072-glycerol-3-phosphate metabolic process;	-
Locus_454_Transcript_1/3_Confidence_0.750_Length_4220	Putative uncharacterized protein	tr|B9RN63|B9RN63_RICCO	68.46	61.9905	4220	872	5	376	2976	2	868	0.0	3988	Ricinus communis (Castor bean)	B9RN63	RCOM_1343940	-	GO:0003677-DNA binding;	-	GO:0005634-nucleus;
Locus_454_Transcript_2/3_Confidence_0.750_Length_4507	Putative uncharacterized protein	tr|B9RN63|B9RN63_RICCO	68.37	44.3976	4507	667	4	376	2361	2	666	0.0	3988	Ricinus communis (Castor bean)	B9RN63	RCOM_1343940	-	GO:0003677-DNA binding;	-	GO:0005634-nucleus;
Locus_454_Transcript_3/3_Confidence_0.750_Length_3987	Putative uncharacterized protein	tr|B9RN63|B9RN63_RICCO	68.76	76.8247	3987	1021	8	376	3423	2	1012	0.0	3988	Ricinus communis (Castor bean)	B9RN63	RCOM_1343940	-	GO:0003677-DNA binding;	-	GO:0005634-nucleus;
Locus_455_Transcript_1/1_Confidence_1.000_Length_4105	Ran GTPase binding protein, putative	tr|B9SM24|B9SM24_RICCO	81.94	80.5359	4105	1102	4	575	3874	1	1100	0.0	3988	Ricinus communis (Castor bean)	B9SM24	RCOM_0833820	-	GO:0046872-metal ion binding;	GO:0032065-cortical protein anchoring;	GO:0005938-cell cortex;
Locus_456_Transcript_1/1_Confidence_1.000_Length_4821	Putative uncharacterized protein	tr|E5GC15|E5GC15_CUCME	81.23	57.6851	4821	927	3	1683	4463	1	915	0.0	412675	Cucumis melo subsp. melo	E5GC15	-	-	-	-	-
Locus_457_Transcript_1/1_Confidence_1.000_Length_1276	Putative uncharacterized protein	tr|F6HH73|F6HH73_VITVI	80.25	73.8245	1276	314	0	14	955	71	384	2e-149	29760	Vitis vinifera (Grape)	F6HH73	VIT_11s0016g04950	-	GO:0016787-hydrolase activity;GO:0046872-metal ion binding;	-	-
Locus_458_Transcript_1/3_Confidence_0.667_Length_832	Geranylgeranyl transferase type I beta subunit, putative	tr|B9T226|B9T226_RICCO	76.39	51.9231	832	144	0	36	467	224	367	4e-63	3988	Ricinus communis (Castor bean)	B9T226	RCOM_0996650	-	GO:0004663-Rab geranylgeranyltransferase activity;	-	-
Locus_458_Transcript_2/3_Confidence_0.500_Length_331	Geranylgeranyl transferase type I beta subunit, putative	tr|B9T226|B9T226_RICCO	79.63	48.9426	331	54	0	3	164	216	269	3e-20	3988	Ricinus communis (Castor bean)	B9T226	RCOM_0996650	-	GO:0004663-Rab geranylgeranyltransferase activity;	-	-
Locus_458_Transcript_3/3_Confidence_0.667_Length_823	Geranylgeranyl transferase type I beta subunit, putative	tr|B9T226|B9T226_RICCO	77.63	55.407	823	152	0	3	458	216	367	2e-67	3988	Ricinus communis (Castor bean)	B9T226	RCOM_0996650	-	GO:0004663-Rab geranylgeranyltransferase activity;	-	-
Locus_459_Transcript_3/3_Confidence_0.600_Length_704	Ribosomal protein L17	tr|Q9ATF6|Q9ATF6_CASSA	100.00	59.6591	704	140	0	659	240	1	140	1e-75	21020	Castanea sativa (Sweet chestnut)	Q9ATF6	-	-	-	-	-
Locus_460_Transcript_1/1_Confidence_1.000_Length_1840	Big map kinase/bmk, putative	tr|B9S6A3|B9S6A3_RICCO	84.66	59.5109	1840	365	0	368	1462	1	365	0.0	3988	Ricinus communis (Castor bean)	B9S6A3	RCOM_0534280	-	GO:0005524-ATP binding;	-	-
Locus_461_Transcript_1/4_Confidence_0.500_Length_1415	Aquaporin PIP2;4	tr|B8Q9D4|B8Q9D4_GOSHI	90.27	39.2226	1415	185	0	904	350	94	278	9e-132	3635	Gossypium hirsutum (Upland cotton) (Gossypium mexicanum)	B8Q9D4	PIP2;4	-	-	GO:0055085-transmembrane transport;GO:0006833-water transport;	GO:0016021-integral to membrane;
Locus_461_Transcript_2/4_Confidence_0.500_Length_1622	Plasma membrane intrinsic protein	tr|C9WSP8|C9WSP8_HEVBR	75.08	60.111	1622	325	3	1478	507	1	280	4e-126	3981	Hevea brasiliensis (Para rubber tree) (Siphonia brasiliensis)	C9WSP8	PIP2;1	-	-	GO:0055085-transmembrane transport;GO:0006833-water transport;	GO:0016021-integral to membrane;
Locus_461_Transcript_3/4_Confidence_0.500_Length_1336	Aquaporin PIP2;4	tr|B8Q9D4|B8Q9D4_GOSHI	85.87	61.976	1336	276	1	1177	350	4	278	1e-136	3635	Gossypium hirsutum (Upland cotton) (Gossypium mexicanum)	B8Q9D4	PIP2;4	-	-	GO:0055085-transmembrane transport;GO:0006833-water transport;	GO:0016021-integral to membrane;
Locus_461_Transcript_4/4_Confidence_0.375_Length_1493	Plasma membrane intrinsic protein	tr|C9WSP8|C9WSP8_HEVBR	86.52	56.6644	1493	282	2	1349	507	1	280	2e-132	3981	Hevea brasiliensis (Para rubber tree) (Siphonia brasiliensis)	C9WSP8	PIP2;1	-	-	GO:0055085-transmembrane transport;GO:0006833-water transport;	GO:0016021-integral to membrane;
Locus_462_Transcript_1/2_Confidence_1.000_Length_667	DNA-3-methyladenine glycosylase, putative	tr|B9RLG1|B9RLG1_RICCO	56.10	92.2039	667	205	5	89	667	2	180	7e-33	3988	Ricinus communis (Castor bean)	B9RLG1	RCOM_1466540	-	GO:0008725-DNA-3-methyladenine glycosylase activity;	GO:0006284-base-excision repair;	-
Locus_462_Transcript_2/2_Confidence_1.000_Length_544	DNA-3-methyladenine glycosylase, putative	tr|B9RLG1|B9RLG1_RICCO	63.41	90.4412	544	164	4	89	544	2	165	2e-29	3988	Ricinus communis (Castor bean)	B9RLG1	RCOM_1466540	-	GO:0008725-DNA-3-methyladenine glycosylase activity;	GO:0006284-base-excision repair;	-
Locus_463_Transcript_1/1_Confidence_1.000_Length_1472	Predicted protein	tr|B9GPT9|B9GPT9_POPTR	86.40	71.9429	1472	353	1	229	1284	5	357	4e-157	3694	Populus trichocarpa (Western balsam poplar) (Populus balsamifera subsp. trichocarpa)	B9GPT9	POPTRDRAFT_816573	-	GO:0005524-ATP binding;	GO:0071722-detoxification of arsenic-containing substance;	-
Locus_464_Transcript_1/5_Confidence_0.455_Length_1217	Putative uncharacterized protein	tr|A5C4L2|A5C4L2_VITVI	81.99	79.3755	1217	322	3	270	1217	1	322	1e-139	29760	Vitis vinifera (Grape)	A5C4L2	VITISV_008781	-	-	-	-
Locus_464_Transcript_2/5_Confidence_0.545_Length_1255	Putative uncharacterized protein	tr|A5C4L2|A5C4L2_VITVI	81.99	76.9721	1255	322	3	308	1255	1	322	1e-139	29760	Vitis vinifera (Grape)	A5C4L2	VITISV_008781	-	-	-	-
Locus_464_Transcript_3/5_Confidence_0.545_Length_1581	Putative uncharacterized protein	tr|A5C4L2|A5C4L2_VITVI	82.47	47.6281	1581	251	3	358	1092	1	251	6e-104	29760	Vitis vinifera (Grape)	A5C4L2	VITISV_008781	-	-	-	-
Locus_464_Transcript_4/5_Confidence_0.636_Length_1407	Putative uncharacterized protein	tr|A5C4L2|A5C4L2_VITVI	76.97	75.9062	1407	356	4	358	1407	1	332	5e-142	29760	Vitis vinifera (Grape)	A5C4L2	VITISV_008781	-	-	-	-
Locus_464_Transcript_5/5_Confidence_0.545_Length_1305	Putative uncharacterized protein	tr|A5C4L2|A5C4L2_VITVI	81.99	74.023	1305	322	3	358	1305	1	322	1e-139	29760	Vitis vinifera (Grape)	A5C4L2	VITISV_008781	-	-	-	-
Locus_466_Transcript_1/2_Confidence_1.000_Length_4462	Putative uncharacterized protein	tr|F6HJZ9|F6HJZ9_VITVI	92.36	81.8915	4462	1218	0	4273	620	1	1218	0.0	29760	Vitis vinifera (Grape)	F6HJZ9	VIT_12s0035g01840	-	GO:0005488-binding;	-	-
Locus_467_Transcript_1/4_Confidence_0.571_Length_824	AMP dependent CoA ligase, putative	tr|B9S209|B9S209_RICCO	79.73	80.8252	824	222	0	787	122	320	541	5e-97	3988	Ricinus communis (Castor bean)	B9S209	RCOM_1325310	-	GO:0047077-Photinus-luciferin 4-monooxygenase (ATP-hydrolyzing) activity;GO:0016874-ligase activity;	-	-
Locus_467_Transcript_4/4_Confidence_0.571_Length_990	AMP dependent CoA ligase, putative	tr|B9S209|B9S209_RICCO	81.05	75.1515	990	248	0	953	210	320	567	2e-112	3988	Ricinus communis (Castor bean)	B9S209	RCOM_1325310	-	GO:0047077-Photinus-luciferin 4-monooxygenase (ATP-hydrolyzing) activity;GO:0016874-ligase activity;	-	-
Locus_468_Transcript_1/2_Confidence_1.000_Length_700	Putative uncharacterized protein	tr|F6HE81|F6HE81_VITVI	80.65	53.1429	700	124	0	547	176	334	457	4e-51	29760	Vitis vinifera (Grape)	F6HE81	VIT_16s0039g00350	-	-	-	-
Locus_468_Transcript_2/2_Confidence_1.000_Length_1610	Putative uncharacterized protein	tr|G7KPC4|G7KPC4_MEDTR	54.27	93.7267	1610	503	7	1537	176	11	511	2e-136	3880	Medicago truncatula (Barrel medic) (Medicago tribuloides)	G7KPC4	MTR_6g068920	-	-	-	-
Locus_469_Transcript_3/3_Confidence_0.714_Length_1548	Phytase	tr|G0T431|G0T431_SOYBN	76.47	75.7752	1548	391	1	144	1316	2	391	1e-173	3847	Glycine max (Soybean) (Glycine hispida)	G0T431	-	-	GO:0008889-glycerophosphodiester phosphodiesterase activity;	GO:0006071-glycerol metabolic process;GO:0006629-lipid metabolic process;	-
Locus_473_Transcript_1/1_Confidence_1.000_Length_1487	Putative uncharacterized protein	tr|F6HDF7|F6HDF7_VITVI	92.25	78.0767	1487	387	1	1	1161	64	448	0.0	29760	Vitis vinifera (Grape)	F6HDF7	VIT_05s0020g01530	-	GO:0016758-transferase activity, transferring hexosyl groups;	-	GO:0016021-integral to membrane;
Locus_474_Transcript_1/3_Confidence_0.667_Length_1546	Putative uncharacterized protein	tr|D7TEC1|D7TEC1_VITVI	80.06	63.26	1546	326	4	1439	465	253	573	8e-165	29760	Vitis vinifera (Grape)	D7TEC1	VIT_12s0059g01130	-	GO:0005524-ATP binding;	GO:0016998-cell wall macromolecule catabolic process;	-
Locus_474_Transcript_2/3_Confidence_0.667_Length_1586	Putative uncharacterized protein	tr|D7TEC1|D7TEC1_VITVI	82.28	71.5006	1586	378	4	1350	220	253	625	5e-170	29760	Vitis vinifera (Grape)	D7TEC1	VIT_12s0059g01130	-	GO:0005524-ATP binding;	GO:0016998-cell wall macromolecule catabolic process;	-
Locus_474_Transcript_3/3_Confidence_0.667_Length_1457	Putative uncharacterized protein	tr|D7TEC1|D7TEC1_VITVI	82.28	77.8312	1457	378	4	1350	220	253	625	4e-170	29760	Vitis vinifera (Grape)	D7TEC1	VIT_12s0059g01130	-	GO:0005524-ATP binding;	GO:0016998-cell wall macromolecule catabolic process;	-
Locus_477_Transcript_1/1_Confidence_1.000_Length_1361	Putative uncharacterized protein	tr|D7UCH7|D7UCH7_VITVI	73.44	56.4291	1361	256	1	1295	528	14	265	4e-103	29760	Vitis vinifera (Grape)	D7UCH7	VIT_15s0046g01780	-	-	-	-
Locus_478_Transcript_1/2_Confidence_1.000_Length_1839	Putative uncharacterized protein	tr|F6HPP6|F6HPP6_VITVI	49.07	104.731	1839	642	13	1802	3	432	1061	5e-116	29760	Vitis vinifera (Grape)	F6HPP6	VIT_01s0026g02720	-	GO:0005509-calcium ion binding;	-	-
Locus_478_Transcript_2/2_Confidence_1.000_Length_3364	Putative uncharacterized protein	tr|F6HPP6|F6HPP6_VITVI	50.93	62.3365	3364	699	13	1973	3	375	1061	2e-141	29760	Vitis vinifera (Grape)	F6HPP6	VIT_01s0026g02720	-	GO:0005509-calcium ion binding;	-	-
Locus_480_Transcript_1/3_Confidence_0.667_Length_1335	Peptidyl-prolyl cis-trans isomerase	tr|F6GV93|F6GV93_VITVI	67.98	56.8539	1335	253	1	252	1010	237	486	2e-93	29760	Vitis vinifera (Grape)	F6GV93	VIT_15s0021g01850	-	GO:0004725-protein tyrosine phosphatase activity;GO:0008138-protein tyrosine/serine/threonine phosphatase activity;	-	-
Locus_480_Transcript_3/3_Confidence_0.667_Length_1270	Peptidyl-prolyl cis-trans isomerase	tr|F6GV93|F6GV93_VITVI	66.04	62.5984	1270	265	0	151	945	222	486	2e-96	29760	Vitis vinifera (Grape)	F6GV93	VIT_15s0021g01850	-	GO:0004725-protein tyrosine phosphatase activity;GO:0008138-protein tyrosine/serine/threonine phosphatase activity;	-	-
Locus_481_Transcript_1/5_Confidence_0.667_Length_1977	Putative uncharacterized protein	tr|B9SPU2|B9SPU2_RICCO	67.02	57.9666	1977	382	2	1508	366	18	398	6e-125	3988	Ricinus communis (Castor bean)	B9SPU2	RCOM_0206230	-	-	-	-
Locus_481_Transcript_2/5_Confidence_0.667_Length_1748	Putative uncharacterized protein	tr|B9SPU2|B9SPU2_RICCO	67.02	65.5606	1748	382	2	1372	230	18	398	5e-125	3988	Ricinus communis (Castor bean)	B9SPU2	RCOM_0206230	-	-	-	-
Locus_481_Transcript_3/5_Confidence_0.667_Length_2090	Putative uncharacterized protein	tr|B9SPU2|B9SPU2_RICCO	75.17	42.201	2090	294	1	1714	833	18	310	1e-106	3988	Ricinus communis (Castor bean)	B9SPU2	RCOM_0206230	-	-	-	-
Locus_481_Transcript_4/5_Confidence_0.500_Length_1659	Putative uncharacterized protein	tr|A5BIV8|A5BIV8_VITVI	60.78	41.953	1659	232	3	1058	363	464	688	4e-64	29760	Vitis vinifera (Grape)	A5BIV8	VITISV_030112	-	GO:0003723-RNA binding;GO:0003964-RNA-directed DNA polymerase activity;	GO:0006278-RNA-dependent DNA replication;	-
Locus_481_Transcript_5/5_Confidence_0.667_Length_1884	Putative uncharacterized protein	tr|B9SPU2|B9SPU2_RICCO	67.02	60.828	1884	382	2	1508	366	18	398	6e-125	3988	Ricinus communis (Castor bean)	B9SPU2	RCOM_0206230	-	-	-	-
Locus_482_Transcript_2/4_Confidence_0.667_Length_1393	Putative uncharacterized protein	tr|B9S6H1|B9S6H1_RICCO	77.01	40.2728	1393	187	0	465	1025	61	247	1e-98	3988	Ricinus communis (Castor bean)	B9S6H1	RCOM_0536570	-	-	-	GO:0005783-endoplasmic reticulum;
Locus_482_Transcript_3/4_Confidence_0.667_Length_1482	Putative uncharacterized protein	tr|B9S6H1|B9S6H1_RICCO	73.49	50.4049	1482	249	1	368	1114	1	247	4e-104	3988	Ricinus communis (Castor bean)	B9S6H1	RCOM_0536570	-	-	-	GO:0005783-endoplasmic reticulum;
Locus_482_Transcript_4/4_Confidence_0.667_Length_1284	Putative uncharacterized protein	tr|B9S6H1|B9S6H1_RICCO	73.49	58.1776	1284	249	1	170	916	1	247	3e-104	3988	Ricinus communis (Castor bean)	B9S6H1	RCOM_0536570	-	-	-	GO:0005783-endoplasmic reticulum;
Locus_483_Transcript_1/1_Confidence_1.000_Length_2826	Putative uncharacterized protein	tr|D7TW14|D7TW14_VITVI	70.40	68.1529	2826	642	3	2239	323	5	645	0.0	29760	Vitis vinifera (Grape)	D7TW14	VIT_02s0025g03700	-	GO:0005524-ATP binding;	-	GO:0016021-integral to membrane;
Locus_484_Transcript_1/7_Confidence_0.316_Length_1087	Putative uncharacterized protein	tr|A5APY9|A5APY9_VITVI	83.78	51.058	1087	185	0	1053	499	109	293	6e-88	29760	Vitis vinifera (Grape)	A5APY9	VITISV_030233	-	-	-	-
Locus_484_Transcript_2/7_Confidence_0.579_Length_1576	Putative uncharacterized protein	tr|D7T4W1|D7T4W1_VITVI	81.25	45.6853	1576	240	0	1574	855	242	481	1e-145	29760	Vitis vinifera (Grape)	D7T4W1	VIT_11s0118g00230	-	-	-	-
Locus_484_Transcript_3/7_Confidence_0.632_Length_1552	Putative uncharacterized protein	tr|D7T4W1|D7T4W1_VITVI	83.59	49.4845	1552	256	0	1266	499	310	565	2e-143	29760	Vitis vinifera (Grape)	D7T4W1	VIT_11s0118g00230	-	-	-	-
Locus_484_Transcript_4/7_Confidence_0.579_Length_1784	Calcium lipid binding protein, putative	tr|B9SXP9|B9SXP9_RICCO	85.20	46.5807	1784	277	0	1782	952	234	510	2e-125	3988	Ricinus communis (Castor bean)	B9SXP9	RCOM_0003690	-	-	-	-
Locus_484_Transcript_5/7_Confidence_0.632_Length_1602	Calcium lipid binding protein, putative	tr|B9SXP9|B9SXP9_RICCO	83.76	58.8015	1602	314	0	1437	496	245	558	7e-154	3988	Ricinus communis (Castor bean)	B9SXP9	RCOM_0003690	-	-	-	-
Locus_484_Transcript_7/7_Confidence_0.579_Length_1472	Putative uncharacterized protein	tr|D7T4W1|D7T4W1_VITVI	84.26	66.0326	1472	324	0	1470	499	242	565	1e-150	29760	Vitis vinifera (Grape)	D7T4W1	VIT_11s0118g00230	-	-	-	-
Locus_485_Transcript_1/6_Confidence_0.125_Length_444	Putative uncharacterized protein	tr|D7L338|D7L338_ARALL	62.32	46.6216	444	69	0	199	405	8	76	4e-19	81972	Arabidopsis lyrata subsp. lyrata (Lyre-leaved rock-cress)	D7L338	ARALYDRAFT_478852	-	GO:0005524-ATP binding;	-	GO:0016021-integral to membrane;
Locus_485_Transcript_3/6_Confidence_0.688_Length_5099	Putative uncharacterized protein	tr|D7TZI8|D7TZI8_VITVI	60.36	39.7725	5099	676	7	202	2226	1	605	0.0	29760	Vitis vinifera (Grape)	D7TZI8	VIT_09s0002g00150	-	GO:0005524-ATP binding;	-	GO:0016021-integral to membrane;
Locus_485_Transcript_4/6_Confidence_0.688_Length_5148	Putative uncharacterized protein	tr|D7TZI8|D7TZI8_VITVI	62.69	42.4825	5148	729	7	202	2385	1	658	0.0	29760	Vitis vinifera (Grape)	D7TZI8	VIT_09s0002g00150	-	GO:0005524-ATP binding;	-	GO:0016021-integral to membrane;
Locus_485_Transcript_5/6_Confidence_0.625_Length_4834	Putative uncharacterized protein	tr|D7TZI8|D7TZI8_VITVI	70.21	44.3732	4834	715	4	202	2343	1	705	0.0	29760	Vitis vinifera (Grape)	D7TZI8	VIT_09s0002g00150	-	GO:0005524-ATP binding;	-	GO:0016021-integral to membrane;
Locus_485_Transcript_6/6_Confidence_0.688_Length_5017	Putative uncharacterized protein	tr|D7TZI8|D7TZI8_VITVI	63.27	46.4022	5017	776	7	202	2526	1	705	0.0	29760	Vitis vinifera (Grape)	D7TZI8	VIT_09s0002g00150	-	GO:0005524-ATP binding;	-	GO:0016021-integral to membrane;
Locus_486_Transcript_1/4_Confidence_0.583_Length_1280	Putative uncharacterized protein	tr|F6H4B1|F6H4B1_VITVI	57.21	94.2188	1280	402	4	92	1279	28	426	2e-135	29760	Vitis vinifera (Grape)	F6H4B1	VIT_07s0031g01660	-	GO:0020037-heme binding;	-	-
Locus_486_Transcript_2/4_Confidence_0.500_Length_781	Putative uncharacterized protein	tr|F6H4B1|F6H4B1_VITVI	62.26	101.793	781	265	4	4	780	165	426	1e-91	29760	Vitis vinifera (Grape)	F6H4B1	VIT_07s0031g01660	-	GO:0020037-heme binding;	-	-
Locus_486_Transcript_3/4_Confidence_0.500_Length_1338	Putative uncharacterized protein	tr|F6H4B1|F6H4B1_VITVI	54.89	93.9462	1338	419	3	92	1333	28	439	6e-137	29760	Vitis vinifera (Grape)	F6H4B1	VIT_07s0031g01660	-	GO:0020037-heme binding;	-	-
Locus_486_Transcript_4/4_Confidence_0.583_Length_1280	Putative uncharacterized protein	tr|F6H4B1|F6H4B1_VITVI	57.21	94.2188	1280	402	4	92	1279	28	426	3e-135	29760	Vitis vinifera (Grape)	F6H4B1	VIT_07s0031g01660	-	GO:0020037-heme binding;	-	-
Locus_487_Transcript_1/1_Confidence_1.000_Length_2527	Predicted protein	tr|B9I9T0|B9I9T0_POPTR	82.30	82.5089	2527	695	2	2485	401	544	1231	0.0	3694	Populus trichocarpa (Western balsam poplar) (Populus balsamifera subsp. trichocarpa)	B9I9T0	POPTRDRAFT_834886	-	GO:0005524-ATP binding;GO:0017111-nucleoside-triphosphatase activity;	-	-
Locus_488_Transcript_1/2_Confidence_1.000_Length_1553	Adenosylhomocysteinase	tr|B9GFJ3|B9GFJ3_POPTR	91.64	73.9858	1553	383	0	1551	403	101	483	0.0	3694	Populus trichocarpa (Western balsam poplar) (Populus balsamifera subsp. trichocarpa)	B9GFJ3	POPTRDRAFT_707148	Amino-acid biosynthesis; L-homocysteine biosynthesis; L-homocysteine from S-adenosyl-L-homocysteine: step 1/1.	GO:0004013-adenosylhomocysteinase activity;	-	-
Locus_488_Transcript_2/2_Confidence_1.000_Length_888	Adenosylhomocysteinase	tr|B9S9Y6|B9S9Y6_RICCO	90.51	46.2838	888	137	0	886	476	101	237	2e-68	3988	Ricinus communis (Castor bean)	B9S9Y6	RCOM_0523500	Amino-acid biosynthesis; L-homocysteine biosynthesis; L-homocysteine from S-adenosyl-L-homocysteine: step 1/1.	GO:0004013-adenosylhomocysteinase activity;	-	-
Locus_493_Transcript_1/1_Confidence_1.000_Length_907	Brassinosteroid LRR receptor kinase, putative	tr|B9SRS9|B9SRS9_RICCO	73.91	76.075	907	230	0	691	2	16	245	8e-88	3988	Ricinus communis (Castor bean)	B9SRS9	RCOM_1057860	-	GO:0032440-2-alkenal reductase [NAD(P)] activity;GO:0005524-ATP binding;GO:0004714-transmembrane receptor protein tyrosine kinase activity;	-	GO:0016021-integral to membrane;
Locus_494_Transcript_1/2_Confidence_1.000_Length_1581	Putative uncharacterized protein	tr|C6TBY0|C6TBY0_SOYBN	94.89	44.592	1581	235	0	583	1287	26	260	4e-106	3847	Glycine max (Soybean) (Glycine hispida)	C6TBY0	-	-	-	-	GO:0030529-ribonucleoprotein complex;
Locus_494_Transcript_2/2_Confidence_1.000_Length_807	Predicted protein	tr|B9GF57|B9GF57_POPTR	95.61	42.3792	807	114	0	172	513	139	252	8e-49	3694	Populus trichocarpa (Western balsam poplar) (Populus balsamifera subsp. trichocarpa)	B9GF57	POPTRDRAFT_797956	-	-	-	-
Locus_495_Transcript_1/6_Confidence_0.688_Length_1236	DHAR class glutathione transferase DHAR2	tr|D2WL74|D2WL74_POPTR	78.53	46.3592	1236	191	1	978	409	21	211	2e-88	3694	Populus trichocarpa (Western balsam poplar) (Populus balsamifera subsp. trichocarpa)	D2WL74	-	-	GO:0016740-transferase activity;	-	-
Locus_495_Transcript_6/6_Confidence_0.688_Length_1165	DHAR class glutathione transferase DHAR2	tr|D2WL74|D2WL74_POPTR	79.15	54.3348	1165	211	1	1038	409	1	211	2e-93	3694	Populus trichocarpa (Western balsam poplar) (Populus balsamifera subsp. trichocarpa)	D2WL74	-	-	GO:0016740-transferase activity;	-	-
Locus_496_Transcript_1/1_Confidence_1.000_Length_1681	DNA-3-methyladenine glycosylase, putative	tr|B9STQ9|B9STQ9_RICCO	62.78	64.2475	1681	360	6	1357	314	1	352	9e-101	3988	Ricinus communis (Castor bean)	B9STQ9	RCOM_0622880	-	GO:0008725-DNA-3-methyladenine glycosylase activity;	GO:0006284-base-excision repair;	-
Locus_499_Transcript_1/5_Confidence_0.200_Length_649	Putative uncharacterized protein	tr|C6T1M8|C6T1M8_SOYBN	67.48	56.8567	649	123	2	577	224	1	123	2e-36	3847	Glycine max (Soybean) (Glycine hispida)	C6T1M8	-	-	GO:0004462-lactoylglutathione lyase activity;GO:0046872-metal ion binding;	-	-
Locus_499_Transcript_2/5_Confidence_0.500_Length_819	Glyoxalase I	tr|A5A8J4|A5A8J4_CUCMA	94.83	63.7363	819	174	0	618	97	1	174	3e-96	3661	Cucurbita maxima (Pumpkin) (Winter squash)	A5A8J4	-	-	GO:0004462-lactoylglutathione lyase activity;GO:0046872-metal ion binding;	-	-
Locus_499_Transcript_5/5_Confidence_0.400_Length_818	Glyoxalase I	tr|A5A8J4|A5A8J4_CUCMA	94.83	63.8142	818	174	0	617	96	1	174	3e-96	3661	Cucurbita maxima (Pumpkin) (Winter squash)	A5A8J4	-	-	GO:0004462-lactoylglutathione lyase activity;GO:0046872-metal ion binding;	-	-
Locus_500_Transcript_1/4_Confidence_0.700_Length_1251	Protein phosphatase 2c, putative	tr|B9RVV7|B9RVV7_RICCO	70.44	65.7074	1251	274	1	218	1039	33	281	5e-105	3988	Ricinus communis (Castor bean)	B9RVV7	RCOM_1173310	-	GO:0004721-phosphoprotein phosphatase activity;	-	-
Locus_500_Transcript_2/4_Confidence_0.700_Length_1293	Protein phosphatase 2c, putative	tr|B9RVV7|B9RVV7_RICCO	67.01	66.8213	1293	288	1	218	1081	33	281	2e-103	3988	Ricinus communis (Castor bean)	B9RVV7	RCOM_1173310	-	GO:0004721-phosphoprotein phosphatase activity;	-	-
Locus_500_Transcript_4/4_Confidence_0.700_Length_1176	Protein phosphatase 2c, putative	tr|B9RVV7|B9RVV7_RICCO	77.51	63.5204	1176	249	0	218	964	33	281	3e-109	3988	Ricinus communis (Castor bean)	B9RVV7	RCOM_1173310	-	GO:0004721-phosphoprotein phosphatase activity;	-	-
Locus_501_Transcript_1/1_Confidence_1.000_Length_250	Glycine-rich protein TomR2	tr|Q7XJI7|Q7XJI7_SOLLC	53.66	49.2	250	41	1	29	139	1	41	0.005	4081	Solanum lycopersicum (Tomato) (Lycopersicon esculentum)	Q7XJI7	TomR2	-	-	-	-
Locus_502_Transcript_1/2_Confidence_1.000_Length_3922	Putative uncharacterized protein	tr|A5BP49|A5BP49_VITVI	52.53	95.079	3922	1243	14	3921	286	138	1334	0.0	29760	Vitis vinifera (Grape)	A5BP49	VITISV_010257	-	GO:0005488-binding;	-	-
Locus_502_Transcript_2/2_Confidence_1.000_Length_3832	Putative uncharacterized protein	tr|A5BP49|A5BP49_VITVI	53.83	94.9635	3832	1213	13	3831	286	138	1334	0.0	29760	Vitis vinifera (Grape)	A5BP49	VITISV_010257	-	GO:0005488-binding;	-	-
Locus_503_Transcript_1/2_Confidence_1.000_Length_1684	Putative uncharacterized protein	tr|D7SVA4|D7SVA4_VITVI	79.20	58.2542	1684	327	0	149	1129	1	327	0.0	29760	Vitis vinifera (Grape)	D7SVA4	VIT_14s0068g00220	-	-	-	-
Locus_503_Transcript_2/2_Confidence_1.000_Length_1610	Putative uncharacterized protein	tr|D7SVA4|D7SVA4_VITVI	79.27	76.3975	1610	410	0	149	1378	1	410	0.0	29760	Vitis vinifera (Grape)	D7SVA4	VIT_14s0068g00220	-	-	-	-
Locus_504_Transcript_1/2_Confidence_1.000_Length_2251	Ran GTPase binding protein, putative	tr|B9SRF4|B9SRF4_RICCO	72.38	45.8463	2251	344	0	1747	716	1	344	0.0	3988	Ricinus communis (Castor bean)	B9SRF4	RCOM_1126130	-	-	-	-
Locus_504_Transcript_2/2_Confidence_1.000_Length_2136	Ran GTPase binding protein, putative	tr|B9SRF4|B9SRF4_RICCO	74.80	69.6629	2136	496	1	1632	148	1	496	0.0	3988	Ricinus communis (Castor bean)	B9SRF4	RCOM_1126130	-	-	-	-
Locus_505_Transcript_1/4_Confidence_0.727_Length_3904	Putative uncharacterized protein	tr|A5AWC9|A5AWC9_VITVI	70.87	58.5553	3904	762	10	2614	428	327	1082	0.0	29760	Vitis vinifera (Grape)	A5AWC9	VITISV_007231	-	GO:0005524-ATP binding;GO:0003777-microtubule motor activity;GO:0008270-zinc ion binding;	GO:0007018-microtubule-based movement;	GO:0005874-microtubule;
Locus_505_Transcript_2/4_Confidence_0.364_Length_1241	Putative uncharacterized protein	tr|F6I199|F6I199_VITVI	83.52	65.9952	1241	273	1	921	106	34	306	2e-126	29760	Vitis vinifera (Grape)	F6I199	VIT_03s0038g00350	-	GO:0005524-ATP binding;GO:0003777-microtubule motor activity;GO:0008270-zinc ion binding;	GO:0007018-microtubule-based movement;	GO:0005874-microtubule;
Locus_505_Transcript_3/4_Confidence_0.727_Length_3689	Putative uncharacterized protein	tr|F6I199|F6I199_VITVI	76.26	87.0155	3689	1070	9	3369	262	34	1101	0.0	29760	Vitis vinifera (Grape)	F6I199	VIT_03s0038g00350	-	GO:0005524-ATP binding;GO:0003777-microtubule motor activity;GO:0008270-zinc ion binding;	GO:0007018-microtubule-based movement;	GO:0005874-microtubule;
Locus_505_Transcript_4/4_Confidence_0.727_Length_3855	Putative uncharacterized protein	tr|F6I199|F6I199_VITVI	76.26	83.2685	3855	1070	9	3535	428	34	1101	0.0	29760	Vitis vinifera (Grape)	F6I199	VIT_03s0038g00350	-	GO:0005524-ATP binding;GO:0003777-microtubule motor activity;GO:0008270-zinc ion binding;	GO:0007018-microtubule-based movement;	GO:0005874-microtubule;
Locus_506_Transcript_1/2_Confidence_1.000_Length_3007	Heat shock protein 90	tr|G9MD87|G9MD87_TOBAC	86.12	77.6189	3007	778	0	32	2365	1	778	0.0	4097	Nicotiana tabacum (Common tobacco)	G9MD87	NtHsp90er-2	-	-	-	-
Locus_507_Transcript_2/2_Confidence_1.000_Length_1784	Predicted protein	tr|B9I928|B9I928_POPTR	64.34	72.1413	1784	429	5	163	1437	62	484	2e-143	3694	Populus trichocarpa (Western balsam poplar) (Populus balsamifera subsp. trichocarpa)	B9I928	POPTRDRAFT_1098697	-	-	-	GO:0005622-intracellular;
Locus_508_Transcript_1/4_Confidence_0.200_Length_1246	Putative uncharacterized protein	tr|F6H533|F6H533_VITVI	81.91	45.2648	1246	188	0	44	607	663	850	9e-84	29760	Vitis vinifera (Grape)	F6H533	VIT_12s0028g01670	-	GO:0003824-catalytic activity;	GO:0005992-trehalose biosynthetic process;	-
Locus_508_Transcript_2/4_Confidence_0.600_Length_3566	Putative uncharacterized protein	tr|F6H533|F6H533_VITVI	81.41	71.5087	3566	850	0	378	2927	1	850	0.0	29760	Vitis vinifera (Grape)	F6H533	VIT_12s0028g01670	-	GO:0003824-catalytic activity;	GO:0005992-trehalose biosynthetic process;	-
Locus_508_Transcript_3/4_Confidence_0.700_Length_4064	Trehalose synthase-like protein	tr|G7JCN5|G7JCN5_MEDTR	80.75	49.4587	4064	670	2	394	2382	1	670	0.0	3880	Medicago truncatula (Barrel medic) (Medicago tribuloides)	G7JCN5	MTR_4g080160	-	GO:0003824-catalytic activity;	GO:0005992-trehalose biosynthetic process;	-
Locus_508_Transcript_4/4_Confidence_0.600_Length_3582	Putative uncharacterized protein	tr|F6H533|F6H533_VITVI	81.41	71.1893	3582	850	0	394	2943	1	850	0.0	29760	Vitis vinifera (Grape)	F6H533	VIT_12s0028g01670	-	GO:0003824-catalytic activity;	GO:0005992-trehalose biosynthetic process;	-
Locus_509_Transcript_1/2_Confidence_1.000_Length_2312	Putative uncharacterized protein	tr|D7TAV2|D7TAV2_VITVI	75.78	49.827	2312	384	0	1743	592	1	384	1e-160	29760	Vitis vinifera (Grape)	D7TAV2	VIT_01s0010g03320	-	-	-	-
Locus_509_Transcript_2/2_Confidence_1.000_Length_1570	Protein AFR, putative	tr|B9RMG2|B9RMG2_RICCO	84.54	39.5541	1570	207	0	1212	592	184	390	2e-95	3988	Ricinus communis (Castor bean)	B9RMG2	RCOM_1080740	-	-	-	-
Locus_510_Transcript_1/1_Confidence_1.000_Length_1841	ARF domain class transcription factor	tr|D9ZIM5|D9ZIM5_MALDO	74.41	61.7599	1841	379	4	239	1375	1	372	1e-140	3750	Malus domestica (Apple) (Pyrus malus)	D9ZIM5	IAA1	-	GO:0046983-protein dimerization activity;	GO:0009734-auxin mediated signaling pathway;	GO:0005634-nucleus;
Locus_511_Transcript_1/2_Confidence_1.000_Length_1294	AP2 domain class transcription factor	tr|D5L121|D5L121_MALDO	60.62	52.3957	1294	226	6	216	857	1	223	1e-29	3750	Malus domestica (Apple) (Pyrus malus)	D5L121	AP2D37	-	GO:0003677-DNA binding;	-	GO:0005634-nucleus;
Locus_511_Transcript_2/2_Confidence_1.000_Length_1193	AP2 domain class transcription factor	tr|D5L121|D5L121_MALDO	60.62	56.8315	1193	226	6	115	756	1	223	9e-30	3750	Malus domestica (Apple) (Pyrus malus)	D5L121	AP2D37	-	GO:0003677-DNA binding;	-	GO:0005634-nucleus;
Locus_512_Transcript_1/2_Confidence_1.000_Length_1327	Putative uncharacterized protein	tr|D7STD2|D7STD2_VITVI	88.99	73.9261	1327	327	0	61	1041	11	337	5e-170	29760	Vitis vinifera (Grape)	D7STD2	VIT_12s0055g00900	-	-	-	-
Locus_512_Transcript_2/2_Confidence_1.000_Length_1302	RNA export 1	tr|Q153I4|Q153I4_NICBE	80.40	57.6037	1302	250	1	52	801	7	254	8e-149	4100	Nicotiana benthamiana	Q153I4	RAE1	-	-	-	-
Locus_513_Transcript_1/4_Confidence_0.625_Length_5740	Multidrug resistance-associated protein 1, 3 (Mrp1, 3), abc-transoprter, putative	tr|B9RIN7|B9RIN7_RICCO	72.47	77.4564	5740	1482	4	63	4496	1	1477	0.0	3988	Ricinus communis (Castor bean)	B9RIN7	RCOM_1581350	-	GO:0032440-2-alkenal reductase [NAD(P)] activity;GO:0005524-ATP binding;GO:0042626-ATPase activity, coupled to transmembrane movement of substances;	-	GO:0016021-integral to membrane;
Locus_513_Transcript_2/4_Confidence_0.625_Length_5825	Multidrug resistance-associated protein 1, 3 (Mrp1, 3), abc-transoprter, putative	tr|B9RIN7|B9RIN7_RICCO	72.47	76.3262	5825	1482	4	148	4581	1	1477	0.0	3988	Ricinus communis (Castor bean)	B9RIN7	RCOM_1581350	-	GO:0032440-2-alkenal reductase [NAD(P)] activity;GO:0005524-ATP binding;GO:0042626-ATPase activity, coupled to transmembrane movement of substances;	-	GO:0016021-integral to membrane;
Locus_513_Transcript_3/4_Confidence_0.500_Length_5831	Multidrug resistance-associated protein 1, 3 (Mrp1, 3), abc-transoprter, putative	tr|B9RIN7|B9RIN7_RICCO	69.61	64.1571	5831	1247	4	63	3791	1	1242	0.0	3988	Ricinus communis (Castor bean)	B9RIN7	RCOM_1581350	-	GO:0032440-2-alkenal reductase [NAD(P)] activity;GO:0005524-ATP binding;GO:0042626-ATPase activity, coupled to transmembrane movement of substances;	-	GO:0016021-integral to membrane;
Locus_513_Transcript_4/4_Confidence_0.500_Length_5740	Multidrug resistance-associated protein 1, 3 (Mrp1, 3), abc-transoprter, putative	tr|B9RIN7|B9RIN7_RICCO	72.47	77.4564	5740	1482	4	63	4496	1	1477	0.0	3988	Ricinus communis (Castor bean)	B9RIN7	RCOM_1581350	-	GO:0032440-2-alkenal reductase [NAD(P)] activity;GO:0005524-ATP binding;GO:0042626-ATPase activity, coupled to transmembrane movement of substances;	-	GO:0016021-integral to membrane;
Locus_514_Transcript_1/3_Confidence_0.667_Length_707	Putative uncharacterized protein	tr|F6I309|F6I309_VITVI	53.73	56.86	707	134	2	2	403	485	586	3e-28	29760	Vitis vinifera (Grape)	F6I309	VIT_15s0048g02180	-	-	-	-
Locus_514_Transcript_2/3_Confidence_0.667_Length_828	Putative uncharacterized protein	tr|F6I309|F6I309_VITVI	59.46	40.2174	828	111	2	210	524	482	586	2e-28	29760	Vitis vinifera (Grape)	F6I309	VIT_15s0048g02180	-	-	-	-
Locus_514_Transcript_3/3_Confidence_0.667_Length_629	Putative uncharacterized protein	tr|F6I309|F6I309_VITVI	68.52	51.5103	629	108	1	2	325	485	586	5e-34	29760	Vitis vinifera (Grape)	F6I309	VIT_15s0048g02180	-	-	-	-
Locus_515_Transcript_3/3_Confidence_0.714_Length_3267	Predicted protein	tr|B9GU78|B9GU78_POPTR	50.61	75.4821	3267	822	21	2917	626	1	802	4e-180	3694	Populus trichocarpa (Western balsam poplar) (Populus balsamifera subsp. trichocarpa)	B9GU78	POPTRDRAFT_552810	-	-	-	-
Locus_519_Transcript_1/1_Confidence_1.000_Length_1945	Predicted protein	tr|B9GT84|B9GT84_POPTR	78.59	65.5527	1945	425	1	1678	404	1	424	0.0	3694	Populus trichocarpa (Western balsam poplar) (Populus balsamifera subsp. trichocarpa)	B9GT84	POPTRDRAFT_1071441	-	GO:0008270-zinc ion binding;	-	-
Locus_520_Transcript_3/4_Confidence_0.625_Length_846	Calcium-dependent protein kinase	tr|E5GCJ4|E5GCJ4_CUCME	95.76	41.844	846	118	0	191	544	38	155	2e-60	412675	Cucumis melo subsp. melo	E5GCJ4	-	-	GO:0005509-calcium ion binding;GO:0016301-kinase activity;	-	-
Locus_520_Transcript_4/4_Confidence_0.625_Length_2109	Calcium-dependent protein kinase, putative	tr|B9SLE6|B9SLE6_RICCO	85.43	70.2703	2109	494	0	323	1804	2	495	0.0	3988	Ricinus communis (Castor bean)	B9SLE6	RCOM_0685930	-	GO:0005524-ATP binding;GO:0005509-calcium ion binding;	-	-
Locus_521_Transcript_3/3_Confidence_0.667_Length_1742	Putative uncharacterized protein	tr|A9PHH0|A9PHH0_POPTR	70.13	54.7646	1742	318	4	1277	333	11	313	5e-105	3694	Populus trichocarpa (Western balsam poplar) (Populus balsamifera subsp. trichocarpa)	A9PHH0	-	-	GO:0000976-transcription regulatory region sequence-specific DNA binding;	-	GO:0005634-nucleus;
Locus_522_Transcript_1/1_Confidence_1.000_Length_2480	Predicted protein	tr|B9HEE7|B9HEE7_POPTR	69.51	49.5968	2480	410	7	2114	927	81	486	1e-141	3694	Populus trichocarpa (Western balsam poplar) (Populus balsamifera subsp. trichocarpa)	B9HEE7	POPTRDRAFT_868725	-	-	-	-
Locus_524_Transcript_4/6_Confidence_0.538_Length_2182	Putative uncharacterized protein	tr|D7TWF5|D7TWF5_VITVI	72.32	39.7342	2182	289	3	1967	1104	1	283	2e-115	29760	Vitis vinifera (Grape)	D7TWF5	VIT_14s0066g00160	-	-	-	-
Locus_524_Transcript_5/6_Confidence_0.154_Length_1081	Putative uncharacterized protein	tr|D7TWF5|D7TWF5_VITVI	66.49	51.3414	1081	185	3	866	315	1	179	3e-61	29760	Vitis vinifera (Grape)	D7TWF5	VIT_14s0066g00160	-	-	-	-
Locus_526_Transcript_1/1_Confidence_1.000_Length_1258	Putative uncharacterized protein	tr|C6TMM7|C6TMM7_SOYBN	71.84	49.1256	1258	206	1	1126	518	1	206	5e-78	3847	Glycine max (Soybean) (Glycine hispida)	C6TMM7	-	-	GO:0005488-binding;	GO:0045040-protein import into mitochondrial outer membrane;	GO:0005742-mitochondrial outer membrane translocase complex;
Locus_527_Transcript_1/2_Confidence_1.000_Length_2304	Pentatricopeptide repeat-containing protein, putative	tr|B9T2B9|B9T2B9_RICCO	58.31	39.974	2304	307	0	2302	1382	369	675	3e-105	3988	Ricinus communis (Castor bean)	B9T2B9	RCOM_0410590	-	GO:0005488-binding;	-	-
Locus_527_Transcript_2/2_Confidence_1.000_Length_2062	Pentatricopeptide repeat-containing protein, putative	tr|B9T2B9|B9T2B9_RICCO	58.31	44.6654	2062	307	0	2060	1140	369	675	3e-105	3988	Ricinus communis (Castor bean)	B9T2B9	RCOM_0410590	-	GO:0005488-binding;	-	-
Locus_528_Transcript_1/1_Confidence_1.000_Length_940	Predicted protein	tr|A9PCV4|A9PCV4_POPTR	77.54	44.0426	940	138	1	112	525	1	137	2e-56	3694	Populus trichocarpa (Western balsam poplar) (Populus balsamifera subsp. trichocarpa)	A9PCV4	POPTRDRAFT_581672	-	-	-	-
Locus_529_Transcript_1/1_Confidence_1.000_Length_217	Predicted protein	tr|B9IFR1|B9IFR1_POPTR	60.00	69.1244	217	50	0	152	3	56	105	2e-04	3694	Populus trichocarpa (Western balsam poplar) (Populus balsamifera subsp. trichocarpa)	B9IFR1	POPTRDRAFT_667832	-	GO:0046872-metal ion binding;	GO:0030001-metal ion transport;	-
Locus_530_Transcript_1/1_Confidence_1.000_Length_1589	BZIP transcription factor	tr|Q32WR6|Q32WR6_MALDO	73.07	60.9817	1589	323	3	388	1347	1	322	2e-111	3750	Malus domestica (Apple) (Pyrus malus)	Q32WR6	ZIP1	-	GO:0046983-protein dimerization activity;GO:0043565-sequence-specific DNA binding;	-	GO:0005634-nucleus;
Locus_532_Transcript_1/2_Confidence_1.000_Length_1128	Putative uncharacterized protein	tr|B9RV74|B9RV74_RICCO	72.80	63.5638	1128	239	1	1093	377	61	274	2e-96	3988	Ricinus communis (Castor bean)	B9RV74	RCOM_0900600	-	-	-	-
Locus_532_Transcript_2/2_Confidence_1.000_Length_1053	Putative uncharacterized protein	tr|B9RV74|B9RV74_RICCO	81.31	60.9687	1053	214	0	1018	377	61	274	1e-100	3988	Ricinus communis (Castor bean)	B9RV74	RCOM_0900600	-	-	-	-
Locus_533_Transcript_1/1_Confidence_1.000_Length_1464	Putative uncharacterized protein	tr|F6GT55|F6GT55_VITVI	79.15	48.1557	1464	235	0	1463	759	1083	1317	1e-97	29760	Vitis vinifera (Grape)	F6GT55	VIT_17s0000g06640	-	GO:0003779-actin binding;	GO:0030036-actin cytoskeleton organization;	-
Locus_535_Transcript_1/1_Confidence_1.000_Length_1861	Tubulin beta chain, putative	tr|B9SB14|B9SB14_RICCO	99.53	69.3176	1861	430	0	1687	398	1	430	0.0	3988	Ricinus communis (Castor bean)	B9SB14	RCOM_1336530	-	GO:0005525-GTP binding;GO:0003924-GTPase activity;GO:0005198-structural molecule activity;	GO:0007018-microtubule-based movement;GO:0051258-protein polymerization;	GO:0005737-cytoplasm;GO:0005874-microtubule;
Locus_536_Transcript_1/3_Confidence_0.714_Length_1832	Tubulin beta-2	tr|D7LN67|D7LN67_ARALL	90.91	73.8537	1832	451	1	52	1404	1	421	0.0	81972	Arabidopsis lyrata subsp. lyrata (Lyre-leaved rock-cress)	D7LN67	TUB2 ARALYDRAFT_485062	-	GO:0005525-GTP binding;GO:0003924-GTPase activity;GO:0005198-structural molecule activity;	GO:0007018-microtubule-based movement;GO:0051258-protein polymerization;	GO:0005737-cytoplasm;GO:0005874-microtubule;
Locus_536_Transcript_2/3_Confidence_0.714_Length_1831	Tubulin beta-2	tr|D7MMV3|D7MMV3_ARALL	98.62	47.515	1831	290	0	534	1403	132	421	0.0	81972	Arabidopsis lyrata subsp. lyrata (Lyre-leaved rock-cress)	D7MMV3	TUB2 ARALYDRAFT_496451	-	GO:0005525-GTP binding;GO:0003924-GTPase activity;GO:0005198-structural molecule activity;	GO:0007018-microtubule-based movement;GO:0051258-protein polymerization;	GO:0005737-cytoplasm;GO:0005874-microtubule;
Locus_536_Transcript_3/3_Confidence_0.714_Length_1742	Tubulin beta-2	tr|D7LN67|D7LN67_ARALL	97.62	72.5029	1742	421	0	52	1314	1	421	0.0	81972	Arabidopsis lyrata subsp. lyrata (Lyre-leaved rock-cress)	D7LN67	TUB2 ARALYDRAFT_485062	-	GO:0005525-GTP binding;GO:0003924-GTPase activity;GO:0005198-structural molecule activity;	GO:0007018-microtubule-based movement;GO:0051258-protein polymerization;	GO:0005737-cytoplasm;GO:0005874-microtubule;
Locus_538_Transcript_1/1_Confidence_1.000_Length_1594	DNA binding protein WRKY2	tr|Q5IY47|Q5IY47_VITVI	63.94	78.2936	1594	416	6	1	1242	136	536	4e-138	29760	Vitis vinifera (Grape)	Q5IY47	WRKY2	-	GO:0043565-sequence-specific DNA binding;	-	-
Locus_539_Transcript_1/2_Confidence_1.000_Length_1644	Predicted protein	tr|A9PEP6|A9PEP6_POPTR	84.11	74.635	1644	409	3	1426	209	1	409	0.0	3694	Populus trichocarpa (Western balsam poplar) (Populus balsamifera subsp. trichocarpa)	A9PEP6	POPTRDRAFT_744891	-	GO:0004190-aspartic-type endopeptidase activity;	GO:0006508-proteolysis;	-
Locus_540_Transcript_1/1_Confidence_1.000_Length_7396	Putative uncharacterized protein	tr|F6H0K3|F6H0K3_VITVI	81.29	86.7226	7396	2138	4	378	6779	3	2139	0.0	29760	Vitis vinifera (Grape)	F6H0K3	VIT_18s0001g02340	-	GO:0005488-binding;GO:0046961-proton-transporting ATPase activity, rotational mechanism;	GO:0015991-ATP hydrolysis coupled proton transport;	GO:0000221-vacuolar proton-transporting V-type ATPase, V1 domain;
Locus_541_Transcript_1/8_Confidence_0.600_Length_2445	Eukaryotic translation elongation factor, putative	tr|B9RI35|B9RI35_RICCO	96.59	93.4969	2445	762	0	158	2443	1	762	0.0	3988	Ricinus communis (Castor bean)	B9RI35	RCOM_1575900	-	GO:0005525-GTP binding;GO:0003924-GTPase activity;	-	-
Locus_541_Transcript_2/8_Confidence_0.650_Length_2438	Eukaryotic translation elongation factor, putative	tr|B9RI35|B9RI35_RICCO	96.46	93.7654	2438	762	0	151	2436	1	762	0.0	3988	Ricinus communis (Castor bean)	B9RI35	RCOM_1575900	-	GO:0005525-GTP binding;GO:0003924-GTPase activity;	-	-
Locus_541_Transcript_3/8_Confidence_0.650_Length_2438	Eukaryotic translation elongation factor, putative	tr|B9RI35|B9RI35_RICCO	96.59	93.7654	2438	762	0	151	2436	1	762	0.0	3988	Ricinus communis (Castor bean)	B9RI35	RCOM_1575900	-	GO:0005525-GTP binding;GO:0003924-GTPase activity;	-	-
Locus_541_Transcript_4/8_Confidence_0.650_Length_2438	Eukaryotic translation elongation factor, putative	tr|B9RI35|B9RI35_RICCO	96.59	93.7654	2438	762	0	151	2436	1	762	0.0	3988	Ricinus communis (Castor bean)	B9RI35	RCOM_1575900	-	GO:0005525-GTP binding;GO:0003924-GTPase activity;	-	-
Locus_541_Transcript_5/8_Confidence_0.650_Length_2438	Eukaryotic translation elongation factor, putative	tr|B9RI35|B9RI35_RICCO	96.59	93.7654	2438	762	0	151	2436	1	762	0.0	3988	Ricinus communis (Castor bean)	B9RI35	RCOM_1575900	-	GO:0005525-GTP binding;GO:0003924-GTPase activity;	-	-
Locus_541_Transcript_6/8_Confidence_0.650_Length_2457	Eukaryotic translation elongation factor, putative	tr|B9RI35|B9RI35_RICCO	96.59	93.0403	2457	762	0	170	2455	1	762	0.0	3988	Ricinus communis (Castor bean)	B9RI35	RCOM_1575900	-	GO:0005525-GTP binding;GO:0003924-GTPase activity;	-	-
Locus_541_Transcript_7/8_Confidence_0.650_Length_2438	Eukaryotic translation elongation factor, putative	tr|B9RI35|B9RI35_RICCO	96.72	93.7654	2438	762	0	151	2436	1	762	0.0	3988	Ricinus communis (Castor bean)	B9RI35	RCOM_1575900	-	GO:0005525-GTP binding;GO:0003924-GTPase activity;	-	-
Locus_541_Transcript_8/8_Confidence_0.650_Length_2438	Eukaryotic translation elongation factor, putative	tr|B9RI35|B9RI35_RICCO	96.59	93.7654	2438	762	0	151	2436	1	762	0.0	3988	Ricinus communis (Castor bean)	B9RI35	RCOM_1575900	-	GO:0005525-GTP binding;GO:0003924-GTPase activity;	-	-
Locus_542_Transcript_1/2_Confidence_1.000_Length_1029	Putative uncharacterized protein	tr|D7TP29|D7TP29_VITVI	91.77	70.8455	1029	243	0	1027	299	168	410	6e-125	29760	Vitis vinifera (Grape)	D7TP29	VIT_07s0104g01470	-	GO:0016149-translation release factor activity, codon specific;	-	GO:0005737-cytoplasm;
Locus_542_Transcript_2/2_Confidence_1.000_Length_1033	Putative uncharacterized protein	tr|D7TP29|D7TP29_VITVI	91.34	67.0862	1033	231	0	991	299	180	410	3e-120	29760	Vitis vinifera (Grape)	D7TP29	VIT_07s0104g01470	-	GO:0016149-translation release factor activity, codon specific;	-	GO:0005737-cytoplasm;
Locus_543_Transcript_1/1_Confidence_1.000_Length_1807	L-galactono-1,4-lactone dehydrogenase	tr|E7E016|E7E016_CUCSA	92.16	88.9873	1807	536	0	1807	200	55	590	0.0	3659	Cucumis sativus (Cucumber)	E7E016	-	-	GO:0003885-D-arabinono-1,4-lactone oxidase activity;GO:0008762-UDP-N-acetylmuramate dehydrogenase activity;GO:0050660-flavin adenine dinucleotide binding;GO:0016633-galactonolactone dehydrogenase activity;	-	GO:0016020-membrane;
Locus_547_Transcript_1/1_Confidence_1.000_Length_1589	Somatic embryogenesis serine-threonine protein kinase 1	tr|Q5NDD1|Q5NDD1_CUCSA	93.91	65.1353	1589	345	1	231	1265	1	344	0.0	3659	Cucumis sativus (Cucumber)	Q5NDD1	se4a11	-	GO:0005524-ATP binding;	-	-
Locus_549_Transcript_1/2_Confidence_1.000_Length_3227	Heat shock protein binding protein, putative	tr|B9SVD0|B9SVD0_RICCO	76.66	51.7818	3227	557	4	2324	657	1	553	0.0	3988	Ricinus communis (Castor bean)	B9SVD0	RCOM_0564980	-	GO:0031072-heat shock protein binding;GO:0051082-unfolded protein binding;	GO:0006950-response to stress;	-
Locus_550_Transcript_1/3_Confidence_0.444_Length_629	Calmodulin , putative	tr|Q6L4B4|Q6L4B4_SOLDE	99.33	71.0652	629	149	0	92	538	1	149	9e-80	50514	Solanum demissum (Wild potato)	Q6L4B4	SDM1_19t00014	-	GO:0005509-calcium ion binding;	-	-
Locus_550_Transcript_2/3_Confidence_0.778_Length_1050	Calmodulin 2	tr|F4IJ46|F4IJ46_ARATH	86.39	42	1050	147	1	495	935	17	161	4e-65	3702	Arabidopsis thaliana (Mouse-ear cress)	F4IJ46	CAM2 At2g41110 AT2G41110	-	GO:0005509-calcium ion binding;	-	-
Locus_550_Transcript_3/3_Confidence_0.778_Length_653	Calmodulin , putative	tr|Q6L4B4|Q6L4B4_SOLDE	99.33	68.4533	653	149	0	92	538	1	149	1e-79	50514	Solanum demissum (Wild potato)	Q6L4B4	SDM1_19t00014	-	GO:0005509-calcium ion binding;	-	-
Locus_551_Transcript_1/5_Confidence_0.667_Length_3458	Predicted protein	tr|B9HY00|B9HY00_POPTR	71.27	54.6559	3458	630	1	3105	1222	1	630	0.0	3694	Populus trichocarpa (Western balsam poplar) (Populus balsamifera subsp. trichocarpa)	B9HY00	POPTRDRAFT_567039	-	GO:0005529-carbohydrate binding;	GO:0006486-protein glycosylation;	GO:0005794-Golgi apparatus;GO:0016021-integral to membrane;
Locus_551_Transcript_2/5_Confidence_0.667_Length_3498	Predicted protein	tr|B9HY00|B9HY00_POPTR	68.13	56.518	3498	659	2	3192	1222	1	630	0.0	3694	Populus trichocarpa (Western balsam poplar) (Populus balsamifera subsp. trichocarpa)	B9HY00	POPTRDRAFT_567039	-	GO:0005529-carbohydrate binding;	GO:0006486-protein glycosylation;	GO:0005794-Golgi apparatus;GO:0016021-integral to membrane;
Locus_551_Transcript_3/5_Confidence_0.667_Length_3475	Predicted protein	tr|B9HY00|B9HY00_POPTR	71.27	54.3885	3475	630	1	3169	1286	1	630	0.0	3694	Populus trichocarpa (Western balsam poplar) (Populus balsamifera subsp. trichocarpa)	B9HY00	POPTRDRAFT_567039	-	GO:0005529-carbohydrate binding;	GO:0006486-protein glycosylation;	GO:0005794-Golgi apparatus;GO:0016021-integral to membrane;
Locus_551_Transcript_5/5_Confidence_0.667_Length_3411	Predicted protein	tr|B9HY00|B9HY00_POPTR	71.27	55.409	3411	630	1	3105	1222	1	630	0.0	3694	Populus trichocarpa (Western balsam poplar) (Populus balsamifera subsp. trichocarpa)	B9HY00	POPTRDRAFT_567039	-	GO:0005529-carbohydrate binding;	GO:0006486-protein glycosylation;	GO:0005794-Golgi apparatus;GO:0016021-integral to membrane;
Locus_552_Transcript_2/2_Confidence_1.000_Length_719	Putative uncharacterized protein	tr|C6SX75|C6SX75_SOYBN	84.00	52.1558	719	125	0	47	421	1	125	2e-42	3847	Glycine max (Soybean) (Glycine hispida)	C6SX75	-	-	-	GO:0015979-photosynthesis;	GO:0009538-photosystem I reaction center;
Locus_553_Transcript_1/2_Confidence_1.000_Length_2525	NAC domain protein, IPR003441	tr|B9GT49|B9GT49_POPTR	55.07	51.5644	2525	434	4	208	1506	12	441	4e-111	3694	Populus trichocarpa (Western balsam poplar) (Populus balsamifera subsp. trichocarpa)	B9GT49	NAC029 POPTRDRAFT_551262	-	GO:0003677-DNA binding;	-	-
Locus_553_Transcript_2/2_Confidence_1.000_Length_2120	NAC domain protein, IPR003441	tr|B9GT49|B9GT49_POPTR	51.49	85.4717	2120	604	7	208	1884	12	609	1e-144	3694	Populus trichocarpa (Western balsam poplar) (Populus balsamifera subsp. trichocarpa)	B9GT49	NAC029 POPTRDRAFT_551262	-	GO:0003677-DNA binding;	-	-
Locus_556_Transcript_1/1_Confidence_1.000_Length_2490	Putative uncharacterized protein	tr|D7U911|D7U911_VITVI	78.31	40	2490	332	0	2295	1300	1	332	4e-150	29760	Vitis vinifera (Grape)	D7U911	VIT_18s0041g02150	-	GO:0016788-hydrolase activity, acting on ester bonds;	GO:0006629-lipid metabolic process;	-
Locus_557_Transcript_1/4_Confidence_0.700_Length_3053	Putative uncharacterized protein	tr|B9R6U4|B9R6U4_RICCO	62.66	39.2073	3053	399	2	797	1981	90	485	0.0	3988	Ricinus communis (Castor bean)	B9R6U4	RCOM_1585590	-	-	-	GO:0016020-membrane;
Locus_557_Transcript_2/4_Confidence_0.700_Length_2939	Putative uncharacterized protein	tr|B9R6U4|B9R6U4_RICCO	63.89	74.6172	2939	731	4	507	2675	1	723	0.0	3988	Ricinus communis (Castor bean)	B9R6U4	RCOM_1585590	-	-	-	GO:0016020-membrane;
Locus_557_Transcript_3/4_Confidence_0.700_Length_3058	Putative uncharacterized protein	tr|B9R6U4|B9R6U4_RICCO	60.24	66.1216	3058	674	5	797	2794	90	723	0.0	3988	Ricinus communis (Castor bean)	B9R6U4	RCOM_1585590	-	-	-	GO:0016020-membrane;
Locus_557_Transcript_4/4_Confidence_0.700_Length_2962	Putative uncharacterized protein	tr|B9R6U4|B9R6U4_RICCO	63.24	65.0236	2962	642	4	797	2698	90	723	0.0	3988	Ricinus communis (Castor bean)	B9R6U4	RCOM_1585590	-	-	-	GO:0016020-membrane;
Locus_558_Transcript_1/1_Confidence_1.000_Length_1933	Putative uncharacterized protein	tr|A5AKU7|A5AKU7_VITVI	81.33	74.806	1933	482	2	1818	373	1	477	0.0	29760	Vitis vinifera (Grape)	A5AKU7	VITISV_002923	-	GO:0003676-nucleic acid binding;	-	-
Locus_559_Transcript_1/4_Confidence_0.571_Length_792	Putative uncharacterized protein	tr|F6HGX9|F6HGX9_VITVI	82.29	66.2879	792	175	0	744	220	1371	1545	7e-61	29760	Vitis vinifera (Grape)	F6HGX9	VIT_11s0016g03000	-	GO:0005524-ATP binding;	-	-
Locus_559_Transcript_2/4_Confidence_0.286_Length_928	Putative uncharacterized protein	tr|F6HGX9|F6HGX9_VITVI	82.18	56.25	928	174	0	741	220	1372	1545	3e-60	29760	Vitis vinifera (Grape)	F6HGX9	VIT_11s0016g03000	-	GO:0005524-ATP binding;	-	-
Locus_559_Transcript_3/4_Confidence_0.429_Length_3311	Putative uncharacterized protein	tr|F6HGX9|F6HGX9_VITVI	77.62	93.5065	3311	1032	2	3309	220	518	1545	0.0	29760	Vitis vinifera (Grape)	F6HGX9	VIT_11s0016g03000	-	GO:0005524-ATP binding;	-	-
Locus_559_Transcript_4/4_Confidence_0.571_Length_778	Putative uncharacterized protein	tr|F6HGX9|F6HGX9_VITVI	82.29	67.4807	778	175	0	744	220	1371	1545	7e-61	29760	Vitis vinifera (Grape)	F6HGX9	VIT_11s0016g03000	-	GO:0005524-ATP binding;	-	-
Locus_560_Transcript_1/1_Confidence_1.000_Length_375	Ethylene-responsive transcription factor 1B, putative	tr|B9SZX0|B9SZX0_RICCO	68.33	48	375	60	1	215	373	33	92	4e-14	3988	Ricinus communis (Castor bean)	B9SZX0	RCOM_1007740	-	GO:0003677-DNA binding;	-	GO:0005634-nucleus;
Locus_563_Transcript_1/4_Confidence_0.500_Length_3119	Putative uncharacterized protein	tr|D7UAN4|D7UAN4_VITVI	72.21	59.5383	3119	619	4	589	2433	6	621	0.0	29760	Vitis vinifera (Grape)	D7UAN4	VIT_19s0015g01160	-	-	-	-
Locus_563_Transcript_2/4_Confidence_0.700_Length_3498	Predicted protein	tr|B9N5K6|B9N5K6_POPTR	74.84	39.8799	3498	465	4	1084	2466	1	456	0.0	3694	Populus trichocarpa (Western balsam poplar) (Populus balsamifera subsp. trichocarpa)	B9N5K6	POPTRDRAFT_828131	-	-	-	-
Locus_563_Transcript_3/4_Confidence_0.500_Length_2984	Putative uncharacterized protein	tr|D7UAN4|D7UAN4_VITVI	72.21	62.2319	2984	619	4	454	2298	6	621	0.0	29760	Vitis vinifera (Grape)	D7UAN4	VIT_19s0015g01160	-	-	-	-
Locus_563_Transcript_4/4_Confidence_0.700_Length_3626	Putative uncharacterized protein	tr|D7UAN4|D7UAN4_VITVI	72.21	51.2135	3626	619	4	1096	2940	6	621	0.0	29760	Vitis vinifera (Grape)	D7UAN4	VIT_19s0015g01160	-	-	-	-
Locus_564_Transcript_1/1_Confidence_1.000_Length_2181	Putative uncharacterized protein	tr|F6I222|F6I222_VITVI	87.16	76.066	2181	553	1	48	1700	35	587	0.0	29760	Vitis vinifera (Grape)	F6I222	VIT_00s0207g00090	-	GO:0003676-nucleic acid binding;GO:0008270-zinc ion binding;	-	GO:0005622-intracellular;
Locus_565_Transcript_1/2_Confidence_1.000_Length_2978	Putative uncharacterized protein	tr|F6HCC2|F6HCC2_VITVI	67.19	70.9201	2978	704	12	417	2477	98	786	0.0	29760	Vitis vinifera (Grape)	F6HCC2	VIT_13s0067g01070	-	GO:0003676-nucleic acid binding;GO:0008270-zinc ion binding;	-	-
Locus_565_Transcript_2/2_Confidence_1.000_Length_2769	Putative uncharacterized protein	tr|F6HCC2|F6HCC2_VITVI	64.75	81.1484	2769	749	13	82	2268	53	786	0.0	29760	Vitis vinifera (Grape)	F6HCC2	VIT_13s0067g01070	-	GO:0003676-nucleic acid binding;GO:0008270-zinc ion binding;	-	-
Locus_566_Transcript_1/1_Confidence_1.000_Length_2042	Putative uncharacterized protein	tr|D7TM28|D7TM28_VITVI	80.35	91.2341	2042	621	0	3	1865	334	954	0.0	29760	Vitis vinifera (Grape)	D7TM28	VIT_13s0019g05160	-	GO:0043169-cation binding;GO:0051060-pullulanase activity;	GO:0005975-carbohydrate metabolic process;	-
Locus_567_Transcript_1/1_Confidence_1.000_Length_2366	Mitochondrial Rho GTPase	tr|A6YTD0|A6YTD0_CUCME	94.44	82.0372	2366	647	0	86	2026	1	647	0.0	412675	Cucumis melo subsp. melo	A6YTD0	-	-	GO:0005525-GTP binding;GO:0003924-GTPase activity;GO:0005509-calcium ion binding;	GO:0019725-cellular homeostasis;GO:0007264-small GTPase mediated signal transduction;	GO:0005741-mitochondrial outer membrane;
Locus_570_Transcript_1/2_Confidence_1.000_Length_2335	Heat shock protein 70 (HSP70)-interacting protein, putative	tr|B9T4N9|B9T4N9_RICCO	91.94	74.9036	2335	583	1	335	2083	1	582	0.0	3988	Ricinus communis (Castor bean)	B9T4N9	RCOM_0103980	-	GO:0005488-binding;	GO:0006950-response to stress;	-
Locus_570_Transcript_2/2_Confidence_1.000_Length_2545	Heat shock protein 70 (HSP70)-interacting protein, putative	tr|B9T4N9|B9T4N9_RICCO	91.94	68.723	2545	583	1	335	2083	1	582	0.0	3988	Ricinus communis (Castor bean)	B9T4N9	RCOM_0103980	-	GO:0005488-binding;	GO:0006950-response to stress;	-
Locus_571_Transcript_1/2_Confidence_1.000_Length_1676	Shikimate kinase	tr|E7BBT4|E7BBT4_CUCSA	77.81	54.0573	1676	302	0	1445	540	1	302	2e-123	3659	Cucumis sativus (Cucumber)	E7BBT4	-	-	GO:0005524-ATP binding;GO:0004765-shikimate kinase activity;	-	-
Locus_572_Transcript_1/1_Confidence_1.000_Length_2797	Poly(A)-binding protein	tr|G7JK09|G7JK09_MEDTR	84.93	70.4684	2797	657	2	376	2331	2	654	0.0	3880	Medicago truncatula (Barrel medic) (Medicago tribuloides)	G7JK09	MTR_4g085540	-	GO:0003723-RNA binding;GO:0000166-nucleotide binding;	-	-
Locus_573_Transcript_1/1_Confidence_1.000_Length_985	HSP22.8	tr|H6TB36|H6TB36_CITLA	61.97	64.8731	985	213	3	120	755	1	193	2e-57
Locus_574_Transcript_1/3_Confidence_0.714_Length_1776	Putative uncharacterized protein	tr|A5B880|A5B880_VITVI	77.09	76.6892	1776	454	1	3	1364	62	481	0.0	29760	Vitis vinifera (Grape)	A5B880	VIT_18s0001g02020 VITISV_005276	-	-	-	GO:0016021-integral to membrane;
Locus_574_Transcript_2/3_Confidence_0.714_Length_1776	Putative uncharacterized protein	tr|A5B880|A5B880_VITVI	77.31	76.6892	1776	454	1	3	1364	62	481	0.0	29760	Vitis vinifera (Grape)	A5B880	VIT_18s0001g02020 VITISV_005276	-	-	-	GO:0016021-integral to membrane;
Locus_574_Transcript_3/3_Confidence_0.714_Length_1674	Putative uncharacterized protein	tr|A5B880|A5B880_VITVI	83.33	75.2688	1674	420	0	3	1262	62	481	0.0	29760	Vitis vinifera (Grape)	A5B880	VIT_18s0001g02020 VITISV_005276	-	-	-	GO:0016021-integral to membrane;
Locus_575_Transcript_1/1_Confidence_1.000_Length_1804	Putative uncharacterized protein	tr|D7SPY9|D7SPY9_VITVI	88.59	61.1973	1804	368	0	460	1563	1	368	0.0	29760	Vitis vinifera (Grape)	D7SPY9	VIT_14s0219g00290	-	-	-	-
Locus_576_Transcript_1/1_Confidence_1.000_Length_1519	Outward rectifying potassium channel	tr|G7K4P7|G7K4P7_MEDTR	68.03	63.002	1519	319	1	1167	211	37	349	1e-103	3880	Medicago truncatula (Barrel medic) (Medicago tribuloides)	G7K4P7	MTR_5g095650	-	GO:0005509-calcium ion binding;GO:0005267-potassium channel activity;	-	GO:0016020-membrane;
Locus_577_Transcript_1/1_Confidence_1.000_Length_1218	Putative uncharacterized protein	tr|E0CQP0|E0CQP0_VITVI	63.06	77.3399	1218	314	1	100	1032	1	314	2e-92	29760	Vitis vinifera (Grape)	E0CQP0	VIT_18s0001g15560	-	-	-	-
Locus_578_Transcript_3/3_Confidence_0.500_Length_1877	Shaggy-related protein kinase	tr|G7IM77|G7IM77_MEDTR	90.74	60.4156	1877	378	1	182	1309	44	421	0.0	3880	Medicago truncatula (Barrel medic) (Medicago tribuloides)	G7IM77	MTR_2g083940	-	GO:0005524-ATP binding;	-	-
Locus_579_Transcript_1/3_Confidence_0.600_Length_167	Catalytic, putative	tr|B9T676|B9T676_RICCO	73.33	80.8383	167	45	1	3	134	30	74	9e-13	3988	Ricinus communis (Castor bean)	B9T676	RCOM_0300260	-	GO:0016787-hydrolase activity;	-	-
Locus_579_Transcript_2/3_Confidence_0.600_Length_247	Putative uncharacterized protein	tr|F6GUZ6|F6GUZ6_VITVI	84.78	55.8704	247	46	1	112	246	43	88	9e-16	29760	Vitis vinifera (Grape)	F6GUZ6	VIT_06s0004g05020	-	GO:0016787-hydrolase activity;	-	-
Locus_579_Transcript_3/3_Confidence_0.600_Length_174	Putative uncharacterized protein	tr|F6GUZ6|F6GUZ6_VITVI	82.76	100	174	58	1	3	173	31	88	5e-21	29760	Vitis vinifera (Grape)	F6GUZ6	VIT_06s0004g05020	-	GO:0016787-hydrolase activity;	-	-
Locus_580_Transcript_1/5_Confidence_0.364_Length_691	Catalytic, putative	tr|B9T676|B9T676_RICCO	68.10	91.1722	691	210	2	689	72	75	282	1e-78	3988	Ricinus communis (Castor bean)	B9T676	RCOM_0300260	-	GO:0016787-hydrolase activity;	-	-
Locus_580_Transcript_3/5_Confidence_0.545_Length_827	Catalytic, putative	tr|B9T676|B9T676_RICCO	67.92	76.9045	827	212	2	695	72	73	282	5e-79	3988	Ricinus communis (Castor bean)	B9T676	RCOM_0300260	-	GO:0016787-hydrolase activity;	-	-
Locus_580_Transcript_4/5_Confidence_0.455_Length_838	Catalytic, putative	tr|B9T676|B9T676_RICCO	64.29	60.1432	838	168	2	563	72	117	282	8e-81	3988	Ricinus communis (Castor bean)	B9T676	RCOM_0300260	-	GO:0016787-hydrolase activity;	-	-
Locus_580_Transcript_5/5_Confidence_0.364_Length_728	Catalytic, putative	tr|B9T676|B9T676_RICCO	69.06	91.8956	728	223	2	728	72	62	282	9e-86	3988	Ricinus communis (Castor bean)	B9T676	RCOM_0300260	-	GO:0016787-hydrolase activity;	-	-
Locus_581_Transcript_2/5_Confidence_0.636_Length_4302	Putative uncharacterized protein	tr|A5B005|A5B005_VITVI	55.59	87.3082	4302	1252	22	502	4050	1	1204	0.0	29760	Vitis vinifera (Grape)	A5B005	VITISV_021043	-	GO:0005524-ATP binding;	-	-
Locus_581_Transcript_3/5_Confidence_0.636_Length_4362	Putative uncharacterized protein	tr|A5B005|A5B005_VITVI	56.96	84.044	4362	1222	21	652	4110	1	1204	0.0	29760	Vitis vinifera (Grape)	A5B005	VITISV_021043	-	GO:0005524-ATP binding;	-	-
Locus_581_Transcript_4/5_Confidence_0.364_Length_1154	Serine/threonine protein kinase, putative	tr|B9RHZ3|B9RHZ3_RICCO	90.21	61.0919	1154	235	0	198	902	1003	1237	6e-124	3988	Ricinus communis (Castor bean)	B9RHZ3	RCOM_1574670	-	GO:0005524-ATP binding;GO:0004715-non-membrane spanning protein tyrosine kinase activity;	-	-
Locus_581_Transcript_5/5_Confidence_0.636_Length_4212	Putative uncharacterized protein	tr|A5B005|A5B005_VITVI	56.96	87.037	4212	1222	21	502	3960	1	1204	0.0	29760	Vitis vinifera (Grape)	A5B005	VITISV_021043	-	GO:0005524-ATP binding;	-	-
Locus_582_Transcript_1/7_Confidence_0.647_Length_2655	HSP90-2	tr|D6C500|D6C500_SOYBN	95.28	78.9831	2655	699	0	105	2201	1	699	0.0	3847	Glycine max (Soybean) (Glycine hispida)	D6C500	-	-	GO:0005524-ATP binding;GO:0051082-unfolded protein binding;	GO:0006950-response to stress;	-
Locus_582_Transcript_2/7_Confidence_0.647_Length_2662	HSP90-2	tr|D6C500|D6C500_SOYBN	95.28	78.7754	2662	699	0	112	2208	1	699	0.0	3847	Glycine max (Soybean) (Glycine hispida)	D6C500	-	-	GO:0005524-ATP binding;GO:0051082-unfolded protein binding;	GO:0006950-response to stress;	-
Locus_582_Transcript_3/7_Confidence_0.647_Length_2234	HSP90-1	tr|D6C4Z9|D6C4Z9_SOYBN	95.16	94.2704	2234	702	1	112	2214	1	702	0.0	3847	Glycine max (Soybean) (Glycine hispida)	D6C4Z9	-	-	GO:0005524-ATP binding;GO:0051082-unfolded protein binding;	GO:0006950-response to stress;	-
Locus_582_Transcript_4/7_Confidence_0.647_Length_2662	HSP90-2	tr|D6C500|D6C500_SOYBN	95.42	78.7754	2662	699	0	112	2208	1	699	0.0	3847	Glycine max (Soybean) (Glycine hispida)	D6C500	-	-	GO:0005524-ATP binding;GO:0051082-unfolded protein binding;	GO:0006950-response to stress;	-
Locus_582_Transcript_5/7_Confidence_0.647_Length_2662	HSP90-2	tr|D6C500|D6C500_SOYBN	95.42	78.7754	2662	699	0	112	2208	1	699	0.0	3847	Glycine max (Soybean) (Glycine hispida)	D6C500	-	-	GO:0005524-ATP binding;GO:0051082-unfolded protein binding;	GO:0006950-response to stress;	-
Locus_582_Transcript_6/7_Confidence_0.647_Length_2662	HSP90-2	tr|D6C500|D6C500_SOYBN	95.14	78.7754	2662	699	0	112	2208	1	699	0.0	3847	Glycine max (Soybean) (Glycine hispida)	D6C500	-	-	GO:0005524-ATP binding;GO:0051082-unfolded protein binding;	GO:0006950-response to stress;	-
Locus_582_Transcript_7/7_Confidence_0.647_Length_2662	HSP90-2	tr|D6C500|D6C500_SOYBN	95.28	78.7754	2662	699	0	112	2208	1	699	0.0	3847	Glycine max (Soybean) (Glycine hispida)	D6C500	-	-	GO:0005524-ATP binding;GO:0051082-unfolded protein binding;	GO:0006950-response to stress;	-
Locus_585_Transcript_2/2_Confidence_1.000_Length_601	Proline-rich protein	tr|G7JFC7|G7JFC7_MEDTR	73.58	52.9118	601	106	1	88	405	149	248	8e-27	3880	Medicago truncatula (Barrel medic) (Medicago tribuloides)	G7JFC7	MTR_4g115360	-	-	GO:0006869-lipid transport;	-
Locus_586_Transcript_1/3_Confidence_0.571_Length_2874	Putative uncharacterized protein	tr|F6HG65|F6HG65_VITVI	71.41	82.1503	2874	787	4	2576	264	1	783	0.0	29760	Vitis vinifera (Grape)	F6HG65	VIT_01s0010g02890	-	GO:0005488-binding;	-	GO:0000151-ubiquitin ligase complex;
Locus_586_Transcript_2/3_Confidence_0.571_Length_2917	Putative uncharacterized protein	tr|F6HG65|F6HG65_VITVI	71.41	80.9393	2917	787	4	2576	264	1	783	0.0	29760	Vitis vinifera (Grape)	F6HG65	VIT_01s0010g02890	-	GO:0005488-binding;	-	GO:0000151-ubiquitin ligase complex;
Locus_586_Transcript_3/3_Confidence_0.714_Length_2746	Putative uncharacterized protein	tr|F6HG65|F6HG65_VITVI	71.41	85.9796	2746	787	4	2576	264	1	783	0.0	29760	Vitis vinifera (Grape)	F6HG65	VIT_01s0010g02890	-	GO:0005488-binding;	-	GO:0000151-ubiquitin ligase complex;
Locus_587_Transcript_1/1_Confidence_1.000_Length_2334	Putative uncharacterized protein	tr|F6H1W7|F6H1W7_VITVI	95.80	61.1825	2334	476	0	318	1745	1	476	0.0	29760	Vitis vinifera (Grape)	F6H1W7	VIT_19s0014g01020	-	GO:0015450-P-P-bond-hydrolysis-driven protein transmembrane transporter activity;	-	-
Locus_588_Transcript_1/21_Confidence_1.000_Length_175	ORF58e	tr|A4QMB1|A4QMB1_PINKO	85.45	94.2857	175	55	0	3	167	3	57	3e-22	88728	Pinus koraiensis (Korean pine)	A4QMB1	-	-	-	-	GO:0009507-chloroplast;
Locus_588_Transcript_3/21_Confidence_1.000_Length_152	Putative uncharacterized protein	tr|G7J100|G7J100_MEDTR	50.00	63.1579	152	32	0	96	1	7	38	0.033	3880	Medicago truncatula (Barrel medic) (Medicago tribuloides)	G7J100	MTR_3g035650	-	-	-	-
Locus_588_Transcript_4/21_Confidence_1.000_Length_152	Putative uncharacterized protein	tr|A6H5N4|A6H5N4_CYCTA	50.00	98.6842	152	50	0	151	2	12	61	0.002	54799	Cycas taitungensis (Prince sago) (Cycas taiwaniana)	A6H5N4	-	-	-	-	GO:0009507-chloroplast;
Locus_588_Transcript_5/21_Confidence_1.000_Length_126	ORF64d	tr|A4QMB0|A4QMB0_PINKO	64.00	59.5238	126	25	0	77	3	8	32	0.27	88728	Pinus koraiensis (Korean pine)	A4QMB0	-	-	-	-	GO:0009507-chloroplast;
Locus_588_Transcript_7/21_Confidence_1.000_Length_200	Putative uncharacterized protein ycf1	tr|E5KUF2|E5KUF2_CORLA	98.48	99	200	66	0	199	2	129	194	3e-32	4312	Corynocarpus laevigatus (Karaka tree)	E5KUF2	ycf1	-	-	-	GO:0009507-chloroplast;
Locus_588_Transcript_8/21_Confidence_1.000_Length_186	Cell wall-associated hydrolase (Fragment)	tr|G7ZYC4|G7ZYC4_MEDTR	88.89	43.5484	186	27	0	81	1	317	343	5e-13	3880	Medicago truncatula (Barrel medic) (Medicago tribuloides)	G7ZYC4	MTR_069s1001	-	GO:0016787-hydrolase activity;	-	-
Locus_589_Transcript_1/3_Confidence_0.667_Length_1868	Putative uncharacterized protein	tr|D7TT82|D7TT82_VITVI	77.82	45.6103	1868	284	2	1838	993	1	281	3e-104	29760	Vitis vinifera (Grape)	D7TT82	VIT_07s0129g00270	-	GO:0005524-ATP binding;	-	-
Locus_589_Transcript_3/3_Confidence_0.667_Length_1731	Putative uncharacterized protein	tr|D7TT82|D7TT82_VITVI	81.65	73.6568	1731	425	2	1701	433	1	422	0.0	29760	Vitis vinifera (Grape)	D7TT82	VIT_07s0129g00270	-	GO:0005524-ATP binding;	-	-
Locus_590_Transcript_1/2_Confidence_1.000_Length_1497	60S ribosomal protein L6	tr|B9RHH3|B9RHH3_RICCO	71.74	55.3106	1497	276	2	296	1117	1	233	8e-84	3988	Ricinus communis (Castor bean)	B9RHH3	RCOM_1526800	-	-	-	-
Locus_590_Transcript_2/2_Confidence_0.750_Length_1368	60S ribosomal protein L6	tr|B9RHH3|B9RHH3_RICCO	84.98	51.0965	1368	233	1	296	988	1	233	4e-90	3988	Ricinus communis (Castor bean)	B9RHH3	RCOM_1526800	-	-	-	-
Locus_591_Transcript_1/1_Confidence_1.000_Length_1192	Putative uncharacterized protein	tr|C6TLX3|C6TLX3_SOYBN	66.00	62.9195	1192	250	4	141	881	1	245	1e-85	3847	Glycine max (Soybean) (Glycine hispida)	C6TLX3	-	-	-	-	-
Locus_593_Transcript_1/2_Confidence_1.000_Length_6542	Putative uncharacterized protein	tr|F6I5F7|F6I5F7_VITVI	59.62	65.0718	6542	1419	15	27	4244	280	1690	0.0	29760	Vitis vinifera (Grape)	F6I5F7	VIT_15s0024g00860	-	-	-	-
Locus_593_Transcript_2/2_Confidence_1.000_Length_6309	Putative uncharacterized protein	tr|F6I5F7|F6I5F7_VITVI	59.62	67.475	6309	1419	15	27	4244	280	1690	0.0	29760	Vitis vinifera (Grape)	F6I5F7	VIT_15s0024g00860	-	-	-	-
Locus_594_Transcript_1/5_Confidence_0.556_Length_1258	Predicted protein	tr|B9GK75|B9GK75_POPTR	88.02	39.8251	1258	167	0	268	768	24	190	3e-66	3694	Populus trichocarpa (Western balsam poplar) (Populus balsamifera subsp. trichocarpa)	B9GK75	POPTRDRAFT_815000	-	-	-	-
Locus_594_Transcript_2/5_Confidence_0.444_Length_1131	Predicted protein	tr|B9GK75|B9GK75_POPTR	88.02	44.2971	1131	167	0	141	641	24	190	2e-66	3694	Populus trichocarpa (Western balsam poplar) (Populus balsamifera subsp. trichocarpa)	B9GK75	POPTRDRAFT_815000	-	-	-	-
Locus_594_Transcript_5/5_Confidence_0.556_Length_1131	Predicted protein	tr|B9GK75|B9GK75_POPTR	88.02	44.2971	1131	167	0	141	641	24	190	2e-66	3694	Populus trichocarpa (Western balsam poplar) (Populus balsamifera subsp. trichocarpa)	B9GK75	POPTRDRAFT_815000	-	-	-	-
Locus_595_Transcript_1/1_Confidence_1.000_Length_799	Putative uncharacterized protein	tr|D7T0X0|D7T0X0_VITVI	85.95	45.4318	799	121	0	738	376	1	121	8e-33	29760	Vitis vinifera (Grape)	D7T0X0	VIT_19s0085g00270	-	-	-	-
Locus_596_Transcript_1/4_Confidence_0.778_Length_2076	Serine hydroxymethyltransferase	tr|B9S9Y7|B9S9Y7_RICCO	91.71	57.5145	2076	398	0	2016	823	1	398	0.0	3988	Ricinus communis (Castor bean)	B9S9Y7	RCOM_0523510	One-carbon metabolism; tetrahydrofolate pathway.	GO:0004372-glycine hydroxymethyltransferase activity;GO:0030170-pyridoxal phosphate binding;	GO:0006563-L-serine metabolic process;GO:0006544-glycine metabolic process;	-
Locus_596_Transcript_2/4_Confidence_0.667_Length_2036	Serine hydroxymethyltransferase	tr|H2KWS1|H2KWS1_ORYSJ	84.87	52.6031	2036	357	0	1979	909	60	416	0.0	39947	Oryza sativa subsp. japonica (Rice)	H2KWS1	LOC_Os12g22030	-	-	-	-
Locus_596_Transcript_4/4_Confidence_0.667_Length_1942	Serine hydroxymethyltransferase	tr|F6GWF3|F6GWF3_VITVI	92.99	72.76	1942	471	0	1882	470	1	471	0.0	29760	Vitis vinifera (Grape)	F6GWF3	VIT_05s0029g00310	One-carbon metabolism; tetrahydrofolate pathway.	GO:0004372-glycine hydroxymethyltransferase activity;GO:0030170-pyridoxal phosphate binding;	GO:0006563-L-serine metabolic process;GO:0006544-glycine metabolic process;	-
Locus_597_Transcript_1/1_Confidence_1.000_Length_1531	Peroxidase	tr|Q39652|Q39652_CUCSA	74.55	64.6636	1531	330	3	1253	270	1	329	2e-137	3659	Cucumis sativus (Cucumber)	Q39652	pre-peroxidase	-	GO:0020037-heme binding;	GO:0006979-response to oxidative stress;	-
Locus_598_Transcript_1/3_Confidence_0.400_Length_1051	Putative uncharacterized protein	tr|A5BSQ6|A5BSQ6_VITVI	54.65	73.6441	1051	258	7	952	224	246	500	1e-55	29760	Vitis vinifera (Grape)	A5BSQ6	VIT_05s0049g01160 VITISV_013890	-	GO:0008270-zinc ion binding;	-	-
Locus_598_Transcript_2/3_Confidence_0.600_Length_1800	Putative uncharacterized protein	tr|A5BSQ6|A5BSQ6_VITVI	62.82	83.8333	1800	503	8	1615	224	1	500	8e-161	29760	Vitis vinifera (Grape)	A5BSQ6	VIT_05s0049g01160 VITISV_013890	-	GO:0008270-zinc ion binding;	-	-
Locus_598_Transcript_3/3_Confidence_0.600_Length_1942	Putative uncharacterized protein	tr|A5BSQ6|A5BSQ6_VITVI	62.82	77.7034	1942	503	8	1615	224	1	500	9e-161	29760	Vitis vinifera (Grape)	A5BSQ6	VIT_05s0049g01160 VITISV_013890	-	GO:0008270-zinc ion binding;	-	-
Locus_599_Transcript_2/2_Confidence_1.000_Length_2842	Lon protease homolog	tr|B9I6Z6|B9I6Z6_POPTR	84.03	90.57	2842	858	2	2842	269	131	959	0.0	3694	Populus trichocarpa (Western balsam poplar) (Populus balsamifera subsp. trichocarpa)	B9I6Z6	POPTRDRAFT_894071	-	GO:0005524-ATP binding;GO:0004252-serine-type endopeptidase activity;	GO:0006508-proteolysis;	-
Locus_600_Transcript_1/1_Confidence_1.000_Length_1030	Histone deacetylase	tr|D7SN35|D7SN35_VITVI	90.70	62.6214	1030	215	0	3	647	198	412	4e-114	29760	Vitis vinifera (Grape)	D7SN35	VIT_06s0061g01510	-	GO:0032041-NAD-dependent histone deacetylase activity (H3-K14 specific);GO:0046969-NAD-dependent histone deacetylase activity (H3-K9 specific);GO:0046970-NAD-dependent histone deacetylase activity (H4-K16 specific);GO:0034739-histone deacetylase activity (H4-K16 specific);	-	GO:0005634-nucleus;
Locus_601_Transcript_2/2_Confidence_1.000_Length_949	Cyclin-dependent protein kinase, putative	tr|B9SKL0|B9SKL0_RICCO	74.51	64.4889	949	204	1	870	259	1	202	3e-74	3988	Ricinus communis (Castor bean)	B9SKL0	RCOM_0658420	-	GO:0016301-kinase activity;GO:0019901-protein kinase binding;	GO:0000079-regulation of cyclin-dependent protein kinase activity;	-
Locus_602_Transcript_1/2_Confidence_1.000_Length_2470	Putative uncharacterized protein	tr|D7SS40|D7SS40_VITVI	79.16	69.3522	2470	571	4	319	2016	1	571	0.0	29760	Vitis vinifera (Grape)	D7SS40	VIT_09s0054g00370	-	GO:0005509-calcium ion binding;GO:0004571-mannosyl-oligosaccharide 1,2-alpha-mannosidase activity;	-	GO:0016020-membrane;
Locus_602_Transcript_2/2_Confidence_1.000_Length_1374	Putative uncharacterized protein	tr|D7SS40|D7SS40_VITVI	76.17	60.4803	1374	277	3	319	1137	1	277	2e-106	29760	Vitis vinifera (Grape)	D7SS40	VIT_09s0054g00370	-	GO:0005509-calcium ion binding;GO:0004571-mannosyl-oligosaccharide 1,2-alpha-mannosidase activity;	-	GO:0016020-membrane;
Locus_605_Transcript_1/5_Confidence_0.154_Length_943	Putative uncharacterized protein	tr|F6HN29|F6HN29_VITVI	51.97	96.7126	943	304	4	3	905	12	306	4e-68	29760	Vitis vinifera (Grape)	F6HN29	VIT_18s0001g05630	-	GO:0003723-RNA binding;	-	-
Locus_605_Transcript_2/5_Confidence_0.615_Length_2732	Far upstream element-binding protein	tr|G7K7W5|G7K7W5_MEDTR	54.16	75.2196	2732	685	19	6	1997	14	663	6e-155	3880	Medicago truncatula (Barrel medic) (Medicago tribuloides)	G7K7W5	MTR_5g008420	-	GO:0003723-RNA binding;	-	-
Locus_605_Transcript_3/5_Confidence_0.538_Length_2600	Putative uncharacterized protein	tr|F6HN29|F6HN29_VITVI	55.94	72.8077	2600	631	16	3	1865	12	628	7e-151	29760	Vitis vinifera (Grape)	F6HN29	VIT_18s0001g05630	-	GO:0003723-RNA binding;	-	-
Locus_606_Transcript_1/1_Confidence_1.000_Length_354	Putative uncharacterized protein	tr|D7U3J2|D7U3J2_VITVI	51.67	50.8475	354	60	2	182	3	1	57	3e-07	29760	Vitis vinifera (Grape)	D7U3J2	VIT_07s0005g06340	-	GO:0004861-cyclin-dependent protein kinase inhibitor activity;	GO:0007050-cell cycle arrest;	GO:0005634-nucleus;
Locus_607_Transcript_1/2_Confidence_1.000_Length_2238	Phosphofructokinase, putative	tr|B9RKE5|B9RKE5_RICCO	79.52	67.4263	2238	503	3	381	1865	47	546	0.0	3988	Ricinus communis (Castor bean)	B9RKE5	RCOM_1048820	-	GO:0003872-6-phosphofructokinase activity;	-	GO:0005945-6-phosphofructokinase complex;
Locus_607_Transcript_2/2_Confidence_1.000_Length_1771	Predicted protein	tr|B9H8X6|B9H8X6_POPTR	81.21	75.7199	1771	447	1	97	1413	50	496	0.0	3694	Populus trichocarpa (Western balsam poplar) (Populus balsamifera subsp. trichocarpa)	B9H8X6	POPTRDRAFT_866992	-	GO:0003872-6-phosphofructokinase activity;GO:0005524-ATP binding;	-	GO:0005945-6-phosphofructokinase complex;
Locus_609_Transcript_1/5_Confidence_0.500_Length_414	SET domain protein	tr|B9H7A9|B9H7A9_POPTR	79.63	39.1304	414	54	0	373	212	405	458	2e-14	3694	Populus trichocarpa (Western balsam poplar) (Populus balsamifera subsp. trichocarpa)	B9H7A9	SDG944 POPTRDRAFT_559193	-	GO:0008270-zinc ion binding;	-	-
Locus_609_Transcript_2/5_Confidence_0.400_Length_261	SET domain protein	tr|B9H7A9|B9H7A9_POPTR	80.30	75.8621	261	66	0	260	63	393	458	2e-17	3694	Populus trichocarpa (Western balsam poplar) (Populus balsamifera subsp. trichocarpa)	B9H7A9	SDG944 POPTRDRAFT_559193	-	GO:0008270-zinc ion binding;	-	-
Locus_609_Transcript_3/5_Confidence_0.400_Length_262	SET domain protein	tr|B9H7A9|B9H7A9_POPTR	80.30	75.5725	262	66	0	261	64	393	458	2e-17	3694	Populus trichocarpa (Western balsam poplar) (Populus balsamifera subsp. trichocarpa)	B9H7A9	SDG944 POPTRDRAFT_559193	-	GO:0008270-zinc ion binding;	-	-
Locus_609_Transcript_4/5_Confidence_0.500_Length_410	SET domain protein	tr|B9H7A9|B9H7A9_POPTR	80.30	48.2927	410	66	0	409	212	393	458	2e-17	3694	Populus trichocarpa (Western balsam poplar) (Populus balsamifera subsp. trichocarpa)	B9H7A9	SDG944 POPTRDRAFT_559193	-	GO:0008270-zinc ion binding;	-	-
Locus_609_Transcript_5/5_Confidence_0.500_Length_410	SET domain protein	tr|B9H7A9|B9H7A9_POPTR	80.30	48.2927	410	66	0	409	212	393	458	2e-17	3694	Populus trichocarpa (Western balsam poplar) (Populus balsamifera subsp. trichocarpa)	B9H7A9	SDG944 POPTRDRAFT_559193	-	GO:0008270-zinc ion binding;	-	-
Locus_610_Transcript_1/1_Confidence_1.000_Length_1004	Predicted protein	tr|B9GL37|B9GL37_POPTR	79.31	43.3267	1004	145	0	889	455	25	169	1e-68	3694	Populus trichocarpa (Western balsam poplar) (Populus balsamifera subsp. trichocarpa)	B9GL37	POPTRDRAFT_845082	-	GO:0016881-acid-amino acid ligase activity;	-	-
Locus_611_Transcript_1/9_Confidence_0.077_Length_588	Predicted protein	tr|B9HTX2|B9HTX2_POPTR	67.29	54.5918	588	107	0	586	266	206	312	4e-35	3694	Populus trichocarpa (Western balsam poplar) (Populus balsamifera subsp. trichocarpa)	B9HTX2	POPTRDRAFT_567499	-	-	-	-
Locus_611_Transcript_2/9_Confidence_0.615_Length_1506	Predicted protein	tr|B9HTX2|B9HTX2_POPTR	74.32	51.1952	1506	257	0	1036	266	56	312	3e-131	3694	Populus trichocarpa (Western balsam poplar) (Populus balsamifera subsp. trichocarpa)	B9HTX2	POPTRDRAFT_567499	-	-	-	-
Locus_611_Transcript_3/9_Confidence_0.615_Length_1523	Predicted protein	tr|B9HTX2|B9HTX2_POPTR	66.57	67.1701	1523	341	1	1288	266	6	312	1e-131	3694	Populus trichocarpa (Western balsam poplar) (Populus balsamifera subsp. trichocarpa)	B9HTX2	POPTRDRAFT_567499	-	-	-	-
Locus_611_Transcript_4/9_Confidence_0.615_Length_1511	Predicted protein	tr|B9HTX2|B9HTX2_POPTR	67.36	66.9093	1511	337	1	1276	266	6	312	4e-132	3694	Populus trichocarpa (Western balsam poplar) (Populus balsamifera subsp. trichocarpa)	B9HTX2	POPTRDRAFT_567499	-	-	-	-
Locus_611_Transcript_5/9_Confidence_0.615_Length_1426	Predicted protein	tr|B9HTX2|B9HTX2_POPTR	73.95	65.4278	1426	311	0	1198	266	2	312	7e-139	3694	Populus trichocarpa (Western balsam poplar) (Populus balsamifera subsp. trichocarpa)	B9HTX2	POPTRDRAFT_567499	-	-	-	-
Locus_611_Transcript_6/9_Confidence_0.615_Length_1514	Predicted protein	tr|B9HTX2|B9HTX2_POPTR	67.16	66.9749	1514	338	1	1279	266	6	312	6e-132	3694	Populus trichocarpa (Western balsam poplar) (Populus balsamifera subsp. trichocarpa)	B9HTX2	POPTRDRAFT_567499	-	-	-	-
Locus_611_Transcript_7/9_Confidence_0.615_Length_1507	Predicted protein	tr|B9HTX2|B9HTX2_POPTR	73.94	61.1148	1507	307	0	1186	266	6	312	9e-137	3694	Populus trichocarpa (Western balsam poplar) (Populus balsamifera subsp. trichocarpa)	B9HTX2	POPTRDRAFT_567499	-	-	-	-
Locus_611_Transcript_8/9_Confidence_0.615_Length_1521	Predicted protein	tr|B9HTX2|B9HTX2_POPTR	74.16	41.2229	1521	209	0	892	266	104	312	2e-131	3694	Populus trichocarpa (Western balsam poplar) (Populus balsamifera subsp. trichocarpa)	B9HTX2	POPTRDRAFT_567499	-	-	-	-
Locus_611_Transcript_9/9_Confidence_0.615_Length_1421	Predicted protein	tr|B9HTX2|B9HTX2_POPTR	73.94	64.8135	1421	307	0	1186	266	6	312	8e-137	3694	Populus trichocarpa (Western balsam poplar) (Populus balsamifera subsp. trichocarpa)	B9HTX2	POPTRDRAFT_567499	-	-	-	-
Locus_612_Transcript_1/2_Confidence_1.000_Length_1558	Putative uncharacterized protein	tr|D7UCF7|D7UCF7_VITVI	91.51	81.6431	1558	424	0	1494	223	1	424	0.0	29760	Vitis vinifera (Grape)	D7UCF7	VIT_15s0046g02040	-	GO:0004222-metalloendopeptidase activity;	GO:0006508-proteolysis;	GO:0016020-membrane;
Locus_612_Transcript_2/2_Confidence_1.000_Length_1704	Putative uncharacterized protein	tr|D7UCF7|D7UCF7_VITVI	91.51	74.6479	1704	424	0	1640	369	1	424	0.0	29760	Vitis vinifera (Grape)	D7UCF7	VIT_15s0046g02040	-	GO:0004222-metalloendopeptidase activity;	GO:0006508-proteolysis;	GO:0016020-membrane;
Locus_613_Transcript_2/2_Confidence_1.000_Length_1070	Putative uncharacterized protein	tr|F6H159|F6H159_VITVI	89.91	63.9252	1070	228	0	1	684	143	370	2e-106	29760	Vitis vinifera (Grape)	F6H159	VIT_18s0001g08380	-	GO:0043565-sequence-specific DNA binding;	-	GO:0005634-nucleus;
Locus_614_Transcript_1/2_Confidence_1.000_Length_417	MADS-box protein 15	tr|Q6UGQ6|Q6UGQ6_PETHY	51.18	91.3669	417	127	2	383	3	1	120	1e-30	4102	Petunia hybrida (Petunia)	Q6UGQ6	PMADS15	-	GO:0003677-DNA binding;GO:0046983-protein dimerization activity;	-	GO:0005634-nucleus;
Locus_614_Transcript_2/2_Confidence_1.000_Length_413	MADS-box protein 15	tr|Q6UGQ6|Q6UGQ6_PETHY	50.00	82.8087	413	114	2	379	38	1	107	4e-26	4102	Petunia hybrida (Petunia)	Q6UGQ6	PMADS15	-	GO:0003677-DNA binding;GO:0046983-protein dimerization activity;	-	GO:0005634-nucleus;
Locus_615_Transcript_1/1_Confidence_1.000_Length_1462	(S)-2-hydroxy-acid oxidase, putative	tr|B9ST75|B9ST75_RICCO	76.10	74.6922	1462	364	0	187	1278	1	364	4e-156	3988	Ricinus communis (Castor bean)	B9ST75	RCOM_0684810	-	GO:0010181-FMN binding;GO:0052853-long-chain-(S)-2-hydroxy-long-chain-acid oxidase activity;GO:0052854-medium-chain-(S)-2-hydroxy-acid oxidase activity;GO:0052852-very-long-chain-(S)-2-hydroxy-acid oxidase activity;	-	-
Locus_617_Transcript_1/1_Confidence_1.000_Length_2335	Ubiquitin-protein ligase	tr|E5GBK1|E5GBK1_CUCME	66.72	86.4668	2335	673	2	2250	235	1	671	0.0	412675	Cucumis melo subsp. melo	E5GBK1	-	-	GO:0005488-binding;	-	GO:0000151-ubiquitin ligase complex;
Locus_618_Transcript_1/1_Confidence_1.000_Length_833	Putative uncharacterized protein	tr|B7FKI5|B7FKI5_MEDTR	60.90	47.8992	833	133	2	750	355	37	168	1e-42	3880	Medicago truncatula (Barrel medic) (Medicago tribuloides)	B7FKI5	-	-	-	-	-
Locus_619_Transcript_1/1_Confidence_1.000_Length_2079	Esterase/lipase/thioesterase family protein	tr|E5GBR3|E5GBR3_CUCME	75.29	85.8586	2079	595	5	300	2078	1	576	0.0	412675	Cucumis melo subsp. melo	E5GBR3	-	-	GO:0016747-transferase activity, transferring acyl groups other than amino-acyl groups;	-	-
Locus_621_Transcript_1/8_Confidence_0.611_Length_2990	Putative uncharacterized protein	tr|D7TH25|D7TH25_VITVI	69.58	66.6221	2990	664	6	3	1964	248	910	0.0	29760	Vitis vinifera (Grape)	D7TH25	VIT_08s0007g02840	-	-	-	-
Locus_621_Transcript_3/8_Confidence_0.611_Length_3088	Putative uncharacterized protein	tr|D7TH25|D7TH25_VITVI	69.27	61.0104	3088	628	5	3	1865	248	874	0.0	29760	Vitis vinifera (Grape)	D7TH25	VIT_08s0007g02840	-	-	-	-
Locus_621_Transcript_4/8_Confidence_0.167_Length_697	Predicted protein	tr|B9NEE9|B9NEE9_POPTR	74.05	79.627	697	185	0	6	560	57	241	5e-78	3694	Populus trichocarpa (Western balsam poplar) (Populus balsamifera subsp. trichocarpa)	B9NEE9	POPTRDRAFT_595164	-	-	-	-
Locus_621_Transcript_7/8_Confidence_0.611_Length_3097	Putative uncharacterized protein	tr|D7TH25|D7TH25_VITVI	69.58	64.3203	3097	664	5	3	1973	248	910	0.0	29760	Vitis vinifera (Grape)	D7TH25	VIT_08s0007g02840	-	-	-	-
Locus_621_Transcript_8/8_Confidence_0.611_Length_2999	Putative uncharacterized protein	tr|D7TH25|D7TH25_VITVI	69.58	66.4221	2999	664	5	3	1973	248	910	0.0	29760	Vitis vinifera (Grape)	D7TH25	VIT_08s0007g02840	-	-	-	-
Locus_622_Transcript_1/1_Confidence_1.000_Length_925	Putative uncharacterized protein	tr|F6I2M2|F6I2M2_VITVI	93.46	49.6216	925	153	1	862	404	1	151	4e-79	29760	Vitis vinifera (Grape)	F6I2M2	VIT_16s0013g00610	-	-	-	-
Locus_623_Transcript_1/2_Confidence_1.000_Length_1364	Acyl-coenzyme A oxidase, peroxisomal	sp|O64894|ACOX2_CUCMA	91.65	100.073	1364	455	1	6	1364	40	494	0.0	3661	Cucurbita maxima (Pumpkin) (Winter squash)	O64894	Acx	-	GO:0003997-acyl-CoA oxidase activity;GO:0050660-flavin adenine dinucleotide binding;	GO:0006635-fatty acid beta-oxidation;	GO:0009514-glyoxysome;
Locus_623_Transcript_2/2_Confidence_1.000_Length_1461	Acyl-coenzyme A oxidase, peroxisomal	sp|O64894|ACOX2_CUCMA	91.67	91.1704	1461	444	1	6	1331	40	483	0.0	3661	Cucurbita maxima (Pumpkin) (Winter squash)	O64894	Acx	-	GO:0003997-acyl-CoA oxidase activity;GO:0050660-flavin adenine dinucleotide binding;	GO:0006635-fatty acid beta-oxidation;	GO:0009514-glyoxysome;
Locus_624_Transcript_1/2_Confidence_1.000_Length_2871	Putative uncharacterized protein	tr|B9T4Q0|B9T4Q0_RICCO	90.55	64.1588	2871	614	2	2483	651	1	613	0.0	3988	Ricinus communis (Castor bean)	B9T4Q0	RCOM_0545900	-	-	-	-
Locus_624_Transcript_2/2_Confidence_1.000_Length_2594	Putative uncharacterized protein	tr|B9T4Q0|B9T4Q0_RICCO	91.03	61.8736	2594	535	0	2255	651	79	613	0.0	3988	Ricinus communis (Castor bean)	B9T4Q0	RCOM_0545900	-	-	-	-
Locus_627_Transcript_2/4_Confidence_0.400_Length_392	Putative uncharacterized protein	tr|B9RMZ7|B9RMZ7_RICCO	75.42	90.3061	392	118	1	353	3	386	503	1e-38	3988	Ricinus communis (Castor bean)	B9RMZ7	RCOM_1341680	-	-	-	-
Locus_627_Transcript_3/4_Confidence_0.700_Length_2630	Predicted protein	tr|B9GRU3|B9GRU3_POPTR	60.61	44.6008	2630	391	6	2024	870	81	448	9e-119	3694	Populus trichocarpa (Western balsam poplar) (Populus balsamifera subsp. trichocarpa)	B9GRU3	POPTRDRAFT_1072470	-	-	-	-
Locus_627_Transcript_4/4_Confidence_0.700_Length_1835	Predicted protein	tr|B9GRU3|B9GRU3_POPTR	62.41	67.8474	1835	415	6	1229	3	81	472	1e-123	3694	Populus trichocarpa (Western balsam poplar) (Populus balsamifera subsp. trichocarpa)	B9GRU3	POPTRDRAFT_1072470	-	-	-	-
Locus_628_Transcript_1/2_Confidence_1.000_Length_1125	Putative uncharacterized protein	tr|F6HDY1|F6HDY1_VITVI	73.36	69.0667	1125	259	6	1059	310	1	240	2e-94	29760	Vitis vinifera (Grape)	F6HDY1	VIT_05s0020g04690	-	GO:0046983-protein dimerization activity;	GO:0009734-auxin mediated signaling pathway;	GO:0005634-nucleus;
Locus_628_Transcript_2/2_Confidence_1.000_Length_1107	Putative uncharacterized protein	tr|F6HDY1|F6HDY1_VITVI	75.10	68.5637	1107	253	5	1041	310	1	240	2e-96	29760	Vitis vinifera (Grape)	F6HDY1	VIT_05s0020g04690	-	GO:0046983-protein dimerization activity;	GO:0009734-auxin mediated signaling pathway;	GO:0005634-nucleus;
Locus_629_Transcript_1/5_Confidence_0.810_Length_2004	Protein disulfide isomerase (PDI)-like protein 3	tr|Q5DMW9|Q5DMW9_CUCME	74.13	81.5868	2004	545	2	1	1518	17	560	0.0	3656	Cucumis melo (Muskmelon)	Q5DMW9	PDI3	-	GO:0016853-isomerase activity;GO:0047134-protein-disulfide reductase activity;	-	-
Locus_629_Transcript_2/5_Confidence_0.810_Length_1974	Protein disulfide isomerase (PDI)-like protein 3	tr|Q5DMW9|Q5DMW9_CUCME	82.94	82.8267	1974	545	1	1	1635	17	560	0.0	3656	Cucumis melo (Muskmelon)	Q5DMW9	PDI3	-	GO:0016853-isomerase activity;GO:0047134-protein-disulfide reductase activity;	-	-
Locus_629_Transcript_3/5_Confidence_0.762_Length_2233	Protein disulfide isomerase (PDI)-like protein 3	tr|Q5DMW9|Q5DMW9_CUCME	82.58	71.7421	2233	534	1	146	1747	28	560	0.0	3656	Cucumis melo (Muskmelon)	Q5DMW9	PDI3	-	GO:0016853-isomerase activity;GO:0047134-protein-disulfide reductase activity;	-	-
Locus_629_Transcript_4/5_Confidence_0.714_Length_2198	Protein disulfide isomerase (PDI)-like protein 3	tr|Q5DMW9|Q5DMW9_CUCME	81.50	50.9099	2198	373	1	594	1712	189	560	0.0	3656	Cucumis melo (Muskmelon)	Q5DMW9	PDI3	-	GO:0016853-isomerase activity;GO:0047134-protein-disulfide reductase activity;	-	-
Locus_629_Transcript_5/5_Confidence_0.810_Length_2121	Protein disulfide isomerase (PDI)-like protein 3	tr|Q5DMW9|Q5DMW9_CUCME	82.94	77.0863	2121	545	1	1	1635	17	560	0.0	3656	Cucumis melo (Muskmelon)	Q5DMW9	PDI3	-	GO:0016853-isomerase activity;GO:0047134-protein-disulfide reductase activity;	-	-
Locus_630_Transcript_2/4_Confidence_0.714_Length_2423	Squalene synthase	tr|C4P9M3|C4P9M3_GYNPE	88.66	48.0396	2423	388	0	613	1776	1	388	0.0	182084	Gynostemma pentaphyllum (Jiaogulan)	C4P9M3	-	-	GO:0004310-farnesyl-diphosphate farnesyltransferase activity;GO:0051996-squalene synthase activity;	GO:0008610-lipid biosynthetic process;	GO:0016021-integral to membrane;
Locus_630_Transcript_4/4_Confidence_0.571_Length_2283	Squalene synthase	tr|C4P9M3|C4P9M3_GYNPE	88.67	54.5335	2283	415	0	613	1857	1	415	0.0	182084	Gynostemma pentaphyllum (Jiaogulan)	C4P9M3	-	-	GO:0004310-farnesyl-diphosphate farnesyltransferase activity;GO:0051996-squalene synthase activity;	GO:0008610-lipid biosynthetic process;	GO:0016021-integral to membrane;
Locus_631_Transcript_2/2_Confidence_1.000_Length_1847	Putative uncharacterized protein	tr|F6HJL1|F6HJL1_VITVI	87.61	76.0152	1847	468	0	1844	441	56	523	0.0	29760	Vitis vinifera (Grape)	F6HJL1	VIT_00s0391g00070	-	GO:0003849-3-deoxy-7-phosphoheptulonate synthase activity;	-	-
Locus_633_Transcript_1/2_Confidence_1.000_Length_3376	Putative uncharacterized protein	tr|D7U407|D7U407_VITVI	75.00	89.218	3376	1004	0	3207	196	54	1057	0.0	29760	Vitis vinifera (Grape)	D7U407	VIT_02s0033g01410	-	-	GO:0005975-carbohydrate metabolic process;	-
Locus_633_Transcript_2/2_Confidence_1.000_Length_2855	Putative uncharacterized protein	tr|D7U407|D7U407_VITVI	74.21	93.31	2855	888	0	2686	23	54	941	0.0	29760	Vitis vinifera (Grape)	D7U407	VIT_02s0033g01410	-	-	GO:0005975-carbohydrate metabolic process;	-
Locus_634_Transcript_2/2_Confidence_1.000_Length_778	LRX2, putative	tr|B9RN55|B9RN55_RICCO	65.25	45.5013	778	118	2	773	426	203	320	2e-21	3988	Ricinus communis (Castor bean)	B9RN55	RCOM_1343860	-	-	-	-
Locus_635_Transcript_1/4_Confidence_0.750_Length_987	Putative uncharacterized protein	tr|C6TB49|C6TB49_SOYBN	93.29	45.2888	987	149	0	745	299	16	164	1e-60	3847	Glycine max (Soybean) (Glycine hispida)	C6TB49	-	-	-	-	-
Locus_635_Transcript_2/4_Confidence_0.750_Length_996	Putative uncharacterized protein	tr|C6TB49|C6TB49_SOYBN	93.29	44.8795	996	149	0	745	299	16	164	1e-60	3847	Glycine max (Soybean) (Glycine hispida)	C6TB49	-	-	-	-	-
Locus_635_Transcript_3/4_Confidence_0.700_Length_1148	Putative uncharacterized protein	tr|C6TB49|C6TB49_SOYBN	69.50	52.2648	1148	200	1	898	299	16	164	2e-53	3847	Glycine max (Soybean) (Glycine hispida)	C6TB49	-	-	-	-	-
Locus_635_Transcript_4/4_Confidence_0.700_Length_995	Putative uncharacterized protein	tr|C6TB49|C6TB49_SOYBN	93.29	44.9246	995	149	0	745	299	16	164	1e-60	3847	Glycine max (Soybean) (Glycine hispida)	C6TB49	-	-	-	-	-
Locus_636_Transcript_1/3_Confidence_0.600_Length_2078	Aspartate aminotransferase	tr|H2D5S5|H2D5S5_GOSHI	81.92	66.2656	2078	459	2	1997	621	1	450	0.0	3635	Gossypium hirsutum (Upland cotton) (Gossypium mexicanum)	H2D5S5	-	-	-	-	-
Locus_636_Transcript_2/3_Confidence_0.400_Length_1564	Aspartate aminotransferase	tr|H2D5S5|H2D5S5_GOSHI	79.95	75.5754	1564	394	2	1483	302	1	385	3e-176	3635	Gossypium hirsutum (Upland cotton) (Gossypium mexicanum)	H2D5S5	-	-	-	-	-
Locus_636_Transcript_3/3_Confidence_0.600_Length_5100	Myb, putative	tr|B9RS48|B9RS48_RICCO	50.87	60.9412	5100	1036	26	304	3189	1	1021	0.0	3988	Ricinus communis (Castor bean)	B9RS48	RCOM_0802980	-	GO:0003677-DNA binding;	-	GO:0005634-nucleus;
Locus_637_Transcript_1/2_Confidence_1.000_Length_2988	CM0545.290.nc protein	tr|B0BLB2|B0BLB2_LOTJA	90.08	98.1928	2988	978	1	2936	3	1	973	0.0	34305	Lotus japonicus	B0BLB2	CM0545.290.nc	-	-	GO:0006511-ubiquitin-dependent protein catabolic process;	-
Locus_637_Transcript_2/2_Confidence_1.000_Length_2973	CM0545.290.nc protein	tr|B0BLB2|B0BLB2_LOTJA	90.54	98.1837	2973	973	0	2921	3	1	973	0.0	34305	Lotus japonicus	B0BLB2	CM0545.290.nc	-	-	GO:0006511-ubiquitin-dependent protein catabolic process;	-
Locus_638_Transcript_2/3_Confidence_0.833_Length_2526	ATP synthase subunit beta	tr|F6GTT2|F6GTT2_VITVI	98.88	52.8504	2526	445	0	56	1390	73	517	0.0	29760	Vitis vinifera (Grape)	F6GTT2	VIT_17s0000g02900	-	GO:0005524-ATP binding;GO:0046933-hydrogen ion transporting ATP synthase activity, rotational mechanism;GO:0008553-hydrogen-exporting ATPase activity, phosphorylative mechanism;GO:0046961-proton-transporting ATPase activity, rotational mechanism;	GO:0015991-ATP hydrolysis coupled proton transport;GO:0015986-ATP synthesis coupled proton transport;	-
Locus_638_Transcript_3/3_Confidence_0.667_Length_2143	ATP synthase subunit beta	tr|F6GTT2|F6GTT2_VITVI	98.92	65.0957	2143	465	0	56	1450	73	537	0.0	29760	Vitis vinifera (Grape)	F6GTT2	VIT_17s0000g02900	-	GO:0005524-ATP binding;GO:0046933-hydrogen ion transporting ATP synthase activity, rotational mechanism;GO:0008553-hydrogen-exporting ATPase activity, phosphorylative mechanism;GO:0046961-proton-transporting ATPase activity, rotational mechanism;	GO:0015991-ATP hydrolysis coupled proton transport;GO:0015986-ATP synthesis coupled proton transport;	-
Locus_639_Transcript_1/2_Confidence_1.000_Length_1170	80 kDa MCM3-associated protein	tr|G7LJ75|G7LJ75_MEDTR	67.45	76.4103	1170	298	0	2	895	99	396	1e-112	3880	Medicago truncatula (Barrel medic) (Medicago tribuloides)	G7LJ75	MTR_8g042380	-	-	-	-
Locus_639_Transcript_2/2_Confidence_1.000_Length_1162	80 kDa MCM3-associated protein	tr|G7LJ75|G7LJ75_MEDTR	66.78	73.0637	1162	283	0	39	887	114	396	2e-105	3880	Medicago truncatula (Barrel medic) (Medicago tribuloides)	G7LJ75	MTR_8g042380	-	-	-	-
Locus_640_Transcript_1/7_Confidence_0.235_Length_1386	Predicted protein	tr|B9GIK2|B9GIK2_POPTR	72.78	80.303	1386	371	1	1215	106	13	383	6e-168	3694	Populus trichocarpa (Western balsam poplar) (Populus balsamifera subsp. trichocarpa)	B9GIK2	POPTRDRAFT_815526	-	GO:0016788-hydrolase activity, acting on ester bonds;	GO:0006629-lipid metabolic process;	-
Locus_640_Transcript_3/7_Confidence_0.118_Length_1019	Predicted protein	tr|B9GIK2|B9GIK2_POPTR	68.79	50.9323	1019	173	0	624	106	211	383	2e-75	3694	Populus trichocarpa (Western balsam poplar) (Populus balsamifera subsp. trichocarpa)	B9GIK2	POPTRDRAFT_815526	-	GO:0016788-hydrolase activity, acting on ester bonds;	GO:0006629-lipid metabolic process;	-
Locus_640_Transcript_6/7_Confidence_0.588_Length_2036	Predicted protein	tr|B9GIK2|B9GIK2_POPTR	69.81	54.666	2036	371	1	1215	106	13	383	1e-167	3694	Populus trichocarpa (Western balsam poplar) (Populus balsamifera subsp. trichocarpa)	B9GIK2	POPTRDRAFT_815526	-	GO:0016788-hydrolase activity, acting on ester bonds;	GO:0006629-lipid metabolic process;	-
Locus_641_Transcript_1/2_Confidence_1.000_Length_2510	UDP-glucose 6-dehydrogenase	tr|A5AVX9|A5AVX9_VITVI	92.71	57.3705	2510	480	0	672	2111	1	480	0.0	29760	Vitis vinifera (Grape)	A5AVX9	VITISV_020300	-	GO:0016616-oxidoreductase activity, acting on the CH-OH group of donors, NAD or NADP as acceptor;	-	-
Locus_641_Transcript_2/2_Confidence_1.000_Length_2008	UDP-glucose 6-dehydrogenase	tr|A5AVX9|A5AVX9_VITVI	92.71	71.7131	2008	480	0	170	1609	1	480	0.0	29760	Vitis vinifera (Grape)	A5AVX9	VITISV_020300	-	GO:0016616-oxidoreductase activity, acting on the CH-OH group of donors, NAD or NADP as acceptor;	-	-
Locus_642_Transcript_1/1_Confidence_1.000_Length_2122	ATP binding protein, putative	tr|B9SDZ8|B9SDZ8_RICCO	78.23	79.8775	2122	565	1	2031	340	108	672	0.0	3988	Ricinus communis (Castor bean)	B9SDZ8	RCOM_1481420	-	-	-	-
Locus_643_Transcript_2/3_Confidence_0.600_Length_2459	Sialyltransferase, putative	tr|B9SCR7|B9SCR7_RICCO	63.79	50.8743	2459	417	3	1873	644	11	426	3e-158	3988	Ricinus communis (Castor bean)	B9SCR7	RCOM_1280300	-	GO:0003836-beta-galactoside (CMP) alpha-2,3-sialyltransferase activity;	GO:0006486-protein glycosylation;	GO:0030173-integral to Golgi membrane;
Locus_643_Transcript_3/3_Confidence_0.400_Length_2066	Sialyltransferase, putative	tr|B9SCR7|B9SCR7_RICCO	63.76	61.7135	2066	425	3	1480	227	11	434	7e-162	3988	Ricinus communis (Castor bean)	B9SCR7	RCOM_1280300	-	GO:0003836-beta-galactoside (CMP) alpha-2,3-sialyltransferase activity;	GO:0006486-protein glycosylation;	GO:0030173-integral to Golgi membrane;
Locus_644_Transcript_1/2_Confidence_1.000_Length_1982	Predicted protein	tr|B9H2G4|B9H2G4_POPTR	79.58	72.6539	1982	480	1	1980	541	138	616	0.0	3694	Populus trichocarpa (Western balsam poplar) (Populus balsamifera subsp. trichocarpa)	B9H2G4	POPTRDRAFT_758760	-	GO:0005524-ATP binding;	-	GO:0016021-integral to membrane;
Locus_644_Transcript_2/2_Confidence_1.000_Length_1989	Predicted protein	tr|B9H2G4|B9H2G4_POPTR	78.89	70.7391	1989	469	1	1947	541	149	616	0.0	3694	Populus trichocarpa (Western balsam poplar) (Populus balsamifera subsp. trichocarpa)	B9H2G4	POPTRDRAFT_758760	-	GO:0005524-ATP binding;	-	GO:0016021-integral to membrane;
Locus_645_Transcript_1/1_Confidence_1.000_Length_939	Proteasome subunit beta type	tr|B9RTN1|B9RTN1_RICCO	91.22	65.4952	939	205	1	40	654	1	202	2e-103	3988	Ricinus communis (Castor bean)	B9RTN1	RCOM_0911560	-	GO:0004298-threonine-type endopeptidase activity;	GO:0051603-proteolysis involved in cellular protein catabolic process;	GO:0005737-cytoplasm;GO:0005634-nucleus;
Locus_646_Transcript_1/6_Confidence_0.462_Length_1641	Putative uncharacterized protein (Fragment)	tr|E5GC85|E5GC85_CUCME	80.53	90.128	1641	493	1	1582	107	3	495	0.0	412675	Cucumis melo subsp. melo	E5GC85	-	-	-	-	-
Locus_646_Transcript_2/6_Confidence_0.538_Length_2416	Putative uncharacterized protein (Fragment)	tr|E5GC85|E5GC85_CUCME	81.05	61.5894	2416	496	3	2362	881	1	495	0.0	412675	Cucumis melo subsp. melo	E5GC85	-	-	-	-	-
Locus_646_Transcript_3/6_Confidence_0.615_Length_2415	Putative uncharacterized protein (Fragment)	tr|E5GC85|E5GC85_CUCME	80.53	61.2422	2415	493	1	2356	881	3	495	0.0	412675	Cucumis melo subsp. melo	E5GC85	-	-	-	-	-
Locus_646_Transcript_4/6_Confidence_0.538_Length_2345	Putative uncharacterized protein (Fragment)	tr|E5GC85|E5GC85_CUCME	80.93	63.0704	2345	493	1	2286	811	3	495	0.0	412675	Cucumis melo subsp. melo	E5GC85	-	-	-	-	-
Locus_646_Transcript_5/6_Confidence_0.538_Length_2418	Putative uncharacterized protein (Fragment)	tr|E5GC85|E5GC85_CUCME	80.77	61.2903	2418	494	2	2359	881	3	495	0.0	412675	Cucumis melo subsp. melo	E5GC85	-	-	-	-	-
Locus_646_Transcript_6/6_Confidence_0.538_Length_2415	Putative uncharacterized protein (Fragment)	tr|E5GC85|E5GC85_CUCME	80.93	61.2422	2415	493	1	2356	881	3	495	0.0	412675	Cucumis melo subsp. melo	E5GC85	-	-	-	-	-
Locus_647_Transcript_2/3_Confidence_0.667_Length_2045	Putative uncharacterized protein	tr|D7SGY8|D7SGY8_VITVI	84.04	62.4939	2045	426	0	187	1464	1	426	0.0	29760	Vitis vinifera (Grape)	D7SGY8	VIT_17s0000g01380	-	GO:0048037-cofactor binding;GO:0000166-nucleotide binding;GO:0016616-oxidoreductase activity, acting on the CH-OH group of donors, NAD or NADP as acceptor;	-	-
Locus_647_Transcript_3/3_Confidence_0.667_Length_1875	Putative uncharacterized protein	tr|D7SGY8|D7SGY8_VITVI	84.04	68.16	1875	426	0	187	1464	1	426	0.0	29760	Vitis vinifera (Grape)	D7SGY8	VIT_17s0000g01380	-	GO:0048037-cofactor binding;GO:0000166-nucleotide binding;GO:0016616-oxidoreductase activity, acting on the CH-OH group of donors, NAD or NADP as acceptor;	-	-
Locus_648_Transcript_1/2_Confidence_1.000_Length_2284	Putative uncharacterized protein	tr|D7TX21|D7TX21_VITVI	94.61	48.7303	2284	371	0	323	1435	24	394	0.0	29760	Vitis vinifera (Grape)	D7TX21	VIT_01s0182g00020	-	GO:0005524-ATP binding;	-	-
Locus_648_Transcript_2/2_Confidence_1.000_Length_2047	Putative uncharacterized protein	tr|D7TX21|D7TX21_VITVI	93.69	60.381	2047	412	0	323	1558	24	435	0.0	29760	Vitis vinifera (Grape)	D7TX21	VIT_01s0182g00020	-	GO:0005524-ATP binding;	-	-
Locus_649_Transcript_1/1_Confidence_1.000_Length_1074	Putative uncharacterized protein	tr|F6GTN2|F6GTN2_VITVI	87.18	54.4693	1074	195	0	917	333	33	227	8e-93	29760	Vitis vinifera (Grape)	F6GTN2	VIT_17s0000g03530	-	-	-	-
Locus_650_Transcript_1/5_Confidence_0.600_Length_591	Putative uncharacterized protein	tr|A5BQY3|A5BQY3_VITVI	76.36	83.7563	591	165	3	12	506	126	284	2e-62	29760	Vitis vinifera (Grape)	A5BQY3	VITISV_041271	-	-	-	-
Locus_650_Transcript_2/5_Confidence_0.600_Length_984	Putative uncharacterized protein	tr|A5BQY3|A5BQY3_VITVI	75.84	45.4268	984	149	2	12	458	126	270	1e-88	29760	Vitis vinifera (Grape)	A5BQY3	VITISV_041271	-	-	-	-
Locus_650_Transcript_3/5_Confidence_0.600_Length_947	Putative uncharacterized protein	tr|A5BQY3|A5BQY3_VITVI	86.23	43.717	947	138	2	315	722	205	340	2e-61	29760	Vitis vinifera (Grape)	A5BQY3	VITISV_041271	-	-	-	-
Locus_650_Transcript_5/5_Confidence_0.600_Length_893	Putative uncharacterized protein	tr|A5BQY3|A5BQY3_VITVI	78.73	74.2441	893	221	4	12	668	126	340	7e-92	29760	Vitis vinifera (Grape)	A5BQY3	VITISV_041271	-	-	-	-
Locus_651_Transcript_1/1_Confidence_1.000_Length_2392	WD repeat-containing protein, putative	tr|G7II95|G7II95_MEDTR	89.97	88.796	2392	708	1	240	2357	12	719	0.0	3880	Medicago truncatula (Barrel medic) (Medicago tribuloides)	G7II95	MTR_2g104140	-	-	-	-
Locus_652_Transcript_1/1_Confidence_1.000_Length_1661	PHD finger family protein	tr|F6KVS6|F6KVS6_9ROSI	88.28	46.2372	1661	256	2	247	1014	1	253	5e-111	80754	Corylus heterophylla	F6KVS6	-	-	GO:0008270-zinc ion binding;	-	-
Locus_653_Transcript_2/3_Confidence_0.667_Length_551	Putative uncharacterized protein	tr|B7FKL3|B7FKL3_MEDTR	65.33	40.8348	551	75	0	5	229	155	229	4e-14	3880	Medicago truncatula (Barrel medic) (Medicago tribuloides)	B7FKL3	-	-	-	-	GO:0032040-small-subunit processome;
Locus_653_Transcript_3/3_Confidence_0.667_Length_497	Putative uncharacterized protein	tr|B7FKL3|B7FKL3_MEDTR	65.33	45.2716	497	75	0	5	229	155	229	3e-14	3880	Medicago truncatula (Barrel medic) (Medicago tribuloides)	B7FKL3	-	-	-	-	GO:0032040-small-subunit processome;
Locus_654_Transcript_1/2_Confidence_1.000_Length_1695	Predicted protein	tr|B9I0Y3|B9I0Y3_POPTR	74.00	61.9469	1695	350	1	1693	644	189	535	1e-153	3694	Populus trichocarpa (Western balsam poplar) (Populus balsamifera subsp. trichocarpa)	B9I0Y3	POPTRDRAFT_834182	-	GO:0008762-UDP-N-acetylmuramate dehydrogenase activity;GO:0050660-flavin adenine dinucleotide binding;	-	-
Locus_654_Transcript_2/2_Confidence_1.000_Length_1507	Predicted protein	tr|B9I0Y3|B9I0Y3_POPTR	71.18	57.3324	1507	288	1	1507	644	251	535	1e-120	3694	Populus trichocarpa (Western balsam poplar) (Populus balsamifera subsp. trichocarpa)	B9I0Y3	POPTRDRAFT_834182	-	GO:0008762-UDP-N-acetylmuramate dehydrogenase activity;GO:0050660-flavin adenine dinucleotide binding;	-	-
Locus_655_Transcript_1/1_Confidence_1.000_Length_1744	Putative uncharacterized protein	tr|D7TSR0|D7TSR0_VITVI	78.77	67.2592	1744	391	3	334	1491	1	384	3e-144	29760	Vitis vinifera (Grape)	D7TSR0	VIT_14s0006g01410	-	GO:0004747-ribokinase activity;	GO:0006014-D-ribose metabolic process;	-
Locus_656_Transcript_1/1_Confidence_1.000_Length_1588	Predicted protein	tr|B9I9R8|B9I9R8_POPTR	82.76	60.2645	1588	319	1	1523	567	11	322	4e-148	3694	Populus trichocarpa (Western balsam poplar) (Populus balsamifera subsp. trichocarpa)	B9I9R8	POPTRDRAFT_899693	-	-	-	-
Locus_657_Transcript_1/3_Confidence_0.667_Length_646	Dead box ATP-dependent RNA helicase, putative	tr|B9RFT3|B9RFT3_RICCO	85.26	44.1176	646	95	0	90	374	563	657	2e-41	3988	Ricinus communis (Castor bean)	B9RFT3	RCOM_1437190	-	GO:0005524-ATP binding;GO:0008026-ATP-dependent helicase activity;GO:0003723-RNA binding;GO:0008270-zinc ion binding;	-	GO:0005634-nucleus;
Locus_657_Transcript_2/3_Confidence_0.500_Length_2439	Putative uncharacterized protein	tr|D7UAC9|D7UAC9_VITVI	77.18	81.9188	2439	666	5	206	2188	3	655	0.0	29760	Vitis vinifera (Grape)	D7UAC9	VIT_14s0060g00060	-	GO:0005524-ATP binding;GO:0008026-ATP-dependent helicase activity;GO:0003723-RNA binding;GO:0008270-zinc ion binding;	-	GO:0005634-nucleus;
Locus_657_Transcript_3/3_Confidence_0.667_Length_2460	Putative uncharacterized protein	tr|D7UAC9|D7UAC9_VITVI	77.18	81.2195	2460	666	5	206	2188	3	655	0.0	29760	Vitis vinifera (Grape)	D7UAC9	VIT_14s0060g00060	-	GO:0005524-ATP binding;GO:0008026-ATP-dependent helicase activity;GO:0003723-RNA binding;GO:0008270-zinc ion binding;	-	GO:0005634-nucleus;
Locus_659_Transcript_1/2_Confidence_1.000_Length_2564	Putative uncharacterized protein	tr|B9SJ28|B9SJ28_RICCO	87.90	80.2652	2564	686	2	2114	69	1	686	0.0	3988	Ricinus communis (Castor bean)	B9SJ28	RCOM_0598020	-	GO:0005488-binding;	-	-
Locus_659_Transcript_2/2_Confidence_1.000_Length_2552	Putative uncharacterized protein	tr|B9SJ28|B9SJ28_RICCO	86.65	82.7586	2552	704	4	2102	9	1	704	0.0	3988	Ricinus communis (Castor bean)	B9SJ28	RCOM_0598020	-	GO:0005488-binding;	-	-
Locus_661_Transcript_1/2_Confidence_1.000_Length_1316	Valacyclovir hydrolase, putative	tr|B9RK77|B9RK77_RICCO	70.00	61.5502	1316	270	0	1233	424	44	313	2e-109	3988	Ricinus communis (Castor bean)	B9RK77	RCOM_1047030	-	GO:0016787-hydrolase activity;	-	-
Locus_661_Transcript_2/2_Confidence_1.000_Length_421	Esterase/lipase/thioesterase (Fragment)	tr|B3VW25|B3VW25_POPTN	70.37	57.7197	421	81	1	326	87	12	92	2e-26	113636	Populus tremula (European aspen)	B3VW25	-	-	-	-	-
Locus_662_Transcript_1/1_Confidence_1.000_Length_1668	Fatty acid desaturase, putative	tr|B9RDZ7|B9RDZ7_RICCO	80.56	71.223	1668	396	0	3	1190	52	447	0.0	3988	Ricinus communis (Castor bean)	B9RDZ7	RCOM_1617140	-	GO:0020037-heme binding;GO:0016717-oxidoreductase activity, acting on paired donors, with oxidation of a pair of donors resulting in the reduction of molecular oxygen to two molecules of water;	-	-
Locus_663_Transcript_1/3_Confidence_0.400_Length_2415	SET domain protein (Fragment)	tr|B9GNG0|B9GNG0_POPTR	76.66	69.1925	2415	557	4	1727	66	1	525	0.0	3694	Populus trichocarpa (Western balsam poplar) (Populus balsamifera subsp. trichocarpa)	B9GNG0	SDG939 POPTRDRAFT_409038	-	GO:0042393-histone binding;GO:0018024-histone-lysine N-methyltransferase activity;GO:0008270-zinc ion binding;	-	GO:0005694-chromosome;GO:0005634-nucleus;
Locus_663_Transcript_2/3_Confidence_0.600_Length_2552	SET domain protein (Fragment)	tr|B9GNG0|B9GNG0_POPTR	76.66	65.4781	2552	557	4	1864	203	1	525	0.0	3694	Populus trichocarpa (Western balsam poplar) (Populus balsamifera subsp. trichocarpa)	B9GNG0	SDG939 POPTRDRAFT_409038	-	GO:0042393-histone binding;GO:0018024-histone-lysine N-methyltransferase activity;GO:0008270-zinc ion binding;	-	GO:0005694-chromosome;GO:0005634-nucleus;
Locus_663_Transcript_3/3_Confidence_0.600_Length_2425	SET domain protein (Fragment)	tr|B9GNG0|B9GNG0_POPTR	76.66	68.9072	2425	557	4	1737	76	1	525	0.0	3694	Populus trichocarpa (Western balsam poplar) (Populus balsamifera subsp. trichocarpa)	B9GNG0	SDG939 POPTRDRAFT_409038	-	GO:0042393-histone binding;GO:0018024-histone-lysine N-methyltransferase activity;GO:0008270-zinc ion binding;	-	GO:0005694-chromosome;GO:0005634-nucleus;
Locus_664_Transcript_1/2_Confidence_1.000_Length_3832	Non-lysosomal glucosylceramidase	tr|B9RWK0|B9RWK0_RICCO	76.65	54.6451	3832	698	4	1410	3497	285	968	0.0	3988	Ricinus communis (Castor bean)	B9RWK0	RCOM_1020360	-	GO:0004348-glucosylceramidase activity;	GO:0006680-glucosylceramide catabolic process;	GO:0016021-integral to membrane;
Locus_664_Transcript_2/2_Confidence_1.000_Length_3800	Non-lysosomal glucosylceramidase	tr|B9RWK0|B9RWK0_RICCO	81.06	77.5263	3800	982	4	526	3465	1	968	0.0	3988	Ricinus communis (Castor bean)	B9RWK0	RCOM_1020360	-	GO:0004348-glucosylceramidase activity;	GO:0006680-glucosylceramide catabolic process;	GO:0016021-integral to membrane;
Locus_665_Transcript_1/2_Confidence_1.000_Length_430	AP2 domain class transcription factor	tr|D5L0Z9|D5L0Z9_MALDO	57.89	92.7907	430	133	2	84	428	1	133	2e-36	3750	Malus domestica (Apple) (Pyrus malus)	D5L0Z9	AP2D15	-	GO:0003677-DNA binding;	-	GO:0005634-nucleus;
Locus_666_Transcript_1/1_Confidence_1.000_Length_3529	Putative uncharacterized protein	tr|F6I4S8|F6I4S8_VITVI	66.96	86.4551	3529	1017	7	180	3206	9	1020	0.0	29760	Vitis vinifera (Grape)	F6I4S8	VIT_14s0060g01160	-	-	-	-
Locus_668_Transcript_3/3_Confidence_0.867_Length_561	Peroxiredoxin	tr|B9MT31|B9MT31_POPTR	73.20	51.8717	561	97	1	270	560	36	124	2e-28	3694	Populus trichocarpa (Western balsam poplar) (Populus balsamifera subsp. trichocarpa)	B9MT31	PtrcPrx_Q.1 POPTRDRAFT_589333	-	GO:0016209-antioxidant activity;	-	-
Locus_669_Transcript_5/5_Confidence_0.455_Length_816	Predicted protein	tr|B9GES5|B9GES5_POPTR	69.23	43.0147	816	117	0	815	465	101	217	3e-39	3694	Populus trichocarpa (Western balsam poplar) (Populus balsamifera subsp. trichocarpa)	B9GES5	POPTRDRAFT_706239	-	-	-	-
Locus_670_Transcript_1/4_Confidence_0.667_Length_688	(S)-2-hydroxy-acid oxidase, putative	tr|B9ST75|B9ST75_RICCO	79.77	75.436	688	173	0	170	688	1	173	4e-70	3988	Ricinus communis (Castor bean)	B9ST75	RCOM_0684810	-	GO:0010181-FMN binding;GO:0052853-long-chain-(S)-2-hydroxy-long-chain-acid oxidase activity;GO:0052854-medium-chain-(S)-2-hydroxy-acid oxidase activity;GO:0052852-very-long-chain-(S)-2-hydroxy-acid oxidase activity;	-	-
Locus_670_Transcript_2/4_Confidence_0.556_Length_734	Putative uncharacterized protein	tr|A5AKN6|A5AKN6_VITVI	74.11	45.7766	734	112	0	145	480	1	112	5e-64	29760	Vitis vinifera (Grape)	A5AKN6	VITISV_031318	-	GO:0010181-FMN binding;GO:0016491-oxidoreductase activity;	-	-
Locus_670_Transcript_3/4_Confidence_0.667_Length_779	(S)-2-hydroxy-acid oxidase, putative	tr|B9ST75|B9ST75_RICCO	79.77	66.6239	779	173	0	261	779	1	173	5e-70	3988	Ricinus communis (Castor bean)	B9ST75	RCOM_0684810	-	GO:0010181-FMN binding;GO:0052853-long-chain-(S)-2-hydroxy-long-chain-acid oxidase activity;GO:0052854-medium-chain-(S)-2-hydroxy-acid oxidase activity;GO:0052852-very-long-chain-(S)-2-hydroxy-acid oxidase activity;	-	-
Locus_670_Transcript_4/4_Confidence_0.556_Length_663	(S)-2-hydroxy-acid oxidase, putative	tr|B9ST75|B9ST75_RICCO	79.77	78.2805	663	173	0	145	663	1	173	3e-70	3988	Ricinus communis (Castor bean)	B9ST75	RCOM_0684810	-	GO:0010181-FMN binding;GO:0052853-long-chain-(S)-2-hydroxy-long-chain-acid oxidase activity;GO:0052854-medium-chain-(S)-2-hydroxy-acid oxidase activity;GO:0052852-very-long-chain-(S)-2-hydroxy-acid oxidase activity;	-	-
Locus_671_Transcript_1/1_Confidence_1.000_Length_1054	Epoxide hydrolase 2	tr|D8L7V8|D8L7V8_PRUPE	68.70	70.019	1054	246	0	1054	317	71	316	1e-93	3760	Prunus persica (Peach) (Amygdalus persica)	D8L7V8	eh2	-	GO:0016787-hydrolase activity;	-	-
Locus_672_Transcript_1/2_Confidence_1.000_Length_1278	Putative uncharacterized protein	tr|D7TNJ6|D7TNJ6_VITVI	85.48	71.1268	1278	303	0	953	45	12	314	5e-140	29760	Vitis vinifera (Grape)	D7TNJ6	VIT_01s0026g01000	-	GO:0005524-ATP binding;GO:0008026-ATP-dependent helicase activity;GO:0003676-nucleic acid binding;	-	-
Locus_672_Transcript_2/2_Confidence_1.000_Length_1271	Putative uncharacterized protein	tr|D7TNJ6|D7TNJ6_VITVI	85.40	74.3509	1271	315	0	946	2	12	326	4e-145	29760	Vitis vinifera (Grape)	D7TNJ6	VIT_01s0026g01000	-	GO:0005524-ATP binding;GO:0008026-ATP-dependent helicase activity;GO:0003676-nucleic acid binding;	-	-
Locus_673_Transcript_1/5_Confidence_0.375_Length_1500	Alpha tubulin	tr|B7TIW7|B7TIW7_BETPN	99.50	40	1500	200	0	1407	808	233	432	5e-113	3505	Betula pendula (European white birch) (Betula verrucosa)	B7TIW7	-	-	GO:0005525-GTP binding;GO:0003924-GTPase activity;GO:0005198-structural molecule activity;	GO:0007018-microtubule-based movement;GO:0051258-protein polymerization;	GO:0005737-cytoplasm;GO:0005874-microtubule;
Locus_673_Transcript_2/5_Confidence_0.500_Length_1517	Alpha tubulin	tr|B7TIW7|B7TIW7_BETPN	99.07	85.4318	1517	432	0	1397	102	1	432	0.0	3505	Betula pendula (European white birch) (Betula verrucosa)	B7TIW7	-	-	GO:0005525-GTP binding;GO:0003924-GTPase activity;GO:0005198-structural molecule activity;	GO:0007018-microtubule-based movement;GO:0051258-protein polymerization;	GO:0005737-cytoplasm;GO:0005874-microtubule;
Locus_673_Transcript_3/5_Confidence_0.375_Length_1517	Alpha tubulin	tr|B7TIW7|B7TIW7_BETPN	99.07	85.4318	1517	432	0	1397	102	1	432	0.0	3505	Betula pendula (European white birch) (Betula verrucosa)	B7TIW7	-	-	GO:0005525-GTP binding;GO:0003924-GTPase activity;GO:0005198-structural molecule activity;	GO:0007018-microtubule-based movement;GO:0051258-protein polymerization;	GO:0005737-cytoplasm;GO:0005874-microtubule;
Locus_673_Transcript_4/5_Confidence_0.500_Length_1990	Alpha tubulin	tr|B7TIW7|B7TIW7_BETPN	99.07	65.1256	1990	432	0	1870	575	1	432	0.0	3505	Betula pendula (European white birch) (Betula verrucosa)	B7TIW7	-	-	GO:0005525-GTP binding;GO:0003924-GTPase activity;GO:0005198-structural molecule activity;	GO:0007018-microtubule-based movement;GO:0051258-protein polymerization;	GO:0005737-cytoplasm;GO:0005874-microtubule;
Locus_673_Transcript_5/5_Confidence_0.375_Length_2223	Alpha tubulin	tr|B7TIW7|B7TIW7_BETPN	99.07	58.2996	2223	432	0	2103	808	1	432	0.0	3505	Betula pendula (European white birch) (Betula verrucosa)	B7TIW7	-	-	GO:0005525-GTP binding;GO:0003924-GTPase activity;GO:0005198-structural molecule activity;	GO:0007018-microtubule-based movement;GO:0051258-protein polymerization;	GO:0005737-cytoplasm;GO:0005874-microtubule;
Locus_674_Transcript_1/5_Confidence_0.273_Length_543	ATP binding protein, putative	tr|B9S8V6|B9S8V6_RICCO	82.39	78.453	543	142	0	116	541	381	522	3e-68	3988	Ricinus communis (Castor bean)	B9S8V6	RCOM_0836310	-	-	-	-
Locus_674_Transcript_2/5_Confidence_0.364_Length_873	ATP binding protein, putative	tr|B9S8V6|B9S8V6_RICCO	77.55	84.1924	873	245	0	137	871	278	522	5e-114	3988	Ricinus communis (Castor bean)	B9S8V6	RCOM_0836310	-	-	-	-
Locus_674_Transcript_3/5_Confidence_0.545_Length_1829	Predicted protein	tr|B9HJT1|B9HJT1_POPTR	81.78	86.4407	1829	527	0	247	1827	1	527	0.0	3694	Populus trichocarpa (Western balsam poplar) (Populus balsamifera subsp. trichocarpa)	B9HJT1	POPTRDRAFT_820739	-	-	-	-
Locus_674_Transcript_4/5_Confidence_0.636_Length_2474	Predicted protein	tr|B9HJT1|B9HJT1_POPTR	81.55	62.4495	2474	515	0	357	1901	1	515	0.0	3694	Populus trichocarpa (Western balsam poplar) (Populus balsamifera subsp. trichocarpa)	B9HJT1	POPTRDRAFT_820739	-	-	-	-
Locus_674_Transcript_5/5_Confidence_0.545_Length_1939	Predicted protein	tr|B9HJT1|B9HJT1_POPTR	81.78	81.5369	1939	527	0	357	1937	1	527	0.0	3694	Populus trichocarpa (Western balsam poplar) (Populus balsamifera subsp. trichocarpa)	B9HJT1	POPTRDRAFT_820739	-	-	-	-
Locus_675_Transcript_1/3_Confidence_0.667_Length_1459	Predicted protein	tr|B9I2D7|B9I2D7_POPTR	80.19	42.5634	1459	207	0	916	296	131	337	7e-161	3694	Populus trichocarpa (Western balsam poplar) (Populus balsamifera subsp. trichocarpa)	B9I2D7	POPTRDRAFT_823258	-	GO:0016853-isomerase activity;	GO:0019318-hexose metabolic process;	-
Locus_675_Transcript_2/3_Confidence_0.333_Length_414	Predicted protein	tr|B9I2D7|B9I2D7_POPTR	72.13	44.2029	414	61	1	347	165	1	59	4e-18	3694	Populus trichocarpa (Western balsam poplar) (Populus balsamifera subsp. trichocarpa)	B9I2D7	POPTRDRAFT_823258	-	GO:0016853-isomerase activity;	GO:0019318-hexose metabolic process;	-
Locus_675_Transcript_3/3_Confidence_0.667_Length_1379	Predicted protein	tr|B9I2D7|B9I2D7_POPTR	79.35	73.7491	1379	339	1	1312	296	1	337	8e-166	3694	Populus trichocarpa (Western balsam poplar) (Populus balsamifera subsp. trichocarpa)	B9I2D7	POPTRDRAFT_823258	-	GO:0016853-isomerase activity;	GO:0019318-hexose metabolic process;	-
Locus_676_Transcript_1/4_Confidence_0.700_Length_2552	Alpha-amylase	tr|Q7X9T1|Q7X9T1_PHAAN	77.43	41.1442	2552	350	0	1278	2327	72	421	0.0	3914	Phaseolus angularis (Azuki bean) (Vigna angularis)	Q7X9T1	-	-	GO:0004556-alpha-amylase activity;GO:0005509-calcium ion binding;	GO:0005975-carbohydrate metabolic process;	-
Locus_676_Transcript_2/4_Confidence_0.700_Length_2372	Alpha-amylase	tr|Q7X9T1|Q7X9T1_PHAAN	78.68	49.8314	2372	394	0	966	2147	28	421	0.0	3914	Phaseolus angularis (Azuki bean) (Vigna angularis)	Q7X9T1	-	-	GO:0004556-alpha-amylase activity;GO:0005509-calcium ion binding;	GO:0005975-carbohydrate metabolic process;	-
Locus_676_Transcript_4/4_Confidence_0.700_Length_2469	Alpha-amylase	tr|Q7X9T1|Q7X9T1_PHAAN	78.68	47.8736	2469	394	0	1063	2244	28	421	0.0	3914	Phaseolus angularis (Azuki bean) (Vigna angularis)	Q7X9T1	-	-	GO:0004556-alpha-amylase activity;GO:0005509-calcium ion binding;	GO:0005975-carbohydrate metabolic process;	-
Locus_677_Transcript_1/1_Confidence_1.000_Length_551	1-phosphatidylinositol phosphodiesterase	tr|E5GC05|E5GC05_CUCME	89.83	64.2468	551	118	0	3	356	201	318	4e-57	412675	Cucumis melo subsp. melo	E5GC05	-	-	-	GO:0006629-lipid metabolic process;	-
Locus_679_Transcript_1/1_Confidence_1.000_Length_1816	Putative uncharacterized protein	tr|F6HSV1|F6HSV1_VITVI	80.57	87.5551	1816	530	2	1	1587	241	767	0.0	29760	Vitis vinifera (Grape)	F6HSV1	VIT_07s0129g00490	-	GO:0042802-identical protein binding;GO:0004252-serine-type endopeptidase activity;	GO:0043086-negative regulation of catalytic activity;GO:0006508-proteolysis;	-
Locus_680_Transcript_1/2_Confidence_1.000_Length_1737	Putative uncharacterized protein	tr|D7TWM5|D7TWM5_VITVI	94.32	66.8394	1737	387	0	1737	577	26	412	0.0	29760	Vitis vinifera (Grape)	D7TWM5	VIT_14s0066g01050	-	GO:0005524-ATP binding;	-	-
Locus_680_Transcript_2/2_Confidence_1.000_Length_1478	Putative uncharacterized protein	tr|D7TWM5|D7TWM5_VITVI	94.32	78.5521	1478	387	0	1478	318	26	412	0.0	29760	Vitis vinifera (Grape)	D7TWM5	VIT_14s0066g01050	-	GO:0005524-ATP binding;	-	-
Locus_681_Transcript_2/2_Confidence_1.000_Length_3415	Sumo ligase, putative	tr|B9SK46|B9SK46_RICCO	72.04	77.9209	3415	887	11	3165	538	1	876	0.0	3988	Ricinus communis (Castor bean)	B9SK46	RCOM_1400310	-	GO:0016874-ligase activity;GO:0003676-nucleic acid binding;GO:0008270-zinc ion binding;	-	-
Locus_682_Transcript_1/3_Confidence_0.714_Length_2160	Lipoxygenase	tr|Q42705|Q42705_CUCSA	81.34	66.25	2160	477	0	124	1554	401	877	0.0	3659	Cucumis sativus (Cucumber)	Q42705	-	Lipid metabolism; oxylipin biosynthesis.	GO:0005506-iron ion binding;GO:0016165-lipoxygenase activity;	GO:0031408-oxylipin biosynthetic process;	-
Locus_682_Transcript_3/3_Confidence_0.714_Length_3415	Lipoxygenase	tr|B7FDE5|B7FDE5_MOMCH	72.48	78.5359	3415	894	4	131	2809	1	880	0.0	3673	Momordica charantia (Bitter gourd) (Balsam pear)	B7FDE5	moLOX	Lipid metabolism; oxylipin biosynthesis.	GO:0005506-iron ion binding;GO:0016165-lipoxygenase activity;	GO:0031408-oxylipin biosynthetic process;	-
Locus_683_Transcript_3/3_Confidence_0.667_Length_1433	Predicted protein	tr|B9H152|B9H152_POPTR	90.48	70.3419	1433	336	1	1402	398	1	336	2e-149	3694	Populus trichocarpa (Western balsam poplar) (Populus balsamifera subsp. trichocarpa)	B9H152	POPTRDRAFT_831296	-	-	-	GO:0005634-nucleus;
Locus_684_Transcript_1/3_Confidence_0.714_Length_1839	Predicted protein	tr|A9SR67|A9SR67_PHYPA	54.21	61.9902	1839	380	3	1	1113	124	503	2e-161	145481	Physcomitrella patens subsp. patens (Moss)	A9SR67	PHYPADRAFT_187523	-	GO:0046872-metal ion binding;GO:0004222-metalloendopeptidase activity;	GO:0006508-proteolysis;	-
Locus_684_Transcript_2/3_Confidence_0.286_Length_583	Putative uncharacterized protein	tr|D7T260|D7T260_VITVI	77.22	40.6518	583	79	0	144	380	186	264	3e-31	29760	Vitis vinifera (Grape)	D7T260	VIT_16s0022g01280	-	GO:0046872-metal ion binding;GO:0004222-metalloendopeptidase activity;	GO:0006508-proteolysis;	-
Locus_684_Transcript_3/3_Confidence_0.714_Length_1853	Mitochondrial intermediate peptidase, putative	tr|B9R9Q2|B9R9Q2_RICCO	73.33	89.8543	1853	555	2	1	1650	149	703	0.0	3988	Ricinus communis (Castor bean)	B9R9Q2	RCOM_1499960	-	GO:0046872-metal ion binding;GO:0004222-metalloendopeptidase activity;	GO:0006508-proteolysis;	-
Locus_685_Transcript_1/1_Confidence_1.000_Length_1327	GTP-binding protein	tr|E5GBG0|E5GBG0_CUCME	98.52	45.893	1327	203	0	1158	550	13	215	8e-109	412675	Cucumis melo subsp. melo	E5GBG0	-	-	GO:0005525-GTP binding;	GO:0007264-small GTPase mediated signal transduction;	-
Locus_687_Transcript_1/2_Confidence_1.000_Length_958	Histone H2A	tr|B9I7E7|B9I7E7_POPTR	83.85	50.4175	958	161	1	35	514	8	168	2e-44	3694	Populus trichocarpa (Western balsam poplar) (Populus balsamifera subsp. trichocarpa)	B9I7E7	HTA903 POPTRDRAFT_571462	-	GO:0003677-DNA binding;	GO:0006334-nucleosome assembly;	-
Locus_689_Transcript_2/7_Confidence_0.611_Length_1400	Calcium-dependent protein kinase, putative	tr|B9S6N9|B9S6N9_RICCO	87.01	54.4286	1400	254	1	1220	459	323	575	3e-119	3988	Ricinus communis (Castor bean)	B9S6N9	RCOM_0870530	-	GO:0005524-ATP binding;GO:0005509-calcium ion binding;	-	-
Locus_689_Transcript_3/7_Confidence_0.667_Length_1540	Calcium-dependent protein kinase, putative	tr|B9S6N9|B9S6N9_RICCO	83.06	70.1299	1540	360	2	1538	459	243	575	4e-164	3988	Ricinus communis (Castor bean)	B9S6N9	RCOM_0870530	-	GO:0005524-ATP binding;GO:0005509-calcium ion binding;	-	-
Locus_689_Transcript_4/7_Confidence_0.556_Length_1261	Calcium-dependent protein kinase, putative	tr|B9S6N9|B9S6N9_RICCO	86.12	49.7224	1261	209	1	1085	459	368	575	2e-95	3988	Ricinus communis (Castor bean)	B9S6N9	RCOM_0870530	-	GO:0005524-ATP binding;GO:0005509-calcium ion binding;	-	-
Locus_689_Transcript_5/7_Confidence_0.667_Length_1617	Calcium-dependent protein kinase, putative	tr|B9S6N9|B9S6N9_RICCO	92.79	41.1874	1617	222	0	1615	950	243	464	2e-115	3988	Ricinus communis (Castor bean)	B9S6N9	RCOM_0870530	-	GO:0005524-ATP binding;GO:0005509-calcium ion binding;	-	-
Locus_689_Transcript_6/7_Confidence_0.667_Length_1972	Calcium-dependent protein kinase	tr|G7JW78|G7JW78_MEDTR	91.49	42.9006	1972	282	0	1970	1125	230	511	1e-146	3880	Medicago truncatula (Barrel medic) (Medicago tribuloides)	G7JW78	MTR_5g022030	-	GO:0005524-ATP binding;GO:0005509-calcium ion binding;	-	-
Locus_689_Transcript_7/7_Confidence_0.667_Length_1462	Calcium-dependent protein kinase, putative	tr|B9S6N9|B9S6N9_RICCO	89.52	68.5363	1462	334	1	1460	459	243	575	2e-168	3988	Ricinus communis (Castor bean)	B9S6N9	RCOM_0870530	-	GO:0005524-ATP binding;GO:0005509-calcium ion binding;	-	-
Locus_690_Transcript_1/4_Confidence_0.667_Length_4038	Predicted protein	tr|B9H9T9|B9H9T9_POPTR	83.62	47.1768	4038	635	0	505	2409	1	635	0.0	3694	Populus trichocarpa (Western balsam poplar) (Populus balsamifera subsp. trichocarpa)	B9H9T9	POPTRDRAFT_819056	-	GO:0003779-actin binding;	GO:0007010-cytoskeleton organization;	-
Locus_690_Transcript_2/4_Confidence_0.444_Length_2934	Predicted protein	tr|B9II82|B9II82_POPTR	83.11	76.8916	2934	752	1	505	2739	1	752	0.0	3694	Populus trichocarpa (Western balsam poplar) (Populus balsamifera subsp. trichocarpa)	B9II82	POPTRDRAFT_576360	-	-	-	-
Locus_690_Transcript_3/4_Confidence_0.667_Length_4433	Predicted protein	tr|B9II82|B9II82_POPTR	83.14	53.395	4433	789	3	505	2847	1	788	0.0	3694	Populus trichocarpa (Western balsam poplar) (Populus balsamifera subsp. trichocarpa)	B9II82	POPTRDRAFT_576360	-	-	-	-
Locus_690_Transcript_4/4_Confidence_0.667_Length_3919	Predicted protein	tr|B9II82|B9II82_POPTR	77.70	75.8612	3919	991	8	505	3432	1	975	0.0	3694	Populus trichocarpa (Western balsam poplar) (Populus balsamifera subsp. trichocarpa)	B9II82	POPTRDRAFT_576360	-	-	-	-
Locus_691_Transcript_1/1_Confidence_1.000_Length_1771	Putative kinase	tr|E5GCR8|E5GCR8_CUCME	82.79	82.6652	1771	488	4	329	1771	16	503	0.0	412675	Cucumis melo subsp. melo	E5GCR8	-	-	GO:0005524-ATP binding;GO:0005529-carbohydrate binding;	-	-
Locus_693_Transcript_1/4_Confidence_0.500_Length_655	Ras-related protein ARA-3, putative, expressed	tr|Q10BF4|Q10BF4_ORYSJ	97.30	67.7863	655	148	0	117	560	15	162	3e-64	39947	Oryza sativa subsp. japonica (Rice)	Q10BF4	LOC_Os03g60530	-	GO:0005525-GTP binding;	GO:0007264-small GTPase mediated signal transduction;	-
Locus_693_Transcript_2/4_Confidence_0.375_Length_1014	Putative uncharacterized protein	tr|B9T7S3|B9T7S3_RICCO	83.01	45.2663	1014	153	1	55	507	64	216	7e-62	3988	Ricinus communis (Castor bean)	B9T7S3	RCOM_0249780	-	GO:0005525-GTP binding;GO:0016787-hydrolase activity;	GO:0007264-small GTPase mediated signal transduction;	-
Locus_693_Transcript_3/4_Confidence_0.625_Length_1298	Putative uncharacterized protein	tr|B9T7S3|B9T7S3_RICCO	95.05	46.6872	1298	202	0	186	791	15	216	5e-88	3988	Ricinus communis (Castor bean)	B9T7S3	RCOM_0249780	-	GO:0005525-GTP binding;GO:0016787-hydrolase activity;	GO:0007264-small GTPase mediated signal transduction;	-
Locus_693_Transcript_4/4_Confidence_0.500_Length_1229	Putative uncharacterized protein	tr|B9T7S3|B9T7S3_RICCO	95.05	49.3084	1229	202	0	117	722	15	216	4e-88	3988	Ricinus communis (Castor bean)	B9T7S3	RCOM_0249780	-	GO:0005525-GTP binding;GO:0016787-hydrolase activity;	GO:0007264-small GTPase mediated signal transduction;	-
Locus_694_Transcript_1/1_Confidence_1.000_Length_3366	Chromodomain-helicase-DNA-binding protein	tr|G7ZZK5|G7ZZK5_MEDTR	60.44	80.6595	3366	905	11	569	3088	1	894	0.0	3880	Medicago truncatula (Barrel medic) (Medicago tribuloides)	G7ZZK5	MTR_087s0049	-	GO:0003677-DNA binding;GO:0008080-N-acetyltransferase activity;GO:0004386-helicase activity;GO:0008270-zinc ion binding;	-	-
Locus_695_Transcript_1/3_Confidence_0.667_Length_1637	ATP-citrate synthase, putative	tr|B9RZR0|B9RZR0_RICCO	94.68	79.1692	1637	432	0	1475	180	1	432	0.0	3988	Ricinus communis (Castor bean)	B9RZR0	RCOM_1000580	-	GO:0000166-nucleotide binding;GO:0004775-succinate-CoA ligase (ADP-forming) activity;	-	-
Locus_695_Transcript_2/3_Confidence_0.333_Length_1581	ATP-citrate synthase, putative	tr|B9RZR0|B9RZR0_RICCO	94.07	76.8501	1581	405	0	1419	205	1	405	0.0	3988	Ricinus communis (Castor bean)	B9RZR0	RCOM_1000580	-	GO:0000166-nucleotide binding;GO:0004775-succinate-CoA ligase (ADP-forming) activity;	-	-
Locus_695_Transcript_3/3_Confidence_0.667_Length_1537	ATP-citrate synthase, putative	tr|B9RZR0|B9RZR0_RICCO	94.98	89.3949	1537	458	0	1375	2	1	458	0.0	3988	Ricinus communis (Castor bean)	B9RZR0	RCOM_1000580	-	GO:0000166-nucleotide binding;GO:0004775-succinate-CoA ligase (ADP-forming) activity;	-	-
Locus_696_Transcript_2/3_Confidence_0.500_Length_1239	Malate dehydrogenase	tr|B9NBW3|B9NBW3_POPTR	94.08	73.6077	1239	304	1	1	912	1	303	7e-157	3694	Populus trichocarpa (Western balsam poplar) (Populus balsamifera subsp. trichocarpa)	B9NBW3	POPTRDRAFT_747123	-	GO:0030060-L-malate dehydrogenase activity;GO:0000166-nucleotide binding;	GO:0006108-malate metabolic process;GO:0006099-tricarboxylic acid cycle;	-
Locus_696_Transcript_3/3_Confidence_0.500_Length_1202	Malate dehydrogenase	tr|B9NBW3|B9NBW3_POPTR	93.99	83.1115	1202	333	1	1	999	1	332	2e-172	3694	Populus trichocarpa (Western balsam poplar) (Populus balsamifera subsp. trichocarpa)	B9NBW3	POPTRDRAFT_747123	-	GO:0030060-L-malate dehydrogenase activity;GO:0000166-nucleotide binding;	GO:0006108-malate metabolic process;GO:0006099-tricarboxylic acid cycle;	-
Locus_699_Transcript_1/2_Confidence_1.000_Length_1726	Putative uncharacterized protein	tr|B9S0P2|B9S0P2_RICCO	56.57	68.8297	1726	396	9	1721	540	200	577	9e-90	3988	Ricinus communis (Castor bean)	B9S0P2	RCOM_1693000	-	-	-	-
Locus_699_Transcript_2/2_Confidence_1.000_Length_1627	Putative uncharacterized protein	tr|B9S0P2|B9S0P2_RICCO	56.57	73.0178	1627	396	9	1622	441	200	577	9e-90	3988	Ricinus communis (Castor bean)	B9S0P2	RCOM_1693000	-	-	-	-
Locus_700_Transcript_1/1_Confidence_1.000_Length_1439	Putative uncharacterized protein	tr|D7SGZ8|D7SGZ8_VITVI	79.56	66.296	1439	318	0	1216	263	1	318	4e-150	29760	Vitis vinifera (Grape)	D7SGZ8	VIT_17s0000g01270	-	GO:0003824-catalytic activity;GO:0000166-nucleotide binding;	-	-
Locus_701_Transcript_1/2_Confidence_1.000_Length_1758	Cystathionine beta-lyase	tr|E5GBZ1|E5GBZ1_CUCME	84.11	80.5461	1758	472	2	142	1473	16	486	0.0	412675	Cucumis melo subsp. melo	E5GBZ1	-	-	GO:0030170-pyridoxal phosphate binding;	GO:0071266-'de novo' L-methionine biosynthetic process;	-
Locus_701_Transcript_2/2_Confidence_1.000_Length_936	Cystathionine beta-lyase (Fragment)	tr|D2DJQ7|D2DJQ7_SOYBN	93.37	53.2051	936	166	0	154	651	46	211	2e-83	3847	Glycine max (Soybean) (Glycine hispida)	D2DJQ7	-	-	GO:0030170-pyridoxal phosphate binding;	GO:0071266-'de novo' L-methionine biosynthetic process;	-
Locus_702_Transcript_1/3_Confidence_0.600_Length_1001	Putative uncharacterized protein	tr|A9PBC1|A9PBC1_POPTR	82.98	42.2577	1001	141	0	860	438	146	286	4e-61	3694	Populus trichocarpa (Western balsam poplar) (Populus balsamifera subsp. trichocarpa)	A9PBC1	-	-	-	-	-
Locus_702_Transcript_2/3_Confidence_0.600_Length_1724	Putative uncharacterized protein	tr|D7TC54|D7TC54_VITVI	69.12	49.594	1724	285	3	1292	450	1	283	7e-90	29760	Vitis vinifera (Grape)	D7TC54	VIT_11s0016g05730	-	-	-	-
Locus_702_Transcript_3/3_Confidence_0.600_Length_1712	Putative uncharacterized protein	tr|D7TC54|D7TC54_VITVI	69.12	49.9416	1712	285	3	1280	438	1	283	7e-90	29760	Vitis vinifera (Grape)	D7TC54	VIT_11s0016g05730	-	-	-	-
Locus_704_Transcript_1/3_Confidence_0.500_Length_774	Polyubiquitin	tr|P93135|P93135_FRAAN	99.61	99.6124	774	257	0	3	773	111	367	7e-140	3747	Fragaria ananassa (Strawberry)	P93135	FUBI1	-	-	-	-
Locus_704_Transcript_2/3_Confidence_0.625_Length_1636	Hexameric polyubiquitin	tr|D7M2I4|D7M2I4_ARALL	100.00	55.9291	1636	305	0	448	1362	153	457	1e-167	81972	Arabidopsis lyrata subsp. lyrata (Lyre-leaved rock-cress)	D7M2I4	ARALYDRAFT_490179	-	-	-	-
Locus_704_Transcript_3/3_Confidence_0.625_Length_1093	Multidrug resistance protein ABC transporter family	tr|G7JDW8|G7JDW8_MEDTR	94.78	63.129	1093	230	1	406	1092	205	434	3e-115	3880	Medicago truncatula (Barrel medic) (Medicago tribuloides)	G7JDW8	MTR_4g081000	-	-	-	-
Locus_705_Transcript_1/3_Confidence_0.667_Length_2142	Putative uncharacterized protein	tr|F6H1V5|F6H1V5_VITVI	73.33	67.2269	2142	480	2	1581	142	1	477	0.0	29760	Vitis vinifera (Grape)	F6H1V5	VIT_19s0014g00850	-	-	-	-
Locus_705_Transcript_3/3_Confidence_0.667_Length_1975	Putative uncharacterized protein	tr|F6H1V5|F6H1V5_VITVI	73.33	72.9114	1975	480	2	1581	142	1	477	0.0	29760	Vitis vinifera (Grape)	F6H1V5	VIT_19s0014g00850	-	-	-	-
Locus_706_Transcript_1/10_Confidence_0.250_Length_1156	Putative uncharacterized protein	tr|A5C608|A5C608_VITVI	76.07	60.7266	1156	234	1	3	704	118	315	6e-102	29760	Vitis vinifera (Grape)	A5C608	VIT_04s0008g04480 VITISV_029477	-	GO:0008270-zinc ion binding;	-	-
Locus_706_Transcript_2/10_Confidence_0.250_Length_1128	Putative uncharacterized protein	tr|A5C608|A5C608_VITVI	90.17	46.0106	1128	173	0	158	676	143	315	5e-93	29760	Vitis vinifera (Grape)	A5C608	VIT_04s0008g04480 VITISV_029477	-	GO:0008270-zinc ion binding;	-	-
Locus_706_Transcript_6/10_Confidence_0.333_Length_1662	Putative uncharacterized protein	tr|A5C608|A5C608_VITVI	87.98	46.5704	1662	258	0	437	1210	58	315	8e-141	29760	Vitis vinifera (Grape)	A5C608	VIT_04s0008g04480 VITISV_029477	-	GO:0008270-zinc ion binding;	-	-
Locus_707_Transcript_1/1_Confidence_1.000_Length_647	Putative uncharacterized protein	tr|D7TJ80|D7TJ80_VITVI	69.16	49.6136	647	107	1	112	429	1	107	4e-37	29760	Vitis vinifera (Grape)	D7TJ80	VIT_08s0007g03190	-	-	-	-
Locus_708_Transcript_1/2_Confidence_1.000_Length_7120	Homomeric Acetyl-CoA Carboxylase (Hom-ACCase)	tr|B9RJG2|B9RJG2_RICCO	85.78	93.6657	7120	2223	4	1	6648	37	2258	0.0	3988	Ricinus communis (Castor bean)	B9RJG2	RCOM_1033990	-	GO:0005524-ATP binding;GO:0003989-acetyl-CoA carboxylase activity;GO:0004075-biotin carboxylase activity;GO:0046872-metal ion binding;	-	-
Locus_709_Transcript_1/8_Confidence_0.500_Length_2439	Putative uncharacterized protein	tr|D7SMF8|D7SMF8_VITVI	81.66	69.7417	2439	567	2	427	2127	1	534	0.0	29760	Vitis vinifera (Grape)	D7SMF8	VIT_01s0137g00230	-	-	-	-
Locus_709_Transcript_3/8_Confidence_0.650_Length_2480	Putative uncharacterized protein	tr|D7SMF8|D7SMF8_VITVI	81.66	68.5887	2480	567	2	468	2168	1	534	0.0	29760	Vitis vinifera (Grape)	D7SMF8	VIT_01s0137g00230	-	-	-	-
Locus_709_Transcript_4/8_Confidence_0.650_Length_3093	Putative uncharacterized protein	tr|D7SMF8|D7SMF8_VITVI	86.54	51.8914	3093	535	1	1177	2781	1	534	0.0	29760	Vitis vinifera (Grape)	D7SMF8	VIT_01s0137g00230	-	-	-	-
Locus_709_Transcript_5/8_Confidence_0.650_Length_3288	Putative uncharacterized protein	tr|D7SMF8|D7SMF8_VITVI	77.00	54.7445	3288	600	3	1177	2976	1	534	0.0	29760	Vitis vinifera (Grape)	D7SMF8	VIT_01s0137g00230	-	-	-	-
Locus_709_Transcript_6/8_Confidence_0.650_Length_3327	Putative uncharacterized protein	tr|D7SMF8|D7SMF8_VITVI	75.53	55.275	3327	613	3	1177	3015	1	534	0.0	29760	Vitis vinifera (Grape)	D7SMF8	VIT_01s0137g00230	-	-	-	-
Locus_709_Transcript_7/8_Confidence_0.650_Length_3283	Putative uncharacterized protein	tr|D7SMF8|D7SMF8_VITVI	81.66	51.8124	3283	567	2	1271	2971	1	534	0.0	29760	Vitis vinifera (Grape)	D7SMF8	VIT_01s0137g00230	-	-	-	-
Locus_709_Transcript_8/8_Confidence_0.650_Length_3189	Putative uncharacterized protein	tr|D7SMF8|D7SMF8_VITVI	81.66	53.3396	3189	567	2	1177	2877	1	534	0.0	29760	Vitis vinifera (Grape)	D7SMF8	VIT_01s0137g00230	-	-	-	-
Locus_710_Transcript_1/1_Confidence_1.000_Length_3371	Putative uncharacterized protein	tr|D7SKP1|D7SKP1_VITVI	84.27	89.9733	3371	1011	0	2	3034	40	1050	0.0	29760	Vitis vinifera (Grape)	D7SKP1	VIT_06s0004g03810	-	GO:0005524-ATP binding;GO:0003777-microtubule motor activity;	GO:0007018-microtubule-based movement;	GO:0005874-microtubule;
Locus_711_Transcript_1/2_Confidence_1.000_Length_692	Putative uncharacterized protein	tr|B9RD22|B9RD22_RICCO	69.36	75	692	173	0	650	132	371	543	7e-69	3988	Ricinus communis (Castor bean)	B9RD22	RCOM_1608850	-	-	-	-
Locus_711_Transcript_2/2_Confidence_1.000_Length_1824	Putative uncharacterized protein	tr|B9RD22|B9RD22_RICCO	60.59	88.4868	1824	538	4	1730	132	7	543	0.0	3988	Ricinus communis (Castor bean)	B9RD22	RCOM_1608850	-	-	-	-
Locus_712_Transcript_1/4_Confidence_0.444_Length_1705	Nucleosome assembly protein, putative	tr|B9RK80|B9RK80_RICCO	77.66	66.1584	1705	376	3	1557	448	1	372	3e-133	3988	Ricinus communis (Castor bean)	B9RK80	RCOM_1047060	-	-	GO:0006334-nucleosome assembly;	GO:0005634-nucleus;
Locus_712_Transcript_2/4_Confidence_0.444_Length_1957	Nucleosome/chromatin assembly factor group	tr|B9HDY5|B9HDY5_POPTR	86.67	45.9888	1957	300	1	1809	910	1	299	1e-126	3694	Populus trichocarpa (Western balsam poplar) (Populus balsamifera subsp. trichocarpa)	B9HDY5	NFA902 POPTRDRAFT_819264	-	-	GO:0006334-nucleosome assembly;	GO:0005634-nucleus;
Locus_712_Transcript_3/4_Confidence_0.667_Length_1865	Nucleosome/chromatin assembly factor group	tr|B9HDY5|B9HDY5_POPTR	86.67	48.2574	1865	300	1	1717	818	1	299	1e-126	3694	Populus trichocarpa (Western balsam poplar) (Populus balsamifera subsp. trichocarpa)	B9HDY5	NFA902 POPTRDRAFT_819264	-	-	GO:0006334-nucleosome assembly;	GO:0005634-nucleus;
Locus_712_Transcript_4/4_Confidence_0.556_Length_1723	Nucleosome assembly protein, putative	tr|B9RK80|B9RK80_RICCO	78.99	65.4672	1723	376	2	1575	448	1	372	7e-138	3988	Ricinus communis (Castor bean)	B9RK80	RCOM_1047060	-	-	GO:0006334-nucleosome assembly;	GO:0005634-nucleus;
Locus_713_Transcript_1/2_Confidence_1.000_Length_1851	Iaa-amino acid hydrolase 4	tr|B9IIQ5|B9IIQ5_POPTR	68.54	69.0438	1851	426	2	107	1378	45	470	5e-169	3694	Populus trichocarpa (Western balsam poplar) (Populus balsamifera subsp. trichocarpa)	B9IIQ5	ILL4 POPTRDRAFT_825192	-	-	-	-
Locus_713_Transcript_2/2_Confidence_1.000_Length_1771	Iaa-amino acid hydrolase 4	tr|B9IIQ5|B9IIQ5_POPTR	68.54	72.1626	1771	426	2	107	1378	45	470	5e-169	3694	Populus trichocarpa (Western balsam poplar) (Populus balsamifera subsp. trichocarpa)	B9IIQ5	ILL4 POPTRDRAFT_825192	-	-	-	-
Locus_714_Transcript_1/2_Confidence_1.000_Length_1347	Putative uncharacterized protein	tr|C6TN89|C6TN89_SOYBN	69.06	68.3742	1347	307	8	1217	303	2	295	8e-115	3847	Glycine max (Soybean) (Glycine hispida)	C6TN89	-	-	GO:0003677-DNA binding;	-	-
Locus_715_Transcript_1/1_Confidence_1.000_Length_1835	Beta-ketoacyl-ACP synthetase I	tr|E6Y9A7|E6Y9A7_ARAHY	86.54	76.5123	1835	468	0	1	1404	3	470	0.0	3818	Arachis hypogaea (Peanut)	E6Y9A7	kasI	-	GO:0016747-transferase activity, transferring acyl groups other than amino-acyl groups;	-	-
Locus_716_Transcript_2/8_Confidence_0.632_Length_2896	Putative uncharacterized protein	tr|D7T187|D7T187_VITVI	84.14	53.5566	2896	517	1	2738	1194	15	531	0.0	29760	Vitis vinifera (Grape)	D7T187	VIT_06s0009g02790	-	GO:0016812-hydrolase activity, acting on carbon-nitrogen (but not peptide) bonds, in cyclic amides;	GO:0006208-pyrimidine base catabolic process;	GO:0005737-cytoplasm;
Locus_716_Transcript_3/8_Confidence_0.526_Length_1695	Putative uncharacterized protein	tr|D7T187|D7T187_VITVI	85.62	81.2389	1695	459	1	1537	167	15	473	0.0	29760	Vitis vinifera (Grape)	D7T187	VIT_06s0009g02790	-	GO:0016812-hydrolase activity, acting on carbon-nitrogen (but not peptide) bonds, in cyclic amides;	GO:0006208-pyrimidine base catabolic process;	GO:0005737-cytoplasm;
Locus_716_Transcript_8/8_Confidence_0.632_Length_3249	Putative uncharacterized protein	tr|D7T187|D7T187_VITVI	84.14	47.7378	3249	517	1	3091	1547	15	531	0.0	29760	Vitis vinifera (Grape)	D7T187	VIT_06s0009g02790	-	GO:0016812-hydrolase activity, acting on carbon-nitrogen (but not peptide) bonds, in cyclic amides;	GO:0006208-pyrimidine base catabolic process;	GO:0005737-cytoplasm;
Locus_717_Transcript_2/9_Confidence_0.609_Length_1696	Predicted protein	tr|B9H9W8|B9H9W8_POPTR	66.93	67.3939	1696	381	2	8	1150	52	401	3e-140	3694	Populus trichocarpa (Western balsam poplar) (Populus balsamifera subsp. trichocarpa)	B9H9W8	POPTRDRAFT_652750	-	GO:0004385-guanylate kinase activity;	GO:0006163-purine nucleotide metabolic process;	-
Locus_717_Transcript_3/9_Confidence_0.609_Length_1698	Predicted protein	tr|B9H9W8|B9H9W8_POPTR	77.78	46.1131	1698	261	0	8	790	52	312	9e-137	3694	Populus trichocarpa (Western balsam poplar) (Populus balsamifera subsp. trichocarpa)	B9H9W8	POPTRDRAFT_652750	-	GO:0004385-guanylate kinase activity;	GO:0006163-purine nucleotide metabolic process;	-
Locus_717_Transcript_4/9_Confidence_0.609_Length_1690	Guanylate kinase, putative	tr|B9SUG2|B9SUG2_RICCO	68.34	67.2781	1690	379	2	8	1144	53	402	7e-141	3988	Ricinus communis (Castor bean)	B9SUG2	RCOM_0751830	-	GO:0004385-guanylate kinase activity;	GO:0006163-purine nucleotide metabolic process;	-
Locus_717_Transcript_6/9_Confidence_0.609_Length_1814	Predicted protein	tr|B9H9W8|B9H9W8_POPTR	75.08	49.118	1814	297	1	378	1268	106	401	2e-125	3694	Populus trichocarpa (Western balsam poplar) (Populus balsamifera subsp. trichocarpa)	B9H9W8	POPTRDRAFT_652750	-	GO:0004385-guanylate kinase activity;	GO:0006163-purine nucleotide metabolic process;	-
Locus_717_Transcript_7/9_Confidence_0.652_Length_1713	Predicted protein	tr|B9H9W8|B9H9W8_POPTR	67.61	68.1261	1713	389	3	1	1167	37	401	4e-145	3694	Populus trichocarpa (Western balsam poplar) (Populus balsamifera subsp. trichocarpa)	B9H9W8	POPTRDRAFT_652750	-	GO:0004385-guanylate kinase activity;	GO:0006163-purine nucleotide metabolic process;	-
Locus_717_Transcript_8/9_Confidence_0.609_Length_1694	Predicted protein	tr|B9H9W8|B9H9W8_POPTR	71.61	56.1393	1694	317	1	8	958	52	367	3e-140	3694	Populus trichocarpa (Western balsam poplar) (Populus balsamifera subsp. trichocarpa)	B9H9W8	POPTRDRAFT_652750	-	GO:0004385-guanylate kinase activity;	GO:0006163-purine nucleotide metabolic process;	-
Locus_717_Transcript_9/9_Confidence_0.609_Length_1606	Predicted protein	tr|B9H9W8|B9H9W8_POPTR	72.65	65.5666	1606	351	1	8	1060	52	401	5e-145	3694	Populus trichocarpa (Western balsam poplar) (Populus balsamifera subsp. trichocarpa)	B9H9W8	POPTRDRAFT_652750	-	GO:0004385-guanylate kinase activity;	GO:0006163-purine nucleotide metabolic process;	-
Locus_718_Transcript_1/2_Confidence_1.000_Length_1438	Predicted protein	tr|B9HUS2|B9HUS2_POPTR	93.89	47.7747	1438	229	0	183	869	21	249	5e-121	3694	Populus trichocarpa (Western balsam poplar) (Populus balsamifera subsp. trichocarpa)	B9HUS2	POPTRDRAFT_880287	-	-	-	-
Locus_718_Transcript_2/2_Confidence_1.000_Length_1444	Predicted protein	tr|B9HUS2|B9HUS2_POPTR	93.89	47.5762	1444	229	0	183	869	21	249	5e-121	3694	Populus trichocarpa (Western balsam poplar) (Populus balsamifera subsp. trichocarpa)	B9HUS2	POPTRDRAFT_880287	-	-	-	-
Locus_719_Transcript_1/1_Confidence_1.000_Length_166	Type I inositol polyphosphate 5-phosphatase, putative	tr|B9RUI1|B9RUI1_RICCO	87.27	99.3976	166	55	0	166	2	167	221	2e-20	3988	Ricinus communis (Castor bean)	B9RUI1	RCOM_0853040	-	GO:0052659-inositol-1,3,4,5-tetrakisphosphate 5-phosphatase activity;GO:0052658-inositol-1,4,5-trisphosphate 5-phosphatase activity;GO:0004445-inositol-polyphosphate 5-phosphatase activity;	-	-
Locus_721_Transcript_1/2_Confidence_1.000_Length_580	Putative uncharacterized protein	tr|D7U5N9|D7U5N9_VITVI	87.80	42.4138	580	82	1	1	246	218	294	2e-36	29760	Vitis vinifera (Grape)	D7U5N9	VIT_15s0045g00310	-	GO:0005524-ATP binding;	-	-
Locus_722_Transcript_1/1_Confidence_1.000_Length_942	Putative uncharacterized protein	tr|F6GX17|F6GX17_VITVI	75.00	80.2548	942	252	1	114	863	50	301	2e-106	29760	Vitis vinifera (Grape)	F6GX17	VIT_04s0023g00720	-	-	-	-
Locus_723_Transcript_1/2_Confidence_1.000_Length_1745	tRNA (guanine(37)-N1)-methyltransferase 2	sp|F6HH45|TRM52_VITVI	67.44	81.8338	1745	476	5	2	1396	22	497	0.0	29760	Vitis vinifera (Grape)	F6HH45	VIT_11s0016g04350	-	-	GO:0008033-tRNA processing;	GO:0005634-nucleus;
Locus_723_Transcript_2/2_Confidence_1.000_Length_1709	tRNA (guanine(37)-N1)-methyltransferase 2	sp|F6HH45|TRM52_VITVI	65.13	83.5576	1709	476	5	2	1360	22	497	7e-172	29760	Vitis vinifera (Grape)	F6HH45	VIT_11s0016g04350	-	-	GO:0008033-tRNA processing;	GO:0005634-nucleus;
Locus_724_Transcript_1/2_Confidence_1.000_Length_449	Predicted protein	tr|B9HMA4|B9HMA4_POPTR	66.67	70.1559	449	105	2	145	447	2	106	5e-19	3694	Populus trichocarpa (Western balsam poplar) (Populus balsamifera subsp. trichocarpa)	B9HMA4	POPTRDRAFT_814068	-	-	-	GO:0016021-integral to membrane;
Locus_725_Transcript_1/3_Confidence_0.500_Length_888	Putative uncharacterized protein	tr|D7T6P0|D7T6P0_VITVI	78.12	54.0541	888	160	0	747	268	81	240	5e-61	29760	Vitis vinifera (Grape)	D7T6P0	VIT_05s0020g02430	-	-	-	GO:0016021-integral to membrane;
Locus_725_Transcript_2/3_Confidence_0.500_Length_1031	Putative uncharacterized protein	tr|D7T6P0|D7T6P0_VITVI	77.64	46.8477	1031	161	0	750	268	80	240	6e-61	29760	Vitis vinifera (Grape)	D7T6P0	VIT_05s0020g02430	-	-	-	GO:0016021-integral to membrane;
Locus_725_Transcript_3/3_Confidence_0.500_Length_783	Putative uncharacterized protein	tr|D7T6P0|D7T6P0_VITVI	78.34	60.1533	783	157	0	738	268	84	240	6e-60	29760	Vitis vinifera (Grape)	D7T6P0	VIT_05s0020g02430	-	-	-	GO:0016021-integral to membrane;
Locus_726_Transcript_2/2_Confidence_1.000_Length_4414	Putative uncharacterized protein	tr|F6I1T8|F6I1T8_VITVI	84.48	39.42	4414	580	1	4410	2671	96	674	0.0	29760	Vitis vinifera (Grape)	F6I1T8	VIT_03s0038g00270	-	-	-	-
Locus_728_Transcript_1/5_Confidence_0.500_Length_840	Putative uncharacterized protein	tr|F6I4V7|F6I4V7_VITVI	77.14	50	840	140	0	421	840	1	140	3e-60	29760	Vitis vinifera (Grape)	F6I4V7	VIT_14s0060g00630	-	-	GO:0006508-proteolysis;	-
Locus_728_Transcript_2/5_Confidence_0.500_Length_724	Putative uncharacterized protein	tr|F6I4V7|F6I4V7_VITVI	69.93	59.2541	724	143	0	204	632	1	143	9e-54	29760	Vitis vinifera (Grape)	F6I4V7	VIT_14s0060g00630	-	-	GO:0006508-proteolysis;	-
Locus_728_Transcript_5/5_Confidence_0.500_Length_623	Putative uncharacterized protein	tr|F6I4V7|F6I4V7_VITVI	77.14	67.4157	623	140	0	204	623	1	140	2e-60	29760	Vitis vinifera (Grape)	F6I4V7	VIT_14s0060g00630	-	-	GO:0006508-proteolysis;	-
Locus_729_Transcript_2/2_Confidence_1.000_Length_749	Ribosome-like protein (Fragment)	tr|Q8VWX5|Q8VWX5_CUCSA	88.89	57.6769	749	144	1	124	555	46	187	5e-56	3659	Cucumis sativus (Cucumber)	Q8VWX5	rpo1	-	-	-	-
Locus_730_Transcript_2/2_Confidence_1.000_Length_860	Putative uncharacterized protein	tr|F6HNZ6|F6HNZ6_VITVI	64.42	56.8605	860	163	1	197	628	118	280	1e-57	29760	Vitis vinifera (Grape)	F6HNZ6	VIT_12s0142g00240	-	-	-	-
Locus_733_Transcript_1/2_Confidence_1.000_Length_1414	Serine carboxypeptidase, putative	tr|B9SQY4|B9SQY4_RICCO	73.58	93.14	1414	439	5	127	1410	1	438	0.0	3988	Ricinus communis (Castor bean)	B9SQY4	RCOM_1406210	-	GO:0004185-serine-type carboxypeptidase activity;	GO:0006508-proteolysis;	-
Locus_733_Transcript_2/2_Confidence_1.000_Length_1857	Serine carboxypeptidase, putative	tr|B9SQY4|B9SQY4_RICCO	73.43	69.3053	1857	429	5	127	1380	1	428	0.0	3988	Ricinus communis (Castor bean)	B9SQY4	RCOM_1406210	-	GO:0004185-serine-type carboxypeptidase activity;	GO:0006508-proteolysis;	-
Locus_734_Transcript_1/2_Confidence_1.000_Length_1684	Fructose-bisphosphate aldolase	tr|F6HFL6|F6HFL6_VITVI	92.11	70.0119	1684	393	1	109	1278	1	393	0.0	29760	Vitis vinifera (Grape)	F6HFL6	VIT_01s0011g04350	-	GO:0004332-fructose-bisphosphate aldolase activity;	-	-
Locus_735_Transcript_1/1_Confidence_1.000_Length_1446	B2 protein, putative	tr|B9RBI2|B9RBI2_RICCO	80.13	62.6556	1446	302	0	123	1028	1	302	4e-141	3988	Ricinus communis (Castor bean)	B9RBI2	RCOM_1677160	-	-	-	-
Locus_737_Transcript_2/2_Confidence_1.000_Length_1250	Putative uncharacterized protein	tr|C6T056|C6T056_SOYBN	89.59	53.04	1250	221	0	369	1031	1	221	5e-102	3847	Glycine max (Soybean) (Glycine hispida)	C6T056	-	-	-	-	GO:0016021-integral to membrane;
Locus_738_Transcript_1/2_Confidence_1.000_Length_2116	Predicted protein	tr|B9N6Q9|B9N6Q9_POPTR	83.58	56.9943	2116	402	0	352	1557	1	402	9e-180	3694	Populus trichocarpa (Western balsam poplar) (Populus balsamifera subsp. trichocarpa)	B9N6Q9	POPTRDRAFT_583880	-	GO:0030060-L-malate dehydrogenase activity;GO:0000166-nucleotide binding;	GO:0005975-carbohydrate metabolic process;GO:0006108-malate metabolic process;	-
Locus_738_Transcript_2/2_Confidence_1.000_Length_2069	Predicted protein	tr|B9N6Q9|B9N6Q9_POPTR	83.58	58.289	2069	402	0	305	1510	1	402	9e-180	3694	Populus trichocarpa (Western balsam poplar) (Populus balsamifera subsp. trichocarpa)	B9N6Q9	POPTRDRAFT_583880	-	GO:0030060-L-malate dehydrogenase activity;GO:0000166-nucleotide binding;	GO:0005975-carbohydrate metabolic process;GO:0006108-malate metabolic process;	-
Locus_739_Transcript_1/2_Confidence_1.000_Length_6647	Transferase, transferring glycosyl groups, putative	tr|B9SQ55|B9SQ55_RICCO	76.69	69.3245	6647	1536	9	1720	6276	413	1946	0.0	3988	Ricinus communis (Castor bean)	B9SQ55	RCOM_0146290	-	-	GO:0006075-(1->3)-beta-D-glucan biosynthetic process;	GO:0000148-1,3-beta-D-glucan synthase complex;
Locus_739_Transcript_2/2_Confidence_1.000_Length_2064	Putative uncharacterized protein	tr|B9REL3|B9REL3_RICCO	86.68	77.4709	2064	533	1	98	1693	1343	1875	0.0	3988	Ricinus communis (Castor bean)	B9REL3	RCOM_1773310	-	-	GO:0006075-(1->3)-beta-D-glucan biosynthetic process;	GO:0000148-1,3-beta-D-glucan synthase complex;
Locus_740_Transcript_1/3_Confidence_0.667_Length_1919	Predicted protein	tr|B9HDF7|B9HDF7_POPTR	85.45	51.5894	1919	330	1	1714	740	1	330	7e-155	3694	Populus trichocarpa (Western balsam poplar) (Populus balsamifera subsp. trichocarpa)	B9HDF7	POPTRDRAFT_818967	-	-	-	-
Locus_740_Transcript_3/3_Confidence_0.667_Length_1682	Predicted protein	tr|B9HDF7|B9HDF7_POPTR	85.43	62.4257	1682	350	1	1477	443	1	350	1e-164	3694	Populus trichocarpa (Western balsam poplar) (Populus balsamifera subsp. trichocarpa)	B9HDF7	POPTRDRAFT_818967	-	-	-	-
Locus_741_Transcript_1/1_Confidence_1.000_Length_1479	Putative uncharacterized protein	tr|B9SKR8|B9SKR8_RICCO	68.15	59.2292	1479	292	1	1	849	83	374	3e-109	3988	Ricinus communis (Castor bean)	B9SKR8	RCOM_1604360	-	-	-	-
Locus_742_Transcript_3/12_Confidence_0.548_Length_1749	Putative uncharacterized protein	tr|A5AEB9|A5AEB9_VITVI	96.98	68.2676	1749	398	0	1619	426	1	398	0.0	29760	Vitis vinifera (Grape)	A5AEB9	VIT_18s0001g13090 VITISV_010255	-	GO:0005524-ATP binding;GO:0017111-nucleoside-triphosphatase activity;	GO:0030163-protein catabolic process;	GO:0005737-cytoplasm;
Locus_742_Transcript_4/12_Confidence_0.548_Length_1710	Putative uncharacterized protein	tr|A5AEB9|A5AEB9_VITVI	96.73	69.8246	1710	398	0	1619	426	1	398	0.0	29760	Vitis vinifera (Grape)	A5AEB9	VIT_18s0001g13090 VITISV_010255	-	GO:0005524-ATP binding;GO:0017111-nucleoside-triphosphatase activity;	GO:0030163-protein catabolic process;	GO:0005737-cytoplasm;
Locus_742_Transcript_5/12_Confidence_0.581_Length_1684	Putative uncharacterized protein	tr|A5AEB9|A5AEB9_VITVI	95.48	70.9026	1684	398	0	1619	426	1	398	0.0	29760	Vitis vinifera (Grape)	A5AEB9	VIT_18s0001g13090 VITISV_010255	-	GO:0005524-ATP binding;GO:0017111-nucleoside-triphosphatase activity;	GO:0030163-protein catabolic process;	GO:0005737-cytoplasm;
Locus_742_Transcript_6/12_Confidence_0.516_Length_1710	Putative uncharacterized protein	tr|A5AEB9|A5AEB9_VITVI	96.73	69.8246	1710	398	0	1619	426	1	398	0.0	29760	Vitis vinifera (Grape)	A5AEB9	VIT_18s0001g13090 VITISV_010255	-	GO:0005524-ATP binding;GO:0017111-nucleoside-triphosphatase activity;	GO:0030163-protein catabolic process;	GO:0005737-cytoplasm;
Locus_742_Transcript_7/12_Confidence_0.516_Length_1710	Putative uncharacterized protein	tr|A5AEB9|A5AEB9_VITVI	96.73	69.8246	1710	398	0	1619	426	1	398	0.0	29760	Vitis vinifera (Grape)	A5AEB9	VIT_18s0001g13090 VITISV_010255	-	GO:0005524-ATP binding;GO:0017111-nucleoside-triphosphatase activity;	GO:0030163-protein catabolic process;	GO:0005737-cytoplasm;
Locus_742_Transcript_8/12_Confidence_0.516_Length_1710	Putative uncharacterized protein	tr|A5AEB9|A5AEB9_VITVI	96.73	69.8246	1710	398	0	1619	426	1	398	0.0	29760	Vitis vinifera (Grape)	A5AEB9	VIT_18s0001g13090 VITISV_010255	-	GO:0005524-ATP binding;GO:0017111-nucleoside-triphosphatase activity;	GO:0030163-protein catabolic process;	GO:0005737-cytoplasm;
Locus_742_Transcript_9/12_Confidence_0.581_Length_1710	Putative uncharacterized protein	tr|A5AEB9|A5AEB9_VITVI	96.73	69.8246	1710	398	0	1619	426	1	398	0.0	29760	Vitis vinifera (Grape)	A5AEB9	VIT_18s0001g13090 VITISV_010255	-	GO:0005524-ATP binding;GO:0017111-nucleoside-triphosphatase activity;	GO:0030163-protein catabolic process;	GO:0005737-cytoplasm;
Locus_742_Transcript_10/12_Confidence_0.581_Length_1753	Putative uncharacterized protein	tr|A5AEB9|A5AEB9_VITVI	96.73	68.1118	1753	398	0	1662	469	1	398	0.0	29760	Vitis vinifera (Grape)	A5AEB9	VIT_18s0001g13090 VITISV_010255	-	GO:0005524-ATP binding;GO:0017111-nucleoside-triphosphatase activity;	GO:0030163-protein catabolic process;	GO:0005737-cytoplasm;
Locus_742_Transcript_11/12_Confidence_0.548_Length_2554	Putative uncharacterized protein	tr|A5AEB9|A5AEB9_VITVI	96.48	46.7502	2554	398	0	2463	1270	1	398	0.0	29760	Vitis vinifera (Grape)	A5AEB9	VIT_18s0001g13090 VITISV_010255	-	GO:0005524-ATP binding;GO:0017111-nucleoside-triphosphatase activity;	GO:0030163-protein catabolic process;	GO:0005737-cytoplasm;
Locus_742_Transcript_12/12_Confidence_0.581_Length_1710	Putative uncharacterized protein	tr|A5AEB9|A5AEB9_VITVI	96.73	69.8246	1710	398	0	1619	426	1	398	0.0	29760	Vitis vinifera (Grape)	A5AEB9	VIT_18s0001g13090 VITISV_010255	-	GO:0005524-ATP binding;GO:0017111-nucleoside-triphosphatase activity;	GO:0030163-protein catabolic process;	GO:0005737-cytoplasm;
Locus_743_Transcript_1/1_Confidence_1.000_Length_1031	Phenylalanine ammonia-lyase	tr|G8HZH6|G8HZH6_CUCSA	90.39	81.7653	1031	281	0	3	845	433	713	7e-137	3659	Cucumis sativus (Cucumber)	G8HZH6	PAL	Phenylpropanoid metabolism; trans-cinnamate biosynthesis; trans-cinnamate from L-phenylalanine: step 1/1.	GO:0016841-ammonia-lyase activity;	GO:0006559-L-phenylalanine catabolic process;GO:0009058-biosynthetic process;	GO:0005737-cytoplasm;
Locus_744_Transcript_1/1_Confidence_1.000_Length_1814	Putative uncharacterized protein	tr|F6I745|F6I745_VITVI	90.13	50.2756	1814	304	0	148	1059	1	304	7e-152	29760	Vitis vinifera (Grape)	F6I745	VIT_00s0203g00190	-	GO:0008270-zinc ion binding;	-	-
Locus_746_Transcript_1/1_Confidence_1.000_Length_2630	Predicted protein	tr|B9IMT0|B9IMT0_POPTR	60.71	57.4905	2630	504	3	1872	370	9	511	1e-162	3694	Populus trichocarpa (Western balsam poplar) (Populus balsamifera subsp. trichocarpa)	B9IMT0	POPTRDRAFT_578887	-	GO:0005524-ATP binding;	-	-
Locus_747_Transcript_3/3_Confidence_0.500_Length_991	Vacuolar ATPase subunit c	tr|Q9AXF4|Q9AXF4_AVIMR	97.58	49.9495	991	165	0	800	306	1	165	5e-47	82927	Avicennia marina (Grey mangrove) (Sceura marina)	Q9AXF4	-	-	GO:0015078-hydrogen ion transmembrane transporter activity;	GO:0015991-ATP hydrolysis coupled proton transport;	GO:0016021-integral to membrane;GO:0033179-proton-transporting V-type ATPase, V0 domain;
Locus_748_Transcript_1/1_Confidence_1.000_Length_249	Predicted protein	tr|B9I907|B9I907_POPTR	58.97	46.988	249	39	1	144	248	32	70	3e-04	3694	Populus trichocarpa (Western balsam poplar) (Populus balsamifera subsp. trichocarpa)	B9I907	POPTRDRAFT_572424	-	-	-	-
Locus_749_Transcript_3/3_Confidence_0.600_Length_906	Predicted protein	tr|B9HNG0|B9HNG0_POPTR	74.83	48.6755	906	147	1	676	239	6	152	4e-57	3694	Populus trichocarpa (Western balsam poplar) (Populus balsamifera subsp. trichocarpa)	B9HNG0	POPTRDRAFT_821361	-	-	-	-
Locus_750_Transcript_1/4_Confidence_0.556_Length_1055	Putative uncharacterized protein	tr|F6HFB9|F6HFB9_VITVI	67.52	77.9147	1055	274	0	38	859	2	275	1e-86	29760	Vitis vinifera (Grape)	F6HFB9	VIT_01s0011g06050	-	GO:0003676-nucleic acid binding;GO:0000166-nucleotide binding;	-	-
Locus_750_Transcript_2/4_Confidence_0.667_Length_1119	Putative uncharacterized protein	tr|F6HFB9|F6HFB9_VITVI	67.64	73.7265	1119	275	0	99	923	1	275	1e-86	29760	Vitis vinifera (Grape)	F6HFB9	VIT_01s0011g06050	-	GO:0003676-nucleic acid binding;GO:0000166-nucleotide binding;	-	-
Locus_750_Transcript_3/4_Confidence_0.667_Length_1415	Putative uncharacterized protein	tr|A5BGE0|A5BGE0_VITVI	66.13	39.4346	1415	186	0	662	1219	205	390	1e-51	29760	Vitis vinifera (Grape)	A5BGE0	VITISV_029929	-	GO:0003676-nucleic acid binding;GO:0000166-nucleotide binding;	-	-
Locus_750_Transcript_4/4_Confidence_0.667_Length_1055	Putative uncharacterized protein	tr|F6HFB9|F6HFB9_VITVI	68.00	78.1991	1055	275	0	35	859	1	275	1e-87	29760	Vitis vinifera (Grape)	F6HFB9	VIT_01s0011g06050	-	GO:0003676-nucleic acid binding;GO:0000166-nucleotide binding;	-	-
Locus_752_Transcript_1/1_Confidence_1.000_Length_1189	40S ribosomal protein s2	tr|E5GBY7|E5GBY7_CUCME	97.54	61.5643	1189	244	0	1187	456	26	269	4e-135	412675	Cucumis melo subsp. melo	E5GBY7	-	-	GO:0003723-RNA binding;	-	GO:0015935-small ribosomal subunit;
Locus_753_Transcript_1/2_Confidence_1.000_Length_2876	Putative uncharacterized protein	tr|D7U0U4|D7U0U4_VITVI	71.46	45.6885	2876	438	3	394	1695	8	442	0.0	29760	Vitis vinifera (Grape)	D7U0U4	VIT_09s0002g05740	-	GO:0003824-catalytic activity;	-	-
Locus_753_Transcript_2/2_Confidence_1.000_Length_2791	Putative uncharacterized protein	tr|D7U0U4|D7U0U4_VITVI	73.47	70.0824	2791	652	2	394	2337	8	658	0.0	29760	Vitis vinifera (Grape)	D7U0U4	VIT_09s0002g05740	-	GO:0003824-catalytic activity;	-	-
Locus_755_Transcript_6/9_Confidence_0.348_Length_869	Putative transposase protein (Fragment)	tr|Q9SPU5|Q9SPU5_MAIZE	52.88	101.841	869	295	4	1	867	342	632	3e-83	4577	Zea mays (Maize)	Q9SPU5	Sho	-	-	-	-
Locus_756_Transcript_1/1_Confidence_1.000_Length_3607	Phosphoinositide 5-phosphatase, putative	tr|B9RR38|B9RR38_RICCO	77.51	68.0344	3607	818	7	2869	455	28	842	0.0	3988	Ricinus communis (Castor bean)	B9RR38	RCOM_0708920	-	GO:0042578-phosphoric ester hydrolase activity;	-	-
Locus_757_Transcript_1/1_Confidence_1.000_Length_2293	Putative uncharacterized protein	tr|F6H175|F6H175_VITVI	59.97	81.3781	2293	622	21	282	2123	23	599	3e-171	29760	Vitis vinifera (Grape)	F6H175	VIT_18s0001g08650	-	GO:0005524-ATP binding;GO:0016818-hydrolase activity, acting on acid anhydrides, in phosphorus-containing anhydrides;	-	GO:0005634-nucleus;
Locus_758_Transcript_1/3_Confidence_0.333_Length_905	Putative uncharacterized protein	tr|D7TPX8|D7TPX8_VITVI	80.00	77.9006	905	235	0	74	778	1	235	4e-105	29760	Vitis vinifera (Grape)	D7TPX8	VIT_03s0063g02100	-	GO:0004579-dolichyl-diphosphooligosaccharide-protein glycotransferase activity;	GO:0018279-protein N-linked glycosylation via asparagine;	GO:0005789-endoplasmic reticulum membrane;
Locus_758_Transcript_2/3_Confidence_0.667_Length_1725	Putative uncharacterized protein	tr|D7TPX8|D7TPX8_VITVI	76.41	80.3478	1725	462	1	74	1459	1	435	0.0	29760	Vitis vinifera (Grape)	D7TPX8	VIT_03s0063g02100	-	GO:0004579-dolichyl-diphosphooligosaccharide-protein glycotransferase activity;	GO:0018279-protein N-linked glycosylation via asparagine;	GO:0005789-endoplasmic reticulum membrane;
Locus_758_Transcript_3/3_Confidence_0.667_Length_1644	Putative uncharacterized protein	tr|D7TPX8|D7TPX8_VITVI	81.15	79.3796	1644	435	0	74	1378	1	435	0.0	29760	Vitis vinifera (Grape)	D7TPX8	VIT_03s0063g02100	-	GO:0004579-dolichyl-diphosphooligosaccharide-protein glycotransferase activity;	GO:0018279-protein N-linked glycosylation via asparagine;	GO:0005789-endoplasmic reticulum membrane;
Locus_760_Transcript_1/2_Confidence_1.000_Length_1544	Putative uncharacterized protein	tr|D7SJ78|D7SJ78_VITVI	66.58	72.0855	1544	371	0	242	1354	1	371	4e-137	29760	Vitis vinifera (Grape)	D7SJ78	VIT_17s0000g02760	-	-	GO:0007031-peroxisome organization;	GO:0005779-integral to peroxisomal membrane;
Locus_760_Transcript_2/2_Confidence_1.000_Length_604	Putative uncharacterized protein	tr|F6GTT6|F6GTT6_VITVI	60.71	41.7219	604	84	0	163	414	85	168	7e-21	29760	Vitis vinifera (Grape)	F6GTT6	VIT_17s0000g02820	-	-	GO:0007031-peroxisome organization;	GO:0005779-integral to peroxisomal membrane;
Locus_761_Transcript_1/1_Confidence_1.000_Length_816	Mitochondrial cytochrome c	tr|B2LXS2|B2LXS2_VITVI	95.54	41.1765	816	112	0	707	372	1	112	3e-59	29760	Vitis vinifera (Grape)	B2LXS2	VIT_18s0001g05810	-	GO:0020037-heme binding;	GO:0022900-electron transport chain;	GO:0005739-mitochondrion;GO:0070469-respiratory chain;
Locus_762_Transcript_1/1_Confidence_1.000_Length_1391	Aldose 1-epimerase	tr|G7KZW8|G7KZW8_MEDTR	69.63	75.2696	1391	349	2	121	1161	11	358	8e-145	3880	Medicago truncatula (Barrel medic) (Medicago tribuloides)	G7KZW8	MTR_7g009930	-	GO:0016853-isomerase activity;	GO:0019318-hexose metabolic process;	-
Locus_763_Transcript_1/2_Confidence_1.000_Length_1026	Predicted protein	tr|B9H3I3|B9H3I3_POPTR	74.47	41.2281	1026	141	0	209	631	1	141	3e-55	3694	Populus trichocarpa (Western balsam poplar) (Populus balsamifera subsp. trichocarpa)	B9H3I3	POPTRDRAFT_831173	-	-	-	-
Locus_764_Transcript_1/2_Confidence_1.000_Length_2091	Putative uncharacterized protein	tr|B9RH34|B9RH34_RICCO	65.09	81.7791	2091	570	6	156	1778	9	574	0.0	3988	Ricinus communis (Castor bean)	B9RH34	RCOM_1446800	-	-	-	-
Locus_764_Transcript_2/2_Confidence_1.000_Length_2054	Putative uncharacterized protein	tr|B9RH34|B9RH34_RICCO	73.17	65.8715	2054	451	2	422	1741	127	574	0.0	3988	Ricinus communis (Castor bean)	B9RH34	RCOM_1446800	-	-	-	-
Locus_765_Transcript_1/3_Confidence_0.455_Length_1054	Predicted protein	tr|B9IB56|B9IB56_POPTR	62.50	79.6964	1054	280	1	7	828	335	614	5e-100	3694	Populus trichocarpa (Western balsam poplar) (Populus balsamifera subsp. trichocarpa)	B9IB56	POPTRDRAFT_732680	-	GO:0005506-iron ion binding;GO:0016491-oxidoreductase activity;	-	GO:0016021-integral to membrane;
Locus_765_Transcript_2/3_Confidence_0.636_Length_1610	Sterol desaturase, putative	tr|B9SKI2|B9SKI2_RICCO	67.15	89.6273	1610	481	1	1	1440	140	620	2e-179	3988	Ricinus communis (Castor bean)	B9SKI2	RCOM_0658920	-	GO:0005506-iron ion binding;GO:0016491-oxidoreductase activity;	-	GO:0016021-integral to membrane;
Locus_765_Transcript_3/3_Confidence_0.818_Length_1633	Predicted protein	tr|B9IB56|B9IB56_POPTR	67.16	87.2627	1633	475	1	1	1407	140	614	5e-177	3694	Populus trichocarpa (Western balsam poplar) (Populus balsamifera subsp. trichocarpa)	B9IB56	POPTRDRAFT_732680	-	GO:0005506-iron ion binding;GO:0016491-oxidoreductase activity;	-	GO:0016021-integral to membrane;
Locus_766_Transcript_1/1_Confidence_1.000_Length_1423	Putative uncharacterized protein	tr|D7TL10|D7TL10_VITVI	74.06	67.4631	1423	320	1	169	1125	1	320	2e-141	29760	Vitis vinifera (Grape)	D7TL10	VIT_08s0056g00790	-	-	GO:0006909-phagocytosis;	GO:0005856-cytoskeleton;
Locus_768_Transcript_1/2_Confidence_1.000_Length_1033	Putative uncharacterized protein	tr|C6TFG9|C6TFG9_SOYBN	83.92	41.5295	1033	143	1	873	448	1	143	1e-57	3847	Glycine max (Soybean) (Glycine hispida)	C6TFG9	-	-	-	-	GO:0005761-mitochondrial ribosome;
Locus_768_Transcript_2/2_Confidence_1.000_Length_984	Putative uncharacterized protein	tr|C6TFG9|C6TFG9_SOYBN	83.92	43.5976	984	143	1	873	448	1	143	1e-57	3847	Glycine max (Soybean) (Glycine hispida)	C6TFG9	-	-	-	-	GO:0005761-mitochondrial ribosome;
Locus_769_Transcript_1/2_Confidence_1.000_Length_4560	Putative uncharacterized protein	tr|B9SFU3|B9SFU3_RICCO	70.97	94.7368	4560	1440	13	4521	244	208	1635	0.0	3988	Ricinus communis (Castor bean)	B9SFU3	RCOM_0723200	-	GO:0042578-phosphoric ester hydrolase activity;	-	-
Locus_769_Transcript_2/2_Confidence_1.000_Length_4570	Putative uncharacterized protein	tr|B9SFU3|B9SFU3_RICCO	71.22	95.5799	4570	1456	13	4569	244	192	1635	0.0	3988	Ricinus communis (Castor bean)	B9SFU3	RCOM_0723200	-	GO:0042578-phosphoric ester hydrolase activity;	-	-
Locus_770_Transcript_1/2_Confidence_1.000_Length_1428	Putative uncharacterized protein	tr|F6HHI1|F6HHI1_VITVI	80.48	61.3445	1428	292	0	1279	404	1	292	9e-128	29760	Vitis vinifera (Grape)	F6HHI1	VIT_12s0057g00020	-	-	GO:0015979-photosynthesis;GO:0010027-thylakoid membrane organization;	GO:0009523-photosystem II;
Locus_770_Transcript_2/2_Confidence_1.000_Length_1275	Putative uncharacterized protein	tr|F6HHI1|F6HHI1_VITVI	65.07	68.7059	1275	292	1	1126	404	1	292	1e-92	29760	Vitis vinifera (Grape)	F6HHI1	VIT_12s0057g00020	-	-	GO:0015979-photosynthesis;GO:0010027-thylakoid membrane organization;	GO:0009523-photosystem II;
Locus_771_Transcript_1/2_Confidence_1.000_Length_5788	Putative uncharacterized protein	tr|D7UAP4|D7UAP4_VITVI	77.57	93.8148	5788	1810	10	135	5522	1	1800	0.0	29760	Vitis vinifera (Grape)	D7UAP4	VIT_19s0015g01270	-	GO:0005488-binding;	-	-
Locus_771_Transcript_2/2_Confidence_1.000_Length_2272	Putative uncharacterized protein	tr|D7UAP4|D7UAP4_VITVI	77.02	85.0352	2272	644	3	90	2006	1164	1800	0.0	29760	Vitis vinifera (Grape)	D7UAP4	VIT_19s0015g01270	-	GO:0005488-binding;	-	-
Locus_773_Transcript_1/2_Confidence_1.000_Length_2018	WRKY protein	tr|E7CEX8|E7CEX8_CUCSA	90.53	67.4926	2018	454	1	1	1362	54	506	0.0	3659	Cucumis sativus (Cucumber)	E7CEX8	WRKY37	-	GO:0043565-sequence-specific DNA binding;	-	-
Locus_773_Transcript_2/2_Confidence_1.000_Length_1909	WRKY protein	tr|E7CEX8|E7CEX8_CUCSA	90.53	71.3463	1909	454	1	1	1362	54	506	0.0	3659	Cucumis sativus (Cucumber)	E7CEX8	WRKY37	-	GO:0043565-sequence-specific DNA binding;	-	-
Locus_774_Transcript_1/1_Confidence_1.000_Length_901	Putative uncharacterized protein	tr|B9RR03|B9RR03_RICCO	74.18	60.5993	901	182	0	1	546	228	409	7e-76	3988	Ricinus communis (Castor bean)	B9RR03	RCOM_0708170	-	-	-	-
Locus_775_Transcript_1/1_Confidence_1.000_Length_2049	Biotin carboxylase 1, chloroplastic	sp|B9HBA8|ACCC1_POPTR	89.33	76.8668	2049	525	3	1908	337	1	520	0.0	3694	Populus trichocarpa (Western balsam poplar) (Populus balsamifera subsp. trichocarpa)	B9HBA8	POPTRDRAFT_831870	Lipid metabolism; malonyl-CoA biosynthesis; malonyl-CoA from acetyl-CoA: step 1/1.	GO:0005524-ATP binding;GO:0003989-acetyl-CoA carboxylase activity;GO:0004075-biotin carboxylase activity;GO:0046872-metal ion binding;	-	-
Locus_776_Transcript_1/1_Confidence_1.000_Length_1070	Putative uncharacterized protein	tr|A5B9W9|A5B9W9_VITVI	81.12	80.1869	1070	286	3	1037	189	9	292	2e-125	29760	Vitis vinifera (Grape)	A5B9W9	VITISV_005072	-	GO:0008270-zinc ion binding;	-	-
Locus_778_Transcript_1/2_Confidence_1.000_Length_2772	Putative uncharacterized protein	tr|A5C6E5|A5C6E5_VITVI	89.17	76.9481	2772	711	1	552	2684	37	744	0.0	29760	Vitis vinifera (Grape)	A5C6E5	VITISV_032323	-	GO:0005525-GTP binding;GO:0003924-GTPase activity;	-	GO:0005622-intracellular;
Locus_778_Transcript_2/2_Confidence_1.000_Length_2763	Putative uncharacterized protein	tr|A5C6E5|A5C6E5_VITVI	89.17	77.1987	2763	711	1	543	2675	37	744	0.0	29760	Vitis vinifera (Grape)	A5C6E5	VITISV_032323	-	GO:0005525-GTP binding;GO:0003924-GTPase activity;	-	GO:0005622-intracellular;
Locus_780_Transcript_1/2_Confidence_1.000_Length_652	Putative uncharacterized protein	tr|A5AGJ0|A5AGJ0_VITVI	87.64	40.9509	652	89	0	651	385	403	491	8e-43	29760	Vitis vinifera (Grape)	A5AGJ0	VITISV_032501	-	GO:0016788-hydrolase activity, acting on ester bonds;	-	-
Locus_781_Transcript_1/1_Confidence_1.000_Length_730	Putative uncharacterized protein	tr|P93095|P93095_CUCME	57.62	62.0548	730	151	1	708	256	2	151	2e-46	3656	Cucumis melo (Muskmelon)	P93095	-	-	-	GO:0009607-response to biotic stimulus;	-
Locus_784_Transcript_1/1_Confidence_1.000_Length_1160	Predicted protein (Fragment)	tr|B9HMB5|B9HMB5_POPTR	84.66	48.8793	1160	189	0	1056	490	35	223	3e-86	3694	Populus trichocarpa (Western balsam poplar) (Populus balsamifera subsp. trichocarpa)	B9HMB5	POPTRDRAFT_418674	-	GO:0004385-guanylate kinase activity;	GO:0006163-purine nucleotide metabolic process;	-
Locus_785_Transcript_1/6_Confidence_0.667_Length_2211	Malic enzyme	tr|B9RKI6|B9RKI6_RICCO	87.60	81.0041	2211	597	1	2052	262	1	591	0.0	3988	Ricinus communis (Castor bean)	B9RKI6	RCOM_1049930	-	GO:0046872-metal ion binding;	GO:0006108-malate metabolic process;	-
Locus_785_Transcript_2/6_Confidence_0.667_Length_2297	Malic enzyme	tr|B9RKI6|B9RKI6_RICCO	88.45	73.5307	2297	563	0	2138	450	1	563	0.0	3988	Ricinus communis (Castor bean)	B9RKI6	RCOM_1049930	-	GO:0046872-metal ion binding;	GO:0006108-malate metabolic process;	-
Locus_785_Transcript_3/6_Confidence_0.667_Length_2292	Malic enzyme	tr|B9RKI6|B9RKI6_RICCO	83.81	81.6754	2292	624	1	2133	262	1	591	0.0	3988	Ricinus communis (Castor bean)	B9RKI6	RCOM_1049930	-	GO:0046872-metal ion binding;	GO:0006108-malate metabolic process;	-
Locus_785_Transcript_4/6_Confidence_0.733_Length_2454	Malic enzyme	tr|B9RKI6|B9RKI6_RICCO	88.63	63.4474	2454	519	0	2295	739	1	519	0.0	3988	Ricinus communis (Castor bean)	B9RKI6	RCOM_1049930	-	GO:0046872-metal ion binding;	GO:0006108-malate metabolic process;	-
Locus_785_Transcript_5/6_Confidence_0.667_Length_2338	Malic enzyme	tr|G7L7H0|G7L7H0_MEDTR	87.68	43.7553	2338	341	0	2179	1157	1	341	0.0	3880	Medicago truncatula (Barrel medic) (Medicago tribuloides)	G7L7H0	MTR_8g102620	-	GO:0046872-metal ion binding;	GO:0006108-malate metabolic process;	-
Locus_785_Transcript_6/6_Confidence_0.667_Length_2193	Malic enzyme	tr|B9RKI6|B9RKI6_RICCO	88.49	80.8482	2193	591	0	2034	262	1	591	0.0	3988	Ricinus communis (Castor bean)	B9RKI6	RCOM_1049930	-	GO:0046872-metal ion binding;	GO:0006108-malate metabolic process;	-
Locus_786_Transcript_1/2_Confidence_1.000_Length_1757	Argininosuccinate synthase, putative	tr|B9S599|B9S599_RICCO	88.56	68.6397	1757	402	0	210	1415	91	492	0.0	3988	Ricinus communis (Castor bean)	B9S599	RCOM_0887890	-	GO:0005524-ATP binding;GO:0004055-argininosuccinate synthase activity;	GO:0006526-arginine biosynthetic process;	-
Locus_786_Transcript_2/2_Confidence_1.000_Length_1205	Argininosuccinate synthase, putative	tr|B9S599|B9S599_RICCO	82.81	55.0207	1205	221	0	201	863	272	492	3e-98	3988	Ricinus communis (Castor bean)	B9S599	RCOM_0887890	-	GO:0005524-ATP binding;GO:0004055-argininosuccinate synthase activity;	GO:0006526-arginine biosynthetic process;	-
Locus_787_Transcript_1/4_Confidence_0.667_Length_1554	Putative uncharacterized protein	tr|D7SWA1|D7SWA1_VITVI	87.94	49.6139	1554	257	2	1277	510	1	254	3e-123	29760	Vitis vinifera (Grape)	D7SWA1	VIT_07s0031g02010	-	-	-	-
Locus_787_Transcript_2/4_Confidence_0.444_Length_1186	Putative uncharacterized protein	tr|B9T5J2|B9T5J2_RICCO	88.41	41.484	1186	164	0	1001	510	94	257	4e-81	3988	Ricinus communis (Castor bean)	B9T5J2	RCOM_0158110	-	-	-	-
Locus_787_Transcript_4/4_Confidence_0.667_Length_1683	Putative uncharacterized protein	tr|D7SWA1|D7SWA1_VITVI	87.94	45.8111	1683	257	2	1277	510	1	254	4e-123	29760	Vitis vinifera (Grape)	D7SWA1	VIT_07s0031g02010	-	-	-	-
Locus_790_Transcript_1/3_Confidence_0.286_Length_593	Predicted protein	tr|B9N5Z5|B9N5Z5_POPTR	66.67	66.7791	593	132	2	160	552	1	131	9e-47	3694	Populus trichocarpa (Western balsam poplar) (Populus balsamifera subsp. trichocarpa)	B9N5Z5	POPTRDRAFT_582759	-	-	-	-
Locus_790_Transcript_2/3_Confidence_0.571_Length_1337	Predicted protein	tr|B9N5Z5|B9N5Z5_POPTR	74.71	76.2902	1337	340	4	160	1173	1	336	4e-149	3694	Populus trichocarpa (Western balsam poplar) (Populus balsamifera subsp. trichocarpa)	B9N5Z5	POPTRDRAFT_582759	-	-	-	-
Locus_790_Transcript_3/3_Confidence_0.714_Length_2130	Eukaryotic translation initiation factor 3 subunit, putative	tr|B9SX58|B9SX58_RICCO	73.18	71.4085	2130	507	4	136	1650	64	565	0.0	3988	Ricinus communis (Castor bean)	B9SX58	RCOM_0547730	-	-	-	-
Locus_791_Transcript_1/1_Confidence_1.000_Length_1318	Putative uncharacterized protein	tr|A9PG79|A9PG79_POPTR	65.74	65.7815	1318	289	3	1202	336	1	283	9e-95	3694	Populus trichocarpa (Western balsam poplar) (Populus balsamifera subsp. trichocarpa)	A9PG79	-	-	-	-	-
Locus_792_Transcript_1/1_Confidence_1.000_Length_1100	Putative uncharacterized protein	tr|A5B6P8|A5B6P8_VITVI	80.56	68.7273	1100	252	1	1	750	62	313	3e-116	29760	Vitis vinifera (Grape)	A5B6P8	VITISV_024939	-	-	-	-
Locus_793_Transcript_1/2_Confidence_1.000_Length_3100	Putative uncharacterized protein	tr|F6H2Q4|F6H2Q4_VITVI	60.94	73.8387	3100	763	3	1	2271	228	988	0.0	29760	Vitis vinifera (Grape)	F6H2Q4	VIT_00s0125g00170	-	GO:0005524-ATP binding;GO:0017111-nucleoside-triphosphatase activity;	-	-
Locus_793_Transcript_2/2_Confidence_1.000_Length_2896	Putative uncharacterized protein	tr|F6H2Q4|F6H2Q4_VITVI	63.41	94.268	2896	910	4	1	2712	228	1134	0.0	29760	Vitis vinifera (Grape)	F6H2Q4	VIT_00s0125g00170	-	GO:0005524-ATP binding;GO:0017111-nucleoside-triphosphatase activity;	-	-
Locus_794_Transcript_1/1_Confidence_1.000_Length_535	Putative uncharacterized protein	tr|A5B5R6|A5B5R6_VITVI	64.83	81.3084	535	145	1	530	96	238	361	9e-48	29760	Vitis vinifera (Grape)	A5B5R6	VITISV_008555	-	-	GO:0005975-carbohydrate metabolic process;	-
Locus_795_Transcript_1/5_Confidence_0.444_Length_745	Calmodulin-related protein	sp|P27164|CALM3_PETHY	88.07	70.8725	745	176	1	190	711	1	176	1e-81	4102	Petunia hybrida (Petunia)	P27164	CAM53	-	GO:0005509-calcium ion binding;	-	-
Locus_795_Transcript_2/5_Confidence_0.333_Length_1147	Putative uncharacterized protein	tr|A9NQ02|A9NQ02_PICSI	82.50	41.8483	1147	160	2	314	793	3	153	3e-64	3332	Picea sitchensis (Sitka spruce) (Pinus sitchensis)	A9NQ02	-	-	GO:0005509-calcium ion binding;	-	-
Locus_795_Transcript_5/5_Confidence_0.444_Length_987	Calmodulin-related protein CAM53	tr|F1BXA2|F1BXA2_WOLAR	100.00	44.9848	987	148	0	190	633	1	148	4e-79	161111	Wolffia arrhiza (Rootless water meal)	F1BXA2	-	-	GO:0005509-calcium ion binding;	-	-
Locus_796_Transcript_1/2_Confidence_1.000_Length_360	Putative uncharacterized protein	tr|D8QYF6|D8QYF6_SELML	72.15	65.8333	360	79	5	3	203	161	235	9e-24	88036	Selaginella moellendorffii (Spikemoss)	D8QYF6	SELMODRAFT_405114	-	GO:0005199-structural constituent of cell wall;	GO:0009664-plant-type cell wall organization;	-
Locus_796_Transcript_2/2_Confidence_1.000_Length_360	Putative uncharacterized protein	tr|D8QYF6|D8QYF6_SELML	72.15	65.8333	360	79	5	3	203	161	235	9e-24	88036	Selaginella moellendorffii (Spikemoss)	D8QYF6	SELMODRAFT_405114	-	GO:0005199-structural constituent of cell wall;	GO:0009664-plant-type cell wall organization;	-
Locus_797_Transcript_1/1_Confidence_1.000_Length_2645	Putative uncharacterized protein	tr|F6H4A9|F6H4A9_VITVI	81.76	74.6314	2645	658	3	2475	523	1	658	0.0	29760	Vitis vinifera (Grape)	F6H4A9	VIT_07s0031g01640	-	GO:0005524-ATP binding;	-	-
Locus_798_Transcript_1/3_Confidence_0.667_Length_1235	Glucose-6-phosphate isomerase	tr|F6H116|F6H116_VITVI	94.74	83.0769	1235	342	0	41	1066	282	623	0.0	29760	Vitis vinifera (Grape)	F6H116	VIT_18s0001g07280	Carbohydrate degradation; glycolysis; D-glyceraldehyde 3-phosphate and glycerone phosphate from D-glucose: step 2/4.	GO:0004347-glucose-6-phosphate isomerase activity;	GO:0006094-gluconeogenesis;	-
Locus_798_Transcript_3/3_Confidence_0.667_Length_1222	Glucose-6-phosphate isomerase	tr|F6H116|F6H116_VITVI	95.44	86.1702	1222	351	0	1	1053	273	623	0.0	29760	Vitis vinifera (Grape)	F6H116	VIT_18s0001g07280	Carbohydrate degradation; glycolysis; D-glyceraldehyde 3-phosphate and glycerone phosphate from D-glucose: step 2/4.	GO:0004347-glucose-6-phosphate isomerase activity;	GO:0006094-gluconeogenesis;	-
Locus_799_Transcript_2/2_Confidence_1.000_Length_1287	2-deoxyglucose-6-phosphate phosphatase, putative	tr|B9RAP3|B9RAP3_RICCO	76.85	75.5245	1287	324	3	65	1027	1	321	3e-133	3988	Ricinus communis (Castor bean)	B9RAP3	RCOM_1507630	-	GO:0016787-hydrolase activity;	-	-
Locus_800_Transcript_1/1_Confidence_1.000_Length_2292	Lysyl-tRNA synthetase	tr|F6I4L4|F6I4L4_VITVI	81.66	80.6283	2292	616	2	198	2045	959	1563	0.0	29760	Vitis vinifera (Grape)	F6I4L4	VIT_14s0060g02350	-	GO:0005524-ATP binding;GO:0008026-ATP-dependent helicase activity;GO:0004824-lysine-tRNA ligase activity;GO:0003676-nucleic acid binding;	GO:0006310-DNA recombination;GO:0006430-lysyl-tRNA aminoacylation;	GO:0005737-cytoplasm;
Locus_802_Transcript_1/2_Confidence_1.000_Length_1630	Hexokinase	tr|G7K998|G7K998_MEDTR	79.19	81.3497	1630	442	0	58	1383	41	482	0.0	3880	Medicago truncatula (Barrel medic) (Medicago tribuloides)	G7K998	MTR_5g009000	-	GO:0005524-ATP binding;GO:0004396-hexokinase activity;	-	-
Locus_802_Transcript_2/2_Confidence_1.000_Length_745	Hexokinase 6	tr|Q6Q8A0|Q6Q8A0_TOBAC	76.06	75.7047	745	188	1	58	615	41	228	1e-74	4097	Nicotiana tabacum (Common tobacco)	Q6Q8A0	Hxk6	-	GO:0005524-ATP binding;GO:0004396-hexokinase activity;	-	-
Locus_803_Transcript_1/4_Confidence_0.625_Length_1551	Catalytic, putative	tr|B9RA54|B9RA54_RICCO	92.13	41.7795	1551	216	0	1528	881	32	247	0.0	3988	Ricinus communis (Castor bean)	B9RA54	RCOM_1503220	-	-	-	GO:0016020-membrane;
Locus_803_Transcript_2/4_Confidence_0.500_Length_1289	Catalytic, putative	tr|B9RA54|B9RA54_RICCO	90.59	59.3483	1289	255	0	1026	262	163	417	2e-131	3988	Ricinus communis (Castor bean)	B9RA54	RCOM_1503220	-	-	-	GO:0016020-membrane;
Locus_803_Transcript_3/4_Confidence_0.625_Length_1704	Catalytic, putative	tr|B9RA54|B9RA54_RICCO	92.15	67.2535	1704	382	0	1407	262	36	417	0.0	3988	Ricinus communis (Castor bean)	B9RA54	RCOM_1503220	-	-	-	GO:0016020-membrane;
Locus_803_Transcript_4/4_Confidence_0.625_Length_1442	Catalytic, putative	tr|B9RA54|B9RA54_RICCO	92.49	80.3051	1442	386	0	1419	262	32	417	0.0	3988	Ricinus communis (Castor bean)	B9RA54	RCOM_1503220	-	-	-	GO:0016020-membrane;
Locus_804_Transcript_1/3_Confidence_0.429_Length_703	Annexin	tr|E5GCK4|E5GCK4_CUCME	88.44	96.0171	703	225	0	3	677	3	227	8e-113	412675	Cucumis melo subsp. melo	E5GCK4	-	-	GO:0005509-calcium ion binding;GO:0005544-calcium-dependent phospholipid binding;	-	-
Locus_804_Transcript_2/3_Confidence_0.714_Length_652	Annexin	tr|E5GCK4|E5GCK4_CUCME	76.92	41.8712	652	91	0	378	650	147	237	1e-26	412675	Cucumis melo subsp. melo	E5GCK4	-	-	GO:0005509-calcium ion binding;GO:0005544-calcium-dependent phospholipid binding;	-	-
Locus_804_Transcript_3/3_Confidence_0.429_Length_709	Annexin	tr|E5GCK4|E5GCK4_CUCME	88.09	99.4358	709	235	0	3	707	3	237	7e-112	412675	Cucumis melo subsp. melo	E5GCK4	-	-	GO:0005509-calcium ion binding;GO:0005544-calcium-dependent phospholipid binding;	-	-
Locus_805_Transcript_1/7_Confidence_0.308_Length_884	Predicted protein	tr|B9MYK4|B9MYK4_POPTR	82.63	64.4796	884	190	3	788	219	350	535	7e-86	3694	Populus trichocarpa (Western balsam poplar) (Populus balsamifera subsp. trichocarpa)	B9MYK4	POPTRDRAFT_594843	-	-	-	-
Locus_805_Transcript_2/7_Confidence_0.462_Length_1358	Transferase, transferring glycosyl groups, putative	tr|B9SN76|B9SN76_RICCO	89.91	72.2386	1358	327	3	1199	219	211	533	5e-168	3988	Ricinus communis (Castor bean)	B9SN76	RCOM_1186280	-	GO:0016760-cellulose synthase (UDP-forming) activity;	-	-
Locus_805_Transcript_3/7_Confidence_0.538_Length_2141	Transferase, transferring glycosyl groups, putative	tr|B9SN76|B9SN76_RICCO	87.61	48.6221	2141	347	0	1914	874	4	350	0.0	3988	Ricinus communis (Castor bean)	B9SN76	RCOM_1186280	-	GO:0016760-cellulose synthase (UDP-forming) activity;	-	-
Locus_805_Transcript_4/7_Confidence_0.538_Length_1691	Transferase, transferring glycosyl groups, putative	tr|B9SN76|B9SN76_RICCO	89.90	70.2543	1691	396	3	1406	219	142	533	0.0	3988	Ricinus communis (Castor bean)	B9SN76	RCOM_1186280	-	GO:0016760-cellulose synthase (UDP-forming) activity;	-	-
Locus_805_Transcript_5/7_Confidence_0.538_Length_2349	Transferase, transferring glycosyl groups, putative	tr|B9SN76|B9SN76_RICCO	86.21	62.069	2349	486	3	2122	665	4	485	0.0	3988	Ricinus communis (Castor bean)	B9SN76	RCOM_1186280	-	GO:0016760-cellulose synthase (UDP-forming) activity;	-	-
Locus_805_Transcript_7/7_Confidence_0.538_Length_2047	Transferase, transferring glycosyl groups, putative	tr|B9SN76|B9SN76_RICCO	86.70	78.2609	2047	534	3	1820	219	4	533	0.0	3988	Ricinus communis (Castor bean)	B9SN76	RCOM_1186280	-	GO:0016760-cellulose synthase (UDP-forming) activity;	-	-
Locus_806_Transcript_1/1_Confidence_1.000_Length_1307	Predicted protein	tr|B9H9F5|B9H9F5_POPTR	68.56	68.6305	1307	299	2	72	962	2	295	4e-115	3694	Populus trichocarpa (Western balsam poplar) (Populus balsamifera subsp. trichocarpa)	B9H9F5	POPTRDRAFT_654065	-	GO:0005509-calcium ion binding;	GO:0015979-photosynthesis;	GO:0009654-oxygen evolving complex;
Locus_807_Transcript_1/1_Confidence_1.000_Length_1129	Eukaryotic translation inititation factor 4E	tr|C7SG33|C7SG33_CITLA	95.74	62.4446	1129	235	0	64	768	1	235	5e-118	3654	Citrullus lanatus (Watermelon) (Citrullus vulgaris)	C7SG33	eIF4E	-	-	-	GO:0005737-cytoplasm;
Locus_808_Transcript_1/3_Confidence_0.714_Length_2352	Putative uncharacterized protein	tr|F6H9R8|F6H9R8_VITVI	74.23	86.6071	2352	679	5	219	2246	98	764	0.0	29760	Vitis vinifera (Grape)	F6H9R8	VIT_19s0085g01190	-	GO:0005524-ATP binding;GO:0042626-ATPase activity, coupled to transmembrane movement of substances;	-	GO:0016021-integral to membrane;
Locus_808_Transcript_2/3_Confidence_0.714_Length_2240	Putative uncharacterized protein	tr|F6H9R8|F6H9R8_VITVI	75.07	90.8036	2240	678	5	116	2134	89	764	0.0	29760	Vitis vinifera (Grape)	F6H9R8	VIT_19s0085g01190	-	GO:0005524-ATP binding;GO:0042626-ATPase activity, coupled to transmembrane movement of substances;	-	GO:0016021-integral to membrane;
Locus_808_Transcript_3/3_Confidence_0.714_Length_2270	Putative uncharacterized protein	tr|F6H9R8|F6H9R8_VITVI	73.98	90.9251	2270	688	6	116	2164	89	764	0.0	29760	Vitis vinifera (Grape)	F6H9R8	VIT_19s0085g01190	-	GO:0005524-ATP binding;GO:0042626-ATPase activity, coupled to transmembrane movement of substances;	-	GO:0016021-integral to membrane;
Locus_809_Transcript_1/4_Confidence_0.444_Length_2701	Putative uncharacterized protein	tr|F6HVQ2|F6HVQ2_VITVI	71.19	52.425	2701	472	7	249	1646	1	470	2e-158	29760	Vitis vinifera (Grape)	F6HVQ2	VIT_13s0106g00640	-	GO:0003676-nucleic acid binding;	-	-
Locus_809_Transcript_3/4_Confidence_0.667_Length_2796	Putative uncharacterized protein	tr|F6HVQ2|F6HVQ2_VITVI	71.19	50.6438	2796	472	7	249	1646	1	470	2e-158	29760	Vitis vinifera (Grape)	F6HVQ2	VIT_13s0106g00640	-	GO:0003676-nucleic acid binding;	-	-
Locus_809_Transcript_4/4_Confidence_0.667_Length_2708	Putative uncharacterized protein	tr|F6HVQ2|F6HVQ2_VITVI	71.19	52.2895	2708	472	7	249	1646	1	470	2e-158	29760	Vitis vinifera (Grape)	F6HVQ2	VIT_13s0106g00640	-	GO:0003676-nucleic acid binding;	-	-
Locus_810_Transcript_1/2_Confidence_1.000_Length_480	Predicted protein	tr|B9H851|B9H851_POPTR	89.09	68.75	480	110	0	1	330	66	175	7e-50	3694	Populus trichocarpa (Western balsam poplar) (Populus balsamifera subsp. trichocarpa)	B9H851	POPTRDRAFT_714905	-	-	-	-
Locus_810_Transcript_2/2_Confidence_1.000_Length_564	Predicted protein	tr|B9H851|B9H851_POPTR	89.09	58.5106	564	110	0	1	330	66	175	1e-49	3694	Populus trichocarpa (Western balsam poplar) (Populus balsamifera subsp. trichocarpa)	B9H851	POPTRDRAFT_714905	-	-	-	-
Locus_811_Transcript_1/1_Confidence_1.000_Length_2338	Putative uncharacterized protein	tr|F6HYJ1|F6HYJ1_VITVI	78.88	71.0864	2338	554	1	295	1950	30	583	0.0	29760	Vitis vinifera (Grape)	F6HYJ1	VIT_11s0037g00180	-	GO:0004177-aminopeptidase activity;GO:0030145-manganese ion binding;GO:0008235-metalloexopeptidase activity;	GO:0006508-proteolysis;	GO:0005737-cytoplasm;
Locus_812_Transcript_1/1_Confidence_1.000_Length_1142	Putative uncharacterized protein	tr|B9SX41|B9SX41_RICCO	76.79	62.2592	1142	237	1	989	282	1	237	8e-105	3988	Ricinus communis (Castor bean)	B9SX41	RCOM_0304170	-	-	-	-
Locus_813_Transcript_1/3_Confidence_0.600_Length_629	Putative uncharacterized protein	tr|D7U515|D7U515_VITVI	82.84	80.6041	629	169	2	85	591	1	164	6e-76	29760	Vitis vinifera (Grape)	D7U515	VIT_03s0038g02770	-	GO:0005509-calcium ion binding;	-	-
Locus_813_Transcript_2/3_Confidence_0.600_Length_866	Putative uncharacterized protein	tr|D7U515|D7U515_VITVI	84.15	56.8129	866	164	1	85	576	1	161	1e-75	29760	Vitis vinifera (Grape)	D7U515	VIT_03s0038g02770	-	GO:0005509-calcium ion binding;	-	-
Locus_813_Transcript_3/3_Confidence_0.400_Length_614	Putative uncharacterized protein	tr|D7U515|D7U515_VITVI	85.21	82.5733	614	169	1	85	591	1	166	2e-79	29760	Vitis vinifera (Grape)	D7U515	VIT_03s0038g02770	-	GO:0005509-calcium ion binding;	-	-
Locus_814_Transcript_1/1_Confidence_1.000_Length_5644	Putative uncharacterized protein	tr|F6HZR7|F6HZR7_VITVI	81.58	81.6442	5644	1536	3	450	5057	1	1531	0.0	29760	Vitis vinifera (Grape)	F6HZR7	VIT_07s0005g04460	-	GO:0005524-ATP binding;GO:0042626-ATPase activity, coupled to transmembrane movement of substances;	-	GO:0016021-integral to membrane;
Locus_816_Transcript_1/5_Confidence_0.444_Length_1083	Eugenol synthase 2	tr|B2WSN0|B2WSN0_CLABR	73.50	64.8199	1083	234	2	1082	384	94	309	3e-94	36903	Clarkia breweri (Fairy fans) (Eucharidium breweri)	B2WSN0	-	-	GO:0000166-nucleotide binding;	-	-
Locus_816_Transcript_2/5_Confidence_0.667_Length_1574	Isoflavone reductase-like protein 6	tr|Q3KN67|Q3KN67_VITVI	65.29	69.1868	1574	363	2	1472	384	1	308	3e-127	29760	Vitis vinifera (Grape)	Q3KN67	ifrl6	-	GO:0000166-nucleotide binding;	-	-
Locus_816_Transcript_3/5_Confidence_0.667_Length_1602	Putative uncharacterized protein	tr|E0CQE7|E0CQE7_VITVI	78.66	47.3783	1602	253	0	1500	742	1	253	3e-113	29760	Vitis vinifera (Grape)	E0CQE7	VIT_18s0001g12690	-	GO:0000166-nucleotide binding;	-	-
Locus_816_Transcript_5/5_Confidence_0.556_Length_1409	Eugenol synthase 2	tr|B2WSN0|B2WSN0_CLABR	78.64	65.7913	1409	309	1	1307	384	1	309	6e-140	36903	Clarkia breweri (Fairy fans) (Eucharidium breweri)	B2WSN0	-	-	GO:0000166-nucleotide binding;	-	-
Locus_817_Transcript_1/1_Confidence_1.000_Length_1896	Predicted protein (Fragment)	tr|B9HIE2|B9HIE2_POPTR	83.92	62.9747	1896	398	2	1468	284	1	398	5e-170	3694	Populus trichocarpa (Western balsam poplar) (Populus balsamifera subsp. trichocarpa)	B9HIE2	POPTRDRAFT_421134	-	-	-	-
Locus_818_Transcript_1/3_Confidence_0.600_Length_397	Putative uncharacterized protein	tr|D7TUL1|D7TUL1_VITVI	73.17	61.9647	397	82	0	2	247	642	723	3e-29	29760	Vitis vinifera (Grape)	D7TUL1	VIT_14s0030g01930	-	GO:0003684-damaged DNA binding;	-	GO:0005634-nucleus;
Locus_818_Transcript_3/3_Confidence_0.600_Length_409	Putative uncharacterized protein	tr|D7TUL1|D7TUL1_VITVI	73.17	60.1467	409	82	0	2	247	642	723	3e-29	29760	Vitis vinifera (Grape)	D7TUL1	VIT_14s0030g01930	-	GO:0003684-damaged DNA binding;	-	GO:0005634-nucleus;
Locus_819_Transcript_1/1_Confidence_1.000_Length_1691	Putative uncharacterized protein	tr|B9T511|B9T511_RICCO	75.09	48.4329	1691	273	4	1612	812	1	270	1e-99	3988	Ricinus communis (Castor bean)	B9T511	RCOM_0144260	-	-	-	-
Locus_820_Transcript_1/1_Confidence_1.000_Length_2377	Putative uncharacterized protein	tr|D7SS34|D7SS34_VITVI	54.40	84.6866	2377	671	17	2262	331	57	703	2e-166	29760	Vitis vinifera (Grape)	D7SS34	VIT_09s0054g00450	-	GO:0003723-RNA binding;	-	-
Locus_821_Transcript_1/1_Confidence_1.000_Length_813	Putative uncharacterized protein	tr|D7TND8|D7TND8_VITVI	67.61	64.9446	813	176	2	811	290	198	373	3e-63	29760	Vitis vinifera (Grape)	D7TND8	VIT_01s0026g01710	-	GO:0003676-nucleic acid binding;GO:0008270-zinc ion binding;	-	-
Locus_823_Transcript_1/4_Confidence_0.556_Length_3322	Dead box ATP-dependent RNA helicase, putative	tr|B9S627|B9S627_RICCO	70.06	56.7128	3322	628	11	2344	518	161	763	0.0	3988	Ricinus communis (Castor bean)	B9S627	RCOM_1063350	-	GO:0005524-ATP binding;GO:0008026-ATP-dependent helicase activity;GO:0003676-nucleic acid binding;	-	-
Locus_823_Transcript_2/4_Confidence_0.556_Length_1751	Putative uncharacterized protein	tr|F6HUY4|F6HUY4_VITVI	78.31	82.924	1751	484	3	1605	178	1	477	0.0	29760	Vitis vinifera (Grape)	F6HUY4	VIT_14s0066g01020	-	GO:0005524-ATP binding;GO:0003676-nucleic acid binding;	-	-
Locus_823_Transcript_3/4_Confidence_0.667_Length_3495	Dead box ATP-dependent RNA helicase, putative	tr|B9S627|B9S627_RICCO	70.06	53.9056	3495	628	11	2344	518	161	763	0.0	3988	Ricinus communis (Castor bean)	B9S627	RCOM_1063350	-	GO:0005524-ATP binding;GO:0008026-ATP-dependent helicase activity;GO:0003676-nucleic acid binding;	-	-
Locus_823_Transcript_4/4_Confidence_0.556_Length_2967	Dead box ATP-dependent RNA helicase, putative	tr|B9S627|B9S627_RICCO	68.64	80.2831	2967	794	15	2821	518	1	763	0.0	3988	Ricinus communis (Castor bean)	B9S627	RCOM_1063350	-	GO:0005524-ATP binding;GO:0008026-ATP-dependent helicase activity;GO:0003676-nucleic acid binding;	-	-
Locus_824_Transcript_1/10_Confidence_0.565_Length_892	Putative uncharacterized protein	tr|D7THI9|D7THI9_VITVI	53.28	46.0762	892	137	3	892	488	89	224	5e-32	29760	Vitis vinifera (Grape)	D7THI9	VIT_08s0007g00930	-	-	-	-
Locus_824_Transcript_2/10_Confidence_0.435_Length_708	Ran GTPase binding protein, putative	tr|B9T626|B9T626_RICCO	50.71	59.322	708	140	3	708	295	112	242	5e-63	3988	Ricinus communis (Castor bean)	B9T626	RCOM_0306980	-	-	-	-
Locus_824_Transcript_4/10_Confidence_0.435_Length_673	Putative uncharacterized protein F5K20_130	tr|Q9M343|Q9M343_ARATH	64.04	50.8172	673	114	1	332	3	240	353	5e-42	3702	Arabidopsis thaliana (Mouse-ear cress)	Q9M343	F5K20_130 At3g53830	-	-	-	-
Locus_824_Transcript_7/10_Confidence_0.522_Length_813	Putative uncharacterized protein F5K20_130	tr|Q9M343|Q9M343_ARATH	64.04	42.0664	813	114	1	332	3	240	353	5e-53	3702	Arabidopsis thaliana (Mouse-ear cress)	Q9M343	F5K20_130 At3g53830	-	-	-	-
Locus_824_Transcript_8/10_Confidence_0.435_Length_719	Ran GTPase binding protein, putative	tr|B9T626|B9T626_RICCO	60.25	101.808	719	244	4	719	3	112	346	7e-67	3988	Ricinus communis (Castor bean)	B9T626	RCOM_0306980	-	-	-	-
Locus_824_Transcript_10/10_Confidence_0.522_Length_805	Putative uncharacterized protein F5K20_130	tr|Q9M343|Q9M343_ARATH	64.04	42.4845	805	114	1	332	3	240	353	2e-54	3702	Arabidopsis thaliana (Mouse-ear cress)	Q9M343	F5K20_130 At3g53830	-	-	-	-
Locus_825_Transcript_1/1_Confidence_1.000_Length_1587	Putative uncharacterized protein	tr|F6H3P9|F6H3P9_VITVI	65.97	89.9811	1587	476	2	2	1414	29	503	3e-175	29760	Vitis vinifera (Grape)	F6H3P9	VIT_04s0008g01480	-	-	-	-
Locus_826_Transcript_1/5_Confidence_0.500_Length_440	High mobility group protein	tr|Q4ZH67|Q4ZH67_CUCSA	96.88	65.4545	440	96	0	152	439	1	96	6e-30	3659	Cucumis sativus (Cucumber)	Q4ZH67	-	-	GO:0003677-DNA binding;	-	-
Locus_826_Transcript_5/5_Confidence_0.500_Length_526	High mobility group protein	tr|Q4ZH67|Q4ZH67_CUCSA	96.88	54.7529	526	96	0	238	525	1	96	1e-29	3659	Cucumis sativus (Cucumber)	Q4ZH67	-	-	GO:0003677-DNA binding;	-	-
Locus_827_Transcript_2/3_Confidence_0.714_Length_3138	Putative uncharacterized protein	tr|F6GUP1|F6GUP1_VITVI	65.87	67.782	3138	709	11	243	2246	1	691	0.0	29760	Vitis vinifera (Grape)	F6GUP1	VIT_06s0004g00200	-	-	-	-
Locus_827_Transcript_3/3_Confidence_0.714_Length_3228	Putative uncharacterized protein	tr|F6GUP1|F6GUP1_VITVI	68.27	65.8922	3228	709	11	243	2336	1	691	0.0	29760	Vitis vinifera (Grape)	F6GUP1	VIT_06s0004g00200	-	-	-	-
Locus_829_Transcript_1/2_Confidence_1.000_Length_2612	Predicted protein	tr|B9GNA6|B9GNA6_POPTR	50.85	54.2113	2612	472	7	2439	1063	1	464	5e-123	3694	Populus trichocarpa (Western balsam poplar) (Populus balsamifera subsp. trichocarpa)	B9GNA6	POPTRDRAFT_754856	-	GO:0003950-NAD+ ADP-ribosyltransferase activity;	-	-
Locus_829_Transcript_2/2_Confidence_1.000_Length_1592	Predicted protein	tr|B9GNA6|B9GNA6_POPTR	50.85	88.9447	1592	472	7	1419	43	1	464	3e-123	3694	Populus trichocarpa (Western balsam poplar) (Populus balsamifera subsp. trichocarpa)	B9GNA6	POPTRDRAFT_754856	-	GO:0003950-NAD+ ADP-ribosyltransferase activity;	-	-
Locus_830_Transcript_1/1_Confidence_1.000_Length_4272	Putative uncharacterized protein	tr|F6HQH9|F6HQH9_VITVI	60.60	79.4944	4272	1132	10	4269	919	868	1988	0.0	29760	Vitis vinifera (Grape)	F6HQH9	VIT_03s0063g01750	-	GO:0005524-ATP binding;GO:0016301-kinase activity;GO:0016773-phosphotransferase activity, alcohol group as acceptor;	-	-
Locus_831_Transcript_1/1_Confidence_1.000_Length_1876	Putative uncharacterized protein	tr|D7TPN7|D7TPN7_VITVI	71.55	74.2004	1876	464	3	113	1498	1	457	9e-176	29760	Vitis vinifera (Grape)	D7TPN7	VIT_03s0063g01020	-	GO:0005488-binding;	-	-
Locus_832_Transcript_1/3_Confidence_0.667_Length_877	Putative uncharacterized protein	tr|B9SDN4|B9SDN4_RICCO	54.76	71.8358	877	210	6	282	875	1	209	8e-40	3988	Ricinus communis (Castor bean)	B9SDN4	RCOM_0422700	-	-	-	-
Locus_832_Transcript_2/3_Confidence_0.667_Length_858	Predicted protein	tr|B9IIG7|B9IIG7_POPTR	54.33	72.7273	858	208	5	263	853	1	208	6e-47	3694	Populus trichocarpa (Western balsam poplar) (Populus balsamifera subsp. trichocarpa)	B9IIG7	POPTRDRAFT_825158	-	-	-	-
Locus_832_Transcript_3/3_Confidence_0.667_Length_877	Predicted protein	tr|B9IIG7|B9IIG7_POPTR	54.33	71.1517	877	208	5	282	872	1	208	7e-47	3694	Populus trichocarpa (Western balsam poplar) (Populus balsamifera subsp. trichocarpa)	B9IIG7	POPTRDRAFT_825158	-	-	-	-
Locus_834_Transcript_1/2_Confidence_1.000_Length_615	Putative uncharacterized protein	tr|D7SIG7|D7SIG7_VITVI	83.64	53.6585	615	110	0	3	332	116	225	1e-42	29760	Vitis vinifera (Grape)	D7SIG7	VIT_17s0000g05620	-	-	-	-
Locus_835_Transcript_1/4_Confidence_0.667_Length_1362	CBL-interacting serine/threonine-protein kinase, putative	tr|B9T2W2|B9T2W2_RICCO	87.98	97.1366	1362	441	1	1316	3	14	454	0.0	3988	Ricinus communis (Castor bean)	B9T2W2	RCOM_1394800	-	GO:0005524-ATP binding;	-	-
Locus_835_Transcript_2/4_Confidence_0.667_Length_1492	CBL-interacting serine/threonine-protein kinase, putative	tr|B9T2W2|B9T2W2_RICCO	88.11	86.2601	1492	429	1	1445	168	14	442	0.0	3988	Ricinus communis (Castor bean)	B9T2W2	RCOM_1394800	-	GO:0005524-ATP binding;	-	-
Locus_835_Transcript_3/4_Confidence_0.667_Length_1568	CBL-interacting serine/threonine-protein kinase, putative	tr|B9T2W2|B9T2W2_RICCO	87.90	66.3903	1568	347	1	1521	490	14	360	7e-177	3988	Ricinus communis (Castor bean)	B9T2W2	RCOM_1394800	-	GO:0005524-ATP binding;	-	-
Locus_835_Transcript_4/4_Confidence_0.667_Length_1363	CBL-interacting serine/threonine-protein kinase, putative	tr|B9T2W2|B9T2W2_RICCO	87.98	97.0653	1363	441	1	1316	3	14	454	0.0	3988	Ricinus communis (Castor bean)	B9T2W2	RCOM_1394800	-	GO:0005524-ATP binding;	-	-
Locus_836_Transcript_1/3_Confidence_0.600_Length_1273	Putative uncharacterized protein	tr|A9PBA9|A9PBA9_POPTR	82.18	41.0055	1273	174	0	1166	645	1	174	1e-74	3694	Populus trichocarpa (Western balsam poplar) (Populus balsamifera subsp. trichocarpa)	A9PBA9	-	-	-	-	GO:0016021-integral to membrane;
Locus_836_Transcript_2/3_Confidence_0.600_Length_887	Putative uncharacterized protein	tr|A9PBA9|A9PBA9_POPTR	78.63	39.5716	887	117	0	586	236	1	117	4e-42	3694	Populus trichocarpa (Western balsam poplar) (Populus balsamifera subsp. trichocarpa)	A9PBA9	-	-	-	-	GO:0016021-integral to membrane;
Locus_837_Transcript_1/3_Confidence_0.667_Length_1405	Proteasome subunit beta type	tr|D7TAR8|D7TAR8_VITVI	84.18	63.4164	1405	297	1	13	903	1	272	2e-140	29760	Vitis vinifera (Grape)	D7TAR8	VIT_01s0010g02900	-	GO:0004298-threonine-type endopeptidase activity;	GO:0051603-proteolysis involved in cellular protein catabolic process;	GO:0005737-cytoplasm;GO:0005634-nucleus;
Locus_837_Transcript_2/3_Confidence_0.333_Length_608	Proteasome subunit beta type	tr|D7TAR8|D7TAR8_VITVI	88.89	57.7303	608	117	0	13	363	1	117	3e-55	29760	Vitis vinifera (Grape)	D7TAR8	VIT_01s0010g02900	-	GO:0004298-threonine-type endopeptidase activity;	GO:0051603-proteolysis involved in cellular protein catabolic process;	GO:0005737-cytoplasm;GO:0005634-nucleus;
Locus_837_Transcript_3/3_Confidence_0.667_Length_1330	Proteasome subunit beta type	tr|D7TAR8|D7TAR8_VITVI	91.91	61.3534	1330	272	0	13	828	1	272	9e-145	29760	Vitis vinifera (Grape)	D7TAR8	VIT_01s0010g02900	-	GO:0004298-threonine-type endopeptidase activity;	GO:0051603-proteolysis involved in cellular protein catabolic process;	GO:0005737-cytoplasm;GO:0005634-nucleus;
Locus_839_Transcript_1/1_Confidence_1.000_Length_1382	Heat shock protein binding protein, putative	tr|B9R6V3|B9R6V3_RICCO	71.01	51.6643	1382	238	3	331	1038	10	246	7e-74	3988	Ricinus communis (Castor bean)	B9R6V3	RCOM_1585980	-	GO:0031072-heat shock protein binding;GO:0051082-unfolded protein binding;	GO:0006950-response to stress;	-
Locus_841_Transcript_1/1_Confidence_1.000_Length_2183	3-ketoacyl-CoA synthase	tr|B9R7V1|B9R7V1_RICCO	89.52	68.1631	2183	496	0	199	1686	5	500	0.0	3988	Ricinus communis (Castor bean)	B9R7V1	RCOM_1594430	Lipid metabolism; fatty acid biosynthesis.	GO:0016747-transferase activity, transferring acyl groups other than amino-acyl groups;	-	GO:0016020-membrane;
Locus_842_Transcript_1/1_Confidence_1.000_Length_2189	Putative uncharacterized protein	tr|F6HXL0|F6HXL0_VITVI	89.54	65.5094	2189	478	0	463	1896	49	526	0.0	29760	Vitis vinifera (Grape)	F6HXL0	VIT_09s0002g00340	-	GO:0030170-pyridoxal phosphate binding;GO:0016769-transferase activity, transferring nitrogenous groups;	-	-
Locus_843_Transcript_1/2_Confidence_1.000_Length_1135	Phosphoglycerate mutase-like protein	tr|Q8LGT9|Q8LGT9_SOYBN	73.94	75.0661	1135	284	0	209	1060	1	284	2e-126	3847	Glycine max (Soybean) (Glycine hispida)	Q8LGT9	PGM	-	-	-	-
Locus_843_Transcript_2/2_Confidence_1.000_Length_1227	Phosphoglycerate mutase-like protein	tr|Q8LGT9|Q8LGT9_SOYBN	73.94	69.4377	1227	284	0	209	1060	1	284	2e-126	3847	Glycine max (Soybean) (Glycine hispida)	Q8LGT9	PGM	-	-	-	-
Locus_846_Transcript_1/3_Confidence_0.714_Length_1929	Putative uncharacterized protein	tr|F6HB01|F6HB01_VITVI	72.20	72.1617	1929	464	2	283	1674	8	466	0.0	29760	Vitis vinifera (Grape)	F6HB01	VIT_05s0094g00050	-	-	-	-
Locus_846_Transcript_2/3_Confidence_0.714_Length_2641	Putative uncharacterized protein	tr|F6HB01|F6HB01_VITVI	71.86	52.4801	2641	462	3	264	1649	8	463	0.0	29760	Vitis vinifera (Grape)	F6HB01	VIT_05s0094g00050	-	-	-	-
Locus_846_Transcript_3/3_Confidence_0.714_Length_1910	Putative uncharacterized protein	tr|F6HB01|F6HB01_VITVI	72.20	72.8796	1910	464	2	264	1655	8	466	0.0	29760	Vitis vinifera (Grape)	F6HB01	VIT_05s0094g00050	-	-	-	-
Locus_847_Transcript_2/2_Confidence_1.000_Length_1400	Putative uncharacterized protein	tr|E0CQ11|E0CQ11_VITVI	74.49	52.0714	1400	243	1	407	1123	1	243	1e-95	29760	Vitis vinifera (Grape)	E0CQ11	VIT_18s0001g12090	-	-	-	-
Locus_848_Transcript_1/1_Confidence_1.000_Length_314	Putative uncharacterized protein	tr|A5CA13|A5CA13_VITVI	81.36	56.3694	314	59	0	138	314	837	895	2e-19	29760	Vitis vinifera (Grape)	A5CA13	VITISV_014688	-	GO:0005488-binding;	-	-
Locus_849_Transcript_1/1_Confidence_1.000_Length_929	Putative uncharacterized protein	tr|F6H0E7|F6H0E7_VITVI	71.43	72.3358	929	224	4	3	671	57	271	3e-45	29760	Vitis vinifera (Grape)	F6H0E7	VIT_18s0001g01090	-	GO:0003676-nucleic acid binding;	-	-
Locus_850_Transcript_1/1_Confidence_1.000_Length_5073	Ubiquitin protein ligase E3a, putative	tr|B9SGR6|B9SGR6_RICCO	61.78	92.8445	5073	1570	15	4802	255	1	1561	0.0	3988	Ricinus communis (Castor bean)	B9SGR6	RCOM_0819650	-	GO:0016881-acid-amino acid ligase activity;GO:0005488-binding;	GO:0006464-cellular protein modification process;	GO:0005622-intracellular;
Locus_852_Transcript_1/1_Confidence_1.000_Length_1233	Putative uncharacterized protein	tr|D7TK12|D7TK12_VITVI	81.16	71.0462	1233	292	1	2	874	707	998	3e-138	29760	Vitis vinifera (Grape)	D7TK12	VIT_10s0003g02880	-	GO:0009011-starch synthase activity;	GO:0009250-glucan biosynthetic process;	-
Locus_854_Transcript_1/1_Confidence_1.000_Length_4148	Midasin	tr|B9S5U3|B9S5U3_RICCO	51.33	97.7821	4148	1352	16	4062	136	3948	5282	0.0	3988	Ricinus communis (Castor bean)	B9S5U3	RCOM_0654710	-	GO:0005524-ATP binding;GO:0008134-transcription factor binding;	GO:0006461-protein complex assembly;	GO:0005634-nucleus;
Locus_855_Transcript_2/3_Confidence_0.667_Length_1382	Putative uncharacterized protein	tr|E5GCU4|E5GCU4_CUCME	81.34	45.369	1382	209	2	380	985	21	228	6e-83	412675	Cucumis melo subsp. melo	E5GCU4	-	-	-	-	-
Locus_855_Transcript_3/3_Confidence_0.667_Length_1368	Putative uncharacterized protein	tr|E5GCU4|E5GCU4_CUCME	81.66	50.2193	1368	229	2	306	971	1	228	5e-88	412675	Cucumis melo subsp. melo	E5GCU4	-	-	-	-	-
[truncated: 32,378 more rows]

## Sheet: Gy_Overlaping_Transcript_hits
Transcript_ID	Hit_Description	Hit_ID(subject)	%identity	%Quary_coveryage	Query_Length	Alignment_Length	Gap_openings	q.start	q.end	s.start	s.end	e-value	taxonomy_ID	Organism	Protein_ID	Gene_name	Pathway	GO:Molegular_function	GO:Biological_process	GO:Cellular_component
[truncated: 27,990 more rows]

## Sheet: Gy_Annotated_Transcripts
Transcript_Id
[truncated: 33,758 more rows]

## Sheet: Mono_Annotation_report
Transcript_ID	Hit_Description	Hit_ID(subject)	%identity	%Quary_coveryage	Query_Length	Alignment_Length	Gap_openings	q.start	q.end	s.start	s.end	e-value	taxonomy_ID	Organism	Protein_ID	Gene_name	Pathway	GO:Molegular_function	GO:Biological_process	GO:Cellular_component
[truncated: 32,162 more rows]

[truncated: 2 more sheets: Mono_Overlapping_Transcr_hits, Mono_Annotated_Transcripts]
