# Supplementary material for: De Novo Assembly of Bitter Gourd Transcriptomes: Gene Expression and Sequence Variations in Gynoecious and Monoecious Lines
Source: PLoS One. 2015 Jun 5;10(6):e0128331. doi: 10.1371/journal.pone.0128331 (PMC4457790; doi:10.1371/journal.pone.0128331)
Supplement: S6 File — (ZIP) [file pone.0128331.s008.zip › Supplementary 6/GT_SO_1285_KOG_Annotation_Report.xls]

## Sheet: Statistics
Statistics
Total No. of Unigenes	72765
Total No. of unigenes annotated by KOG	27104
% of unigenes annotated by KOG	37.2487
Cutoff: 30% Identity and 30% Subject coverage
Query: Unigenes
Subject: KOG database

## Sheet: KOG
Unigene_ID	Unigene_length	KOG_Prot_ID	KOG_Prot_length	KOG ID	KOG Description	GI Number	%Identity	Alignment_length	Unigene_coverage	KOG_Prot_coverage	No.Of_mismatches	No.Of_gaps	Unigene_start	Unigene_end	KOG_Prot_start	KOG_Prot_end	E-value	Organism	Function
Gy_Locus_108_Transcript_1/1_Confidence_1.000_Length_1180	1180	At3g47550	288	KOG1609	Protein involved in mRNA turnover and stability	15232824	68.64	220	55.93	76.39	63	4	1099	455	58	276	4e-79	Arabidopsis thaliana	RNA processing and modification
Gy_Locus_138_Transcript_1/2_Confidence_1.000_Length_4917	4917	At5g47010	1235	KOG1802	RNA helicase nonsense mRNA reducing factor (pNORF1)	15237996	82.52	1144	69.8	92.63	156	11	67	3489	107	1209	0	Arabidopsis thaliana	RNA processing and modification
Gy_Locus_209_Transcript_1/1_Confidence_1.000_Length_5548	5548	At4g30100	1311	KOG1801	tRNA-splicing endonuclease positive effector (SEN1)	15234617	62.25	1380	74.62	105.26	445	17	5231	1113	1	1311	0	Arabidopsis thaliana	RNA processing and modification
Gy_Locus_320_Transcript_1/3_Confidence_0.750_Length_2602	2602	At5g51410	334	KOG0796	Spliceosome subunit	15242081	85.28	231	26.63	69.16	33	1	2384	1692	1	230	6e-127	Arabidopsis thaliana	RNA processing and modification
Gy_Locus_320_Transcript_2/3_Confidence_0.750_Length_2785	2785	At5g51410	334	KOG0796	Spliceosome subunit	15242081	85.28	231	24.88	69.16	33	1	2567	1875	1	230	3e-126	Arabidopsis thaliana	RNA processing and modification
Gy_Locus_320_Transcript_3/3_Confidence_0.750_Length_2696	2696	At5g51410	334	KOG0796	Spliceosome subunit	15242081	85.28	231	25.7	69.16	33	1	2478	1786	1	230	1e-126	Arabidopsis thaliana	RNA processing and modification
Gy_Locus_338_Transcript_1/1_Confidence_1.000_Length_1786	1786	At3g53110	496	KOG0332	ATP-dependent RNA helicase	15231748	66.81	455	76.43	91.73	128	6	1667	330	54	494	0	Arabidopsis thaliana	RNA processing and modification
Gy_Locus_395_Transcript_1/1_Confidence_1.000_Length_3215	3215	At5g16780	820	KOG2217	U4/U6.U5 snRNP associated protein	15237413	59.82	769	71.76	93.78	270	12	2560	308	66	813	0	Arabidopsis thaliana	RNA processing and modification
Gy_Locus_512_Transcript_1/2_Confidence_1.000_Length_1327	1327	At1g80670	349	KOG0647	mRNA export protein (contains WD40 repeats)	15220198	81.16	329	74.38	94.27	62	0	55	1041	8	336	0	Arabidopsis thaliana	RNA processing and modification
Gy_Locus_512_Transcript_2/2_Confidence_1.000_Length_1302	1302	At1g80670	349	KOG0647	mRNA export protein (contains WD40 repeats)	15220198	77.22	259	59.68	74.21	59	0	55	831	8	266	1e-140	Arabidopsis thaliana	RNA processing and modification
Gy_Locus_534_Transcript_1/1_Confidence_1.000_Length_1070	1070	At1g20580	131	KOG3172	Small nuclear ribonucleoprotein Sm D3	18394883	92.23	103	28.88	78.63	8	0	772	464	1	103	5e-63	Arabidopsis thaliana	RNA processing and modification
Gy_Locus_588_Transcript_15/21_Confidence_0.258_Length_5328	5328	AtMi040	672	KOG4768	Mitochondrial mRNA maturase	13449330	90.65	663	37.33	98.66	60	2	2245	4230	1	662	0	Arabidopsis thaliana	RNA processing and modification
Gy_Locus_588_Transcript_16/21_Confidence_0.274_Length_6900	6900	AtMi040	672	KOG4768	Mitochondrial mRNA maturase	13449330	90.65	663	28.83	98.66	60	2	3817	5802	1	662	0	Arabidopsis thaliana	RNA processing and modification
Gy_Locus_588_Transcript_18/21_Confidence_0.210_Length_5222	5222	AtMi040	672	KOG4768	Mitochondrial mRNA maturase	13449330	88.41	233	13.39	34.67	25	2	3817	4512	1	232	2e-124	Arabidopsis thaliana	RNA processing and modification
Gy_Locus_809_Transcript_3/4_Confidence_0.667_Length_2796	2796	At3g56680	353	KOG2953	mRNA-binding protein Encore	15228989	37.86	383	41.09	108.5	169	16	438	1574	12	329	1e-50	Arabidopsis thaliana	RNA processing and modification
Gy_Locus_823_Transcript_1/4_Confidence_0.556_Length_3322	3322	At3g01540	619	KOG0331	ATP-dependent RNA helicase	3149952	83.38	391	35.31	63.17	64	1	2344	1175	156	546	0	Arabidopsis thaliana	RNA processing and modification
Gy_Locus_823_Transcript_3/4_Confidence_0.667_Length_3495	3495	At3g01540	619	KOG0331	ATP-dependent RNA helicase	3149952	83.38	391	33.56	63.17	64	1	2344	1175	156	546	0	Arabidopsis thaliana	RNA processing and modification
Gy_Locus_823_Transcript_4/4_Confidence_0.556_Length_2967	2967	At3g01540	619	KOG0331	ATP-dependent RNA helicase	3149952	74.28	552	55.81	89.18	133	6	2821	1175	1	546	0	Arabidopsis thaliana	RNA processing and modification
Gy_Locus_867_Transcript_1/3_Confidence_0.667_Length_2614	2614	At1g65810	1050	KOG1801	tRNA-splicing endonuclease positive effector (SEN1)	15218807	41.54	792	90.9	75.43	395	19	2501	276	22	795	2e-152	Arabidopsis thaliana	RNA processing and modification
Gy_Locus_867_Transcript_2/3_Confidence_0.667_Length_2847	2847	At1g65810	1050	KOG1801	tRNA-splicing endonuclease positive effector (SEN1)	15218807	38.02	697	73.45	66.38	369	17	2734	791	22	704	2e-109	Arabidopsis thaliana	RNA processing and modification
Gy_Locus_963_Transcript_1/1_Confidence_1.000_Length_2042	2042	At1g09230	442	KOG4206	Spliceosomal protein snRNP-U1A/U2B	15217461	66.34	205	30.12	46.38	67	2	735	1343	235	439	2e-75	Arabidopsis thaliana	RNA processing and modification
Gy_Locus_1065_Transcript_1/1_Confidence_1.000_Length_1600	1600	At3g18790	300	KOG3068	mRNA splicing factor	15230193	76.24	303	56.81	101	69	2	142	1050	1	300	5e-127	Arabidopsis thaliana	RNA processing and modification
Gy_Locus_1083_Transcript_3/3_Confidence_0.667_Length_2849	2849	At1g17760	722	KOG1914	mRNA cleavage and polyadenylation factor I complex, subunit RNA14	15220840	64.28	753	79.29	104.29	222	9	346	2565	4	722	0	Arabidopsis thaliana	RNA processing and modification
Gy_Locus_1140_Transcript_1/1_Confidence_1.000_Length_2318	2318	At1g54170	587	KOG2375	Protein interacting with poly(A)-binding protein	15221051	45.81	596	77.14	101.53	256	15	1863	118	43	585	1e-121	Arabidopsis thaliana	RNA processing and modification
Gy_Locus_1201_Transcript_1/3_Confidence_0.600_Length_1451	1451	At2g19930	929	KOG0988	RNA-directed RNA polymerase QDE-1 required for posttranscriptional gene silencing and RNA interference	15225265	46.33	395	81.67	42.52	169	8	207	1280	541	929	4e-100	Arabidopsis thaliana	RNA processing and modification
Gy_Locus_1201_Transcript_2/3_Confidence_0.400_Length_1251	1251	At2g19930	929	KOG0988	RNA-directed RNA polymerase QDE-1 required for posttranscriptional gene silencing and RNA interference	15225265	40	315	75.54	33.91	146	8	247	1080	621	929	6e-56	Arabidopsis thaliana	RNA processing and modification
Gy_Locus_1270_Transcript_1/1_Confidence_1.000_Length_7501	7501	At1g80070	2382	KOG1795	U5 snRNP spliceosome subunit	15220049	94.8	2326	93.03	97.65	96	2	336	7244	59	2382	0	Arabidopsis thaliana	RNA processing and modification
Gy_Locus_1378_Transcript_1/1_Confidence_1.000_Length_5616	5616	At5g10370_1	1427	KOG0922	DEAH-box RNA helicase	NA	53.84	1419	75.8	99.44	608	18	5425	1256	27	1427	0	Arabidopsis thaliana	RNA processing and modification
Gy_Locus_1433_Transcript_3/3_Confidence_0.667_Length_5266	5266	At3g11960	1329	KOG1898	Splicing factor 3b, subunit 3	15229912	59.96	1381	78.67	103.91	441	23	233	4297	35	1329	0	Arabidopsis thaliana	RNA processing and modification
Gy_Locus_1444_Transcript_1/5_Confidence_0.667_Length_2055	2055	At2g19920	905	KOG0988	RNA-directed RNA polymerase QDE-1 required for posttranscriptional gene silencing and RNA interference	15225264	41.95	696	101.61	76.91	332	14	10	2055	5	642	3e-155	Arabidopsis thaliana	RNA processing and modification
Gy_Locus_1489_Transcript_2/3_Confidence_0.600_Length_1095	1095	At1g25260	231	KOG0816	Protein involved in mRNA turnover	11067271	67.5	120	32.88	51.95	29	2	652	311	116	231	3e-46	Arabidopsis thaliana	RNA processing and modification
Gy_Locus_1572_Transcript_1/3_Confidence_0.667_Length_1069	1069	At5g37720	292	KOG0533	RRM motif-containing protein	15240320	72.22	90	25.26	30.82	21	2	694	951	114	203	2e-48	Arabidopsis thaliana	RNA processing and modification
Gy_Locus_1572_Transcript_3/3_Confidence_0.667_Length_981	981	At5g37720	292	KOG0533	RRM motif-containing protein	15240320	64.52	155	47.4	53.08	47	3	423	863	49	203	2e-63	Arabidopsis thaliana	RNA processing and modification
Gy_Locus_1632_Transcript_1/4_Confidence_0.500_Length_353	353	At3g07590	114	KOG3428	Small nuclear ribonucleoprotein SMD1 and related snRNPs	15231485	67.92	53	45.04	46.49	16	1	246	88	1	52	1e-14	Arabidopsis thaliana	RNA processing and modification
Gy_Locus_1632_Transcript_3/4_Confidence_0.500_Length_773	773	At4g02840	116	KOG3428	Small nuclear ribonucleoprotein SMD1 and related snRNPs	15235510	93.75	96	37.26	82.76	6	0	666	379	1	96	5e-58	Arabidopsis thaliana	RNA processing and modification
Gy_Locus_1700_Transcript_3/7_Confidence_0.684_Length_3588	3588	At4g32850	729	KOG2245	Poly(A) polymerase and related nucleotidyltransferases	15233961	72.26	584	48.83	80.11	127	4	3229	1496	1	555	0	Arabidopsis thaliana	RNA processing and modification
Gy_Locus_1700_Transcript_4/7_Confidence_0.684_Length_3768	3768	At4g32850	729	KOG2245	Poly(A) polymerase and related nucleotidyltransferases	15233961	69.04	365	29.06	50.07	79	3	2670	1591	220	555	0	Arabidopsis thaliana	RNA processing and modification
Gy_Locus_1700_Transcript_5/7_Confidence_0.684_Length_3832	3832	At4g32850	729	KOG2245	Poly(A) polymerase and related nucleotidyltransferases	15233961	72.26	584	45.72	80.11	127	4	3473	1740	1	555	0	Arabidopsis thaliana	RNA processing and modification
Gy_Locus_1700_Transcript_6/7_Confidence_0.684_Length_4193	4193	At4g32850	729	KOG2245	Poly(A) polymerase and related nucleotidyltransferases	15233961	72.26	584	41.78	80.11	127	4	3834	2101	1	555	0	Arabidopsis thaliana	RNA processing and modification
Gy_Locus_1776_Transcript_4/9_Confidence_0.391_Length_1162	1162	At5g26605_1	116	KOG2184	Tuftelin-interacting protein TIP39, contains G-patch domain	NA	73.33	90	23.24	77.59	24	0	966	697	27	116	5e-41	Arabidopsis thaliana	RNA processing and modification
Gy_Locus_1776_Transcript_9/9_Confidence_0.348_Length_1034	1034	At5g26605_1	116	KOG2184	Tuftelin-interacting protein TIP39, contains G-patch domain	NA	73.33	90	26.11	77.59	24	0	838	569	27	116	2e-41	Arabidopsis thaliana	RNA processing and modification
Gy_Locus_2023_Transcript_4/6_Confidence_0.688_Length_1498	1498	At1g11020	281	KOG1609	Protein involved in mRNA turnover and stability	2252631	65.31	320	64.09	113.88	56	7	432	1346	2	281	2e-116	Arabidopsis thaliana	RNA processing and modification
Gy_Locus_2023_Transcript_5/6_Confidence_0.562_Length_1730	1730	At1g11020	281	KOG1609	Protein involved in mRNA turnover and stability	2252631	70.13	154	26.71	54.8	31	5	237	653	2	155	2e-54	Arabidopsis thaliana	RNA processing and modification
Gy_Locus_2023_Transcript_6/6_Confidence_0.562_Length_1303	1303	At1g11020	281	KOG1609	Protein involved in mRNA turnover and stability	2252631	65.31	320	73.68	113.88	56	7	237	1151	2	281	3e-117	Arabidopsis thaliana	RNA processing and modification
Gy_Locus_2084_Transcript_1/1_Confidence_1.000_Length_1344	1344	At3g47550	288	KOG1609	Protein involved in mRNA turnover and stability	15232824	58.62	290	64.73	100.69	112	6	1226	375	1	288	3e-60	Arabidopsis thaliana	RNA processing and modification
Gy_Locus_2151_Transcript_5/10_Confidence_0.190_Length_2429	2429	At4g03430	1029	KOG0495	HAT repeat protein	15236308	81.68	715	88.31	69.48	124	1	1	2124	315	1029	0	Arabidopsis thaliana	RNA processing and modification
Gy_Locus_2314_Transcript_1/2_Confidence_1.000_Length_2260	2260	At1g77050	513	KOG0337	ATP-dependent RNA helicase	15223812	80.47	507	67.3	98.83	99	0	281	1801	7	513	0	Arabidopsis thaliana	RNA processing and modification
Gy_Locus_2406_Transcript_1/1_Confidence_1.000_Length_4173	4173	At5g13010	1226	KOG0924	mRNA splicing factor ATP-dependent RNA helicase	15239967	83.24	1050	75.49	85.64	164	6	3309	172	185	1226	0	Arabidopsis thaliana	RNA processing and modification
Gy_Locus_2421_Transcript_1/3_Confidence_0.500_Length_406	406	At1g03330	93	KOG3448	Predicted snRNP core protein	18379085	97.4	77	56.9	82.8	2	0	174	404	2	78	6e-49	Arabidopsis thaliana	RNA processing and modification
Gy_Locus_2422_Transcript_2/3_Confidence_0.667_Length_3837	3837	At1g44910	946	KOG0152	Spliceosomal protein FBP11/Splicing factor PRP40	15220921	49.06	907	70.91	95.88	298	16	258	2843	4	791	0	Arabidopsis thaliana	RNA processing and modification
Gy_Locus_2422_Transcript_3/3_Confidence_0.667_Length_3747	3747	At1g44910	946	KOG0152	Spliceosomal protein FBP11/Splicing factor PRP40	15220921	50.74	877	70.22	92.71	298	15	258	2753	4	791	0	Arabidopsis thaliana	RNA processing and modification
Gy_Locus_2463_Transcript_3/4_Confidence_0.667_Length_3768	3768	At4g34100	1051	KOG1609	Protein involved in mRNA turnover and stability	15235227	77.15	604	48.09	57.47	98	6	3512	1704	67	631	0	Arabidopsis thaliana	RNA processing and modification
Gy_Locus_2463_Transcript_4/4_Confidence_0.667_Length_3670	3670	At4g34100	1051	KOG1609	Protein involved in mRNA turnover and stability	15235227	74.18	1042	85.18	99.14	203	11	3414	298	67	1045	0	Arabidopsis thaliana	RNA processing and modification
Gy_Locus_2497_Transcript_2/3_Confidence_0.667_Length_480	480	At1g19120	128	KOG1782	Small Nuclear ribonucleoprotein splicing factor	18394697	78.57	98	61.25	76.56	21	0	1	294	8	105	1e-39	Arabidopsis thaliana	RNA processing and modification
Gy_Locus_2497_Transcript_3/3_Confidence_0.667_Length_580	580	At1g19120	128	KOG1782	Small Nuclear ribonucleoprotein splicing factor	18394697	78.95	114	58.97	89.06	24	0	1	342	8	121	2e-48	Arabidopsis thaliana	RNA processing and modification
Gy_Locus_2658_Transcript_1/1_Confidence_1.000_Length_3586	3586	At4g11130	1133	KOG0988	RNA-directed RNA polymerase QDE-1 required for posttranscriptional gene silencing and RNA interference	15237051	60.82	1123	93.95	99.12	429	9	34	3381	9	1127	0	Arabidopsis thaliana	RNA processing and modification
Gy_Locus_2727_Transcript_1/2_Confidence_1.000_Length_2677	2677	At5g62190	671	KOG0331	ATP-dependent RNA helicase	15241726	72.34	535	59.96	79.73	144	3	551	2146	96	629	0	Arabidopsis thaliana	RNA processing and modification
Gy_Locus_2835_Transcript_1/2_Confidence_1.000_Length_1110	1110	At1g77030	349	KOG0337	ATP-dependent RNA helicase	15223811	58.6	157	42.43	44.99	57	3	355	825	55	203	5e-43	Arabidopsis thaliana	RNA processing and modification
Gy_Locus_2838_Transcript_3/4_Confidence_0.667_Length_2714	2714	At3g09100	653	KOG2386	mRNA capping enzyme, guanylyltransferase (alpha) subunit	15232015	65.24	653	72.18	100	188	7	334	2238	1	632	0	Arabidopsis thaliana	RNA processing and modification
Gy_Locus_2856_Transcript_1/1_Confidence_1.000_Length_1819	1819	At2g28600	502	KOG0339	ATP-dependent RNA helicase	15226904	43.91	517	85.27	102.99	211	9	1771	245	51	496	7e-126	Arabidopsis thaliana	RNA processing and modification
Gy_Locus_2974_Transcript_4/5_Confidence_0.636_Length_4032	4032	At3g25840	932	KOG0670	U4/U6-associated splicing factor PRP4	15230918	63.81	572	42.56	61.37	182	6	1642	3309	370	932	0	Arabidopsis thaliana	RNA processing and modification
Gy_Locus_3053_Transcript_2/2_Confidence_1.000_Length_1142	1142	At3g47550	288	KOG1609	Protein involved in mRNA turnover and stability	15232824	52.99	251	65.94	87.15	103	5	333	1076	1	239	8e-46	Arabidopsis thaliana	RNA processing and modification
Gy_Locus_3166_Transcript_1/1_Confidence_1.000_Length_2741	2741	At2g47330	748	KOG0339	ATP-dependent RNA helicase	15226563	76.5	719	78.69	96.12	150	6	178	2325	1	703	0	Arabidopsis thaliana	RNA processing and modification
Gy_Locus_3369_Transcript_1/2_Confidence_1.000_Length_1551	1551	At1g23280	303	KOG3064	RNA-binding nuclear protein (MAK16) containing a distinct C4 Zn-finger	15220695	80.53	190	36.75	62.71	36	1	1423	857	1	190	2e-94	Arabidopsis thaliana	RNA processing and modification
Gy_Locus_3369_Transcript_2/2_Confidence_1.000_Length_1463	1463	At1g23280	303	KOG3064	RNA-binding nuclear protein (MAK16) containing a distinct C4 Zn-finger	15220695	80.53	190	38.96	62.71	36	1	1335	769	1	190	7e-95	Arabidopsis thaliana	RNA processing and modification
Gy_Locus_3413_Transcript_2/3_Confidence_0.667_Length_2318	2318	At2g33410	404	KOG4205	RNA-binding protein musashi/mRNA cleavage and polyadenylation factor I complex, subunit HRP1	15226106	66.84	193	24.98	47.77	61	1	206	784	1	190	5e-83	Arabidopsis thaliana	RNA processing and modification
Gy_Locus_3413_Transcript_3/3_Confidence_0.667_Length_2828	2828	At2g33410	404	KOG4205	RNA-binding protein musashi/mRNA cleavage and polyadenylation factor I complex, subunit HRP1	15226106	66.84	193	20.47	47.77	61	1	206	784	1	190	6e-82	Arabidopsis thaliana	RNA processing and modification
Gy_Locus_3483_Transcript_1/1_Confidence_1.000_Length_743	743	At2g18740	88	KOG1774	Small nuclear ribonucleoprotein E	15224217	92.05	88	35.53	100	7	0	128	391	1	88	4e-51	Arabidopsis thaliana	RNA processing and modification
Gy_Locus_3499_Transcript_2/4_Confidence_0.625_Length_1381	1381	At3g22660	293	KOG3080	Nucleolar protein-like/EBNA1-binding protein	15228822	65.84	243	52.79	82.94	76	3	982	257	41	277	1e-86	Arabidopsis thaliana	RNA processing and modification
Gy_Locus_3504_Transcript_1/1_Confidence_1.000_Length_2220	2220	At1g58060	1453	KOG0920	ATP-dependent RNA helicase A	15217833	72.45	657	88.78	45.22	174	2	2218	248	801	1450	0	Arabidopsis thaliana	RNA processing and modification
Gy_Locus_3536_Transcript_2/2_Confidence_1.000_Length_1265	1265	At5g13570	359	KOG2937	Decapping enzyme complex, predicted pyrophosphatase DCP2	15240657	58.82	136	32.25	37.88	56	0	440	847	140	275	2e-48	Arabidopsis thaliana	RNA processing and modification
Gy_Locus_3609_Transcript_3/6_Confidence_0.583_Length_1394	1394	At2g02570	316	KOG3026	Splicing factor SPF30	15226997	65.37	257	55.31	81.33	82	3	1116	355	63	315	6e-92	Arabidopsis thaliana	RNA processing and modification
Gy_Locus_3609_Transcript_5/6_Confidence_0.583_Length_2293	2293	At2g02570	316	KOG3026	Splicing factor SPF30	15226997	72.53	182	23.81	57.59	48	1	900	355	136	315	3e-67	Arabidopsis thaliana	RNA processing and modification
Gy_Locus_3621_Transcript_1/1_Confidence_1.000_Length_2498	2498	At3g07810	492	KOG4205	RNA-binding protein musashi/mRNA cleavage and polyadenylation factor I complex, subunit HRP1	6648193	59.96	492	59.09	100	178	11	439	1857	1	492	3e-148	Arabidopsis thaliana	RNA processing and modification
Gy_Locus_3647_Transcript_1/1_Confidence_1.000_Length_3898	3898	At1g48650	1167	KOG0920	ATP-dependent RNA helicase A	15221932	73.5	1113	85.66	95.37	278	8	13	3339	67	1166	0	Arabidopsis thaliana	RNA processing and modification
Gy_Locus_3649_Transcript_1/1_Confidence_1.000_Length_2747	2747	At3g32940	590	KOG0119	Splicing factor 1/branch point binding protein (RRM superfamily)	15232812	48.25	257	28.07	43.56	85	4	201	965	8	218	4e-66	Arabidopsis thaliana	RNA processing and modification
Gy_Locus_3683_Transcript_1/1_Confidence_1.000_Length_1172	1172	At5g15750	194	KOG4655	U3 small nucleolar ribonucleoprotein (snoRNP) component	11358773	69.95	193	49.4	99.48	46	1	295	837	1	193	2e-86	Arabidopsis thaliana	RNA processing and modification
Gy_Locus_3720_Transcript_1/1_Confidence_1.000_Length_1272	1272	At3g07170	203	KOG4374	RNA-binding protein Bicaudal-C	18397861	57.21	208	49.06	102.46	80	5	228	842	1	202	6e-65	Arabidopsis thaliana	RNA processing and modification
Gy_Locus_3748_Transcript_1/1_Confidence_1.000_Length_2284	2284	At3g22330	620	KOG0331	ATP-dependent RNA helicase	15228726	79.17	432	56.74	69.68	86	2	320	1606	57	487	0	Arabidopsis thaliana	RNA processing and modification
Gy_Locus_3844_Transcript_2/5_Confidence_0.600_Length_1264	1264	At4g36690	573	KOG0120	Splicing factor U2AF, large subunit (RRM superfamily)	15234495	92.59	216	51.27	37.7	16	0	2	649	245	460	5e-138	Arabidopsis thaliana	RNA processing and modification
Gy_Locus_3844_Transcript_4/5_Confidence_0.667_Length_785	785	At4g36690	573	KOG0120	Splicing factor U2AF, large subunit (RRM superfamily)	15234495	87.74	261	99.75	45.55	32	0	2	784	245	505	3e-152	Arabidopsis thaliana	RNA processing and modification
Gy_Locus_3854_Transcript_1/1_Confidence_1.000_Length_1127	1127	At2g18510	363	KOG0131	Splicing factor 3b, subunit 4	15224186	86.17	253	67.35	69.7	25	3	95	847	1	245	1e-152	Arabidopsis thaliana	RNA processing and modification
Gy_Locus_3933_Transcript_2/3_Confidence_0.714_Length_1281	1281	At5g53180	429	KOG1190	Polypyrimidine tract-binding protein	15238677	93.98	133	31.15	31	8	0	1129	731	1	133	2e-72	Arabidopsis thaliana	RNA processing and modification
Gy_Locus_4182_Transcript_1/1_Confidence_1.000_Length_4179	4179	At3g46960	1347	KOG0947	Cytoplasmic exosomal RNA helicase SKI2, DEAD-box superfamily	15232685	69.03	1340	96.2	99.48	378	11	7	3981	30	1347	0	Arabidopsis thaliana	RNA processing and modification
Gy_Locus_4344_Transcript_1/1_Confidence_1.000_Length_1331	1331	At1g06960	228	KOG4206	Spliceosomal protein snRNP-U1A/U2B	15222245	75.76	231	52.07	101.32	53	1	90	782	1	228	4e-97	Arabidopsis thaliana	RNA processing and modification
Gy_Locus_4489_Transcript_3/9_Confidence_0.478_Length_1503	1503	At1g43190	396	KOG1190	Polypyrimidine tract-binding protein	15218310	69.43	350	69.86	88.38	59	2	1411	362	95	396	3e-155	Arabidopsis thaliana	RNA processing and modification
Gy_Locus_4489_Transcript_5/9_Confidence_0.652_Length_1901	1901	At1g43190	396	KOG1190	Polypyrimidine tract-binding protein	15218310	84.73	203	32.04	51.26	31	0	970	362	194	396	1e-108	Arabidopsis thaliana	RNA processing and modification
Gy_Locus_4517_Transcript_1/1_Confidence_1.000_Length_1347	1347	At1g27650	296	KOG2202	U2 snRNP splicing factor, small subunit, and related proteins	15217666	94.05	185	41.2	62.5	11	0	1120	566	1	185	8e-119	Arabidopsis thaliana	RNA processing and modification
Gy_Locus_4593_Transcript_1/1_Confidence_1.000_Length_3345	3345	At5g63420	528	KOG1137	mRNA cleavage and polyadenylation factor II complex, BRR5 (CPSF subunit)	15242755	80.61	495	44.39	93.75	90	3	160	1638	25	515	0	Arabidopsis thaliana	RNA processing and modification
Gy_Locus_4611_Transcript_2/3_Confidence_0.600_Length_1245	1245	At3g09760	208	KOG1609	Protein involved in mRNA turnover and stability	6682253	31.03	87	20.96	41.83	59	1	233	493	117	202	3e-11	Arabidopsis thaliana	RNA processing and modification
Gy_Locus_4611_Transcript_3/3_Confidence_0.600_Length_2402	2402	At5g03180	464	KOG1609	Protein involved in mRNA turnover and stability	11290062	38.4	388	48.46	83.62	187	11	469	1575	95	449	2e-67	Arabidopsis thaliana	RNA processing and modification
Gy_Locus_4612_Transcript_3/5_Confidence_0.667_Length_1560	1560	At4g36980	550	KOG2548	SWAP mRNA splicing regulator	15234581	54.3	372	71.54	67.64	116	8	1560	460	103	425	4e-64	Arabidopsis thaliana	RNA processing and modification
Gy_Locus_4792_Transcript_1/2_Confidence_1.000_Length_657	657	At2g03870	99	KOG1781	Small Nuclear ribonucleoprotein splicing factor	15227722	93.62	94	42.92	94.95	6	0	156	437	1	94	1e-57	Arabidopsis thaliana	RNA processing and modification
Gy_Locus_4792_Transcript_2/2_Confidence_1.000_Length_701	701	At2g03870	99	KOG1781	Small Nuclear ribonucleoprotein splicing factor	15227722	89.8	98	41.94	98.99	10	0	156	449	1	98	3e-57	Arabidopsis thaliana	RNA processing and modification
Gy_Locus_4832_Transcript_4/4_Confidence_0.625_Length_921	921	At5g15390	350	KOG0838	RNA Methylase, SpoU family	15242287	48.26	201	65.47	57.43	96	5	76	672	1	195	2e-71	Arabidopsis thaliana	RNA processing and modification
Gy_Locus_4840_Transcript_1/2_Confidence_1.000_Length_2883	2883	At4g16630	683	KOG0338	ATP-dependent RNA helicase	15235818	62.28	448	46.62	65.59	111	7	299	1534	70	495	9e-154	Arabidopsis thaliana	RNA processing and modification
Gy_Locus_4840_Transcript_2/2_Confidence_1.000_Length_2762	2762	At4g16630	683	KOG0338	ATP-dependent RNA helicase	15235818	62.13	610	66.26	89.31	159	10	299	1984	70	655	0	Arabidopsis thaliana	RNA processing and modification
Gy_Locus_4873_Transcript_2/3_Confidence_0.571_Length_1505	1505	At4g26480_2	285	KOG1588	RNA-binding protein Sam68 and related KH domain proteins	NA	64.43	253	50.43	88.77	82	3	503	1243	35	285	3e-101	Arabidopsis thaliana	RNA processing and modification
Gy_Locus_4889_Transcript_3/4_Confidence_0.625_Length_1736	1736	At5g13570	359	KOG2937	Decapping enzyme complex, predicted pyrophosphatase DCP2	15240657	57.73	291	50.29	81.06	72	2	537	1259	69	358	3e-103	Arabidopsis thaliana	RNA processing and modification
Gy_Locus_4992_Transcript_3/3_Confidence_0.714_Length_4422	4422	At2g33440	475	KOG0120	Splicing factor U2AF, large subunit (RRM superfamily)	15226109	43.62	282	19.13	59.37	99	5	1087	1929	96	318	7e-52	Arabidopsis thaliana	RNA processing and modification
Gy_Locus_5031_Transcript_1/4_Confidence_0.375_Length_4264	4264	At5g51300	804	KOG0119	Splicing factor 1/branch point binding protein (RRM superfamily)	15241418	74.3	572	40.24	71.14	115	7	4	1674	118	672	0	Arabidopsis thaliana	RNA processing and modification
Gy_Locus_5031_Transcript_2/4_Confidence_0.500_Length_4404	4404	At5g51300	804	KOG0119	Splicing factor 1/branch point binding protein (RRM superfamily)	15241418	74.3	572	38.96	71.14	115	7	4	1674	118	672	0	Arabidopsis thaliana	RNA processing and modification
Gy_Locus_5031_Transcript_3/4_Confidence_0.375_Length_2671	2671	At5g51300	804	KOG0119	Splicing factor 1/branch point binding protein (RRM superfamily)	15241418	74.3	572	64.25	71.14	115	7	4	1674	118	672	0	Arabidopsis thaliana	RNA processing and modification
Gy_Locus_5031_Transcript_4/4_Confidence_0.625_Length_4366	4366	At5g51300	804	KOG0119	Splicing factor 1/branch point binding protein (RRM superfamily)	15241418	74.3	572	39.3	71.14	115	7	4	1674	118	672	0	Arabidopsis thaliana	RNA processing and modification
Gy_Locus_5079_Transcript_1/1_Confidence_1.000_Length_3886	3886	At5g23080	900	KOG2138	Predicted RNA binding protein, contains G-patch domain	15237215	59.55	801	61.84	89	263	10	142	2526	1	746	0	Arabidopsis thaliana	RNA processing and modification
Gy_Locus_5100_Transcript_1/2_Confidence_1.000_Length_1954	1954	At1g60170	511	KOG2574	mRNA splicing factor PRP31	7486934	77.16	486	74.62	95.11	108	2	1791	340	26	510	0	Arabidopsis thaliana	RNA processing and modification
Gy_Locus_5138_Transcript_1/4_Confidence_0.667_Length_1659	1659	At3g29390	537	KOG1960	Predicted RNA-binding protein, contains KH domains	15228690	57.14	322	58.23	59.96	105	9	1583	657	1	302	5e-102	Arabidopsis thaliana	RNA processing and modification
Gy_Locus_5138_Transcript_2/4_Confidence_0.667_Length_3495	3495	At3g29390	537	KOG1960	Predicted RNA-binding protein, contains KH domains	15228690	51.48	237	20.34	44.13	85	8	3419	2739	1	217	4e-56	Arabidopsis thaliana	RNA processing and modification
Gy_Locus_5138_Transcript_3/4_Confidence_0.667_Length_3773	3773	At3g29390	537	KOG1960	Predicted RNA-binding protein, contains KH domains	15228690	51.48	237	18.84	44.13	85	8	3697	3017	1	217	5e-56	Arabidopsis thaliana	RNA processing and modification
Gy_Locus_5155_Transcript_1/2_Confidence_1.000_Length_2626	2626	At4g26650	524	KOG4205	RNA-binding protein musashi/mRNA cleavage and polyadenylation factor I complex, subunit HRP1	7487039	50	496	56.66	94.66	170	15	685	2103	5	445	1e-133	Arabidopsis thaliana	RNA processing and modification
Gy_Locus_5155_Transcript_2/2_Confidence_1.000_Length_2409	2409	At4g26650	524	KOG4205	RNA-binding protein musashi/mRNA cleavage and polyadenylation factor I complex, subunit HRP1	7487039	50	496	61.77	94.66	170	15	468	1886	5	445	4e-135	Arabidopsis thaliana	RNA processing and modification
Gy_Locus_5206_Transcript_1/1_Confidence_1.000_Length_4949	4949	At1g65440	1703	KOG1856	Transcription elongation factor SPT6	15218682	72.32	1409	85.41	82.74	355	14	470	4675	154	1534	0	Arabidopsis thaliana	RNA processing and modification
Gy_Locus_5306_Transcript_2/2_Confidence_1.000_Length_2010	2010	At3g21540	949	KOG0306	WD40-repeat-containing subunit of the 18S rRNA processing complex	15233087	72.44	410	61.19	43.2	112	1	179	1405	517	926	0	Arabidopsis thaliana	RNA processing and modification
Gy_Locus_5784_Transcript_1/2_Confidence_1.000_Length_4005	4005	At3g06480	1088	KOG0331	ATP-dependent RNA helicase	15230730	72.22	540	40.45	49.63	126	4	1229	2818	290	815	0	Arabidopsis thaliana	RNA processing and modification
Gy_Locus_5784_Transcript_2/2_Confidence_1.000_Length_2560	2560	At3g06480	1088	KOG0331	ATP-dependent RNA helicase	15230730	89.34	366	42.89	33.64	39	0	276	1373	450	815	0	Arabidopsis thaliana	RNA processing and modification
Gy_Locus_5881_Transcript_1/1_Confidence_1.000_Length_3216	3216	At5g16750	876	KOG0319	WD40-repeat-containing subunit of the 18S rRNA processing complex	11358924	69.91	854	79.66	97.49	241	8	50	2581	1	848	0	Arabidopsis thaliana	RNA processing and modification
Gy_Locus_6037_Transcript_1/4_Confidence_0.667_Length_798	798	At2g22120	252	KOG1609	Protein involved in mRNA turnover and stability	15227153	58.7	230	86.47	91.27	24	3	2	691	59	217	2e-57	Arabidopsis thaliana	RNA processing and modification
Gy_Locus_6037_Transcript_2/4_Confidence_0.556_Length_832	832	At2g22120	252	KOG1609	Protein involved in mRNA turnover and stability	15227153	64.12	131	47.24	51.98	12	1	2	394	59	154	2e-39	Arabidopsis thaliana	RNA processing and modification
Gy_Locus_6037_Transcript_3/4_Confidence_0.667_Length_1572	1572	At2g22120	252	KOG1609	Protein involved in mRNA turnover and stability	15227153	63.16	133	25.38	52.78	13	2	1172	1570	133	229	4e-30	Arabidopsis thaliana	RNA processing and modification
Gy_Locus_6113_Transcript_1/1_Confidence_1.000_Length_652	652	At2g20490	64	KOG3503	H/ACA snoRNP complex, subunit NOP10	18399368	84.38	64	29.45	100	10	0	183	374	1	64	6e-32	Arabidopsis thaliana	RNA processing and modification
Gy_Locus_6158_Transcript_1/1_Confidence_1.000_Length_1154	1154	At5g38720	318	KOG4008	rRNA processing protein RRP7	15240988	69.13	149	38.73	46.86	45	1	588	1031	170	318	3e-59	Arabidopsis thaliana	RNA processing and modification
Gy_Locus_6223_Transcript_2/5_Confidence_0.667_Length_1581	1581	At5g51140	395	KOG1919	RNA pseudouridylate synthases	15241389	65.7	277	52.56	70.13	87	3	517	1344	126	395	3e-121	Arabidopsis thaliana	RNA processing and modification
Gy_Locus_6223_Transcript_3/5_Confidence_0.583_Length_1535	1535	At5g51140	395	KOG1919	RNA pseudouridylate synthases	15241389	61.61	224	43.78	56.71	78	3	630	1298	179	395	2e-86	Arabidopsis thaliana	RNA processing and modification
Gy_Locus_6223_Transcript_4/5_Confidence_0.583_Length_2017	2017	At5g51140	395	KOG1919	RNA pseudouridylate synthases	15241389	77.25	189	28.11	47.85	43	0	88	654	46	234	7e-99	Arabidopsis thaliana	RNA processing and modification
Gy_Locus_6223_Transcript_5/5_Confidence_0.583_Length_1392	1392	At5g51140	395	KOG1919	RNA pseudouridylate synthases	15241389	68.63	357	76.94	90.38	104	3	88	1155	46	395	2e-175	Arabidopsis thaliana	RNA processing and modification
Gy_Locus_6257_Transcript_1/2_Confidence_1.000_Length_5353	5353	At2g22020	795	KOG2242	Scaffold/matrix specific factor hnRNP-U/SAF-A, contains SPRY domain	15227138	59.86	832	46.63	104.65	292	7	262	2742	1	795	0	Arabidopsis thaliana	RNA processing and modification
Gy_Locus_6332_Transcript_1/1_Confidence_1.000_Length_3382	3382	At3g49600_1	637	KOG1869	Splicing coactivator SRm160/300, subunit SRm300	NA	56.74	215	19.07	33.75	78	6	3207	2566	1	201	3e-55	Arabidopsis thaliana	RNA processing and modification
Gy_Locus_6396_Transcript_1/1_Confidence_1.000_Length_7049	7049	At1g20960	2171	KOG0951	RNA helicase BRR2, DEAD-box superfamily	15218086	82.86	2083	88.65	95.95	353	3	3	6251	89	2167	0	Arabidopsis thaliana	RNA processing and modification
Gy_Locus_6425_Transcript_2/4_Confidence_0.600_Length_2342	2342	At5g42820	283	KOG2202	U2 snRNP splicing factor, small subunit, and related proteins	15239067	85.8	176	22.54	62.19	25	0	2246	1719	1	176	1e-92	Arabidopsis thaliana	RNA processing and modification
Gy_Locus_6425_Transcript_3/4_Confidence_0.600_Length_2458	2458	At5g42820	283	KOG2202	U2 snRNP splicing factor, small subunit, and related proteins	15239067	85.8	176	21.48	62.19	25	0	2362	1835	1	176	3e-92	Arabidopsis thaliana	RNA processing and modification
Gy_Locus_6425_Transcript_4/4_Confidence_0.500_Length_1461	1461	At5g42820	283	KOG2202	U2 snRNP splicing factor, small subunit, and related proteins	15239067	85.8	176	36.14	62.19	25	0	1365	838	1	176	9e-96	Arabidopsis thaliana	RNA processing and modification
Gy_Locus_6451_Transcript_1/1_Confidence_1.000_Length_1196	1196	At5g51120	267	KOG4209	Splicing factor RNPS1, SR protein superfamily	8843848	75.45	167	41.89	62.55	36	2	261	761	49	210	2e-80	Arabidopsis thaliana	RNA processing and modification
Gy_Locus_6499_Transcript_1/1_Confidence_1.000_Length_3145	3145	At1g17070	849	KOG2184	Tuftelin-interacting protein TIP39, contains G-patch domain	15220011	57.37	889	84.8	104.71	320	11	285	2894	1	849	0	Arabidopsis thaliana	RNA processing and modification
Gy_Locus_6524_Transcript_1/2_Confidence_1.000_Length_3762	3762	At5g01400	1467	KOG1895	mRNA cleavage and polyadenylation factor II complex, subunit PTA1	15240970	56.2	1096	87.4	74.71	411	19	5	3235	197	1242	0	Arabidopsis thaliana	RNA processing and modification
Gy_Locus_6550_Transcript_1/1_Confidence_1.000_Length_1830	1830	At1g16280	491	KOG0340	ATP-dependent RNA helicase	15219185	73.46	407	66.72	82.89	106	1	1513	293	54	458	0	Arabidopsis thaliana	RNA processing and modification
Gy_Locus_6761_Transcript_8/9_Confidence_0.360_Length_1902	1902	At4g21770	472	KOG1919	RNA pseudouridylate synthases	15234586	74.59	244	38.49	51.69	59	2	1533	811	229	472	1e-115	Arabidopsis thaliana	RNA processing and modification
Gy_Locus_6805_Transcript_1/1_Confidence_1.000_Length_1733	1733	At5g13480	679	KOG0284	Polyadenylation factor I complex, subunit PFS2	15240638	52.26	287	49.68	42.27	82	9	35	754	237	515	7e-70	Arabidopsis thaliana	RNA processing and modification
Gy_Locus_6856_Transcript_1/1_Confidence_1.000_Length_2323	2323	At2g41500	554	KOG0272	U4/U6 small nuclear ribonucleoprotein Prp4 (contains WD40 repeats)	15227373	69.23	455	58.76	82.13	130	3	487	1833	103	553	0	Arabidopsis thaliana	RNA processing and modification
Gy_Locus_6903_Transcript_1/3_Confidence_0.714_Length_4311	4311	At3g03300	2042	KOG0701	dsRNA-specific nuclease Dicer and related ribonucleases	6714410	51.85	1186	82.53	58.08	482	9	4153	623	734	1839	0	Arabidopsis thaliana	RNA processing and modification
Gy_Locus_6903_Transcript_2/3_Confidence_0.714_Length_4872	4872	At3g03300	2042	KOG0701	dsRNA-specific nuclease Dicer and related ribonucleases	6714410	53.12	1280	78.82	62.68	511	9	4714	902	734	1933	0	Arabidopsis thaliana	RNA processing and modification
Gy_Locus_6903_Transcript_3/3_Confidence_0.714_Length_4453	4453	At3g03300	2042	KOG0701	dsRNA-specific nuclease Dicer and related ribonucleases	6714410	53.45	1392	93.78	68.17	554	10	4295	147	734	2040	0	Arabidopsis thaliana	RNA processing and modification
Gy_Locus_6944_Transcript_1/1_Confidence_1.000_Length_2666	2666	At2g33730	733	KOG0333	U5 snRNP-like RNA helicase subunit	15226155	89.32	571	64.25	77.9	61	0	602	2314	161	731	0	Arabidopsis thaliana	RNA processing and modification
Gy_Locus_6988_Transcript_2/3_Confidence_0.600_Length_2762	2762	At5g55920	682	KOG1122	tRNA and rRNA cytosine-C5-methylase (nucleolar protein NOL1/NOP2)	15241077	74.53	424	46.05	62.17	100	1	2027	780	152	575	0	Arabidopsis thaliana	RNA processing and modification
Gy_Locus_7203_Transcript_1/3_Confidence_0.667_Length_3654	3654	At2g36480	984	KOG2071	mRNA cleavage and polyadenylation factor I/II complex, subunit Pcf11	15227983	45.53	470	38.59	47.76	200	12	3	1316	72	517	2e-96	Arabidopsis thaliana	RNA processing and modification
Gy_Locus_7332_Transcript_1/1_Confidence_1.000_Length_1815	1815	At3g20650	362	KOG1975	mRNA cap methyltransferase	15232316	85.59	340	56.2	93.92	49	0	1369	350	1	340	0	Arabidopsis thaliana	RNA processing and modification
Gy_Locus_7335_Transcript_1/3_Confidence_0.429_Length_1297	1297	At5g66010	248	KOG4211	Splicing factor hnRNP-F and related RNA-binding proteins	15239233	66.67	219	50.66	88.31	61	3	1119	475	25	235	6e-97	Arabidopsis thaliana	RNA processing and modification
Gy_Locus_7335_Transcript_2/3_Confidence_0.714_Length_2290	2290	At5g66010	248	KOG4211	Splicing factor hnRNP-F and related RNA-binding proteins	15239233	67.21	247	32.36	99.6	65	4	1203	475	1	235	7e-107	Arabidopsis thaliana	RNA processing and modification
Gy_Locus_7335_Transcript_3/3_Confidence_0.714_Length_1386	1386	At5g66010	248	KOG4211	Splicing factor hnRNP-F and related RNA-binding proteins	15239233	67.21	247	53.46	99.6	65	4	1203	475	1	235	8e-111	Arabidopsis thaliana	RNA processing and modification
Gy_Locus_7419_Transcript_2/4_Confidence_0.625_Length_1301	1301	Hs20544129	703	KOG0922	DEAH-box RNA helicase	20544129	47.95	317	73.1	45.09	158	4	231	1178	381	691	8e-103	Homo sapiens	RNA processing and modification
Gy_Locus_7520_Transcript_2/4_Confidence_0.667_Length_1399	1399	At5g10350	217	KOG4209	Splicing factor RNPS1, SR protein superfamily	15238140	64.41	222	47.61	102.3	49	1	1282	617	25	216	4e-93	Arabidopsis thaliana	RNA processing and modification
Gy_Locus_7520_Transcript_3/4_Confidence_0.667_Length_2745	2745	At5g65260	220	KOG4209	Splicing factor RNPS1, SR protein superfamily	15238390	76.03	121	13.22	55	29	0	979	617	99	219	5e-58	Arabidopsis thaliana	RNA processing and modification
Gy_Locus_7520_Transcript_4/4_Confidence_0.667_Length_1309	1309	At5g10350	217	KOG4209	Splicing factor RNPS1, SR protein superfamily	15238140	74.48	192	44	88.48	49	0	1192	617	25	216	7e-99	Arabidopsis thaliana	RNA processing and modification
Gy_Locus_7752_Transcript_2/2_Confidence_1.000_Length_1792	1792	At5g63780	365	KOG1609	Protein involved in mRNA turnover and stability	15242892	50.69	361	60.44	98.9	139	5	417	1388	1	359	2e-95	Arabidopsis thaliana	RNA processing and modification
Gy_Locus_7787_Transcript_2/3_Confidence_0.667_Length_1765	1765	At3g19440	477	KOG1919	RNA pseudouridylate synthases	15230381	60.61	330	56.09	69.18	121	4	443	1408	141	469	1e-124	Arabidopsis thaliana	RNA processing and modification
Gy_Locus_7787_Transcript_3/3_Confidence_0.667_Length_1869	1869	At3g19440	477	KOG1919	RNA pseudouridylate synthases	15230381	60.61	330	52.97	69.18	121	4	443	1408	141	469	2e-124	Arabidopsis thaliana	RNA processing and modification
Gy_Locus_7896_Transcript_1/2_Confidence_1.000_Length_2517	2517	At1g31970	537	KOG0331	ATP-dependent RNA helicase	15222526	77.72	395	47.08	73.56	86	1	2097	919	112	506	0	Arabidopsis thaliana	RNA processing and modification
Gy_Locus_7896_Transcript_2/2_Confidence_1.000_Length_1900	1900	At1g31970	537	KOG0331	ATP-dependent RNA helicase	15222526	78.17	426	67.26	79.33	91	1	1480	209	112	537	0	Arabidopsis thaliana	RNA processing and modification
Gy_Locus_8023_Transcript_1/1_Confidence_1.000_Length_2136	2136	At3g10530	548	KOG1272	WD40-repeat-containing subunit of the 18S rRNA processing complex	15228326	68.26	545	76.54	99.45	155	4	271	1860	6	547	0	Arabidopsis thaliana	RNA processing and modification
Gy_Locus_8061_Transcript_1/1_Confidence_1.000_Length_1431	1431	At5g03180	464	KOG1609	Protein involved in mRNA turnover and stability	11290062	40.64	374	78.41	80.6	197	10	1393	320	86	450	9e-81	Arabidopsis thaliana	RNA processing and modification
Gy_Locus_8092_Transcript_1/1_Confidence_1.000_Length_3608	3608	At2g06990	996	KOG0948	Nuclear exosomal RNA helicase MTR4, DEAD-box superfamily	15225636	80.27	1029	85.56	103.31	157	5	193	3240	1	996	0	Arabidopsis thaliana	RNA processing and modification
Gy_Locus_8163_Transcript_1/2_Confidence_1.000_Length_1387	1387	At4g29820	185	KOG1689	mRNA cleavage factor I subunit	7486231	50.23	221	47.8	119.46	68	4	1146	499	1	184	1e-63	Arabidopsis thaliana	RNA processing and modification
Gy_Locus_8319_Transcript_1/2_Confidence_1.000_Length_1889	1889	At2g24830	497	KOG2185	Predicted RNA-processing protein, contains G-patch domain	15224627	57.17	474	75.28	95.37	178	6	1655	270	37	497	4e-147	Arabidopsis thaliana	RNA processing and modification
Gy_Locus_8319_Transcript_2/2_Confidence_1.000_Length_1828	1828	At2g24830	497	KOG2185	Predicted RNA-processing protein, contains G-patch domain	15224627	54.36	344	56.46	69.22	138	5	1265	270	161	497	1e-104	Arabidopsis thaliana	RNA processing and modification
Gy_Locus_8410_Transcript_1/1_Confidence_1.000_Length_2746	2746	At1g05460	1002	KOG1804	RNA helicase	15220521	30.46	453	49.49	45.21	256	13	1260	2588	214	617	6e-55	Arabidopsis thaliana	RNA processing and modification
Gy_Locus_8668_Transcript_2/3_Confidence_0.750_Length_1309	1309	At1g66510	399	KOG3937	mRNA splicing factor	18408532	63.76	298	68.3	74.69	100	4	140	1027	102	393	3e-132	Arabidopsis thaliana	RNA processing and modification
Gy_Locus_8668_Transcript_3/3_Confidence_0.750_Length_1356	1356	At1g66510	399	KOG3937	mRNA splicing factor	18408532	63.76	298	65.93	74.69	100	4	140	1027	102	393	5e-132	Arabidopsis thaliana	RNA processing and modification
Gy_Locus_8848_Transcript_3/3_Confidence_0.667_Length_2081	2081	At1g06560	545	KOG1122	tRNA and rRNA cytosine-C5-methylase (nucleolar protein NOL1/NOP2)	15221514	60.58	591	85.2	108.44	156	7	1952	252	8	545	0	Arabidopsis thaliana	RNA processing and modification
Gy_Locus_8947_Transcript_2/2_Confidence_1.000_Length_1700	1700	At5g60580	440	KOG1609	Protein involved in mRNA turnover and stability	15239368	47.21	394	69.53	89.55	129	12	226	1338	1	338	6e-86	Arabidopsis thaliana	RNA processing and modification
Gy_Locus_9115_Transcript_1/5_Confidence_0.600_Length_1401	1401	At3g61860	271	KOG0106	Alternative splicing factor SRp55/B52/SRp75 (RRM superfamily)	11346383	71.22	205	43.9	75.65	53	4	708	109	43	246	2e-74	Arabidopsis thaliana	RNA processing and modification
Gy_Locus_9115_Transcript_4/5_Confidence_0.600_Length_2163	2163	At3g61860	271	KOG0106	Alternative splicing factor SRp55/B52/SRp75 (RRM superfamily)	11346383	71.29	202	28.02	74.54	52	4	999	409	43	243	3e-71	Arabidopsis thaliana	RNA processing and modification
Gy_Locus_9155_Transcript_2/4_Confidence_0.667_Length_5571	5571	At5g20320	1589	KOG0701	dsRNA-specific nuclease Dicer and related ribonucleases	15241323	48.7	1659	89.34	104.41	650	20	305	5221	111	1588	0	Arabidopsis thaliana	RNA processing and modification
Gy_Locus_9285_Transcript_1/5_Confidence_0.600_Length_773	773	At4g37120	538	KOG2560	RNA splicing factor - Slu7p	4006865	77.84	185	71.8	34.39	41	0	3	557	202	386	7e-93	Arabidopsis thaliana	RNA processing and modification
Gy_Locus_9285_Transcript_4/5_Confidence_0.467_Length_1360	1360	At1g65660	535	KOG2560	RNA splicing factor - Slu7p	15218775	68.1	373	82.28	69.72	81	2	3	1118	200	535	2e-158	Arabidopsis thaliana	RNA processing and modification
Gy_Locus_9285_Transcript_5/5_Confidence_0.600_Length_884	884	At4g37120	538	KOG2560	RNA splicing factor - Slu7p	4006865	64.86	222	75.34	41.26	41	1	3	668	202	386	6e-85	Arabidopsis thaliana	RNA processing and modification
Gy_Locus_9402_Transcript_2/2_Confidence_1.000_Length_1843	1843	At1g55460	411	KOG2837	Protein containing a U1-type Zn-finger and implicated in RNA splicing or processing	18405389	71.08	415	67.55	100.97	95	4	1372	191	1	411	0	Arabidopsis thaliana	RNA processing and modification
Gy_Locus_9416_Transcript_1/3_Confidence_0.600_Length_377	377	At4g25550	210	KOG1689	mRNA cleavage factor I subunit	15235125	72.03	118	93.9	56.19	12	2	85	375	56	173	1e-53	Arabidopsis thaliana	RNA processing and modification
Gy_Locus_9416_Transcript_2/3_Confidence_0.600_Length_760	760	At4g25550	210	KOG1689	mRNA cleavage factor I subunit	15235125	79.49	156	61.58	74.29	17	1	76	498	1	156	1e-84	Arabidopsis thaliana	RNA processing and modification
Gy_Locus_9451_Transcript_1/1_Confidence_1.000_Length_1535	1535	At2g38610	286	KOG1588	RNA-binding protein Sam68 and related KH domain proteins	15224909	84.62	286	55.9	100	37	5	1363	524	1	285	8e-156	Arabidopsis thaliana	RNA processing and modification
Gy_Locus_9504_Transcript_1/1_Confidence_1.000_Length_1116	1116	At5g49560	274	KOG2793	Putative N2,N2-dimethylguanosine tRNA methyltransferase	15240506	62.28	114	30.65	41.61	41	1	1108	767	158	269	4e-43	Arabidopsis thaliana	RNA processing and modification
Gy_Locus_9612_Transcript_2/4_Confidence_0.667_Length_1694	1694	At1g49590	242	KOG0150	Spliceosomal protein FBP21	15222782	55.35	159	28.16	65.7	50	4	1107	649	98	241	2e-29	Arabidopsis thaliana	RNA processing and modification
Gy_Locus_9645_Transcript_1/8_Confidence_0.650_Length_1827	1827	At5g60990	454	KOG0330	ATP-dependent RNA helicase	15239492	77.83	415	68.14	91.41	77	4	367	1575	1	412	0	Arabidopsis thaliana	RNA processing and modification
Gy_Locus_9645_Transcript_5/8_Confidence_0.650_Length_1730	1730	At5g60990	454	KOG0330	ATP-dependent RNA helicase	15239492	77.59	415	71.97	91.41	78	4	270	1478	1	412	0	Arabidopsis thaliana	RNA processing and modification
Gy_Locus_9807_Transcript_1/2_Confidence_1.000_Length_2700	2700	At1g17980	714	KOG2245	Poly(A) polymerase and related nucleotidyltransferases	15220913	61.33	768	85.33	107.56	210	13	2507	288	3	711	0	Arabidopsis thaliana	RNA processing and modification
Gy_Locus_9901_Transcript_2/4_Confidence_0.667_Length_871	871	At5g40530	285	KOG3045	Predicted RNA methylase involved in rRNA processing	15237441	77.07	157	54.08	55.09	36	0	2	472	93	249	1e-84	Arabidopsis thaliana	RNA processing and modification
Gy_Locus_9901_Transcript_3/4_Confidence_0.667_Length_976	976	At5g40530	285	KOG3045	Predicted RNA methylase involved in rRNA processing	15237441	76.39	144	44.26	50.53	34	0	37	468	108	251	6e-74	Arabidopsis thaliana	RNA processing and modification
Gy_Locus_9932_Transcript_1/1_Confidence_1.000_Length_2067	2067	At4g14790	442	KOG0953	Mitochondrial RNA helicase SUV3, DEAD-box superfamily	15233577	69.19	357	51.81	80.77	99	3	1995	955	82	437	5e-174	Arabidopsis thaliana	RNA processing and modification
Gy_Locus_10022_Transcript_1/1_Confidence_1.000_Length_2733	2733	At1g01040	1909	KOG0701	dsRNA-specific nuclease Dicer and related ribonucleases	15223286	80	625	68.61	32.74	111	4	1854	1	188	805	0	Arabidopsis thaliana	RNA processing and modification
Gy_Locus_10064_Transcript_4/4_Confidence_0.700_Length_1541	1541	At2g43370	292	KOG0113	U1 small nuclear ribonucleoprotein (RRM superfamily)	15224274	78.08	146	28.42	50	25	2	1252	818	5	144	4e-73	Arabidopsis thaliana	RNA processing and modification
Gy_Locus_10202_Transcript_1/4_Confidence_0.700_Length_2333	2333	At1g33980	516	KOG1295	Nonsense-mediated decay protein Upf3	15218461	46.12	516	66.35	100	201	10	2285	816	1	465	3e-119	Arabidopsis thaliana	RNA processing and modification
Gy_Locus_10202_Transcript_2/4_Confidence_0.600_Length_2331	2331	At1g33980	516	KOG1295	Nonsense-mediated decay protein Upf3	15218461	46.24	519	66.8	100.58	205	11	2283	787	1	465	1e-119	Arabidopsis thaliana	RNA processing and modification
Gy_Locus_10202_Transcript_3/4_Confidence_0.600_Length_3072	3072	At1g33980	516	KOG1295	Nonsense-mediated decay protein Upf3	15218461	46.24	519	50.68	100.58	205	11	3024	1528	1	465	3e-117	Arabidopsis thaliana	RNA processing and modification
Gy_Locus_10202_Transcript_4/4_Confidence_0.700_Length_2360	2360	At1g33980	516	KOG1295	Nonsense-mediated decay protein Upf3	15218461	46.24	519	65.97	100.58	205	11	2312	816	1	465	2e-119	Arabidopsis thaliana	RNA processing and modification
Gy_Locus_10240_Transcript_1/4_Confidence_0.667_Length_1439	1439	At5g64200	303	KOG4207	Predicted splicing factor, SR protein superfamily	15237641	88.89	108	22.52	35.64	12	0	169	492	1	108	3e-61	Arabidopsis thaliana	RNA processing and modification
Gy_Locus_10240_Transcript_3/4_Confidence_0.667_Length_1494	1494	At5g64200	303	KOG4207	Predicted splicing factor, SR protein superfamily	15237641	88.89	108	21.69	35.64	12	0	169	492	1	108	9e-61	Arabidopsis thaliana	RNA processing and modification
Gy_Locus_10240_Transcript_4/4_Confidence_0.667_Length_1416	1416	At5g64200	303	KOG4207	Predicted splicing factor, SR protein superfamily	15237641	88.89	108	22.88	35.64	12	0	169	492	1	108	3e-61	Arabidopsis thaliana	RNA processing and modification
Gy_Locus_10308_Transcript_1/1_Confidence_1.000_Length_1757	1757	At4g09730	496	KOG0331	ATP-dependent RNA helicase	15234028	41.8	189	32.27	38.1	102	3	1605	1057	110	296	4e-37	Arabidopsis thaliana	RNA processing and modification
Gy_Locus_10440_Transcript_1/1_Confidence_1.000_Length_3496	3496	At1g44910	946	KOG0152	Spliceosomal protein FBP11/Splicing factor PRP40	15220921	50.55	728	62.47	76.96	274	15	693	2783	120	792	0	Arabidopsis thaliana	RNA processing and modification
Gy_Locus_10774_Transcript_1/3_Confidence_0.667_Length_2643	2643	At5g65180	439	KOG2669	Regulator of nuclear mRNA	18424920	53.16	459	52.1	104.56	133	9	2215	863	1	385	2e-121	Arabidopsis thaliana	RNA processing and modification
Gy_Locus_10774_Transcript_3/3_Confidence_0.667_Length_2814	2814	At5g65180	439	KOG2669	Regulator of nuclear mRNA	18424920	53.16	459	48.93	104.56	133	9	2386	1034	1	385	7e-121	Arabidopsis thaliana	RNA processing and modification
Gy_Locus_10777_Transcript_1/1_Confidence_1.000_Length_1962	1962	At5g50980	317	KOG0265	U5 snRNP-specific protein-like factor and related proteins	15241335	71	231	35.32	72.87	63	2	869	1558	1	228	3e-117	Arabidopsis thaliana	RNA processing and modification
Gy_Locus_10788_Transcript_3/3_Confidence_0.750_Length_2892	2892	At1g26370	710	KOG0922	DEAH-box RNA helicase	15222700	69.43	687	71.27	96.76	199	3	531	2582	28	706	0	Arabidopsis thaliana	RNA processing and modification
Gy_Locus_10818_Transcript_1/1_Confidence_1.000_Length_1662	1662	At3g52660	471	KOG0117	Heterogeneous nuclear ribonucleoprotein R (RRM superfamily)	15231284	64.31	353	63.72	74.95	119	3	1568	525	78	428	2e-144	Arabidopsis thaliana	RNA processing and modification
Gy_Locus_10826_Transcript_1/1_Confidence_1.000_Length_721	721	At5g44170	234	KOG2793	Putative N2,N2-dimethylguanosine tRNA methyltransferase	15241427	68.55	124	51.6	52.99	39	0	54	425	101	224	1e-59	Arabidopsis thaliana	RNA processing and modification
Gy_Locus_11091_Transcript_1/2_Confidence_1.000_Length_1079	1079	At1g27590	294	KOG1895	mRNA cleavage and polyadenylation factor II complex, subunit PTA1	15217634	59.38	224	62.28	76.19	90	1	47	715	21	244	6e-89	Arabidopsis thaliana	RNA processing and modification
Gy_Locus_11178_Transcript_2/2_Confidence_1.000_Length_1498	1498	At2g37920_2	202	KOG0342	ATP-dependent RNA helicase pitchoune	NA	71.56	109	21.83	53.96	25	1	1	309	43	151	5e-45	Arabidopsis thaliana	RNA processing and modification
Gy_Locus_11230_Transcript_1/2_Confidence_1.000_Length_2076	2076	At5g24670	438	KOG2771	Subunit of tRNA-specific adenosine-34 deaminase	15238606	45.66	449	64.88	102.51	165	14	708	1907	7	425	2e-103	Arabidopsis thaliana	RNA processing and modification
Gy_Locus_11248_Transcript_2/2_Confidence_1.000_Length_1685	1685	At5g05830	204	KOG1609	Protein involved in mRNA turnover and stability	15239254	40.98	122	21.72	59.8	71	1	703	341	79	200	2e-19	Arabidopsis thaliana	RNA processing and modification
Gy_Locus_11314_Transcript_3/3_Confidence_0.500_Length_894	894	At1g49590	242	KOG0150	Spliceosomal protein FBP21	15222782	57.89	76	25.5	31.4	32	0	243	470	1	76	3e-20	Arabidopsis thaliana	RNA processing and modification
Gy_Locus_11404_Transcript_2/3_Confidence_0.714_Length_875	875	At4g21770	472	KOG1919	RNA pseudouridylate synthases	15234586	58.16	196	67.2	41.53	74	5	742	170	9	201	6e-64	Arabidopsis thaliana	RNA processing and modification
Gy_Locus_11437_Transcript_1/6_Confidence_0.688_Length_2194	2194	At5g10350	217	KOG4209	Splicing factor RNPS1, SR protein superfamily	15238140	80.92	131	17.91	60.37	25	0	663	271	86	216	4e-55	Arabidopsis thaliana	RNA processing and modification
Gy_Locus_11437_Transcript_2/6_Confidence_0.625_Length_3254	3254	At5g65260	220	KOG4209	Splicing factor RNPS1, SR protein superfamily	15238390	62.16	148	13.64	67.27	29	2	714	271	99	219	1e-34	Arabidopsis thaliana	RNA processing and modification
Gy_Locus_11437_Transcript_3/6_Confidence_0.562_Length_2614	2614	At5g10350	217	KOG4209	Splicing factor RNPS1, SR protein superfamily	15238140	85.25	122	14	56.22	18	0	636	271	95	216	2e-54	Arabidopsis thaliana	RNA processing and modification
Gy_Locus_11437_Transcript_4/6_Confidence_0.625_Length_2060	2060	At5g10350	217	KOG4209	Splicing factor RNPS1, SR protein superfamily	15238140	85.95	121	17.62	55.76	17	0	633	271	96	216	1e-54	Arabidopsis thaliana	RNA processing and modification
Gy_Locus_11437_Transcript_5/6_Confidence_0.375_Length_964	964	At5g10350	217	KOG4209	Splicing factor RNPS1, SR protein superfamily	15238140	81.02	216	67.22	99.54	35	1	900	271	1	216	9e-80	Arabidopsis thaliana	RNA processing and modification
Gy_Locus_11509_Transcript_1/3_Confidence_0.600_Length_910	910	At2g47580	250	KOG4206	Spliceosomal protein snRNP-U1A/U2B	15226631	74.53	161	53.08	64.4	34	4	773	309	91	250	7e-63	Arabidopsis thaliana	RNA processing and modification
Gy_Locus_11509_Transcript_2/3_Confidence_0.400_Length_1134	1134	At2g47580	250	KOG4206	Spliceosomal protein snRNP-U1A/U2B	15226631	80.21	96	25.4	38.4	16	2	590	309	156	250	2e-43	Arabidopsis thaliana	RNA processing and modification
Gy_Locus_11519_Transcript_1/2_Confidence_1.000_Length_1249	1249	At5g60940	429	KOG0640	mRNA cleavage stimulating factor complex; subunit 1	15239477	66.81	235	56.45	54.78	73	1	1177	473	198	427	1e-108	Arabidopsis thaliana	RNA processing and modification
Gy_Locus_11519_Transcript_2/2_Confidence_1.000_Length_1782	1782	At5g60940	429	KOG0640	mRNA cleavage stimulating factor complex; subunit 1	15239477	69.05	433	72.9	100.93	124	3	1771	473	5	427	0	Arabidopsis thaliana	RNA processing and modification
Gy_Locus_11682_Transcript_1/1_Confidence_1.000_Length_2171	2171	At1g27900	708	KOG0922	DEAH-box RNA helicase	12323006	68.36	531	73.38	75	132	6	3	1532	193	708	0	Arabidopsis thaliana	RNA processing and modification
Gy_Locus_11714_Transcript_1/1_Confidence_1.000_Length_2138	2138	At2g40700	609	KOG0348	ATP-dependent RNA helicase	15226735	61.15	574	80.54	94.25	218	4	73	1788	1	571	0	Arabidopsis thaliana	RNA processing and modification
Gy_Locus_11776_Transcript_1/2_Confidence_1.000_Length_1280	1280	At2g40570	505	KOG2634	Initiator tRNA phosphoribosyl-transferase	15226713	56.84	234	54.84	46.34	88	4	221	904	163	389	5e-77	Arabidopsis thaliana	RNA processing and modification
Gy_Locus_11846_Transcript_1/1_Confidence_1.000_Length_4537	4537	At2g39260	1029	KOG2051	Nonsense-mediated mRNA decay 2 protein	15225060	70.62	1011	66.85	98.25	275	12	707	3709	1	999	0	Arabidopsis thaliana	RNA processing and modification
Gy_Locus_11863_Transcript_1/1_Confidence_1.000_Length_2323	2323	At3g26990	517	KOG2669	Regulator of nuclear mRNA	15232056	51.99	554	71.55	107.16	201	14	1967	390	1	517	1e-152	Arabidopsis thaliana	RNA processing and modification
Gy_Locus_12270_Transcript_1/1_Confidence_1.000_Length_834	834	At5g60580	440	KOG1609	Protein involved in mRNA turnover and stability	15239368	44.92	236	84.89	53.64	112	8	679	5	24	252	2e-31	Arabidopsis thaliana	RNA processing and modification
Gy_Locus_12407_Transcript_1/2_Confidence_1.000_Length_1236	1236	At1g78910	491	KOG1919	RNA pseudouridylate synthases	15219235	59.17	289	70.15	58.86	101	5	408	1235	2	286	8e-107	Arabidopsis thaliana	RNA processing and modification
Gy_Locus_12454_Transcript_5/5_Confidence_0.500_Length_1376	1376	At3g49430	243	KOG0105	Alternative splicing factor ASF/SF2 (RRM superfamily)	15229141	83.95	81	17.66	33.33	13	0	307	65	1	81	1e-41	Arabidopsis thaliana	RNA processing and modification
Gy_Locus_12743_Transcript_1/3_Confidence_0.667_Length_1591	1591	At2g38610	286	KOG1588	RNA-binding protein Sam68 and related KH domain proteins	15224909	84.03	263	49.59	91.96	37	4	273	1049	1	262	4e-152	Arabidopsis thaliana	RNA processing and modification
Gy_Locus_12743_Transcript_2/3_Confidence_0.333_Length_962	962	At3g08620	319	KOG1588	RNA-binding protein Sam68 and related KH domain proteins	15231949	81.44	97	30.25	30.41	18	0	199	489	223	319	4e-34	Arabidopsis thaliana	RNA processing and modification
Gy_Locus_12743_Transcript_3/3_Confidence_0.667_Length_1742	1742	At2g38610	286	KOG1588	RNA-binding protein Sam68 and related KH domain proteins	15224909	85.9	234	40.3	81.82	31	2	502	1200	30	262	2e-139	Arabidopsis thaliana	RNA processing and modification
Gy_Locus_12784_Transcript_1/1_Confidence_1.000_Length_740	740	At5g22250	278	KOG0304	mRNA deadenylase subunit	15242180	79.38	160	64.86	57.55	32	1	740	264	119	278	1e-88	Arabidopsis thaliana	RNA processing and modification
Gy_Locus_12971_Transcript_1/1_Confidence_1.000_Length_557	557	At1g16650	529	KOG2651	rRNA adenine N-6-methyltransferase	15219307	59.28	167	89.95	31.57	60	1	81	557	6	172	1e-57	Arabidopsis thaliana	RNA processing and modification
Gy_Locus_13651_Transcript_1/1_Confidence_1.000_Length_831	831	At5g66360	380	KOG0820	Ribosomal RNA adenine dimethylase	15239352	58.97	195	70.4	51.32	70	2	821	267	181	375	2e-71	Arabidopsis thaliana	RNA processing and modification
Gy_Locus_13737_Transcript_1/1_Confidence_1.000_Length_2497	2497	At1g63250	798	KOG0342	ATP-dependent RNA helicase pitchoune	15221724	76.51	413	49.62	51.75	96	1	1598	363	386	798	0	Arabidopsis thaliana	RNA processing and modification
Gy_Locus_13790_Transcript_2/2_Confidence_1.000_Length_351	351	At1g02610	146	KOG1609	Protein involved in mRNA turnover and stability	15217818	44.12	68	58.12	46.58	31	3	23	226	56	116	6e-11	Arabidopsis thaliana	RNA processing and modification
Gy_Locus_13950_Transcript_1/5_Confidence_0.636_Length_1340	1340	At5g11200	427	KOG0329	ATP-dependent RNA helicase	8953382	92.82	376	84.18	88.06	25	2	1294	170	1	375	0	Arabidopsis thaliana	RNA processing and modification
Gy_Locus_14376_Transcript_1/2_Confidence_1.000_Length_1868	1868	At2g42520	633	KOG0335	ATP-dependent RNA helicase	15227951	84.81	441	70.82	69.67	65	2	407	1726	114	553	0	Arabidopsis thaliana	RNA processing and modification
Gy_Locus_14524_Transcript_2/2_Confidence_1.000_Length_2306	2306	Hs13375872	415	KOG3909	Queuine-tRNA ribosyltransferase	13375872	34.86	327	42.54	78.8	182	7	240	1130	80	405	2e-49	Homo sapiens	RNA processing and modification
Gy_Locus_14861_Transcript_1/2_Confidence_1.000_Length_1197	1197	At3g09850	781	KOG2184	Tuftelin-interacting protein TIP39, contains G-patch domain	18398662	41.64	305	76.44	39.05	125	6	136	987	508	780	8e-56	Arabidopsis thaliana	RNA processing and modification
Gy_Locus_15425_Transcript_2/3_Confidence_0.667_Length_1327	1327	At1g09140	253	KOG0105	Alternative splicing factor ASF/SF2 (RRM superfamily)	15217433	82.7	185	41.82	73.12	32	0	1292	738	1	185	4e-93	Arabidopsis thaliana	RNA processing and modification
Gy_Locus_15866_Transcript_1/1_Confidence_1.000_Length_423	423	At4g31580	200	KOG0107	Alternative splicing factor SRp20/9G8 (RRM superfamily)	15236000	80.7	114	80.85	57	15	1	367	47	1	114	3e-47	Arabidopsis thaliana	RNA processing and modification
Gy_Locus_16048_Transcript_1/2_Confidence_1.000_Length_3198	3198	At3g43920	1531	KOG0701	dsRNA-specific nuclease Dicer and related ribonucleases	15229816	55.38	975	91.46	63.68	397	8	22	2931	588	1529	0	Arabidopsis thaliana	RNA processing and modification
Gy_Locus_16412_Transcript_1/1_Confidence_1.000_Length_1530	1530	At5g38070	259	KOG1609	Protein involved in mRNA turnover and stability	15240828	43.04	237	46.47	91.51	121	2	1073	363	1	223	4e-57	Arabidopsis thaliana	RNA processing and modification
Gy_Locus_16517_Transcript_1/1_Confidence_1.000_Length_382	382	SPBC3E7.14	78	KOG3482	Small nuclear ribonucleoprotein (snRNP) SMF	19112893	63.51	74	58.12	94.87	26	1	72	293	1	73	3e-27	Schizosaccharomyces pombe	RNA processing and modification
Gy_Locus_17799_Transcript_1/1_Confidence_1.000_Length_1097	1097	Hs13775232	580	KOG0331	ATP-dependent RNA helicase	13775232	44	250	68.37	43.1	128	3	736	2	85	327	5e-54	Homo sapiens	RNA processing and modification
Gy_Locus_18018_Transcript_1/1_Confidence_1.000_Length_1297	1297	At3g20430	265	KOG3948	Mediator of U snRNA nuclear export PHAX	15231142	44.66	253	58.52	95.47	125	4	236	964	1	248	8e-60	Arabidopsis thaliana	RNA processing and modification
Gy_Locus_18762_Transcript_1/3_Confidence_0.714_Length_1956	1956	At5g44200	257	KOG0121	Nuclear cap-binding protein complex, subunit CBP20 (RRM superfamily)	15241430	86.96	138	21.17	53.7	18	0	303	716	1	138	9e-67	Arabidopsis thaliana	RNA processing and modification
Gy_Locus_18762_Transcript_2/3_Confidence_0.714_Length_1937	1937	At5g44200	257	KOG0121	Nuclear cap-binding protein complex, subunit CBP20 (RRM superfamily)	15241430	66.85	184	28.5	71.6	52	2	1091	1621	75	256	2e-43	Arabidopsis thaliana	RNA processing and modification
Gy_Locus_18762_Transcript_3/3_Confidence_0.714_Length_1365	1365	At5g44200	257	KOG0121	Nuclear cap-binding protein complex, subunit CBP20 (RRM superfamily)	15241430	73.44	256	56.26	99.61	61	1	303	1049	1	256	7e-99	Arabidopsis thaliana	RNA processing and modification
Gy_Locus_18887_Transcript_1/1_Confidence_1.000_Length_1824	1824	At2g33410	404	KOG4205	RNA-binding protein musashi/mRNA cleavage and polyadenylation factor I complex, subunit HRP1	15226106	63.2	231	37.99	57.18	79	1	173	847	5	235	8e-82	Arabidopsis thaliana	RNA processing and modification
Gy_Locus_19056_Transcript_1/1_Confidence_1.000_Length_520	520	At3g44260	280	KOG0304	mRNA deadenylase subunit	15229916	61.05	95	54.81	33.93	33	1	294	10	8	98	3e-30	Arabidopsis thaliana	RNA processing and modification
Gy_Locus_19139_Transcript_1/1_Confidence_1.000_Length_1602	1602	At3g56680	353	KOG2953	mRNA-binding protein Encore	15228989	56.38	337	63.11	95.47	137	4	1279	275	24	352	2e-114	Arabidopsis thaliana	RNA processing and modification
Gy_Locus_19210_Transcript_1/3_Confidence_0.333_Length_379	379	At3g62840	108	KOG3459	Small nuclear ribonucleoprotein (snRNP) Sm core protein	15229335	86.84	38	30.08	35.19	5	0	285	172	71	108	2e-15	Arabidopsis thaliana	RNA processing and modification
Gy_Locus_19210_Transcript_2/3_Confidence_0.667_Length_561	561	At3g62840	108	KOG3459	Small nuclear ribonucleoprotein (snRNP) Sm core protein	15229335	79.12	91	48.66	84.26	17	1	438	172	18	108	3e-42	Arabidopsis thaliana	RNA processing and modification
Gy_Locus_19210_Transcript_3/3_Confidence_0.500_Length_428	428	At3g62840	108	KOG3459	Small nuclear ribonucleoprotein (snRNP) Sm core protein	15229335	92.94	85	59.58	78.7	6	0	426	172	24	108	9e-52	Arabidopsis thaliana	RNA processing and modification
Gy_Locus_19323_Transcript_3/5_Confidence_0.600_Length_1355	1355	At5g52470	308	KOG1596	Fibrillarin and related nucleolar RNA-binding proteins	18423395	89.21	241	53.36	78.25	26	0	1023	301	67	307	5e-156	Arabidopsis thaliana	RNA processing and modification
Gy_Locus_19418_Transcript_2/5_Confidence_0.583_Length_1444	1444	At5g44170	234	KOG2793	Putative N2,N2-dimethylguanosine tRNA methyltransferase	15241427	31.3	230	47.78	98.29	139	4	373	1029	11	232	7e-29	Arabidopsis thaliana	RNA processing and modification
Gy_Locus_19418_Transcript_4/5_Confidence_0.583_Length_1652	1652	At5g44170	234	KOG2793	Putative N2,N2-dimethylguanosine tRNA methyltransferase	15241427	31.3	230	41.77	98.29	139	4	581	1237	11	232	1e-28	Arabidopsis thaliana	RNA processing and modification
Gy_Locus_19418_Transcript_5/5_Confidence_0.500_Length_1360	1360	At5g44170	234	KOG2793	Putative N2,N2-dimethylguanosine tRNA methyltransferase	15241427	30.9	233	51.4	99.57	142	4	280	945	8	232	5e-29	Arabidopsis thaliana	RNA processing and modification
Gy_Locus_19722_Transcript_1/2_Confidence_1.000_Length_1279	1279	At5g08180	156	KOG3167	Box H/ACA snoRNP component, involved in ribosomal RNA pseudouridinylation	15241537	73.72	156	36.59	100	40	1	94	558	1	156	6e-72	Arabidopsis thaliana	RNA processing and modification
Gy_Locus_19722_Transcript_2/2_Confidence_1.000_Length_1046	1046	At5g08180	156	KOG3167	Box H/ACA snoRNP component, involved in ribosomal RNA pseudouridinylation	15241537	73.72	156	44.74	100	40	1	94	558	1	156	6e-73	Arabidopsis thaliana	RNA processing and modification
Gy_Locus_19959_Transcript_1/3_Confidence_0.667_Length_1568	1568	At4g31580	200	KOG0107	Alternative splicing factor SRp20/9G8 (RRM superfamily)	15236000	73.68	114	21.81	57	21	1	156	470	1	114	1e-41	Arabidopsis thaliana	RNA processing and modification
Gy_Locus_19959_Transcript_2/3_Confidence_0.667_Length_1729	1729	At4g31580	200	KOG0107	Alternative splicing factor SRp20/9G8 (RRM superfamily)	15236000	73.68	114	19.78	57	21	1	185	499	1	114	8e-42	Arabidopsis thaliana	RNA processing and modification
Gy_Locus_20159_Transcript_1/1_Confidence_1.000_Length_2376	2376	At1g71800	414	KOG0108	mRNA cleavage and polyadenylation factor I complex, subunit RNA15	15217577	43.49	499	63.01	120.53	169	16	300	1793	4	390	2e-80	Arabidopsis thaliana	RNA processing and modification
Gy_Locus_20195_Transcript_1/3_Confidence_0.571_Length_2867	2867	At4g32850	729	KOG2245	Poly(A) polymerase and related nucleotidyltransferases	15233961	79.56	362	37.88	49.66	72	1	2340	1255	1	360	0	Arabidopsis thaliana	RNA processing and modification
Gy_Locus_20195_Transcript_2/3_Confidence_0.714_Length_2874	2874	At4g32850	729	KOG2245	Poly(A) polymerase and related nucleotidyltransferases	15233961	74.38	566	59.08	77.64	143	1	2347	650	1	564	0	Arabidopsis thaliana	RNA processing and modification
Gy_Locus_20496_Transcript_1/1_Confidence_1.000_Length_755	755	At2g43810	91	KOG1783	Small nuclear ribonucleoprotein F	15224366	84.62	91	36.16	100	14	0	655	383	1	91	3e-49	Arabidopsis thaliana	RNA processing and modification
Gy_Locus_20502_Transcript_2/2_Confidence_1.000_Length_556	556	At1g25260	231	KOG0816	Protein involved in mRNA turnover	11067271	66.67	114	61.51	49.35	38	0	88	429	1	114	1e-50	Arabidopsis thaliana	RNA processing and modification
Gy_Locus_20532_Transcript_1/1_Confidence_1.000_Length_2112	2112	At5g51280	591	KOG0341	DEAD-box protein abstrakt	15241415	89.39	575	81.68	97.29	61	0	1885	161	17	591	0	Arabidopsis thaliana	RNA processing and modification
Gy_Locus_20598_Transcript_1/4_Confidence_0.600_Length_631	631	At1g50440	250	KOG1609	Protein involved in mRNA turnover and stability	18403075	88.08	151	71.79	60.4	17	1	528	76	101	250	4e-93	Arabidopsis thaliana	RNA processing and modification
Gy_Locus_20598_Transcript_2/4_Confidence_0.600_Length_596	596	At1g50440	250	KOG1609	Protein involved in mRNA turnover and stability	18403075	88.46	104	52.35	41.6	11	1	387	76	148	250	6e-77	Arabidopsis thaliana	RNA processing and modification
Gy_Locus_20598_Transcript_3/4_Confidence_0.700_Length_701	701	At1g50440	250	KOG1609	Protein involved in mRNA turnover and stability	18403075	88.41	164	70.19	65.6	18	1	700	209	88	250	2e-103	Arabidopsis thaliana	RNA processing and modification
Gy_Locus_20692_Transcript_1/1_Confidence_1.000_Length_282	282	At5g44170	234	KOG2793	Putative N2,N2-dimethylguanosine tRNA methyltransferase	15241427	60.53	76	80.85	32.48	25	1	215	3	1	76	2e-25	Arabidopsis thaliana	RNA processing and modification
Gy_Locus_20693_Transcript_1/2_Confidence_1.000_Length_611	611	At5g61220	87	KOG3801	Uncharacterized conserved protein BCN92	15240165	48.84	43	21.11	49.43	22	0	607	479	41	83	3e-07	Arabidopsis thaliana	RNA processing and modification
Gy_Locus_20693_Transcript_2/2_Confidence_1.000_Length_414	414	At5g61220	87	KOG3801	Uncharacterized conserved protein BCN92	15240165	48.84	43	31.16	49.43	22	0	410	282	41	83	9e-08	Arabidopsis thaliana	RNA processing and modification
Gy_Locus_21282_Transcript_2/4_Confidence_0.429_Length_860	860	At3g09760	208	KOG1609	Protein involved in mRNA turnover and stability	6682253	51.28	78	27.21	37.5	35	1	111	335	117	194	1e-18	Arabidopsis thaliana	RNA processing and modification
Gy_Locus_21282_Transcript_4/4_Confidence_0.571_Length_886	886	At3g09760	208	KOG1609	Protein involved in mRNA turnover and stability	6682253	58.54	123	41.65	59.13	46	2	2	361	74	194	2e-35	Arabidopsis thaliana	RNA processing and modification
Gy_Locus_21290_Transcript_1/1_Confidence_1.000_Length_1166	1166	At2g23930	80	KOG1780	Small Nuclear ribonucleoprotein G	15224075	72.15	79	20.33	98.75	18	1	631	395	5	79	9e-30	Arabidopsis thaliana	RNA processing and modification
Gy_Locus_21332_Transcript_1/1_Confidence_1.000_Length_564	564	At4g15420_1	306	KOG0701	dsRNA-specific nuclease Dicer and related ribonucleases	NA	55.12	127	67.55	41.5	56	1	17	397	112	237	6e-38	Arabidopsis thaliana	RNA processing and modification
Gy_Locus_21400_Transcript_2/2_Confidence_1.000_Length_598	598	At1g09670	118	KOG1588	RNA-binding protein Sam68 and related KH domain proteins	15218240	66.67	63	31.61	53.39	20	1	155	343	10	71	6e-16	Arabidopsis thaliana	RNA processing and modification
Gy_Locus_21430_Transcript_1/2_Confidence_1.000_Length_2034	2034	At5g05450	593	KOG0345	ATP-dependent RNA helicase	15239115	69.98	543	80.09	91.57	155	3	2034	424	53	593	0	Arabidopsis thaliana	RNA processing and modification
Gy_Locus_21430_Transcript_2/2_Confidence_1.000_Length_1613	1613	At5g05450	593	KOG0345	ATP-dependent RNA helicase	15239115	75.72	449	83.51	75.72	106	2	1613	270	53	499	0	Arabidopsis thaliana	RNA processing and modification
Gy_Locus_21806_Transcript_1/2_Confidence_1.000_Length_2002	2002	At3g14160	455	KOG2731	DNA alkylation damage repair protein	9294641	63.74	262	39.26	57.58	90	2	1135	350	199	455	2e-112	Arabidopsis thaliana	RNA processing and modification
Gy_Locus_21881_Transcript_1/1_Confidence_1.000_Length_1492	1492	At1g59990	581	KOG0333	U5 snRNP-like RNA helicase subunit	15218967	53.03	413	83.04	71.08	184	6	1228	2	1	407	2e-127	Arabidopsis thaliana	RNA processing and modification
Gy_Locus_22076_Transcript_1/1_Confidence_1.000_Length_2388	2388	At3g07530	620	KOG1138	Predicted cleavage and polyadenylation specificity factor (CPSF subunit)	15231478	47.63	338	42.46	54.52	169	4	229	1236	25	356	2e-97	Arabidopsis thaliana	RNA processing and modification
Gy_Locus_22229_Transcript_1/2_Confidence_1.000_Length_1788	1788	At1g76050	430	KOG1919	RNA pseudouridylate synthases	15222932	68.46	371	62.25	86.28	105	3	226	1332	65	425	3e-168	Arabidopsis thaliana	RNA processing and modification
Gy_Locus_22571_Transcript_1/2_Confidence_1.000_Length_1285	1285	At2g43190	309	KOG4046	RNase MRP and P, subunit POP4/p29	15224240	37.64	263	61.4	85.11	119	6	386	1042	40	301	5e-44	Arabidopsis thaliana	RNA processing and modification
Gy_Locus_22776_Transcript_1/1_Confidence_1.000_Length_1003	1003	7300099	247	KOG2793	Putative N2,N2-dimethylguanosine tRNA methyltransferase	7300099	44.53	137	40.98	55.47	71	2	910	515	68	204	4e-20	Drosophila melanogaster	RNA processing and modification
Gy_Locus_22832_Transcript_1/1_Confidence_1.000_Length_559	559	At1g02610	146	KOG1609	Protein involved in mRNA turnover and stability	15217818	63.38	71	38.1	48.63	22	2	50	262	1	67	5e-24	Arabidopsis thaliana	RNA processing and modification
Gy_Locus_24513_Transcript_1/1_Confidence_1.000_Length_1445	1445	At1g56345	254	KOG1919	RNA pseudouridylate synthases	15223518	59.11	247	51.28	97.24	75	4	79	813	16	238	3e-93	Arabidopsis thaliana	RNA processing and modification
Gy_Locus_26291_Transcript_4/5_Confidence_0.500_Length_1447	1447	At4g01560	343	KOG2780	Ribosome biogenesis protein RPF1, contains IMP4 domain	18411672	72.29	332	68.83	96.79	77	2	162	1157	27	343	3e-162	Arabidopsis thaliana	RNA processing and modification
Gy_Locus_26440_Transcript_1/3_Confidence_0.714_Length_656	656	At1g65700	98	KOG1784	Small Nuclear ribonucleoprotein splicing factor	15218779	88.41	69	31.55	70.41	8	0	145	351	1	69	9e-35	Arabidopsis thaliana	RNA processing and modification
Gy_Locus_26440_Transcript_2/3_Confidence_0.714_Length_1181	1181	At1g65700	98	KOG1784	Small Nuclear ribonucleoprotein splicing factor	15218779	87.21	86	21.85	87.76	11	0	738	995	13	98	1e-34	Arabidopsis thaliana	RNA processing and modification
Gy_Locus_26440_Transcript_3/3_Confidence_0.714_Length_624	624	At1g65700	98	KOG1784	Small Nuclear ribonucleoprotein splicing factor	15218779	85.71	98	47.12	100	14	0	145	438	1	98	5e-43	Arabidopsis thaliana	RNA processing and modification
Gy_Locus_26881_Transcript_2/3_Confidence_0.714_Length_1166	1166	At2g26970	227	KOG3242	Oligoribonuclease (3'->5' exoribonuclease)	15225826	77.22	180	46.31	79.3	41	0	319	858	22	201	3e-100	Arabidopsis thaliana	RNA processing and modification
Gy_Locus_26881_Transcript_3/3_Confidence_0.714_Length_1188	1188	At2g26970	227	KOG3242	Oligoribonuclease (3'->5' exoribonuclease)	15225826	77.22	180	45.45	79.3	41	0	319	858	22	201	4e-100	Arabidopsis thaliana	RNA processing and modification
Gy_Locus_26929_Transcript_1/6_Confidence_0.176_Length_286	286	At1g60830	111	KOG0120	Splicing factor U2AF, large subunit (RRM superfamily)	18406905	73.33	45	47.2	40.54	12	0	146	280	66	110	4e-19	Arabidopsis thaliana	RNA processing and modification
Gy_Locus_26929_Transcript_2/6_Confidence_0.353_Length_400	400	At1g60830	111	KOG0120	Splicing factor U2AF, large subunit (RRM superfamily)	18406905	74.63	67	50.25	60.36	16	1	197	394	44	110	2e-29	Arabidopsis thaliana	RNA processing and modification
Gy_Locus_26929_Transcript_3/6_Confidence_0.529_Length_580	580	At1g60830	111	KOG0120	Splicing factor U2AF, large subunit (RRM superfamily)	18406905	74.63	67	34.66	60.36	16	1	377	574	44	110	1e-28	Arabidopsis thaliana	RNA processing and modification
Gy_Locus_26929_Transcript_6/6_Confidence_0.235_Length_240	240	At1g60830	111	KOG0120	Splicing factor U2AF, large subunit (RRM superfamily)	18406905	75.95	79	98.75	71.17	18	1	1	234	32	110	6e-38	Arabidopsis thaliana	RNA processing and modification
Gy_Locus_26959_Transcript_1/1_Confidence_1.000_Length_782	782	At4g18470_2	547	KOG0922	DEAH-box RNA helicase	NA	82.84	169	64.83	30.9	20	1	301	780	7	175	3e-90	Arabidopsis thaliana	RNA processing and modification
Gy_Locus_27086_Transcript_1/9_Confidence_0.545_Length_819	819	At4g25500	350	KOG0106	Alternative splicing factor SRp55/B52/SRp75 (RRM superfamily)	15235112	71.83	142	52.01	40.57	32	1	393	818	33	166	1e-47	Arabidopsis thaliana	RNA processing and modification
Gy_Locus_27086_Transcript_6/9_Confidence_0.591_Length_1258	1258	At4g25500	350	KOG0106	Alternative splicing factor SRp55/B52/SRp75 (RRM superfamily)	15235112	69.77	129	30.76	36.86	31	1	620	1006	32	152	8e-37	Arabidopsis thaliana	RNA processing and modification
Gy_Locus_27230_Transcript_1/1_Confidence_1.000_Length_1320	1320	At2g47300	344	KOG3322	Ribonucleases P/MRP protein subunit	15226556	34.55	191	43.41	55.52	105	3	1030	458	1	171	6e-23	Arabidopsis thaliana	RNA processing and modification
Gy_Locus_27601_Transcript_1/3_Confidence_0.600_Length_221	221	At4g10110	147	KOG0131	Splicing factor 3b, subunit 4	15234948	42.59	54	73.3	36.73	21	2	209	48	104	147	5e-05	Arabidopsis thaliana	RNA processing and modification
Gy_Locus_27646_Transcript_1/2_Confidence_1.000_Length_543	543	At1g60830	111	KOG0120	Splicing factor U2AF, large subunit (RRM superfamily)	18406905	73.33	45	24.86	40.54	12	0	141	7	66	110	4e-18	Arabidopsis thaliana	RNA processing and modification
Gy_Locus_28250_Transcript_1/2_Confidence_1.000_Length_1378	1378	At5g10350	217	KOG4209	Splicing factor RNPS1, SR protein superfamily	15238140	58.66	179	38.97	82.49	53	4	658	1134	26	203	6e-47	Arabidopsis thaliana	RNA processing and modification
Gy_Locus_28250_Transcript_2/2_Confidence_1.000_Length_891	891	At5g10350	217	KOG4209	Splicing factor RNPS1, SR protein superfamily	15238140	84.03	144	48.48	66.36	21	1	222	647	60	203	1e-70	Arabidopsis thaliana	RNA processing and modification
Gy_Locus_28814_Transcript_1/1_Confidence_1.000_Length_1015	1015	At2g45700_1	319	KOG4374	RNA-binding protein Bicaudal-C	NA	45.5	200	59.11	62.7	87	5	580	5	112	297	3e-43	Arabidopsis thaliana	RNA processing and modification
Gy_Locus_29425_Transcript_2/3_Confidence_0.500_Length_932	932	At4g03120	112	KOG3454	U1 snRNP-specific protein C	4262140	70.65	92	29.61	82.14	21	1	135	410	18	103	7e-26	Arabidopsis thaliana	RNA processing and modification
Gy_Locus_29425_Transcript_3/3_Confidence_0.500_Length_963	963	At4g03120	112	KOG3454	U1 snRNP-specific protein C	4262140	75.23	109	33.96	97.32	21	1	115	441	1	103	2e-40	Arabidopsis thaliana	RNA processing and modification
Gy_Locus_30905_Transcript_2/3_Confidence_0.667_Length_1252	1252	At3g62840	108	KOG3459	Small nuclear ribonucleoprotein (snRNP) Sm core protein	15229335	92.59	108	25.88	100	8	0	396	719	1	108	9e-57	Arabidopsis thaliana	RNA processing and modification
Gy_Locus_31106_Transcript_1/2_Confidence_1.000_Length_849	849	At1g78910	491	KOG1919	RNA pseudouridylate synthases	15219235	73.16	231	81.63	47.05	56	1	6	680	261	491	8e-120	Arabidopsis thaliana	RNA processing and modification
Gy_Locus_31163_Transcript_1/1_Confidence_1.000_Length_882	882	At5g05830	204	KOG1609	Protein involved in mRNA turnover and stability	15239254	63.86	166	56.46	81.37	57	1	853	356	41	203	1e-68	Arabidopsis thaliana	RNA processing and modification
Gy_Locus_31286_Transcript_2/2_Confidence_1.000_Length_448	448	At4g30220	88	KOG3482	Small nuclear ribonucleoprotein (snRNP) SMF	15234669	90.67	75	50.22	85.23	7	0	340	116	3	77	2e-44	Arabidopsis thaliana	RNA processing and modification
Gy_Locus_32195_Transcript_1/2_Confidence_1.000_Length_1960	1960	At3g48800	278	KOG4374	RNA-binding protein Bicaudal-C	15229025	44.83	116	17.76	41.73	53	3	1251	1583	164	273	1e-16	Arabidopsis thaliana	RNA processing and modification
Gy_Locus_32195_Transcript_2/2_Confidence_1.000_Length_1744	1744	At3g48800	278	KOG4374	RNA-binding protein Bicaudal-C	15229025	44.83	116	19.95	41.73	53	3	1035	1367	164	273	9e-17	Arabidopsis thaliana	RNA processing and modification
Gy_Locus_34317_Transcript_1/1_Confidence_1.000_Length_2476	2476	At4g21660	669	KOG2330	Splicing factor 3b, subunit 2	15234560	80.27	375	45.44	56.05	51	4	939	1994	283	657	0	Arabidopsis thaliana	RNA processing and modification
Gy_Locus_34481_Transcript_1/1_Confidence_1.000_Length_817	817	At1g21190	97	KOG3460	Small nuclear ribonucleoprotein (snRNP) LSM3	15218164	86.46	96	35.25	98.97	13	0	42	329	1	96	3e-54	Arabidopsis thaliana	RNA processing and modification
Mono_Locus_93_Transcript_1/5_Confidence_0.692_Length_3384	3384	At3g50670	427	KOG0113	U1 small nuclear ribonucleoprotein (RRM superfamily)	15229825	79.29	169	14.98	39.58	35	0	168	674	1	169	1e-68	Arabidopsis thaliana	RNA processing and modification
Mono_Locus_93_Transcript_2/5_Confidence_0.538_Length_2156	2156	At3g50670	427	KOG0113	U1 small nuclear ribonucleoprotein (RRM superfamily)	15229825	82.14	224	31.17	52.46	40	0	168	839	1	224	6e-112	Arabidopsis thaliana	RNA processing and modification
Mono_Locus_93_Transcript_3/5_Confidence_0.692_Length_3499	3499	At3g50670	427	KOG0113	U1 small nuclear ribonucleoprotein (RRM superfamily)	15229825	79.29	169	14.49	39.58	35	0	168	674	1	169	1e-68	Arabidopsis thaliana	RNA processing and modification
Mono_Locus_93_Transcript_4/5_Confidence_0.692_Length_3403	3403	At3g50670	427	KOG0113	U1 small nuclear ribonucleoprotein (RRM superfamily)	15229825	79.29	169	14.9	39.58	35	0	168	674	1	169	1e-68	Arabidopsis thaliana	RNA processing and modification
Mono_Locus_93_Transcript_5/5_Confidence_0.692_Length_3321	3321	At3g50670	427	KOG0113	U1 small nuclear ribonucleoprotein (RRM superfamily)	15229825	79.29	169	15.27	39.58	35	0	168	674	1	169	9e-69	Arabidopsis thaliana	RNA processing and modification
Mono_Locus_171_Transcript_1/2_Confidence_1.000_Length_2721	2721	At3g56680	353	KOG2953	mRNA-binding protein Encore	15228989	37.86	383	42.23	108.5	169	16	459	1595	12	329	1e-50	Arabidopsis thaliana	RNA processing and modification
Mono_Locus_220_Transcript_1/5_Confidence_0.692_Length_1326	1326	At2g37340	249	KOG0107	Alternative splicing factor SRp20/9G8 (RRM superfamily)	15228122	76.42	106	23.98	42.57	21	2	560	874	1	103	2e-48	Arabidopsis thaliana	RNA processing and modification
Mono_Locus_220_Transcript_3/5_Confidence_0.692_Length_1408	1408	At2g37340	249	KOG0107	Alternative splicing factor SRp20/9G8 (RRM superfamily)	15228122	74.49	98	20.88	39.36	21	2	748	1038	9	103	2e-42	Arabidopsis thaliana	RNA processing and modification
Mono_Locus_220_Transcript_4/5_Confidence_0.692_Length_1614	1614	At2g37340	249	KOG0107	Alternative splicing factor SRp20/9G8 (RRM superfamily)	15228122	76.42	106	19.7	42.57	21	2	560	874	1	103	4e-48	Arabidopsis thaliana	RNA processing and modification
Mono_Locus_234_Transcript_1/5_Confidence_0.462_Length_2738	2738	At3g62310	726	KOG0925	mRNA splicing factor ATP-dependent RNA helicase	15228730	87.33	529	57.96	72.87	60	1	2524	938	1	522	0	Arabidopsis thaliana	RNA processing and modification
Mono_Locus_234_Transcript_2/5_Confidence_0.615_Length_2866	2866	At3g62310	726	KOG0925	mRNA splicing factor ATP-dependent RNA helicase	15228730	86.54	535	56	73.69	65	1	2652	1048	1	528	0	Arabidopsis thaliana	RNA processing and modification
Mono_Locus_234_Transcript_3/5_Confidence_0.538_Length_2956	2956	At3g62310	726	KOG0925	mRNA splicing factor ATP-dependent RNA helicase	15228730	88.74	693	70.33	95.45	71	1	2742	664	1	686	0	Arabidopsis thaliana	RNA processing and modification
Mono_Locus_234_Transcript_4/5_Confidence_0.538_Length_3188	3188	At3g62310	726	KOG0925	mRNA splicing factor ATP-dependent RNA helicase	15228730	86.7	534	50.25	73.55	64	1	2974	1373	1	527	0	Arabidopsis thaliana	RNA processing and modification
Mono_Locus_234_Transcript_5/5_Confidence_0.538_Length_2763	2763	At3g62310	726	KOG0925	mRNA splicing factor ATP-dependent RNA helicase	15228730	87.99	733	79.59	100.96	80	2	2549	354	1	726	0	Arabidopsis thaliana	RNA processing and modification
Mono_Locus_256_Transcript_3/3_Confidence_0.667_Length_3953	3953	At2g36480	984	KOG2071	mRNA cleavage and polyadenylation factor I/II complex, subunit Pcf11	15227983	44.8	529	40.15	53.76	227	16	3	1466	13	517	3e-100	Arabidopsis thaliana	RNA processing and modification
Mono_Locus_348_Transcript_1/6_Confidence_0.667_Length_2386	2386	At5g11200	427	KOG0329	ATP-dependent RNA helicase	8953382	92.52	428	53.81	100.23	30	2	47	1327	1	427	0	Arabidopsis thaliana	RNA processing and modification
Mono_Locus_348_Transcript_3/6_Confidence_0.600_Length_2001	2001	At5g11200	427	KOG0329	ATP-dependent RNA helicase	8953382	94.15	359	53.82	84.07	21	0	382	1458	66	424	0	Arabidopsis thaliana	RNA processing and modification
Mono_Locus_348_Transcript_4/6_Confidence_0.600_Length_2438	2438	At5g11200	427	KOG0329	ATP-dependent RNA helicase	8953382	89.96	249	30.64	58.31	23	2	47	790	1	248	1e-145	Arabidopsis thaliana	RNA processing and modification
Mono_Locus_348_Transcript_5/6_Confidence_0.600_Length_2487	2487	At5g11200	427	KOG0329	ATP-dependent RNA helicase	8953382	92.52	428	51.63	100.23	30	2	47	1327	1	427	0	Arabidopsis thaliana	RNA processing and modification
Mono_Locus_348_Transcript_6/6_Confidence_0.600_Length_1861	1861	At5g11200	427	KOG0329	ATP-dependent RNA helicase	8953382	92.71	425	68.51	99.53	29	2	47	1318	1	424	0	Arabidopsis thaliana	RNA processing and modification
Mono_Locus_438_Transcript_1/4_Confidence_0.667_Length_1514	1514	At3g52260	346	KOG1919	RNA pseudouridylate synthases	15231171	65.27	239	47.36	69.08	72	4	181	888	8	238	1e-105	Arabidopsis thaliana	RNA processing and modification
Mono_Locus_438_Transcript_4/4_Confidence_0.667_Length_1534	1534	At3g52260	346	KOG1919	RNA pseudouridylate synthases	15231171	66.56	320	62.58	92.49	94	5	181	1125	8	319	2e-138	Arabidopsis thaliana	RNA processing and modification
Mono_Locus_454_Transcript_1/1_Confidence_1.000_Length_1964	1964	Hs10092627	445	KOG0268	Sof1-like rRNA processing protein (contains WD40 repeats)	10092627	48.52	439	67.06	98.65	220	1	92	1408	1	433	3e-152	Homo sapiens	RNA processing and modification
Mono_Locus_480_Transcript_8/14_Confidence_0.167_Length_4151	4151	AtMi040	672	KOG4768	Mitochondrial mRNA maturase	13449330	90.65	663	47.92	98.66	60	2	3500	1515	1	662	0	Arabidopsis thaliana	RNA processing and modification
Mono_Locus_642_Transcript_1/1_Confidence_1.000_Length_533	533	At1g15850	140	KOG0647	mRNA export protein (contains WD40 repeats)	15218336	69.61	102	57.41	72.86	31	0	226	531	32	133	4e-46	Arabidopsis thaliana	RNA processing and modification
Mono_Locus_716_Transcript_1/1_Confidence_1.000_Length_2019	2019	At1g55150	501	KOG0331	ATP-dependent RNA helicase	15221998	86.8	485	72.07	96.81	64	0	1958	504	1	485	0	Arabidopsis thaliana	RNA processing and modification
Mono_Locus_719_Transcript_1/1_Confidence_1.000_Length_3120	3120	At2g35920	993	KOG0920	ATP-dependent RNA helicase A	15227532	76.2	958	92.12	96.48	224	3	12	2882	39	993	0	Arabidopsis thaliana	RNA processing and modification
Mono_Locus_755_Transcript_1/1_Confidence_1.000_Length_818	818	At4g30220	88	KOG3482	Small nuclear ribonucleoprotein (snRNP) SMF	15234669	90.67	75	27.51	85.23	7	0	142	366	3	77	1e-42	Arabidopsis thaliana	RNA processing and modification
Mono_Locus_777_Transcript_4/6_Confidence_0.500_Length_1325	1325	At5g52470	308	KOG1596	Fibrillarin and related nucleolar RNA-binding proteins	18423395	89.21	241	54.57	78.25	26	0	972	250	67	307	3e-156	Arabidopsis thaliana	RNA processing and modification
Mono_Locus_825_Transcript_3/3_Confidence_0.667_Length_2475	2475	At1g79940_2	480	KOG0951	RNA helicase BRR2, DEAD-box superfamily	NA	73.44	418	50.67	87.08	95	2	837	2045	1	417	0	Arabidopsis thaliana	RNA processing and modification
Mono_Locus_848_Transcript_1/1_Confidence_1.000_Length_1180	1180	At5g03180	464	KOG1609	Protein involved in mRNA turnover and stability	11290062	53.85	260	66.1	56.03	110	5	13	777	195	449	7e-82	Arabidopsis thaliana	RNA processing and modification
Mono_Locus_891_Transcript_2/2_Confidence_1.000_Length_2925	2925	At2g21440	1003	KOG0127	Nucleolar protein fibrillarin NOP77 (RRM superfamily)	18399701	50.67	827	84.82	82.45	346	15	370	2754	207	1003	0	Arabidopsis thaliana	RNA processing and modification
Mono_Locus_931_Transcript_1/6_Confidence_0.643_Length_3585	3585	At3g25840	932	KOG0670	U4/U6-associated splicing factor PRP4	15230918	57.59	573	47.95	61.48	179	9	1920	364	370	932	0	Arabidopsis thaliana	RNA processing and modification
Mono_Locus_969_Transcript_3/3_Confidence_0.667_Length_1076	1076	At3g62840	108	KOG3459	Small nuclear ribonucleoprotein (snRNP) Sm core protein	15229335	92.59	108	30.11	100	8	0	924	601	1	108	2e-57	Arabidopsis thaliana	RNA processing and modification
Mono_Locus_1064_Transcript_2/6_Confidence_0.643_Length_3510	3510	At4g32850	729	KOG2245	Poly(A) polymerase and related nucleotidyltransferases	15233961	75.68	555	47.44	76.13	129	3	3151	1505	1	555	0	Arabidopsis thaliana	RNA processing and modification
Mono_Locus_1064_Transcript_4/6_Confidence_0.643_Length_3692	3692	At4g32850	729	KOG2245	Poly(A) polymerase and related nucleotidyltransferases	15233961	72.26	584	47.45	80.11	127	4	3333	1600	1	555	0	Arabidopsis thaliana	RNA processing and modification
Mono_Locus_1064_Transcript_6/6_Confidence_0.643_Length_3605	3605	At4g32850	729	KOG2245	Poly(A) polymerase and related nucleotidyltransferases	15233961	75.68	555	46.19	76.13	129	3	3246	1600	1	555	0	Arabidopsis thaliana	RNA processing and modification
Mono_Locus_1103_Transcript_2/2_Confidence_1.000_Length_1000	1000	At1g20580	131	KOG3172	Small nuclear ribonucleoprotein Sm D3	18394883	92.23	103	30.9	78.63	8	0	741	433	1	103	3e-63	Arabidopsis thaliana	RNA processing and modification
Mono_Locus_1108_Transcript_1/1_Confidence_1.000_Length_1236	1236	At2g47420	353	KOG0820	Ribosomal RNA adenine dimethylase	15226591	74.93	359	87.14	101.7	78	4	101	1162	1	352	1e-177	Arabidopsis thaliana	RNA processing and modification
Mono_Locus_1275_Transcript_1/2_Confidence_1.000_Length_2431	2431	At3g07810	492	KOG4205	RNA-binding protein musashi/mRNA cleavage and polyadenylation factor I complex, subunit HRP1	6648193	54.88	492	60.72	100	200	10	372	1793	4	491	3e-137	Arabidopsis thaliana	RNA processing and modification
Mono_Locus_1275_Transcript_2/2_Confidence_1.000_Length_2340	2340	At3g07810	492	KOG4205	RNA-binding protein musashi/mRNA cleavage and polyadenylation factor I complex, subunit HRP1	6648193	54.88	492	63.08	100	200	10	281	1702	4	491	1e-137	Arabidopsis thaliana	RNA processing and modification
Mono_Locus_1283_Transcript_1/1_Confidence_1.000_Length_2221	2221	At3g06980	781	KOG0331	ATP-dependent RNA helicase	15231353	69.04	449	60.65	57.49	130	2	1709	390	332	780	0	Arabidopsis thaliana	RNA processing and modification
Mono_Locus_1291_Transcript_3/3_Confidence_0.500_Length_2852	2852	At3g22330	620	KOG0331	ATP-dependent RNA helicase	15228726	63	373	39.24	60.16	135	1	566	1684	102	471	1e-156	Arabidopsis thaliana	RNA processing and modification
Mono_Locus_1365_Transcript_1/1_Confidence_1.000_Length_4121	4121	At5g19400	1092	KOG2162	Nonsense-mediated mRNA decay protein	15239737	54.36	688	50.08	63	290	9	3842	1794	14	682	0	Arabidopsis thaliana	RNA processing and modification
Mono_Locus_1461_Transcript_1/8_Confidence_0.696_Length_2330	2330	At1g14650	785	KOG0007	Splicing factor 3a, subunit 1	15223846	77.69	390	50.21	49.68	82	3	691	1857	150	535	0	Arabidopsis thaliana	RNA processing and modification
Mono_Locus_1461_Transcript_2/8_Confidence_0.696_Length_2413	2413	At1g14650	785	KOG0007	Splicing factor 3a, subunit 1	15223846	69.74	542	67.38	69.04	150	7	336	1940	1	535	0	Arabidopsis thaliana	RNA processing and modification
Mono_Locus_1461_Transcript_7/8_Confidence_0.652_Length_2480	2480	At1g14650	785	KOG0007	Splicing factor 3a, subunit 1	15223846	70.47	535	64.72	68.15	145	6	424	2007	7	535	0	Arabidopsis thaliana	RNA processing and modification
Mono_Locus_1587_Transcript_2/4_Confidence_0.571_Length_1174	1174	At4g10110	147	KOG0131	Splicing factor 3b, subunit 4	15234948	80.65	62	15.84	42.18	12	0	86	271	1	62	2e-28	Arabidopsis thaliana	RNA processing and modification
Mono_Locus_1587_Transcript_4/4_Confidence_0.571_Length_1049	1049	At4g10110	147	KOG0131	Splicing factor 3b, subunit 4	15234948	49.69	163	46.62	110.88	62	4	86	562	1	147	5e-38	Arabidopsis thaliana	RNA processing and modification
Mono_Locus_1664_Transcript_3/3_Confidence_0.778_Length_4232	4232	At1g60200	781	KOG2253	U1 snRNP complex, subunit SNU71 and related PWI-motif proteins	15219021	51.33	415	29.42	53.14	147	8	2631	3758	383	781	4e-81	Arabidopsis thaliana	RNA processing and modification
Mono_Locus_1703_Transcript_1/1_Confidence_1.000_Length_1330	1330	At1g56345	254	KOG1919	RNA pseudouridylate synthases	15223518	64.18	201	45.34	79.13	67	3	33	629	41	238	1e-81	Arabidopsis thaliana	RNA processing and modification
Mono_Locus_2018_Transcript_1/1_Confidence_1.000_Length_1255	1255	At2g47580	250	KOG4206	Spliceosomal protein snRNP-U1A/U2B	15226631	73.6	250	59.76	100	58	5	1022	294	2	250	3e-96	Arabidopsis thaliana	RNA processing and modification
Mono_Locus_2062_Transcript_1/1_Confidence_1.000_Length_2559	2559	At1g61010	693	KOG1137	mRNA cleavage and polyadenylation factor II complex, BRR5 (CPSF subunit)	15219848	82.1	687	80.54	99.13	120	2	2325	274	7	693	0	Arabidopsis thaliana	RNA processing and modification
Mono_Locus_2262_Transcript_3/7_Confidence_0.500_Length_1504	1504	At4g01560	343	KOG2780	Ribosome biogenesis protein RPF1, contains IMP4 domain	18411672	72.29	332	66.22	96.79	77	2	1341	346	27	343	7e-162	Arabidopsis thaliana	RNA processing and modification
Mono_Locus_2262_Transcript_4/7_Confidence_0.429_Length_1661	1661	At4g01560	343	KOG2780	Ribosome biogenesis protein RPF1, contains IMP4 domain	18411672	72.29	332	59.96	96.79	77	2	1498	503	27	343	4e-161	Arabidopsis thaliana	RNA processing and modification
Mono_Locus_2262_Transcript_5/7_Confidence_0.429_Length_1772	1772	At4g01560	343	KOG2780	Ribosome biogenesis protein RPF1, contains IMP4 domain	18411672	72.29	332	56.21	96.79	77	2	1609	614	27	343	1e-160	Arabidopsis thaliana	RNA processing and modification
Mono_Locus_2321_Transcript_1/3_Confidence_0.429_Length_2466	2466	At5g63120	564	KOG0331	ATP-dependent RNA helicase	10177293	80.28	426	51.82	75.53	84	0	1849	572	84	509	0	Arabidopsis thaliana	RNA processing and modification
Mono_Locus_2321_Transcript_2/3_Confidence_0.714_Length_3358	3358	At5g63120	564	KOG0331	ATP-dependent RNA helicase	10177293	79.4	364	32.52	64.54	75	0	2741	1650	84	447	0	Arabidopsis thaliana	RNA processing and modification
Mono_Locus_2321_Transcript_3/3_Confidence_0.714_Length_3210	3210	At5g63120	564	KOG0331	ATP-dependent RNA helicase	10177293	79.4	364	34.02	64.54	75	0	2593	1502	84	447	0	Arabidopsis thaliana	RNA processing and modification
Mono_Locus_2342_Transcript_1/3_Confidence_0.750_Length_1678	1678	At5g59950	244	KOG0533	RRM motif-containing protein	15238570	58.33	192	34.33	78.69	71	4	1487	924	58	244	2e-53	Arabidopsis thaliana	RNA processing and modification
Mono_Locus_2342_Transcript_2/3_Confidence_0.750_Length_1893	1893	At5g59950	244	KOG0533	RRM motif-containing protein	15238570	58.33	192	30.43	78.69	71	4	1702	1139	58	244	6e-53	Arabidopsis thaliana	RNA processing and modification
Mono_Locus_2342_Transcript_3/3_Confidence_0.750_Length_1975	1975	At5g59950	244	KOG0533	RRM motif-containing protein	15238570	58.33	192	29.16	78.69	71	4	1784	1221	58	244	7e-53	Arabidopsis thaliana	RNA processing and modification
Mono_Locus_2360_Transcript_1/6_Confidence_0.615_Length_3156	3156	At1g04080	768	KOG1258	mRNA processing protein	18379230	59.14	394	37.45	51.3	132	6	3078	1957	2	386	4e-140	Arabidopsis thaliana	RNA processing and modification
Mono_Locus_2360_Transcript_2/6_Confidence_0.615_Length_3097	3097	At1g04080	768	KOG1258	mRNA processing protein	18379230	62.29	358	34.68	46.61	129	3	1609	551	378	734	3e-128	Arabidopsis thaliana	RNA processing and modification
Mono_Locus_2360_Transcript_3/6_Confidence_0.615_Length_3220	3220	At1g04080	768	KOG1258	mRNA processing protein	18379230	59.54	388	36.15	50.52	130	5	3131	2022	2	380	7e-140	Arabidopsis thaliana	RNA processing and modification
Mono_Locus_2360_Transcript_4/6_Confidence_0.538_Length_2788	2788	At1g04080	768	KOG1258	mRNA processing protein	18379230	61.1	743	79.95	96.74	256	8	2710	551	2	734	0	Arabidopsis thaliana	RNA processing and modification
Mono_Locus_2360_Transcript_5/6_Confidence_0.538_Length_2938	2938	At1g04080	768	KOG1258	mRNA processing protein	18379230	62.29	358	36.56	46.61	129	3	1609	551	378	734	8e-129	Arabidopsis thaliana	RNA processing and modification
Mono_Locus_2439_Transcript_1/2_Confidence_1.000_Length_2508	2508	At4g21660	669	KOG2330	Splicing factor 3b, subunit 2	15234560	77.75	391	46.77	58.45	62	5	1580	483	267	657	0	Arabidopsis thaliana	RNA processing and modification
Mono_Locus_2529_Transcript_2/3_Confidence_0.600_Length_1302	1302	At2g19910	966	KOG0988	RNA-directed RNA polymerase QDE-1 required for posttranscriptional gene silencing and RNA interference	15225263	40.79	380	87.56	39.34	186	6	75	1190	14	362	3e-62	Arabidopsis thaliana	RNA processing and modification
Mono_Locus_2577_Transcript_1/2_Confidence_1.000_Length_1463	1463	At3g62310	726	KOG0925	mRNA splicing factor ATP-dependent RNA helicase	15228730	54.85	237	48.6	32.64	106	1	1	711	346	581	1e-85	Arabidopsis thaliana	RNA processing and modification
Mono_Locus_2577_Transcript_2/2_Confidence_1.000_Length_1274	1274	Hs20544129	703	KOG0922	DEAH-box RNA helicase	20544129	48.6	358	84.3	50.92	177	4	1	1071	340	691	6e-122	Homo sapiens	RNA processing and modification
Mono_Locus_2588_Transcript_1/2_Confidence_1.000_Length_1806	1806	At1g16650	529	KOG2651	rRNA adenine N-6-methyltransferase	15219307	53.18	519	86.21	98.11	207	5	2	1525	36	529	0	Arabidopsis thaliana	RNA processing and modification
Mono_Locus_2592_Transcript_1/1_Confidence_1.000_Length_1435	1435	At1g63780	294	KOG2781	U3 small nucleolar ribonucleoprotein (snoRNP) component	15222534	77.42	279	58.33	94.9	62	1	254	1087	16	294	9e-162	Arabidopsis thaliana	RNA processing and modification
Mono_Locus_2670_Transcript_1/2_Confidence_1.000_Length_2063	2063	At4g15900	486	KOG0285	Pleiotropic regulator 1	15234752	75.97	491	71.4	101.03	105	5	116	1564	1	486	0	Arabidopsis thaliana	RNA processing and modification
Mono_Locus_2670_Transcript_2/2_Confidence_1.000_Length_1874	1874	At4g15900	486	KOG0285	Pleiotropic regulator 1	15234752	75.97	491	78.6	101.03	105	5	116	1564	1	486	0	Arabidopsis thaliana	RNA processing and modification
Mono_Locus_2704_Transcript_3/3_Confidence_0.600_Length_2839	2839	At1g65810	1050	KOG1801	tRNA-splicing endonuclease positive effector (SEN1)	15218807	41.77	838	88.55	79.81	420	19	2726	363	22	841	2e-171	Arabidopsis thaliana	RNA processing and modification
Mono_Locus_2737_Transcript_1/1_Confidence_1.000_Length_2852	2852	At5g08110	1058	KOG4150	Predicted ATP-dependent RNA helicase	15241530	60.48	587	61.75	55.48	214	5	431	2161	473	1051	0	Arabidopsis thaliana	RNA processing and modification
Mono_Locus_2839_Transcript_1/1_Confidence_1.000_Length_3789	3789	At1g70070	1171	KOG0947	Cytoplasmic exosomal RNA helicase SKI2, DEAD-box superfamily	15223032	71.78	1070	84.72	91.37	291	7	363	3542	103	1171	0	Arabidopsis thaliana	RNA processing and modification
Mono_Locus_2898_Transcript_1/1_Confidence_1.000_Length_2546	2546	At1g63250	798	KOG0342	ATP-dependent RNA helicase pitchoune	15221724	60.37	752	88.61	94.24	276	9	2	2239	63	798	0	Arabidopsis thaliana	RNA processing and modification
Mono_Locus_2905_Transcript_1/6_Confidence_0.688_Length_3046	3046	At4g03430	1029	KOG0495	HAT repeat protein	15236308	82.65	859	84.6	83.48	142	1	3	2558	171	1029	0	Arabidopsis thaliana	RNA processing and modification
Mono_Locus_2930_Transcript_1/3_Confidence_0.667_Length_1849	1849	At5g24670	438	KOG2771	Subunit of tRNA-specific adenosine-34 deaminase	15238606	45.66	449	72.85	102.51	165	14	482	1681	7	425	3e-104	Arabidopsis thaliana	RNA processing and modification
Mono_Locus_2991_Transcript_2/3_Confidence_0.571_Length_1009	1009	At4g30330	86	KOG1774	Small nuclear ribonucleoprotein E	7269933	91.86	86	25.57	100	7	0	800	543	1	86	6e-49	Arabidopsis thaliana	RNA processing and modification
Mono_Locus_2991_Transcript_3/3_Confidence_0.714_Length_939	939	At2g18740	88	KOG1774	Small nuclear ribonucleoprotein E	15224217	92.05	88	28.12	100	7	0	730	467	1	88	1e-50	Arabidopsis thaliana	RNA processing and modification
Mono_Locus_3347_Transcript_1/1_Confidence_1.000_Length_2003	2003	At5g59950	244	KOG0533	RRM motif-containing protein	15238570	58.3	247	36.99	101.23	96	5	127	855	1	244	2e-58	Arabidopsis thaliana	RNA processing and modification
Mono_Locus_3388_Transcript_1/1_Confidence_1.000_Length_2488	2488	At4g31200	650	KOG0007	Splicing factor 3a, subunit 1	15235849	56.92	578	69.69	88.92	177	8	1896	223	125	650	1e-176	Arabidopsis thaliana	RNA processing and modification
Mono_Locus_3489_Transcript_1/1_Confidence_1.000_Length_1869	1869	At3g04680	444	KOG2749	mRNA cleavage and polyadenylation factor IA/II complex, subunit CLP1	15229328	69.37	444	71.27	100	129	4	240	1553	1	443	0	Arabidopsis thaliana	RNA processing and modification
Mono_Locus_3493_Transcript_1/1_Confidence_1.000_Length_2205	2205	At2g01130	1112	KOG0920	ATP-dependent RNA helicase A	15227260	76.15	520	70.75	46.76	120	2	2	1561	596	1111	0	Arabidopsis thaliana	RNA processing and modification
Mono_Locus_3556_Transcript_3/3_Confidence_0.600_Length_1572	1572	At5g13570	359	KOG2937	Decapping enzyme complex, predicted pyrophosphatase DCP2	15240657	57.91	373	71.18	103.9	91	4	146	1111	1	358	1e-136	Arabidopsis thaliana	RNA processing and modification
Mono_Locus_4127_Transcript_1/1_Confidence_1.000_Length_2058	2058	At3g10530	548	KOG1272	WD40-repeat-containing subunit of the 18S rRNA processing complex	15228326	68.26	545	79.45	99.45	155	4	76	1665	6	547	0	Arabidopsis thaliana	RNA processing and modification
Mono_Locus_4133_Transcript_1/1_Confidence_1.000_Length_2149	2149	At5g66540	524	KOG2600	U3 small nucleolar ribonucleoprotein (snoRNP) subunit - Mpp10p	18425086	65	300	41.88	57.25	88	3	815	1711	240	523	1e-106	Arabidopsis thaliana	RNA processing and modification
Mono_Locus_4211_Transcript_1/3_Confidence_0.667_Length_1191	1191	At4g00830	521	KOG0117	Heterogeneous nuclear ribonucleoprotein R (RRM superfamily)	7485284	62.95	251	63.22	48.18	67	2	463	1137	75	325	2e-103	Arabidopsis thaliana	RNA processing and modification
Mono_Locus_4211_Transcript_2/3_Confidence_0.667_Length_1085	1085	At4g00830	521	KOG0117	Heterogeneous nuclear ribonucleoprotein R (RRM superfamily)	7485284	66.93	254	70.23	48.75	57	3	404	1084	75	328	3e-112	Arabidopsis thaliana	RNA processing and modification
Mono_Locus_4253_Transcript_2/2_Confidence_1.000_Length_4102	4102	At1g14790	1107	KOG0988	RNA-directed RNA polymerase QDE-1 required for posttranscriptional gene silencing and RNA interference	15223906	61.54	1118	81.76	100.99	397	10	4041	709	1	1092	0	Arabidopsis thaliana	RNA processing and modification
Mono_Locus_4308_Transcript_1/4_Confidence_0.700_Length_2429	2429	At5g64200	303	KOG4207	Predicted splicing factor, SR protein superfamily	15237641	89.81	108	13.34	35.64	11	0	2289	1966	1	108	7e-60	Arabidopsis thaliana	RNA processing and modification
Mono_Locus_4308_Transcript_2/4_Confidence_0.700_Length_2220	2220	At5g64200	303	KOG4207	Predicted splicing factor, SR protein superfamily	15237641	89.81	108	14.59	35.64	11	0	2080	1757	1	108	4e-60	Arabidopsis thaliana	RNA processing and modification
Mono_Locus_4308_Transcript_4/4_Confidence_0.700_Length_2509	2509	At5g64200	303	KOG4207	Predicted splicing factor, SR protein superfamily	15237641	89.81	108	12.91	35.64	11	0	2369	2046	1	108	8e-60	Arabidopsis thaliana	RNA processing and modification
Mono_Locus_4457_Transcript_1/4_Confidence_0.625_Length_4509	4509	At5g20320	1589	KOG0701	dsRNA-specific nuclease Dicer and related ribonucleases	15241323	48.45	1323	88.02	83.26	555	14	244	4188	385	1588	0	Arabidopsis thaliana	RNA processing and modification
Mono_Locus_4548_Transcript_1/2_Confidence_1.000_Length_3326	3326	At2g47680	1015	KOG0920	ATP-dependent RNA helicase A	15227112	55.91	1023	92.27	100.79	404	9	29	3052	22	1012	0	Arabidopsis thaliana	RNA processing and modification
Mono_Locus_4548_Transcript_2/2_Confidence_1.000_Length_3242	3242	At2g47680	1015	KOG0920	ATP-dependent RNA helicase A	15227112	57.39	995	92.07	98.03	405	7	29	2968	22	1012	0	Arabidopsis thaliana	RNA processing and modification
Mono_Locus_4585_Transcript_1/4_Confidence_0.700_Length_4984	4984	At1g20920	1166	KOG0334	RNA helicase	15218071	71.53	973	58.57	83.45	222	13	969	3800	220	1166	0	Arabidopsis thaliana	RNA processing and modification
Mono_Locus_4585_Transcript_3/4_Confidence_0.700_Length_4997	4997	At1g20920	1166	KOG0334	RNA helicase	15218071	71.53	973	58.42	83.45	222	13	969	3800	220	1166	0	Arabidopsis thaliana	RNA processing and modification
Mono_Locus_4585_Transcript_4/4_Confidence_0.700_Length_5409	5409	At1g20920	1166	KOG0334	RNA helicase	15218071	71.53	973	53.97	83.45	222	13	969	3800	220	1166	0	Arabidopsis thaliana	RNA processing and modification
Mono_Locus_4591_Transcript_1/4_Confidence_0.700_Length_1689	1689	At4g03110	492	KOG0144	RNA-binding protein CUGBP1/BRUNO (RRM superfamily)	7488303	62.33	300	53.29	60.98	102	5	489	1376	144	436	1e-141	Arabidopsis thaliana	RNA processing and modification
Mono_Locus_4591_Transcript_2/4_Confidence_0.700_Length_1849	1849	At4g03110	492	KOG0144	RNA-binding protein CUGBP1/BRUNO (RRM superfamily)	7488303	57.94	504	81.77	102.44	140	8	37	1536	1	436	9e-154	Arabidopsis thaliana	RNA processing and modification
Mono_Locus_4591_Transcript_3/4_Confidence_0.700_Length_1836	1836	At4g03110	492	KOG0144	RNA-binding protein CUGBP1/BRUNO (RRM superfamily)	7488303	68.75	400	65.36	81.3	114	5	37	1224	1	393	3e-167	Arabidopsis thaliana	RNA processing and modification
Mono_Locus_4591_Transcript_4/4_Confidence_0.700_Length_1666	1666	At4g03110	492	KOG0144	RNA-binding protein CUGBP1/BRUNO (RRM superfamily)	7488303	68.62	443	79.77	90.04	128	5	37	1353	1	436	2e-180	Arabidopsis thaliana	RNA processing and modification
Mono_Locus_4681_Transcript_3/3_Confidence_0.600_Length_1494	1494	At2g43370	292	KOG0113	U1 small nuclear ribonucleoprotein (RRM superfamily)	15224274	67.8	236	47.39	80.82	49	5	1176	472	5	214	8e-88	Arabidopsis thaliana	RNA processing and modification
Mono_Locus_4696_Transcript_1/2_Confidence_1.000_Length_1595	1595	At1g01860	343	KOG0820	Ribosomal RNA adenine dimethylase	15220982	70.25	316	59.44	92.13	86	1	139	1086	36	343	5e-159	Arabidopsis thaliana	RNA processing and modification
Mono_Locus_4696_Transcript_2/2_Confidence_1.000_Length_1127	1127	At1g01860	343	KOG0820	Ribosomal RNA adenine dimethylase	15220982	75.76	165	43.92	48.1	40	0	124	618	179	343	2e-84	Arabidopsis thaliana	RNA processing and modification
Mono_Locus_4737_Transcript_1/1_Confidence_1.000_Length_1819	1819	At2g47300	344	KOG3322	Ribonucleases P/MRP protein subunit	15226556	41.76	182	30.02	52.91	91	4	703	1239	168	337	2e-22	Arabidopsis thaliana	RNA processing and modification
Mono_Locus_4738_Transcript_1/2_Confidence_1.000_Length_1608	1608	At5g56140	315	KOG1588	RNA-binding protein Sam68 and related KH domain proteins	15241136	80.86	256	47.76	81.27	46	2	195	962	61	313	5e-144	Arabidopsis thaliana	RNA processing and modification
Mono_Locus_4738_Transcript_2/2_Confidence_1.000_Length_1462	1462	At4g26480_2	285	KOG1588	RNA-binding protein Sam68 and related KH domain proteins	NA	85.8	169	34.68	59.3	23	1	313	819	118	285	4e-99	Arabidopsis thaliana	RNA processing and modification
Mono_Locus_4770_Transcript_2/3_Confidence_0.600_Length_2723	2723	At2g33440	475	KOG0120	Splicing factor U2AF, large subunit (RRM superfamily)	15226109	43.62	282	31.07	59.37	99	5	1216	374	96	318	7e-53	Arabidopsis thaliana	RNA processing and modification
Mono_Locus_4770_Transcript_3/3_Confidence_0.600_Length_3831	3831	At2g33440	475	KOG0120	Splicing factor U2AF, large subunit (RRM superfamily)	15226109	45.43	372	29.13	78.32	142	6	2324	1215	96	408	7e-84	Arabidopsis thaliana	RNA processing and modification
Mono_Locus_4852_Transcript_1/1_Confidence_1.000_Length_2056	2056	At1g59990	581	KOG0333	U5 snRNP-like RNA helicase subunit	15218967	57.66	581	84.78	100	230	7	1909	179	1	569	0	Arabidopsis thaliana	RNA processing and modification
Mono_Locus_4896_Transcript_1/1_Confidence_1.000_Length_2673	2673	At5g65180	439	KOG2669	Regulator of nuclear mRNA	18424920	46.56	320	35.91	72.89	154	2	412	1320	5	324	7e-87	Arabidopsis thaliana	RNA processing and modification
Mono_Locus_4961_Transcript_1/1_Confidence_1.000_Length_3367	3367	At1g59760	988	KOG0948	Nuclear exosomal RNA helicase MTR4, DEAD-box superfamily	15218905	78.06	989	88.12	100.1	213	3	209	3169	1	987	0	Arabidopsis thaliana	RNA processing and modification
Mono_Locus_5025_Transcript_1/1_Confidence_1.000_Length_3997	3997	At3g11964	1838	KOG1070	rRNA processing protein Rrp5	15229915	57.8	1225	91.94	66.65	490	9	1	3642	630	1838	0	Arabidopsis thaliana	RNA processing and modification
Mono_Locus_5092_Transcript_1/1_Confidence_1.000_Length_1433	1433	At2g40570	505	KOG2634	Initiator tRNA phosphoribosyl-transferase	15226713	58.74	223	46.69	44.16	85	3	339	1007	163	378	8e-77	Arabidopsis thaliana	RNA processing and modification
Mono_Locus_5142_Transcript_1/1_Confidence_1.000_Length_1371	1371	At3g54170	330	KOG2991	Splicing regulator	15232439	70.36	307	67.18	93.03	84	1	130	1050	18	317	1e-131	Arabidopsis thaliana	RNA processing and modification
Mono_Locus_5193_Transcript_2/2_Confidence_1.000_Length_2060	2060	At1g60170	511	KOG2574	mRNA splicing factor PRP31	7486934	76.41	462	67.28	90.41	105	3	181	1557	26	486	8e-168	Arabidopsis thaliana	RNA processing and modification
Mono_Locus_5253_Transcript_1/1_Confidence_1.000_Length_1086	1086	At4g10760	685	KOG2098	Predicted N6-adenine RNA methylase	15236910	51.9	289	79.83	42.19	103	7	163	1026	13	266	2e-61	Arabidopsis thaliana	RNA processing and modification
Mono_Locus_5345_Transcript_1/3_Confidence_0.714_Length_1500	1500	Hs13654276	403	KOG3908	Queuine-tRNA ribosyltransferase	13654276	53.09	194	38.8	48.14	90	1	235	813	187	380	6e-69	Homo sapiens	RNA processing and modification
Mono_Locus_5345_Transcript_2/3_Confidence_0.571_Length_1623	1623	Hs13654276	403	KOG3908	Queuine-tRNA ribosyltransferase	13654276	56.99	379	70.06	94.04	157	3	175	1299	26	402	4e-161	Homo sapiens	RNA processing and modification
Mono_Locus_5345_Transcript_3/3_Confidence_0.714_Length_1200	1200	Hs13654276	403	KOG3908	Queuine-tRNA ribosyltransferase	13654276	50.46	218	54.5	54.09	102	3	235	876	187	402	7e-73	Homo sapiens	RNA processing and modification
Mono_Locus_5374_Transcript_1/2_Confidence_1.000_Length_1955	1955	At3g09720	545	KOG0344	ATP-dependent RNA helicase	15232742	68.86	546	83.79	100.18	149	5	1774	179	1	539	0	Arabidopsis thaliana	RNA processing and modification
Mono_Locus_5501_Transcript_1/4_Confidence_0.625_Length_1171	1171	At3g22660	293	KOG3080	Nucleolar protein-like/EBNA1-binding protein	15228822	64.2	243	62.25	82.94	80	3	273	998	41	277	5e-85	Arabidopsis thaliana	RNA processing and modification
Mono_Locus_5501_Transcript_3/4_Confidence_0.625_Length_1254	1254	At3g22660	293	KOG3080	Nucleolar protein-like/EBNA1-binding protein	15228822	66.12	242	57.89	82.59	76	3	273	995	41	277	4e-89	Arabidopsis thaliana	RNA processing and modification
Mono_Locus_5512_Transcript_2/2_Confidence_1.000_Length_3274	3274	At3g02060	822	KOG0344	ATP-dependent RNA helicase	6513947	78.62	828	75.87	100.73	167	7	163	2634	1	822	0	Arabidopsis thaliana	RNA processing and modification
Mono_Locus_5632_Transcript_1/1_Confidence_1.000_Length_1662	1662	Hs21361285	373	KOG3980	RNA 3'-terminal phosphate cyclase	10434565	47.71	371	66.97	99.46	175	4	104	1195	12	370	1e-98	Homo sapiens	RNA processing and modification
Mono_Locus_5663_Transcript_2/2_Confidence_1.000_Length_1633	1633	At1g07840	318	KOG3117	Protein involved in rRNA processing	15223020	49.48	289	53.09	90.88	123	5	179	1045	15	280	7e-71	Arabidopsis thaliana	RNA processing and modification
Mono_Locus_5667_Transcript_3/4_Confidence_0.500_Length_4387	4387	At2g30800	1299	KOG0920	ATP-dependent RNA helicase A	15227240	61.23	1104	75.5	84.99	383	10	200	3415	26	1116	0	Arabidopsis thaliana	RNA processing and modification
Mono_Locus_6004_Transcript_1/1_Confidence_1.000_Length_2697	2697	At1g28060	786	KOG2769	Putative u4/u6 small nuclear ribonucleoprotein	15217815	63.48	649	72.19	82.57	203	12	2662	737	165	786	0	Arabidopsis thaliana	RNA processing and modification
Mono_Locus_6050_Transcript_1/1_Confidence_1.000_Length_2491	2491	At2g41020	325	KOG0152	Spliceosomal protein FBP11/Splicing factor PRP40	15226811	40.87	367	44.2	112.92	150	9	1917	856	13	325	6e-76	Arabidopsis thaliana	RNA processing and modification
Mono_Locus_6119_Transcript_3/3_Confidence_0.600_Length_3513	3513	At1g66500	416	KOG2071	mRNA cleavage and polyadenylation factor I/II complex, subunit Pcf11	15219679	47.43	175	14.94	42.07	72	4	2445	2945	227	389	8e-41	Arabidopsis thaliana	RNA processing and modification
Mono_Locus_6127_Transcript_1/1_Confidence_1.000_Length_1240	1240	At5g22250	278	KOG0304	mRNA deadenylase subunit	15242180	60.82	268	64.84	96.4	100	3	1056	262	12	277	2e-108	Arabidopsis thaliana	RNA processing and modification
Mono_Locus_6487_Transcript_1/1_Confidence_1.000_Length_1610	1610	At1g27900	708	KOG0922	DEAH-box RNA helicase	12323006	54.51	288	53.66	40.68	95	6	2	802	436	708	1e-85	Arabidopsis thaliana	RNA processing and modification
Mono_Locus_6537_Transcript_2/4_Confidence_0.625_Length_1018	1018	At4g25500	350	KOG0106	Alternative splicing factor SRp55/B52/SRp75 (RRM superfamily)	15235112	49.32	221	65.13	63.14	94	6	1016	372	142	350	2e-23	Arabidopsis thaliana	RNA processing and modification
Mono_Locus_6537_Transcript_3/4_Confidence_0.625_Length_904	904	At4g25500	350	KOG0106	Alternative splicing factor SRp55/B52/SRp75 (RRM superfamily)	15235112	48.87	221	73.34	63.14	97	5	902	252	142	350	3e-26	Arabidopsis thaliana	RNA processing and modification
Mono_Locus_6569_Transcript_1/2_Confidence_1.000_Length_1321	1321	At3g56680	353	KOG2953	mRNA-binding protein Encore	15228989	48.19	332	75.4	94.05	153	8	268	1215	24	352	1e-63	Arabidopsis thaliana	RNA processing and modification
Mono_Locus_6629_Transcript_1/1_Confidence_1.000_Length_4066	4066	At1g14790	1107	KOG0988	RNA-directed RNA polymerase QDE-1 required for posttranscriptional gene silencing and RNA interference	15223906	62.57	1138	83.96	102.8	390	8	300	3704	1	1105	0	Arabidopsis thaliana	RNA processing and modification
Mono_Locus_6892_Transcript_1/1_Confidence_1.000_Length_1321	1321	At1g03360	322	KOG3013	Exosomal 3'-5' exoribonuclease complex, subunit Rrp4	15218790	67.38	328	74.49	101.86	98	3	82	1062	3	322	2e-158	Arabidopsis thaliana	RNA processing and modification
Mono_Locus_6983_Transcript_1/1_Confidence_1.000_Length_2287	2287	At4g09730	496	KOG0331	ATP-dependent RNA helicase	15234028	71.15	461	60.47	92.94	103	10	227	1585	24	462	0	Arabidopsis thaliana	RNA processing and modification
Mono_Locus_7112_Transcript_1/1_Confidence_1.000_Length_3412	3412	At2g01440	845	KOG0344	ATP-dependent RNA helicase	15226276	62.69	855	75.18	101.18	275	7	2841	289	21	835	0	Arabidopsis thaliana	RNA processing and modification
Mono_Locus_7115_Transcript_1/6_Confidence_0.267_Length_240	240	At1g60830	111	KOG0120	Splicing factor U2AF, large subunit (RRM superfamily)	18406905	74.68	79	98.75	71.17	19	1	1	234	32	110	2e-37	Arabidopsis thaliana	RNA processing and modification
Mono_Locus_7115_Transcript_3/6_Confidence_0.400_Length_407	407	At1g60830	111	KOG0120	Splicing factor U2AF, large subunit (RRM superfamily)	18406905	73.13	67	49.39	60.36	17	1	204	401	44	110	5e-29	Arabidopsis thaliana	RNA processing and modification
Mono_Locus_7115_Transcript_6/6_Confidence_0.600_Length_582	582	At1g60830	111	KOG0120	Splicing factor U2AF, large subunit (RRM superfamily)	18406905	73.13	67	34.54	60.36	17	1	379	576	44	110	3e-28	Arabidopsis thaliana	RNA processing and modification
Mono_Locus_7207_Transcript_1/8_Confidence_0.421_Length_1193	1193	At1g66510	399	KOG3937	mRNA splicing factor	18408532	57.32	396	99.58	99.25	120	4	91	1140	1	393	3e-156	Arabidopsis thaliana	RNA processing and modification
Mono_Locus_7207_Transcript_3/8_Confidence_0.474_Length_1430	1430	At1g66510	399	KOG3937	mRNA splicing factor	18408532	59.4	431	90.42	108.02	135	5	91	1377	1	393	1e-179	Arabidopsis thaliana	RNA processing and modification
Mono_Locus_7207_Transcript_4/8_Confidence_0.421_Length_1429	1429	At1g66510	399	KOG3937	mRNA splicing factor	18408532	62.5	264	55.42	66.17	91	4	591	1376	136	393	3e-145	Arabidopsis thaliana	RNA processing and modification
Mono_Locus_7207_Transcript_7/8_Confidence_0.421_Length_1436	1436	At1g66510	399	KOG3937	mRNA splicing factor	18408532	64.16	399	83.36	100	135	4	91	1281	1	393	0	Arabidopsis thaliana	RNA processing and modification
Mono_Locus_7296_Transcript_1/3_Confidence_0.667_Length_1604	1604	At3g08620	319	KOG1588	RNA-binding protein Sam68 and related KH domain proteins	15231949	68.89	135	25.25	42.32	42	0	896	492	185	319	7e-60	Arabidopsis thaliana	RNA processing and modification
Mono_Locus_7296_Transcript_2/3_Confidence_0.667_Length_2691	2691	At4g26480_2	285	KOG1588	RNA-binding protein Sam68 and related KH domain proteins	NA	55.56	225	25.08	78.95	93	2	1172	498	66	283	6e-61	Arabidopsis thaliana	RNA processing and modification
Mono_Locus_7296_Transcript_3/3_Confidence_0.667_Length_1582	1582	At4g26480_2	285	KOG1588	RNA-binding protein Sam68 and related KH domain proteins	NA	56.42	257	48.74	90.18	105	2	1268	498	34	283	7e-79	Arabidopsis thaliana	RNA processing and modification
Mono_Locus_7319_Transcript_2/2_Confidence_1.000_Length_716	716	At3g47550	288	KOG1609	Protein involved in mRNA turnover and stability	15232824	50	130	54.47	45.14	44	2	136	504	1	116	4e-30	Arabidopsis thaliana	RNA processing and modification
Mono_Locus_7382_Transcript_1/1_Confidence_1.000_Length_2264	2264	At3g48800	278	KOG4374	RNA-binding protein Bicaudal-C	15229025	46.13	336	44.52	120.86	100	15	206	1144	1	278	1e-56	Arabidopsis thaliana	RNA processing and modification
Mono_Locus_7387_Transcript_5/8_Confidence_0.632_Length_2301	2301	At3g18600	568	KOG0342	ATP-dependent RNA helicase pitchoune	15229677	71.28	491	64.02	86.44	138	3	526	1998	74	561	0	Arabidopsis thaliana	RNA processing and modification
Mono_Locus_7387_Transcript_6/8_Confidence_0.579_Length_2278	2278	At3g18600	568	KOG0342	ATP-dependent RNA helicase pitchoune	15229677	70.9	409	53.86	72.01	116	2	493	1719	72	477	0	Arabidopsis thaliana	RNA processing and modification
Mono_Locus_7387_Transcript_7/8_Confidence_0.632_Length_2258	2258	At3g18600	568	KOG0342	ATP-dependent RNA helicase pitchoune	15229677	69.54	499	66.3	87.85	148	3	493	1989	72	566	0	Arabidopsis thaliana	RNA processing and modification
Mono_Locus_7495_Transcript_1/2_Confidence_1.000_Length_4061	4061	At1g76630	1064	KOG1127	TPR repeat-containing protein	15220960	54.77	1112	82.15	104.51	443	7	192	3518	5	1059	0	Arabidopsis thaliana	RNA processing and modification
Mono_Locus_7495_Transcript_2/2_Confidence_1.000_Length_3988	3988	At1g76630	1064	KOG1127	TPR repeat-containing protein	15220960	53.13	879	66.12	82.61	357	5	809	3445	236	1059	0	Arabidopsis thaliana	RNA processing and modification
Mono_Locus_7687_Transcript_2/2_Confidence_1.000_Length_950	950	At3g07530	620	KOG1138	Predicted cleavage and polyadenylation specificity factor (CPSF subunit)	15231478	36.98	192	60.63	30.97	117	3	740	177	429	620	3e-32	Arabidopsis thaliana	RNA processing and modification
Mono_Locus_7715_Transcript_1/2_Confidence_1.000_Length_1939	1939	At1g03140	420	KOG2808	U5 snRNP-associated RNA splicing factor	18379060	69.34	424	65.6	100.95	122	4	61	1320	1	420	3e-177	Arabidopsis thaliana	RNA processing and modification
Mono_Locus_7715_Transcript_2/2_Confidence_1.000_Length_1768	1768	At1g03140	420	KOG2808	U5 snRNP-associated RNA splicing factor	18379060	69.34	424	71.95	100.95	122	4	61	1320	1	420	4e-178	Arabidopsis thaliana	RNA processing and modification
Mono_Locus_7724_Transcript_1/1_Confidence_1.000_Length_3000	3000	At3g16840	833	KOG0347	RNA helicase	15228879	65.26	593	59.3	71.19	204	2	2256	484	190	782	0	Arabidopsis thaliana	RNA processing and modification
Mono_Locus_7763_Transcript_1/1_Confidence_1.000_Length_3173	3173	At2g13540	749	KOG1104	Nuclear cap-binding complex, subunit NCBP1/CBP80	15225433	71.16	742	70.15	99.07	213	1	294	2519	1	741	0	Arabidopsis thaliana	RNA processing and modification
Mono_Locus_7896_Transcript_1/2_Confidence_1.000_Length_2031	2031	At5g60580	440	KOG1609	Protein involved in mRNA turnover and stability	15239368	50.8	435	64.25	98.86	135	12	1812	577	1	379	4e-107	Arabidopsis thaliana	RNA processing and modification
Mono_Locus_7896_Transcript_2/2_Confidence_1.000_Length_1949	1949	At5g60580	440	KOG1609	Protein involved in mRNA turnover and stability	15239368	51.21	455	70.04	103.41	143	12	1730	435	1	399	1e-116	Arabidopsis thaliana	RNA processing and modification
Mono_Locus_8005_Transcript_1/2_Confidence_1.000_Length_2375	2375	At4g34910	626	KOG0346	RNA helicase	15236218	74.17	515	65.05	82.27	126	5	2225	699	56	569	0	Arabidopsis thaliana	RNA processing and modification
Mono_Locus_8023_Transcript_1/1_Confidence_1.000_Length_1452	1452	At2g43770	343	KOG0265	U5 snRNP-specific protein-like factor and related proteins	15224356	85.51	345	71.28	100.58	48	1	1288	254	1	343	0	Arabidopsis thaliana	RNA processing and modification
Mono_Locus_8197_Transcript_1/2_Confidence_1.000_Length_1830	1830	At1g09760	249	KOG1644	U2-associated snRNP A' protein	15218274	81.04	211	34.59	84.74	35	1	1661	1029	1	206	1e-81	Arabidopsis thaliana	RNA processing and modification
Mono_Locus_8197_Transcript_2/2_Confidence_1.000_Length_1362	1362	At1g09760	249	KOG1644	U2-associated snRNP A' protein	15218274	80.75	239	52.64	95.98	41	1	1193	477	1	234	2e-101	Arabidopsis thaliana	RNA processing and modification
Mono_Locus_8242_Transcript_1/1_Confidence_1.000_Length_1370	1370	At5g05830	204	KOG1609	Protein involved in mRNA turnover and stability	15239254	64.08	142	31.09	69.61	51	0	675	1100	62	203	1e-55	Arabidopsis thaliana	RNA processing and modification
Mono_Locus_8420_Transcript_1/1_Confidence_1.000_Length_1950	1950	At2g43190	309	KOG4046	RNase MRP and P, subunit POP4/p29	15224240	39.51	243	37.38	78.64	104	5	1588	986	60	301	1e-44	Arabidopsis thaliana	RNA processing and modification
Mono_Locus_8529_Transcript_1/1_Confidence_1.000_Length_2139	2139	At1g16800	1939	KOG1801	tRNA-splicing endonuclease positive effector (SEN1)	15219364	57.25	683	95.79	35.22	283	2	100	2139	767	1443	0	Arabidopsis thaliana	RNA processing and modification
Mono_Locus_8720_Transcript_1/1_Confidence_1.000_Length_3482	3482	At1g32490	1038	KOG0923	mRNA splicing factor ATP-dependent RNA helicase	15223221	74.03	1055	90.9	101.64	251	8	36	3194	4	1037	0	Arabidopsis thaliana	RNA processing and modification
Mono_Locus_8760_Transcript_1/1_Confidence_1.000_Length_4398	4398	At3g26560	1168	KOG0922	DEAH-box RNA helicase	15231574	90.93	959	65.42	82.11	86	1	829	3702	210	1168	0	Arabidopsis thaliana	RNA processing and modification
Mono_Locus_8820_Transcript_1/1_Confidence_1.000_Length_3302	3302	At1g28260	880	KOG2162	Nonsense-mediated mRNA decay protein	15217876	39.03	930	84.49	105.68	415	25	393	3101	3	807	1e-158	Arabidopsis thaliana	RNA processing and modification
Mono_Locus_8822_Transcript_1/2_Confidence_1.000_Length_3049	3049	At1g05460	1002	KOG1804	RNA helicase	15220521	63.06	888	87.37	88.62	303	7	161	2797	1	872	0	Arabidopsis thaliana	RNA processing and modification
Mono_Locus_8859_Transcript_1/2_Confidence_1.000_Length_624	624	At4g02430	294	KOG0105	Alternative splicing factor ASF/SF2 (RRM superfamily)	18411940	72.67	172	82.69	58.5	38	1	490	2	1	172	1e-68	Arabidopsis thaliana	RNA processing and modification
Mono_Locus_8910_Transcript_1/1_Confidence_1.000_Length_2164	2164	At2g19870	577	KOG0838	RNA Methylase, SpoU family	15224858	69.88	332	46.03	57.54	91	1	840	1835	251	573	9e-156	Arabidopsis thaliana	RNA processing and modification
Mono_Locus_8933_Transcript_2/4_Confidence_0.600_Length_3152	3152	At3g01540	619	KOG0331	ATP-dependent RNA helicase	3149952	73.64	478	45.49	77.22	118	5	133	1560	1	472	0	Arabidopsis thaliana	RNA processing and modification
Mono_Locus_8965_Transcript_1/1_Confidence_1.000_Length_1899	1899	At5g06160	504	KOG2636	Splicing factor 3a, subunit 3	15239948	76.42	509	80.41	100.99	114	2	1870	347	1	504	0	Arabidopsis thaliana	RNA processing and modification
Mono_Locus_8983_Transcript_1/2_Confidence_1.000_Length_2103	2103	At2g01130	1112	KOG0920	ATP-dependent RNA helicase A	15227260	70.44	592	84.45	53.24	166	5	1800	28	31	614	0	Arabidopsis thaliana	RNA processing and modification
Mono_Locus_9008_Transcript_1/1_Confidence_1.000_Length_2704	2704	At1g14790	1107	KOG0988	RNA-directed RNA polymerase QDE-1 required for posttranscriptional gene silencing and RNA interference	15223906	64.18	804	89.2	72.63	273	4	2702	294	289	1078	0	Arabidopsis thaliana	RNA processing and modification
Mono_Locus_9113_Transcript_1/4_Confidence_0.667_Length_3014	3014	At3g09100	653	KOG2386	mRNA capping enzyme, guanylyltransferase (alpha) subunit	15232015	65.24	653	65	100	188	7	399	2303	1	632	0	Arabidopsis thaliana	RNA processing and modification
Mono_Locus_9113_Transcript_2/4_Confidence_0.667_Length_3037	3037	At3g09100	653	KOG2386	mRNA capping enzyme, guanylyltransferase (alpha) subunit	15232015	64.5	662	65.39	101.38	196	7	341	2272	1	641	0	Arabidopsis thaliana	RNA processing and modification
Mono_Locus_9168_Transcript_1/3_Confidence_0.667_Length_954	954	At2g38610	286	KOG1588	RNA-binding protein Sam68 and related KH domain proteins	15224909	84.66	189	59.43	66.08	25	3	751	194	1	188	2e-108	Arabidopsis thaliana	RNA processing and modification
Mono_Locus_9443_Transcript_1/6_Confidence_0.611_Length_1286	1286	At1g65660	535	KOG2560	RNA splicing factor - Slu7p	15218775	77.69	251	58.55	46.92	55	1	190	942	1	250	1e-119	Arabidopsis thaliana	RNA processing and modification
Mono_Locus_9443_Transcript_2/6_Confidence_0.611_Length_1661	1661	At1g65660	535	KOG2560	RNA splicing factor - Slu7p	15218775	72.51	422	76.22	78.88	78	2	318	1583	1	384	0	Arabidopsis thaliana	RNA processing and modification
Mono_Locus_9443_Transcript_4/6_Confidence_0.500_Length_1422	1422	At1g65660	535	KOG2560	RNA splicing factor - Slu7p	15218775	82.6	385	81.22	71.96	66	1	190	1344	1	384	0	Arabidopsis thaliana	RNA processing and modification
Mono_Locus_9443_Transcript_5/6_Confidence_0.389_Length_1347	1347	At1g65660	535	KOG2560	RNA splicing factor - Slu7p	15218775	77.32	291	64.81	54.39	59	3	190	1044	1	290	7e-131	Arabidopsis thaliana	RNA processing and modification
Mono_Locus_9530_Transcript_2/2_Confidence_1.000_Length_1548	1548	At1g27590	294	KOG1895	mRNA cleavage and polyadenylation factor II complex, subunit PTA1	15217634	59.29	226	43.8	76.87	91	1	255	929	21	246	1e-88	Arabidopsis thaliana	RNA processing and modification
Mono_Locus_9720_Transcript_1/1_Confidence_1.000_Length_2378	2378	At5g14520	590	KOG2481	Protein required for normal rRNA processing	15241421	67.89	598	75.44	101.36	180	4	2219	429	3	589	0	Arabidopsis thaliana	RNA processing and modification
Mono_Locus_9890_Transcript_1/2_Confidence_1.000_Length_1267	1267	At3g09850	781	KOG2184	Tuftelin-interacting protein TIP39, contains G-patch domain	18398662	40.79	380	89.98	48.66	143	7	2	1078	462	780	2e-65	Arabidopsis thaliana	RNA processing and modification
Mono_Locus_9962_Transcript_1/5_Confidence_0.462_Length_480	480	At1g65700	98	KOG1784	Small Nuclear ribonucleoprotein splicing factor	15218779	85.14	74	46.25	75.51	11	0	287	66	25	98	9e-29	Arabidopsis thaliana	RNA processing and modification
Mono_Locus_9962_Transcript_3/5_Confidence_0.615_Length_618	618	At1g65700	98	KOG1784	Small Nuclear ribonucleoprotein splicing factor	15218779	74.71	87	42.23	88.78	21	1	326	66	13	98	4e-28	Arabidopsis thaliana	RNA processing and modification
Mono_Locus_10027_Transcript_1/1_Confidence_1.000_Length_2770	2770	At4g24270	768	KOG0128	RNA-binding protein SART3 (RRM superfamily)	15233778	51.15	786	85.13	102.34	302	14	2535	217	51	767	0	Arabidopsis thaliana	RNA processing and modification
Mono_Locus_10136_Transcript_1/1_Confidence_1.000_Length_2771	2771	At1g77050	513	KOG0337	ATP-dependent RNA helicase	15223812	80.87	507	54.89	98.83	97	0	234	1754	7	513	0	Arabidopsis thaliana	RNA processing and modification
Mono_Locus_10239_Transcript_1/1_Confidence_1.000_Length_1801	1801	At3g49500	1196	KOG0988	RNA-directed RNA polymerase QDE-1 required for posttranscriptional gene silencing and RNA interference	15229153	70.14	499	83.12	41.72	149	0	1	1497	698	1196	0	Arabidopsis thaliana	RNA processing and modification
Mono_Locus_10436_Transcript_1/1_Confidence_1.000_Length_2810	2810	At3g03300	2042	KOG0701	dsRNA-specific nuclease Dicer and related ribonucleases	6714410	58.5	694	74.09	33.99	278	5	239	2314	43	728	0	Arabidopsis thaliana	RNA processing and modification
Mono_Locus_10446_Transcript_2/2_Confidence_1.000_Length_2461	2461	Hs13775232	580	KOG0331	ATP-dependent RNA helicase	13775232	44.84	455	55.47	78.45	238	4	2233	887	85	532	6e-118	Homo sapiens	RNA processing and modification
Mono_Locus_10741_Transcript_2/3_Confidence_0.667_Length_1894	1894	At3g19440	477	KOG1919	RNA pseudouridylate synthases	15230381	56.11	442	70.01	92.66	181	6	23	1324	33	469	1e-158	Arabidopsis thaliana	RNA processing and modification
Mono_Locus_10800_Transcript_4/4_Confidence_0.625_Length_1714	1714	At3g61860	271	KOG0106	Alternative splicing factor SRp55/B52/SRp75 (RRM superfamily)	11346383	71.43	210	36.76	77.49	54	4	734	1348	35	243	4e-78	Arabidopsis thaliana	RNA processing and modification
Mono_Locus_11006_Transcript_1/1_Confidence_1.000_Length_3810	3810	At5g51660	1448	KOG1896	mRNA cleavage and polyadenylation factor II complex, subunit CFT1 (CPSF subunit)	15242142	72.93	1186	93.39	81.91	290	7	1	3525	283	1448	0	Arabidopsis thaliana	RNA processing and modification
Mono_Locus_11145_Transcript_1/1_Confidence_1.000_Length_3491	3491	At3g21540	949	KOG0306	WD40-repeat-containing subunit of the 18S rRNA processing complex	15233087	68.92	933	80.18	98.31	282	2	3381	586	1	926	0	Arabidopsis thaliana	RNA processing and modification
Mono_Locus_11194_Transcript_1/1_Confidence_1.000_Length_1590	1590	At3g09850	781	KOG2184	Tuftelin-interacting protein TIP39, contains G-patch domain	18398662	44.33	406	76.6	51.98	190	12	402	1589	108	487	2e-58	Arabidopsis thaliana	RNA processing and modification
Mono_Locus_11262_Transcript_7/8_Confidence_0.650_Length_2006	2006	At5g60990	454	KOG0330	ATP-dependent RNA helicase	15239492	77.91	412	61.62	90.75	76	4	363	1562	1	409	0	Arabidopsis thaliana	RNA processing and modification
Mono_Locus_11333_Transcript_1/2_Confidence_1.000_Length_2423	2423	At3g43920	1531	KOG0701	dsRNA-specific nuclease Dicer and related ribonucleases	15229816	60.14	587	72.68	38.34	227	3	2422	665	806	1386	0	Arabidopsis thaliana	RNA processing and modification
Mono_Locus_11407_Transcript_1/1_Confidence_1.000_Length_5426	5426	At1g01040	1909	KOG0701	dsRNA-specific nuclease Dicer and related ribonucleases	15223286	79.26	1726	95.43	90.41	325	7	56	5179	188	1898	0	Arabidopsis thaliana	RNA processing and modification
Mono_Locus_11508_Transcript_1/1_Confidence_1.000_Length_2752	2752	At5g54910	739	KOG0343	RNA Helicase	15240418	64.13	630	68.68	85.25	216	5	5	1879	15	639	0	Arabidopsis thaliana	RNA processing and modification
Mono_Locus_11560_Transcript_3/3_Confidence_0.750_Length_1037	1037	At5g15390	350	KOG0838	RNA Methylase, SpoU family	15242287	48.26	201	58.15	57.43	96	5	46	642	1	195	1e-53	Arabidopsis thaliana	RNA processing and modification
Mono_Locus_11922_Transcript_1/2_Confidence_1.000_Length_1755	1755	At5g56930	675	KOG1040	Polyadenylation factor I complex, subunit, Yth1 (CPSF subunit)	15241989	39.82	329	56.24	48.74	150	11	1577	675	336	644	3e-51	Arabidopsis thaliana	RNA processing and modification
Mono_Locus_12416_Transcript_1/2_Confidence_1.000_Length_842	842	At2g23930	80	KOG1780	Small Nuclear ribonucleoprotein G	15224075	72.15	79	28.15	98.75	18	1	339	103	5	79	2e-30	Arabidopsis thaliana	RNA processing and modification
Mono_Locus_12417_Transcript_1/1_Confidence_1.000_Length_1810	1810	At3g06330	426	KOG1609	Protein involved in mRNA turnover and stability	18397535	54.5	389	64.48	91.31	166	4	247	1404	46	426	9e-110	Arabidopsis thaliana	RNA processing and modification
Mono_Locus_12474_Transcript_1/1_Confidence_1.000_Length_840	840	At2g22120	252	KOG1609	Protein involved in mRNA turnover and stability	15227153	69.94	163	58.21	64.68	14	1	554	66	27	154	5e-63	Arabidopsis thaliana	RNA processing and modification
Mono_Locus_12477_Transcript_1/1_Confidence_1.000_Length_2976	2976	At1g15440	900	KOG0291	WD40-repeat-containing subunit of the 18S rRNA processing complex	15218190	72.07	895	90.22	99.44	239	4	2923	272	1	895	0	Arabidopsis thaliana	RNA processing and modification
Mono_Locus_12622_Transcript_1/1_Confidence_1.000_Length_1504	1504	At1g11780	345	KOG2731	DNA alkylation damage repair protein	15221095	65.84	363	72.41	105.22	105	3	33	1118	1	345	2e-147	Arabidopsis thaliana	RNA processing and modification
Mono_Locus_12666_Transcript_1/1_Confidence_1.000_Length_2890	2890	At1g48650	1167	KOG0920	ATP-dependent RNA helicase A	15221932	67.89	763	79.2	65.38	229	5	3	2261	377	1133	0	Arabidopsis thaliana	RNA processing and modification
Mono_Locus_12818_Transcript_1/1_Confidence_1.000_Length_264	264	At5g22250	278	KOG0304	mRNA deadenylase subunit	15242180	72.73	88	100	31.65	23	1	2	262	133	220	4e-41	Arabidopsis thaliana	RNA processing and modification
Mono_Locus_13163_Transcript_1/5_Confidence_0.636_Length_873	873	At2g45530	240	KOG1609	Protein involved in mRNA turnover and stability	18406816	67.96	103	35.4	42.92	32	1	832	527	51	153	2e-44	Arabidopsis thaliana	RNA processing and modification
Mono_Locus_13163_Transcript_2/5_Confidence_0.273_Length_462	462	At2g45530	240	KOG1609	Protein involved in mRNA turnover and stability	18406816	69.51	82	53.25	34.17	24	1	421	179	51	132	7e-34	Arabidopsis thaliana	RNA processing and modification
Mono_Locus_13163_Transcript_3/5_Confidence_0.636_Length_884	884	At2g45530	240	KOG1609	Protein involved in mRNA turnover and stability	18406816	55.91	220	74.66	91.67	60	5	843	205	51	240	3e-51	Arabidopsis thaliana	RNA processing and modification
Mono_Locus_13163_Transcript_4/5_Confidence_0.636_Length_806	806	At2g45530	240	KOG1609	Protein involved in mRNA turnover and stability	18406816	68.21	195	72.58	81.25	54	4	768	205	47	240	2e-59	Arabidopsis thaliana	RNA processing and modification
Mono_Locus_13177_Transcript_1/1_Confidence_1.000_Length_3138	3138	At4g15570	525	KOG1801	tRNA-splicing endonuclease positive effector (SEN1)	15234643	55.45	523	50	99.62	145	5	1937	507	1	481	0	Arabidopsis thaliana	RNA processing and modification
Mono_Locus_13289_Transcript_1/1_Confidence_1.000_Length_2141	2141	At1g13120	611	KOG2412	Nuclear-export-signal (NES)-containing protein/polyadenylated-RNA export factor	15222184	49.34	304	42.6	49.75	128	4	1123	218	303	582	1e-91	Arabidopsis thaliana	RNA processing and modification
Mono_Locus_13664_Transcript_1/1_Confidence_1.000_Length_1731	1731	At4g31770	401	KOG2863	RNA lariat debranching enzyme	7487937	79.39	296	51.3	73.82	61	0	1584	697	3	298	1e-176	Arabidopsis thaliana	RNA processing and modification
Mono_Locus_14200_Transcript_1/1_Confidence_1.000_Length_4249	4249	At5g64270	1269	KOG0213	Splicing factor 3b, subunit 1	15237657	86.32	1272	89.81	100.24	158	6	4083	298	4	1269	0	Arabidopsis thaliana	RNA processing and modification
Mono_Locus_14495_Transcript_1/2_Confidence_1.000_Length_2780	2780	At3g12640	674	KOG3702	Nuclear polyadenylated RNA binding protein	12321948	43.6	711	76.73	105.49	321	24	2509	485	1	667	2e-137	Arabidopsis thaliana	RNA processing and modification
Mono_Locus_14495_Transcript_2/2_Confidence_1.000_Length_2696	2696	At3g12640	674	KOG3702	Nuclear polyadenylated RNA binding protein	12321948	43.32	704	78.34	104.45	305	24	2425	485	1	667	2e-130	Arabidopsis thaliana	RNA processing and modification
Mono_Locus_14499_Transcript_2/2_Confidence_1.000_Length_1585	1585	At1g49590	242	KOG0150	Spliceosomal protein FBP21	15222782	55.77	260	49.21	107.44	90	5	242	1003	1	241	3e-68	Arabidopsis thaliana	RNA processing and modification
Mono_Locus_14507_Transcript_1/2_Confidence_1.000_Length_1652	1652	At1g01760	325	KOG2777	tRNA-specific adenosine deaminase 1	15223473	68.94	161	29.24	49.54	50	0	1069	587	165	325	4e-103	Arabidopsis thaliana	RNA processing and modification
Mono_Locus_14696_Transcript_2/6_Confidence_0.600_Length_873	873	At3g49430	243	KOG0105	Alternative splicing factor ASF/SF2 (RRM superfamily)	15229141	76.32	76	26.12	31.28	18	0	871	644	112	187	6e-34	Arabidopsis thaliana	RNA processing and modification
Mono_Locus_15027_Transcript_1/1_Confidence_1.000_Length_2403	2403	At4g05410	504	KOG0299	U3 snoRNP-associated protein (contains WD40 repeats)	15235574	57.2	521	65.04	103.37	192	8	2127	586	8	504	0	Arabidopsis thaliana	RNA processing and modification
Mono_Locus_15209_Transcript_1/1_Confidence_1.000_Length_1667	1667	At3g46960	1347	KOG0947	Cytoplasmic exosomal RNA helicase SKI2, DEAD-box superfamily	15232685	62.42	495	89.08	36.75	167	6	198	1667	1	481	0	Arabidopsis thaliana	RNA processing and modification
Mono_Locus_15283_Transcript_1/1_Confidence_1.000_Length_1302	1302	At3g20420	390	KOG0701	dsRNA-specific nuclease Dicer and related ribonucleases	15231141	52.17	345	79.49	88.46	157	5	97	1125	52	390	4e-111	Arabidopsis thaliana	RNA processing and modification
Mono_Locus_15334_Transcript_1/1_Confidence_1.000_Length_2315	2315	Hs21536320	756	KOG2242	Scaffold/matrix specific factor hnRNP-U/SAF-A, contains SPRY domain	NA	40.67	418	54.17	55.29	192	11	2002	806	111	491	2e-86	Homo sapiens	RNA processing and modification
Mono_Locus_15357_Transcript_1/1_Confidence_1.000_Length_2717	2717	At5g63630	522	KOG0342	ATP-dependent RNA helicase pitchoune	15242854	83.78	487	53.77	93.3	76	1	1727	267	39	522	0	Arabidopsis thaliana	RNA processing and modification
Mono_Locus_16308_Transcript_2/2_Confidence_1.000_Length_909	909	At1g66260	282	KOG0533	RRM motif-containing protein	12323574	67.16	134	44.22	47.52	41	2	528	136	64	197	6e-60	Arabidopsis thaliana	RNA processing and modification
Mono_Locus_16882_Transcript_1/2_Confidence_1.000_Length_954	954	At2g20490	64	KOG3503	H/ACA snoRNP complex, subunit NOP10	18399368	84.38	64	20.13	100	10	0	897	706	1	64	3e-31	Arabidopsis thaliana	RNA processing and modification
Mono_Locus_17156_Transcript_1/3_Confidence_0.600_Length_899	899	At1g09140	253	KOG0105	Alternative splicing factor ASF/SF2 (RRM superfamily)	15217433	82.7	185	61.74	73.12	32	0	74	628	1	185	9e-95	Arabidopsis thaliana	RNA processing and modification
Mono_Locus_17749_Transcript_1/3_Confidence_0.400_Length_1038	1038	At2g02570	316	KOG3026	Splicing factor SPF30	15226997	71.34	157	45.38	49.68	43	1	166	636	161	315	8e-53	Arabidopsis thaliana	RNA processing and modification
Mono_Locus_17807_Transcript_1/5_Confidence_0.444_Length_734	734	At1g03330	93	KOG3448	Predicted snRNP core protein	18379085	94.57	92	37.6	98.92	5	0	636	361	2	93	4e-57	Arabidopsis thaliana	RNA processing and modification
Mono_Locus_17807_Transcript_2/5_Confidence_0.333_Length_731	731	At1g03330	93	KOG3448	Predicted snRNP core protein	18379085	89.74	39	16.01	41.94	4	0	477	361	55	93	5e-17	Arabidopsis thaliana	RNA processing and modification
Mono_Locus_17807_Transcript_3/5_Confidence_0.556_Length_786	786	At1g03330	93	KOG3448	Predicted snRNP core protein	18379085	94.62	93	35.5	100	5	0	639	361	1	93	6e-58	Arabidopsis thaliana	RNA processing and modification
Mono_Locus_17807_Transcript_4/5_Confidence_0.556_Length_742	742	At1g03330	93	KOG3448	Predicted snRNP core protein	18379085	94.62	93	37.6	100	5	0	593	315	1	93	1e-58	Arabidopsis thaliana	RNA processing and modification
Mono_Locus_17807_Transcript_5/5_Confidence_0.556_Length_788	788	At1g03330	93	KOG3448	Predicted snRNP core protein	18379085	94.62	93	35.41	100	5	0	639	361	1	93	2e-58	Arabidopsis thaliana	RNA processing and modification
Mono_Locus_17857_Transcript_2/2_Confidence_1.000_Length_1191	1191	At5g27720	129	KOG3293	Small nuclear ribonucleoprotein (snRNP)	15241028	96.59	88	22.17	68.22	2	1	902	639	1	87	2e-53	Arabidopsis thaliana	RNA processing and modification
Mono_Locus_17940_Transcript_1/3_Confidence_0.429_Length_625	625	At5g08180	156	KOG3167	Box H/ACA snoRNP component, involved in ribosomal RNA pseudouridinylation	15241537	73.72	156	74.88	100	40	1	116	580	1	156	5e-75	Arabidopsis thaliana	RNA processing and modification
Mono_Locus_17963_Transcript_3/4_Confidence_0.400_Length_2322	2322	At2g19910	966	KOG0988	RNA-directed RNA polymerase QDE-1 required for posttranscriptional gene silencing and RNA interference	15225263	52.94	544	70.28	56.31	247	8	559	2175	427	966	6e-169	Arabidopsis thaliana	RNA processing and modification
Mono_Locus_17963_Transcript_4/4_Confidence_0.700_Length_2283	2283	At2g19910	966	KOG0988	RNA-directed RNA polymerase QDE-1 required for posttranscriptional gene silencing and RNA interference	15225263	52.03	615	80.81	63.66	277	9	307	2136	365	966	0	Arabidopsis thaliana	RNA processing and modification
Mono_Locus_18092_Transcript_1/1_Confidence_1.000_Length_1857	1857	At2g01730_1	579	KOG1136	Predicted cleavage and polyadenylation specificity factor (CPSF subunit)	NA	61.86	388	62.68	67.01	99	1	11	1174	186	524	2e-161	Arabidopsis thaliana	RNA processing and modification
Mono_Locus_18094_Transcript_1/4_Confidence_0.429_Length_700	700	At1g25260	231	KOG0816	Protein involved in mRNA turnover	11067271	70.83	96	41.14	41.56	22	1	128	397	136	231	1e-39	Arabidopsis thaliana	RNA processing and modification
Mono_Locus_18094_Transcript_2/4_Confidence_0.571_Length_801	801	At1g25260	231	KOG0816	Protein involved in mRNA turnover	11067271	69.63	191	71.54	82.68	54	1	85	657	1	187	2e-92	Arabidopsis thaliana	RNA processing and modification
Mono_Locus_18094_Transcript_4/4_Confidence_0.571_Length_1074	1074	At1g25260	231	KOG0816	Protein involved in mRNA turnover	11067271	66.81	235	65.64	101.73	68	2	85	771	1	231	2e-109	Arabidopsis thaliana	RNA processing and modification
Mono_Locus_18108_Transcript_1/1_Confidence_1.000_Length_1003	1003	At4g25550	210	KOG1689	mRNA cleavage factor I subunit	15235125	79.29	198	59.22	94.29	20	2	15	545	1	198	1e-107	Arabidopsis thaliana	RNA processing and modification
Mono_Locus_18127_Transcript_1/1_Confidence_1.000_Length_1650	1650	At3g09630	406	KOG1475	Ribosomal protein RPL1/RPL2/RL4L4	15232723	84.12	403	73.27	99.26	64	0	7	1215	1	403	0	Arabidopsis thaliana	RNA processing and modification
Mono_Locus_18425_Transcript_1/2_Confidence_1.000_Length_4855	4855	At5g58040	1192	KOG1049	Polyadenylation factor I complex, subunit FIP1	15242929	45.95	568	35.1	47.65	217	11	177	1838	1	492	3e-104	Arabidopsis thaliana	RNA processing and modification
Mono_Locus_18452_Transcript_1/2_Confidence_1.000_Length_1457	1457	At1g80780	274	KOG0304	mRNA deadenylase subunit	15220828	75.65	271	55.8	98.91	66	0	1033	221	1	271	9e-153	Arabidopsis thaliana	RNA processing and modification
Mono_Locus_18452_Transcript_2/2_Confidence_1.000_Length_1324	1324	At1g80780	274	KOG0304	mRNA deadenylase subunit	15220828	75.65	271	61.4	98.91	66	0	1033	221	1	271	3e-153	Arabidopsis thaliana	RNA processing and modification
Mono_Locus_18477_Transcript_1/2_Confidence_1.000_Length_1948	1948	At5g63780	365	KOG1609	Protein involved in mRNA turnover and stability	15242892	50.69	361	55.6	98.9	139	5	470	1441	1	359	1e-94	Arabidopsis thaliana	RNA processing and modification
Mono_Locus_18570_Transcript_1/1_Confidence_1.000_Length_1512	1512	At1g80780	274	KOG0304	mRNA deadenylase subunit	15220828	74.17	271	53.77	98.91	70	0	1042	230	1	271	4e-149	Arabidopsis thaliana	RNA processing and modification
Mono_Locus_18576_Transcript_1/2_Confidence_1.000_Length_2191	2191	At4g19210	600	KOG0063	RNAse L inhibitor, ABC superfamily	15234181	91.12	608	83.25	101.33	43	2	192	2006	1	600	0	Arabidopsis thaliana	RNA processing and modification
Mono_Locus_18585_Transcript_1/2_Confidence_1.000_Length_1001	1001	At5g48870	88	KOG1775	U6 snRNA-associated Sm-like protein	15239727	95.29	85	25.47	96.59	4	0	107	361	1	85	1e-50	Arabidopsis thaliana	RNA processing and modification
Mono_Locus_19313_Transcript_1/1_Confidence_1.000_Length_2812	2812	At4g00660	499	KOG0326	ATP-dependent RNA helicase	15236892	82.17	488	52.06	97.8	64	4	2281	869	18	499	0	Arabidopsis thaliana	RNA processing and modification
Mono_Locus_19680_Transcript_3/3_Confidence_0.800_Length_2090	2090	At2g40570	505	KOG2634	Initiator tRNA phosphoribosyl-transferase	15226713	61.87	514	73.78	101.78	170	4	345	1886	15	502	0	Arabidopsis thaliana	RNA processing and modification
Mono_Locus_19752_Transcript_1/1_Confidence_1.000_Length_789	789	At1g50440	250	KOG1609	Protein involved in mRNA turnover and stability	18403075	62.64	174	66.16	69.6	49	3	280	789	1	162	2e-69	Arabidopsis thaliana	RNA processing and modification
Mono_Locus_19764_Transcript_1/2_Confidence_1.000_Length_828	828	At1g19120	128	KOG1782	Small Nuclear ribonucleoprotein splicing factor	18394697	77.14	105	38.04	82.03	24	0	392	78	1	105	2e-42	Arabidopsis thaliana	RNA processing and modification
Mono_Locus_19764_Transcript_2/2_Confidence_1.000_Length_759	759	At1g19120	128	KOG1782	Small Nuclear ribonucleoprotein splicing factor	18394697	57.14	105	41.5	82.03	22	1	323	78	1	105	1e-21	Arabidopsis thaliana	RNA processing and modification
Mono_Locus_19873_Transcript_1/1_Confidence_1.000_Length_1282	1282	At4g09730	496	KOG0331	ATP-dependent RNA helicase	15234028	41.8	189	44.23	38.1	102	3	919	371	110	296	9e-38	Arabidopsis thaliana	RNA processing and modification
Mono_Locus_19892_Transcript_1/3_Confidence_0.600_Length_1216	1216	At4g00830	521	KOG0117	Heterogeneous nuclear ribonucleoprotein R (RRM superfamily)	7485284	63.86	166	40.95	31.86	49	4	191	667	314	475	2e-56	Arabidopsis thaliana	RNA processing and modification
Mono_Locus_19901_Transcript_2/3_Confidence_0.667_Length_598	598	At5g61220	87	KOG3801	Uncharacterized conserved protein BCN92	15240165	54.55	66	33.11	75.86	30	0	438	241	18	83	6e-20	Arabidopsis thaliana	RNA processing and modification
Mono_Locus_19901_Transcript_3/3_Confidence_0.667_Length_795	795	At5g61220	87	KOG3801	Uncharacterized conserved protein BCN92	15240165	54.55	66	24.91	75.86	30	0	635	438	18	83	1e-19	Arabidopsis thaliana	RNA processing and modification
Mono_Locus_19938_Transcript_1/1_Confidence_1.000_Length_3162	3162	At5g28740	917	KOG2047	mRNA splicing factor	15241911	77.41	925	87.76	100.87	192	6	2859	103	1	914	0	Arabidopsis thaliana	RNA processing and modification
Mono_Locus_20004_Transcript_1/1_Confidence_1.000_Length_4118	4118	At5g61140	2137	KOG0952	DNA/RNA helicase MER3/SLH1, DEAD-box superfamily	15240150	76.21	1261	91.86	59.01	221	9	3	3680	907	2123	0	Arabidopsis thaliana	RNA processing and modification
Mono_Locus_20160_Transcript_2/3_Confidence_0.750_Length_813	813	At4g21770	472	KOG1919	RNA pseudouridylate synthases	15234586	57.94	233	85.98	49.36	81	5	125	811	9	228	2e-79	Arabidopsis thaliana	RNA processing and modification
Mono_Locus_20160_Transcript_3/3_Confidence_0.750_Length_780	780	At4g21770	472	KOG1919	RNA pseudouridylate synthases	15234586	60.99	223	85.77	47.25	79	5	125	778	9	228	2e-82	Arabidopsis thaliana	RNA processing and modification
Mono_Locus_20194_Transcript_1/1_Confidence_1.000_Length_931	931	At5g05830	204	KOG1609	Protein involved in mRNA turnover and stability	15239254	34.85	198	63.8	97.06	115	5	113	691	13	201	3e-28	Arabidopsis thaliana	RNA processing and modification
Mono_Locus_20207_Transcript_1/1_Confidence_1.000_Length_657	657	At5g59000	231	KOG1609	Protein involved in mRNA turnover and stability	15237796	55.56	108	49.32	46.75	42	1	622	299	129	230	2e-33	Arabidopsis thaliana	RNA processing and modification
Mono_Locus_20389_Transcript_2/3_Confidence_0.750_Length_1175	1175	At1g50440	250	KOG1609	Protein involved in mRNA turnover and stability	18403075	89.57	115	29.36	46	11	1	1	345	137	250	2e-64	Arabidopsis thaliana	RNA processing and modification
Mono_Locus_20389_Transcript_3/3_Confidence_0.500_Length_645	645	At1g50440	250	KOG1609	Protein involved in mRNA turnover and stability	18403075	89.57	115	53.49	46	11	1	1	345	137	250	7e-67	Arabidopsis thaliana	RNA processing and modification
Mono_Locus_20392_Transcript_1/1_Confidence_1.000_Length_1602	1602	At1g30480	387	KOG1996	mRNA splicing factor	15220757	69.25	387	72.47	100	103	5	1473	361	1	387	6e-130	Arabidopsis thaliana	RNA processing and modification
Mono_Locus_20416_Transcript_3/3_Confidence_0.600_Length_607	607	At5g53180	429	KOG1190	Polypyrimidine tract-binding protein	15238677	94.48	145	71.66	33.8	8	0	172	606	1	145	2e-85	Arabidopsis thaliana	RNA processing and modification
Mono_Locus_20644_Transcript_1/1_Confidence_1.000_Length_1221	1221	At4g15520	222	KOG0838	RNA Methylase, SpoU family	15234624	75.91	220	54.05	99.1	50	2	205	855	3	222	2e-109	Arabidopsis thaliana	RNA processing and modification
Mono_Locus_20769_Transcript_1/2_Confidence_1.000_Length_2737	2737	At4g15850	474	KOG0350	DEAD-box ATP-dependent RNA helicase	15234726	74.16	449	49.21	94.73	114	2	2606	1263	2	449	0	Arabidopsis thaliana	RNA processing and modification
Mono_Locus_20769_Transcript_2/2_Confidence_1.000_Length_2460	2460	At4g15850	474	KOG0350	DEAD-box ATP-dependent RNA helicase	15234726	74.16	449	54.76	94.73	114	2	2329	986	2	449	0	Arabidopsis thaliana	RNA processing and modification
Mono_Locus_21020_Transcript_1/1_Confidence_1.000_Length_1227	1227	At1g27900	708	KOG0922	DEAH-box RNA helicase	12323006	83.15	362	88.51	51.13	61	0	1087	2	1	362	0	Arabidopsis thaliana	RNA processing and modification
Mono_Locus_21283_Transcript_1/1_Confidence_1.000_Length_1630	1630	At1g58060	1453	KOG0920	ATP-dependent RNA helicase A	15217833	53.89	540	99.39	37.16	232	6	1595	3	218	749	3e-151	Arabidopsis thaliana	RNA processing and modification
Mono_Locus_21423_Transcript_1/1_Confidence_1.000_Length_1095	1095	At4g14790	442	KOG0953	Mitochondrial RNA helicase SUV3, DEAD-box superfamily	15233577	64.21	285	78.08	64.48	89	4	271	1095	72	353	8e-124	Arabidopsis thaliana	RNA processing and modification
Mono_Locus_21497_Transcript_1/2_Confidence_1.000_Length_2182	2182	At5g50980	317	KOG0265	U5 snRNP-specific protein-like factor and related proteins	15241335	71.17	222	30.52	70.03	60	2	861	1523	1	219	1e-109	Arabidopsis thaliana	RNA processing and modification
Mono_Locus_21497_Transcript_2/2_Confidence_1.000_Length_2160	2160	At5g50980	317	KOG0265	U5 snRNP-specific protein-like factor and related proteins	15241335	71.43	182	25.28	57.41	51	1	959	1501	38	219	1e-88	Arabidopsis thaliana	RNA processing and modification
Mono_Locus_21571_Transcript_1/1_Confidence_1.000_Length_1044	1044	At5g13480	679	KOG0284	Polyadenylation factor I complex, subunit PFS2	15240638	67.79	267	76.72	39.32	65	4	246	1043	4	250	6e-110	Arabidopsis thaliana	RNA processing and modification
Mono_Locus_21824_Transcript_1/1_Confidence_1.000_Length_620	620	At2g01730_1	579	KOG1136	Predicted cleavage and polyadenylation specificity factor (CPSF subunit)	NA	81.97	183	88.55	31.61	33	0	72	620	1	183	2e-107	Arabidopsis thaliana	RNA processing and modification
Mono_Locus_22140_Transcript_1/1_Confidence_1.000_Length_2109	2109	At5g01780	449	KOG2731	DNA alkylation damage repair protein	15241062	59.18	267	37.98	59.47	98	4	1174	1965	191	449	1e-89	Arabidopsis thaliana	RNA processing and modification
Mono_Locus_22444_Transcript_1/1_Confidence_1.000_Length_1415	1415	At3g57910	265	KOG1994	Predicted RNA binding protein, contains G-patch and Zn-finger domains	15230903	60.57	246	52.16	92.83	91	3	199	927	23	265	3e-69	Arabidopsis thaliana	RNA processing and modification
Mono_Locus_23975_Transcript_1/1_Confidence_1.000_Length_1337	1337	At2g32600	275	KOG0227	Splicing factor 3a, subunit 2	7488346	87.28	228	51.16	82.91	27	1	1228	545	1	226	1e-111	Arabidopsis thaliana	RNA processing and modification
Mono_Locus_23985_Transcript_1/1_Confidence_1.000_Length_2050	2050	At5g39840	776	KOG0953	Mitochondrial RNA helicase SUV3, DEAD-box superfamily	15242497	76.11	427	62.49	55.03	98	3	1	1275	346	770	0	Arabidopsis thaliana	RNA processing and modification
Mono_Locus_24623_Transcript_1/1_Confidence_1.000_Length_451	451	At5g38070	259	KOG1609	Protein involved in mRNA turnover and stability	15240828	56.9	116	77.16	44.79	44	2	96	443	1	110	2e-38	Arabidopsis thaliana	RNA processing and modification
Mono_Locus_25217_Transcript_1/1_Confidence_1.000_Length_1588	1588	At3g09630	406	KOG1475	Ribosomal protein RPL1/RPL2/RL4L4	15232723	83.42	404	76.32	99.51	67	0	2	1213	3	406	0	Arabidopsis thaliana	RNA processing and modification
Mono_Locus_25300_Transcript_1/1_Confidence_1.000_Length_550	550	At5g61220	87	KOG3801	Uncharacterized conserved protein BCN92	15240165	60.71	84	45.82	96.55	33	0	416	165	3	86	2e-28	Arabidopsis thaliana	RNA processing and modification
Mono_Locus_25385_Transcript_5/5_Confidence_0.625_Length_771	771	At4g36690	573	KOG0120	Splicing factor U2AF, large subunit (RRM superfamily)	15234495	79.61	255	99.22	44.5	24	2	770	6	245	471	3e-135	Arabidopsis thaliana	RNA processing and modification
Mono_Locus_25720_Transcript_2/5_Confidence_0.385_Length_783	783	At5g26605_1	116	KOG2184	Tuftelin-interacting protein TIP39, contains G-patch domain	NA	73.33	90	34.48	77.59	24	0	199	468	27	116	1e-42	Arabidopsis thaliana	RNA processing and modification
Mono_Locus_25720_Transcript_3/5_Confidence_0.538_Length_1059	1059	At5g26605_1	116	KOG2184	Tuftelin-interacting protein TIP39, contains G-patch domain	NA	73.33	90	25.5	77.59	24	0	199	468	27	116	3e-41	Arabidopsis thaliana	RNA processing and modification
Mono_Locus_25720_Transcript_5/5_Confidence_0.462_Length_931	931	At5g26605_1	116	KOG2184	Tuftelin-interacting protein TIP39, contains G-patch domain	NA	73.33	90	29	77.59	24	0	199	468	27	116	1e-41	Arabidopsis thaliana	RNA processing and modification
Mono_Locus_25808_Transcript_2/3_Confidence_0.667_Length_695	695	At4g02840	116	KOG3428	Small nuclear ribonucleoprotein SMD1 and related snRNPs	15235510	93.75	96	41.44	82.76	6	0	594	307	1	96	4e-59	Arabidopsis thaliana	RNA processing and modification
Mono_Locus_26037_Transcript_1/1_Confidence_1.000_Length_1668	1668	At4g10760	685	KOG2098	Predicted N6-adenine RNA methylase	15236910	81.91	376	67.63	54.89	59	3	139	1263	308	675	0	Arabidopsis thaliana	RNA processing and modification
Mono_Locus_26393_Transcript_1/1_Confidence_1.000_Length_438	438	At5g66360	380	KOG0820	Ribosomal RNA adenine dimethylase	15239352	56.56	122	83.56	32.11	49	1	73	438	30	147	2e-39	Arabidopsis thaliana	RNA processing and modification
Mono_Locus_26623_Transcript_1/1_Confidence_1.000_Length_821	821	At5g05450	593	KOG0345	ATP-dependent RNA helicase	15239115	78.16	261	95.37	44.01	53	3	43	819	1	259	2e-130	Arabidopsis thaliana	RNA processing and modification
Mono_Locus_29772_Transcript_1/1_Confidence_1.000_Length_934	934	At1g02140	150	KOG3392	Exon-exon junction complex, Magoh component	15217623	87.42	151	48.5	100.67	17	1	857	405	2	150	9e-93	Arabidopsis thaliana	RNA processing and modification
Mono_Locus_29869_Transcript_1/1_Confidence_1.000_Length_740	740	At2g36930	144	KOG3408	U1-like Zn-finger-containing protein, probabl erole in RNA processing/splicing	15228055	76.12	67	27.16	46.53	16	0	283	483	1	67	2e-31	Arabidopsis thaliana	RNA processing and modification
Mono_Locus_29970_Transcript_1/1_Confidence_1.000_Length_1354	1354	At5g13570	359	KOG2937	Decapping enzyme complex, predicted pyrophosphatase DCP2	15240657	67.47	289	64.03	80.5	78	2	1282	422	1	275	5e-137	Arabidopsis thaliana	RNA processing and modification
Mono_Locus_30262_Transcript_1/1_Confidence_1.000_Length_327	327	At1g02610	146	KOG1609	Protein involved in mRNA turnover and stability	15217818	45	60	55.05	41.1	27	2	325	146	63	116	5e-10	Arabidopsis thaliana	RNA processing and modification
Mono_Locus_30769_Transcript_1/1_Confidence_1.000_Length_533	533	At2g47290	190	KOG3322	Ribonucleases P/MRP protein subunit	15226554	80.33	61	34.33	32.11	12	0	179	361	122	182	4e-31	Arabidopsis thaliana	RNA processing and modification
Mono_Locus_31786_Transcript_5/5_Confidence_0.600_Length_843	843	At3g49430	243	KOG0105	Alternative splicing factor ASF/SF2 (RRM superfamily)	15229141	83.95	81	28.83	33.33	13	0	534	776	1	81	2e-43	Arabidopsis thaliana	RNA processing and modification
Mono_Locus_32161_Transcript_1/1_Confidence_1.000_Length_765	765	At5g38070	259	KOG1609	Protein involved in mRNA turnover and stability	15240828	39.84	128	50.2	49.42	72	3	2	379	103	227	1e-09	Arabidopsis thaliana	RNA processing and modification
Mono_Locus_33470_Transcript_1/1_Confidence_1.000_Length_423	423	At5g66360	380	KOG0820	Ribosomal RNA adenine dimethylase	15239352	69.44	144	102.13	37.89	40	2	421	2	163	306	1e-64	Arabidopsis thaliana	RNA processing and modification
Mono_Locus_37409_Transcript_1/1_Confidence_1.000_Length_2605	2605	At5g23880	739	KOG1135	mRNA cleavage and polyadenylation factor II complex, subunit CFT2 (CPSF subunit)	15237845	78.81	741	85.34	100.27	152	4	2512	299	1	739	0	Arabidopsis thaliana	RNA processing and modification
Mono_Locus_38041_Transcript_2/2_Confidence_1.000_Length_1009	1009	At5g17440	381	KOG0796	Spliceosome subunit	11357938	73.5	283	84.14	74.28	50	2	113	961	1	258	1e-127	Arabidopsis thaliana	RNA processing and modification
Gy_Locus_5614_Transcript_4/5_Confidence_0.600_Length_3119	3119	At1g77180	613	KOG2441	mRNA splicing factor/probable chromatin binding snw family nuclear protein	18411393	75.37	613	58.96	100	137	7	2350	542	1	609	0	Arabidopsis thaliana	RNA processing and modification;Chromatin structure and dynamics
Gy_Locus_19278_Transcript_1/1_Confidence_1.000_Length_2370	2370	At1g77180	613	KOG2441	mRNA splicing factor/probable chromatin binding snw family nuclear protein	18411393	71.15	617	78.1	100.65	155	9	316	2121	1	609	0	Arabidopsis thaliana	RNA processing and modification;Chromatin structure and dynamics
Mono_Locus_3309_Transcript_3/5_Confidence_0.600_Length_2450	2450	At1g77180	613	KOG2441	mRNA splicing factor/probable chromatin binding snw family nuclear protein	18411393	75.37	613	75.06	100	137	7	2252	444	1	609	0	Arabidopsis thaliana	RNA processing and modification;Chromatin structure and dynamics
Mono_Locus_4508_Transcript_1/2_Confidence_1.000_Length_2764	2764	At1g77180	613	KOG2441	mRNA splicing factor/probable chromatin binding snw family nuclear protein	18411393	71.15	617	66.97	100.65	155	9	749	2554	1	609	0	Arabidopsis thaliana	RNA processing and modification;Chromatin structure and dynamics
Gy_Locus_28078_Transcript_2/2_Confidence_1.000_Length_1581	1581	At5g66240	328	KOG1446	Histone H3 (Lys4) methyltransferase complex and RNA cleavage factor II complex, subunit SWD2	10177418	82.52	326	61.86	99.39	57	0	142	1119	3	328	0	Arabidopsis thaliana	RNA processing and modification;Chromatin structure and dynamics;Posttranslational modification, protein turnover, chaperones
Mono_Locus_7999_Transcript_1/2_Confidence_1.000_Length_2008	2008	At5g66240	328	KOG1446	Histone H3 (Lys4) methyltransferase complex and RNA cleavage factor II complex, subunit SWD2	10177418	84.29	280	41.83	85.37	44	0	146	985	3	282	5e-172	Arabidopsis thaliana	RNA processing and modification;Chromatin structure and dynamics;Posttranslational modification, protein turnover, chaperones
Mono_Locus_9665_Transcript_1/1_Confidence_1.000_Length_1382	1382	At5g14530	330	KOG1446	Histone H3 (Lys4) methyltransferase complex and RNA cleavage factor II complex, subunit SWD2	15241434	84.62	182	39.51	55.15	28	0	1381	836	137	318	2e-107	Arabidopsis thaliana	RNA processing and modification;Chromatin structure and dynamics;Posttranslational modification, protein turnover, chaperones
Mono_Locus_30642_Transcript_2/2_Confidence_1.000_Length_541	541	At5g14530	330	KOG1446	Histone H3 (Lys4) methyltransferase complex and RNA cleavage factor II complex, subunit SWD2	15241434	75.93	162	89.83	49.09	35	1	51	524	1	162	4e-86	Arabidopsis thaliana	RNA processing and modification;Chromatin structure and dynamics;Posttranslational modification, protein turnover, chaperones
Gy_Locus_1129_Transcript_1/1_Confidence_1.000_Length_3541	3541	At1g09770	844	KOG0050	mRNA splicing protein CDC5 (Myb superfamily)	15218276	77.9	819	69.39	97.04	177	3	3404	948	1	815	0	Arabidopsis thaliana	RNA processing and modification;Cell cycle control, cell division, chromosome partitioning
Gy_Locus_5075_Transcript_1/6_Confidence_0.533_Length_799	799	Hs5729802	142	KOG3414	Component of the U4/U6.U5 snRNP/mitosis protein DIM1	5729802	86.21	58	21.78	40.85	8	0	420	593	85	142	1e-49	Homo sapiens	RNA processing and modification;Cell cycle control, cell division, chromosome partitioning
Gy_Locus_5075_Transcript_2/6_Confidence_0.600_Length_922	922	At5g08290	142	KOG3414	Component of the U4/U6.U5 snRNP/mitosis protein DIM1	15241574	99.3	142	46.2	100	1	0	291	716	1	142	8e-101	Arabidopsis thaliana	RNA processing and modification;Cell cycle control, cell division, chromosome partitioning
Gy_Locus_5075_Transcript_3/6_Confidence_0.467_Length_1317	1317	At5g08290	142	KOG3414	Component of the U4/U6.U5 snRNP/mitosis protein DIM1	15241574	100	102	23.23	71.83	0	0	806	1111	41	142	1e-65	Arabidopsis thaliana	RNA processing and modification;Cell cycle control, cell division, chromosome partitioning
Gy_Locus_5075_Transcript_4/6_Confidence_0.600_Length_888	888	At5g08290	142	KOG3414	Component of the U4/U6.U5 snRNP/mitosis protein DIM1	15241574	99.3	142	47.97	100	1	0	257	682	1	142	5e-101	Arabidopsis thaliana	RNA processing and modification;Cell cycle control, cell division, chromosome partitioning
Gy_Locus_5075_Transcript_5/6_Confidence_0.600_Length_972	972	At5g08290	142	KOG3414	Component of the U4/U6.U5 snRNP/mitosis protein DIM1	15241574	99.3	142	43.83	100	1	0	257	682	1	142	1e-100	Arabidopsis thaliana	RNA processing and modification;Cell cycle control, cell division, chromosome partitioning
Gy_Locus_11396_Transcript_2/3_Confidence_0.714_Length_1226	1226	At3g24730	151	KOG3414	Component of the U4/U6.U5 snRNP/mitosis protein DIM1	15230169	85.19	54	13.21	35.76	8	0	686	525	98	151	7e-43	Arabidopsis thaliana	RNA processing and modification;Cell cycle control, cell division, chromosome partitioning
Gy_Locus_11396_Transcript_3/3_Confidence_0.714_Length_1309	1309	At3g24730	151	KOG3414	Component of the U4/U6.U5 snRNP/mitosis protein DIM1	15230169	73.68	152	34.84	100.66	32	1	980	525	8	151	7e-79	Arabidopsis thaliana	RNA processing and modification;Cell cycle control, cell division, chromosome partitioning
Mono_Locus_562_Transcript_1/1_Confidence_1.000_Length_1488	1488	At1g63980	391	KOG2809	Telomerase elongation inhibitor/RNA maturation protein PINX1	18407934	53.67	395	79.64	101.02	132	8	1382	309	10	390	7e-114	Arabidopsis thaliana	RNA processing and modification;Cell cycle control, cell division, chromosome partitioning
Mono_Locus_11009_Transcript_1/3_Confidence_0.667_Length_1072	1072	At3g24730	151	KOG3414	Component of the U4/U6.U5 snRNP/mitosis protein DIM1	15230169	85.19	54	15.11	35.76	8	0	429	590	98	151	6e-43	Arabidopsis thaliana	RNA processing and modification;Cell cycle control, cell division, chromosome partitioning
Mono_Locus_11009_Transcript_3/3_Confidence_0.667_Length_1155	1155	At3g24730	151	KOG3414	Component of the U4/U6.U5 snRNP/mitosis protein DIM1	15230169	73.68	152	39.48	100.66	32	1	218	673	8	151	1e-79	Arabidopsis thaliana	RNA processing and modification;Cell cycle control, cell division, chromosome partitioning
Mono_Locus_30003_Transcript_1/1_Confidence_1.000_Length_208	208	At5g08290	142	KOG3414	Component of the U4/U6.U5 snRNP/mitosis protein DIM1	15241574	98.21	56	80.77	39.44	1	0	40	207	1	56	9e-35	Arabidopsis thaliana	RNA processing and modification;Cell cycle control, cell division, chromosome partitioning
Gy_Locus_572_Transcript_1/1_Confidence_1.000_Length_2797	2797	At4g34110	629	KOG0123	Polyadenylate-binding protein (RRM superfamily)	15235241	69.62	632	67.79	100.48	166	5	376	2250	2	614	0	Arabidopsis thaliana	RNA processing and modification;Translation, ribosomal structure and biogenesis
Gy_Locus_6774_Transcript_1/1_Confidence_1.000_Length_922	922	At4g01790	167	KOG3387	60S ribosomal protein 15.5kD/SNU13, NHP2/L7A family (includes ribonuclease P subunit p38), involved in splicing	15234319	51.46	171	55.64	102.4	73	3	102	611	2	163	7e-47	Arabidopsis thaliana	RNA processing and modification;Translation, ribosomal structure and biogenesis
Gy_Locus_8933_Transcript_2/4_Confidence_0.636_Length_778	778	At1g09800	292	KOG4393	Predicted pseudouridylate synthase	15218280	45.21	146	56.3	50	50	4	246	659	113	236	2e-27	Arabidopsis thaliana	RNA processing and modification;Translation, ribosomal structure and biogenesis
Gy_Locus_8933_Transcript_3/4_Confidence_0.727_Length_1018	1018	At1g09800	292	KOG4393	Predicted pseudouridylate synthase	15218280	52.1	119	35.07	40.75	42	4	518	832	145	262	7e-24	Arabidopsis thaliana	RNA processing and modification;Translation, ribosomal structure and biogenesis
Gy_Locus_8933_Transcript_4/4_Confidence_0.636_Length_905	905	At1g09800	292	KOG4393	Predicted pseudouridylate synthase	15218280	48.26	172	57.02	58.9	53	5	246	719	113	262	6e-36	Arabidopsis thaliana	RNA processing and modification;Translation, ribosomal structure and biogenesis
Gy_Locus_17375_Transcript_1/2_Confidence_1.000_Length_694	694	At5g20160	128	KOG3387	60S ribosomal protein 15.5kD/SNU13, NHP2/L7A family (includes ribonuclease P subunit p38), involved in splicing	15241276	94.53	128	55.33	100	7	0	12	395	1	128	6e-72	Arabidopsis thaliana	RNA processing and modification;Translation, ribosomal structure and biogenesis
Gy_Locus_19463_Transcript_1/1_Confidence_1.000_Length_2135	2135	At3g05060	533	KOG2572	Ribosome biogenesis protein - Nop58p/Nop5p	15229884	82.06	446	62.67	83.68	80	0	2011	674	2	447	0	Arabidopsis thaliana	RNA processing and modification;Translation, ribosomal structure and biogenesis
Gy_Locus_26486_Transcript_1/3_Confidence_0.500_Length_1203	1203	At3g06950	298	KOG4393	Predicted pseudouridylate synthase	15231344	55.48	155	38.65	52.01	61	3	462	905	145	298	4e-48	Arabidopsis thaliana	RNA processing and modification;Translation, ribosomal structure and biogenesis
Gy_Locus_26486_Transcript_2/3_Confidence_0.667_Length_1266	1266	At3g06950	298	KOG4393	Predicted pseudouridylate synthase	15231344	64.52	155	36.73	52.01	54	1	507	968	144	298	2e-63	Arabidopsis thaliana	RNA processing and modification;Translation, ribosomal structure and biogenesis
Gy_Locus_30155_Transcript_1/2_Confidence_1.000_Length_2787	2787	At4g34110	629	KOG0123	Polyadenylate-binding protein (RRM superfamily)	15235241	68.65	622	66.95	98.89	172	4	562	2421	22	622	0	Arabidopsis thaliana	RNA processing and modification;Translation, ribosomal structure and biogenesis
Gy_Locus_30155_Transcript_2/2_Confidence_1.000_Length_3123	3123	At4g34110	629	KOG0123	Polyadenylate-binding protein (RRM superfamily)	15235241	67.43	568	54.56	90.3	164	3	562	2259	22	570	0	Arabidopsis thaliana	RNA processing and modification;Translation, ribosomal structure and biogenesis
Mono_Locus_294_Transcript_1/1_Confidence_1.000_Length_2504	2504	At2g36660	609	KOG0123	Polyadenylate-binding protein (RRM superfamily)	15228016	51.2	625	74.88	102.63	259	9	324	2192	24	604	0	Arabidopsis thaliana	RNA processing and modification;Translation, ribosomal structure and biogenesis
Mono_Locus_2511_Transcript_1/1_Confidence_1.000_Length_2219	2219	At1g22760	660	KOG0123	Polyadenylate-binding protein (RRM superfamily)	15219945	61.34	613	82.88	92.88	208	11	76	1875	48	644	0	Arabidopsis thaliana	RNA processing and modification;Translation, ribosomal structure and biogenesis
Mono_Locus_2528_Transcript_6/8_Confidence_0.474_Length_2331	2331	At1g09800	292	KOG4393	Predicted pseudouridylate synthase	15218280	42.36	347	44.66	118.84	91	10	139	1107	1	262	8e-60	Arabidopsis thaliana	RNA processing and modification;Translation, ribosomal structure and biogenesis
Mono_Locus_4620_Transcript_1/1_Confidence_1.000_Length_3655	3655	At2g05710	898	KOG0452	RNA-binding translational regulator IRP (aconitase superfamily)	15224580	90.31	898	73.71	100	87	0	3103	410	1	898	0	Arabidopsis thaliana	RNA processing and modification;Translation, ribosomal structure and biogenesis
Mono_Locus_10440_Transcript_1/2_Confidence_1.000_Length_1407	1407	At3g06950	298	KOG4393	Predicted pseudouridylate synthase	15231344	70.72	222	47.33	74.5	64	1	463	1125	77	298	6e-118	Arabidopsis thaliana	RNA processing and modification;Translation, ribosomal structure and biogenesis
Mono_Locus_10440_Transcript_2/2_Confidence_1.000_Length_1324	1324	At3g06950	298	KOG4393	Predicted pseudouridylate synthase	15231344	71.38	283	64.12	94.97	80	1	197	1042	16	298	5e-151	Arabidopsis thaliana	RNA processing and modification;Translation, ribosomal structure and biogenesis
Mono_Locus_10510_Transcript_1/1_Confidence_1.000_Length_4967	4967	At1g33390	1237	KOG0926	DEAH-box RNA helicase	15217524	54.22	1208	72.96	97.66	487	12	4510	902	86	1232	0	Arabidopsis thaliana	RNA processing and modification;Translation, ribosomal structure and biogenesis
Mono_Locus_16372_Transcript_1/1_Confidence_1.000_Length_2007	2007	At1g56110	522	KOG2573	Ribosome biogenesis protein - Nop56p/Sik1p	15223458	84.15	429	64.13	82.18	68	0	117	1403	2	430	0	Arabidopsis thaliana	RNA processing and modification;Translation, ribosomal structure and biogenesis
Mono_Locus_17832_Transcript_2/4_Confidence_0.727_Length_2815	2815	At4g34110	629	KOG0123	Polyadenylate-binding protein (RRM superfamily)	15235241	67.9	514	54.78	81.72	144	3	1926	385	130	622	0	Arabidopsis thaliana	RNA processing and modification;Translation, ribosomal structure and biogenesis
Mono_Locus_25071_Transcript_1/1_Confidence_1.000_Length_615	615	At5g20160	128	KOG3387	60S ribosomal protein 15.5kD/SNU13, NHP2/L7A family (includes ribonuclease P subunit p38), involved in splicing	15241276	94.53	128	62.44	100	7	0	94	477	1	128	4e-72	Arabidopsis thaliana	RNA processing and modification;Translation, ribosomal structure and biogenesis
Mono_Locus_30346_Transcript_1/1_Confidence_1.000_Length_3345	3345	At4g35830	898	KOG0452	RNA-binding translational regulator IRP (aconitase superfamily)	15233349	88.73	896	80.36	99.78	101	0	363	3050	1	896	0	Arabidopsis thaliana	RNA processing and modification;Translation, ribosomal structure and biogenesis
Mono_Locus_37906_Transcript_1/1_Confidence_1.000_Length_780	780	At5g20160	128	KOG3387	60S ribosomal protein 15.5kD/SNU13, NHP2/L7A family (includes ribonuclease P subunit p38), involved in splicing	15241276	92.19	128	49.23	100	10	0	123	506	1	128	5e-69	Arabidopsis thaliana	RNA processing and modification;Translation, ribosomal structure and biogenesis
Gy_Locus_7504_Transcript_1/3_Confidence_0.333_Length_1941	1941	At5g15270	568	KOG2190	PolyC-binding proteins alphaCP-1 and related KH domain proteins	15242257	63.12	507	78.36	89.26	145	5	51	1466	11	510	0	Arabidopsis thaliana	RNA processing and modification;General function prediction only
Gy_Locus_7504_Transcript_2/3_Confidence_0.667_Length_3587	3587	At5g15270	568	KOG2190	PolyC-binding proteins alphaCP-1 and related KH domain proteins	15242257	63.12	507	42.4	89.26	145	5	51	1466	11	510	0	Arabidopsis thaliana	RNA processing and modification;General function prediction only
Gy_Locus_7504_Transcript_3/3_Confidence_0.667_Length_3390	3390	At5g15270	568	KOG2190	PolyC-binding proteins alphaCP-1 and related KH domain proteins	15242257	63.12	507	44.87	89.26	145	5	51	1466	11	510	0	Arabidopsis thaliana	RNA processing and modification;General function prediction only
Gy_Locus_11224_Transcript_1/1_Confidence_1.000_Length_1558	1558	At5g04430	313	KOG2191	RNA-binding protein NOVA1/PASILLA and related KH domain proteins	15237716	69.77	311	59.88	99.36	93	1	1408	476	1	310	2e-145	Arabidopsis thaliana	RNA processing and modification;General function prediction only
Gy_Locus_12919_Transcript_1/1_Confidence_1.000_Length_1295	1295	At3g20890	350	KOG1365	RNA-binding protein Fusilli, contains RRM domain	15232397	61.46	288	66.72	82.29	75	3	1144	386	64	350	2e-101	Arabidopsis thaliana	RNA processing and modification;General function prediction only
Mono_Locus_426_Transcript_1/2_Confidence_1.000_Length_2014	2014	At3g04610	577	KOG2190	PolyC-binding proteins alphaCP-1 and related KH domain proteins	15229321	70.75	335	49.9	58.06	90	5	1421	426	226	555	1e-126	Arabidopsis thaliana	RNA processing and modification;General function prediction only
Mono_Locus_426_Transcript_2/2_Confidence_1.000_Length_1841	1841	At3g04610	577	KOG2190	PolyC-binding proteins alphaCP-1 and related KH domain proteins	15229321	72.41	406	66.16	70.36	104	5	1634	426	155	555	1e-173	Arabidopsis thaliana	RNA processing and modification;General function prediction only
Mono_Locus_1167_Transcript_1/1_Confidence_1.000_Length_3140	3140	At5g46190	644	KOG2190	PolyC-binding proteins alphaCP-1 and related KH domain proteins	15237393	55.06	632	60.38	98.14	241	14	120	1937	30	644	3e-167	Arabidopsis thaliana	RNA processing and modification;General function prediction only
Mono_Locus_1841_Transcript_1/1_Confidence_1.000_Length_1783	1783	At4g26000	495	KOG2190	PolyC-binding proteins alphaCP-1 and related KH domain proteins	15236094	64.75	366	61.58	73.94	122	4	1498	419	62	426	2e-163	Arabidopsis thaliana	RNA processing and modification;General function prediction only
Mono_Locus_3579_Transcript_2/3_Confidence_0.667_Length_1306	1306	At5g15270	568	KOG2190	PolyC-binding proteins alphaCP-1 and related KH domain proteins	15242257	34.38	224	51.45	39.44	123	6	1305	688	21	238	4e-25	Arabidopsis thaliana	RNA processing and modification;General function prediction only
Mono_Locus_3579_Transcript_3/3_Confidence_0.667_Length_1324	1324	At5g15270	568	KOG2190	PolyC-binding proteins alphaCP-1 and related KH domain proteins	15242257	34.38	224	50.76	39.44	123	6	1323	706	21	238	4e-25	Arabidopsis thaliana	RNA processing and modification;General function prediction only
Mono_Locus_5246_Transcript_1/1_Confidence_1.000_Length_2380	2380	At1g51580	621	KOG2190	PolyC-binding proteins alphaCP-1 and related KH domain proteins	15217969	41.57	664	83.7	106.92	301	18	2263	341	21	620	3e-126	Arabidopsis thaliana	RNA processing and modification;General function prediction only
Mono_Locus_5929_Transcript_1/1_Confidence_1.000_Length_2500	2500	At1g51580	621	KOG2190	PolyC-binding proteins alphaCP-1 and related KH domain proteins	15217969	36.59	645	77.4	103.86	336	17	390	2231	19	621	4e-81	Arabidopsis thaliana	RNA processing and modification;General function prediction only
Mono_Locus_9235_Transcript_1/1_Confidence_1.000_Length_2565	2565	At4g25730	821	KOG1098	Putative SAM-dependent rRNA methyltransferase SPB1	15235966	60.29	695	81.29	84.65	264	7	2564	486	75	759	0	Arabidopsis thaliana	RNA processing and modification;General function prediction only
Mono_Locus_19473_Transcript_1/2_Confidence_1.000_Length_2002	2002	At5g53060	660	KOG2190	PolyC-binding proteins alphaCP-1 and related KH domain proteins	15237340	58.9	511	76.57	77.42	161	9	68	1579	178	646	0	Arabidopsis thaliana	RNA processing and modification;General function prediction only
Mono_Locus_19473_Transcript_2/2_Confidence_1.000_Length_1921	1921	At5g53060	660	KOG2190	PolyC-binding proteins alphaCP-1 and related KH domain proteins	15237340	62.19	484	75.59	73.33	161	8	68	1498	178	646	0	Arabidopsis thaliana	RNA processing and modification;General function prediction only
Mono_Locus_19847_Transcript_1/2_Confidence_1.000_Length_870	870	At5g13830	224	KOG1098	Putative SAM-dependent rRNA methyltransferase SPB1	15240727	61.15	157	54.14	70.09	53	2	41	511	76	224	1e-58	Arabidopsis thaliana	RNA processing and modification;General function prediction only
Mono_Locus_30159_Transcript_1/1_Confidence_1.000_Length_365	365	At5g13830	224	KOG1098	Putative SAM-dependent rRNA methyltransferase SPB1	15240727	85.23	88	72.33	39.29	12	1	100	363	1	87	2e-46	Arabidopsis thaliana	RNA processing and modification;General function prediction only
Gy_Locus_10195_Transcript_1/1_Confidence_1.000_Length_4881	4881	At3g05680	2070	KOG4822	Predicted nuclear membrane protein involved in mRNA transport and sex determination via splicing modulation	15230026	50.21	1193	73.33	57.63	516	21	3	3545	628	1754	0	Arabidopsis thaliana	RNA processing and modification;Signal transduction mechanisms
Gy_Locus_11824_Transcript_1/1_Confidence_1.000_Length_2180	2180	At3g63130_2	417	KOG1909	Ran GTPase-activating protein	NA	70.11	378	52.02	90.65	112	1	1569	436	2	378	8e-164	Arabidopsis thaliana	RNA processing and modification;Nuclear structure;Signal transduction mechanisms
Mono_Locus_8423_Transcript_1/1_Confidence_1.000_Length_2225	2225	At5g19320_2	422	KOG1909	Ran GTPase-activating protein	NA	77.6	375	50.56	88.86	83	1	1652	531	2	376	2e-180	Arabidopsis thaliana	RNA processing and modification;Nuclear structure;Signal transduction mechanisms
Gy_Locus_75_Transcript_1/2_Confidence_1.000_Length_5369	5369	At1g70060	1386	KOG4204	Histone deacetylase complex, SIN3 component	15223031	55.28	1402	78.34	101.15	449	34	4963	986	1	1300	0	Arabidopsis thaliana	Chromatin structure and dynamics
Gy_Locus_75_Transcript_2/2_Confidence_1.000_Length_5290	5290	At1g70060	1386	KOG4204	Histone deacetylase complex, SIN3 component	15223031	55.48	1460	82.8	105.34	466	37	4884	733	1	1352	0	Arabidopsis thaliana	Chromatin structure and dynamics
Gy_Locus_968_Transcript_1/3_Confidence_0.714_Length_910	910	At1g07790	148	KOG1744	Histone H2B	15223016	98.06	103	33.96	69.59	2	0	245	553	46	148	1e-59	Arabidopsis thaliana	Chromatin structure and dynamics
Gy_Locus_968_Transcript_2/3_Confidence_0.714_Length_774	774	At1g07790	148	KOG1744	Histone H2B	15223016	98.06	103	39.92	69.59	2	0	242	550	46	148	6e-60	Arabidopsis thaliana	Chromatin structure and dynamics
Gy_Locus_1586_Transcript_1/1_Confidence_1.000_Length_2245	2245	At1g33400	781	KOG2084	Predicted histone tail methylase containing SET domain	15217525	44.21	708	94.61	90.65	348	9	2244	199	91	777	0	Arabidopsis thaliana	Chromatin structure and dynamics
Gy_Locus_1904_Transcript_1/1_Confidence_1.000_Length_654	654	At5g65360	136	KOG1745	Histones H3 and H4	15238433	99.26	136	62.39	100	1	0	547	140	1	136	3e-92	Arabidopsis thaliana	Chromatin structure and dynamics
Gy_Locus_2058_Transcript_1/2_Confidence_1.000_Length_1709	1709	At5g10980	136	KOG1745	Histones H3 and H4	15238916	72.73	187	32.83	137.5	0	1	522	1082	1	136	5e-80	Arabidopsis thaliana	Chromatin structure and dynamics
Gy_Locus_2058_Transcript_2/2_Confidence_0.750_Length_1556	1556	At5g10980	136	KOG1745	Histones H3 and H4	15238916	100	136	26.22	100	0	0	522	929	1	136	6e-89	Arabidopsis thaliana	Chromatin structure and dynamics
Gy_Locus_2253_Transcript_1/1_Confidence_1.000_Length_1694	1694	At5g09740	445	KOG2747	Histone acetyltransferase (MYST family)	15242493	84.15	448	79.34	100.67	66	2	1631	291	1	444	0	Arabidopsis thaliana	Chromatin structure and dynamics
Gy_Locus_2384_Transcript_1/1_Confidence_1.000_Length_1969	1969	At2g47620	435	KOG1279	Chromatin remodeling factor subunit and related transcription factors	15226637	50	350	53.33	80.46	149	7	121	1164	9	334	1e-100	Arabidopsis thaliana	Chromatin structure and dynamics
Gy_Locus_2417_Transcript_1/1_Confidence_1.000_Length_1814	1814	At5g17690	445	KOG1911	Heterochromatin-associated protein HP1 and related CHROMO domain proteins	15238009	39.62	371	61.36	83.37	167	13	1594	575	100	444	1e-59	Arabidopsis thaliana	Chromatin structure and dynamics
Gy_Locus_2519_Transcript_1/1_Confidence_1.000_Length_2967	2967	At4g34430	827	KOG1279	Chromatin remodeling factor subunit and related transcription factors	15235371	46.23	876	88.57	105.93	379	23	306	2804	1	827	1e-161	Arabidopsis thaliana	Chromatin structure and dynamics
Gy_Locus_3624_Transcript_1/1_Confidence_1.000_Length_3006	3006	At1g21700	807	KOG1279	Chromatin remodeling factor subunit and related transcription factors	15219067	54.63	767	76.55	95.04	295	14	333	2543	50	793	0	Arabidopsis thaliana	Chromatin structure and dynamics
Gy_Locus_4152_Transcript_4/6_Confidence_0.600_Length_3719	3719	At1g24190	1263	KOG4204	Histone deacetylase complex, SIN3 component	15221694	50.25	1194	96.32	94.54	472	31	3433	2	1	1122	0	Arabidopsis thaliana	Chromatin structure and dynamics
Gy_Locus_4152_Transcript_5/6_Confidence_0.667_Length_3909	3909	At1g24190	1263	KOG4204	Histone deacetylase complex, SIN3 component	15221694	52.06	582	44.67	46.08	214	14	3623	1959	1	544	0	Arabidopsis thaliana	Chromatin structure and dynamics
Gy_Locus_4264_Transcript_1/2_Confidence_1.000_Length_2421	2421	At5g67320	613	KOG0273	Beta-transducin family (WD-40 repeat) protein	15240710	74.77	428	53.04	69.82	77	2	1684	401	217	613	0	Arabidopsis thaliana	Chromatin structure and dynamics
Gy_Locus_4264_Transcript_2/2_Confidence_1.000_Length_2340	2340	At5g67320	613	KOG0273	Beta-transducin family (WD-40 repeat) protein	15240710	79.8	401	51.41	65.42	77	1	1603	401	217	613	0	Arabidopsis thaliana	Chromatin structure and dynamics
Gy_Locus_4717_Transcript_1/1_Confidence_1.000_Length_2763	2763	At2g02090	763	KOG0389	SNF2 family DNA-dependent ATPase	15226870	69.28	765	83.06	100.26	216	6	2530	287	1	763	0	Arabidopsis thaliana	Chromatin structure and dynamics
Gy_Locus_5092_Transcript_1/1_Confidence_1.000_Length_2529	2529	At3g48710	462	KOG2266	Chromatin-associated protein Dek and related proteins, contains SAP DNA binding domain	15228428	60.53	190	22.54	41.13	71	2	851	1420	50	235	2e-65	Arabidopsis thaliana	Chromatin structure and dynamics
Gy_Locus_5143_Transcript_3/5_Confidence_0.667_Length_1710	1710	At5g26040	316	KOG1344	Predicted histone deacetylase	5107816	63.23	359	62.98	113.61	82	3	1356	280	5	313	1e-151	Arabidopsis thaliana	Chromatin structure and dynamics
Gy_Locus_5143_Transcript_4/5_Confidence_0.667_Length_1748	1748	At5g26040	316	KOG1344	Predicted histone deacetylase	5107816	64.9	208	35.7	65.82	50	1	1394	771	5	189	2e-87	Arabidopsis thaliana	Chromatin structure and dynamics
Gy_Locus_5143_Transcript_5/5_Confidence_0.667_Length_1917	1917	At5g26040	316	KOG1344	Predicted histone deacetylase	5107816	64.9	208	32.55	65.82	50	1	1563	940	5	189	7e-87	Arabidopsis thaliana	Chromatin structure and dynamics
Gy_Locus_6338_Transcript_1/1_Confidence_1.000_Length_192	192	CE07287	118	KOG3467	Histone H4	17540668	91.67	48	75	40.68	4	0	47	190	9	56	5e-07	Caenorhabditis elegans	Chromatin structure and dynamics
Gy_Locus_6878_Transcript_2/3_Confidence_0.600_Length_743	743	At2g17900	447	KOG2084	Predicted histone tail methylase containing SET domain	15227921	53.11	209	84.39	46.76	64	2	119	742	82	257	1e-68	Arabidopsis thaliana	Chromatin structure and dynamics
Gy_Locus_6878_Transcript_3/3_Confidence_0.600_Length_1293	1293	At2g17900	447	KOG2084	Predicted histone tail methylase containing SET domain	15227921	56.21	290	67.29	64.88	93	2	426	1292	1	257	2e-110	Arabidopsis thaliana	Chromatin structure and dynamics
Gy_Locus_7273_Transcript_1/1_Confidence_1.000_Length_735	735	At5g02560	153	KOG1756	Histone 2A	15241857	85.37	123	50.2	80.39	15	1	611	252	25	147	1e-67	Arabidopsis thaliana	Chromatin structure and dynamics
Gy_Locus_7420_Transcript_1/1_Confidence_1.000_Length_3449	3449	At1g80410	683	KOG1156	N-terminal acetyltransferase	15220128	78.73	677	58.89	99.12	141	3	205	2235	3	676	0	Arabidopsis thaliana	Chromatin structure and dynamics
Gy_Locus_7461_Transcript_1/1_Confidence_1.000_Length_1909	1909	At3g07740	527	KOG0457	Histone acetyltransferase complex SAGA/ADA, subunit ADA2	6466957	52.47	526	82.66	99.81	231	6	1710	142	17	526	5e-177	Arabidopsis thaliana	Chromatin structure and dynamics
Gy_Locus_7631_Transcript_1/1_Confidence_1.000_Length_2024	2024	At4g38130	501	KOG1342	Histone deacetylase complex, catalytic component RPD3	15233694	82.13	498	73.81	99.4	83	2	1867	392	1	498	0	Arabidopsis thaliana	Chromatin structure and dynamics
Gy_Locus_8239_Transcript_2/2_Confidence_1.000_Length_2530	2530	At2g43650	520	KOG3118	Disrupter of silencing SAS10	15224327	37.26	569	67.47	109.42	250	15	270	1898	33	520	7e-54	Arabidopsis thaliana	Chromatin structure and dynamics
Gy_Locus_8386_Transcript_3/4_Confidence_0.429_Length_2278	2278	At4g16420	480	KOG0457	Histone acetyltransferase complex SAGA/ADA, subunit ADA2	7485207	59.57	507	66.77	105.62	137	7	1787	297	31	479	0	Arabidopsis thaliana	Chromatin structure and dynamics
Gy_Locus_8527_Transcript_2/3_Confidence_0.714_Length_791	791	At1g07790	148	KOG1744	Histone H2B	15223016	100	91	34.51	61.49	0	0	562	290	58	148	1e-58	Arabidopsis thaliana	Chromatin structure and dynamics
Gy_Locus_8700_Transcript_1/1_Confidence_1.000_Length_2220	2220	At5g17690	445	KOG1911	Heterochromatin-associated protein HP1 and related CHROMO domain proteins	15238009	45.08	366	49.46	82.25	163	10	598	1653	100	441	8e-71	Arabidopsis thaliana	Chromatin structure and dynamics
Gy_Locus_10055_Transcript_2/3_Confidence_0.500_Length_1539	1539	At3g44680	419	KOG1342	Histone deacetylase complex, catalytic component RPD3	15230483	84.8	204	39.77	48.69	31	0	1179	568	3	206	9e-126	Arabidopsis thaliana	Chromatin structure and dynamics
Gy_Locus_10811_Transcript_1/1_Confidence_1.000_Length_460	460	SPBPI061	103	KOG3467	Histone H4	19112350	91.46	82	53.48	79.61	7	0	139	384	22	103	4e-47	Schizosaccharomyces pombe	Chromatin structure and dynamics
Gy_Locus_13174_Transcript_1/1_Confidence_1.000_Length_736	736	YNL031c	136	KOG1745	Histones H3 and H4	6319482	96.32	136	55.43	100	5	0	682	275	1	136	1e-88	Saccharomyces cerevisiae	Chromatin structure and dynamics
Gy_Locus_14137_Transcript_1/2_Confidence_1.000_Length_842	842	At1g51060	132	KOG1756	Histone 2A	15223708	94.2	69	24.58	52.27	4	0	365	571	64	132	5e-37	Arabidopsis thaliana	Chromatin structure and dynamics
Gy_Locus_14137_Transcript_2/2_Confidence_1.000_Length_732	732	At1g51060	132	KOG1756	Histone 2A	15223708	93.94	132	54.1	100	8	0	66	461	1	132	4e-55	Arabidopsis thaliana	Chromatin structure and dynamics
Gy_Locus_16894_Transcript_2/4_Confidence_0.500_Length_1027	1027	At5g61060	717	KOG1343	Histone deacetylase complex, catalytic component HDA1	15239508	59.28	221	64.56	30.82	86	4	107	766	475	692	7e-82	Arabidopsis thaliana	Chromatin structure and dynamics
Gy_Locus_16894_Transcript_4/4_Confidence_0.700_Length_1134	1134	At5g61060	717	KOG1343	Histone deacetylase complex, catalytic component HDA1	15239508	52.4	292	77.25	40.73	130	6	1	873	409	692	8e-85	Arabidopsis thaliana	Chromatin structure and dynamics
Gy_Locus_19075_Transcript_1/1_Confidence_1.000_Length_1450	1450	At2g16780	415	KOG0264	Nucleosome remodeling factor, subunit CAF1/NURF55/MSI1	15227294	69.9	382	79.03	92.05	112	1	86	1222	18	399	0	Arabidopsis thaliana	Chromatin structure and dynamics
Gy_Locus_19273_Transcript_1/3_Confidence_0.714_Length_932	932	At4g33470	359	KOG1343	Histone deacetylase complex, catalytic component HDA1	7445481	86.13	137	44.1	38.16	19	0	826	416	124	260	7e-109	Arabidopsis thaliana	Chromatin structure and dynamics
Gy_Locus_19691_Transcript_1/2_Confidence_1.000_Length_818	818	At5g10980	136	KOG1745	Histones H3 and H4	15238916	94.68	94	34.47	69.12	3	1	338	619	45	136	6e-68	Arabidopsis thaliana	Chromatin structure and dynamics
Gy_Locus_19691_Transcript_2/2_Confidence_1.000_Length_730	730	At5g10980	136	KOG1745	Histones H3 and H4	15238916	100	136	55.89	100	0	0	124	531	1	136	1e-92	Arabidopsis thaliana	Chromatin structure and dynamics
Gy_Locus_19856_Transcript_1/1_Confidence_1.000_Length_706	706	At1g08880	142	KOG1756	Histone 2A	15223948	83.76	117	49.72	82.39	17	1	81	431	28	142	6e-45	Arabidopsis thaliana	Chromatin structure and dynamics
Gy_Locus_20282_Transcript_1/1_Confidence_1.000_Length_2206	2206	At3g10270	657	KOG0355	DNA topoisomerase type II	15228245	80.42	526	71.53	80.06	99	2	58	1626	133	657	0	Arabidopsis thaliana	Chromatin structure and dynamics
Gy_Locus_20570_Transcript_1/1_Confidence_1.000_Length_441	441	At5g65360	136	KOG1745	Histones H3 and H4	15238433	100	47	31.97	34.56	0	0	441	301	90	136	2e-25	Arabidopsis thaliana	Chromatin structure and dynamics
Gy_Locus_20849_Transcript_2/2_Confidence_1.000_Length_1838	1838	At4g38130	501	KOG1342	Histone deacetylase complex, catalytic component RPD3	15233694	89.47	399	65.13	79.64	42	0	1741	545	1	399	0	Arabidopsis thaliana	Chromatin structure and dynamics
Gy_Locus_20911_Transcript_2/2_Confidence_1.000_Length_2020	2020	At5g59970	103	KOG3467	Histone H4	15238575	100	80	11.88	77.67	0	0	139	378	22	101	2e-45	Arabidopsis thaliana	Chromatin structure and dynamics
Gy_Locus_21002_Transcript_1/1_Confidence_1.000_Length_1215	1215	At1g54390	270	KOG1973	Chromatin remodeling protein, contains PHD Zn-finger	15221811	70.92	251	61.98	92.96	58	3	115	867	1	236	3e-114	Arabidopsis thaliana	Chromatin structure and dynamics
Gy_Locus_22858_Transcript_1/1_Confidence_1.000_Length_472	472	At5g59970	103	KOG3467	Histone H4	15238575	100	58	36.86	56.31	0	0	1	174	42	99	6e-33	Arabidopsis thaliana	Chromatin structure and dynamics
Gy_Locus_23813_Transcript_2/2_Confidence_1.000_Length_1154	1154	At2g33610	432	KOG1279	Chromatin remodeling factor subunit and related transcription factors	15226136	60.68	323	83.97	74.77	118	3	37	1002	46	360	2e-126	Arabidopsis thaliana	Chromatin structure and dynamics
Gy_Locus_27092_Transcript_1/1_Confidence_1.000_Length_649	649	At5g59970	103	KOG3467	Histone H4	15238575	100	82	37.9	79.61	0	0	512	267	22	103	1e-50	Arabidopsis thaliana	Chromatin structure and dynamics
Gy_Locus_28766_Transcript_1/1_Confidence_1.000_Length_314	314	At5g59970	103	KOG3467	Histone H4	15238575	100	86	82.17	83.5	0	0	273	16	18	103	1e-54	Arabidopsis thaliana	Chromatin structure and dynamics
Gy_Locus_28874_Transcript_1/1_Confidence_1.000_Length_1529	1529	At5g08630	723	KOG1245	Chromatin remodeling complex WSTF-ISWI, large subunit (contains heterochromatin localization, PHD and BROMO domains)	15242336	51.46	445	87.31	61.55	181	8	15	1268	264	700	5e-119	Arabidopsis thaliana	Chromatin structure and dynamics
Gy_Locus_29125_Transcript_1/1_Confidence_1.000_Length_330	330	CE07287	118	KOG3467	Histone H4	17540668	89.36	47	42.73	39.83	5	0	143	3	37	83	1e-21	Caenorhabditis elegans	Chromatin structure and dynamics
Gy_Locus_29302_Transcript_2/2_Confidence_1.000_Length_2373	2373	At3g23890	1473	KOG0355	DNA topoisomerase type II	15229538	67.24	699	88.37	47.45	206	8	1	2061	516	1203	0	Arabidopsis thaliana	Chromatin structure and dynamics
Gy_Locus_32416_Transcript_1/1_Confidence_1.000_Length_494	494	YDR224c	131	KOG1744	Histone H2B	6320430	84.07	113	68.62	86.26	18	0	12	350	18	130	8e-56	Saccharomyces cerevisiae	Chromatin structure and dynamics
Gy_Locus_34323_Transcript_1/1_Confidence_1.000_Length_702	702	At5g59970	103	KOG3467	Histone H4	15238575	100	82	35.04	79.61	0	0	138	383	22	103	2e-50	Arabidopsis thaliana	Chromatin structure and dynamics
Gy_Locus_38502_Transcript_1/2_Confidence_1.000_Length_1279	1279	At5g02560	153	KOG1756	Histone 2A	15241857	85.88	85	19.94	55.56	7	2	825	1073	72	153	3e-37	Arabidopsis thaliana	Chromatin structure and dynamics
Gy_Locus_38502_Transcript_2/2_Confidence_1.000_Length_768	768	At5g02560	153	KOG1756	Histone 2A	15241857	87.97	133	51.95	86.93	11	2	170	562	24	153	1e-57	Arabidopsis thaliana	Chromatin structure and dynamics
Gy_Locus_41915_Transcript_1/1_Confidence_1.000_Length_408	408	SPCC622.08c	132	KOG1756	Histone 2A	19075680	96.55	87	63.97	65.91	3	0	148	408	15	101	4e-38	Schizosaccharomyces pombe	Chromatin structure and dynamics
Gy_Locus_44644_Transcript_1/1_Confidence_1.000_Length_196	196	YDR225w	132	KOG1756	Histone 2A	6320431	80	40	61.22	30.3	8	0	1	120	93	132	2e-11	Saccharomyces cerevisiae	Chromatin structure and dynamics
Mono_Locus_35_Transcript_1/2_Confidence_1.000_Length_3267	3267	At3g21820	460	KOG2084	Predicted histone tail methylase containing SET domain	15233160	53.2	359	32.97	78.04	142	5	72	1145	1	334	3e-157	Arabidopsis thaliana	Chromatin structure and dynamics
Mono_Locus_35_Transcript_2/2_Confidence_1.000_Length_3179	3179	At3g21820	460	KOG2084	Predicted histone tail methylase containing SET domain	15233160	58.3	494	46.62	107.39	167	6	72	1550	1	456	0	Arabidopsis thaliana	Chromatin structure and dynamics
Mono_Locus_236_Transcript_1/1_Confidence_1.000_Length_507	507	At1g07790	148	KOG1744	Histone H2B	15223016	100	70	41.42	47.3	0	0	1	210	79	148	2e-42	Arabidopsis thaliana	Chromatin structure and dynamics
Mono_Locus_1118_Transcript_1/2_Confidence_1.000_Length_2002	2002	At3g10270	657	KOG0355	DNA topoisomerase type II	15228245	83.01	559	83.77	85.08	91	2	1705	38	2	559	0	Arabidopsis thaliana	Chromatin structure and dynamics
Mono_Locus_2066_Transcript_1/1_Confidence_1.000_Length_745	745	At1g54690	142	KOG1756	Histone 2A	15221875	96.97	132	53.15	92.96	4	0	636	241	11	142	3e-69	Arabidopsis thaliana	Chromatin structure and dynamics
Mono_Locus_2080_Transcript_1/2_Confidence_1.000_Length_2154	2154	At5g58230	424	KOG0264	Nucleosome remodeling factor, subunit CAF1/NURF55/MSI1	15237140	90.33	424	59.05	100	40	1	146	1414	1	424	0	Arabidopsis thaliana	Chromatin structure and dynamics
Mono_Locus_2080_Transcript_2/2_Confidence_1.000_Length_2007	2007	At5g58230	424	KOG0264	Nucleosome remodeling factor, subunit CAF1/NURF55/MSI1	15237140	90.33	424	63.38	100	40	1	146	1414	1	424	0	Arabidopsis thaliana	Chromatin structure and dynamics
Mono_Locus_2130_Transcript_1/2_Confidence_1.000_Length_1325	1325	At5g02560	153	KOG1756	Histone 2A	15241857	85.88	85	19.25	55.56	7	2	752	1000	72	153	4e-37	Arabidopsis thaliana	Chromatin structure and dynamics
Mono_Locus_2130_Transcript_2/2_Confidence_1.000_Length_814	814	At5g02560	153	KOG1756	Histone 2A	15241857	87.97	133	49.02	86.93	11	2	97	489	24	153	2e-57	Arabidopsis thaliana	Chromatin structure and dynamics
Mono_Locus_2170_Transcript_1/2_Confidence_1.000_Length_765	765	At1g08880	142	KOG1756	Histone 2A	15223948	82.67	75	29.41	52.82	11	1	294	518	70	142	1e-43	Arabidopsis thaliana	Chromatin structure and dynamics
Mono_Locus_2228_Transcript_3/6_Confidence_0.455_Length_843	843	At1g07790	148	KOG1744	Histone H2B	15223016	98.06	103	36.65	69.59	2	0	593	285	46	148	2e-60	Arabidopsis thaliana	Chromatin structure and dynamics
Mono_Locus_2228_Transcript_6/6_Confidence_0.455_Length_777	777	At1g07790	148	KOG1744	Histone H2B	15223016	100	91	35.14	61.49	0	0	557	285	58	148	1e-58	Arabidopsis thaliana	Chromatin structure and dynamics
Mono_Locus_2519_Transcript_2/7_Confidence_0.632_Length_3886	3886	At1g70060	1386	KOG4204	Histone deacetylase complex, SIN3 component	15223031	50.48	1143	88.24	82.47	424	28	3838	614	315	1383	0	Arabidopsis thaliana	Chromatin structure and dynamics
Mono_Locus_2519_Transcript_3/7_Confidence_0.632_Length_3814	3814	At1g70060	1386	KOG4204	Histone deacetylase complex, SIN3 component	15223031	49.65	854	67.17	61.62	341	20	2921	471	582	1383	0	Arabidopsis thaliana	Chromatin structure and dynamics
Mono_Locus_2519_Transcript_5/7_Confidence_0.684_Length_4076	4076	At5g15020	1377	KOG4204	Histone deacetylase complex, SIN3 component	15242192	40.78	564	41.51	40.96	293	14	3201	1534	597	1127	0	Arabidopsis thaliana	Chromatin structure and dynamics
Mono_Locus_2519_Transcript_6/7_Confidence_0.632_Length_4218	4218	At1g70060	1386	KOG4204	Histone deacetylase complex, SIN3 component	15223031	49.75	800	56.9	57.72	316	18	3325	1031	582	1330	0	Arabidopsis thaliana	Chromatin structure and dynamics
Mono_Locus_2519_Transcript_7/7_Confidence_0.632_Length_3957	3957	At1g70060	1386	KOG4204	Histone deacetylase complex, SIN3 component	15223031	49.65	854	64.75	61.62	341	20	3064	614	582	1383	0	Arabidopsis thaliana	Chromatin structure and dynamics
Mono_Locus_3157_Transcript_1/1_Confidence_1.000_Length_1801	1801	At2g19520	507	KOG0264	Nucleosome remodeling factor, subunit CAF1/NURF55/MSI1	16323103	85.47	461	76.79	90.93	57	3	107	1489	57	507	0	Arabidopsis thaliana	Chromatin structure and dynamics
Mono_Locus_3523_Transcript_1/5_Confidence_0.600_Length_1617	1617	At5g61060	717	KOG1343	Histone deacetylase complex, catalytic component HDA1	15239508	57.2	514	95.36	71.69	160	8	1412	3	25	522	0	Arabidopsis thaliana	Chromatin structure and dynamics
Mono_Locus_3523_Transcript_3/5_Confidence_0.600_Length_1857	1857	At5g61060	717	KOG1343	Histone deacetylase complex, catalytic component HDA1	15239508	62.76	392	63.33	54.67	95	5	1652	609	25	409	4e-166	Arabidopsis thaliana	Chromatin structure and dynamics
Mono_Locus_3986_Transcript_1/1_Confidence_1.000_Length_2599	2599	At2g43650	520	KOG3118	Disrupter of silencing SAS10	15224327	37.26	569	65.68	109.42	250	15	2207	579	33	520	7e-54	Arabidopsis thaliana	Chromatin structure and dynamics
Mono_Locus_3991_Transcript_1/2_Confidence_1.000_Length_1170	1170	At1g51060	132	KOG1756	Histone 2A	15223708	91.3	69	17.69	52.27	6	0	656	450	64	132	4e-34	Arabidopsis thaliana	Chromatin structure and dynamics
Mono_Locus_3991_Transcript_2/2_Confidence_1.000_Length_959	959	At1g51060	132	KOG1756	Histone 2A	15223708	93.18	132	41.29	100	9	0	845	450	1	132	2e-52	Arabidopsis thaliana	Chromatin structure and dynamics
Mono_Locus_5688_Transcript_1/2_Confidence_1.000_Length_3107	3107	At3g10690	917	KOG0355	DNA topoisomerase type II	15228353	76.72	816	78.79	88.99	174	3	3097	650	100	899	0	Arabidopsis thaliana	Chromatin structure and dynamics
Mono_Locus_7071_Transcript_1/2_Confidence_1.000_Length_674	674	At5g65360	136	KOG1745	Histones H3 and H4	15238433	99.12	114	50.74	83.82	1	0	673	332	23	136	9e-76	Arabidopsis thaliana	Chromatin structure and dynamics
Mono_Locus_9647_Transcript_1/1_Confidence_1.000_Length_1496	1496	At4g33470	359	KOG1343	Histone deacetylase complex, catalytic component HDA1	7445481	75.29	348	69.79	96.94	83	2	339	1376	13	359	0	Arabidopsis thaliana	Chromatin structure and dynamics
Mono_Locus_9800_Transcript_2/5_Confidence_0.636_Length_2361	2361	At2g17900	447	KOG2084	Predicted histone tail methylase containing SET domain	15227921	57.47	475	60.36	106.26	168	2	248	1669	1	442	0	Arabidopsis thaliana	Chromatin structure and dynamics
Mono_Locus_9800_Transcript_5/5_Confidence_0.636_Length_2479	2479	At2g17900	447	KOG2084	Predicted histone tail methylase containing SET domain	15227921	56.73	275	33.28	61.52	86	1	248	1072	1	242	1e-102	Arabidopsis thaliana	Chromatin structure and dynamics
Mono_Locus_9920_Transcript_1/1_Confidence_1.000_Length_3009	3009	At1g65470	815	KOG4364	Chromatin assembly factor-I	15220980	52.95	814	81.16	99.88	350	12	135	2525	1	798	0	Arabidopsis thaliana	Chromatin structure and dynamics
Mono_Locus_10606_Transcript_2/2_Confidence_1.000_Length_1918	1918	At5g63110	471	KOG1342	Histone deacetylase complex, catalytic component RPD3	15242626	79.78	460	71.95	97.66	87	4	1901	534	3	460	0	Arabidopsis thaliana	Chromatin structure and dynamics
Mono_Locus_10758_Transcript_1/2_Confidence_1.000_Length_1581	1581	At3g54560	136	KOG1757	Histone 2A	15232536	88.57	105	19.92	77.21	12	0	594	280	32	136	4e-55	Arabidopsis thaliana	Chromatin structure and dynamics
Mono_Locus_10758_Transcript_2/2_Confidence_1.000_Length_851	851	At3g54560	136	KOG1757	Histone 2A	15232536	92.68	123	43.36	90.44	9	0	648	280	14	136	4e-66	Arabidopsis thaliana	Chromatin structure and dynamics
Mono_Locus_12235_Transcript_1/1_Confidence_1.000_Length_1189	1189	At5g08630	723	KOG1245	Chromatin remodeling complex WSTF-ISWI, large subunit (contains heterochromatin localization, PHD and BROMO domains)	15242336	56.98	358	90.33	49.52	130	5	1055	3	1	341	3e-127	Arabidopsis thaliana	Chromatin structure and dynamics
Mono_Locus_12494_Transcript_1/2_Confidence_1.000_Length_1968	1968	At3g44680	419	KOG1342	Histone deacetylase complex, catalytic component RPD3	15230483	85.22	406	61.89	96.9	56	1	1603	386	4	405	0	Arabidopsis thaliana	Chromatin structure and dynamics
Mono_Locus_13639_Transcript_2/2_Confidence_1.000_Length_352	352	At5g10980	136	KOG1745	Histones H3 and H4	15238916	100	50	42.61	36.76	0	0	150	1	1	50	3e-26	Arabidopsis thaliana	Chromatin structure and dynamics
Mono_Locus_14953_Transcript_1/1_Confidence_1.000_Length_1014	1014	At1g01370	174	KOG1745	Histones H3 and H4	15223389	63.08	130	38.46	74.71	36	2	220	573	45	174	2e-38	Arabidopsis thaliana	Chromatin structure and dynamics
Mono_Locus_14954_Transcript_1/1_Confidence_1.000_Length_805	805	At1g52740	134	KOG1757	Histone 2A	15219078	89.92	129	48.07	96.27	13	0	78	464	1	129	5e-68	Arabidopsis thaliana	Chromatin structure and dynamics
Mono_Locus_15381_Transcript_1/1_Confidence_1.000_Length_747	747	At5g65360	136	KOG1745	Histones H3 and H4	15238433	100	136	54.62	100	0	0	52	459	1	136	3e-77	Arabidopsis thaliana	Chromatin structure and dynamics
Mono_Locus_18591_Transcript_1/1_Confidence_1.000_Length_783	783	At5g59910	150	KOG1744	Histone H2B	15238563	100	82	31.42	54.67	0	0	248	493	67	148	3e-51	Arabidopsis thaliana	Chromatin structure and dynamics
Mono_Locus_18800_Transcript_1/1_Confidence_1.000_Length_1806	1806	At5g56740	467	KOG2696	Histone acetyltransferase type b catalytic subunit	15241925	55.6	464	77.08	99.36	197	4	55	1434	1	459	0	Arabidopsis thaliana	Chromatin structure and dynamics
Mono_Locus_18812_Transcript_1/5_Confidence_0.600_Length_1424	1424	At3g18520	561	KOG1343	Histone deacetylase complex, catalytic component HDA1	15229659	71.65	395	83.22	70.41	110	2	31	1212	168	561	1e-174	Arabidopsis thaliana	Chromatin structure and dynamics
Mono_Locus_18812_Transcript_2/5_Confidence_0.500_Length_1370	1370	At3g18520	561	KOG1343	Histone deacetylase complex, catalytic component HDA1	15229659	71.43	343	75.11	61.14	96	2	133	1158	220	561	6e-143	Arabidopsis thaliana	Chromatin structure and dynamics
Mono_Locus_18812_Transcript_3/5_Confidence_0.600_Length_1518	1518	At3g18520	561	KOG1343	Histone deacetylase complex, catalytic component HDA1	15229659	65.18	448	88.54	79.86	108	4	5	1306	148	561	2e-172	Arabidopsis thaliana	Chromatin structure and dynamics
Mono_Locus_18847_Transcript_1/1_Confidence_1.000_Length_892	892	At5g59970	103	KOG3467	Histone H4	15238575	100	82	27.58	79.61	0	0	646	401	22	103	8e-49	Arabidopsis thaliana	Chromatin structure and dynamics
Mono_Locus_19372_Transcript_1/1_Confidence_1.000_Length_1279	1279	At1g08460	377	KOG1343	Histone deacetylase complex, catalytic component HDA1	18390898	71.24	372	87.26	98.67	105	2	56	1165	4	375	0	Arabidopsis thaliana	Chromatin structure and dynamics
Mono_Locus_20811_Transcript_1/1_Confidence_1.000_Length_1226	1226	At3g24010	221	KOG1973	Chromatin remodeling protein, contains PHD Zn-finger	15229563	65.62	192	46.98	86.88	61	2	259	834	35	221	8e-73	Arabidopsis thaliana	Chromatin structure and dynamics
Mono_Locus_21631_Transcript_2/3_Confidence_0.714_Length_1629	1629	At5g06620	258	KOG2084	Predicted histone tail methylase containing SET domain	15240115	70.97	124	22.84	48.06	34	1	976	1341	135	258	5e-50	Arabidopsis thaliana	Chromatin structure and dynamics
Mono_Locus_21631_Transcript_3/3_Confidence_0.714_Length_1715	1715	At5g06620	258	KOG2084	Predicted histone tail methylase containing SET domain	15240115	70.73	123	21.52	47.67	34	1	1065	1427	136	258	2e-48	Arabidopsis thaliana	Chromatin structure and dynamics
Mono_Locus_25733_Transcript_1/2_Confidence_1.000_Length_773	773	At5g27670	150	KOG1756	Histone 2A	15241016	77.92	77	29.88	51.33	17	0	405	175	73	149	5e-29	Arabidopsis thaliana	Chromatin structure and dynamics
Mono_Locus_25733_Transcript_2/2_Confidence_1.000_Length_681	681	At5g27670	150	KOG1756	Histone 2A	15241016	81.45	124	54.63	82.67	23	0	546	175	26	149	1e-45	Arabidopsis thaliana	Chromatin structure and dynamics
Mono_Locus_26416_Transcript_1/1_Confidence_1.000_Length_783	783	At1g07790	148	KOG1744	Histone H2B	15223016	96.7	91	34.87	61.49	3	0	183	455	58	148	2e-57	Arabidopsis thaliana	Chromatin structure and dynamics
Mono_Locus_26515_Transcript_1/1_Confidence_1.000_Length_839	839	At5g65360	136	KOG1745	Histones H3 and H4	15238433	100	98	35.04	72.06	0	0	837	544	29	126	3e-50	Arabidopsis thaliana	Chromatin structure and dynamics
Mono_Locus_31016_Transcript_1/1_Confidence_1.000_Length_714	714	At1g54690	142	KOG1756	Histone 2A	15221875	93.55	124	52.1	87.32	8	0	594	223	19	142	4e-60	Arabidopsis thaliana	Chromatin structure and dynamics
Mono_Locus_35034_Transcript_1/1_Confidence_1.000_Length_596	596	At5g02560	153	KOG1756	Histone 2A	15241857	92.63	95	47.82	62.09	7	0	3	287	41	135	4e-40	Arabidopsis thaliana	Chromatin structure and dynamics
Gy_Locus_712_Transcript_2/4_Confidence_0.444_Length_1957	1957	At2g19480	379	KOG1507	Nucleosome assembly protein NAP-1	15224782	81.61	299	45.84	78.89	55	0	1809	913	1	299	2e-152	Arabidopsis thaliana	Chromatin structure and dynamics;Cell cycle control, cell division, chromosome partitioning
Gy_Locus_712_Transcript_3/4_Confidence_0.667_Length_1865	1865	At2g19480	379	KOG1507	Nucleosome assembly protein NAP-1	15224782	81.61	299	48.1	78.89	55	0	1717	821	1	299	6e-153	Arabidopsis thaliana	Chromatin structure and dynamics;Cell cycle control, cell division, chromosome partitioning
Gy_Locus_712_Transcript_4/4_Confidence_0.556_Length_1723	1723	At2g19480	379	KOG1507	Nucleosome assembly protein NAP-1	15224782	81.61	299	52.06	78.89	55	0	1575	679	1	299	7e-154	Arabidopsis thaliana	Chromatin structure and dynamics;Cell cycle control, cell division, chromosome partitioning
Gy_Locus_4955_Transcript_2/4_Confidence_0.571_Length_1151	1151	At4g37210	384	KOG4563	Cell cycle-regulated histone H1-binding protein	4006859	51.04	288	75.07	75	120	6	110	952	20	293	1e-67	Arabidopsis thaliana	Chromatin structure and dynamics;Cell cycle control, cell division, chromosome partitioning
Gy_Locus_4955_Transcript_3/4_Confidence_0.571_Length_1695	1695	At4g37210	384	KOG4563	Cell cycle-regulated histone H1-binding protein	4006859	60.93	151	26.73	39.32	57	1	544	996	219	367	3e-51	Arabidopsis thaliana	Chromatin structure and dynamics;Cell cycle control, cell division, chromosome partitioning
Gy_Locus_4955_Transcript_4/4_Confidence_0.571_Length_1882	1882	At4g37210	384	KOG4563	Cell cycle-regulated histone H1-binding protein	4006859	54.12	364	58.02	94.79	145	6	110	1183	20	367	6e-95	Arabidopsis thaliana	Chromatin structure and dynamics;Cell cycle control, cell division, chromosome partitioning
Gy_Locus_14853_Transcript_1/1_Confidence_1.000_Length_2136	2136	At5g37630	1067	KOG2025	Chromosome condensation complex Condensin, subunit G	15240291	54.3	639	89.75	59.89	268	4	2	1855	412	1047	0	Arabidopsis thaliana	Chromatin structure and dynamics;Cell cycle control, cell division, chromosome partitioning
Gy_Locus_32118_Transcript_1/1_Confidence_1.000_Length_975	975	At2g32590	704	KOG2328	Chromosome condensation complex Condensin, subunit H	15225709	55.25	295	90.77	41.9	112	5	1	831	412	704	3e-94	Arabidopsis thaliana	Chromatin structure and dynamics;Cell cycle control, cell division, chromosome partitioning
Mono_Locus_6352_Transcript_1/1_Confidence_1.000_Length_2977	2977	At5g48600	1241	KOG0996	Structural maintenance of chromosome protein 4 (chromosome condensation complex Condensin, subunit C)	15239023	72.26	930	93.72	74.94	254	2	1	2787	313	1239	0	Arabidopsis thaliana	Chromatin structure and dynamics;Cell cycle control, cell division, chromosome partitioning
Mono_Locus_12922_Transcript_1/1_Confidence_1.000_Length_1839	1839	At3g57060	1439	KOG0414	Chromosome condensation complex Condensin, subunit D2	15230204	65.1	533	86.95	37.04	151	4	1810	305	740	1268	0	Arabidopsis thaliana	Chromatin structure and dynamics;Cell cycle control, cell division, chromosome partitioning
Mono_Locus_15115_Transcript_1/1_Confidence_1.000_Length_2281	2281	At3g47460	1171	KOG0933	Structural maintenance of chromosome protein 2 (chromosome condensation complex Condensin, subunit E)	15232802	76.04	672	88.38	57.39	158	1	2	2017	500	1168	0	Arabidopsis thaliana	Chromatin structure and dynamics;Cell cycle control, cell division, chromosome partitioning
Mono_Locus_18546_Transcript_1/5_Confidence_0.600_Length_1867	1867	At2g19480	379	KOG1507	Nucleosome assembly protein NAP-1	15224782	81.27	299	48.04	78.89	56	0	132	1028	1	299	2e-152	Arabidopsis thaliana	Chromatin structure and dynamics;Cell cycle control, cell division, chromosome partitioning
Gy_Locus_2785_Transcript_1/1_Confidence_1.000_Length_4025	4025	At5g15540	1755	KOG1020	Sister chromatid cohesion protein SCC2/Nipped-B	15242325	62.12	1180	87.95	67.24	367	13	4025	546	580	1699	0	Arabidopsis thaliana	Chromatin structure and dynamics;Cell cycle control, cell division, chromosome partitioning;Replication, recombination and repair
Mono_Locus_10719_Transcript_1/4_Confidence_0.667_Length_3616	3616	At5g15920	1053	KOG0979	Structural maintenance of chromosome protein SMC5/Spr18, SMC superfamily	15237219	67.1	927	76.91	88.03	305	0	187	2967	2	928	0	Arabidopsis thaliana	Chromatin structure and dynamics;Cell cycle control, cell division, chromosome partitioning;Replication, recombination and repair
Mono_Locus_10719_Transcript_2/4_Confidence_0.556_Length_3796	3796	At5g15920	1053	KOG0979	Structural maintenance of chromosome protein SMC5/Spr18, SMC superfamily	15237219	62.77	556	43.94	52.8	207	0	1340	3007	372	927	0	Arabidopsis thaliana	Chromatin structure and dynamics;Cell cycle control, cell division, chromosome partitioning;Replication, recombination and repair
Mono_Locus_10719_Transcript_4/4_Confidence_0.667_Length_3659	3659	At5g15920	1053	KOG0979	Structural maintenance of chromosome protein SMC5/Spr18, SMC superfamily	15237219	62.66	557	45.67	52.9	208	0	1340	3010	372	928	0	Arabidopsis thaliana	Chromatin structure and dynamics;Cell cycle control, cell division, chromosome partitioning;Replication, recombination and repair
Gy_Locus_1479_Transcript_1/2_Confidence_0.833_Length_8236	8236	At2g28290	1339	KOG0386	Chromatin remodeling complex SWI/SNF, component SWI2 and related ATPases (DNA/RNA helicase superfamily)	15226372	79.02	896	32.64	66.92	144	6	7844	5241	457	1336	0	Arabidopsis thaliana	Chromatin structure and dynamics;Transcription
Gy_Locus_1789_Transcript_1/5_Confidence_0.667_Length_2002	2002	At3g10210	237	KOG2633	Hismacro and SEC14 domain-containing proteins	18398797	70.04	237	35.51	100	68	2	1704	994	4	237	8e-99	Arabidopsis thaliana	Chromatin structure and dynamics;Transcription
Gy_Locus_2512_Transcript_1/2_Confidence_1.000_Length_946	946	At5g09230	451	KOG2683	Sirtuin 4 and related class II sirtuins (SIR2 family)	9955510	74.32	257	81.5	56.98	60	2	30	782	195	451	3e-129	Arabidopsis thaliana	Chromatin structure and dynamics;Transcription
Gy_Locus_2823_Transcript_1/1_Confidence_1.000_Length_3833	3833	At3g06010	1132	KOG0386	Chromatin remodeling complex SWI/SNF, component SWI2 and related ATPases (DNA/RNA helicase superfamily)	15230608	71.53	1103	86.33	97.44	256	11	54	3221	21	1112	0	Arabidopsis thaliana	Chromatin structure and dynamics;Transcription
Gy_Locus_5007_Transcript_2/4_Confidence_0.625_Length_786	786	At4g37280	284	KOG3001	Dosage compensation regulatory complex/histone acetyltransferase complex, subunit MSL-3/MRG15/EAF3, and related CHROMO domain-containing proteins	15235512	52.94	238	90.84	83.8	95	3	124	786	30	267	2e-72	Arabidopsis thaliana	Chromatin structure and dynamics;Transcription
Gy_Locus_5982_Transcript_2/3_Confidence_0.500_Length_2612	2612	At2g22740_2	294	KOG1082	Histone H3 (Lys9) methyltransferase SUV39H1/Clr4, required for transcriptional silencing	NA	66.67	294	33.77	100	93	3	819	1688	2	294	7e-129	Arabidopsis thaliana	Chromatin structure and dynamics;Transcription
Gy_Locus_6069_Transcript_1/3_Confidence_0.714_Length_1309	1309	At3g17590	240	KOG1649	SWI-SNF chromatin remodeling complex, Snf5 subunit	18401571	79.62	211	48.36	87.92	43	0	120	752	1	211	1e-118	Arabidopsis thaliana	Chromatin structure and dynamics;Transcription
Gy_Locus_6069_Transcript_2/3_Confidence_0.714_Length_1372	1372	At3g17590	240	KOG1649	SWI-SNF chromatin remodeling complex, Snf5 subunit	18401571	81.36	118	25.8	49.17	22	0	120	473	1	118	4e-105	Arabidopsis thaliana	Chromatin structure and dynamics;Transcription
Gy_Locus_6271_Transcript_1/1_Confidence_1.000_Length_1735	1735	At5g50320	559	KOG2535	RNA polymerase II elongator complex, subunit ELP3/histone acetyltransferase	9758914	95.04	484	83.69	86.58	24	0	3	1454	75	558	0	Arabidopsis thaliana	Chromatin structure and dynamics;Transcription
Gy_Locus_8249_Transcript_1/1_Confidence_1.000_Length_6163	6163	At4g15180	2351	KOG1080	Histone H3 (Lys4) methyltransferase complex, subunit SET1 and related methyltransferases	15233719	52.45	2019	98.28	85.88	721	34	29	5809	387	2258	0	Arabidopsis thaliana	Chromatin structure and dynamics;Transcription
Gy_Locus_9012_Transcript_1/1_Confidence_1.000_Length_1344	1344	At5g55760	473	KOG1905	Class IV sirtuins (SIR2 family)	15240574	73.18	399	89.06	84.36	105	1	152	1342	1	399	0	Arabidopsis thaliana	Chromatin structure and dynamics;Transcription
Gy_Locus_9405_Transcript_1/1_Confidence_1.000_Length_5673	5673	At5g22760	1516	KOG1473	Nucleosome remodeling factor, subunit NURF301/BPTF	15242962	45.46	970	51.3	63.98	441	20	2464	5328	619	1515	0	Arabidopsis thaliana	Chromatin structure and dynamics;Transcription
Gy_Locus_12608_Transcript_1/1_Confidence_1.000_Length_3355	3355	At5g43990	710	KOG1082	Histone H3 (Lys9) methyltransferase SUV39H1/Clr4, required for transcriptional silencing	9758558	41.24	805	71.98	113.38	356	19	548	2920	1	702	2e-174	Arabidopsis thaliana	Chromatin structure and dynamics;Transcription
Gy_Locus_14677_Transcript_1/2_Confidence_1.000_Length_959	959	At4g35750	202	KOG2633	Hismacro and SEC14 domain-containing proteins	15237117	54.32	162	50.68	80.2	73	1	276	761	42	202	6e-61	Arabidopsis thaliana	Chromatin structure and dynamics;Transcription
Gy_Locus_19338_Transcript_1/3_Confidence_0.667_Length_511	511	At4g35750	202	KOG2633	Hismacro and SEC14 domain-containing proteins	15237117	67.06	85	49.9	42.08	26	1	511	263	118	202	4e-35	Arabidopsis thaliana	Chromatin structure and dynamics;Transcription
Gy_Locus_19338_Transcript_2/3_Confidence_0.667_Length_785	785	At4g35750	202	KOG2633	Hismacro and SEC14 domain-containing proteins	15237117	65.43	81	30.96	40.1	20	2	501	283	122	202	5e-29	Arabidopsis thaliana	Chromatin structure and dynamics;Transcription
Gy_Locus_23981_Transcript_1/1_Confidence_1.000_Length_1560	1560	At3g11220	355	KOG3949	RNA polymerase II elongator complex, subunit ELP4	12321866	66.98	318	61.15	89.58	98	2	1219	266	23	333	1e-142	Arabidopsis thaliana	Chromatin structure and dynamics;Transcription
Gy_Locus_26453_Transcript_2/2_Confidence_1.000_Length_719	719	At4g35750	202	KOG2633	Hismacro and SEC14 domain-containing proteins	15237117	67.44	129	53.82	63.86	40	2	218	598	1	129	6e-55	Arabidopsis thaliana	Chromatin structure and dynamics;Transcription
Gy_Locus_27385_Transcript_3/3_Confidence_0.667_Length_1635	1635	At4g37280	284	KOG3001	Dosage compensation regulatory complex/histone acetyltransferase complex, subunit MSL-3/MRG15/EAF3, and related CHROMO domain-containing proteins	15235512	60.15	261	47.89	91.9	96	4	476	1234	10	270	1e-93	Arabidopsis thaliana	Chromatin structure and dynamics;Transcription
Mono_Locus_172_Transcript_2/2_Confidence_1.000_Length_2136	2136	At1g69340	561	KOG2633	Hismacro and SEC14 domain-containing proteins	12597804	83.52	540	75.84	96.26	89	0	1873	254	22	561	0	Arabidopsis thaliana	Chromatin structure and dynamics;Transcription
Mono_Locus_429_Transcript_1/2_Confidence_1.000_Length_2730	2730	At5g14170	534	KOG2570	SWI/SNF transcription activation complex subunit	15241324	72.39	547	60.11	102.43	135	5	2042	408	1	533	0	Arabidopsis thaliana	Chromatin structure and dynamics;Transcription
Mono_Locus_990_Transcript_2/2_Confidence_1.000_Length_629	629	At4g35750	202	KOG2633	Hismacro and SEC14 domain-containing proteins	15237117	65.43	81	38.63	40.1	20	2	333	115	122	202	1e-29	Arabidopsis thaliana	Chromatin structure and dynamics;Transcription
Mono_Locus_1006_Transcript_1/1_Confidence_1.000_Length_5645	5645	At5g22760	1516	KOG1473	Nucleosome remodeling factor, subunit NURF301/BPTF	15242962	45.46	970	51.55	63.98	441	20	2437	5301	619	1515	0	Arabidopsis thaliana	Chromatin structure and dynamics;Transcription
Mono_Locus_1030_Transcript_2/5_Confidence_0.545_Length_1955	1955	At5g13960_2	296	KOG1082	Histone H3 (Lys9) methyltransferase SUV39H1/Clr4, required for transcriptional silencing	NA	65.99	297	45.58	100.34	98	2	1138	251	2	296	3e-132	Arabidopsis thaliana	Chromatin structure and dynamics;Transcription
Mono_Locus_1030_Transcript_3/5_Confidence_0.545_Length_2803	2803	At5g13960_2	296	KOG1082	Histone H3 (Lys9) methyltransferase SUV39H1/Clr4, required for transcriptional silencing	NA	65.99	297	31.79	100.34	98	2	1248	361	2	296	5e-129	Arabidopsis thaliana	Chromatin structure and dynamics;Transcription
Mono_Locus_1328_Transcript_1/1_Confidence_1.000_Length_3739	3739	At5g53430	1040	KOG1080	Histone H3 (Lys4) methyltransferase complex, subunit SET1 and related methyltransferases	15238735	55.04	863	69.24	82.98	310	9	972	3425	211	1040	0	Arabidopsis thaliana	Chromatin structure and dynamics;Transcription
Mono_Locus_2240_Transcript_2/3_Confidence_0.778_Length_2481	2481	At3g10210	237	KOG2633	Hismacro and SEC14 domain-containing proteins	18398797	73.29	161	19.47	67.93	43	0	1559	1077	77	237	2e-70	Arabidopsis thaliana	Chromatin structure and dynamics;Transcription
Mono_Locus_2240_Transcript_3/3_Confidence_0.778_Length_2094	2094	At3g10210	237	KOG2633	Hismacro and SEC14 domain-containing proteins	18398797	70.04	237	33.95	100	68	2	1787	1077	4	237	2e-98	Arabidopsis thaliana	Chromatin structure and dynamics;Transcription
Mono_Locus_2609_Transcript_1/1_Confidence_1.000_Length_6943	6943	At2g46020	1245	KOG0386	Chromatin remodeling complex SWI/SNF, component SWI2 and related ATPases (DNA/RNA helicase superfamily)	15225919	70.1	1281	55.35	102.89	329	16	4176	364	9	1245	0	Arabidopsis thaliana	Chromatin structure and dynamics;Transcription
Mono_Locus_3427_Transcript_1/1_Confidence_1.000_Length_1917	1917	At2g47210	486	KOG2656	DNA methyltransferase 1-associated protein-1	15226528	61.48	488	76.37	100.41	136	8	1656	331	5	486	1e-177	Arabidopsis thaliana	Chromatin structure and dynamics;Transcription
Mono_Locus_5261_Transcript_1/2_Confidence_1.000_Length_3494	3494	At1g05830_2	582	KOG1080	Histone H3 (Lys4) methyltransferase complex, subunit SET1 and related methyltransferases	NA	70.23	487	41.81	83.68	103	6	1504	74	21	475	0	Arabidopsis thaliana	Chromatin structure and dynamics;Transcription
Mono_Locus_6145_Transcript_1/1_Confidence_1.000_Length_2931	2931	At1g73100_2	284	KOG1082	Histone H3 (Lys9) methyltransferase SUV39H1/Clr4, required for transcriptional silencing	NA	55.09	285	29.17	100.35	110	5	1316	510	1	283	2e-96	Arabidopsis thaliana	Chromatin structure and dynamics;Transcription
Mono_Locus_6748_Transcript_1/1_Confidence_1.000_Length_2697	2697	At1g49540	840	KOG1063	RNA polymerase II elongator complex, subunit ELP2, WD repeat superfamily	15222770	66.75	830	92.32	98.81	258	11	34	2487	13	836	0	Arabidopsis thaliana	Chromatin structure and dynamics;Transcription
Mono_Locus_7035_Transcript_1/1_Confidence_1.000_Length_1753	1753	At1g51450	509	KOG2626	Histone H3 (Lys4) methyltransferase complex, subunit CPS60/ASH2/BRE2	15223851	81.88	276	47.23	54.22	50	0	636	1463	226	501	5e-129	Arabidopsis thaliana	Chromatin structure and dynamics;Transcription
Mono_Locus_8377_Transcript_2/2_Confidence_1.000_Length_2828	2828	At4g13460_2	265	KOG1082	Histone H3 (Lys9) methyltransferase SUV39H1/Clr4, required for transcriptional silencing	NA	71.32	265	28.11	100	74	2	1446	2234	1	265	3e-126	Arabidopsis thaliana	Chromatin structure and dynamics;Transcription
Mono_Locus_13068_Transcript_1/1_Confidence_1.000_Length_1604	1604	At3g03750	354	KOG1082	Histone H3 (Lys9) methyltransferase SUV39H1/Clr4, required for transcriptional silencing	15228615	57.32	328	61.35	92.66	124	4	1521	580	28	353	3e-120	Arabidopsis thaliana	Chromatin structure and dynamics;Transcription
Mono_Locus_13173_Transcript_2/3_Confidence_0.429_Length_414	414	At3g17590	240	KOG1649	SWI-SNF chromatin remodeling complex, Snf5 subunit	18401571	74.32	74	53.62	30.83	19	0	191	412	147	220	4e-29	Arabidopsis thaliana	Chromatin structure and dynamics;Transcription
Mono_Locus_13365_Transcript_1/4_Confidence_0.667_Length_1241	1241	At4g37280	284	KOG3001	Dosage compensation regulatory complex/histone acetyltransferase complex, subunit MSL-3/MRG15/EAF3, and related CHROMO domain-containing proteins	15235512	53.14	207	50.04	72.89	81	2	564	1136	35	241	4e-59	Arabidopsis thaliana	Chromatin structure and dynamics;Transcription
Mono_Locus_13365_Transcript_3/4_Confidence_0.556_Length_1277	1277	At4g37280	284	KOG3001	Dosage compensation regulatory complex/histone acetyltransferase complex, subunit MSL-3/MRG15/EAF3, and related CHROMO domain-containing proteins	15235512	48.82	254	59.67	89.44	93	3	564	1277	35	267	5e-65	Arabidopsis thaliana	Chromatin structure and dynamics;Transcription
Mono_Locus_16336_Transcript_1/2_Confidence_1.000_Length_1032	1032	At4g35750	202	KOG2633	Hismacro and SEC14 domain-containing proteins	15237117	54.69	192	55.81	95.05	86	1	108	683	12	202	3e-76	Arabidopsis thaliana	Chromatin structure and dynamics;Transcription
Mono_Locus_16336_Transcript_2/2_Confidence_1.000_Length_939	939	At4g35750	202	KOG2633	Hismacro and SEC14 domain-containing proteins	15237117	54.32	162	51.76	80.2	73	1	105	590	42	202	5e-61	Arabidopsis thaliana	Chromatin structure and dynamics;Transcription
Mono_Locus_17076_Transcript_3/3_Confidence_0.600_Length_1850	1850	At2g22740_2	294	KOG1082	Histone H3 (Lys9) methyltransferase SUV39H1/Clr4, required for transcriptional silencing	NA	66.67	294	47.68	100	93	3	1775	906	2	294	2e-130	Arabidopsis thaliana	Chromatin structure and dynamics;Transcription
Mono_Locus_18408_Transcript_3/3_Confidence_0.714_Length_2684	2684	At5g14170	534	KOG2570	SWI/SNF transcription activation complex subunit	15241324	64.99	437	48.85	81.84	151	2	974	2278	97	533	0	Arabidopsis thaliana	Chromatin structure and dynamics;Transcription
Mono_Locus_19733_Transcript_1/1_Confidence_1.000_Length_1551	1551	YGR252w	439	KOG1472	Histone acetyltransferase SAGA/ADA, catalytic subunit PCAF/GCN5 and related proteins	6321691	44.94	385	74.47	87.7	195	5	34	1185	61	429	9e-106	Saccharomyces cerevisiae	Chromatin structure and dynamics;Transcription
Mono_Locus_25388_Transcript_1/1_Confidence_1.000_Length_1015	1015	At2g40600	191	KOG2633	Hismacro and SEC14 domain-containing proteins	15226717	68.24	170	50.25	89.01	45	1	185	667	10	179	9e-75	Arabidopsis thaliana	Chromatin structure and dynamics;Transcription
Mono_Locus_41841_Transcript_1/1_Confidence_1.000_Length_2449	2449	At5g53430	1040	KOG1080	Histone H3 (Lys4) methyltransferase complex, subunit SET1 and related methyltransferases	15238735	68.72	748	91.63	71.92	166	5	5	2158	331	1040	0	Arabidopsis thaliana	Chromatin structure and dynamics;Transcription
Gy_Locus_25826_Transcript_1/1_Confidence_1.000_Length_1554	1554	At5g64630	487	KOG1009	Chromatin assembly complex 1 subunit B/CAC2 (contains WD40 repeats)	4884488	62.95	475	91.7	97.54	165	5	1	1410	19	487	0	Arabidopsis thaliana	Chromatin structure and dynamics;Replication, recombination and repair
Mono_Locus_30481_Transcript_1/1_Confidence_1.000_Length_1216	1216	At5g64630	487	KOG1009	Chromatin assembly complex 1 subunit B/CAC2 (contains WD40 repeats)	4884488	74.79	353	87.09	72.48	88	1	156	1211	1	353	0	Arabidopsis thaliana	Chromatin structure and dynamics;Replication, recombination and repair
Mono_Locus_30950_Transcript_1/1_Confidence_1.000_Length_625	625	At5g64630	487	KOG1009	Chromatin assembly complex 1 subunit B/CAC2 (contains WD40 repeats)	4884488	36.91	149	71.52	30.6	84	4	2	436	345	487	2e-16	Arabidopsis thaliana	Chromatin structure and dynamics;Replication, recombination and repair
Gy_Locus_20737_Transcript_1/2_Confidence_1.000_Length_3392	3392	At1g78280	889	KOG2130	Phosphatidylserine-specific receptor PtdSerR, contains JmjC domain	15218269	58.26	968	85.61	108.89	306	12	3165	307	5	889	0	Arabidopsis thaliana	Chromatin structure and dynamics;Signal transduction mechanisms
Mono_Locus_8616_Transcript_2/2_Confidence_1.000_Length_995	995	At5g63080	440	KOG2131	Uncharacterized conserved protein, contains JmjC domain	15242623	47.09	223	67.24	50.68	114	2	917	249	210	428	3e-63	Arabidopsis thaliana	Chromatin structure and dynamics;Signal transduction mechanisms
Mono_Locus_13869_Transcript_1/1_Confidence_1.000_Length_1796	1796	At5g06550	425	KOG2130	Phosphatidylserine-specific receptor PtdSerR, contains JmjC domain	15240087	76.66	377	62.97	88.71	88	0	258	1388	49	425	0	Arabidopsis thaliana	Chromatin structure and dynamics;Signal transduction mechanisms
Mono_Locus_21941_Transcript_2/3_Confidence_0.714_Length_1561	1561	At3g20810	418	KOG2132	Uncharacterized conserved protein, contains JmjC domain	18402759	78.12	128	24.6	30.62	27	1	526	906	232	359	2e-63	Arabidopsis thaliana	Chromatin structure and dynamics;Signal transduction mechanisms
Mono_Locus_21941_Transcript_3/3_Confidence_0.714_Length_1295	1295	At3g20810	418	KOG2132	Uncharacterized conserved protein, contains JmjC domain	18402759	78.61	187	43.32	44.74	39	1	526	1083	232	418	6e-103	Arabidopsis thaliana	Chromatin structure and dynamics;Signal transduction mechanisms
Gy_Locus_47_Transcript_1/2_Confidence_1.000_Length_1597	1597	At5g14040	375	KOG0767	Mitochondrial phosphate carrier protein	15241291	81.84	358	67.25	95.47	52	1	138	1172	5	362	0	Arabidopsis thaliana	Energy production and conversion
Gy_Locus_77_Transcript_1/2_Confidence_1.000_Length_801	801	At2g32720	134	KOG0537	Cytochrome b5	15225731	66.67	42	15.73	31.34	14	0	602	477	53	94	9e-12	Arabidopsis thaliana	Energy production and conversion
Gy_Locus_77_Transcript_2/2_Confidence_1.000_Length_673	673	At2g32720	134	KOG0537	Cytochrome b5	15225731	64.62	65	28.97	48.51	23	0	671	477	30	94	1e-22	Arabidopsis thaliana	Energy production and conversion
Gy_Locus_137_Transcript_1/5_Confidence_0.600_Length_1017	1017	At3g53620	216	KOG1626	Inorganic pyrophosphatase/Nucleosome remodeling factor, subunit NURF38	15231849	85.19	216	63.72	100	29	1	968	330	1	216	3e-132	Arabidopsis thaliana	Energy production and conversion
Gy_Locus_137_Transcript_2/5_Confidence_0.700_Length_1213	1213	At3g53620	216	KOG1626	Inorganic pyrophosphatase/Nucleosome remodeling factor, subunit NURF38	15231849	85.22	203	50.21	93.98	27	1	1164	565	1	203	2e-122	Arabidopsis thaliana	Energy production and conversion
Gy_Locus_137_Transcript_3/5_Confidence_0.600_Length_1117	1117	At3g53620	216	KOG1626	Inorganic pyrophosphatase/Nucleosome remodeling factor, subunit NURF38	15231849	85.14	175	47	81.02	23	1	1068	553	1	175	2e-103	Arabidopsis thaliana	Energy production and conversion
Gy_Locus_137_Transcript_4/5_Confidence_0.500_Length_1244	1244	At3g53620	216	KOG1626	Inorganic pyrophosphatase/Nucleosome remodeling factor, subunit NURF38	15231849	92.55	161	38.83	74.54	12	0	812	330	56	216	1e-104	Arabidopsis thaliana	Energy production and conversion
Gy_Locus_142_Transcript_1/2_Confidence_1.000_Length_1743	1743	At5g46800	294	KOG0758	Mitochondrial carnitine-acylcarnitine carrier protein	9758516	74.17	151	25.99	51.36	38	1	1092	1541	144	294	1e-71	Arabidopsis thaliana	Energy production and conversion
Gy_Locus_142_Transcript_2/2_Confidence_1.000_Length_1267	1267	At5g46800	294	KOG0758	Mitochondrial carnitine-acylcarnitine carrier protein	9758516	72.05	297	70.32	101.02	79	2	178	1065	1	294	5e-136	Arabidopsis thaliana	Energy production and conversion
Gy_Locus_197_Transcript_1/6_Confidence_0.400_Length_2819	2819	AtMi005	669	KOG4668	NADH dehydrogenase subunits 2, 5, and related proteins	13449295	93.97	481	51.19	71.9	29	0	1905	463	1	481	0	Arabidopsis thaliana	Energy production and conversion
Gy_Locus_197_Transcript_3/6_Confidence_0.333_Length_2851	2851	AtMi005	669	KOG4668	NADH dehydrogenase subunits 2, 5, and related proteins	13449295	94.14	495	52.09	73.99	29	0	1486	2	1	495	0	Arabidopsis thaliana	Energy production and conversion
Gy_Locus_197_Transcript_4/6_Confidence_0.333_Length_4233	4233	AtMi019	393	KOG4663	Cytochrome b	13449309	95.89	389	27.57	98.98	16	0	1269	103	1	389	0	Arabidopsis thaliana	Energy production and conversion
Gy_Locus_204_Transcript_1/2_Confidence_1.000_Length_1122	1122	At3g48170	503	KOG2450	Aldehyde dehydrogenase	15228346	79.63	162	43.32	32.21	33	0	163	648	342	503	4e-91	Arabidopsis thaliana	Energy production and conversion
Gy_Locus_255_Transcript_3/6_Confidence_0.583_Length_2382	2382	At5g08530	486	KOG2658	NADH:ubiquinone oxidoreductase, NDUFV1/51kDa subunit	15242306	90.11	465	58.56	95.68	46	0	220	1614	1	465	0	Arabidopsis thaliana	Energy production and conversion
Gy_Locus_255_Transcript_5/6_Confidence_0.500_Length_2888	2888	At5g08530	486	KOG2658	NADH:ubiquinone oxidoreductase, NDUFV1/51kDa subunit	15242306	90.11	465	48.3	95.68	46	0	220	1614	1	465	0	Arabidopsis thaliana	Energy production and conversion
Gy_Locus_255_Transcript_6/6_Confidence_0.417_Length_2037	2037	At5g08530	486	KOG2658	NADH:ubiquinone oxidoreductase, NDUFV1/51kDa subunit	15242306	90.11	465	68.48	95.68	46	0	220	1614	1	465	0	Arabidopsis thaliana	Energy production and conversion
Gy_Locus_268_Transcript_2/3_Confidence_0.400_Length_1889	1889	At5g46800	294	KOG0758	Mitochondrial carnitine-acylcarnitine carrier protein	9758516	77.44	297	47.17	101.02	64	1	863	1753	1	294	1e-153	Arabidopsis thaliana	Energy production and conversion
Gy_Locus_439_Transcript_1/4_Confidence_0.429_Length_1043	1043	At4g11150	230	KOG1664	Vacuolar H+-ATPase V1 sector, subunit E	15237054	77.17	184	52.92	80	41	1	224	772	1	184	3e-93	Arabidopsis thaliana	Energy production and conversion
Gy_Locus_439_Transcript_3/4_Confidence_0.571_Length_1157	1157	At1g64200	237	KOG1664	Vacuolar H+-ATPase V1 sector, subunit E	15222641	71.56	109	28.26	45.99	30	1	475	798	128	236	3e-45	Arabidopsis thaliana	Energy production and conversion
Gy_Locus_469_Transcript_1/3_Confidence_0.714_Length_1603	1603	At1g74210	392	KOG2258	Glycerophosphoryl diester phosphodiesterase	15221164	74.51	204	38.18	52.04	49	2	760	1371	189	389	4e-155	Arabidopsis thaliana	Energy production and conversion
Gy_Locus_469_Transcript_3/3_Confidence_0.714_Length_1548	1548	At1g74210	392	KOG2258	Glycerophosphoryl diester phosphodiesterase	15221164	71.79	390	75.58	99.49	106	3	150	1316	3	389	0	Arabidopsis thaliana	Energy production and conversion
Gy_Locus_615_Transcript_1/1_Confidence_1.000_Length_1462	1462	At3g14130	363	KOG0538	Glycolate oxidase	15231789	72.7	359	73.67	98.9	98	0	202	1278	5	363	0	Arabidopsis thaliana	Energy production and conversion
Gy_Locus_638_Transcript_1/3_Confidence_0.667_Length_2241	2241	AtCh030	498	KOG1350	F0F1-type ATP synthase, beta subunit	7525040	76.38	199	26.64	39.96	47	0	949	1545	280	478	2e-172	Arabidopsis thaliana	Energy production and conversion
Gy_Locus_638_Transcript_2/3_Confidence_0.833_Length_2526	2526	Hs4502295	539	KOG1350	F0F1-type ATP synthase, beta subunit	4502295	82.8	436	51.78	80.89	73	1	83	1390	69	502	0	Homo sapiens	Energy production and conversion
Gy_Locus_670_Transcript_3/4_Confidence_0.667_Length_779	779	At3g14150	363	KOG0538	Glycolate oxidase	15231792	73.81	168	64.7	46.28	44	0	276	779	5	172	2e-81	Arabidopsis thaliana	Energy production and conversion
Gy_Locus_695_Transcript_1/3_Confidence_0.667_Length_1637	1637	At5g49460	608	KOG1254	ATP-citrate lyase	15239897	93.75	432	79.17	71.05	27	0	1475	180	1	432	0	Arabidopsis thaliana	Energy production and conversion
Gy_Locus_695_Transcript_2/3_Confidence_0.333_Length_1581	1581	At5g49460	608	KOG1254	ATP-citrate lyase	15239897	93.09	405	76.85	66.61	28	0	1419	205	1	405	0	Arabidopsis thaliana	Energy production and conversion
Gy_Locus_738_Transcript_1/2_Confidence_1.000_Length_2116	2116	At3g47520	403	KOG1494	NAD-dependent malate dehydrogenase	15232820	86.86	312	44.23	77.42	41	0	622	1557	80	391	0	Arabidopsis thaliana	Energy production and conversion
Gy_Locus_738_Transcript_2/2_Confidence_1.000_Length_2069	2069	At3g47520	403	KOG1494	NAD-dependent malate dehydrogenase	15232820	86.86	312	45.24	77.42	41	0	575	1510	80	391	0	Arabidopsis thaliana	Energy production and conversion
Gy_Locus_747_Transcript_1/3_Confidence_0.667_Length_954	954	At1g19910	165	KOG0232	Vacuolar H+-ATPase V0 sector, subunits c/c'	2493144	96.77	93	29.25	56.36	3	0	763	485	1	93	3e-39	Arabidopsis thaliana	Energy production and conversion
Gy_Locus_747_Transcript_2/3_Confidence_0.833_Length_1699	1699	At1g19910	165	KOG0232	Vacuolar H+-ATPase V0 sector, subunits c/c'	2493144	96.72	122	21.54	73.94	4	0	1508	1143	1	122	2e-35	Arabidopsis thaliana	Energy production and conversion
Gy_Locus_747_Transcript_3/3_Confidence_0.500_Length_991	991	At1g19910	165	KOG0232	Vacuolar H+-ATPase V0 sector, subunits c/c'	2493144	97.58	165	49.95	100	4	0	800	306	1	165	2e-58	Arabidopsis thaliana	Energy production and conversion
Gy_Locus_761_Transcript_1/1_Confidence_1.000_Length_816	816	At4g10040	112	KOG3453	Cytochrome c	15234910	93.75	112	41.18	100	7	0	707	372	1	112	5e-72	Arabidopsis thaliana	Energy production and conversion
Gy_Locus_785_Transcript_1/6_Confidence_0.667_Length_2211	2211	At1g79750	646	KOG1257	NADP+-dependent malic enzyme	15219980	80	585	79.38	90.56	111	1	2016	262	68	646	0	Arabidopsis thaliana	Energy production and conversion
Gy_Locus_785_Transcript_2/6_Confidence_0.667_Length_2297	2297	At1g79750	646	KOG1257	NADP+-dependent malic enzyme	15219980	81.49	551	71.96	85.29	102	0	2102	450	68	618	0	Arabidopsis thaliana	Energy production and conversion
Gy_Locus_785_Transcript_3/6_Confidence_0.667_Length_2292	2292	At1g79750	646	KOG1257	NADP+-dependent malic enzyme	15219980	76.47	612	80.1	94.74	111	1	2097	262	68	646	0	Arabidopsis thaliana	Energy production and conversion
Gy_Locus_785_Transcript_4/6_Confidence_0.733_Length_2454	2454	At1g79750	646	KOG1257	NADP+-dependent malic enzyme	15219980	81.85	507	61.98	78.48	92	0	2259	739	68	574	0	Arabidopsis thaliana	Energy production and conversion
Gy_Locus_785_Transcript_5/6_Confidence_0.667_Length_2338	2338	At1g79750	646	KOG1257	NADP+-dependent malic enzyme	15219980	82.42	330	42.34	51.08	58	0	2143	1154	68	397	0	Arabidopsis thaliana	Energy production and conversion
Gy_Locus_1003_Transcript_2/2_Confidence_1.000_Length_2072	2072	At1g79440	528	KOG2451	Aldehyde dehydrogenase	15219379	75.34	373	54.01	70.64	86	1	361	1461	20	392	0	Arabidopsis thaliana	Energy production and conversion
Gy_Locus_1066_Transcript_2/3_Confidence_0.571_Length_826	826	At1g26340	135	KOG0537	Cytochrome b5	15222687	56.47	85	30.87	62.96	33	2	545	303	50	134	1e-38	Arabidopsis thaliana	Energy production and conversion
Gy_Locus_1086_Transcript_1/1_Confidence_1.000_Length_704	704	At2g02050	103	KOG3468	NADH:ubiquinone oxidoreductase, NDUFB7/B18 subunit	18395290	72.82	103	43.89	100	21	1	153	440	1	103	1e-45	Arabidopsis thaliana	Energy production and conversion
Gy_Locus_1191_Transcript_1/1_Confidence_1.000_Length_1564	1564	At3g20240	348	KOG0752	Mitochondrial solute carrier protein	15231083	69.67	333	63.87	95.69	101	0	251	1249	9	341	8e-155	Arabidopsis thaliana	Energy production and conversion
Gy_Locus_1344_Transcript_2/7_Confidence_0.462_Length_944	944	At5g62740	286	KOG2620	Prohibitins and stomatins of the PID superfamily	15241939	90.36	166	52.75	58.04	16	0	274	771	1	166	1e-105	Arabidopsis thaliana	Energy production and conversion
Gy_Locus_1344_Transcript_4/7_Confidence_0.231_Length_1405	1405	At5g62740	286	KOG2620	Prohibitins and stomatins of the PID superfamily	15241939	90.53	285	60.85	99.65	27	0	237	1091	1	285	0	Arabidopsis thaliana	Energy production and conversion
Gy_Locus_1344_Transcript_5/7_Confidence_0.462_Length_1206	1206	At5g62740	286	KOG2620	Prohibitins and stomatins of the PID superfamily	15241939	90.36	166	41.29	58.04	16	0	274	771	1	166	3e-104	Arabidopsis thaliana	Energy production and conversion
Gy_Locus_1344_Transcript_6/7_Confidence_0.308_Length_1557	1557	At5g62740	286	KOG2620	Prohibitins and stomatins of the PID superfamily	15241939	90.53	285	54.91	99.65	27	0	389	1243	1	285	0	Arabidopsis thaliana	Energy production and conversion
Gy_Locus_1344_Transcript_7/7_Confidence_0.462_Length_1442	1442	At5g62740	286	KOG2620	Prohibitins and stomatins of the PID superfamily	15241939	90.53	285	59.29	99.65	27	0	274	1128	1	285	0	Arabidopsis thaliana	Energy production and conversion
Gy_Locus_1359_Transcript_1/3_Confidence_0.600_Length_627	627	At1g60730	342	KOG1575	Voltage-gated shaker-like K+ channel, subunit beta/KCNAB	2462763	44.23	104	49.76	30.41	56	1	146	457	233	334	1e-21	Arabidopsis thaliana	Energy production and conversion
Gy_Locus_1692_Transcript_2/2_Confidence_0.900_Length_2460	2460	At4g00570	606	KOG1257	NADP+-dependent malic enzyme	15236864	83.16	582	70.98	96.04	95	1	2154	409	28	606	0	Arabidopsis thaliana	Energy production and conversion
Gy_Locus_1720_Transcript_1/3_Confidence_0.714_Length_1820	1820	At1g60810	423	KOG1254	ATP-citrate lyase	15219818	87.56	402	66.26	95.04	50	0	1623	418	1	402	0	Arabidopsis thaliana	Energy production and conversion
Gy_Locus_1720_Transcript_2/3_Confidence_0.714_Length_2011	2011	At1g60810	423	KOG1254	ATP-citrate lyase	15219818	86.28	328	48.93	77.54	45	0	1814	831	1	328	0	Arabidopsis thaliana	Energy production and conversion
Gy_Locus_1720_Transcript_3/3_Confidence_0.714_Length_1795	1795	At1g60810	423	KOG1254	ATP-citrate lyase	15219818	87.71	423	70.7	100	52	0	1598	330	1	423	0	Arabidopsis thaliana	Energy production and conversion
Gy_Locus_1737_Transcript_1/1_Confidence_1.000_Length_746	746	At1g51650	70	KOG3495	Mitochondrial F1F0-ATP synthase, subunit epsilon/ATP15	15217996	89.86	69	27.75	98.57	7	0	661	455	1	69	9e-41	Arabidopsis thaliana	Energy production and conversion
Gy_Locus_1792_Transcript_5/7_Confidence_0.632_Length_2326	2326	At1g23800	508	KOG2450	Aldehyde dehydrogenase	15220881	80.95	294	37.92	57.87	56	0	1796	915	12	305	0	Arabidopsis thaliana	Energy production and conversion
Gy_Locus_1792_Transcript_6/7_Confidence_0.632_Length_2370	2370	At1g23800	508	KOG2450	Aldehyde dehydrogenase	15220881	74.63	540	68.35	106.3	94	1	1840	221	12	508	0	Arabidopsis thaliana	Energy production and conversion
Gy_Locus_1792_Transcript_7/7_Confidence_0.632_Length_2241	2241	At1g23800	508	KOG2450	Aldehyde dehydrogenase	15220881	81.09	497	66.53	97.83	94	0	1711	221	12	508	0	Arabidopsis thaliana	Energy production and conversion
Gy_Locus_1805_Transcript_1/2_Confidence_1.000_Length_1460	1460	At5g40650	280	KOG3049	Succinate dehydrogenase, Fe-S protein subunit	15237464	79.29	280	57.53	100	55	2	86	916	1	280	3e-157	Arabidopsis thaliana	Energy production and conversion
Gy_Locus_1805_Transcript_2/2_Confidence_1.000_Length_2515	2515	At5g40650	280	KOG3049	Succinate dehydrogenase, Fe-S protein subunit	15237464	79.29	280	33.4	100	55	2	86	916	1	280	2e-152	Arabidopsis thaliana	Energy production and conversion
Gy_Locus_1871_Transcript_1/1_Confidence_1.000_Length_1368	1368	At3g58730	261	KOG1647	Vacuolar H+-ATPase V1 sector, subunit D	15231126	80.46	261	57.24	100	51	0	215	997	1	261	1e-154	Arabidopsis thaliana	Energy production and conversion
Gy_Locus_1973_Transcript_1/8_Confidence_0.632_Length_2793	2793	At4g30210	711	KOG1158	NADP/FAD dependent oxidoreductase	15234668	70.03	734	78.84	103.23	180	7	221	2404	12	711	0	Arabidopsis thaliana	Energy production and conversion
Gy_Locus_1973_Transcript_2/8_Confidence_0.632_Length_2795	2795	At4g30210	711	KOG1158	NADP/FAD dependent oxidoreductase	15234668	66.59	446	47.87	62.73	140	6	221	1540	12	454	0	Arabidopsis thaliana	Energy production and conversion
Gy_Locus_1973_Transcript_3/8_Confidence_0.632_Length_1678	1678	At4g30210	711	KOG1158	NADP/FAD dependent oxidoreductase	15234668	80.22	369	65.97	51.9	72	1	183	1289	344	711	0	Arabidopsis thaliana	Energy production and conversion
Gy_Locus_1973_Transcript_4/8_Confidence_0.684_Length_2837	2837	At4g30210	711	KOG1158	NADP/FAD dependent oxidoreductase	15234668	70.6	619	65.46	87.06	173	6	221	2059	12	627	0	Arabidopsis thaliana	Energy production and conversion
Gy_Locus_1978_Transcript_2/3_Confidence_0.667_Length_1528	1528	At2g27680	384	KOG1575	Voltage-gated shaker-like K+ channel, subunit beta/KCNAB	18401495	75.19	387	75.98	100.78	88	3	1402	242	5	383	0	Arabidopsis thaliana	Energy production and conversion
Gy_Locus_1983_Transcript_1/2_Confidence_1.000_Length_851	851	At1g59900	389	KOG0225	Pyruvate dehydrogenase E1, alpha subunit	15218940	86.13	137	48.3	35.22	19	0	851	441	253	389	2e-67	Arabidopsis thaliana	Energy production and conversion
Gy_Locus_1983_Transcript_2/2_Confidence_1.000_Length_501	501	At1g59900	389	KOG0225	Pyruvate dehydrogenase E1, alpha subunit	15218940	87.8	123	73.65	31.62	15	0	501	133	253	375	3e-61	Arabidopsis thaliana	Energy production and conversion
Gy_Locus_1990_Transcript_2/2_Confidence_1.000_Length_659	659	At2g32720	134	KOG0537	Cytochrome b5	15225731	81.71	82	37.33	61.19	15	0	117	362	52	133	4e-42	Arabidopsis thaliana	Energy production and conversion
Gy_Locus_2126_Transcript_1/2_Confidence_1.000_Length_1257	1257	At5g13450	238	KOG1662	Mitochondrial F1F0-ATP synthase, subunit OSCP/ATP5	15240628	61	200	47.73	84.03	77	1	359	955	34	233	2e-81	Arabidopsis thaliana	Energy production and conversion
Gy_Locus_2298_Transcript_2/11_Confidence_0.593_Length_2500	2500	At1g10670	423	KOG1254	ATP-citrate lyase	15220186	79.93	284	34.08	67.14	46	2	2168	1317	1	273	2e-158	Arabidopsis thaliana	Energy production and conversion
Gy_Locus_2298_Transcript_3/11_Confidence_0.630_Length_2172	2172	At1g10670	423	KOG1254	ATP-citrate lyase	15220186	79.96	464	64.09	109.69	52	1	1840	449	1	423	0	Arabidopsis thaliana	Energy production and conversion
Gy_Locus_2298_Transcript_4/11_Confidence_0.444_Length_1914	1914	At1g10670	423	KOG1254	ATP-citrate lyase	15220186	87.95	390	61.13	92.2	47	0	1618	449	34	423	0	Arabidopsis thaliana	Energy production and conversion
Gy_Locus_2298_Transcript_5/11_Confidence_0.593_Length_2196	2196	At1g10670	423	KOG1254	ATP-citrate lyase	15220186	78.6	472	64.48	111.58	52	1	1864	449	1	423	0	Arabidopsis thaliana	Energy production and conversion
Gy_Locus_2298_Transcript_7/11_Confidence_0.593_Length_2140	2140	At1g10670	423	KOG1254	ATP-citrate lyase	15220186	86.4	375	52.57	88.65	50	1	1808	684	1	374	0	Arabidopsis thaliana	Energy production and conversion
Gy_Locus_2298_Transcript_8/11_Confidence_0.593_Length_2108	2108	At1g10670	423	KOG1254	ATP-citrate lyase	15220186	87.71	423	60.2	100	52	0	1717	449	1	423	0	Arabidopsis thaliana	Energy production and conversion
Gy_Locus_2298_Transcript_9/11_Confidence_0.593_Length_2614	2614	At1g10670	423	KOG1254	ATP-citrate lyase	15220186	87.98	391	44.87	92.43	47	0	1621	449	33	423	0	Arabidopsis thaliana	Energy production and conversion
Gy_Locus_2298_Transcript_10/11_Confidence_0.630_Length_2902	2902	At1g10670	423	KOG1254	ATP-citrate lyase	15220186	79.93	284	29.36	67.14	46	2	2570	1719	1	273	9e-157	Arabidopsis thaliana	Energy production and conversion
Gy_Locus_2298_Transcript_11/11_Confidence_0.593_Length_2049	2049	At1g10670	423	KOG1254	ATP-citrate lyase	15220186	87.71	423	61.93	100	52	0	1717	449	1	423	0	Arabidopsis thaliana	Energy production and conversion
Gy_Locus_2499_Transcript_1/4_Confidence_0.667_Length_1700	1700	At3g01910	393	KOG0535	Sulfite oxidase, molybdopterin-binding component	15232230	82.81	285	50.29	72.52	49	0	115	969	1	285	0	Arabidopsis thaliana	Energy production and conversion
Gy_Locus_2499_Transcript_2/4_Confidence_0.222_Length_755	755	At3g01910	393	KOG0535	Sulfite oxidase, molybdopterin-binding component	15232230	78.05	164	65.17	41.73	36	0	115	606	1	164	4e-93	Arabidopsis thaliana	Energy production and conversion
Gy_Locus_2499_Transcript_3/4_Confidence_0.667_Length_1923	1923	At3g01910	393	KOG0535	Sulfite oxidase, molybdopterin-binding component	15232230	82.81	285	44.46	72.52	49	0	115	969	1	285	4e-177	Arabidopsis thaliana	Energy production and conversion
Gy_Locus_2499_Transcript_4/4_Confidence_0.444_Length_1576	1576	At3g01910	393	KOG0535	Sulfite oxidase, molybdopterin-binding component	15232230	78.88	393	74.81	100	83	0	115	1293	1	393	0	Arabidopsis thaliana	Energy production and conversion
Gy_Locus_2535_Transcript_1/2_Confidence_1.000_Length_1244	1244	At5g06580	417	KOG1231	Proteins containing the FAD binding domain	15240092	76.99	352	84.89	84.41	49	1	3	1058	98	417	0	Arabidopsis thaliana	Energy production and conversion
Gy_Locus_2535_Transcript_2/2_Confidence_1.000_Length_1148	1148	At5g06580	417	KOG1231	Proteins containing the FAD binding domain	15240092	85	320	83.62	76.74	48	0	3	962	98	417	0	Arabidopsis thaliana	Energy production and conversion
Gy_Locus_2584_Transcript_5/5_Confidence_0.636_Length_2848	2848	At1g09020	368	KOG1764	5'-AMP-activated protein kinase, gamma subunit	15223996	68.52	359	37.82	97.55	107	3	940	2013	7	360	5e-151	Arabidopsis thaliana	Energy production and conversion
Gy_Locus_2642_Transcript_1/2_Confidence_1.000_Length_1923	1923	At5g64970	428	KOG0752	Mitochondrial solute carrier protein	15238315	75.4	313	48.83	73.13	75	1	1398	466	113	425	2e-166	Arabidopsis thaliana	Energy production and conversion
Gy_Locus_2642_Transcript_2/2_Confidence_1.000_Length_1786	1786	At5g64970	428	KOG0752	Mitochondrial solute carrier protein	15238315	75.4	313	52.58	73.13	75	1	1261	329	113	425	3e-167	Arabidopsis thaliana	Energy production and conversion
Gy_Locus_2665_Transcript_2/2_Confidence_1.000_Length_641	641	At3g12260	133	KOG3426	NADH:ubiquinone oxidoreductase, NDUFA6/B14 subunit	18399551	69.7	66	30.89	49.62	19	1	237	434	69	133	5e-25	Arabidopsis thaliana	Energy production and conversion
Gy_Locus_2672_Transcript_1/3_Confidence_0.667_Length_1870	1870	At1g72190	344	KOG0069	Glyoxylate/hydroxypyruvate reductase (D-isomer-specific 2-hydroxy acid dehydrogenase superfamily)	15218387	69.59	342	54.87	99.42	100	2	1416	391	7	344	3e-157	Arabidopsis thaliana	Energy production and conversion
Gy_Locus_2672_Transcript_2/3_Confidence_0.333_Length_1882	1882	At1g72190	344	KOG0069	Glyoxylate/hydroxypyruvate reductase (D-isomer-specific 2-hydroxy acid dehydrogenase superfamily)	15218387	71.87	327	52.13	95.06	88	2	1371	391	22	344	2e-154	Arabidopsis thaliana	Energy production and conversion
Gy_Locus_2692_Transcript_2/2_Confidence_1.000_Length_3062	3062	At1g60690	345	KOG1575	Voltage-gated shaker-like K+ channel, subunit beta/KCNAB	15219786	60.53	342	33.51	99.13	130	3	2401	1379	1	338	5e-136	Arabidopsis thaliana	Energy production and conversion
Gy_Locus_3160_Transcript_1/3_Confidence_0.667_Length_883	883	At1g44170	484	KOG2456	Aldehyde dehydrogenase	15219358	47.23	235	79.84	48.55	120	2	11	712	184	415	9e-72	Arabidopsis thaliana	Energy production and conversion
Gy_Locus_3160_Transcript_2/3_Confidence_0.667_Length_1284	1284	At1g44170	484	KOG2456	Aldehyde dehydrogenase	15219358	49.16	179	41.82	36.98	88	1	11	547	184	359	1e-80	Arabidopsis thaliana	Energy production and conversion
Gy_Locus_3160_Transcript_3/3_Confidence_0.667_Length_1181	1181	At1g44170	484	KOG2456	Aldehyde dehydrogenase	15219358	49.83	303	76.97	62.6	149	1	11	919	184	483	2e-102	Arabidopsis thaliana	Energy production and conversion
Gy_Locus_3204_Transcript_2/3_Confidence_0.667_Length_1019	1019	At3g01390	110	KOG1772	Vacuolar H+-ATPase V1 sector, subunit G	15232110	77.57	107	31.5	97.27	24	0	727	407	3	109	9e-26	Arabidopsis thaliana	Energy production and conversion
Gy_Locus_3204_Transcript_3/3_Confidence_0.667_Length_1098	1098	At3g01390	110	KOG1772	Vacuolar H+-ATPase V1 sector, subunit G	15232110	77.57	107	29.23	97.27	24	0	727	407	3	109	9e-26	Arabidopsis thaliana	Energy production and conversion
Gy_Locus_3352_Transcript_1/1_Confidence_1.000_Length_2313	2313	At3g52200	637	KOG0557	Dihydrolipoamide acetyltransferase	15231159	66.25	566	73.41	88.85	187	4	1978	287	74	637	0	Arabidopsis thaliana	Energy production and conversion
Gy_Locus_3384_Transcript_2/3_Confidence_0.500_Length_5197	5197	AtCh030	498	KOG1350	F0F1-type ATP synthase, beta subunit	7525040	94.78	498	28.75	100	26	0	2148	655	1	498	0	Arabidopsis thaliana	Energy production and conversion
Gy_Locus_3404_Transcript_1/1_Confidence_1.000_Length_794	794	At5g25450	122	KOG3440	Ubiquinol cytochrome c reductase, subunit QCR7	15239430	83.61	122	46.1	100	20	0	98	463	1	122	7e-58	Arabidopsis thaliana	Energy production and conversion
Gy_Locus_3467_Transcript_1/3_Confidence_0.500_Length_1856	1856	At3g42050	441	KOG2759	Vacuolar H+-ATPase V1 sector, subunit H	15228443	80.31	452	73.06	102.49	78	1	194	1549	1	441	0	Arabidopsis thaliana	Energy production and conversion
Gy_Locus_3480_Transcript_1/2_Confidence_1.000_Length_1344	1344	At1g22450	191	KOG3057	Cytochrome c oxidase, subunit VIb/COX12	15219886	44.63	177	39.51	92.67	87	4	198	704	1	174	1e-34	Arabidopsis thaliana	Energy production and conversion
Gy_Locus_3563_Transcript_1/1_Confidence_1.000_Length_2337	2337	At3g16950	564	KOG1335	Dihydrolipoamide dehydrogenase	15228916	84.6	539	69.19	95.57	73	5	228	1835	33	564	0	Arabidopsis thaliana	Energy production and conversion
Gy_Locus_3741_Transcript_2/2_Confidence_1.000_Length_737	737	At1g12840	370	KOG2909	Vacuolar H+-ATPase V1 sector, subunit C	15222083	85.14	222	90.37	60	33	0	70	735	1	222	5e-130	Arabidopsis thaliana	Energy production and conversion
Gy_Locus_3754_Transcript_2/5_Confidence_0.636_Length_1117	1117	At1g12840	370	KOG2909	Vacuolar H+-ATPase V1 sector, subunit C	15222083	73.28	131	35.18	35.41	29	1	867	475	246	370	2e-59	Arabidopsis thaliana	Energy production and conversion
Gy_Locus_3754_Transcript_5/5_Confidence_0.636_Length_1019	1019	At1g12840	370	KOG2909	Vacuolar H+-ATPase V1 sector, subunit C	15222083	76.8	181	53.29	48.92	36	1	1017	475	196	370	2e-76	Arabidopsis thaliana	Energy production and conversion
Gy_Locus_3779_Transcript_1/1_Confidence_1.000_Length_2514	2514	At5g14760	642	KOG2403	Succinate dehydrogenase, flavoprotein subunit	11252514	78.28	580	69.21	90.34	111	4	2006	273	66	632	0	Arabidopsis thaliana	Energy production and conversion
Gy_Locus_3862_Transcript_1/4_Confidence_0.800_Length_1589	1589	At3g05290	322	KOG0769	Predicted mitochondrial carrier protein	18397181	81.58	228	43.05	70.81	42	0	1478	795	1	228	3e-135	Arabidopsis thaliana	Energy production and conversion
Gy_Locus_3862_Transcript_2/4_Confidence_0.200_Length_801	801	At3g05290	322	KOG0769	Predicted mitochondrial carrier protein	18397181	80.45	179	67.04	55.59	35	0	690	154	1	179	2e-88	Arabidopsis thaliana	Energy production and conversion
Gy_Locus_3862_Transcript_3/4_Confidence_0.800_Length_1519	1519	At3g05290	322	KOG0769	Predicted mitochondrial carrier protein	18397181	80.61	196	38.71	60.87	35	1	1017	439	123	318	4e-103	Arabidopsis thaliana	Energy production and conversion
Gy_Locus_3862_Transcript_4/4_Confidence_0.800_Length_1494	1494	At3g05290	322	KOG0769	Predicted mitochondrial carrier protein	18397181	80.19	318	63.86	98.76	60	1	1383	439	1	318	6e-172	Arabidopsis thaliana	Energy production and conversion
Gy_Locus_4014_Transcript_2/2_Confidence_1.000_Length_2887	2887	At4g26690	770	KOG2258	Glycerophosphoryl diester phosphodiesterase	7485338	57.6	691	71.8	89.74	291	2	2654	582	38	726	0	Arabidopsis thaliana	Energy production and conversion
Gy_Locus_4247_Transcript_1/3_Confidence_0.600_Length_1873	1873	At1g14560	331	KOG0752	Mitochondrial solute carrier protein	15223820	67.26	339	54.3	102.42	97	2	1310	300	1	327	2e-148	Arabidopsis thaliana	Energy production and conversion
Gy_Locus_4295_Transcript_1/1_Confidence_1.000_Length_813	813	At5g52840	169	KOG3365	NADH:ubiquinone oxidoreductase, NDUFA5/B13 subunit	18423437	83.12	160	59.04	94.67	27	0	802	323	1	160	3e-92	Arabidopsis thaliana	Energy production and conversion
Gy_Locus_4303_Transcript_5/6_Confidence_0.400_Length_1844	1844	At5g13490	385	KOG0749	Mitochondrial ADP/ATP carrier proteins	15240640	81.51	384	62.47	99.74	60	4	251	1393	1	376	0	Arabidopsis thaliana	Energy production and conversion
Gy_Locus_4303_Transcript_6/6_Confidence_0.400_Length_1719	1719	At5g13490	385	KOG0749	Mitochondrial ADP/ATP carrier proteins	15240640	81.51	384	67.02	99.74	60	4	251	1393	1	376	0	Arabidopsis thaliana	Energy production and conversion
Gy_Locus_4495_Transcript_1/3_Confidence_0.667_Length_3004	3004	At4g30210	711	KOG1158	NADP/FAD dependent oxidoreductase	15234668	73.01	578	57.72	81.29	147	6	306	2021	12	586	0	Arabidopsis thaliana	Energy production and conversion
Gy_Locus_4495_Transcript_2/3_Confidence_0.833_Length_3301	3301	At4g30210	711	KOG1158	NADP/FAD dependent oxidoreductase	15234668	73.98	688	62.53	96.77	171	5	306	2351	12	697	0	Arabidopsis thaliana	Energy production and conversion
Gy_Locus_4495_Transcript_3/3_Confidence_0.667_Length_2904	2904	At4g30210	711	KOG1158	NADP/FAD dependent oxidoreductase	15234668	74.36	702	72.52	98.73	172	5	306	2393	12	711	0	Arabidopsis thaliana	Energy production and conversion
Gy_Locus_4526_Transcript_1/1_Confidence_1.000_Length_2089	2089	At4g28220	559	KOG2495	NADH-dehydrogenase (ubiquinone)	7487970	70.28	508	72.95	90.88	141	2	250	1743	52	559	0	Arabidopsis thaliana	Energy production and conversion
Gy_Locus_4565_Transcript_1/2_Confidence_1.000_Length_2149	2149	At5g55070	464	KOG0559	Dihydrolipoamide succinyltransferase (2-oxoglutarate dehydrogenase, E2 subunit)	15240454	67.86	473	66.03	101.94	140	6	2022	613	1	464	0	Arabidopsis thaliana	Energy production and conversion
Gy_Locus_4565_Transcript_2/2_Confidence_1.000_Length_1818	1818	At5g55070	464	KOG0559	Dihydrolipoamide succinyltransferase (2-oxoglutarate dehydrogenase, E2 subunit)	15240454	67.86	473	78.05	101.94	140	6	1691	282	1	464	0	Arabidopsis thaliana	Energy production and conversion
Gy_Locus_4617_Transcript_2/5_Confidence_0.417_Length_3506	3506	AtCh083	389	KOG4668	NADH dehydrogenase subunits 2, 5, and related proteins	NA	95.06	385	32.94	98.97	19	0	1301	147	1	385	0	Arabidopsis thaliana	Energy production and conversion
Gy_Locus_4617_Transcript_5/5_Confidence_0.583_Length_4192	4192	AtCh083	389	KOG4668	NADH dehydrogenase subunits 2, 5, and related proteins	NA	95.18	249	17.82	64.01	12	0	893	147	137	385	1e-118	Arabidopsis thaliana	Energy production and conversion
Gy_Locus_4723_Transcript_1/2_Confidence_1.000_Length_1095	1095	At4g21090	154	KOG3309	Ferredoxin	15233512	85.59	118	32.33	76.62	17	0	575	222	37	154	4e-68	Arabidopsis thaliana	Energy production and conversion
Gy_Locus_4730_Transcript_1/2_Confidence_1.000_Length_2021	2021	At5g14590	465	KOG1526	NADP-dependent isocitrate dehydrogenase	15241443	81.65	436	64.72	93.76	77	2	289	1593	31	464	0	Arabidopsis thaliana	Energy production and conversion
Gy_Locus_4730_Transcript_2/2_Confidence_1.000_Length_1905	1905	At5g14590	465	KOG1526	NADP-dependent isocitrate dehydrogenase	15241443	81.65	436	68.66	93.76	77	2	289	1593	31	464	0	Arabidopsis thaliana	Energy production and conversion
Gy_Locus_4999_Transcript_2/5_Confidence_0.667_Length_1124	1124	At5g09300	414	KOG1182	Branched chain alpha-keto acid dehydrogenase complex, alpha subunit	9955517	79.58	191	50.98	46.14	39	0	1123	551	115	305	5e-110	Arabidopsis thaliana	Energy production and conversion
Gy_Locus_4999_Transcript_3/5_Confidence_0.667_Length_1136	1136	At1g21400	472	KOG1182	Branched chain alpha-keto acid dehydrogenase complex, alpha subunit	15218984	66.06	165	43.57	34.96	56	0	657	163	306	470	2e-128	Arabidopsis thaliana	Energy production and conversion
Gy_Locus_4999_Transcript_4/5_Confidence_0.667_Length_1325	1325	At5g09300	414	KOG1182	Branched chain alpha-keto acid dehydrogenase complex, alpha subunit	9955517	75.12	201	45.51	48.55	50	0	759	157	214	414	1e-109	Arabidopsis thaliana	Energy production and conversion
Gy_Locus_5032_Transcript_8/10_Confidence_0.238_Length_2162	2162	At4g28390	379	KOG0749	Mitochondrial ADP/ATP carrier proteins	15235280	89.5	219	30.39	57.78	23	0	1116	460	152	370	8e-113	Arabidopsis thaliana	Energy production and conversion
Gy_Locus_5032_Transcript_10/10_Confidence_0.238_Length_1764	1764	At4g28390	379	KOG0749	Mitochondrial ADP/ATP carrier proteins	15235280	83.2	369	62.76	97.36	60	1	1560	460	2	370	0	Arabidopsis thaliana	Energy production and conversion
Gy_Locus_5111_Transcript_1/1_Confidence_1.000_Length_1449	1449	At5g48970	339	KOG0752	Mitochondrial solute carrier protein	15239754	79.27	328	67.91	96.76	64	1	248	1219	10	337	0	Arabidopsis thaliana	Energy production and conversion
Gy_Locus_5136_Transcript_1/1_Confidence_1.000_Length_1571	1571	At2g47490_2	312	KOG0764	Mitochondrial FAD carrier protein	NA	73.78	267	50.99	85.58	56	1	494	1252	41	307	2e-115	Arabidopsis thaliana	Energy production and conversion
Gy_Locus_5214_Transcript_1/2_Confidence_1.000_Length_1747	1747	At1g15120	69	KOG4763	Ubiquinol-cytochrome c reductase hinge protein	15218058	92.5	40	6.87	57.97	3	0	429	310	30	69	6e-18	Arabidopsis thaliana	Energy production and conversion
Gy_Locus_5214_Transcript_2/2_Confidence_1.000_Length_629	629	At1g15120	69	KOG4763	Ubiquinol-cytochrome c reductase hinge protein	15218058	88.41	69	32.91	100	8	0	516	310	1	69	2e-37	Arabidopsis thaliana	Energy production and conversion
Gy_Locus_5651_Transcript_2/5_Confidence_0.667_Length_2546	2546	At5g25880	588	KOG1257	NADP+-dependent malic enzyme	15239517	77.11	450	53.02	76.53	102	1	395	1744	2	450	0	Arabidopsis thaliana	Energy production and conversion
Gy_Locus_5651_Transcript_4/5_Confidence_0.667_Length_2567	2567	At5g25880	588	KOG1257	NADP+-dependent malic enzyme	15239517	79.79	559	65.33	95.07	113	0	395	2071	2	560	0	Arabidopsis thaliana	Energy production and conversion
Gy_Locus_5651_Transcript_5/5_Confidence_0.667_Length_2460	2460	At5g25880	588	KOG1257	NADP+-dependent malic enzyme	15239517	80.03	586	71.46	99.66	117	0	395	2152	2	587	0	Arabidopsis thaliana	Energy production and conversion
Gy_Locus_5670_Transcript_2/2_Confidence_1.000_Length_1100	1100	At4g05390	360	KOG1158	NADP/FAD dependent oxidoreductase	7267299	78.07	187	51	51.94	40	1	289	846	9	195	5e-90	Arabidopsis thaliana	Energy production and conversion
Gy_Locus_5800_Transcript_1/1_Confidence_1.000_Length_757	757	At1g60690	345	KOG1575	Voltage-gated shaker-like K+ channel, subunit beta/KCNAB	15219786	71.04	183	72.52	53.04	53	0	755	207	157	339	4e-92	Arabidopsis thaliana	Energy production and conversion
Gy_Locus_5942_Transcript_2/3_Confidence_0.600_Length_1597	1597	At4g27460	433	KOG1764	5'-AMP-activated protein kinase, gamma subunit	15234135	50.37	268	50.34	61.89	115	5	1365	601	112	374	8e-55	Arabidopsis thaliana	Energy production and conversion
Gy_Locus_6043_Transcript_1/1_Confidence_1.000_Length_2382	2382	At5g37510	745	KOG2282	NADH-ubiquinone oxidoreductase, NDUFS1/75 kDa subunit	10177435	82.06	680	85.64	91.28	122	0	2337	298	66	745	0	Arabidopsis thaliana	Energy production and conversion
Gy_Locus_6128_Transcript_1/2_Confidence_1.000_Length_1449	1449	At3g08950	273	KOG2792	Putative cytochrome C oxidase assembly protein	6403490	77.47	182	37.68	66.67	40	1	921	376	93	273	2e-99	Arabidopsis thaliana	Energy production and conversion
Gy_Locus_6155_Transcript_1/1_Confidence_1.000_Length_1246	1246	At1g80230	171	KOG3352	Cytochrome c oxidase, subunit Vb/COX4	15220092	72.48	109	26.24	63.74	30	0	963	637	49	157	5e-38	Arabidopsis thaliana	Energy production and conversion
Gy_Locus_6234_Transcript_2/3_Confidence_0.714_Length_804	804	At1g23800	508	KOG2450	Aldehyde dehydrogenase	15220881	60.22	181	67.54	35.63	72	0	108	650	217	397	2e-72	Arabidopsis thaliana	Energy production and conversion
Gy_Locus_6596_Transcript_1/1_Confidence_1.000_Length_1903	1903	At3g07690	455	KOG2711	Glycerol-3-phosphate dehydrogenase/dihydroxyacetone 3-phosphate reductase	15231497	82.5	440	69.36	96.7	77	0	399	1718	15	454	0	Arabidopsis thaliana	Energy production and conversion
Gy_Locus_6620_Transcript_1/3_Confidence_0.500_Length_655	655	At3g18410	106	KOG4009	NADH-ubiquinone oxidoreductase, subunit NDUFB10/PDSW	18401879	78.3	106	48.55	100	22	1	75	389	1	106	3e-53	Arabidopsis thaliana	Energy production and conversion
Gy_Locus_6620_Transcript_3/3_Confidence_0.667_Length_733	733	At3g18410	106	KOG4009	NADH-ubiquinone oxidoreductase, subunit NDUFB10/PDSW	18401879	78.3	106	43.38	100	22	1	75	389	1	106	7e-53	Arabidopsis thaliana	Energy production and conversion
Gy_Locus_6875_Transcript_1/1_Confidence_1.000_Length_2118	2118	At1g65320	425	KOG1764	5'-AMP-activated protein kinase, gamma subunit	15218643	70.67	433	61.33	101.88	112	7	1538	258	1	424	0	Arabidopsis thaliana	Energy production and conversion
Gy_Locus_6879_Transcript_1/2_Confidence_1.000_Length_1779	1779	At3g48530	424	KOG1764	5'-AMP-activated protein kinase, gamma subunit	15228397	74.35	308	51.94	72.64	74	1	58	981	23	325	1e-144	Arabidopsis thaliana	Energy production and conversion
Gy_Locus_7141_Transcript_1/1_Confidence_1.000_Length_1517	1517	At5g14040	375	KOG0767	Mitochondrial phosphate carrier protein	15241291	84.39	301	59.53	80.27	47	0	270	1172	54	354	0	Arabidopsis thaliana	Energy production and conversion
Gy_Locus_7456_Transcript_2/3_Confidence_0.667_Length_1278	1278	At4g01100	352	KOG0752	Mitochondrial solute carrier protein	15234063	86.38	301	70.66	85.51	41	0	1140	238	52	352	0	Arabidopsis thaliana	Energy production and conversion
Gy_Locus_7490_Transcript_1/4_Confidence_0.625_Length_2316	2316	At5g13440	274	KOG1671	Ubiquinol cytochrome c reductase, subunit RIP1	15240627	70.25	279	36.14	101.82	76	3	107	937	1	274	6e-131	Arabidopsis thaliana	Energy production and conversion
Gy_Locus_7490_Transcript_2/4_Confidence_0.375_Length_1327	1327	At5g13440	274	KOG1671	Ubiquinol cytochrome c reductase, subunit RIP1	15240627	79.74	232	52.45	84.67	42	1	273	968	48	274	5e-133	Arabidopsis thaliana	Energy production and conversion
Gy_Locus_7885_Transcript_1/3_Confidence_0.667_Length_562	562	At1g04420	412	KOG1575	Voltage-gated shaker-like K+ channel, subunit beta/KCNAB	15219722	47.06	136	72.6	33.01	66	5	115	510	192	325	1e-26	Arabidopsis thaliana	Energy production and conversion
Gy_Locus_7885_Transcript_2/3_Confidence_0.500_Length_974	974	At1g04420	412	KOG1575	Voltage-gated shaker-like K+ channel, subunit beta/KCNAB	15219722	47.27	220	67.76	53.4	110	4	135	785	65	281	6e-62	Arabidopsis thaliana	Energy production and conversion
Gy_Locus_7885_Transcript_3/3_Confidence_0.667_Length_963	963	At1g04420	412	KOG1575	Voltage-gated shaker-like K+ channel, subunit beta/KCNAB	15219722	47.17	265	82.55	64.32	130	7	135	911	65	325	2e-72	Arabidopsis thaliana	Energy production and conversion
Gy_Locus_7963_Transcript_2/10_Confidence_0.500_Length_2571	2571	At1g79750	646	KOG1257	NADP+-dependent malic enzyme	15219980	78.19	651	75.96	100.77	132	5	298	2235	1	646	0	Arabidopsis thaliana	Energy production and conversion
Gy_Locus_7963_Transcript_5/10_Confidence_0.462_Length_2700	2700	At1g79750	646	KOG1257	NADP+-dependent malic enzyme	15219980	77.7	565	62.78	87.46	116	5	296	1975	1	560	0	Arabidopsis thaliana	Energy production and conversion
Gy_Locus_7963_Transcript_6/10_Confidence_0.385_Length_2471	2471	At1g79750	646	KOG1257	NADP+-dependent malic enzyme	15219980	78.17	623	75.64	96.44	126	5	296	2149	1	618	0	Arabidopsis thaliana	Energy production and conversion
Gy_Locus_7963_Transcript_8/10_Confidence_0.423_Length_2659	2659	At1g79750	646	KOG1257	NADP+-dependent malic enzyme	15219980	74.74	681	76.83	105.42	132	6	296	2323	1	646	0	Arabidopsis thaliana	Energy production and conversion
Gy_Locus_7963_Transcript_9/10_Confidence_0.154_Length_1348	1348	At1g79750	646	KOG1257	NADP+-dependent malic enzyme	15219980	67.83	314	69.88	48.61	51	2	71	1012	383	646	2e-131	Arabidopsis thaliana	Energy production and conversion
Gy_Locus_7995_Transcript_1/2_Confidence_1.000_Length_1738	1738	At3g48170	503	KOG2450	Aldehyde dehydrogenase	15228346	80.92	346	59.72	68.79	66	0	1513	476	1	346	0	Arabidopsis thaliana	Energy production and conversion
Gy_Locus_8084_Transcript_1/1_Confidence_1.000_Length_1865	1865	At1g09430	424	KOG1254	ATP-citrate lyase	15217510	89.83	413	66.43	97.41	42	0	265	1503	8	420	0	Arabidopsis thaliana	Energy production and conversion
Gy_Locus_8294_Transcript_2/5_Confidence_0.714_Length_2502	2502	At3g06650	608	KOG1254	ATP-citrate lyase	15230764	86.24	654	78.42	107.57	44	1	152	2113	1	608	0	Arabidopsis thaliana	Energy production and conversion
Gy_Locus_8294_Transcript_3/5_Confidence_0.714_Length_2489	2489	At3g06650	608	KOG1254	ATP-citrate lyase	15230764	92.64	489	58.94	80.43	36	0	152	1618	1	489	0	Arabidopsis thaliana	Energy production and conversion
Gy_Locus_8294_Transcript_4/5_Confidence_0.714_Length_2504	2504	At3g06650	608	KOG1254	ATP-citrate lyase	15230764	92.47	478	57.27	78.62	36	0	682	2115	131	608	0	Arabidopsis thaliana	Energy production and conversion
Gy_Locus_8371_Transcript_1/2_Confidence_1.000_Length_1599	1599	At1g06690	356	KOG1575	Voltage-gated shaker-like K+ channel, subunit beta/KCNAB	15222168	74.74	190	35.65	53.37	27	1	827	1396	188	356	1e-91	Arabidopsis thaliana	Energy production and conversion
Gy_Locus_8371_Transcript_2/2_Confidence_1.000_Length_1456	1456	At1g06690	356	KOG1575	Voltage-gated shaker-like K+ channel, subunit beta/KCNAB	15222168	70.74	376	77.47	105.62	83	5	144	1253	2	356	0	Arabidopsis thaliana	Energy production and conversion
Gy_Locus_8440_Transcript_1/3_Confidence_0.667_Length_1071	1071	At1g69800	447	KOG1764	5'-AMP-activated protein kinase, gamma subunit	12325233	69.08	152	42.58	34	46	1	454	906	296	447	2e-102	Arabidopsis thaliana	Energy production and conversion
Gy_Locus_8440_Transcript_2/3_Confidence_0.667_Length_1020	1020	At1g69800	447	KOG1764	5'-AMP-activated protein kinase, gamma subunit	12325233	72.92	240	70.59	53.69	64	1	139	855	208	447	4e-109	Arabidopsis thaliana	Energy production and conversion
Gy_Locus_8776_Transcript_1/1_Confidence_1.000_Length_833	833	At1g24180	393	KOG0225	Pyruvate dehydrogenase E1, alpha subunit	15221692	84.04	213	76.71	54.2	34	0	2	640	181	393	1e-132	Arabidopsis thaliana	Energy production and conversion
Gy_Locus_8919_Transcript_1/5_Confidence_0.400_Length_850	850	AtMi039	394	KOG2870	NADH:ubiquinone oxidoreductase, NDUFS2/49 kDa subunit	13449329	93.72	239	84.35	60.66	15	0	719	3	1	239	1e-163	Arabidopsis thaliana	Energy production and conversion
Gy_Locus_8919_Transcript_4/5_Confidence_0.500_Length_1771	1771	AtMi039	394	KOG2870	NADH:ubiquinone oxidoreductase, NDUFS2/49 kDa subunit	13449329	94.64	168	28.46	42.64	9	0	506	3	72	239	5e-107	Arabidopsis thaliana	Energy production and conversion
Gy_Locus_8987_Transcript_1/1_Confidence_1.000_Length_1955	1955	At5g50950	499	KOG1317	Fumarase	15241331	90.36	467	71.66	93.59	45	0	270	1670	33	499	0	Arabidopsis thaliana	Energy production and conversion
Gy_Locus_9060_Transcript_3/3_Confidence_0.500_Length_1111	1111	At5g58970	295	KOG0753	Mitochondrial fatty acid anion carrier protein/Uncoupling protein	15237788	72.57	237	64	80.34	65	0	401	1111	1	237	1e-116	Arabidopsis thaliana	Energy production and conversion
Gy_Locus_9067_Transcript_1/1_Confidence_1.000_Length_1614	1614	At5g01340	309	KOG0756	Mitochondrial tricarboxylate/dicarboxylate carrier proteins	15240954	82.74	307	57.06	99.35	52	1	322	1239	3	309	0	Arabidopsis thaliana	Energy production and conversion
Gy_Locus_9098_Transcript_1/2_Confidence_1.000_Length_971	971	At2g39970	331	KOG0769	Predicted mitochondrial carrier protein	15225602	67.36	193	59.63	58.31	60	2	280	855	1	191	4e-76	Arabidopsis thaliana	Energy production and conversion
Gy_Locus_9098_Transcript_2/2_Confidence_1.000_Length_1619	1619	At2g39970	331	KOG0769	Predicted mitochondrial carrier protein	15225602	73.64	330	61.15	99.7	83	3	280	1266	1	327	1e-160	Arabidopsis thaliana	Energy production and conversion
Gy_Locus_9109_Transcript_1/2_Confidence_1.000_Length_6299	6299	AtCh079	393	KOG2870	NADH:ubiquinone oxidoreductase, NDUFS2/49 kDa subunit	7525091	92.37	393	18.72	100	30	0	149	1327	1	393	0	Arabidopsis thaliana	Energy production and conversion
Gy_Locus_9109_Transcript_2/2_Confidence_1.000_Length_3678	3678	AtCh077	172	KOG3256	NADH:ubiquinone oxidoreductase, NDUFS8/23 kDa subunit	7525089	93.87	163	13.3	94.77	10	0	1027	1515	1	163	7e-103	Arabidopsis thaliana	Energy production and conversion
Gy_Locus_9357_Transcript_3/4_Confidence_0.500_Length_1770	1770	At4g32400	392	KOG0752	Mitochondrial solute carrier protein	15236783	64.74	397	67.29	101.28	133	2	1511	324	1	391	1e-165	Arabidopsis thaliana	Energy production and conversion
Gy_Locus_9377_Transcript_2/2_Confidence_1.000_Length_738	738	At2g40690	433	KOG2711	Glycerol-3-phosphate dehydrogenase/dihydroxyacetone 3-phosphate reductase	4895223	91.33	150	60.98	34.64	12	1	691	245	266	415	5e-89	Arabidopsis thaliana	Energy production and conversion
Gy_Locus_9466_Transcript_1/6_Confidence_0.643_Length_3931	3931	At1g65930	410	KOG1526	NADP-dependent isocitrate dehydrogenase	15218869	89.95	408	31.14	99.51	40	1	3814	2594	1	408	0	Arabidopsis thaliana	Energy production and conversion
Gy_Locus_9466_Transcript_2/6_Confidence_0.643_Length_2482	2482	At1g65930	410	KOG1526	NADP-dependent isocitrate dehydrogenase	15218869	89.95	408	49.32	99.51	40	1	2365	1145	1	408	0	Arabidopsis thaliana	Energy production and conversion
Gy_Locus_9466_Transcript_5/6_Confidence_0.643_Length_4446	4446	At1g65930	410	KOG1526	NADP-dependent isocitrate dehydrogenase	15218869	89.95	408	27.53	99.51	40	1	4329	3109	1	408	0	Arabidopsis thaliana	Energy production and conversion
Gy_Locus_9466_Transcript_6/6_Confidence_0.357_Length_1744	1744	At1g65930	410	KOG1526	NADP-dependent isocitrate dehydrogenase	15218869	89.95	408	70.18	99.51	40	1	1627	407	1	408	0	Arabidopsis thaliana	Energy production and conversion
Gy_Locus_9798_Transcript_2/5_Confidence_0.667_Length_2070	2070	At5g53560	134	KOG0537	Cytochrome b5	15238776	73.81	84	12.17	62.69	22	0	1561	1812	51	134	1e-40	Arabidopsis thaliana	Energy production and conversion
Gy_Locus_9798_Transcript_4/5_Confidence_0.250_Length_273	273	At5g53560	134	KOG0537	Cytochrome b5	15238776	82.93	41	45.05	30.6	7	0	149	271	1	41	2e-18	Arabidopsis thaliana	Energy production and conversion
Gy_Locus_9798_Transcript_5/5_Confidence_0.667_Length_1990	1990	At5g53560	134	KOG0537	Cytochrome b5	15238776	77.36	106	15.98	79.1	24	0	1415	1732	29	134	3e-52	Arabidopsis thaliana	Energy production and conversion
Gy_Locus_9814_Transcript_1/2_Confidence_1.000_Length_2278	2278	At2g43400	633	KOG2415	Electron transfer flavoprotein ubiquinone oxidoreductase	15224277	79.21	558	73.49	88.15	116	0	1903	230	76	633	0	Arabidopsis thaliana	Energy production and conversion
Gy_Locus_9958_Transcript_1/2_Confidence_1.000_Length_907	907	At1g19910	165	KOG0232	Vacuolar H+-ATPase V0 sector, subunits c/c'	2493144	98.79	165	54.58	100	2	0	181	675	1	165	1e-71	Arabidopsis thaliana	Energy production and conversion
Gy_Locus_9958_Transcript_2/2_Confidence_1.000_Length_1048	1048	At1g19910	165	KOG0232	Vacuolar H+-ATPase V0 sector, subunits c/c'	2493144	99.18	122	34.92	73.94	1	0	181	546	1	122	2e-49	Arabidopsis thaliana	Energy production and conversion
Gy_Locus_10487_Transcript_1/1_Confidence_1.000_Length_1203	1203	At2g41510	575	KOG1231	Proteins containing the FAD binding domain	15227374	66.05	377	94.01	65.57	113	1	1087	2	9	385	3e-175	Arabidopsis thaliana	Energy production and conversion
Gy_Locus_10869_Transcript_1/4_Confidence_0.667_Length_1013	1013	At1g60660	121	KOG0537	Cytochrome b5	15219780	77.03	74	21.92	61.16	17	0	537	316	47	120	8e-36	Arabidopsis thaliana	Energy production and conversion
Gy_Locus_10869_Transcript_2/4_Confidence_0.667_Length_811	811	At1g60660	121	KOG0537	Cytochrome b5	15219780	77.03	74	27.37	61.16	17	0	537	316	47	120	8e-37	Arabidopsis thaliana	Energy production and conversion
Gy_Locus_10869_Transcript_3/4_Confidence_0.750_Length_1854	1854	At1g60660	121	KOG0537	Cytochrome b5	15219780	66.67	66	10.68	54.55	22	0	1290	1093	47	112	3e-24	Arabidopsis thaliana	Energy production and conversion
Gy_Locus_10869_Transcript_4/4_Confidence_0.750_Length_1101	1101	At1g60660	121	KOG0537	Cytochrome b5	15219780	77.03	74	20.16	61.16	17	0	537	316	47	120	2e-35	Arabidopsis thaliana	Energy production and conversion
Gy_Locus_10961_Transcript_1/2_Confidence_1.000_Length_891	891	At2g45630	327	KOG0069	Glyoxylate/hydroxypyruvate reductase (D-isomer-specific 2-hydroxy acid dehydrogenase superfamily)	7485630	62.09	211	71.04	64.53	79	1	890	261	114	324	2e-80	Arabidopsis thaliana	Energy production and conversion
Gy_Locus_11003_Transcript_1/2_Confidence_1.000_Length_1383	1383	At5g66190	360	KOG1158	NADP/FAD dependent oxidoreductase	15239282	86.01	343	74.4	95.28	41	2	230	1246	21	360	0	Arabidopsis thaliana	Energy production and conversion
Gy_Locus_11145_Transcript_3/4_Confidence_0.571_Length_833	833	At5g09680	211	KOG0536	Flavohemoprotein b5+b5R	15242486	50.96	157	56.54	74.41	42	5	459	1	6	131	1e-35	Arabidopsis thaliana	Energy production and conversion
Gy_Locus_11181_Transcript_1/4_Confidence_0.556_Length_1456	1456	AtMi024	499	KOG4668	NADH dehydrogenase subunits 2, 5, and related proteins	13449314	93.05	374	77.06	74.95	26	0	334	1455	77	450	0	Arabidopsis thaliana	Energy production and conversion
Gy_Locus_11181_Transcript_2/4_Confidence_0.556_Length_2549	2549	AtMi024	499	KOG4668	NADH dehydrogenase subunits 2, 5, and related proteins	13449314	90.74	443	52.14	88.78	41	0	970	2298	11	453	0	Arabidopsis thaliana	Energy production and conversion
Gy_Locus_11200_Transcript_3/3_Confidence_0.714_Length_1091	1091	At1g22450	191	KOG3057	Cytochrome c oxidase, subunit VIb/COX12	15219886	77.33	75	20.62	39.27	17	0	988	764	116	190	4e-40	Arabidopsis thaliana	Energy production and conversion
Gy_Locus_11321_Transcript_1/3_Confidence_0.600_Length_1711	1711	At1g01090	428	KOG0225	Pyruvate dehydrogenase E1, alpha subunit	15223294	91.76	352	61.72	82.24	28	1	376	1431	78	428	0	Arabidopsis thaliana	Energy production and conversion
Gy_Locus_11321_Transcript_3/3_Confidence_0.600_Length_1728	1728	At1g01090	428	KOG0225	Pyruvate dehydrogenase E1, alpha subunit	15223294	81.41	425	73.78	99.3	75	3	180	1448	6	428	0	Arabidopsis thaliana	Energy production and conversion
Gy_Locus_11390_Transcript_1/2_Confidence_1.000_Length_1431	1431	At3g05290	322	KOG0769	Predicted mitochondrial carrier protein	18397181	69.5	318	66.67	98.76	93	3	1250	303	1	316	2e-118	Arabidopsis thaliana	Energy production and conversion
Gy_Locus_11390_Transcript_2/2_Confidence_1.000_Length_865	865	At3g05290	322	KOG0769	Predicted mitochondrial carrier protein	18397181	65.38	104	36.07	32.3	35	1	605	297	215	318	5e-37	Arabidopsis thaliana	Energy production and conversion
Gy_Locus_11622_Transcript_1/4_Confidence_0.286_Length_1257	1257	At1g68010	386	KOG0069	Glyoxylate/hydroxypyruvate reductase (D-isomer-specific 2-hydroxy acid dehydrogenase superfamily)	15220620	89.03	310	73.99	80.31	34	0	1199	270	1	310	0	Arabidopsis thaliana	Energy production and conversion
Gy_Locus_11622_Transcript_2/4_Confidence_0.714_Length_1724	1724	At1g68010	386	KOG0069	Glyoxylate/hydroxypyruvate reductase (D-isomer-specific 2-hydroxy acid dehydrogenase superfamily)	15220620	89.03	310	53.94	80.31	34	0	1666	737	1	310	0	Arabidopsis thaliana	Energy production and conversion
Gy_Locus_11622_Transcript_3/4_Confidence_0.571_Length_1644	1644	At1g68010	386	KOG0069	Glyoxylate/hydroxypyruvate reductase (D-isomer-specific 2-hydroxy acid dehydrogenase superfamily)	15220620	89.03	310	56.57	80.31	34	0	1586	657	1	310	0	Arabidopsis thaliana	Energy production and conversion
Gy_Locus_11622_Transcript_4/4_Confidence_0.571_Length_1561	1561	At1g68010	386	KOG0069	Glyoxylate/hydroxypyruvate reductase (D-isomer-specific 2-hydroxy acid dehydrogenase superfamily)	15220620	89.03	310	59.58	80.31	34	0	1503	574	1	310	0	Arabidopsis thaliana	Energy production and conversion
Gy_Locus_11637_Transcript_1/2_Confidence_1.000_Length_1446	1446	At2g46320	358	KOG0761	Mitochondrial carrier protein CGI-69	15225961	64.41	295	61.2	82.4	92	6	3	878	32	316	2e-109	Arabidopsis thaliana	Energy production and conversion
Gy_Locus_11637_Transcript_2/2_Confidence_1.000_Length_1285	1285	At2g46320	358	KOG0761	Mitochondrial carrier protein CGI-69	15225961	64.99	337	78.68	94.13	105	6	3	1004	32	358	2e-134	Arabidopsis thaliana	Energy production and conversion
Gy_Locus_11828_Transcript_2/4_Confidence_0.625_Length_1509	1509	At1g53240	352	KOG1494	NAD-dependent malate dehydrogenase	7769871	85.92	213	42.35	60.51	19	1	1049	444	139	351	2e-142	Arabidopsis thaliana	Energy production and conversion
Gy_Locus_11828_Transcript_3/4_Confidence_0.625_Length_1736	1736	At3g15020	341	KOG1494	NAD-dependent malate dehydrogenase	15232468	81.64	256	44.24	75.07	43	1	1724	957	20	271	1e-135	Arabidopsis thaliana	Energy production and conversion
Gy_Locus_12216_Transcript_1/1_Confidence_1.000_Length_1404	1404	At1g79870	313	KOG0069	Glyoxylate/hydroxypyruvate reductase (D-isomer-specific 2-hydroxy acid dehydrogenase superfamily)	15220005	77.64	313	66.88	100	70	0	1300	362	1	313	4e-171	Arabidopsis thaliana	Energy production and conversion
Gy_Locus_12831_Transcript_1/3_Confidence_0.400_Length_281	281	At4g32530	180	KOG0233	Vacuolar H+-ATPase V0 sector, subunit c''	15236838	86.89	61	65.12	33.89	8	0	278	96	8	68	6e-28	Arabidopsis thaliana	Energy production and conversion
Gy_Locus_12831_Transcript_2/3_Confidence_0.400_Length_723	723	At2g25610	178	KOG0233	Vacuolar H+-ATPase V0 sector, subunit c''	15224764	89.66	58	24.07	32.58	6	0	603	430	121	178	1e-25	Arabidopsis thaliana	Energy production and conversion
Gy_Locus_12831_Transcript_3/3_Confidence_0.600_Length_951	951	At4g32530	180	KOG0233	Vacuolar H+-ATPase V0 sector, subunit c''	15236838	90.75	173	54.57	96.11	16	0	948	430	8	180	2e-94	Arabidopsis thaliana	Energy production and conversion
Gy_Locus_13711_Transcript_1/2_Confidence_1.000_Length_2336	2336	At5g18200	351	KOG2958	Galactose-1-phosphate uridylyltransferase	15238766	62.43	338	43.41	96.3	122	2	14	1027	19	351	1e-145	Arabidopsis thaliana	Energy production and conversion
Gy_Locus_13711_Transcript_2/2_Confidence_1.000_Length_1520	1520	At5g18200	351	KOG2958	Galactose-1-phosphate uridylyltransferase	15238766	62.43	338	66.71	96.3	122	2	14	1027	19	351	2e-149	Arabidopsis thaliana	Energy production and conversion
Gy_Locus_13898_Transcript_1/1_Confidence_1.000_Length_1313	1313	AtCh027	225	KOG1687	NADH-ubiquinone oxidoreductase, NUFS7/PSST/20 kDa subunit	7525037	90.27	226	51.64	100.44	21	1	540	1217	1	225	3e-144	Arabidopsis thaliana	Energy production and conversion
Gy_Locus_13976_Transcript_1/1_Confidence_1.000_Length_567	567	At3g48530	424	KOG1764	5'-AMP-activated protein kinase, gamma subunit	15228397	30.2	149	78.84	35.14	102	1	123	563	177	325	2e-17	Arabidopsis thaliana	Energy production and conversion
Gy_Locus_16153_Transcript_1/1_Confidence_1.000_Length_1868	1868	At3g10370	629	KOG0042	Glycerol-3-phosphate dehydrogenase	15228273	84.38	525	84.31	83.47	82	0	1867	293	105	629	0	Arabidopsis thaliana	Energy production and conversion
Gy_Locus_16362_Transcript_1/3_Confidence_0.667_Length_1399	1399	At5g17400	327	KOG0749	Mitochondrial ADP/ATP carrier proteins	11357161	70.42	311	66.69	95.11	69	3	1261	356	2	298	3e-120	Arabidopsis thaliana	Energy production and conversion
Gy_Locus_16362_Transcript_2/3_Confidence_0.778_Length_1796	1796	At4g28390	379	KOG0749	Mitochondrial ADP/ATP carrier proteins	15235280	69.17	120	20.04	31.66	37	0	1374	1015	158	277	9e-63	Arabidopsis thaliana	Energy production and conversion
Gy_Locus_16362_Transcript_3/3_Confidence_0.667_Length_1422	1422	At5g17400	327	KOG0749	Mitochondrial ADP/ATP carrier proteins	11357161	78.6	215	45.36	65.75	46	0	1000	356	84	298	2e-98	Arabidopsis thaliana	Energy production and conversion
Gy_Locus_16623_Transcript_2/2_Confidence_1.000_Length_545	545	At5g40810	307	KOG3052	Cytochrome c1	15237497	61.7	94	51.74	30.62	30	2	15	287	1	91	2e-28	Arabidopsis thaliana	Energy production and conversion
Gy_Locus_16980_Transcript_2/2_Confidence_1.000_Length_1341	1341	At1g04690	328	KOG1575	Voltage-gated shaker-like K+ channel, subunit beta/KCNAB	15219795	90.41	292	65.32	89.02	28	0	216	1091	1	292	0	Arabidopsis thaliana	Energy production and conversion
Gy_Locus_17058_Transcript_2/3_Confidence_0.600_Length_2264	2264	At1g59900	389	KOG0225	Pyruvate dehydrogenase E1, alpha subunit	15218940	88.55	227	30.08	58.35	26	0	2239	1559	28	254	2e-134	Arabidopsis thaliana	Energy production and conversion
Gy_Locus_17186_Transcript_1/2_Confidence_1.000_Length_743	743	At4g37830	102	KOG3469	Cytochrome c oxidase, subunit VIa/COX13	15235720	66.34	101	40.78	99.02	33	1	513	214	1	101	5e-34	Arabidopsis thaliana	Energy production and conversion
Gy_Locus_17186_Transcript_2/2_Confidence_1.000_Length_907	907	At4g37830	102	KOG3469	Cytochrome c oxidase, subunit VIa/COX13	15235720	66.29	89	29.44	87.25	29	1	677	414	1	89	8e-28	Arabidopsis thaliana	Energy production and conversion
Gy_Locus_17328_Transcript_1/2_Confidence_1.000_Length_1688	1688	At1g07180	510	KOG2495	NADH-dehydrogenase (ubiquinone)	18390737	79.94	329	58.47	64.51	66	0	2	988	80	408	0	Arabidopsis thaliana	Energy production and conversion
Gy_Locus_17556_Transcript_1/1_Confidence_1.000_Length_695	695	At5g40610	400	KOG2711	Glycerol-3-phosphate dehydrogenase/dihydroxyacetone 3-phosphate reductase	15237458	87.6	129	55.68	32.25	15	1	388	2	111	238	1e-74	Arabidopsis thaliana	Energy production and conversion
Gy_Locus_17844_Transcript_1/1_Confidence_1.000_Length_389	389	At1g79900	296	KOG0762	Mitochondrial carrier protein	15220023	59.69	129	99.49	43.58	38	1	2	388	92	206	1e-47	Arabidopsis thaliana	Energy production and conversion
Gy_Locus_18820_Transcript_1/1_Confidence_1.000_Length_664	664	At5g47890	97	KOG3446	NADH:ubiquinone oxidoreductase NDUFA2/B8 subunit	15238831	77.89	95	42.92	97.94	21	0	546	262	1	95	2e-49	Arabidopsis thaliana	Energy production and conversion
Gy_Locus_18973_Transcript_1/2_Confidence_1.000_Length_1566	1566	At5g50850	363	KOG0524	Pyruvate dehydrogenase E1, beta subunit	15241286	88.07	109	20.88	30.03	13	0	950	624	254	362	3e-57	Arabidopsis thaliana	Energy production and conversion
Gy_Locus_18973_Transcript_2/2_Confidence_1.000_Length_1897	1897	At5g50850	363	KOG0524	Pyruvate dehydrogenase E1, beta subunit	15241286	84.28	369	58.36	101.65	51	1	1730	624	1	362	0	Arabidopsis thaliana	Energy production and conversion
Gy_Locus_19023_Transcript_1/2_Confidence_1.000_Length_1669	1669	At2g13560	623	KOG1257	NADP+-dependent malic enzyme	15225438	84.62	468	84.12	75.12	72	0	1667	264	156	623	0	Arabidopsis thaliana	Energy production and conversion
Gy_Locus_19053_Transcript_1/3_Confidence_0.400_Length_1392	1392	At5g40810	307	KOG3052	Cytochrome c1	15237497	95.96	99	21.34	32.25	4	0	761	465	209	307	7e-52	Arabidopsis thaliana	Energy production and conversion
Gy_Locus_19053_Transcript_2/3_Confidence_0.600_Length_1888	1888	At5g40810	307	KOG3052	Cytochrome c1	15237497	94.04	218	34.64	71.01	13	0	1118	465	90	307	3e-131	Arabidopsis thaliana	Energy production and conversion
Gy_Locus_19080_Transcript_1/1_Confidence_1.000_Length_692	692	At3g03070	110	KOG3456	NADH:ubiquinone oxidoreductase, NDUFS6/13 kDa subunit	18396430	69.37	111	48.12	100.91	25	2	581	273	1	110	8e-50	Arabidopsis thaliana	Energy production and conversion
Gy_Locus_19108_Transcript_1/1_Confidence_1.000_Length_1075	1075	At3g52300	168	KOG3366	Mitochondrial F1F0-ATP synthase, subunit d/ATP7	15231176	82.14	168	46.88	100	30	0	89	592	1	168	4e-74	Arabidopsis thaliana	Energy production and conversion
Gy_Locus_19202_Transcript_1/2_Confidence_1.000_Length_2141	2141	At3g48000	538	KOG2450	Aldehyde dehydrogenase	15228319	81.03	311	43.58	57.81	59	0	354	1286	25	335	0	Arabidopsis thaliana	Energy production and conversion
Gy_Locus_19202_Transcript_2/2_Confidence_1.000_Length_2062	2062	At3g48000	538	KOG2450	Aldehyde dehydrogenase	15228319	80.93	514	74.78	95.54	98	0	354	1895	25	538	0	Arabidopsis thaliana	Energy production and conversion
Gy_Locus_19294_Transcript_1/3_Confidence_0.714_Length_923	923	At2g16060	160	KOG3378	Globins and related hemoproteins	15226675	61.75	183	59.48	114.38	40	2	75	620	3	156	5e-70	Arabidopsis thaliana	Energy production and conversion
Gy_Locus_19294_Transcript_2/3_Confidence_0.714_Length_925	925	At2g16060	160	KOG3378	Globins and related hemoproteins	15226675	72.81	114	36.97	71.25	30	1	75	413	3	116	4e-58	Arabidopsis thaliana	Energy production and conversion
Gy_Locus_19294_Transcript_3/3_Confidence_0.714_Length_836	836	At2g16060	160	KOG3378	Globins and related hemoproteins	15226675	74.03	154	55.26	96.25	39	1	75	533	3	156	4e-78	Arabidopsis thaliana	Energy production and conversion
Gy_Locus_19341_Transcript_1/2_Confidence_1.000_Length_1741	1741	At3g28715	351	KOG2957	Vacuolar H+-ATPase V0 sector, subunit d	15229475	94.3	351	60.48	100	20	0	368	1420	1	351	0	Arabidopsis thaliana	Energy production and conversion
Gy_Locus_19341_Transcript_2/2_Confidence_1.000_Length_1685	1685	At3g28715	351	KOG2957	Vacuolar H+-ATPase V0 sector, subunit d	15229475	94.3	351	62.49	100	20	0	312	1364	1	351	0	Arabidopsis thaliana	Energy production and conversion
Gy_Locus_19350_Transcript_4/5_Confidence_0.583_Length_1492	1492	At2g43180	492	KOG1260	Isocitrate lyase	15224239	59	300	60.32	60.98	86	5	3	824	166	454	3e-104	Arabidopsis thaliana	Energy production and conversion
Gy_Locus_19370_Transcript_2/2_Confidence_1.000_Length_814	814	At1g34060_1	302	KOG0768	Mitochondrial carrier protein PET8	NA	81.31	107	39.43	35.43	20	0	149	469	196	302	4e-58	Arabidopsis thaliana	Energy production and conversion
Gy_Locus_19536_Transcript_1/2_Confidence_1.000_Length_1513	1513	At2g43180	492	KOG1260	Isocitrate lyase	15224239	64.2	176	34.9	35.77	61	2	448	969	179	354	2e-60	Arabidopsis thaliana	Energy production and conversion
Gy_Locus_19758_Transcript_1/3_Confidence_0.667_Length_1649	1649	At2g20420	421	KOG2799	Succinyl-CoA synthetase, beta subunit	15225353	82.51	423	76.96	100.48	55	1	152	1420	1	404	0	Arabidopsis thaliana	Energy production and conversion
Gy_Locus_19758_Transcript_3/3_Confidence_0.667_Length_1592	1592	At2g20420	421	KOG2799	Succinyl-CoA synthetase, beta subunit	15225353	87.13	404	76.13	95.96	52	0	152	1363	1	404	0	Arabidopsis thaliana	Energy production and conversion
Gy_Locus_19840_Transcript_2/3_Confidence_0.667_Length_1374	1374	At4g05390	360	KOG1158	NADP/FAD dependent oxidoreductase	7267299	80.43	184	40.17	51.11	34	1	338	883	177	360	3e-103	Arabidopsis thaliana	Energy production and conversion
Gy_Locus_19991_Transcript_1/3_Confidence_0.571_Length_785	785	At2g18230	218	KOG1626	Inorganic pyrophosphatase/Nucleosome remodeling factor, subunit NURF38	15224134	94.55	110	42.04	50.46	6	0	783	454	68	177	1e-70	Arabidopsis thaliana	Energy production and conversion
Gy_Locus_19991_Transcript_2/3_Confidence_0.714_Length_1199	1199	At2g18230	218	KOG1626	Inorganic pyrophosphatase/Nucleosome remodeling factor, subunit NURF38	15224134	90.65	139	34.78	63.76	13	0	643	227	80	218	3e-84	Arabidopsis thaliana	Energy production and conversion
Gy_Locus_20325_Transcript_1/3_Confidence_0.800_Length_1169	1169	At4g02580	244	KOG3196	NADH:ubiquinone oxidoreductase, NDUFV2/24 kD subunit	6647650	83.83	235	60.31	96.31	38	0	991	287	10	244	2e-147	Arabidopsis thaliana	Energy production and conversion
Gy_Locus_20325_Transcript_3/3_Confidence_0.800_Length_1095	1095	At4g02580	244	KOG3196	NADH:ubiquinone oxidoreductase, NDUFV2/24 kD subunit	6647650	82.87	251	68.77	102.87	36	1	1039	287	1	244	8e-154	Arabidopsis thaliana	Energy production and conversion
Gy_Locus_20490_Transcript_2/5_Confidence_0.636_Length_1340	1340	At5g62740	286	KOG2620	Prohibitins and stomatins of the PID superfamily	15241939	91.89	148	33.13	51.75	12	0	797	354	135	282	7e-142	Arabidopsis thaliana	Energy production and conversion
Gy_Locus_20490_Transcript_3/5_Confidence_0.636_Length_1552	1552	At5g62740	286	KOG2620	Prohibitins and stomatins of the PID superfamily	15241939	88.65	282	54.51	98.6	32	0	1199	354	1	282	0	Arabidopsis thaliana	Energy production and conversion
Gy_Locus_20490_Transcript_4/5_Confidence_0.636_Length_1937	1937	At5g62740	286	KOG2620	Prohibitins and stomatins of the PID superfamily	15241939	87.63	186	28.81	65.03	23	0	911	354	97	282	6e-109	Arabidopsis thaliana	Energy production and conversion
Gy_Locus_20643_Transcript_2/3_Confidence_0.667_Length_1115	1115	At4g03280	229	KOG1671	Ubiquinol cytochrome c reductase, subunit RIP1	15236275	84.85	99	26.64	43.23	14	1	560	853	131	229	3e-55	Arabidopsis thaliana	Energy production and conversion
Gy_Locus_21235_Transcript_2/2_Confidence_1.000_Length_2379	2379	AtMi099	507	KOG1353	F0F1-type ATP synthase, alpha subunit	13449389	93.08	506	63.81	99.8	33	1	1653	136	1	504	0	Arabidopsis thaliana	Energy production and conversion
Gy_Locus_21533_Transcript_1/1_Confidence_1.000_Length_570	570	At4g36250	433	KOG2456	Aldehyde dehydrogenase	15234364	46.01	163	85.79	37.64	88	0	491	3	6	168	2e-48	Arabidopsis thaliana	Energy production and conversion
Gy_Locus_21550_Transcript_1/8_Confidence_0.619_Length_2116	2116	At1g60690	345	KOG1575	Voltage-gated shaker-like K+ channel, subunit beta/KCNAB	15219786	60.26	151	21.41	43.77	59	1	1090	641	138	288	2e-55	Arabidopsis thaliana	Energy production and conversion
Gy_Locus_21550_Transcript_2/8_Confidence_0.667_Length_2404	2404	At1g60730	342	KOG1575	Voltage-gated shaker-like K+ channel, subunit beta/KCNAB	2462763	57.74	168	20.97	49.12	67	2	1231	731	138	302	3e-55	Arabidopsis thaliana	Energy production and conversion
Gy_Locus_21550_Transcript_3/8_Confidence_0.619_Length_2131	2131	At1g60730	342	KOG1575	Voltage-gated shaker-like K+ channel, subunit beta/KCNAB	2462763	57.74	168	23.65	49.12	67	2	1231	731	138	302	2e-55	Arabidopsis thaliana	Energy production and conversion
Gy_Locus_21550_Transcript_4/8_Confidence_0.619_Length_1986	1986	At1g60750	330	KOG1575	Voltage-gated shaker-like K+ channel, subunit beta/KCNAB	15219805	55.7	307	46.37	93.03	119	2	1651	731	1	290	8e-111	Arabidopsis thaliana	Energy production and conversion
Gy_Locus_21550_Transcript_5/8_Confidence_0.619_Length_2339	2339	At1g60750	330	KOG1575	Voltage-gated shaker-like K+ channel, subunit beta/KCNAB	15219805	51.35	148	18.98	44.85	71	1	2004	1561	1	147	2e-41	Arabidopsis thaliana	Energy production and conversion
Gy_Locus_21550_Transcript_7/8_Confidence_0.238_Length_1130	1130	At1g60750	330	KOG1575	Voltage-gated shaker-like K+ channel, subunit beta/KCNAB	15219805	49.35	154	40.88	46.67	77	1	795	334	1	153	6e-41	Arabidopsis thaliana	Energy production and conversion
Gy_Locus_21550_Transcript_8/8_Confidence_0.619_Length_2257	2257	At1g60730	342	KOG1575	Voltage-gated shaker-like K+ channel, subunit beta/KCNAB	2462763	57.74	168	22.33	49.12	67	2	1231	731	138	302	3e-55	Arabidopsis thaliana	Energy production and conversion
Gy_Locus_21925_Transcript_2/4_Confidence_0.500_Length_1558	1558	At4g32610	557	KOG2536	MAM33, mitochondrial matrix glycoprotein	15233865	58.21	201	38.7	36.09	75	4	1064	471	1	195	2e-26	Arabidopsis thaliana	Energy production and conversion
Gy_Locus_21925_Transcript_4/4_Confidence_0.500_Length_1764	1764	At4g32610	557	KOG2536	MAM33, mitochondrial matrix glycoprotein	15233865	53.45	275	46.77	49.37	115	6	1270	455	1	265	4e-30	Arabidopsis thaliana	Energy production and conversion
Gy_Locus_22200_Transcript_3/7_Confidence_0.500_Length_1773	1773	At2g41510	575	KOG1231	Proteins containing the FAD binding domain	15227374	55.1	245	41.46	42.61	69	4	1762	1058	356	569	6e-79	Arabidopsis thaliana	Energy production and conversion
Gy_Locus_22500_Transcript_1/1_Confidence_1.000_Length_2360	2360	At5g03860	562	KOG1261	Malate synthase	15237551	85.22	548	69.66	97.51	81	0	1868	225	15	562	0	Arabidopsis thaliana	Energy production and conversion
Gy_Locus_22685_Transcript_1/1_Confidence_1.000_Length_393	393	SPCC737.02c	137	KOG3440	Ubiquinol cytochrome c reductase, subunit QCR7	19075864	56.36	55	41.98	40.15	24	0	392	228	46	100	9e-14	Schizosaccharomyces pombe	Energy production and conversion
Gy_Locus_23097_Transcript_1/2_Confidence_1.000_Length_915	915	At4g32610	557	KOG2536	MAM33, mitochondrial matrix glycoprotein	15233865	66.67	201	65.9	36.09	61	2	49	648	359	554	2e-74	Arabidopsis thaliana	Energy production and conversion
Gy_Locus_23171_Transcript_1/2_Confidence_1.000_Length_1067	1067	At5g64970	428	KOG0752	Mitochondrial solute carrier protein	15238315	81.52	276	77.6	64.49	51	0	1	828	152	427	2e-152	Arabidopsis thaliana	Energy production and conversion
Gy_Locus_23263_Transcript_1/1_Confidence_1.000_Length_800	800	At5g67590	154	KOG3389	NADH:ubiquinone oxidoreductase, NDUFS4/18 kDa subunit	15240784	73.58	106	39.75	68.83	26	1	326	637	22	127	3e-50	Arabidopsis thaliana	Energy production and conversion
Gy_Locus_23551_Transcript_1/2_Confidence_1.000_Length_2497	2497	At5g14040	375	KOG0767	Mitochondrial phosphate carrier protein	15241291	82.64	121	14.54	32.27	21	0	587	949	108	228	6e-51	Arabidopsis thaliana	Energy production and conversion
Gy_Locus_23551_Transcript_2/2_Confidence_1.000_Length_2419	2419	At5g14040	375	KOG0767	Mitochondrial phosphate carrier protein	15241291	82.64	121	15.01	32.27	21	0	587	949	108	228	1e-93	Arabidopsis thaliana	Energy production and conversion
Gy_Locus_23609_Transcript_1/1_Confidence_1.000_Length_672	672	SPBC530.10c	322	KOG0749	Mitochondrial ADP/ATP carrier proteins	19112115	83.91	174	77.68	54.04	28	0	656	135	149	322	2e-102	Schizosaccharomyces pombe	Energy production and conversion
Gy_Locus_23823_Transcript_2/3_Confidence_0.714_Length_1426	1426	At5g66380	310	KOG0764	Mitochondrial FAD carrier protein	10177519	63.11	206	43.34	66.45	50	2	268	885	125	304	4e-75	Arabidopsis thaliana	Energy production and conversion
Gy_Locus_23823_Transcript_3/3_Confidence_0.714_Length_1306	1306	At5g66380	310	KOG0764	Mitochondrial FAD carrier protein	10177519	63.11	206	47.32	66.45	50	2	268	885	125	304	1e-75	Arabidopsis thaliana	Energy production and conversion
Gy_Locus_23829_Transcript_1/1_Confidence_1.000_Length_248	248	At5g11770	218	KOG1687	NADH-ubiquinone oxidoreductase, NUFS7/PSST/20 kDa subunit	15239782	55.29	85	102.82	38.99	14	2	14	199	133	216	4e-22	Arabidopsis thaliana	Energy production and conversion
Gy_Locus_23860_Transcript_1/1_Confidence_1.000_Length_629	629	SPCC306.08c	341	KOG1494	NAD-dependent malate dehydrogenase	19075316	53.25	154	73.45	45.16	62	3	620	159	197	340	3e-40	Schizosaccharomyces pombe	Energy production and conversion
Gy_Locus_24728_Transcript_1/1_Confidence_1.000_Length_329	329	SPCC191.07	109	KOG3453	Cytochrome c	19075796	64.76	105	95.74	96.33	37	0	328	14	3	107	2e-44	Schizosaccharomyces pombe	Energy production and conversion
Gy_Locus_24812_Transcript_1/2_Confidence_1.000_Length_2231	2231	At4g38510	487	KOG1351	Vacuolar H+-ATPase V1 sector, subunit B	15233891	95.91	489	65.76	100.41	18	2	315	1781	1	487	0	Arabidopsis thaliana	Energy production and conversion
Gy_Locus_25496_Transcript_1/2_Confidence_1.000_Length_928	928	At1g21400	472	KOG1182	Branched chain alpha-keto acid dehydrogenase complex, alpha subunit	15218984	73.05	256	82.76	54.24	67	2	49	813	55	309	2e-134	Arabidopsis thaliana	Energy production and conversion
Gy_Locus_25496_Transcript_2/2_Confidence_1.000_Length_820	820	At1g21400	472	KOG1182	Branched chain alpha-keto acid dehydrogenase complex, alpha subunit	15218984	81.08	185	67.68	39.19	35	0	151	705	125	309	5e-108	Arabidopsis thaliana	Energy production and conversion
Gy_Locus_26012_Transcript_1/1_Confidence_1.000_Length_225	225	YOR332w	233	KOG1664	Vacuolar H+-ATPase V1 sector, subunit E	6324907	56.76	74	98.67	31.76	32	0	3	224	19	92	7e-22	Saccharomyces cerevisiae	Energy production and conversion
Gy_Locus_26546_Transcript_1/5_Confidence_0.500_Length_1600	1600	At3g14420	367	KOG0538	Glycolate oxidase	15231850	89.86	365	68.44	99.46	37	0	153	1247	3	367	0	Arabidopsis thaliana	Energy production and conversion
Gy_Locus_26546_Transcript_4/5_Confidence_0.625_Length_1983	1983	At3g14420	367	KOG0538	Glycolate oxidase	15231850	91.54	319	48.26	86.92	27	0	402	1358	1	319	0	Arabidopsis thaliana	Energy production and conversion
Gy_Locus_26915_Transcript_1/1_Confidence_1.000_Length_636	636	At1g12550	323	KOG0069	Glyoxylate/hydroxypyruvate reductase (D-isomer-specific 2-hydroxy acid dehydrogenase superfamily)	15222015	60	155	73.11	47.99	62	0	634	170	168	322	9e-65	Arabidopsis thaliana	Energy production and conversion
Gy_Locus_26984_Transcript_1/1_Confidence_1.000_Length_699	699	At5g55290	70	KOG3500	Vacuolar H+-ATPase V0 sector, subunit M9.7 (M9.2)	18423731	74.29	70	30.04	100	18	0	660	451	1	70	1e-31	Arabidopsis thaliana	Energy production and conversion
Gy_Locus_27043_Transcript_2/4_Confidence_0.625_Length_1217	1217	AtMi046	495	KOG4845	NADH dehydrogenase, subunit 4	13449336	85.8	176	43.39	35.56	23	1	1217	690	313	486	4e-91	Arabidopsis thaliana	Energy production and conversion
Gy_Locus_27201_Transcript_1/2_Confidence_1.000_Length_1807	1807	At5g42130	412	KOG0768	Mitochondrial carrier protein PET8	15238301	68.32	404	67.07	98.06	113	5	153	1328	1	401	2e-169	Arabidopsis thaliana	Energy production and conversion
Gy_Locus_27759_Transcript_1/1_Confidence_1.000_Length_1110	1110	At1g75450	536	KOG1231	Proteins containing the FAD binding domain	15222234	46.01	213	57.57	39.74	113	2	26	661	305	516	2e-59	Arabidopsis thaliana	Energy production and conversion
Gy_Locus_28838_Transcript_1/1_Confidence_1.000_Length_323	323	YBL030c	318	KOG0749	Mitochondrial ADP/ATP carrier proteins	6319441	80.37	107	99.38	33.65	20	1	3	323	42	147	1e-45	Saccharomyces cerevisiae	Energy production and conversion
Gy_Locus_29045_Transcript_1/1_Confidence_1.000_Length_589	589	At2g41510	575	KOG1231	Proteins containing the FAD binding domain	15227374	63.59	195	99.32	33.91	71	0	586	2	333	527	8e-89	Arabidopsis thaliana	Energy production and conversion
Gy_Locus_29111_Transcript_2/2_Confidence_1.000_Length_1256	1256	At1g50940	363	KOG3954	Electron transfer flavoprotein, alpha subunit	15223680	79.55	269	64.25	74.1	55	0	1256	450	95	363	1e-137	Arabidopsis thaliana	Energy production and conversion
Gy_Locus_29212_Transcript_1/1_Confidence_1.000_Length_1018	1018	AtCh070	746	KOG4668	NADH dehydrogenase subunits 2, 5, and related proteins	7525082	75.88	340	100.2	45.58	75	4	1	1017	293	626	2e-167	Arabidopsis thaliana	Energy production and conversion
Gy_Locus_29590_Transcript_1/1_Confidence_1.000_Length_500	500	AtCh026	158	KOG1713	NADH-ubiquinone oxidoreductase, NDUFS3/30 kDa subunit	7525036	89.1	156	93.6	98.73	17	0	2	469	3	158	1e-101	Arabidopsis thaliana	Energy production and conversion
Gy_Locus_29642_Transcript_2/2_Confidence_1.000_Length_800	800	At2g32720	134	KOG0537	Cytochrome b5	15225731	53.57	140	52.5	104.48	23	1	798	379	30	127	1e-42	Arabidopsis thaliana	Energy production and conversion
Gy_Locus_30074_Transcript_1/1_Confidence_1.000_Length_538	538	AtMi053	100	KOG4669	NADH dehydrogenase subunit 4L and related proteins	13449343	81.25	32	17.84	32	6	0	127	222	34	65	5e-08	Arabidopsis thaliana	Energy production and conversion
Gy_Locus_30387_Transcript_1/1_Confidence_1.000_Length_272	272	AtMi053	100	KOG4669	NADH dehydrogenase subunit 4L and related proteins	13449343	76.6	47	51.84	47	8	1	248	117	4	50	1e-12	Arabidopsis thaliana	Energy production and conversion
Gy_Locus_31126_Transcript_1/1_Confidence_1.000_Length_1424	1424	At4g22220	167	KOG3361	Iron binding protein involved in Fe-S cluster formation	15235569	71.86	167	35.18	100	46	1	1372	872	2	167	3e-77	Arabidopsis thaliana	Energy production and conversion
Gy_Locus_31280_Transcript_2/4_Confidence_0.571_Length_366	366	At1g60730	342	KOG1575	Voltage-gated shaker-like K+ channel, subunit beta/KCNAB	2462763	77.88	104	85.25	30.41	22	1	1	309	129	232	7e-50	Arabidopsis thaliana	Energy production and conversion
Gy_Locus_31280_Transcript_3/4_Confidence_0.571_Length_350	350	At1g60730	342	KOG1575	Voltage-gated shaker-like K+ channel, subunit beta/KCNAB	2462763	73.83	107	91.71	31.29	24	2	30	347	138	241	1e-46	Arabidopsis thaliana	Energy production and conversion
Gy_Locus_31624_Transcript_1/1_Confidence_1.000_Length_1300	1300	AtMi014	260	KOG4767	Cytochrome c oxidase, subunit II, and related proteins	13449304	92.22	257	59.31	98.85	20	0	147	917	1	257	1e-152	Arabidopsis thaliana	Energy production and conversion
Gy_Locus_33000_Transcript_1/1_Confidence_1.000_Length_689	689	AtCh073	506	KOG4845	NADH dehydrogenase, subunit 4	7525085	85.45	213	92.74	42.09	31	0	642	4	1	213	7e-128	Arabidopsis thaliana	Energy production and conversion
Gy_Locus_33716_Transcript_2/3_Confidence_0.600_Length_611	611	At1g71340	349	KOG2258	Glycerophosphoryl diester phosphodiesterase	15217437	50.34	145	71.19	41.55	49	4	610	242	110	253	7e-32	Arabidopsis thaliana	Energy production and conversion
Gy_Locus_34398_Transcript_1/1_Confidence_1.000_Length_709	709	7302028	138	KOG3025	Mitochondrial F1F0-ATP synthase, subunit c/ATP9/proteolipid	7302028	39.31	145	61.35	105.07	78	3	606	175	1	136	1e-11	Drosophila melanogaster	Energy production and conversion
Gy_Locus_34681_Transcript_1/2_Confidence_1.000_Length_784	784	At5g01500	415	KOG0752	Mitochondrial solute carrier protein	15240999	65.52	174	66.58	41.93	60	0	1	522	232	405	2e-74	Arabidopsis thaliana	Energy production and conversion
Gy_Locus_36691_Transcript_1/1_Confidence_1.000_Length_1894	1894	At5g53580	324	KOG1575	Voltage-gated shaker-like K+ channel, subunit beta/KCNAB	15238778	76.85	324	51.32	100	71	1	1743	784	1	324	0	Arabidopsis thaliana	Energy production and conversion
Gy_Locus_36807_Transcript_1/1_Confidence_1.000_Length_832	832	At3g03100	159	KOG3382	NADH:ubiquinone oxidoreductase, B17.2 subunit	18396441	73.25	157	56.61	98.74	41	1	106	576	4	159	1e-84	Arabidopsis thaliana	Energy production and conversion
Gy_Locus_38153_Transcript_1/1_Confidence_1.000_Length_285	285	YDR298c	212	KOG1662	Mitochondrial F1F0-ATP synthase, subunit OSCP/ATP5	6320504	51.35	74	77.89	34.91	36	0	271	50	139	212	5e-21	Saccharomyces cerevisiae	Energy production and conversion
Gy_Locus_38667_Transcript_1/1_Confidence_1.000_Length_280	280	YLR038c	83	KOG3057	Cytochrome c oxidase, subunit VIb/COX12	6323067	66.67	66	70.71	79.52	22	0	67	264	11	76	2e-29	Saccharomyces cerevisiae	Energy production and conversion
Mono_Locus_56_Transcript_1/4_Confidence_0.600_Length_788	788	At1g01050	212	KOG1626	Inorganic pyrophosphatase/Nucleosome remodeling factor, subunit NURF38	15223288	89.67	184	70.05	86.79	18	1	238	786	1	184	6e-118	Arabidopsis thaliana	Energy production and conversion
Mono_Locus_56_Transcript_2/4_Confidence_0.600_Length_1354	1354	At1g01050	212	KOG1626	Inorganic pyrophosphatase/Nucleosome remodeling factor, subunit NURF38	15223288	95.49	133	29.47	62.74	6	0	954	1352	52	184	3e-86	Arabidopsis thaliana	Energy production and conversion
Mono_Locus_56_Transcript_3/4_Confidence_0.700_Length_985	985	At1g01050	212	KOG1626	Inorganic pyrophosphatase/Nucleosome remodeling factor, subunit NURF38	15223288	89.47	171	52.08	80.66	17	1	273	782	1	171	7e-107	Arabidopsis thaliana	Energy production and conversion
Mono_Locus_101_Transcript_1/1_Confidence_1.000_Length_1873	1873	At4g05390	360	KOG1158	NADP/FAD dependent oxidoreductase	7267299	80.28	360	57.66	100	70	1	1571	495	1	360	0	Arabidopsis thaliana	Energy production and conversion
Mono_Locus_153_Transcript_1/2_Confidence_1.000_Length_2038	2038	Hs4502295	539	KOG1350	F0F1-type ATP synthase, beta subunit	4502295	81.36	456	67.12	84.6	83	1	1963	596	68	521	0	Homo sapiens	Energy production and conversion
Mono_Locus_208_Transcript_1/2_Confidence_1.000_Length_1651	1651	At5g14780	384	KOG0069	Glyoxylate/hydroxypyruvate reductase (D-isomer-specific 2-hydroxy acid dehydrogenase superfamily)	15241492	85.79	359	65.23	93.49	50	1	252	1325	26	384	0	Arabidopsis thaliana	Energy production and conversion
Mono_Locus_244_Transcript_2/2_Confidence_1.000_Length_2033	2033	At5g53580	324	KOG1575	Voltage-gated shaker-like K+ channel, subunit beta/KCNAB	15238778	76.85	324	47.81	100	71	1	135	1094	1	324	1e-180	Arabidopsis thaliana	Energy production and conversion
Mono_Locus_261_Transcript_2/10_Confidence_0.500_Length_2474	2474	At3g06650	608	KOG1254	ATP-citrate lyase	15230764	92.73	440	53.35	72.37	32	0	160	1479	1	440	0	Arabidopsis thaliana	Energy production and conversion
Mono_Locus_261_Transcript_3/10_Confidence_0.385_Length_2468	2468	At5g49460	608	KOG1254	ATP-citrate lyase	15239897	93.14	510	61.99	83.88	35	0	531	2060	99	608	0	Arabidopsis thaliana	Energy production and conversion
Mono_Locus_261_Transcript_4/10_Confidence_0.500_Length_2553	2553	At3g06650	608	KOG1254	ATP-citrate lyase	15230764	84.89	662	77.79	108.88	46	2	160	2145	1	608	0	Arabidopsis thaliana	Energy production and conversion
Mono_Locus_261_Transcript_6/10_Confidence_0.385_Length_2521	2521	At5g49460	608	KOG1254	ATP-citrate lyase	15239897	87	654	77.83	107.57	39	1	152	2113	1	608	0	Arabidopsis thaliana	Energy production and conversion
Mono_Locus_261_Transcript_9/10_Confidence_0.500_Length_2391	2391	At3g06650	608	KOG1254	ATP-citrate lyase	15230764	92.76	608	76.29	100	44	0	160	1983	1	608	0	Arabidopsis thaliana	Energy production and conversion
Mono_Locus_261_Transcript_10/10_Confidence_0.385_Length_2383	2383	At5g49460	608	KOG1254	ATP-citrate lyase	15239897	93.59	608	76.54	100	39	0	152	1975	1	608	0	Arabidopsis thaliana	Energy production and conversion
Mono_Locus_262_Transcript_3/4_Confidence_0.727_Length_899	899	At3g06650	608	KOG1254	ATP-citrate lyase	15230764	77.49	191	63.74	31.41	12	1	897	325	449	608	4e-94	Arabidopsis thaliana	Energy production and conversion
Mono_Locus_299_Transcript_3/4_Confidence_0.625_Length_1628	1628	At1g68010	386	KOG0069	Glyoxylate/hydroxypyruvate reductase (D-isomer-specific 2-hydroxy acid dehydrogenase superfamily)	15220620	86.27	386	71.13	100	53	0	1582	425	1	386	0	Arabidopsis thaliana	Energy production and conversion
Mono_Locus_318_Transcript_1/1_Confidence_1.000_Length_1425	1425	At5g19760	298	KOG0759	Mitochondrial oxoglutarate/malate carrier proteins	15241167	83.28	299	62.95	100.34	49	1	198	1094	1	298	4e-173	Arabidopsis thaliana	Energy production and conversion
Mono_Locus_341_Transcript_1/1_Confidence_1.000_Length_1114	1114	At1g16700	222	KOG3256	NADH:ubiquinone oxidoreductase, NDUFS8/23 kDa subunit	15219311	89.6	202	54.4	90.99	21	0	176	781	21	222	3e-119	Arabidopsis thaliana	Energy production and conversion
Mono_Locus_416_Transcript_1/1_Confidence_1.000_Length_2025	2025	At2g44350	474	KOG2617	Citrate synthase	7436692	84.75	472	69.93	99.58	71	1	212	1624	1	472	0	Arabidopsis thaliana	Energy production and conversion
Mono_Locus_448_Transcript_1/4_Confidence_0.667_Length_2016	2016	At2g43180	492	KOG1260	Isocitrate lyase	15224239	64.39	396	58.93	80.49	99	6	273	1382	71	450	2e-163	Arabidopsis thaliana	Energy production and conversion
Mono_Locus_448_Transcript_2/4_Confidence_0.667_Length_2145	2145	At2g43180	492	KOG1260	Isocitrate lyase	15224239	64	400	55.94	81.3	102	6	273	1394	71	454	4e-163	Arabidopsis thaliana	Energy production and conversion
Mono_Locus_448_Transcript_3/4_Confidence_0.667_Length_1705	1705	At2g43180	492	KOG1260	Isocitrate lyase	15224239	59.15	284	49.97	57.72	82	4	400	1173	179	454	6e-98	Arabidopsis thaliana	Energy production and conversion
Mono_Locus_448_Transcript_4/4_Confidence_0.667_Length_1926	1926	At2g43180	492	KOG1260	Isocitrate lyase	15224239	64	400	62.31	81.3	102	6	273	1394	71	454	4e-164	Arabidopsis thaliana	Energy production and conversion
Mono_Locus_480_Transcript_5/14_Confidence_0.093_Length_1398	1398	AtMi024	499	KOG4668	NADH dehydrogenase subunits 2, 5, and related proteins	13449314	93.79	306	65.67	61.32	19	0	956	39	194	499	0	Arabidopsis thaliana	Energy production and conversion
Mono_Locus_480_Transcript_7/14_Confidence_0.185_Length_4823	4823	AtMi039	394	KOG2870	NADH:ubiquinone oxidoreductase, NDUFS2/49 kDa subunit	13449329	95.48	155	9.64	39.34	7	0	3721	3257	72	226	8e-92	Arabidopsis thaliana	Energy production and conversion
Mono_Locus_480_Transcript_10/14_Confidence_0.148_Length_2875	2875	AtMi024	499	KOG4668	NADH dehydrogenase subunits 2, 5, and related proteins	13449314	92.43	423	44.14	84.77	32	0	1307	39	77	499	0	Arabidopsis thaliana	Energy production and conversion
Mono_Locus_480_Transcript_11/14_Confidence_0.148_Length_2486	2486	AtMi024	499	KOG4668	NADH dehydrogenase subunits 2, 5, and related proteins	13449314	92.84	489	59.01	98	35	0	1505	39	11	499	0	Arabidopsis thaliana	Energy production and conversion
Mono_Locus_480_Transcript_12/14_Confidence_0.167_Length_2077	2077	AtMi093	325	KOG4770	NADH dehydrogenase subunit 1	13449383	76.69	133	19.21	40.92	31	0	2075	1677	130	262	1e-52	Arabidopsis thaliana	Energy production and conversion
Mono_Locus_480_Transcript_13/14_Confidence_0.130_Length_5212	5212	AtMi024	499	KOG4668	NADH dehydrogenase subunits 2, 5, and related proteins	13449314	92.49	253	14.56	50.7	19	0	797	39	247	499	2e-144	Arabidopsis thaliana	Energy production and conversion
Mono_Locus_480_Transcript_14/14_Confidence_0.204_Length_7166	7166	AtMi039	394	KOG2870	NADH:ubiquinone oxidoreductase, NDUFS2/49 kDa subunit	13449329	95.48	155	6.49	39.34	7	0	3721	3257	72	226	4e-91	Arabidopsis thaliana	Energy production and conversion
Mono_Locus_519_Transcript_1/2_Confidence_1.000_Length_1619	1619	At2g46320	358	KOG0761	Mitochondrial carrier protein CGI-69	15225961	61.14	368	68.19	102.79	116	8	299	1393	11	354	1e-124	Arabidopsis thaliana	Energy production and conversion
Mono_Locus_666_Transcript_1/3_Confidence_0.500_Length_1172	1172	At3g12260	133	KOG3426	NADH:ubiquinone oxidoreductase, NDUFA6/B14 subunit	18399551	68.57	70	17.92	52.63	22	0	108	317	5	74	1e-26	Arabidopsis thaliana	Energy production and conversion
Mono_Locus_666_Transcript_2/3_Confidence_0.500_Length_1728	1728	At3g12260	133	KOG3426	NADH:ubiquinone oxidoreductase, NDUFA6/B14 subunit	18399551	71.88	64	11.11	48.12	17	1	1329	1520	71	133	2e-23	Arabidopsis thaliana	Energy production and conversion
Mono_Locus_666_Transcript_3/3_Confidence_0.500_Length_705	705	At3g12260	133	KOG3426	NADH:ubiquinone oxidoreductase, NDUFA6/B14 subunit	18399551	72.31	130	55.32	97.74	35	1	108	497	5	133	7e-65	Arabidopsis thaliana	Energy production and conversion
Mono_Locus_775_Transcript_6/11_Confidence_0.600_Length_2228	2228	At1g10670	423	KOG1254	ATP-citrate lyase	15220186	88.06	335	45.11	79.2	40	0	335	1339	1	335	0	Arabidopsis thaliana	Energy production and conversion
Mono_Locus_781_Transcript_1/1_Confidence_1.000_Length_2035	2035	At4g04640	373	KOG1531	F0F1-type ATP synthase, gamma subunit	18412632	84.8	375	55.28	100.54	51	4	186	1304	1	371	0	Arabidopsis thaliana	Energy production and conversion
Mono_Locus_789_Transcript_2/3_Confidence_0.667_Length_1700	1700	At2g32720	134	KOG0537	Cytochrome b5	15225731	70.75	106	18.71	79.1	30	1	1069	1383	22	127	4e-47	Arabidopsis thaliana	Energy production and conversion
Mono_Locus_789_Transcript_3/3_Confidence_0.667_Length_878	878	At2g32720	134	KOG0537	Cytochrome b5	15225731	66.67	126	43.05	94.03	42	0	184	561	2	127	4e-60	Arabidopsis thaliana	Energy production and conversion
Mono_Locus_805_Transcript_1/3_Confidence_0.833_Length_2243	2243	At3g14420	367	KOG0538	Glycolate oxidase	15231850	92.75	193	25.81	52.59	14	0	701	1279	1	193	0	Arabidopsis thaliana	Energy production and conversion
Mono_Locus_805_Transcript_2/3_Confidence_0.833_Length_2249	2249	At3g14420	367	KOG0538	Glycolate oxidase	15231850	90.29	309	41.22	84.2	30	0	701	1627	1	309	0	Arabidopsis thaliana	Energy production and conversion
Mono_Locus_805_Transcript_3/3_Confidence_0.667_Length_2121	2121	At3g14420	367	KOG0538	Glycolate oxidase	15231850	90.74	367	51.91	100	34	0	701	1801	1	367	0	Arabidopsis thaliana	Energy production and conversion
Mono_Locus_820_Transcript_1/1_Confidence_1.000_Length_3197	3197	At2g35800	844	KOG0768	Mitochondrial carrier protein PET8	15227501	63.52	858	80.51	101.66	254	14	299	2743	1	842	0	Arabidopsis thaliana	Energy production and conversion
Mono_Locus_871_Transcript_1/3_Confidence_0.400_Length_1319	1319	At5g46800	294	KOG0758	Mitochondrial carnitine-acylcarnitine carrier protein	9758516	77.44	297	67.55	101.02	64	1	260	1150	1	294	2e-156	Arabidopsis thaliana	Energy production and conversion
Mono_Locus_871_Transcript_3/3_Confidence_0.600_Length_1355	1355	At5g46800	294	KOG0758	Mitochondrial carnitine-acylcarnitine carrier protein	9758516	77.44	297	65.76	101.02	64	1	296	1186	1	294	3e-156	Arabidopsis thaliana	Energy production and conversion
Mono_Locus_1101_Transcript_1/4_Confidence_0.500_Length_932	932	At1g65930	410	KOG1526	NADP-dependent isocitrate dehydrogenase	15218869	80.48	292	93.99	71.22	26	2	4	876	147	408	1e-167	Arabidopsis thaliana	Energy production and conversion
Mono_Locus_1152_Transcript_1/2_Confidence_1.000_Length_1776	1776	At2g34590	406	KOG0524	Pyruvate dehydrogenase E1, beta subunit	15226781	84.98	406	68.58	100	60	1	238	1452	1	406	0	Arabidopsis thaliana	Energy production and conversion
Mono_Locus_1152_Transcript_2/2_Confidence_1.000_Length_1866	1866	At2g34590	406	KOG0524	Pyruvate dehydrogenase E1, beta subunit	15226781	79.54	435	69.94	107.14	60	1	238	1542	1	406	0	Arabidopsis thaliana	Energy production and conversion
Mono_Locus_1306_Transcript_1/1_Confidence_1.000_Length_2343	2343	At3g13930	508	KOG0557	Dihydrolipoamide acetyltransferase	15231415	75.86	435	55.7	85.63	97	2	1801	497	82	508	0	Arabidopsis thaliana	Energy production and conversion
Mono_Locus_1380_Transcript_3/6_Confidence_0.600_Length_952	952	At5g09680	211	KOG0536	Flavohemoprotein b5+b5R	15242486	80.23	86	27.1	40.76	17	0	413	670	119	204	2e-43	Arabidopsis thaliana	Energy production and conversion
Mono_Locus_1380_Transcript_4/6_Confidence_0.467_Length_737	737	At5g09680	211	KOG0536	Flavohemoprotein b5+b5R	15242486	52.98	151	61.47	71.56	18	1	3	455	107	204	6e-44	Arabidopsis thaliana	Energy production and conversion
Mono_Locus_1406_Transcript_1/1_Confidence_1.000_Length_1302	1302	At1g22450	191	KOG3057	Cytochrome c oxidase, subunit VIb/COX12	15219886	49.74	193	44.47	101.05	86	4	917	363	1	190	4e-47	Arabidopsis thaliana	Energy production and conversion
Mono_Locus_1482_Transcript_2/7_Confidence_0.467_Length_3970	3970	AtCh008	507	KOG1353	F0F1-type ATP synthase, alpha subunit	7525018	95.45	506	38.24	99.8	23	0	2420	3937	1	506	0	Arabidopsis thaliana	Energy production and conversion
Mono_Locus_1482_Transcript_6/7_Confidence_0.467_Length_4724	4724	AtCh008	507	KOG1353	F0F1-type ATP synthase, alpha subunit	7525018	95.45	506	32.13	99.8	23	0	3174	4691	1	506	0	Arabidopsis thaliana	Energy production and conversion
Mono_Locus_1486_Transcript_1/1_Confidence_1.000_Length_2471	2471	Hs4502295	539	KOG1350	F0F1-type ATP synthase, beta subunit	4502295	81.98	455	55.24	84.42	80	1	328	1692	69	521	0	Homo sapiens	Energy production and conversion
Mono_Locus_1548_Transcript_1/6_Confidence_0.500_Length_2673	2673	AtMi005	669	KOG4668	NADH dehydrogenase subunits 2, 5, and related proteins	13449295	93.73	670	75.2	100.15	41	1	596	2605	1	669	0	Arabidopsis thaliana	Energy production and conversion
Mono_Locus_1548_Transcript_2/6_Confidence_0.571_Length_3656	3656	AtMi005	669	KOG4668	NADH dehydrogenase subunits 2, 5, and related proteins	13449295	94.5	400	32.82	59.79	22	0	1688	2887	82	481	0	Arabidopsis thaliana	Energy production and conversion
Mono_Locus_1548_Transcript_3/6_Confidence_0.643_Length_4296	4296	AtMi005	669	KOG4668	NADH dehydrogenase subunits 2, 5, and related proteins	13449295	94.06	589	41.13	88.04	34	1	2462	4228	82	669	0	Arabidopsis thaliana	Energy production and conversion
Mono_Locus_1574_Transcript_3/7_Confidence_0.600_Length_2001	2001	At1g23800	508	KOG2450	Aldehyde dehydrogenase	15220881	80.47	425	63.72	83.66	82	1	60	1331	7	431	0	Arabidopsis thaliana	Energy production and conversion
Mono_Locus_1610_Transcript_1/1_Confidence_1.000_Length_2413	2413	AtMi060	265	KOG4664	Cytochrome oxidase subunit III and related proteins	13449350	98.49	265	32.95	100	4	0	1111	317	1	265	6e-169	Arabidopsis thaliana	Energy production and conversion
Mono_Locus_1641_Transcript_1/1_Confidence_1.000_Length_1272	1272	At1g34430	465	KOG0557	Dihydrolipoamide acetyltransferase	15218630	84.8	296	69.81	63.66	41	1	1260	373	174	465	6e-161	Arabidopsis thaliana	Energy production and conversion
Mono_Locus_1691_Transcript_1/1_Confidence_1.000_Length_1109	1109	At5g56970	523	KOG1231	Proteins containing the FAD binding domain	15241997	58.7	339	91.7	64.82	135	1	3	1019	184	517	3e-152	Arabidopsis thaliana	Energy production and conversion
Mono_Locus_1730_Transcript_1/1_Confidence_1.000_Length_1047	1047	At1g80720	190	KOG2536	MAM33, mitochondrial matrix glycoprotein	18412890	59.89	187	53.58	98.42	72	1	791	231	1	184	2e-78	Arabidopsis thaliana	Energy production and conversion
Mono_Locus_1805_Transcript_1/1_Confidence_1.000_Length_1077	1077	At5g55290	70	KOG3500	Vacuolar H+-ATPase V0 sector, subunit M9.7 (M9.2)	18423731	74.29	70	19.5	100	18	0	590	381	1	70	1e-30	Arabidopsis thaliana	Energy production and conversion
Mono_Locus_1878_Transcript_1/1_Confidence_1.000_Length_2401	2401	At1g78900	623	KOG1352	Vacuolar H+-ATPase V1 sector, subunit A	15219234	93.1	623	77.84	100	43	0	2142	274	1	623	0	Arabidopsis thaliana	Energy production and conversion
Mono_Locus_1943_Transcript_1/1_Confidence_1.000_Length_1669	1669	At4g33670	319	KOG1576	Predicted oxidoreductase	15235040	82.97	317	56.98	99.37	54	0	1341	391	3	319	0	Arabidopsis thaliana	Energy production and conversion
Mono_Locus_1963_Transcript_2/2_Confidence_1.000_Length_1697	1697	At2g43180	492	KOG1260	Isocitrate lyase	15224239	66.78	292	51.62	59.35	87	4	1425	556	71	354	8e-123	Arabidopsis thaliana	Energy production and conversion
Mono_Locus_1979_Transcript_1/1_Confidence_1.000_Length_2966	2966	At5g66760	634	KOG2403	Succinate dehydrogenase, flavoprotein subunit	15240075	92.61	609	61.6	96.06	45	0	2563	737	26	634	0	Arabidopsis thaliana	Energy production and conversion
Mono_Locus_1992_Transcript_1/1_Confidence_1.000_Length_1231	1231	At1g80230	171	KOG3352	Cytochrome c oxidase, subunit Vb/COX4	15220092	82.02	89	21.69	52.05	16	0	903	637	69	157	4e-33	Arabidopsis thaliana	Energy production and conversion
Mono_Locus_2022_Transcript_1/1_Confidence_1.000_Length_1342	1342	At3g17910	381	KOG1563	Mitochondrial protein Surfeit 1/SURF1/SHY1, required for expression of cytochrome oxidase	15229549	56.37	314	70.19	82.41	109	2	306	1166	69	381	4e-118	Arabidopsis thaliana	Energy production and conversion
Mono_Locus_2134_Transcript_1/2_Confidence_1.000_Length_742	742	At2g45630	327	KOG0069	Glyoxylate/hydroxypyruvate reductase (D-isomer-specific 2-hydroxy acid dehydrogenase superfamily)	7485630	45.18	166	67.12	50.76	84	3	36	527	1	161	2e-35	Arabidopsis thaliana	Energy production and conversion
Mono_Locus_2134_Transcript_2/2_Confidence_1.000_Length_1068	1068	At2g45630	327	KOG0069	Glyoxylate/hydroxypyruvate reductase (D-isomer-specific 2-hydroxy acid dehydrogenase superfamily)	7485630	53.52	327	91.85	100	147	3	36	1007	1	325	4e-117	Arabidopsis thaliana	Energy production and conversion
Mono_Locus_2206_Transcript_2/2_Confidence_1.000_Length_2339	2339	At5g13440	274	KOG1671	Ubiquinol cytochrome c reductase, subunit RIP1	15240627	79.31	232	29.76	84.67	43	1	314	1009	48	274	3e-129	Arabidopsis thaliana	Energy production and conversion
Mono_Locus_2243_Transcript_1/2_Confidence_1.000_Length_950	950	At4g02620	128	KOG3432	Vacuolar H+-ATPase V1 sector, subunit F	15235431	84.13	126	39.79	98.44	20	0	195	572	1	126	1e-74	Arabidopsis thaliana	Energy production and conversion
Mono_Locus_2269_Transcript_1/1_Confidence_1.000_Length_2829	2829	At2g21410	821	KOG2189	Vacuolar H+-ATPase V0 sector, subunit a	15226542	73.51	808	85.68	98.42	213	1	155	2578	15	821	0	Arabidopsis thaliana	Energy production and conversion
Mono_Locus_2392_Transcript_1/2_Confidence_1.000_Length_2186	2186	At5g62530	563	KOG2451	Aldehyde dehydrogenase	15241863	78.79	528	72.46	93.78	103	3	1972	413	37	563	0	Arabidopsis thaliana	Energy production and conversion
Mono_Locus_2508_Transcript_1/1_Confidence_1.000_Length_2975	2975	At4g39080	843	KOG2189	Vacuolar H+-ATPase V0 sector, subunit a	7436338	76.77	831	83.8	98.58	168	4	213	2633	14	843	0	Arabidopsis thaliana	Energy production and conversion
Mono_Locus_2533_Transcript_1/1_Confidence_1.000_Length_1834	1834	At3g42050	441	KOG2759	Vacuolar H+-ATPase V1 sector, subunit H	15228443	80.31	452	73.94	102.49	78	1	1685	330	1	441	0	Arabidopsis thaliana	Energy production and conversion
Mono_Locus_2640_Transcript_1/1_Confidence_1.000_Length_1316	1316	At5g13440	274	KOG1671	Ubiquinol cytochrome c reductase, subunit RIP1	15240627	70.61	279	63.6	101.82	75	3	1210	380	1	274	5e-135	Arabidopsis thaliana	Energy production and conversion
Mono_Locus_2752_Transcript_1/2_Confidence_1.000_Length_1389	1389	At5g37510	745	KOG2282	NADH-ubiquinone oxidoreductase, NDUFS1/75 kDa subunit	10177435	89.24	381	82.29	51.14	41	0	46	1188	66	446	0	Arabidopsis thaliana	Energy production and conversion
Mono_Locus_2950_Transcript_1/4_Confidence_0.571_Length_891	891	At2g18230	218	KOG1626	Inorganic pyrophosphatase/Nucleosome remodeling factor, subunit NURF38	15224134	80.23	177	59.6	81.19	31	1	247	765	1	177	3e-101	Arabidopsis thaliana	Energy production and conversion
Mono_Locus_2950_Transcript_2/4_Confidence_0.571_Length_1060	1060	At2g18230	218	KOG1626	Inorganic pyrophosphatase/Nucleosome remodeling factor, subunit NURF38	15224134	80.28	218	61.7	100	39	1	200	841	1	218	2e-124	Arabidopsis thaliana	Energy production and conversion
Mono_Locus_2950_Transcript_4/4_Confidence_0.571_Length_1107	1107	At2g18230	218	KOG1626	Inorganic pyrophosphatase/Nucleosome remodeling factor, subunit NURF38	15224134	80.28	218	59.08	100	39	1	247	888	1	218	5e-124	Arabidopsis thaliana	Energy production and conversion
Mono_Locus_3001_Transcript_2/4_Confidence_0.571_Length_718	718	At5g09680	211	KOG0536	Flavohemoprotein b5+b5R	15242486	47.3	148	61.84	70.14	43	5	461	30	6	122	2e-28	Arabidopsis thaliana	Energy production and conversion
Mono_Locus_3001_Transcript_3/4_Confidence_0.571_Length_845	845	At5g09680	211	KOG0536	Flavohemoprotein b5+b5R	15242486	50.96	157	55.74	74.41	42	5	459	1	6	131	1e-35	Arabidopsis thaliana	Energy production and conversion
Mono_Locus_3045_Transcript_1/2_Confidence_1.000_Length_1800	1800	At1g44170	484	KOG2456	Aldehyde dehydrogenase	15219358	70.37	459	76.5	94.83	133	1	20	1387	1	459	0	Arabidopsis thaliana	Energy production and conversion
Mono_Locus_3149_Transcript_1/3_Confidence_0.714_Length_1890	1890	At4g27580	515	KOG2620	Prohibitins and stomatins of the PID superfamily	7487517	85.86	198	31.43	38.45	28	0	1500	907	37	234	9e-144	Arabidopsis thaliana	Energy production and conversion
Mono_Locus_3149_Transcript_2/3_Confidence_0.714_Length_1923	1923	At4g27580	515	KOG2620	Prohibitins and stomatins of the PID superfamily	7487517	84.34	281	43.84	54.56	44	0	1533	691	37	317	1e-161	Arabidopsis thaliana	Energy production and conversion
Mono_Locus_3149_Transcript_3/3_Confidence_0.714_Length_1843	1843	At4g27580	515	KOG2620	Prohibitins and stomatins of the PID superfamily	7487517	74.59	366	59.58	71.07	80	4	1453	368	37	393	0	Arabidopsis thaliana	Energy production and conversion
Mono_Locus_3190_Transcript_1/6_Confidence_0.500_Length_1683	1683	At3g55640	332	KOG0752	Mitochondrial solute carrier protein	15228163	75.41	305	54.37	91.87	75	0	422	1336	28	332	3e-167	Arabidopsis thaliana	Energy production and conversion
Mono_Locus_3190_Transcript_2/6_Confidence_0.571_Length_1789	1789	At3g55640	332	KOG0752	Mitochondrial solute carrier protein	15228163	75.11	225	37.73	67.77	56	0	422	1096	28	252	3e-118	Arabidopsis thaliana	Energy production and conversion
Mono_Locus_3190_Transcript_3/6_Confidence_0.286_Length_1039	1039	At3g55640	332	KOG0752	Mitochondrial solute carrier protein	15228163	74.83	147	42.44	44.28	37	0	422	862	28	174	8e-75	Arabidopsis thaliana	Energy production and conversion
Mono_Locus_3190_Transcript_4/6_Confidence_0.643_Length_2825	2825	At3g55640	332	KOG0752	Mitochondrial solute carrier protein	15228163	73.96	192	20.39	57.83	50	0	736	1311	61	252	1e-93	Arabidopsis thaliana	Energy production and conversion
Mono_Locus_3190_Transcript_5/6_Confidence_0.643_Length_2951	2951	At3g55640	332	KOG0752	Mitochondrial solute carrier protein	15228163	70.78	243	24.7	73.19	71	0	422	1150	28	270	3e-114	Arabidopsis thaliana	Energy production and conversion
Mono_Locus_3190_Transcript_6/6_Confidence_0.643_Length_2610	2610	At3g55640	332	KOG0752	Mitochondrial solute carrier protein	15228163	75.11	225	25.86	67.77	56	0	422	1096	28	252	3e-115	Arabidopsis thaliana	Energy production and conversion
Mono_Locus_3301_Transcript_1/4_Confidence_0.700_Length_1924	1924	At4g36250	433	KOG2456	Aldehyde dehydrogenase	15234364	55.11	479	74.69	110.62	141	3	260	1696	18	422	0	Arabidopsis thaliana	Energy production and conversion
Mono_Locus_3301_Transcript_2/4_Confidence_0.700_Length_1935	1935	At4g36250	433	KOG2456	Aldehyde dehydrogenase	15234364	55.87	392	60.78	90.53	122	2	260	1435	18	358	2e-151	Arabidopsis thaliana	Energy production and conversion
Mono_Locus_3301_Transcript_3/4_Confidence_0.700_Length_1930	1930	At4g36250	433	KOG2456	Aldehyde dehydrogenase	15234364	54.68	481	74.77	111.09	142	3	260	1702	18	422	0	Arabidopsis thaliana	Energy production and conversion
Mono_Locus_3301_Transcript_4/4_Confidence_0.700_Length_1855	1855	At4g36250	433	KOG2456	Aldehyde dehydrogenase	15234364	57.89	456	73.75	105.31	141	2	260	1627	18	422	0	Arabidopsis thaliana	Energy production and conversion
Mono_Locus_3344_Transcript_7/10_Confidence_0.391_Length_5080	5080	AtCh052	215	KOG4663	Cytochrome b	7525063	98.14	215	12.7	100	4	0	3670	3026	1	215	9e-139	Arabidopsis thaliana	Energy production and conversion
Mono_Locus_3402_Transcript_3/4_Confidence_0.571_Length_1109	1109	At3g14130	363	KOG0538	Glycolate oxidase	15231789	76.47	153	41.39	42.15	35	1	322	780	212	363	1e-77	Arabidopsis thaliana	Energy production and conversion
Mono_Locus_3536_Transcript_1/3_Confidence_0.714_Length_1451	1451	At5g40610	400	KOG2711	Glycerol-3-phosphate dehydrogenase/dihydroxyacetone 3-phosphate reductase	15237458	76.54	358	74.02	89.5	54	2	1	1074	72	399	0	Arabidopsis thaliana	Energy production and conversion
Mono_Locus_3536_Transcript_2/3_Confidence_0.714_Length_1443	1443	At5g40610	400	KOG2711	Glycerol-3-phosphate dehydrogenase/dihydroxyacetone 3-phosphate reductase	15237458	79.49	234	48.65	58.5	43	3	1	690	72	304	4e-123	Arabidopsis thaliana	Energy production and conversion
Mono_Locus_3536_Transcript_3/3_Confidence_0.714_Length_1364	1364	At5g40610	400	KOG2711	Glycerol-3-phosphate dehydrogenase/dihydroxyacetone 3-phosphate reductase	15237458	83.59	329	72.36	82.25	53	1	1	987	72	399	0	Arabidopsis thaliana	Energy production and conversion
Mono_Locus_3608_Transcript_1/7_Confidence_0.611_Length_2039	2039	At2g41510	575	KOG1231	Proteins containing the FAD binding domain	15227374	57.1	345	50.76	60	106	3	2001	973	229	533	4e-131	Arabidopsis thaliana	Energy production and conversion
Mono_Locus_3608_Transcript_2/7_Confidence_0.667_Length_2113	2113	At2g41510	575	KOG1231	Proteins containing the FAD binding domain	15227374	57.07	368	52.25	64	112	4	2075	990	229	556	1e-138	Arabidopsis thaliana	Energy production and conversion
Mono_Locus_3608_Transcript_4/7_Confidence_0.556_Length_2622	2622	At2g41510	575	KOG1231	Proteins containing the FAD binding domain	15227374	56.74	393	44.97	68.35	118	6	2476	1334	217	569	8e-143	Arabidopsis thaliana	Energy production and conversion
Mono_Locus_3608_Transcript_5/7_Confidence_0.611_Length_2570	2570	At2g41510	575	KOG1231	Proteins containing the FAD binding domain	15227374	54.62	249	29.07	43.3	72	4	2050	1334	352	569	2e-115	Arabidopsis thaliana	Energy production and conversion
Mono_Locus_3608_Transcript_6/7_Confidence_0.556_Length_2107	2107	At2g41510	575	KOG1231	Proteins containing the FAD binding domain	15227374	56.69	381	54.25	66.26	113	6	2069	963	229	569	1e-138	Arabidopsis thaliana	Energy production and conversion
Mono_Locus_3610_Transcript_1/1_Confidence_1.000_Length_2577	2577	At1g37130_1	500	KOG0535	Sulfite oxidase, molybdopterin-binding component	NA	87.86	280	32.6	56	31	1	2	832	221	500	4e-178	Arabidopsis thaliana	Energy production and conversion
Mono_Locus_3642_Transcript_4/4_Confidence_0.625_Length_1554	1554	At1g79440	528	KOG2451	Aldehyde dehydrogenase	15219379	80.93	388	74.9	73.48	74	0	1	1164	136	523	0	Arabidopsis thaliana	Energy production and conversion
Mono_Locus_3711_Transcript_1/1_Confidence_1.000_Length_1577	1577	At3g54110	306	KOG0753	Mitochondrial fatty acid anion carrier protein/Uncoupling protein	15232420	86.96	276	52.5	90.2	34	2	350	1171	28	303	9e-164	Arabidopsis thaliana	Energy production and conversion
Mono_Locus_3862_Transcript_7/10_Confidence_0.625_Length_1365	1365	At1g19910	165	KOG0232	Vacuolar H+-ATPase V0 sector, subunits c/c'	2493144	98.79	165	36.26	100	2	0	736	242	1	165	2e-69	Arabidopsis thaliana	Energy production and conversion
Mono_Locus_3862_Transcript_9/10_Confidence_0.594_Length_1360	1360	At1g19910	165	KOG0232	Vacuolar H+-ATPase V0 sector, subunits c/c'	2493144	98.79	165	36.4	100	2	0	731	237	1	165	2e-69	Arabidopsis thaliana	Energy production and conversion
Mono_Locus_4048_Transcript_2/2_Confidence_1.000_Length_1053	1053	At5g42130	412	KOG0768	Mitochondrial carrier protein PET8	15238301	80.36	275	78.35	66.75	53	1	1020	199	127	401	5e-151	Arabidopsis thaliana	Energy production and conversion
Mono_Locus_4396_Transcript_1/2_Confidence_1.000_Length_1696	1696	At5g51570	292	KOG2620	Prohibitins and stomatins of the PID superfamily	15242123	83.72	172	30.42	58.9	28	0	151	666	1	172	8e-98	Arabidopsis thaliana	Energy production and conversion
Mono_Locus_4396_Transcript_2/2_Confidence_1.000_Length_1413	1413	At5g51570	292	KOG2620	Prohibitins and stomatins of the PID superfamily	15242123	87.41	286	60.72	97.95	36	0	151	1008	1	286	1e-172	Arabidopsis thaliana	Energy production and conversion
Mono_Locus_4464_Transcript_1/5_Confidence_0.250_Length_1062	1062	At3g01910	393	KOG0535	Sulfite oxidase, molybdopterin-binding component	15232230	82.39	284	80.23	72.26	50	0	176	1027	1	284	0	Arabidopsis thaliana	Energy production and conversion
Mono_Locus_4464_Transcript_3/5_Confidence_0.417_Length_1205	1205	At3g01910	393	KOG0535	Sulfite oxidase, molybdopterin-binding component	15232230	79.73	296	73.69	75.32	60	0	154	1041	98	393	1e-179	Arabidopsis thaliana	Energy production and conversion
Mono_Locus_4545_Transcript_1/2_Confidence_1.000_Length_1799	1799	At2g33820	344	KOG0758	Mitochondrial carnitine-acylcarnitine carrier protein	15226171	54.35	276	46.03	80.23	91	5	858	1583	70	344	8e-76	Arabidopsis thaliana	Energy production and conversion
Mono_Locus_4545_Transcript_2/2_Confidence_1.000_Length_1339	1339	At2g33820	344	KOG0758	Mitochondrial carnitine-acylcarnitine carrier protein	15226171	56.8	331	74.16	96.22	108	5	233	1123	15	344	5e-111	Arabidopsis thaliana	Energy production and conversion
Mono_Locus_4559_Transcript_1/1_Confidence_1.000_Length_2388	2388	At1g75200	654	KOG1160	Fe-S oxidoreductase	15222156	71.82	614	77.14	93.88	159	4	241	2046	40	651	0	Arabidopsis thaliana	Energy production and conversion
Mono_Locus_4633_Transcript_1/1_Confidence_1.000_Length_1564	1564	At3g48530	424	KOG1764	5'-AMP-activated protein kinase, gamma subunit	15228397	71.99	407	78.07	95.99	108	2	1478	261	23	424	0	Arabidopsis thaliana	Energy production and conversion
Mono_Locus_4728_Transcript_1/2_Confidence_1.000_Length_2017	2017	At3g58750	514	KOG2617	Citrate synthase	15231130	80.28	507	75.41	98.64	71	2	1956	442	32	511	0	Arabidopsis thaliana	Energy production and conversion
Mono_Locus_4728_Transcript_2/2_Confidence_1.000_Length_1936	1936	At3g58750	514	KOG2617	Citrate synthase	15231130	84.79	480	74.38	93.39	71	1	1875	442	32	511	0	Arabidopsis thaliana	Energy production and conversion
Mono_Locus_4890_Transcript_8/9_Confidence_0.200_Length_2870	2870	AtMi099	507	KOG1353	F0F1-type ATP synthase, alpha subunit	13449389	93.08	506	52.89	99.8	33	1	1215	2732	1	504	0	Arabidopsis thaliana	Energy production and conversion
Mono_Locus_5196_Transcript_2/2_Confidence_1.000_Length_2303	2303	AtMi093	325	KOG4770	NADH dehydrogenase subunit 1	13449383	99.22	129	16.8	39.69	1	0	312	698	1	129	5e-61	Arabidopsis thaliana	Energy production and conversion
Mono_Locus_5259_Transcript_1/1_Confidence_1.000_Length_1478	1478	At4g01100	352	KOG0752	Mitochondrial solute carrier protein	15234063	85.63	355	72.06	100.85	47	2	1304	243	1	352	0	Arabidopsis thaliana	Energy production and conversion
Mono_Locus_5488_Transcript_1/1_Confidence_1.000_Length_2706	2706	At2g41540	462	KOG2711	Glycerol-3-phosphate dehydrogenase/dihydroxyacetone 3-phosphate reductase	15227377	85.84	452	50.11	97.84	63	1	893	2245	11	462	0	Arabidopsis thaliana	Energy production and conversion
Mono_Locus_5522_Transcript_2/3_Confidence_0.375_Length_1661	1661	At1g75450	536	KOG1231	Proteins containing the FAD binding domain	15222234	78.57	350	63.21	65.3	71	2	1660	611	171	516	0	Arabidopsis thaliana	Energy production and conversion
Mono_Locus_5573_Transcript_1/1_Confidence_1.000_Length_1415	1415	At4g39460	330	KOG0768	Mitochondrial carrier protein PET8	7486053	71.01	276	58.52	83.64	78	1	79	906	11	284	1e-102	Arabidopsis thaliana	Energy production and conversion
Mono_Locus_5585_Transcript_2/2_Confidence_1.000_Length_980	980	At1g78180	262	KOG0752	Mitochondrial solute carrier protein	15218236	51.06	94	28.78	35.88	38	3	495	761	72	162	9e-20	Arabidopsis thaliana	Energy production and conversion
Mono_Locus_5865_Transcript_1/3_Confidence_0.600_Length_1273	1273	At1g74210	392	KOG2258	Glycerophosphoryl diester phosphodiesterase	15221164	74.51	204	48.08	52.04	49	2	349	960	189	389	2e-105	Arabidopsis thaliana	Energy production and conversion
Mono_Locus_5865_Transcript_2/3_Confidence_0.600_Length_1473	1473	At5g08030	372	KOG2258	Glycerophosphoryl diester phosphodiesterase	15241502	73.79	309	62.93	83.06	75	1	231	1157	16	318	3e-163	Arabidopsis thaliana	Energy production and conversion
Mono_Locus_5865_Transcript_3/3_Confidence_0.600_Length_1674	1674	At1g74210	392	KOG2258	Glycerophosphoryl diester phosphodiesterase	15221164	72.47	385	69	98.21	102	3	210	1361	8	389	0	Arabidopsis thaliana	Energy production and conversion
Mono_Locus_6210_Transcript_2/2_Confidence_1.000_Length_876	876	At1g14140	305	KOG0753	Mitochondrial fatty acid anion carrier protein/Uncoupling protein	15223098	77.27	176	60.27	57.7	35	2	837	310	127	297	1e-97	Arabidopsis thaliana	Energy production and conversion
Mono_Locus_6278_Transcript_2/4_Confidence_0.625_Length_1102	1102	At2g27680	384	KOG1575	Voltage-gated shaker-like K+ channel, subunit beta/KCNAB	18401495	84.98	293	79.76	76.3	44	0	1100	222	74	366	7e-178	Arabidopsis thaliana	Energy production and conversion
Mono_Locus_6399_Transcript_3/3_Confidence_0.571_Length_1550	1550	At1g60660	121	KOG0537	Cytochrome b5	15219780	77.03	74	14.32	61.16	17	0	1000	1221	47	120	3e-35	Arabidopsis thaliana	Energy production and conversion
Mono_Locus_6556_Transcript_1/2_Confidence_1.000_Length_1504	1504	At1g50940	363	KOG3954	Electron transfer flavoprotein, alpha subunit	15223680	79.33	300	59.84	82.64	62	0	54	953	64	363	6e-155	Arabidopsis thaliana	Energy production and conversion
Mono_Locus_6975_Transcript_1/2_Confidence_1.000_Length_1662	1662	At1g04420	412	KOG1575	Voltage-gated shaker-like K+ channel, subunit beta/KCNAB	15219722	73.45	275	49.64	66.75	73	0	563	1387	136	410	2e-160	Arabidopsis thaliana	Energy production and conversion
Mono_Locus_6975_Transcript_2/2_Confidence_1.000_Length_1585	1585	At1g04420	412	KOG1575	Voltage-gated shaker-like K+ channel, subunit beta/KCNAB	15219722	71.54	376	71.17	91.26	105	1	186	1313	38	411	0	Arabidopsis thaliana	Energy production and conversion
Mono_Locus_6995_Transcript_1/1_Confidence_1.000_Length_1778	1778	At1g79750	646	KOG1257	NADP+-dependent malic enzyme	15219980	84.84	455	76.77	70.43	69	0	1778	414	180	634	0	Arabidopsis thaliana	Energy production and conversion
Mono_Locus_7023_Transcript_1/1_Confidence_1.000_Length_2105	2105	At3g25860	480	KOG0557	Dihydrolipoamide acetyltransferase	15230922	80.46	307	43.75	63.96	53	1	702	1622	181	480	6e-157	Arabidopsis thaliana	Energy production and conversion
Mono_Locus_7174_Transcript_1/2_Confidence_1.000_Length_809	809	At5g11770	218	KOG1687	NADH-ubiquinone oxidoreductase, NUFS7/PSST/20 kDa subunit	15239782	96.84	158	58.59	72.48	5	0	772	299	61	218	3e-99	Arabidopsis thaliana	Energy production and conversion
Mono_Locus_7174_Transcript_2/2_Confidence_1.000_Length_826	826	At5g11770	218	KOG1687	NADH-ubiquinone oxidoreductase, NUFS7/PSST/20 kDa subunit	15239782	93.9	82	29.78	37.61	5	0	544	299	137	218	4e-37	Arabidopsis thaliana	Energy production and conversion
Mono_Locus_7246_Transcript_1/1_Confidence_1.000_Length_897	897	At2g32720	134	KOG0537	Cytochrome b5	15225731	78.95	133	44.48	99.25	28	0	196	594	1	133	3e-73	Arabidopsis thaliana	Energy production and conversion
Mono_Locus_7460_Transcript_1/2_Confidence_1.000_Length_2121	2121	At3g02280	616	KOG1159	NADP-dependent flavoprotein reductase	15232878	66.99	624	88.26	101.3	190	5	62	1921	5	616	0	Arabidopsis thaliana	Energy production and conversion
Mono_Locus_7649_Transcript_1/2_Confidence_1.000_Length_1033	1033	At5g43430	251	KOG3180	Electron transfer flavoprotein, beta subunit	15239866	79.84	243	70.57	96.81	49	0	904	176	9	251	2e-141	Arabidopsis thaliana	Energy production and conversion
Mono_Locus_7684_Transcript_1/2_Confidence_1.000_Length_1185	1185	At2g32720	134	KOG0537	Cytochrome b5	15225731	82.09	134	33.92	100	24	0	961	560	1	134	1e-75	Arabidopsis thaliana	Energy production and conversion
Mono_Locus_7684_Transcript_2/2_Confidence_1.000_Length_938	938	At2g32720	134	KOG0537	Cytochrome b5	15225731	82.09	134	42.86	100	24	0	714	313	1	134	1e-76	Arabidopsis thaliana	Energy production and conversion
Mono_Locus_7835_Transcript_2/4_Confidence_0.667_Length_849	849	At1g04420	412	KOG1575	Voltage-gated shaker-like K+ channel, subunit beta/KCNAB	15219722	46.67	135	47.7	32.77	66	5	44	436	193	325	1e-25	Arabidopsis thaliana	Energy production and conversion
Mono_Locus_7912_Transcript_2/3_Confidence_0.857_Length_1007	1007	At3g05290	322	KOG0769	Predicted mitochondrial carrier protein	18397181	78.08	146	43.5	45.34	29	1	903	475	173	318	2e-70	Arabidopsis thaliana	Energy production and conversion
Mono_Locus_8209_Transcript_1/3_Confidence_0.714_Length_1316	1316	At1g09020	368	KOG1764	5'-AMP-activated protein kinase, gamma subunit	15223996	69.23	221	50.38	60.05	63	2	652	1314	7	222	1e-97	Arabidopsis thaliana	Energy production and conversion
Mono_Locus_8329_Transcript_3/3_Confidence_0.667_Length_612	612	At3g53620	216	KOG1626	Inorganic pyrophosphatase/Nucleosome remodeling factor, subunit NURF38	15231849	76.4	89	43.63	41.2	18	1	260	3	1	89	2e-38	Arabidopsis thaliana	Energy production and conversion
Mono_Locus_8450_Transcript_1/2_Confidence_1.000_Length_1748	1748	At2g17270	309	KOG0767	Mitochondrial phosphate carrier protein	15227801	75.68	296	50.8	95.79	72	0	231	1118	14	309	3e-157	Arabidopsis thaliana	Energy production and conversion
Mono_Locus_8450_Transcript_2/2_Confidence_1.000_Length_1513	1513	At2g17270	309	KOG0767	Mitochondrial phosphate carrier protein	15227801	75.68	296	58.69	95.79	72	0	231	1118	14	309	2e-158	Arabidopsis thaliana	Energy production and conversion
Mono_Locus_8471_Transcript_2/4_Confidence_0.727_Length_1256	1256	At5g05990	259	KOG2536	MAM33, mitochondrial matrix glycoprotein	15239320	42.78	187	44.67	72.2	96	3	217	744	21	207	2e-52	Arabidopsis thaliana	Energy production and conversion
Mono_Locus_8471_Transcript_3/4_Confidence_0.727_Length_1382	1382	At5g05990	259	KOG2536	MAM33, mitochondrial matrix glycoprotein	15239320	53.67	177	38.42	68.34	73	2	626	1129	82	258	4e-57	Arabidopsis thaliana	Energy production and conversion
Mono_Locus_8471_Transcript_4/4_Confidence_0.727_Length_1150	1150	At3g55600_2	248	KOG2536	MAM33, mitochondrial matrix glycoprotein	NA	52.52	238	62.09	95.97	107	5	202	897	10	247	2e-69	Arabidopsis thaliana	Energy production and conversion
Mono_Locus_8637_Transcript_1/4_Confidence_0.667_Length_1337	1337	At1g60680	340	KOG1575	Voltage-gated shaker-like K+ channel, subunit beta/KCNAB	15219784	51.52	361	81	106.18	142	5	121	1191	1	332	3e-115	Arabidopsis thaliana	Energy production and conversion
Mono_Locus_8637_Transcript_2/4_Confidence_0.667_Length_1323	1323	At1g60680	340	KOG1575	Voltage-gated shaker-like K+ channel, subunit beta/KCNAB	15219784	57.62	269	61	79.12	108	3	383	1177	66	332	1e-96	Arabidopsis thaliana	Energy production and conversion
Mono_Locus_8637_Transcript_4/4_Confidence_0.667_Length_1259	1259	At1g60680	340	KOG1575	Voltage-gated shaker-like K+ channel, subunit beta/KCNAB	15219784	55.52	335	79.83	98.53	142	4	121	1113	1	332	8e-121	Arabidopsis thaliana	Energy production and conversion
Mono_Locus_8752_Transcript_1/1_Confidence_1.000_Length_2074	2074	At4g36400	524	KOG1232	Proteins containing the FAD binding domain	4006920	76.04	480	69.43	91.6	112	1	329	1768	48	524	0	Arabidopsis thaliana	Energy production and conversion
Mono_Locus_8754_Transcript_1/2_Confidence_1.000_Length_1842	1842	At1g14560	331	KOG0752	Mitochondrial solute carrier protein	15223820	67.26	339	55.21	102.42	97	2	514	1524	1	327	1e-148	Arabidopsis thaliana	Energy production and conversion
Mono_Locus_8754_Transcript_2/2_Confidence_1.000_Length_1788	1788	At1g14560	331	KOG0752	Mitochondrial solute carrier protein	15223820	67.26	339	56.88	102.42	97	2	460	1470	1	327	6e-149	Arabidopsis thaliana	Energy production and conversion
Mono_Locus_8839_Transcript_1/1_Confidence_1.000_Length_920	920	At3g63440	504	KOG1231	Proteins containing the FAD binding domain	15229433	70	180	58.7	35.71	54	0	918	379	321	500	9e-89	Arabidopsis thaliana	Energy production and conversion
Mono_Locus_9085_Transcript_1/2_Confidence_1.000_Length_572	572	At3g52730	72	KOG3494	Ubiquinol cytochrome c oxidoreductase, subunit QCR9	15231675	76.39	72	37.76	100	17	0	85	300	1	72	3e-31	Arabidopsis thaliana	Energy production and conversion
Mono_Locus_9085_Transcript_2/2_Confidence_1.000_Length_513	513	At3g52730	72	KOG3494	Ubiquinol cytochrome c oxidoreductase, subunit QCR9	15231675	73.21	56	32.75	77.78	15	0	85	252	1	56	3e-21	Arabidopsis thaliana	Energy production and conversion
Mono_Locus_9194_Transcript_1/1_Confidence_1.000_Length_1130	1130	At1g07020	366	KOG0760	Mitochondrial carrier protein MRS3/4	15222269	46.27	134	35.58	36.61	53	3	201	575	241	364	7e-23	Arabidopsis thaliana	Energy production and conversion
Mono_Locus_9210_Transcript_1/1_Confidence_1.000_Length_1408	1408	At4g26180	325	KOG0752	Mitochondrial solute carrier protein	15236140	72.7	304	64.77	93.54	76	2	2	910	24	321	1e-157	Arabidopsis thaliana	Energy production and conversion
Mono_Locus_9232_Transcript_1/2_Confidence_1.000_Length_1742	1742	At2g30160	331	KOG0760	Mitochondrial carrier protein MRS3/4	15227718	75.23	327	56.31	98.79	76	2	408	1373	2	328	1e-174	Arabidopsis thaliana	Energy production and conversion
Mono_Locus_9244_Transcript_1/1_Confidence_1.000_Length_920	920	At3g07480	159	KOG3309	Ferredoxin	18397961	79.34	121	39.46	76.1	25	0	726	364	39	159	1e-65	Arabidopsis thaliana	Energy production and conversion
Mono_Locus_9272_Transcript_2/4_Confidence_0.286_Length_661	661	At5g09300	414	KOG1182	Branched chain alpha-keto acid dehydrogenase complex, alpha subunit	9955517	62.31	130	59	31.4	49	0	68	457	285	414	6e-54	Arabidopsis thaliana	Energy production and conversion
Mono_Locus_9272_Transcript_4/4_Confidence_0.571_Length_1105	1105	At5g09300	414	KOG1182	Branched chain alpha-keto acid dehydrogenase complex, alpha subunit	9955517	76	300	81.45	72.46	72	0	2	901	115	414	8e-178	Arabidopsis thaliana	Energy production and conversion
Mono_Locus_9601_Transcript_1/3_Confidence_0.500_Length_1668	1668	At5g40810	307	KOG3052	Cytochrome c1	15237497	90.61	277	49.82	90.23	23	1	362	1192	34	307	9e-170	Arabidopsis thaliana	Energy production and conversion
Mono_Locus_9601_Transcript_2/3_Confidence_0.500_Length_1569	1569	At5g40810	307	KOG3052	Cytochrome c1	15237497	84.84	310	59.27	100.98	41	2	173	1093	1	307	2e-174	Arabidopsis thaliana	Energy production and conversion
Mono_Locus_9608_Transcript_1/2_Confidence_1.000_Length_2296	2296	At3g66658	578	KOG2454	Betaine aldehyde dehydrogenase	15230768	75.13	587	76.7	101.56	128	1	153	1913	1	569	0	Arabidopsis thaliana	Energy production and conversion
Mono_Locus_9608_Transcript_2/2_Confidence_1.000_Length_2251	2251	At3g66658	578	KOG2454	Betaine aldehyde dehydrogenase	15230768	75.13	587	78.23	101.56	128	1	153	1913	1	569	0	Arabidopsis thaliana	Energy production and conversion
Mono_Locus_9613_Transcript_2/2_Confidence_1.000_Length_865	865	At4g21090	154	KOG3309	Ferredoxin	15233512	85.59	118	40.92	76.62	17	0	542	189	37	154	3e-69	Arabidopsis thaliana	Energy production and conversion
Mono_Locus_9617_Transcript_1/1_Confidence_1.000_Length_1479	1479	At1g74240	367	KOG0770	Predicted mitochondrial carrier protein	15221188	71.43	343	69.57	93.46	86	3	1384	389	1	342	4e-153	Arabidopsis thaliana	Energy production and conversion
Mono_Locus_9745_Transcript_1/3_Confidence_0.444_Length_2880	2880	AtCh083	389	KOG4668	NADH dehydrogenase subunits 2, 5, and related proteins	NA	95.06	385	40.1	98.97	19	0	1285	2439	1	385	0	Arabidopsis thaliana	Energy production and conversion
Mono_Locus_9745_Transcript_2/3_Confidence_0.778_Length_3905	3905	AtCh083	389	KOG4668	NADH dehydrogenase subunits 2, 5, and related proteins	NA	95.18	249	19.13	64.01	12	0	2718	3464	137	385	5e-119	Arabidopsis thaliana	Energy production and conversion
Mono_Locus_10060_Transcript_1/3_Confidence_0.667_Length_2151	2151	At4g32400	392	KOG0752	Mitochondrial solute carrier protein	15236783	79.11	158	22.04	40.31	33	0	1239	1712	234	391	3e-139	Arabidopsis thaliana	Energy production and conversion
Mono_Locus_10060_Transcript_2/3_Confidence_0.667_Length_1279	1279	At4g32400	392	KOG0752	Mitochondrial solute carrier protein	15236783	74.21	221	51.84	56.38	57	0	178	840	171	391	1e-115	Arabidopsis thaliana	Energy production and conversion
Mono_Locus_10060_Transcript_3/3_Confidence_0.667_Length_2066	2066	At4g32400	392	KOG0752	Mitochondrial solute carrier protein	15236783	67.18	393	57.07	100.26	126	2	452	1627	1	391	3e-175	Arabidopsis thaliana	Energy production and conversion
Mono_Locus_10206_Transcript_2/7_Confidence_0.647_Length_1436	1436	At1g60690	345	KOG1575	Voltage-gated shaker-like K+ channel, subunit beta/KCNAB	15219786	49.21	126	26.32	36.52	63	1	686	312	198	323	2e-56	Arabidopsis thaliana	Energy production and conversion
Mono_Locus_10206_Transcript_4/7_Confidence_0.647_Length_1272	1272	At1g60690	345	KOG1575	Voltage-gated shaker-like K+ channel, subunit beta/KCNAB	15219786	69.05	126	29.72	36.52	38	1	1247	870	75	199	3e-74	Arabidopsis thaliana	Energy production and conversion
Mono_Locus_10491_Transcript_2/3_Confidence_0.667_Length_706	706	At1g60690	345	KOG1575	Voltage-gated shaker-like K+ channel, subunit beta/KCNAB	15219786	71.55	232	98.58	67.25	66	0	705	10	108	339	1e-122	Arabidopsis thaliana	Energy production and conversion
Mono_Locus_10987_Transcript_1/5_Confidence_0.500_Length_786	786	At5g01500	415	KOG0752	Mitochondrial solute carrier protein	15240999	62.09	182	69.47	43.86	61	1	1	546	232	405	4e-69	Arabidopsis thaliana	Energy production and conversion
Mono_Locus_10987_Transcript_3/5_Confidence_0.667_Length_843	843	At5g01500	415	KOG0752	Mitochondrial solute carrier protein	15240999	56.72	201	71.53	48.43	60	1	1	603	232	405	8e-69	Arabidopsis thaliana	Energy production and conversion
Mono_Locus_10987_Transcript_4/5_Confidence_0.417_Length_565	565	At5g01500	415	KOG0752	Mitochondrial solute carrier protein	15240999	66.43	143	75.93	34.46	48	0	1	429	232	374	8e-61	Arabidopsis thaliana	Energy production and conversion
Mono_Locus_11005_Transcript_1/1_Confidence_1.000_Length_1653	1653	At3g54110	306	KOG0753	Mitochondrial fatty acid anion carrier protein/Uncoupling protein	15232420	33.58	268	48.64	87.58	159	4	30	791	33	295	1e-42	Arabidopsis thaliana	Energy production and conversion
Mono_Locus_11245_Transcript_1/1_Confidence_1.000_Length_773	773	At5g46800	294	KOG0758	Mitochondrial carnitine-acylcarnitine carrier protein	9758516	74.17	151	58.6	51.36	38	1	725	276	144	294	2e-75	Arabidopsis thaliana	Energy production and conversion
Mono_Locus_11519_Transcript_1/1_Confidence_1.000_Length_1258	1258	At1g25380	376	KOG0757	Mitochondrial carrier protein - Rim2p/Mrs12p	11067279	61.71	350	83.47	93.09	109	6	1188	196	33	376	3e-134	Arabidopsis thaliana	Energy production and conversion
Mono_Locus_11709_Transcript_1/3_Confidence_0.714_Length_1154	1154	At1g23800	508	KOG2450	Aldehyde dehydrogenase	15220881	56.37	204	53.03	40.16	89	0	377	988	305	508	7e-104	Arabidopsis thaliana	Energy production and conversion
Mono_Locus_11709_Transcript_2/3_Confidence_0.714_Length_1182	1182	At1g23800	508	KOG2450	Aldehyde dehydrogenase	15220881	53.85	338	85.79	66.54	126	1	3	1016	201	508	9e-126	Arabidopsis thaliana	Energy production and conversion
Mono_Locus_11709_Transcript_3/3_Confidence_0.714_Length_1092	1092	At1g23800	508	KOG2450	Aldehyde dehydrogenase	15220881	59.09	308	84.62	60.63	126	0	3	926	201	508	3e-132	Arabidopsis thaliana	Energy production and conversion
Mono_Locus_11784_Transcript_1/1_Confidence_1.000_Length_1500	1500	At4g28220	559	KOG2495	NADH-dehydrogenase (ubiquinone)	7487970	72.43	214	42.8	38.28	59	0	1263	622	52	265	6e-108	Arabidopsis thaliana	Energy production and conversion
Mono_Locus_11927_Transcript_1/2_Confidence_1.000_Length_1090	1090	At3g53940	358	KOG0752	Mitochondrial solute carrier protein	15232378	59.26	324	89.17	90.5	68	6	913	2	1	280	6e-119	Arabidopsis thaliana	Energy production and conversion
Mono_Locus_11986_Transcript_2/2_Confidence_1.000_Length_617	617	At1g15870	190	KOG2536	MAM33, mitochondrial matrix glycoprotein	15218338	48.78	164	79.74	86.32	81	2	572	81	29	189	1e-51	Arabidopsis thaliana	Energy production and conversion
Mono_Locus_12101_Transcript_2/2_Confidence_1.000_Length_931	931	At2g45630	327	KOG0069	Glyoxylate/hydroxypyruvate reductase (D-isomer-specific 2-hydroxy acid dehydrogenase superfamily)	7485630	62.04	216	69.6	66.06	81	1	3	647	109	324	2e-82	Arabidopsis thaliana	Energy production and conversion
Mono_Locus_12126_Transcript_1/2_Confidence_1.000_Length_1871	1871	At4g03280	229	KOG1671	Ubiquinol cytochrome c reductase, subunit RIP1	15236275	75.88	199	31.91	86.9	43	4	1181	594	1	197	3e-80	Arabidopsis thaliana	Energy production and conversion
Mono_Locus_12126_Transcript_2/2_Confidence_1.000_Length_1723	1723	At4g03280	229	KOG1671	Ubiquinol cytochrome c reductase, subunit RIP1	15236275	76.62	231	40.22	100.87	48	5	1033	353	1	229	8e-102	Arabidopsis thaliana	Energy production and conversion
Mono_Locus_12145_Transcript_3/3_Confidence_0.500_Length_811	811	At3g18410	106	KOG4009	NADH-ubiquinone oxidoreductase, subunit NDUFB10/PDSW	18401879	78.3	106	39.21	100	22	1	725	411	1	106	1e-52	Arabidopsis thaliana	Energy production and conversion
Mono_Locus_12366_Transcript_1/1_Confidence_1.000_Length_753	753	At1g26340	135	KOG0537	Cytochrome b5	15222687	60.45	134	53.39	99.26	49	2	694	305	1	134	4e-53	Arabidopsis thaliana	Energy production and conversion
Mono_Locus_12551_Transcript_1/1_Confidence_1.000_Length_3227	3227	At2g28520	780	KOG2189	Vacuolar H+-ATPase V0 sector, subunit a	15226888	75.4	817	75.95	104.74	161	3	198	2639	1	780	0	Arabidopsis thaliana	Energy production and conversion
Mono_Locus_12831_Transcript_1/1_Confidence_1.000_Length_2349	2349	At4g05020	583	KOG2495	NADH-dehydrogenase (ubiquinone)	5732076	75.17	588	75.1	100.86	140	3	2169	409	1	583	0	Arabidopsis thaliana	Energy production and conversion
Mono_Locus_13748_Transcript_1/3_Confidence_0.667_Length_1489	1489	At1g04690	328	KOG1575	Voltage-gated shaker-like K+ channel, subunit beta/KCNAB	15219795	90.05	191	38.48	58.23	19	0	1244	672	1	191	1e-174	Arabidopsis thaliana	Energy production and conversion
Mono_Locus_13748_Transcript_3/3_Confidence_0.667_Length_1458	1458	At1g04690	328	KOG1575	Voltage-gated shaker-like K+ channel, subunit beta/KCNAB	15219795	89.33	328	67.49	100	35	0	1213	230	1	328	0	Arabidopsis thaliana	Energy production and conversion
Mono_Locus_14372_Transcript_1/2_Confidence_1.000_Length_1550	1550	At2g22780	354	KOG1494	NAD-dependent malate dehydrogenase	15227752	79.53	381	73.74	107.63	47	2	113	1249	2	353	0	Arabidopsis thaliana	Energy production and conversion
Mono_Locus_14372_Transcript_2/2_Confidence_1.000_Length_1463	1463	At2g22780	354	KOG1494	NAD-dependent malate dehydrogenase	15227752	86.08	352	72.18	99.44	47	1	113	1162	2	353	0	Arabidopsis thaliana	Energy production and conversion
Mono_Locus_14649_Transcript_1/1_Confidence_1.000_Length_1613	1613	At4g04640	373	KOG1531	F0F1-type ATP synthase, gamma subunit	18412632	82.98	376	69.93	100.8	57	3	316	1437	1	371	0	Arabidopsis thaliana	Energy production and conversion
Mono_Locus_14712_Transcript_1/1_Confidence_1.000_Length_2978	2978	At4g11440	550	KOG0768	Mitochondrial carrier protein PET8	15233381	64.11	209	21.05	38	66	2	1595	2194	293	501	1e-80	Arabidopsis thaliana	Energy production and conversion
Mono_Locus_14849_Transcript_2/3_Confidence_0.600_Length_975	975	At2g47490_2	312	KOG0764	Mitochondrial FAD carrier protein	NA	78.79	165	50.77	52.88	35	0	830	336	143	307	7e-83	Arabidopsis thaliana	Energy production and conversion
Mono_Locus_15309_Transcript_2/3_Confidence_0.714_Length_1181	1181	At1g21400	472	KOG1182	Branched chain alpha-keto acid dehydrogenase complex, alpha subunit	15218984	75.93	295	74.94	62.5	71	0	2	886	173	467	4e-169	Arabidopsis thaliana	Energy production and conversion
Mono_Locus_15355_Transcript_1/2_Confidence_1.000_Length_1279	1279	At5g01500	415	KOG0752	Mitochondrial solute carrier protein	15240999	76.19	231	54.18	55.66	53	1	196	888	184	412	7e-125	Arabidopsis thaliana	Energy production and conversion
Mono_Locus_15355_Transcript_2/2_Confidence_1.000_Length_1259	1259	At3g51870	381	KOG0752	Mitochondrial solute carrier protein	15231063	77.14	280	66.72	73.49	64	0	14	853	102	381	5e-161	Arabidopsis thaliana	Energy production and conversion
Mono_Locus_15410_Transcript_2/2_Confidence_1.000_Length_671	671	At3g05290	322	KOG0769	Predicted mitochondrial carrier protein	18397181	73.56	174	77.79	54.04	46	0	32	553	1	174	1e-70	Arabidopsis thaliana	Energy production and conversion
Mono_Locus_15483_Transcript_1/1_Confidence_1.000_Length_1256	1256	At4g39460	330	KOG0768	Mitochondrial carrier protein PET8	7486053	83.87	248	59.24	75.15	40	0	1125	382	37	284	4e-136	Arabidopsis thaliana	Energy production and conversion
Mono_Locus_15571_Transcript_3/4_Confidence_0.667_Length_1369	1369	At1g60660	121	KOG0537	Cytochrome b5	15219780	50.47	107	23.45	88.43	43	2	473	763	6	112	5e-28	Arabidopsis thaliana	Energy production and conversion
Mono_Locus_15597_Transcript_1/1_Confidence_1.000_Length_617	617	At1g37130_1	500	KOG0535	Sulfite oxidase, molybdopterin-binding component	NA	57.14	168	81.69	33.6	67	1	504	1	1	163	1e-50	Arabidopsis thaliana	Energy production and conversion
Mono_Locus_16563_Transcript_1/2_Confidence_1.000_Length_901	901	At4g32530	180	KOG0233	Vacuolar H+-ATPase V0 sector, subunit c''	15236838	66.02	206	68.59	114.44	14	2	2	619	31	180	2e-65	Arabidopsis thaliana	Energy production and conversion
Mono_Locus_16563_Transcript_2/2_Confidence_1.000_Length_811	811	At2g25610	178	KOG0233	Vacuolar H+-ATPase V0 sector, subunit c''	15224764	77.27	176	65.1	98.88	14	1	2	529	29	178	3e-72	Arabidopsis thaliana	Energy production and conversion
Mono_Locus_16708_Transcript_1/4_Confidence_0.625_Length_1071	1071	At4g36250	433	KOG2456	Aldehyde dehydrogenase	15234364	50.64	235	65.83	54.27	97	1	176	880	216	431	4e-81	Arabidopsis thaliana	Energy production and conversion
Mono_Locus_16769_Transcript_1/1_Confidence_1.000_Length_801	801	At3g63440	504	KOG1231	Proteins containing the FAD binding domain	15229433	67.02	188	70.41	37.3	62	0	11	574	316	503	5e-89	Arabidopsis thaliana	Energy production and conversion
Mono_Locus_16778_Transcript_1/2_Confidence_1.000_Length_1562	1562	At5g23250	341	KOG1255	Succinyl-CoA synthetase, alpha subunit	15237260	88.64	308	59.15	90.32	35	0	266	1189	33	340	0	Arabidopsis thaliana	Energy production and conversion
Mono_Locus_16821_Transcript_1/1_Confidence_1.000_Length_896	896	At4g37830	102	KOG3469	Cytochrome c oxidase, subunit VIa/COX13	15235720	67.35	98	32.81	96.08	31	1	113	403	1	98	9e-34	Arabidopsis thaliana	Energy production and conversion
Mono_Locus_17739_Transcript_1/1_Confidence_1.000_Length_1648	1648	AtCh073	506	KOG4845	NADH dehydrogenase, subunit 4	7525085	85.91	504	91.75	99.6	71	0	1647	136	1	504	0	Arabidopsis thaliana	Energy production and conversion
Mono_Locus_17751_Transcript_1/2_Confidence_1.000_Length_1925	1925	At2g24270	496	KOG2450	Aldehyde dehydrogenase	15224111	90.12	496	77.3	100	49	0	217	1704	1	496	0	Arabidopsis thaliana	Energy production and conversion
Mono_Locus_17751_Transcript_2/2_Confidence_1.000_Length_2117	2117	At2g24270	496	KOG2450	Aldehyde dehydrogenase	15224111	90.12	496	70.29	100	49	0	217	1704	1	496	0	Arabidopsis thaliana	Energy production and conversion
Mono_Locus_17772_Transcript_1/2_Confidence_1.000_Length_1670	1670	At5g19760	298	KOG0759	Mitochondrial oxoglutarate/malate carrier proteins	15241167	84.28	299	53.71	100.34	46	1	311	1207	1	298	0	Arabidopsis thaliana	Energy production and conversion
Mono_Locus_17772_Transcript_2/2_Confidence_1.000_Length_1528	1528	At5g19760	298	KOG0759	Mitochondrial oxoglutarate/malate carrier proteins	15241167	84.28	299	58.7	100.34	46	1	169	1065	1	298	0	Arabidopsis thaliana	Energy production and conversion
Mono_Locus_17792_Transcript_1/1_Confidence_1.000_Length_1583	1583	At3g15020	341	KOG1494	NAD-dependent malate dehydrogenase	15232468	86.88	320	60.64	93.84	42	0	143	1102	22	341	0	Arabidopsis thaliana	Energy production and conversion
Mono_Locus_17833_Transcript_1/1_Confidence_1.000_Length_1923	1923	At1g48030	507	KOG1335	Dihydrolipoamide dehydrogenase	15221044	86.98	484	75.51	95.46	61	1	209	1654	24	507	0	Arabidopsis thaliana	Energy production and conversion
Mono_Locus_17862_Transcript_1/1_Confidence_1.000_Length_785	785	At3g52730	72	KOG3494	Ubiquinol cytochrome c oxidoreductase, subunit QCR9	15231675	81.94	72	27.52	100	13	0	136	351	1	72	3e-31	Arabidopsis thaliana	Energy production and conversion
Mono_Locus_18007_Transcript_1/9_Confidence_0.400_Length_1364	1364	At5g13490	385	KOG0749	Mitochondrial ADP/ATP carrier proteins	15240640	81.03	369	81.16	95.84	59	4	1263	166	1	361	0	Arabidopsis thaliana	Energy production and conversion
Mono_Locus_18007_Transcript_2/9_Confidence_0.200_Length_1243	1243	At5g13490	385	KOG0749	Mitochondrial ADP/ATP carrier proteins	15240640	92.25	258	62.27	67.01	19	1	1097	327	119	376	2e-150	Arabidopsis thaliana	Energy production and conversion
Mono_Locus_18007_Transcript_4/9_Confidence_0.400_Length_1900	1900	At5g13490	385	KOG0749	Mitochondrial ADP/ATP carrier proteins	15240640	82.03	384	60.63	99.74	58	4	1469	327	1	376	0	Arabidopsis thaliana	Energy production and conversion
Mono_Locus_18072_Transcript_1/2_Confidence_1.000_Length_1410	1410	At4g01100	352	KOG0752	Mitochondrial solute carrier protein	15234063	86.48	355	75.53	100.85	44	2	175	1236	1	352	0	Arabidopsis thaliana	Energy production and conversion
Mono_Locus_18072_Transcript_2/2_Confidence_1.000_Length_1714	1714	At4g01100	352	KOG0752	Mitochondrial solute carrier protein	15234063	86.48	355	62.14	100.85	44	2	175	1236	1	352	0	Arabidopsis thaliana	Energy production and conversion
Mono_Locus_18075_Transcript_1/1_Confidence_1.000_Length_1927	1927	At2g29990	508	KOG2495	NADH-dehydrogenase (ubiquinone)	15227684	74.35	425	66.17	83.66	109	0	1927	653	84	508	0	Arabidopsis thaliana	Energy production and conversion
Mono_Locus_18131_Transcript_1/2_Confidence_1.000_Length_914	914	At2g32720	134	KOG0537	Cytochrome b5	15225731	59.57	94	30.85	70.15	38	0	725	444	1	94	5e-36	Arabidopsis thaliana	Energy production and conversion
Mono_Locus_18152_Transcript_1/2_Confidence_1.000_Length_1213	1213	At5g13450	238	KOG1662	Mitochondrial F1F0-ATP synthase, subunit OSCP/ATP5	15240628	55.36	233	57.63	97.9	98	2	1017	337	1	233	3e-83	Arabidopsis thaliana	Energy production and conversion
Mono_Locus_18186_Transcript_1/1_Confidence_1.000_Length_1423	1423	At2g33040	325	KOG1531	F0F1-type ATP synthase, gamma subunit	15227257	81.42	323	68.1	99.38	59	1	1278	313	1	323	0	Arabidopsis thaliana	Energy production and conversion
Mono_Locus_18227_Transcript_1/1_Confidence_1.000_Length_1651	1651	At2g20360	400	KOG2865	NADH:ubiquinone oxidoreductase, NDUFA9/39kDa subunit	15225347	73.63	402	73.05	100.5	102	3	1510	311	1	400	0	Arabidopsis thaliana	Energy production and conversion
Mono_Locus_18394_Transcript_1/1_Confidence_1.000_Length_1033	1033	At5g02050	267	KOG2536	MAM33, mitochondrial matrix glycoprotein	15241669	52.38	252	73.18	94.38	110	4	12	737	16	267	8e-72	Arabidopsis thaliana	Energy production and conversion
Mono_Locus_18449_Transcript_1/3_Confidence_0.600_Length_1340	1340	At4g11150	230	KOG1664	Vacuolar H+-ATPase V1 sector, subunit E	15237054	79.13	230	51.49	100	47	1	287	973	1	230	6e-124	Arabidopsis thaliana	Energy production and conversion
Mono_Locus_18449_Transcript_2/3_Confidence_0.400_Length_1464	1464	At4g11150	230	KOG1664	Vacuolar H+-ATPase V1 sector, subunit E	15237054	79.13	230	47.13	100	47	1	411	1097	1	230	4e-123	Arabidopsis thaliana	Energy production and conversion
Mono_Locus_18449_Transcript_3/3_Confidence_0.600_Length_1316	1316	At4g11150	230	KOG1664	Vacuolar H+-ATPase V1 sector, subunit E	15237054	79.13	230	52.43	100	47	1	263	949	1	230	7e-123	Arabidopsis thaliana	Energy production and conversion
Mono_Locus_18468_Transcript_1/2_Confidence_1.000_Length_885	885	At4g02580	244	KOG3196	NADH:ubiquinone oxidoreductase, NDUFV2/24 kD subunit	6647650	84.34	83	28.14	34.02	13	0	511	263	162	244	6e-45	Arabidopsis thaliana	Energy production and conversion
Mono_Locus_18478_Transcript_1/1_Confidence_1.000_Length_1433	1433	At5g09650	300	KOG1626	Inorganic pyrophosphatase/Nucleosome remodeling factor, subunit NURF38	15242465	76.24	303	63.43	101	61	4	1270	383	1	299	2e-160	Arabidopsis thaliana	Energy production and conversion
Mono_Locus_18950_Transcript_1/2_Confidence_1.000_Length_1145	1145	At4g17260	353	KOG1495	Lactate dehydrogenase	15236012	82.27	141	36.94	39.94	25	0	3	425	117	257	2e-77	Arabidopsis thaliana	Energy production and conversion
Mono_Locus_18950_Transcript_2/2_Confidence_1.000_Length_966	966	At4g17260	353	KOG1495	Lactate dehydrogenase	15236012	78.06	237	73.6	67.14	52	0	3	713	117	353	4e-138	Arabidopsis thaliana	Energy production and conversion
Mono_Locus_19168_Transcript_1/2_Confidence_1.000_Length_1783	1783	At5g40660	325	KOG3015	F1-ATP synthase assembly protein	15237466	65.57	305	51.32	93.85	87	5	1655	753	1	291	2e-101	Arabidopsis thaliana	Energy production and conversion
Mono_Locus_19168_Transcript_2/2_Confidence_1.000_Length_1655	1655	At5g40660	325	KOG3015	F1-ATP synthase assembly protein	15237466	67.66	337	61.09	103.69	91	5	1527	529	1	323	2e-125	Arabidopsis thaliana	Energy production and conversion
Mono_Locus_19216_Transcript_1/1_Confidence_1.000_Length_842	842	At3g52730	72	KOG3494	Ubiquinol cytochrome c oxidoreductase, subunit QCR9	15231675	90.74	54	19.24	75	5	0	660	499	19	72	5e-27	Arabidopsis thaliana	Energy production and conversion
Mono_Locus_19363_Transcript_1/1_Confidence_1.000_Length_929	929	At4g09650	234	KOG1662	Mitochondrial F1F0-ATP synthase, subunit OSCP/ATP5	15233985	67.26	168	54.25	71.79	55	0	6	509	66	233	2e-67	Arabidopsis thaliana	Energy production and conversion
Mono_Locus_19364_Transcript_1/1_Confidence_1.000_Length_1362	1362	At3g44190	367	KOG2495	NADH-dehydrogenase (ubiquinone)	15229901	66.07	333	73.35	90.74	111	1	1318	326	30	362	7e-158	Arabidopsis thaliana	Energy production and conversion
Mono_Locus_19430_Transcript_1/1_Confidence_1.000_Length_1175	1175	At5g51220	391	KOG2873	Ubiquinol cytochrome c reductase assembly protein CBP3	15241407	70.33	209	53.36	53.45	61	1	223	849	89	296	9e-97	Arabidopsis thaliana	Energy production and conversion
Mono_Locus_19478_Transcript_1/1_Confidence_1.000_Length_876	876	At5g67590	154	KOG3389	NADH:ubiquinone oxidoreductase, NDUFS4/18 kDa subunit	15240784	72.73	132	45.21	85.71	34	1	359	748	22	153	2e-63	Arabidopsis thaliana	Energy production and conversion
Mono_Locus_19578_Transcript_1/1_Confidence_1.000_Length_882	882	AtMi031	385	KOG4665	ATP synthase F0 subunit 6 and related proteins	13449321	91.9	247	84.01	64.16	20	0	141	881	134	380	3e-120	Arabidopsis thaliana	Energy production and conversion
Mono_Locus_19639_Transcript_1/1_Confidence_1.000_Length_1397	1397	At4g39740	429	KOG2792	Putative cytochrome C oxidase assembly protein	7487210	49.05	263	56.48	61.31	111	4	343	1104	181	429	2e-72	Arabidopsis thaliana	Energy production and conversion
Mono_Locus_19801_Transcript_2/2_Confidence_1.000_Length_1610	1610	At1g07180	510	KOG2495	NADH-dehydrogenase (ubiquinone)	18390737	80.78	437	81.43	85.69	84	0	1608	298	74	510	0	Arabidopsis thaliana	Energy production and conversion
Mono_Locus_19879_Transcript_1/1_Confidence_1.000_Length_1012	1012	At1g79870	313	KOG0069	Glyoxylate/hydroxypyruvate reductase (D-isomer-specific 2-hydroxy acid dehydrogenase superfamily)	15220005	65.71	315	93.38	100.64	106	1	1001	57	1	313	4e-136	Arabidopsis thaliana	Energy production and conversion
Mono_Locus_20053_Transcript_1/1_Confidence_1.000_Length_1141	1141	At1g69800	447	KOG1764	5'-AMP-activated protein kinase, gamma subunit	12325233	72.89	273	71.78	61.07	73	1	20	835	175	447	1e-129	Arabidopsis thaliana	Energy production and conversion
Mono_Locus_20465_Transcript_1/1_Confidence_1.000_Length_512	512	At1g14140	305	KOG0753	Mitochondrial fatty acid anion carrier protein/Uncoupling protein	15223098	58.62	116	67.97	38.03	42	2	140	469	14	129	6e-36	Arabidopsis thaliana	Energy production and conversion
Mono_Locus_20585_Transcript_2/2_Confidence_1.000_Length_1297	1297	AtMi046	495	KOG4845	NADH dehydrogenase, subunit 4	13449336	85.71	161	37.24	32.53	21	1	683	201	327	485	2e-81	Arabidopsis thaliana	Energy production and conversion
Mono_Locus_21326_Transcript_1/1_Confidence_1.000_Length_1509	1509	At5g56450	330	KOG0749	Mitochondrial ADP/ATP carrier proteins	15241218	72.17	327	65.01	99.09	84	3	260	1225	6	330	4e-171	Arabidopsis thaliana	Energy production and conversion
Mono_Locus_21647_Transcript_1/2_Confidence_1.000_Length_858	858	At1g71340	349	KOG2258	Glycerophosphoryl diester phosphodiesterase	15217437	66.67	168	58.74	48.14	56	0	700	197	182	349	5e-79	Arabidopsis thaliana	Energy production and conversion
Mono_Locus_21873_Transcript_1/3_Confidence_0.667_Length_1923	1923	AtMi046	495	KOG4845	NADH dehydrogenase, subunit 4	13449336	88.6	342	53.35	69.09	35	1	725	1738	1	342	4e-172	Arabidopsis thaliana	Energy production and conversion
Mono_Locus_21873_Transcript_3/3_Confidence_0.667_Length_3338	3338	AtMi046	495	KOG4845	NADH dehydrogenase, subunit 4	13449336	88.3	188	16.9	37.98	18	1	2602	3153	155	342	6e-81	Arabidopsis thaliana	Energy production and conversion
Mono_Locus_23016_Transcript_1/1_Confidence_1.000_Length_1443	1443	At1g60690	345	KOG1575	Voltage-gated shaker-like K+ channel, subunit beta/KCNAB	15219786	76.25	341	70.89	98.84	81	0	1311	289	4	344	0	Arabidopsis thaliana	Energy production and conversion
Mono_Locus_24488_Transcript_1/3_Confidence_0.714_Length_1026	1026	At3g14150	363	KOG0538	Glycolate oxidase	15231792	62.94	197	57.6	54.27	44	1	855	265	5	172	9e-74	Arabidopsis thaliana	Energy production and conversion
Mono_Locus_24488_Transcript_3/3_Confidence_0.714_Length_939	939	At3g14150	363	KOG0538	Glycolate oxidase	15231792	73.81	168	53.67	46.28	44	0	768	265	5	172	1e-80	Arabidopsis thaliana	Energy production and conversion
Mono_Locus_24998_Transcript_2/2_Confidence_1.000_Length_673	673	AtCh027	225	KOG1687	NADH-ubiquinone oxidoreductase, NUFS7/PSST/20 kDa subunit	7525037	93.88	98	43.68	43.56	6	0	380	673	1	98	6e-60	Arabidopsis thaliana	Energy production and conversion
Mono_Locus_25051_Transcript_2/4_Confidence_0.556_Length_480	480	At3g53620	216	KOG1626	Inorganic pyrophosphatase/Nucleosome remodeling factor, subunit NURF38	15231849	91.53	118	73.75	54.63	10	0	356	3	71	188	1e-75	Arabidopsis thaliana	Energy production and conversion
Mono_Locus_25060_Transcript_1/6_Confidence_0.154_Length_1401	1401	At4g30210	711	KOG1158	NADP/FAD dependent oxidoreductase	15234668	67.46	335	71.73	47.12	101	5	234	1220	12	344	2e-132	Arabidopsis thaliana	Energy production and conversion
Mono_Locus_25060_Transcript_3/6_Confidence_0.615_Length_2790	2790	At4g30210	711	KOG1158	NADP/FAD dependent oxidoreductase	15234668	71.67	639	68.71	89.87	172	6	234	2132	12	647	0	Arabidopsis thaliana	Energy production and conversion
Mono_Locus_25060_Transcript_4/6_Confidence_0.615_Length_3170	3170	At4g30210	711	KOG1158	NADP/FAD dependent oxidoreductase	15234668	69.45	527	49.87	74.12	152	6	234	1796	12	535	0	Arabidopsis thaliana	Energy production and conversion
Mono_Locus_25060_Transcript_5/6_Confidence_0.615_Length_2953	2953	At4g30210	711	KOG1158	NADP/FAD dependent oxidoreductase	15234668	72.82	677	68.78	95.22	175	6	234	2246	12	685	0	Arabidopsis thaliana	Energy production and conversion
Mono_Locus_25060_Transcript_6/6_Confidence_0.615_Length_2705	2705	At4g30210	711	KOG1158	NADP/FAD dependent oxidoreductase	15234668	73.12	703	77.97	98.87	180	6	234	2324	12	711	0	Arabidopsis thaliana	Energy production and conversion
Mono_Locus_25135_Transcript_1/2_Confidence_1.000_Length_1222	1222	At5g13450	238	KOG1662	Mitochondrial F1F0-ATP synthase, subunit OSCP/ATP5	15240628	54.03	248	60.88	104.2	102	2	27	764	1	238	2e-74	Arabidopsis thaliana	Energy production and conversion
Mono_Locus_25135_Transcript_2/2_Confidence_1.000_Length_898	898	At5g13450	238	KOG1662	Mitochondrial F1F0-ATP synthase, subunit OSCP/ATP5	15240628	68.52	108	36.08	45.38	34	0	117	440	131	238	3e-37	Arabidopsis thaliana	Energy production and conversion
Mono_Locus_25158_Transcript_2/2_Confidence_1.000_Length_668	668	At3g01390	110	KOG1772	Vacuolar H+-ATPase V1 sector, subunit G	15232110	77.57	107	48.05	97.27	24	0	466	146	3	109	2e-26	Arabidopsis thaliana	Energy production and conversion
Mono_Locus_25167_Transcript_2/2_Confidence_1.000_Length_1266	1266	At5g66190	360	KOG1158	NADP/FAD dependent oxidoreductase	15239282	88.3	265	62.8	73.61	27	1	472	1254	46	310	1e-161	Arabidopsis thaliana	Energy production and conversion
Mono_Locus_25424_Transcript_1/1_Confidence_1.000_Length_837	837	At4g34700	103	KOG3466	NADH:ubiquinone oxidoreductase, NDUFB9/B22 subunit	7487663	75.86	116	41.58	112.62	14	1	38	385	1	102	3e-55	Arabidopsis thaliana	Energy production and conversion
Mono_Locus_25556_Transcript_2/3_Confidence_0.500_Length_1252	1252	At5g62740	286	KOG2620	Prohibitins and stomatins of the PID superfamily	15241939	90.18	275	65.89	96.15	27	0	253	1077	11	285	0	Arabidopsis thaliana	Energy production and conversion
Mono_Locus_27269_Transcript_1/2_Confidence_1.000_Length_1270	1270	At5g66380	310	KOG0764	Mitochondrial FAD carrier protein	10177519	67.38	282	66.61	90.97	83	5	1265	435	27	304	1e-126	Arabidopsis thaliana	Energy production and conversion
Mono_Locus_27300_Transcript_1/1_Confidence_1.000_Length_846	846	At1g24180	393	KOG0225	Pyruvate dehydrogenase E1, alpha subunit	15221692	84.91	232	82.27	59.03	35	0	844	149	162	393	6e-148	Arabidopsis thaliana	Energy production and conversion
Mono_Locus_27559_Transcript_1/2_Confidence_1.000_Length_1025	1025	At4g05020	583	KOG2495	NADH-dehydrogenase (ubiquinone)	5732076	68.69	214	62.63	36.71	62	2	2	628	370	583	6e-102	Arabidopsis thaliana	Energy production and conversion
Mono_Locus_27641_Transcript_1/1_Confidence_1.000_Length_744	744	AtMi006	190	KOG1713	NADH-ubiquinone oxidoreductase, NDUFS3/30 kDa subunit	13449296	95.26	190	76.61	100	9	0	623	54	1	190	3e-131	Arabidopsis thaliana	Energy production and conversion
Mono_Locus_28142_Transcript_1/3_Confidence_0.667_Length_676	676	At1g22450	191	KOG3057	Cytochrome c oxidase, subunit VIb/COX12	15219886	77.33	75	33.28	39.27	17	0	551	327	116	190	1e-41	Arabidopsis thaliana	Energy production and conversion
Mono_Locus_28142_Transcript_2/3_Confidence_0.667_Length_819	819	At1g22450	191	KOG3057	Cytochrome c oxidase, subunit VIb/COX12	15219886	77.33	75	27.47	39.27	17	0	694	470	116	190	4e-41	Arabidopsis thaliana	Energy production and conversion
Mono_Locus_28998_Transcript_2/2_Confidence_1.000_Length_963	963	At2g40690	433	KOG2711	Glycerol-3-phosphate dehydrogenase/dihydroxyacetone 3-phosphate reductase	4895223	70.77	260	81	60.05	52	3	220	963	32	279	3e-111	Arabidopsis thaliana	Energy production and conversion
Mono_Locus_29726_Transcript_1/1_Confidence_1.000_Length_793	793	At5g18800	106	KOG3458	NADH:ubiquinone oxidoreductase, NDUFA8/PGIV/19 kDa subunit	15239564	78.3	106	40.1	100	23	0	143	460	1	106	6e-54	Arabidopsis thaliana	Energy production and conversion
Mono_Locus_29747_Transcript_1/3_Confidence_0.600_Length_1331	1331	At5g62740	286	KOG2620	Prohibitins and stomatins of the PID superfamily	15241939	88.65	282	63.56	98.6	32	0	56	901	1	282	0	Arabidopsis thaliana	Energy production and conversion
Mono_Locus_30305_Transcript_1/1_Confidence_1.000_Length_885	885	At1g12550	323	KOG0069	Glyoxylate/hydroxypyruvate reductase (D-isomer-specific 2-hydroxy acid dehydrogenase superfamily)	15222015	61.57	216	73.22	66.87	83	0	3	650	104	319	3e-93	Arabidopsis thaliana	Energy production and conversion
Mono_Locus_30434_Transcript_2/2_Confidence_1.000_Length_1345	1345	At2g39970	331	KOG0769	Predicted mitochondrial carrier protein	15225602	79.49	156	34.8	47.13	30	2	510	977	174	327	8e-71	Arabidopsis thaliana	Energy production and conversion
Mono_Locus_32288_Transcript_3/3_Confidence_0.600_Length_650	650	At3g10520	158	KOG3378	Globins and related hemoproteins	15228313	75.5	151	69.69	95.57	37	0	40	492	4	154	1e-82	Arabidopsis thaliana	Energy production and conversion
Mono_Locus_32740_Transcript_1/3_Confidence_0.750_Length_1644	1644	At3g48000	538	KOG2450	Aldehyde dehydrogenase	15228319	81.03	311	56.75	57.81	59	0	176	1108	25	335	0	Arabidopsis thaliana	Energy production and conversion
Mono_Locus_32740_Transcript_3/3_Confidence_0.750_Length_1565	1565	At3g48000	538	KOG2450	Aldehyde dehydrogenase	15228319	80.95	399	76.49	74.16	76	0	176	1372	25	423	0	Arabidopsis thaliana	Energy production and conversion
Mono_Locus_32741_Transcript_2/2_Confidence_1.000_Length_895	895	At5g67590	154	KOG3389	NADH:ubiquinone oxidoreductase, NDUFS4/18 kDa subunit	15240784	74.1	139	46.59	90.26	34	1	711	301	13	151	4e-70	Arabidopsis thaliana	Energy production and conversion
Mono_Locus_35218_Transcript_1/1_Confidence_1.000_Length_661	661	At4g25950	108	KOG1772	Vacuolar H+-ATPase V1 sector, subunit G	15236064	58.1	105	47.66	97.22	44	0	44	358	1	105	1e-37	Arabidopsis thaliana	Energy production and conversion
Mono_Locus_35324_Transcript_1/1_Confidence_1.000_Length_472	472	AtCh026	158	KOG1713	NADH-ubiquinone oxidoreductase, NDUFS3/30 kDa subunit	7525036	90.08	121	76.91	76.58	12	0	470	108	38	158	2e-77	Arabidopsis thaliana	Energy production and conversion
Mono_Locus_36741_Transcript_1/1_Confidence_1.000_Length_341	341	At1g15330	352	KOG1764	5'-AMP-activated protein kinase, gamma subunit	15218127	53.64	110	96.77	31.25	50	1	330	1	166	274	3e-36	Arabidopsis thaliana	Energy production and conversion
Mono_Locus_40584_Transcript_1/1_Confidence_1.000_Length_1114	1114	At5g47030	203	KOG1758	Mitochondrial F1F0-ATP synthase, subunit delta/ATP16	15237998	78.33	180	48.47	88.67	37	1	168	707	26	203	9e-98	Arabidopsis thaliana	Energy production and conversion
Gy_Locus_3991_Transcript_1/3_Confidence_0.500_Length_1196	1196	At2g33220	143	KOG3300	NADH:ubiquinone oxidoreductase, B16.6 subunit/cell death-regulatory protein	18403216	86.52	141	35.37	98.6	18	1	1028	609	1	141	2e-80	Arabidopsis thaliana	Energy production and conversion;Cell cycle control, cell division, chromosome partitioning
Gy_Locus_3991_Transcript_3/3_Confidence_0.667_Length_1585	1585	At2g33220	143	KOG3300	NADH:ubiquinone oxidoreductase, B16.6 subunit/cell death-regulatory protein	18403216	88.81	143	27.07	100	16	0	1417	989	1	143	4e-85	Arabidopsis thaliana	Energy production and conversion;Cell cycle control, cell division, chromosome partitioning
Mono_Locus_3273_Transcript_2/2_Confidence_1.000_Length_859	859	At2g33220	143	KOG3300	NADH:ubiquinone oxidoreductase, B16.6 subunit/cell death-regulatory protein	18403216	86.96	138	48.2	96.5	18	0	174	587	1	138	2e-83	Arabidopsis thaliana	Energy production and conversion;Cell cycle control, cell division, chromosome partitioning
Mono_Locus_4543_Transcript_2/2_Confidence_1.000_Length_1400	1400	At4g31050	205	KOG0325	Lipoyltransferase	2980761	75	144	30.86	70.24	36	0	344	775	60	203	9e-76	Arabidopsis thaliana	Energy production and conversion;Coenzyme transport and metabolism
Mono_Locus_13845_Transcript_1/1_Confidence_1.000_Length_1116	1116	At1g04640	235	KOG0325	Lipoyltransferase	15219770	72.65	234	62.9	99.57	64	0	925	224	1	234	3e-123	Arabidopsis thaliana	Energy production and conversion;Coenzyme transport and metabolism
Gy_Locus_772_Transcript_1/1_Confidence_1.000_Length_1171	1171	At4g25050	137	KOG1748	Acyl carrier protein/NADH-ubiquinone oxidoreductase, NDUFAB1/SDAP subunit	15234875	64.08	103	26.39	75.18	33	1	1050	742	30	128	7e-26	Arabidopsis thaliana	Energy production and conversion;Lipid transport and metabolism;Secondary metabolites biosynthesis, transport and catabolism
Gy_Locus_2967_Transcript_1/1_Confidence_1.000_Length_774	774	At4g25050	137	KOG1748	Acyl carrier protein/NADH-ubiquinone oxidoreductase, NDUFAB1/SDAP subunit	15234875	55.47	137	53.1	100	55	2	125	535	1	131	4e-38	Arabidopsis thaliana	Energy production and conversion;Lipid transport and metabolism;Secondary metabolites biosynthesis, transport and catabolism
Gy_Locus_25172_Transcript_1/1_Confidence_1.000_Length_787	787	At1g65290	126	KOG1748	Acyl carrier protein/NADH-ubiquinone oxidoreductase, NDUFAB1/SDAP subunit	15217894	75.19	129	49.17	102.38	29	2	87	473	1	126	1e-58	Arabidopsis thaliana	Energy production and conversion;Lipid transport and metabolism;Secondary metabolites biosynthesis, transport and catabolism
Mono_Locus_4037_Transcript_2/5_Confidence_0.692_Length_1739	1739	At5g47630	131	KOG1748	Acyl carrier protein/NADH-ubiquinone oxidoreductase, NDUFAB1/SDAP subunit	15238154	56.45	124	21.39	94.66	50	2	1537	1175	1	123	7e-35	Arabidopsis thaliana	Energy production and conversion;Lipid transport and metabolism;Secondary metabolites biosynthesis, transport and catabolism
Mono_Locus_4037_Transcript_4/5_Confidence_0.692_Length_1905	1905	At5g47630	131	KOG1748	Acyl carrier protein/NADH-ubiquinone oxidoreductase, NDUFAB1/SDAP subunit	15238154	56.45	124	19.53	94.66	50	2	1703	1341	1	123	1e-34	Arabidopsis thaliana	Energy production and conversion;Lipid transport and metabolism;Secondary metabolites biosynthesis, transport and catabolism
Mono_Locus_4037_Transcript_5/5_Confidence_0.692_Length_1973	1973	At5g47630	131	KOG1748	Acyl carrier protein/NADH-ubiquinone oxidoreductase, NDUFAB1/SDAP subunit	15238154	56.45	124	18.85	94.66	50	2	1771	1409	1	123	2e-34	Arabidopsis thaliana	Energy production and conversion;Lipid transport and metabolism;Secondary metabolites biosynthesis, transport and catabolism
Mono_Locus_9166_Transcript_2/3_Confidence_0.714_Length_759	759	At4g25050	137	KOG1748	Acyl carrier protein/NADH-ubiquinone oxidoreductase, NDUFAB1/SDAP subunit	15234875	70.37	81	32.02	59.12	24	0	285	527	51	131	7e-29	Arabidopsis thaliana	Energy production and conversion;Lipid transport and metabolism;Secondary metabolites biosynthesis, transport and catabolism
Mono_Locus_17887_Transcript_1/3_Confidence_0.714_Length_1335	1335	At4g25050	137	KOG1748	Acyl carrier protein/NADH-ubiquinone oxidoreductase, NDUFAB1/SDAP subunit	15234875	63.39	112	25.17	81.75	35	2	297	623	20	128	4e-28	Arabidopsis thaliana	Energy production and conversion;Lipid transport and metabolism;Secondary metabolites biosynthesis, transport and catabolism
Mono_Locus_17887_Transcript_2/3_Confidence_0.714_Length_1323	1323	At4g25050	137	KOG1748	Acyl carrier protein/NADH-ubiquinone oxidoreductase, NDUFAB1/SDAP subunit	15234875	51	100	22.68	72.99	38	3	142	432	1	92	5e-22	Arabidopsis thaliana	Energy production and conversion;Lipid transport and metabolism;Secondary metabolites biosynthesis, transport and catabolism
Mono_Locus_17887_Transcript_3/3_Confidence_0.714_Length_1252	1252	At4g25050	137	KOG1748	Acyl carrier protein/NADH-ubiquinone oxidoreductase, NDUFAB1/SDAP subunit	15234875	58.09	136	32.59	99.27	46	3	142	540	1	128	5e-32	Arabidopsis thaliana	Energy production and conversion;Lipid transport and metabolism;Secondary metabolites biosynthesis, transport and catabolism
Mono_Locus_29754_Transcript_1/1_Confidence_1.000_Length_1080	1080	At4g25050	137	KOG1748	Acyl carrier protein/NADH-ubiquinone oxidoreductase, NDUFAB1/SDAP subunit	15234875	53.96	139	38.61	101.46	51	3	148	558	1	128	9e-27	Arabidopsis thaliana	Energy production and conversion;Lipid transport and metabolism;Secondary metabolites biosynthesis, transport and catabolism
Mono_Locus_35020_Transcript_1/1_Confidence_1.000_Length_808	808	At2g44620	122	KOG1748	Acyl carrier protein/NADH-ubiquinone oxidoreductase, NDUFAB1/SDAP subunit	15224918	79.35	92	34.16	75.41	19	0	626	351	31	122	1e-46	Arabidopsis thaliana	Energy production and conversion;Lipid transport and metabolism;Secondary metabolites biosynthesis, transport and catabolism
Gy_Locus_2656_Transcript_1/1_Confidence_1.000_Length_566	566	At4g21580	325	KOG1198	Zinc-binding oxidoreductase	15234529	52.63	152	80.57	46.77	19	1	564	268	172	323	1e-39	Arabidopsis thaliana	Energy production and conversion;General function prediction only
Gy_Locus_5549_Transcript_1/1_Confidence_1.000_Length_1275	1275	At5g11330	408	KOG2614	Kynurenine 3-monooxygenase and related flavoprotein monooxygenases	15239022	55.06	356	83.76	87.25	144	3	1274	207	69	408	3e-138	Arabidopsis thaliana	Energy production and conversion;General function prediction only
Gy_Locus_6000_Transcript_1/1_Confidence_1.000_Length_1524	1524	At4g13010	329	KOG1198	Zinc-binding oxidoreductase	15235549	74.77	329	64.76	100	83	0	1391	405	1	329	3e-174	Arabidopsis thaliana	Energy production and conversion;General function prediction only
Gy_Locus_7639_Transcript_2/3_Confidence_0.714_Length_1606	1606	At1g23740	386	KOG1198	Zinc-binding oxidoreductase	15220854	68.42	228	42.59	59.07	71	1	279	962	73	299	5e-86	Arabidopsis thaliana	Energy production and conversion;General function prediction only
Gy_Locus_7639_Transcript_3/3_Confidence_0.714_Length_1511	1511	At1g23740	386	KOG1198	Zinc-binding oxidoreductase	15220854	66.56	317	62.94	82.12	102	3	279	1226	73	386	2e-108	Arabidopsis thaliana	Energy production and conversion;General function prediction only
Gy_Locus_8968_Transcript_2/4_Confidence_0.667_Length_3015	3015	At2g06050	391	KOG0134	NADH:flavin oxidoreductase/12-oxophytodienoate reductase	15225045	73.88	268	26.67	68.54	69	1	1921	2721	117	384	3e-130	Arabidopsis thaliana	Energy production and conversion;General function prediction only
Gy_Locus_8968_Transcript_3/4_Confidence_0.667_Length_3660	3660	At2g06050	391	KOG0134	NADH:flavin oxidoreductase/12-oxophytodienoate reductase	15225045	76.44	208	17.05	53.2	49	0	2743	3366	177	384	5e-102	Arabidopsis thaliana	Energy production and conversion;General function prediction only
Gy_Locus_8968_Transcript_4/4_Confidence_0.667_Length_2914	2914	At2g06050	391	KOG0134	NADH:flavin oxidoreductase/12-oxophytodienoate reductase	15225045	74.92	311	32.02	79.54	77	1	1691	2620	74	384	3e-160	Arabidopsis thaliana	Energy production and conversion;General function prediction only
Gy_Locus_9877_Transcript_1/2_Confidence_1.000_Length_1155	1155	At2g35660	412	KOG2614	Kynurenine 3-monooxygenase and related flavoprotein monooxygenases	15227466	66.86	341	88.57	82.77	84	3	1085	63	96	407	4e-162	Arabidopsis thaliana	Energy production and conversion;General function prediction only
Gy_Locus_9877_Transcript_2/2_Confidence_1.000_Length_1077	1077	At2g35660	412	KOG2614	Kynurenine 3-monooxygenase and related flavoprotein monooxygenases	15227466	72.15	316	88.02	76.7	83	3	1007	63	96	407	6e-167	Arabidopsis thaliana	Energy production and conversion;General function prediction only
Gy_Locus_10903_Transcript_3/4_Confidence_0.571_Length_752	752	At4g21580	325	KOG1198	Zinc-binding oxidoreductase	15234529	68.64	220	87.77	67.69	46	1	91	750	1	197	6e-101	Arabidopsis thaliana	Energy production and conversion;General function prediction only
Gy_Locus_10993_Transcript_1/2_Confidence_1.000_Length_1118	1118	At5g05320	406	KOG2614	Kynurenine 3-monooxygenase and related flavoprotein monooxygenases	15239070	46.25	160	42.93	39.41	77	3	764	306	187	344	1e-67	Arabidopsis thaliana	Energy production and conversion;General function prediction only
Gy_Locus_10993_Transcript_2/2_Confidence_1.000_Length_1051	1051	At5g05320	406	KOG2614	Kynurenine 3-monooxygenase and related flavoprotein monooxygenases	15239070	48.61	144	41.1	35.47	65	3	716	306	203	344	1e-51	Arabidopsis thaliana	Energy production and conversion;General function prediction only
Gy_Locus_13100_Transcript_1/1_Confidence_1.000_Length_1426	1426	At5g61510	324	KOG1197	Predicted quinone oxidoreductase	15240274	77.78	324	68.16	100	72	0	1213	242	1	324	1e-178	Arabidopsis thaliana	Energy production and conversion;General function prediction only
Gy_Locus_18902_Transcript_1/1_Confidence_1.000_Length_891	891	At3g56460	348	KOG1198	Zinc-binding oxidoreductase	15228926	75.11	221	74.41	63.51	54	1	2	661	128	348	3e-88	Arabidopsis thaliana	Energy production and conversion;General function prediction only
Gy_Locus_18964_Transcript_1/2_Confidence_1.000_Length_1152	1152	At4g13010	329	KOG1198	Zinc-binding oxidoreductase	15235549	68.3	306	79.69	93.01	91	2	60	962	25	329	8e-125	Arabidopsis thaliana	Energy production and conversion;General function prediction only
Gy_Locus_23714_Transcript_1/2_Confidence_1.000_Length_1777	1777	At1g76690	374	KOG0134	NADH:flavin oxidoreductase/12-oxophytodienoate reductase	15223140	74.02	254	42.88	67.91	66	0	1276	515	119	372	2e-138	Arabidopsis thaliana	Energy production and conversion;General function prediction only
Gy_Locus_23714_Transcript_2/2_Confidence_1.000_Length_1925	1925	At1g76690	374	KOG0134	NADH:flavin oxidoreductase/12-oxophytodienoate reductase	15223140	77.84	361	56.26	96.52	80	0	1600	518	11	371	0	Arabidopsis thaliana	Energy production and conversion;General function prediction only
Gy_Locus_25369_Transcript_2/3_Confidence_0.600_Length_1085	1085	At1g23740	386	KOG1198	Zinc-binding oxidoreductase	15220854	77.36	265	73.27	68.65	34	1	290	1084	73	311	2e-123	Arabidopsis thaliana	Energy production and conversion;General function prediction only
Gy_Locus_28415_Transcript_1/3_Confidence_0.667_Length_1782	1782	At5g05320	406	KOG2614	Kynurenine 3-monooxygenase and related flavoprotein monooxygenases	15239070	51.15	260	43.77	64.04	122	2	805	1578	147	403	1e-114	Arabidopsis thaliana	Energy production and conversion;General function prediction only
Gy_Locus_28415_Transcript_2/3_Confidence_0.333_Length_865	865	At5g05320	406	KOG2614	Kynurenine 3-monooxygenase and related flavoprotein monooxygenases	15239070	50.27	183	63.47	45.07	89	1	119	661	221	403	2e-61	Arabidopsis thaliana	Energy production and conversion;General function prediction only
Gy_Locus_28415_Transcript_3/3_Confidence_0.667_Length_1700	1700	At5g05320	406	KOG2614	Kynurenine 3-monooxygenase and related flavoprotein monooxygenases	15239070	53.39	384	67.76	94.58	171	3	351	1496	26	403	2e-142	Arabidopsis thaliana	Energy production and conversion;General function prediction only
Mono_Locus_971_Transcript_1/1_Confidence_1.000_Length_2234	2234	At1g23740	386	KOG1198	Zinc-binding oxidoreductase	15220854	84.39	314	42.17	81.35	49	0	2060	1119	73	386	3e-173	Arabidopsis thaliana	Energy production and conversion;General function prediction only
Mono_Locus_2526_Transcript_1/1_Confidence_1.000_Length_2062	2062	At5g67030	667	KOG2614	Kynurenine 3-monooxygenase and related flavoprotein monooxygenases	15240169	78.06	547	79.58	82.01	120	0	1949	309	100	646	0	Arabidopsis thaliana	Energy production and conversion;General function prediction only
Mono_Locus_2934_Transcript_1/1_Confidence_1.000_Length_1472	1472	At5g11330	408	KOG2614	Kynurenine 3-monooxygenase and related flavoprotein monooxygenases	15239022	61.99	413	84.17	101.23	148	2	32	1270	3	406	1e-172	Arabidopsis thaliana	Energy production and conversion;General function prediction only
Mono_Locus_4291_Transcript_2/3_Confidence_0.571_Length_1955	1955	At4g21580	325	KOG1198	Zinc-binding oxidoreductase	15234529	74.92	323	49.57	99.38	81	0	469	1437	1	323	1e-170	Arabidopsis thaliana	Energy production and conversion;General function prediction only
Mono_Locus_4291_Transcript_3/3_Confidence_0.714_Length_1693	1693	At4g21580	325	KOG1198	Zinc-binding oxidoreductase	15234529	76.47	323	57.24	99.38	76	0	207	1175	1	323	1e-176	Arabidopsis thaliana	Energy production and conversion;General function prediction only
Mono_Locus_5502_Transcript_1/1_Confidence_1.000_Length_1218	1218	At5g61510	324	KOG1197	Predicted quinone oxidoreductase	15240274	79.27	164	40.39	50.62	33	1	1028	540	1	164	1e-134	Arabidopsis thaliana	Energy production and conversion;General function prediction only
Mono_Locus_9866_Transcript_1/3_Confidence_0.714_Length_1214	1214	At2g35660	412	KOG2614	Kynurenine 3-monooxygenase and related flavoprotein monooxygenases	15227466	72.7	304	75.12	73.79	80	2	226	1134	106	407	5e-164	Arabidopsis thaliana	Energy production and conversion;General function prediction only
Mono_Locus_9866_Transcript_3/3_Confidence_0.714_Length_1292	1292	At2g35660	412	KOG2614	Kynurenine 3-monooxygenase and related flavoprotein monooxygenases	15227466	67.17	329	76.39	79.85	81	2	226	1212	106	407	2e-159	Arabidopsis thaliana	Energy production and conversion;General function prediction only
Mono_Locus_19810_Transcript_1/1_Confidence_1.000_Length_1307	1307	At3g15090	366	KOG1198	Zinc-binding oxidoreductase	15232485	74.02	331	75.98	90.44	86	0	1	993	36	366	4e-158	Arabidopsis thaliana	Energy production and conversion;General function prediction only
Mono_Locus_25797_Transcript_2/2_Confidence_1.000_Length_1195	1195	At3g56460	348	KOG1198	Zinc-binding oxidoreductase	15228926	73.14	350	87.87	100.57	73	1	145	1194	1	329	1e-156	Arabidopsis thaliana	Energy production and conversion;General function prediction only
Mono_Locus_32902_Transcript_1/1_Confidence_1.000_Length_1351	1351	At1g76690	374	KOG0134	NADH:flavin oxidoreductase/12-oxophytodienoate reductase	15223140	67.12	368	81.72	98.4	121	0	66	1169	6	373	0	Arabidopsis thaliana	Energy production and conversion;General function prediction only
Mono_Locus_74_Transcript_1/3_Confidence_0.714_Length_1348	1348	At5g03900	757	KOG1119	Mitochondrial Fe-S cluster biosynthesis protein ISA2 (contains a HesB-like domain)	11357865	62.9	283	62.98	37.38	94	7	147	968	1	281	2e-108	Arabidopsis thaliana	Energy production and conversion;Intracellular trafficking, secretion, and vesicular transport
Mono_Locus_74_Transcript_3/3_Confidence_0.714_Length_1322	1322	At5g03900	757	KOG1119	Mitochondrial Fe-S cluster biosynthesis protein ISA2 (contains a HesB-like domain)	11357865	65.37	335	76.02	44.25	103	8	147	1118	1	333	1e-133	Arabidopsis thaliana	Energy production and conversion;Intracellular trafficking, secretion, and vesicular transport
Mono_Locus_2120_Transcript_3/4_Confidence_0.571_Length_957	957	At5g03900	757	KOG1119	Mitochondrial Fe-S cluster biosynthesis protein ISA2 (contains a HesB-like domain)	11357865	39.44	251	78.68	33.16	114	6	957	220	320	537	1e-46	Arabidopsis thaliana	Energy production and conversion;Intracellular trafficking, secretion, and vesicular transport
Gy_Locus_96_Transcript_2/4_Confidence_0.625_Length_2145	2145	At2g20635	232	KOG1166	Mitotic checkpoint serine/threonine protein kinase	15225393	48.34	211	29.51	90.95	101	2	155	784	8	211	1e-57	Arabidopsis thaliana	Cell cycle control, cell division, chromosome partitioning
Gy_Locus_106_Transcript_2/5_Confidence_0.667_Length_3142	3142	At4g02570	676	KOG2166	Cullins	7484879	76.38	707	67.5	104.59	102	3	2792	672	2	643	0	Arabidopsis thaliana	Cell cycle control, cell division, chromosome partitioning
Gy_Locus_106_Transcript_5/5_Confidence_0.667_Length_3053	3053	At4g02570	676	KOG2166	Cullins	7484879	76.62	740	72.72	109.47	108	3	2703	484	2	676	0	Arabidopsis thaliana	Cell cycle control, cell division, chromosome partitioning
Gy_Locus_1414_Transcript_2/3_Confidence_0.714_Length_4010	4010	At5g07290	907	KOG4660	Protein Mei2, essential for commitment to meiosis, and related proteins	15240750	40.34	875	65.46	96.47	429	23	463	3021	1	804	1e-166	Arabidopsis thaliana	Cell cycle control, cell division, chromosome partitioning
Gy_Locus_1414_Transcript_3/3_Confidence_0.714_Length_3927	3927	At5g07290	907	KOG4660	Protein Mei2, essential for commitment to meiosis, and related proteins	15240750	44.35	956	73.03	105.4	439	23	463	3264	1	885	0	Arabidopsis thaliana	Cell cycle control, cell division, chromosome partitioning
Gy_Locus_1803_Transcript_1/1_Confidence_1.000_Length_5123	5123	At3g08850	1384	KOG1517	Guanine nucleotide binding protein MIP1	6403497	74.1	1413	82.74	102.1	286	17	416	4501	1	1384	0	Arabidopsis thaliana	Cell cycle control, cell division, chromosome partitioning
Gy_Locus_1908_Transcript_1/1_Confidence_1.000_Length_4210	4210	At3g54670	1265	KOG0018	Structural maintenance of chromosome protein 1 (sister chromatid cohesion complex Cohesin, subunit SMC1)	15232561	67.03	1268	90.36	100.24	365	7	210	3863	1	1265	0	Arabidopsis thaliana	Cell cycle control, cell division, chromosome partitioning
Gy_Locus_2085_Transcript_1/1_Confidence_1.000_Length_909	909	At2g27960	87	KOG3484	Cyclin-dependent protein kinase CDC28, regulatory subunit CKS1, and related proteins	15226294	94.37	71	23.43	81.61	4	0	778	566	1	71	7e-42	Arabidopsis thaliana	Cell cycle control, cell division, chromosome partitioning
Gy_Locus_2108_Transcript_1/1_Confidence_1.000_Length_2302	2302	At2g45620	759	KOG2277	S-M checkpoint control protein CID1 and related nucleotidyltransferases	7485629	45.43	744	96.96	98.02	277	22	60	2057	58	750	2e-167	Arabidopsis thaliana	Cell cycle control, cell division, chromosome partitioning
Gy_Locus_2552_Transcript_3/5_Confidence_0.667_Length_4184	4184	At2g47980	921	KOG2011	Sister chromatid cohesion complex Cohesin, subunit STAG/IRR1/SCC3	15227181	60.2	917	65.75	99.57	285	9	3379	650	30	873	0	Arabidopsis thaliana	Cell cycle control, cell division, chromosome partitioning
Gy_Locus_2559_Transcript_2/2_Confidence_1.000_Length_851	851	At2g19560	244	KOG2688	Transcription-associated recombination protein - Thp1p	15224800	68.2	217	76.5	88.93	47	1	39	689	1	195	5e-86	Arabidopsis thaliana	Cell cycle control, cell division, chromosome partitioning
Gy_Locus_2560_Transcript_2/2_Confidence_1.000_Length_770	770	Hs8922987	453	KOG2688	Transcription-associated recombination protein - Thp1p	8922987	46.75	154	60	34	75	2	721	263	303	450	2e-36	Homo sapiens	Cell cycle control, cell division, chromosome partitioning
Gy_Locus_2946_Transcript_2/3_Confidence_0.400_Length_2060	2060	At1g07990	882	KOG2073	SAP family cell cycle dependent phosphatase-associated protein	15223084	40.29	278	40.49	31.52	113	8	485	1306	654	882	1e-38	Arabidopsis thaliana	Cell cycle control, cell division, chromosome partitioning
Gy_Locus_3031_Transcript_1/3_Confidence_0.667_Length_4084	4084	At5g47690	1638	KOG1525	Sister chromatid cohesion complex Cohesin, subunit PDS5	15240802	49.96	1143	83.96	69.78	470	18	2	3247	499	1600	0	Arabidopsis thaliana	Cell cycle control, cell division, chromosome partitioning
Gy_Locus_3031_Transcript_2/3_Confidence_0.667_Length_4484	4484	At5g47690	1638	KOG1525	Sister chromatid cohesion complex Cohesin, subunit PDS5	15240802	55.11	958	64.09	58.49	391	10	2	2863	499	1421	0	Arabidopsis thaliana	Cell cycle control, cell division, chromosome partitioning
Gy_Locus_3503_Transcript_2/2_Confidence_1.000_Length_1631	1631	At5g67260	367	KOG0656	G1/S-specific cyclin D	15240257	46.76	355	65.3	96.73	167	9	126	1151	17	362	4e-83	Arabidopsis thaliana	Cell cycle control, cell division, chromosome partitioning
Gy_Locus_3969_Transcript_1/1_Confidence_1.000_Length_3286	3286	At1g53050	694	KOG0600	Cdc2-related protein kinase	15219169	70.93	712	65	102.59	170	11	688	2790	1	686	0	Arabidopsis thaliana	Cell cycle control, cell division, chromosome partitioning
Gy_Locus_4115_Transcript_1/1_Confidence_1.000_Length_4221	4221	At3g55160	2149	KOG1810	Cell cycle-associated protein	15233196	54.09	1381	98.15	64.26	521	23	4220	117	804	2084	0	Arabidopsis thaliana	Cell cycle control, cell division, chromosome partitioning
Gy_Locus_4208_Transcript_1/1_Confidence_1.000_Length_2712	2712	At5g35690	764	KOG4842	Protein involved in sister chromatid separation and/or segregation	15238585	64.52	341	37.72	44.63	116	2	276	1298	15	350	1e-138	Arabidopsis thaliana	Cell cycle control, cell division, chromosome partitioning
Gy_Locus_4224_Transcript_2/5_Confidence_0.667_Length_2547	2547	At1g80810	826	KOG1525	Sister chromatid cohesion complex Cohesin, subunit PDS5	15220831	44.99	389	45.82	47.09	168	8	2370	1231	18	369	2e-89	Arabidopsis thaliana	Cell cycle control, cell division, chromosome partitioning
Gy_Locus_4224_Transcript_3/5_Confidence_0.583_Length_2317	2317	At1g80810	826	KOG1525	Sister chromatid cohesion complex Cohesin, subunit PDS5	15220831	44.99	389	50.37	47.09	168	8	2140	1001	18	369	4e-90	Arabidopsis thaliana	Cell cycle control, cell division, chromosome partitioning
Gy_Locus_4696_Transcript_1/1_Confidence_1.000_Length_1513	1513	At2g33560	272	KOG1166	Mitotic checkpoint serine/threonine protein kinase	15226131	46.61	339	67.22	124.63	108	7	1425	418	4	272	3e-89	Arabidopsis thaliana	Cell cycle control, cell division, chromosome partitioning
Gy_Locus_4744_Transcript_1/1_Confidence_1.000_Length_2811	2811	At1g53050	694	KOG0600	Cdc2-related protein kinase	15219169	49.1	721	76.95	103.89	315	5	2535	406	1	680	0	Arabidopsis thaliana	Cell cycle control, cell division, chromosome partitioning
Gy_Locus_4991_Transcript_1/1_Confidence_1.000_Length_1190	1190	At4g32830	294	KOG0580	Serine/threonine protein kinase	15233958	88.05	293	73.87	99.66	35	0	1104	226	1	293	0	Arabidopsis thaliana	Cell cycle control, cell division, chromosome partitioning
Gy_Locus_5188_Transcript_1/1_Confidence_1.000_Length_1768	1768	At4g34160	376	KOG0656	G1/S-specific cyclin D	15235254	57.44	289	49.04	76.86	112	3	232	1089	1	281	6e-97	Arabidopsis thaliana	Cell cycle control, cell division, chromosome partitioning
Gy_Locus_5205_Transcript_1/2_Confidence_1.000_Length_916	916	At5g03460	176	KOG3772	M-phase inducer phosphatase	15242751	80.83	120	39.3	68.18	23	0	812	453	3	122	2e-66	Arabidopsis thaliana	Cell cycle control, cell division, chromosome partitioning
Gy_Locus_5205_Transcript_2/2_Confidence_1.000_Length_721	721	At5g03460	176	KOG3772	M-phase inducer phosphatase	15242751	80	75	31.21	42.61	15	0	617	393	3	77	4e-35	Arabidopsis thaliana	Cell cycle control, cell division, chromosome partitioning
Gy_Locus_5282_Transcript_1/1_Confidence_1.000_Length_3732	3732	At1g09600	714	KOG0600	Cdc2-related protein kinase	15217565	60.41	725	58.28	101.54	237	15	2823	703	1	693	0	Arabidopsis thaliana	Cell cycle control, cell division, chromosome partitioning
Gy_Locus_5595_Transcript_1/3_Confidence_0.600_Length_1582	1582	At5g45190	583	KOG0834	CDK9 kinase-activating protein cyclin T	15242333	60.3	199	37.74	34.13	78	1	151	744	77	275	2e-80	Arabidopsis thaliana	Cell cycle control, cell division, chromosome partitioning
Gy_Locus_5659_Transcript_1/3_Confidence_0.500_Length_1955	1955	At5g45190	583	KOG0834	CDK9 kinase-activating protein cyclin T	15242333	37.32	351	53.86	60.21	182	12	234	1268	262	580	9e-35	Arabidopsis thaliana	Cell cycle control, cell division, chromosome partitioning
Gy_Locus_5659_Transcript_2/3_Confidence_0.500_Length_2859	2859	At5g45190	583	KOG0834	CDK9 kinase-activating protein cyclin T	15242333	83.14	261	27.39	44.77	40	1	287	1057	1	261	3e-164	Arabidopsis thaliana	Cell cycle control, cell division, chromosome partitioning
Gy_Locus_5659_Transcript_3/3_Confidence_0.667_Length_2779	2779	At5g45190	583	KOG0834	CDK9 kinase-activating protein cyclin T	15242333	56.93	613	66.17	105.15	222	14	287	2095	1	581	0	Arabidopsis thaliana	Cell cycle control, cell division, chromosome partitioning
Gy_Locus_5682_Transcript_1/1_Confidence_1.000_Length_3980	3980	At5g16280	1265	KOG1938	Protein with predicted involvement in meiosis (GSG1)	15237319	61.88	585	44.1	46.25	203	8	3980	2238	81	649	0	Arabidopsis thaliana	Cell cycle control, cell division, chromosome partitioning
Gy_Locus_6140_Transcript_1/2_Confidence_1.000_Length_4104	4104	At4g31120	670	KOG0822	Protein kinase inhibitor	15235838	65.87	709	51.83	105.82	174	5	173	2212	1	670	0	Arabidopsis thaliana	Cell cycle control, cell division, chromosome partitioning
Gy_Locus_6140_Transcript_2/2_Confidence_1.000_Length_4011	4011	At4g31120	670	KOG0822	Protein kinase inhibitor	15235838	68.88	678	50.71	101.19	174	4	173	2119	1	670	0	Arabidopsis thaliana	Cell cycle control, cell division, chromosome partitioning
Gy_Locus_6492_Transcript_1/1_Confidence_1.000_Length_1751	1751	At1g20610	429	KOG0653	Cyclin B and related kinase-activating proteins	15217987	59.95	437	74.87	101.86	164	5	1478	177	1	429	1e-163	Arabidopsis thaliana	Cell cycle control, cell division, chromosome partitioning
Gy_Locus_6704_Transcript_1/2_Confidence_1.000_Length_2684	2684	At1g54610	572	KOG0600	Cdc2-related protein kinase	15221868	68.16	537	60.02	93.88	128	7	390	1976	45	546	0	Arabidopsis thaliana	Cell cycle control, cell division, chromosome partitioning
Gy_Locus_6704_Transcript_2/2_Confidence_1.000_Length_2609	2609	At1g54610	572	KOG0600	Cdc2-related protein kinase	15221868	71.48	512	58.87	89.51	128	6	390	1901	45	546	0	Arabidopsis thaliana	Cell cycle control, cell division, chromosome partitioning
Gy_Locus_7007_Transcript_2/3_Confidence_0.667_Length_3308	3308	At1g29400	779	KOG4660	Protein Mei2, essential for commitment to meiosis, and related proteins	15218921	57.41	702	63.66	90.12	264	17	136	2226	64	735	0	Arabidopsis thaliana	Cell cycle control, cell division, chromosome partitioning
Gy_Locus_7260_Transcript_1/1_Confidence_1.000_Length_2154	2154	At5g49880	726	KOG4593	Mitotic checkpoint protein MAD1	15240571	64.59	627	87.33	86.36	222	0	2152	272	99	725	0	Arabidopsis thaliana	Cell cycle control, cell division, chromosome partitioning
Gy_Locus_7648_Transcript_1/6_Confidence_0.615_Length_4793	4793	At5g45190	583	KOG0834	CDK9 kinase-activating protein cyclin T	15242333	46.93	179	11.2	30.7	91	1	4122	3598	33	211	6e-41	Arabidopsis thaliana	Cell cycle control, cell division, chromosome partitioning
Gy_Locus_7648_Transcript_2/6_Confidence_0.615_Length_4838	4838	At5g45190	583	KOG0834	CDK9 kinase-activating protein cyclin T	15242333	46.93	179	11.1	30.7	91	1	4167	3643	33	211	6e-41	Arabidopsis thaliana	Cell cycle control, cell division, chromosome partitioning
Gy_Locus_7648_Transcript_3/6_Confidence_0.308_Length_1676	1676	At5g45190	583	KOG0834	CDK9 kinase-activating protein cyclin T	15242333	46.51	258	46.18	44.25	129	3	1005	259	33	290	5e-64	Arabidopsis thaliana	Cell cycle control, cell division, chromosome partitioning
Gy_Locus_7648_Transcript_6/6_Confidence_0.615_Length_4940	4940	At5g45190	583	KOG0834	CDK9 kinase-activating protein cyclin T	15242333	46.93	179	10.87	30.7	91	1	4269	3745	33	211	6e-41	Arabidopsis thaliana	Cell cycle control, cell division, chromosome partitioning
Gy_Locus_7886_Transcript_1/2_Confidence_1.000_Length_3599	3599	At1g11160	974	KOG0267	Microtubule severing protein katanin p80 subunit B (contains WD40 repeats)	15220302	54.08	588	49.01	60.37	202	12	3147	1534	1	570	0	Arabidopsis thaliana	Cell cycle control, cell division, chromosome partitioning
Gy_Locus_7886_Transcript_2/2_Confidence_1.000_Length_3515	3515	At1g11160	974	KOG0267	Microtubule severing protein katanin p80 subunit B (contains WD40 repeats)	15220302	54.08	588	50.18	60.37	202	12	3063	1450	1	570	0	Arabidopsis thaliana	Cell cycle control, cell division, chromosome partitioning
Gy_Locus_7945_Transcript_2/3_Confidence_0.333_Length_790	790	At1g70210	339	KOG0656	G1/S-specific cyclin D	15223075	68.14	113	42.91	33.33	32	2	644	306	12	120	9e-40	Arabidopsis thaliana	Cell cycle control, cell division, chromosome partitioning
[truncated: 25,493 more rows]
