# Supplementary material for: De Novo Assembly of Bitter Gourd Transcriptomes: Gene Expression and Sequence Variations in Gynoecious and Monoecious Lines
Source: PLoS One. 2015 Jun 5;10(6):e0128331. doi: 10.1371/journal.pone.0128331 (PMC4457790; doi:10.1371/journal.pone.0128331)
Supplement: S7 File — (ZIP) [file pone.0128331.s009.zip › Supplementary 7/SO_1285_Clustered_Transcripts.fa]

>contig1
CTCTTAGAACTTTTGAACCACATGTGCTAAACACAACTGATTTAGTATGCTGGCATAACA
TCTCCAATGACAAGAAAAGAACTTATTACAAAGATATTTGGAAAATTTTTATGTTGCCCC
TTCAAAACAGGGCATTCACAGAATACCTGTCTGAAACAAAAATCTCTGGCTAAATAAATA
TCCTCATAAAAAATTAAGCCTACCATGTATTATCTGAAACAATCACTGTAAATATGATCT
ACCTTCGCCTTAGCTTGGCTTTGATATCCTGTTTGGGGGATCATTCTGACTGTCCTTACT
GAATATTCCCCAGCTTTTCTTTCCCTTGTTAATATTTTCGTTGGATTTTGTTGCTGGGAA
CTTCGTATTTTCTGAGGCTCCATGCAGGTAAGGATTATTCGATGGAGCATACGGAGGGCA
TCGATTGGATTGATAACTTGTGGCTGCTGCATCTTGCTTTCCTGGAGCATTGGCATTCAG
AGAACTGAAGATCCCAAAGCTGGTTTTGGATGGACTGGGATCGGCATGGTGTGATGGATC
AGGCTTGGATGTTGCATTTAGAGGATGCTTTATGTTTCTTAATGGAGAAGTATTGTTCTC
TTCTCGCCTGGTTTCCCTCATGGGGGGCGAGAAGTTCGGGTTTGTAGGACGGTGCCTCCT
CTGATCGCGAATCTGGGTTTCTGATCGGTGTGAATCTCTAGCACCTCGGCCCTTGTTGTC
CATTACATTTGTTGGTTGGAATCGGGTCACAGGTTCAATCTTTTTGTATCTATTCTCAGC
TTTGACTGAAGAATCTTGTTGAGAGAGTGGAACTGAGCTGGTTCTACCAGAATCAGGCAA
CCGCCTCAGTTGCGAAAGGTCTGAGATATTAACATCCCTGTCTGAAACAACATCCATTTT
CTTGGCAGTGTATTTCGAGGGAATCCGATTTGCATCATCTTTCAAGTCAAAAACTTCGTC
AAAATCATTATTACCATCAACAGCTGACCAGGTTTCTTTGGAATTCTCAAGATCAGCTTC
AGAATCTGATTCTTCAGGATCCATTTCTTCTTCACTAGTTCTTGAAGCACGGGCAACCGA
AACCAGAGGGGCAGTGCCATTTTGAATCTTCAGTCTCGGATTTGCAACAACTTTCGATGC
TTTGCCGCCACCCCCTTTCTTTGAGGGACCAAATTTAACATGCCTGACTACAACATATGC
CTGCCCTCTTTCCACTCTTGGTCCACTTTCCACCACTGCCTCATCCTCTATCAAAGCAGA
GAGACGAGATAACAAGCCACCCAAGTCTTGATCCTCACCGCCCCTGGCACTACACTTCAC
ACGGTAACCACGTTCCATCAATCGCTTAACCATATCAGCTTTCATCCTTAGGTCCTTCTC
TTCAGTTTTCCCAGTGAAGCGGACTTCTTTATGATCTCCCTTTCTTAAGCTCACTTCAGC
CTTGCTTTTAACACGATCCTTCTCCCTAATTTGCTGTTTGTACTTCTCTCTGTGGAAGTC
CATAATTTTACAGACAGGTGGATTGGCTTTTTGTTGGACCTGAAAAATATTTGACGCATG
GAATCAAATTTTGCAGGACCTCAACCAAATCAAGCTTGAGCTCACGAGCACGTTCAAGAG
CTTCATGTAGCGAAAGAATTGTATGTCCATCATCAGTTACAAGCCTGACAAACTCAGCCT
TGATTTTATCATTAAGTCGCGGCCCACTCGTATCCTTCTCTTCCTTCTTCGCCTTACCCT
GAAACTGAACCGGAGCAGCATAAAACCTGACTTTACCGCCAAGATCAGCTGGCCTAATGG
GAATTACTCGTTCGAGATTCTCAGAAACATGCTTCTCTCTACGACCAGAGCCGAGCGAAG
AAGCATAAGAGATTTGAAAGTAATGTCTCTTGAATTGATTGGAAAGGAGCTTGAGCTTGG
ATTGGTTTATTCTACAGAAGAATGCCATCGTATCCTAGCTATAGTGACCCAACCATAGCA
TCTTAGAGCGGAAACAAAAATTTGAAAGAAGATCGATGGATTTAACCCTCCCCTGAGGCT
TTCTTCGAACGAACAGGACGGTGGCTCGCGCCAGTCGTTCGCAGTTGCAGAGCTCCCTGA
GCCAAGCTCTC
>contig2
CTCTTAGAACTTTTGAACCACATGTGCTAAACACAACTGATTTAGTATGCTGGCATAACA
TCTCCAATGACAAGAAAAGAACTTATTACAAAGATATTTGGAAAATTTTTATGTTGCCCC
TTCAAAACAGGGCATTCACAGAATACCTGTCTGAAACAAAAATCTCTGGCTAAATAAATA
TCCTCATAAAAAATTAAGCCTACCATGTATTATCTGAAACAATCACTGTAAATATGATCT
ACCTTCGCCTTAGCTTGGCTTTGATATCCTGTTTGGGGGATCATTCTGACTGTCCTTACT
GAATATTCCCCAGCTTTTCTTTCCCTTGTTAATATTTTCGTTGGATTTTGTTGCTGGGAA
CTTCGTATTTTCTGAGGCTCCATGCAGGTAAGGATTATTCGATGGAGCATACGGAGGGCA
TCGATTGGATTGATAACTTGTGGCTGCTGCATCTTGCTTTCCTGGAGCATTGGCATTCAG
AGAACTGAAGATCCCAAAGCTGGTTTTGGATGGACTGGGATCGGCATGGTGTGATGGATC
AGGCTTGGATGTTGCATTTAGAGGATGCTTTATGTTTCTTAATGGAGAAGTATTGTTCTC
TTCTCGCCTGGTTTCCCTCATGGGGGGCGAGAAGTTCGGGTTTGTAGGACGGTGCCTCCT
CTGATCGCGAATCTGGGTTTCTGATCGGTGTGAATCTCTAGCACCTCGGCCCTTGTTGTC
CATTACATTTGTTGGTTGGAATCGGGTCACAGGTTCAATCTTTTTGTATCTATTCTCAGC
TTTGACTGAAGAATCTTGTTGAGAGAGTGGAACTGAGCTGGTTCTACCAGAATCAGGCAA
CCGCCTCAGTTGCGAAAGGTCTGAGATATTAACATCCCTGTCTGAAACAACATCCATTTT
CTTGGCAGTGTATTTCGAGGGAATCCGATTTGCATCATCTTTCAAGTCAAAAACTTCGTC
AAAATCATTATTACCATCAACAGCTGACCAGGTTTCTTTGGAATTCTCAAGATCAGCTTC
AGAATCTGATTCTTCAGGATCCATTTCTTCTTCACTAGTTCTTGAAGCACGGGCAACCGA
AACCAGAGGGGCAGTGCCATTTTGAATCTTCAGTCTCGGATTTGCAACAACTTTCGATGC
TTTGCCGCCACCCCCTTTCTTTGAGGGACCAAATTTAACATGCCTGACTACAACATATGC
CTGCCCTCTTTCCACTCTTGGTCCACTTTCCACCACTGCCTCATCCTCTATCAAAGCAGA
GAGACGAGATAACAAGCCACCCAAGTCTTGATCCTCACCGCCCCTGGCACTACACTTCAC
ACGGTAACCACGTTCCATCAATCGCTTAACCATATCAGCTTTCATCCTTAGGTCCTTCTC
TTCAGTTTTCCCAGTGAAGCGGACTTCTTTATGATCTCCCTTTCTTAAGCTCACTTCAGC
CTTGCTTTTAACACGATCCTTCTCCCTAATTTGCTGTTTGTACTTCTCTCTGTGGAAGTC
CATAATTTTACAGACAGGTGGATTGGCTTTTTGTTGGACCTCAACCAAATCAAGCTTGAG
CTCACGAGCACGTTCAAGAGCTTCATGTAGCGAAAGAATTGTATGTCCATCATCAGTTAC
AAGCCTGACAAACTCAGCCTTGATTTTATCATTAAGTCGCGGCCCACTCGTATCCTTCTC
TTCCTTCTTCGCCTTACCCTGAAACTGTAGTAACATGGCATAGATTGAACAACATCAGCC
ACCATAAATTAAACATCCTATAATTCAAACAAGGTACCTAATATATAACCAGTAGAAACA
ATGAGCGAGTTTGGCTTAGCAGTAATTGGCATATATCTCCAATCAAGAGTCCGTGAGTTC
GATCCCCTGCCATTAGTACTAAAAAAAACGATGCAAACTCAACTAGCTGACGATCAAATT
TTTTAGTGAAAACCAATTTAACATTAGAAAGAAATTTTAAAAGTTCAAGCCATGAAATTT
CAGTTACTAAAACGGGATTTAAAACCTTCCCAAAAAAACCCAATTTTGATATAATTTAGC
CCAAATTCAAAACCTAATGAACTATAGCTCATCTATAAGGATCAGAATCACTACCTGAAC
CGGAGCAGCATAAAACCTGACTTTACCGCCAAGATCAGCTGGCCTAATGGGAATTACTCG
TTCGAGATTCTCAGAAACATGCTTCTCTCTACGACCAGAGCCGAGCGAAGAAGCATAAGA
GATTTGAAAGTAATGTCTCTTGAATTGATTGGAAAGGAGCTTGAGCTTGGATTGGTTTAT
TCTACAGAAGAATGCCATCGTATCCTAGCTATAGTGACCCAACCATAGCATCTTAGAGCG
GAAACAAAAATTTGAAAGAAGATCGATGGATTTAACCCTCCCCTGAGGCTTTCTTCGAAC
GAACAGGACGGTGGCTCGCGCCAGTCGTTCGCAGTTGCAGAGCTCCCTGAGCCAAGCTCT
C
>contig3
CTTCGTCTCATTCACTCGCCTGACACAGAGCCGAGTAATGGCGCTAGCAGTCTCCAACAT
CTTCCACTGCCCCAAAATTCGGGTTTCTCAGAGGCAGTTTCATTCCAAATCCTCCGTTTT
TCATTTACAGTCGTCGTCAATCAGATTTAGAGAAATTACGCGAGAGAGAAGAACGGTTAT
TCGTGCAGCAGCTTCTGCAGCAGGAAGTTCTAGTCCAAACAGTGACTTCAACCCGTATGA
GGTTCTAGGTGTAAACCCAATTGAGGGATTTGACATGATTAAAGCAGCATATACTAAAAA
ACGCAAGGAGGCTGAGAGGATGGGAGATGAAGCAACTGCAGCCAGACTGGAGAAAGCTTA
TGACAAAGTCATGATGGCACAATTCACAAATCGGAAGAAGGGTGTCACTTTTGGCTCGGT
GAAGGTTTCAAAGGACATCAAGTATGCTGATAATCAGCCAATTGTACCATGGGGGCCAAG
GTCTTCAAAGTCCAGCCCAAAAGATATGCAAATCAATATGGCAATATCTGCTGTATTTGT
AAACATCTCTTTTCACGTTATTCTGGCTTCAAGGTTATGACACAAGAGACAAGTTTGCTT
TAGTGTAATTGTTGAACCAGGAAAAATCCAGTTTCATTTTTGCCTTTCTTTATCATCTTG
TTGAGGTTGTGTTTCACATGATTTCTTCTTTTTGTTCCTCGTATATCTGATTGACATGAC
AAGTTTTTTCTTTTTAATTTTTTAGGGGAGCCAATGGAGATTGAAGATGATACATTTGTG
ATTGATGAAAATTAAATCATTCTTTTTATTGCTTTCTGCAGACTGCTTGGGTCCTTATCA
AGCGCAGTGCTGAATATAAACCTCTACAGTTCTTGGCATTTGCTTTTGTTTATCGGATTT
TTGAAAAGCTGAAAGCTTTTGAACCTCCTGTATCGCCATCATTTACAGAAGATGGTGAGG
ATTCAGGACGAGGAATACGAATGGGAAAGCGGTTGCTTCGATCTCTTGCTCTAGTGTTTG
GATGTATTGCTGTTTCCTCTTTGGCATATACTGGTATTTTGAATTTCATCGAGTTCGTGG
GCAGCTATATTCCAGCTTTTCTTTACAACAACCAGGAACTATTGATCACCAGTACATCAG
CTCTAATGCTTTACATCATGGCGTCGTACTACAGATGATGTTCTTCAGCATGAACTATTC
AATCTTGCAGCCAACTAGCGCAATTAAAACGATTTTGATAGGTTGTTGATTTGGCTATCA
AGTTTTGTAAAATGAGGCATAGTTATGATGTCAGTATCGAGGAAATGTAATGCTAGCTTC
AGAAATTTTATGTTCAATGCGATATACATCGACCATCATATGTAAAGAGGTTCCAATTTC
TTTTCTTACTGATATAAAGTTATAAACATCCTTTTGGGGATGAAGTTTATGAGTTTAAAG
AGTTTGCAGGGATTGTAGATTTTTAAGATTGGATATTTGAAAAGAGCTTGTTCTTCAACT
GGAGTTCTTCTGCAATTTCTCTGCATTTAGTTTGAAAATTTGCATAAATTTGAGCGTCCC
AGTTTGAACTCCAGAACGGCTTCTCGAGGCTTGTCAGTTTTTCGTTCTGATCTCTTGTGA
AAGGC
>contig4
CTTCGTCTCATTCACTCGCCTGACACAGAGCCGAGTAATGGCGCTAGCAGTCTCCAACAT
CTTCCACTGCCCCAAAATTCGGGTTTCTCAGAGGCAGTTTCATTCCAAATCCTCCGTTTT
TCATTTACAGTCGTCGTCAATCAGATTTAGAGAAATTACGCGAGAGAGAAGAACGGTTAT
TCGTGCAGCAGCTTCTGCAGCAGGAAGTTCTAGTCCAAACAGTGACTTCAACCCGTATGA
GGTTCTAGGTGTAAACCCAATTGAGGGATTTGACATGATTAAAGCAGCATATACTAAAAA
ACGCAAGGAGGCTGAGAGGATGGGAGATGAAGCAACTGCAGCCAGACTGGAGAAAGCTTA
TGACAAAGTCATGATGGCACAATTCACAAATCGGAAGAAGGGTGTCACTTTTGGCTCGGT
GAAGGTTTCAAAGGACATCAAGTATGCTGATAATCAGCCAATTGTACCATGGGGGCCAAG
GTCTTCAAAGTCCAGCCCAAAAGATATGCAAATCAATATGGCAATATCTGCTGTATTTAC
TGCTTGGGTCCTTATCAAGCGCAGTGCTGAATATAAACCTCTACAGTTCTTGGCATTTGC
TTTTGTTTATCGGATTTTTGAAAAGCTGAAAGCTTTTGAACCTCCTGTATCGCCATCATT
TACACATACCCATATATGATATTTGATATGGACTGCAGGAAGATGGTGAGGATTCAGGAC
GAGGAATACGAATGGGAAAGCGGTTGCTTCGATCTCTTGCTCTAGTGTTTGGATGTATTG
CTGTTTCCTCTTTGGCATATACTGGTATTTTGAATTTCATCGAGTTCGTGGGCAGCTATA
TTCCAGCTTTTCTTTACAACAACCAGGAACTATTGATCACCAGTACATCAGCTCTAATGC
TTTACATCATGGCGTCGTACTACAGATGATGTTCTTCAGCATGAACTATTCAATCTTGCA
GCCAACTAGCGCAATTAAAACGATTTTGATAGGTTGTTGATTTGGCTATCAAGTTTTGTA
AAATGAGGCATAGTTATGATGTCAGTATCGAGGAAATGTAATGCTAGCTTCAGAAATTTT
ATGTTCAATGCGATATACATCGACCATCATATGTAAAGAGGTTCCAATTTCTTTTCTTAC
TGATATAAAGTTATAAACATCCTTTTGGGGATGAAGTTTATGAGTTTAAAGAGTTTGCAG
GGATTGTAGATTTTTAAGATTGGATATTTGAAAAGAGCTTGTTCTTCAACTGGAGTTCTT
CTGCAATTTCTCTGCATTTAGTTTGAAAATTTGCATAAATTTGAGCGTCCCAGTTTGAAC
TCCAGAACGGCTTCTCGAGGCTTGTCAGTTTTTCGTTCTGATCTCTTGTGAAAGGC
>contig5
AGTGCCATTTCACATATCCTCGCTCTAATATAATTCAAAATATTGCTCGCGATGGATTTG
GTTGACCGTGTGCTGTTTCTGTTTCGATCATAGGTCGCGTGTGCACTAGTTATGTCAGGT
GAAGATCTTGAGAAACATACTGTGGTTAAGGACGTTCTTGTTCAGATGGGTGTCTATTTT
CAAGTTCAGGTATATTACTTTTGCCTCAAGAGTTAACCGGTGATCATGATTCCCATTGAT
ATAATGCAAACCACAGTCATAGTCTTTTAAGAAAAGTTCGGGCCGAGGTTCGATCCTAAG
ATATTCCCCTAACCTGCTTCAAGCAGATCTCCTAAATACAATGCTTATATGCTTTCTACC
GAATGATCTTAGCTTTGCCTTCAAGAGGTGGCCACAAAGTTTGCTCCATACTCCATAGAC
TCCAAGTTCTGTGATGCATCTTTAGCATGCCATTTTTAGAAAATATCTTGTTCATAATGT
GTCTTTGTATTGTTTTAACAGGATGACTATCTAGATTGTTTTGGTGATCCCGAAACCATC
GGAAAGGTGGGAACAGACATTGAAGATTTCAAATGCTCTTGGTTGGTTGTGAAAGCTCTG
GAACTTTGCAACGAGAAACAGAAGAAATTGTTACACGAGGCTTATGGGAAACCAGACCCA
GAAAATGTTGCCAAAGTAAAGGCCATCTACAAGGAGCTTGATCTTCAGG
>contig6
TGCCGAATCACGAAACTGCCCTTCCTCTCCATCAACTGATAGAAGAAGCGGCTCCGCTCA
GCTGTCCGAATCTGAAGAAAATTCAGGAGAGGAGAGAGTTGAATTTCGCTTCAGTGTTTG
ATCCTTCTTCTCTCTGCGGCTCTCGCATTCCTCGTCCATGGCGGATCTCAGGTCAACATT
CCTCAAGGTCTACTCGGTTCTCAAAGAGGAGCTTCTCAACGATCCCGCCTTCGAGTTCAC
TGACGCTTCTCGTCAATGGATCGAACGGATGCTGGACTACAATGTGCCTGGAGGAAAGCT
TAACCGAGGGCTCTCTGTTATTGATAGCTACAAATTGTTGAAAGAAGGAAAGGAATTGAC
TGAAGATGAAATCTTTCTTGCCAGTGCTCTTGGATGGTGTATTGAGTGGCTCCAGGCATA
CTTTCTTGTTCTTGATGATATTATGGATAACTCTGTCACACGACGCGGTCAACCTTGCTG
GTTTAGAGTGCCCAAGGTTGGGATGATTGCAGTAAATGATGGAGTTCTACTCCGAAATCA
TATTCCTAGAATTCTAAAAAATCACTTCAAAGGGAAGCCGTATTACGTGGATCTGCTCGA
TTTGTTTAATGAGGTTGAGTTTCAAACAGCATCAGGACAAATGATAGATTTGATAACCAC
TATTGAAGGAGAAAAAGATCTTTCCAAATATGCATTGTCACTTCATCGGCGCATTGTACA
GTACAAGACTGCCTATTATTCATTTTACCTTCCAGTCGCGTGTGCACTAGTTATGTCAGG
TGAAGATCTTGAGAAACATACTGTGGTTAAGGACGTTCTTGTTCAGATGGGTGTCTATTT
TCAAGTTCAGGTATATTACTTTTGCCTCAAGAGTTAACCGGTGATCATGATTCCCATTGA
TATAATGCAAACCACAGTCATAGTCTTTTAAGAAAAGTTCGGGCCGAGGTTCGATCCTAA
GATATTCCCCTAACCTGCTTCAAGCAGATCTCCTAAATACAATGCTTATATGCTTTCTAC
CGAATGATCTTAGCTTTGCCTTCAAGAGGTGGCCACAAAGTTTGCTCCATACTCCATAGA
CTCCAAGTTCTGTGATGCATCTTTAGCATGCCATTTTTAGAAAATATCTTGTTCATAATG
TGTCTTTGTATTGTTTTAACAGGATGACTATCTAGATTGTTTTGGTGATCCCGAAACCAT
CGGAAAGGTGGGAACAGACATTGAAGATTTCAAATGCTCTTGGTTGGTTGTGAAAGCTCT
GGAACTTTGCAACGAGAAACAGAAGAAATTGTTACACGTAAATGCCGCATATCCTAAAAT
CCTCTCTTCTTTTCTGACCAGTTGTGCAAGAATTTTCTCATTTTTTATGTTCTTCCAGGA
GGCTTATGGGAAACCAGACCCAGAAAATGTTGCCAAAGTAAAGGCCATCTACAAGGAGCT
TGATCTTCAGG
>contig7
TGCCGAATCACGAAACTGCCCTTCCTCTCCATCAACTGATAGAAGAAGCGGCTCCGCTCA
GCTGTCCGAATCTGAAGAAAATTCAGGAGAGGAGAGAGTTGAATTTCGCTTCAGTGTTTG
ATCCTTCTTCTCTCTGCGGCTCTCGCATTCCTCGTCCATGGCGGATCTCAGGTCAACATT
CCTCAAGGTCTACTCGGTTCTCAAAGAGGAGCTTCTCAACGATCCCGCCTTCGAGTTCAC
TGACGCTTCTCGTCAATGGATCGAACGGATGCTGGACTACAATGTGCCTGGAGGAAAGCT
TAACCGAGGGCTCTCTGTTATTGATAGCTACAAATTGTTGAAAGAAGGAAAGGAATTGAC
TGAAGATGAAATCTTTCTTGCCAGTGCTCTTGGATGGTGTATTGAGTGGCTCCAGGCATA
CTTTCTTGTTCTTGATGATATTATGGATAACTCTGTCACACGACGCGGTCAACCTTGCTG
GTTTAGAGTGCCCAAGGTTGGGATGATTGCAGTAAATGATGGAGTTCTACTCCGAAATCA
TATTCCTAGAATTCTAAAAAATCACTTCAAAGGGAAGCCGTATTACGTGGATCTGCTCGA
TTTGTTTAATGAGGTTGAGTTTCAAACAGCATCAGGACAAATGATAGATTTGATAACCAC
TATTGAAGGAGAAAAAGATCTTTCCAAATATGCATTGTCACTTCATCGGCGCATTGTACA
GTACAAGACTGCCTATTATTCATTTTACCTTCCAGTCGCGTGTGCACTAGTTATGTCAGG
TGAAGATCTTGAGAGAGTATACTCTTTCTTGCTCTACTTTAAGATAGCTTCACACTGATA
CAAAATATTTCCCTCTGCTATATTTTCTCGGAAGAAGTGGTTAATAATCTATTAGCAGTT
TCTTGGTGGCTTTGCATTATCCATTTAGTTATATATAGAGTATGTGAAGTGCCATTTCAC
>contig8
TGCCGAATCACGAAACTGCCCTTCCTCTCCATCAACTGATAGAAGAAGCGGCTCCGCTCA
GCTGTCCGAATCTGAAGAAAATTCAGGAGAGGAGAGAGTTGAATTTCGCTTCAGTGTTTG
ATCCTTCTTCTCTCTGCGGCTCTCGCATTCCTCGTCCATGGCGGATCTCAGGTCAACATT
CCTCAAGGTCTACTCGGTTCTCAAAGAGGAGCTTCTCAACGATCCCGCCTTCGAGTTCAC
TGACGCTTCTCGTCAATGGATCGAACGGATGCTGGACTACAATGTGCCTGGAGGAAAGCT
TAACCGAGGGCTCTCTGTTATTGATAGCTACAAATTGTTGAAAGAAGGAAAGGAATTGAC
TGAAGATGAAATCTTTCTTGCCAGTGCTCTTGGATGGTGTATTGAGTGGCTCCAGGCATA
CTTTCTTGTTCTTGATGATATTATGGATAACTCTGTCACACGACGCGGTCAACCTTGCTG
GTTTAGAGTGCCCAAGGTTGGGATGATTGCAGTAAATGATGGAGTTCTACTCCGAAATCA
TATTCCTAGAATTCTAAAAAATCACTTCAAAGGGAAGCCGTATTACGTGGATCTGCTCGA
TTTGTTTAATGAGGTTGAGTTTCAAACAGCATCAGGACAAATGATAGATTTGATAACCAC
TATTGAAGGAGAAAAAGATCTTTCCAAATATGCATTGTCACTTCATCGGCGCATTGTACA
GTACAAGACTGCCTATTATTCATTTTACCTTCCAGTCGCGTGTGCACTAGTTATGTCAGG
TGAAGATCTTGAGAAACATACTGTGGTTAAGGACGTTCTTGTTCAGATGGGTGTCTATTT
TCAAGTTCAGGTATATTACTTTTGCCTCAAGAGTTAACCGGTGATCATGATTCCCATTGA
TATAATGCAAACCACAGTCATAGTCTTTTAAGAAAAGTTCGGGCCGAGGTTCGATCCTAA
GATATTCCCCTAACCTGCTTCAAGCAGATCTCCTAAATACAATGCTTATATGCTTTCTAC
CGAATGATCTTAGCTTTGCCTTCAAGAGGTGGCCACAAAGTTTGCTCCATACTCCATAGA
CTCCAAGTTCTGTGATGCATCTTTAGCATGCCATTTTTAGAAAATATCTTGTTCATAATG
TGTCTTTGTATTGTTTTAACAGGATGACTATCTAGATTGTTTTGGTGATCCCGAAACCAT
CGGAAAGGTGAGTTGAGCATGTTGTGTGTTAATACTTTTCACACCTCATGCAGTTCTGTT
GAACCTTATATTCATTAAGTTCTTGCATCAACCTGAATGTTGTCACAGGTGGGAACAGAC
ATTGAAGATTTCAAATGCTCTTGGTTGGTTGTGAAAGCTCTGGAACTTTGCAACGAGAAA
CAGAAGAAATTGTTACACGAGGCTTATGGGAAACCAGACCCAGAAAATGTTGCCAAAGTA
AAGGCCATCTACAAGGAGCTTGATCTTCAGG
>contig9
GATGCTGGACTACAATGTGCCTGGAGGTGGGAATCAAACACTTGAAAGATTATTGTGTTC
TTTGATCATACTATTGGACATATCAGACTCTTTGGAGGGGCTCTTTGATGGGGAAGTAAG
CTGAATTCTAACTGGAAATGATTTTTCCTGCAGGAAAGCTTAACCGAGGGCTCTCTGTTA
TTGATAGCTACAAATTGTTGAAAGAAGGAAAGGAATTGACTGAAGATGAAATCTTTCTTG
CCAGTGCTCTTGGATGGTGTATTGAGTGGCTCCAGGCATACTTTCTTGTTCTTGATGATA
TTATGGATAACTCTGTCACACGACGCGGTCAACCTTGCTGGTTTAGAGTGCCCAAGGTTG
GGATGATTGCAGTAAATGATGGAGTTCTACTCCGAAATCATATTCCTAGAATTCTAAAAA
ATCACTTCAAAGGGAAGCCGTATTACGTGGATCTGCTCGATTTGTTTAATGAGGTTGAGT
TTCAAACAGCATCAGGACAAATGATAGATTTGATAACCACTATTGAAGGAGAAAAAGATC
TTTCCAAATATGCATTGTCACTTCATCGGCGCATTGTACAGTACAAGACTGCCTATTATT
CATTTTACCTTCCAGTCGCGTGTGCACTAGTTATGTCAGGTGAAGATCTTGAGAAACATA
CTGTGGTTAAGGACGTTCTTGTTCAGATGGGTGTCTATTTTCAAGTTCAGGTATATTACT
TTTGCCTCAAGAGTTAACCGGTGATCATGATTCCCATTGATATAATGCAAACCACAGTCA
TAGTCTTTTAAGAAAAGTTCGGGCCGAGGTTCGATCCTAAGATATTCCCCTAACCTGCTT
CAAGCAGATCTCCTAAATACAATGCTTATATGCTTTCTACCGAATGATCTTAGCTTTGCC
TTCAAGAGGTGGCCACAAAGTTTGCTCCATACTCCATAGACTCCAAGTTCTGTGATGCAT
CTTTAGCATGCCATTTTTAGAAAATATCTTGTTCATAATGTGTCTTTGTATTGTTTTAAC
AGGATGACTATCTAGATTGTTTTGGTGATCCCGAAACCATCGGAAAGGTGGGAACAGACA
TTGAAGATTTCAAATGCTCTTGGTTGGTTGTGAAAGCTCTGGAACTTTGCAACGAGAAAC
AGAAGAAATTGTTACACGAGGCTTATGGGAAACCAGACCCAGAAAATGTTGCCAAAGTAA
AGGCCATCTACAAGGAGCTTGATCTTCAGG
>contig10
TTTTTTTTGAAAAAAAAAAGATATCAATAGAAAACCATGAAACAGGGCCAATGACAATTG
AGCACATTCACAAGAAACTGTAAAAGGATTTTAACTACAATTGTGAAATTGGTTCTCCTC
AAAAAGTATAAAAATAATGAGGAGATCAAGACTTGTTATCCACCTTGTTGATTTCTATCC
ACACAACATTACAGAGAAACTCAAAAAAGTGCACAGAATGAAGTTAAACAAAGTTGGTTC
TCTAAGTTGCGTCGCCTCCCCTCCCCCCGTGTGGTTTCTTTCGGATATCCTCAATCAAGT
CGTTCCATCTTCCAAAGACCATCGTTAAGATAATGCATATTGTCCACACCGATCCCTTTG
TTTGTCGCCCTTATTTCCTTGGCTGACATCTTTGTGAAGCCAATAGCAAGAGCATGTTGC
TTCCCTTCTGCCATTATTGCCACAGGCGTATCCGCTTCGACTTCGTCGTCCAAGGCACCC
CCAGGGGATGTAAGACCAGGACACATTATGTTAGCACCAGCAAGGACAAACTTTATTGCA
CCTCTGTCTACTTGTAATTTCTTCATAATATTAGGATATTGGTGAAGCAACCTTAGGGTA
GGCATGTATGGTCCATCACGGATGTTGAAAAAGAGTGGCACATTATTCACAACAACCAGA
TTGAGATGGTTTTGACACTTAGTTACAATCAGAGGGGCTTTTTTAGGAAGCAAATCATCC
AAGACTGGCTCTAGCCCAGGATATTCTTCAGCTATACTTTGCCGAATTTTCCGTTGCACT
GATGCCTTGACTTGGTTCTGAGCAGACACGTCTTCAGTAGAAAACTTTTTGAACATGATG
CCAGAGAATTATTTGAAGAAAATTCTGGTAAATGTGAAAGGAAGTGGATTATTATCCCTA
GATTATATTAGGACAGGACTCCAAAACGATGTAAGACGATTGCTGGGAGCCCAAAGAGTA
TCGATGTGAAAATCGGAAGAGAGAGTGAGCGGAAGGAAGCTGAGAACCAAGTCAAGGCAA
ACGTGGT
>contig11
AATTTGAATAGAATGATAAAATGGAACATGAGAAACTCGAAAATCATGGCAAATTATTCC
AACCGATTCTCCTCATAATGATAAAACCAAACTCATATACTCGAACTGGCATTAATCCAT
ATTTACCTGCATATGTATTTCGGCAGTATAACCCCACAGCCATACATAAATATCCAACCA
TGTTAAAAATTCACGAAAGCCAAAGAACAGTCATCCTTAGAACAACTCTTAGGTAGAAGA
AAAGAACTTTAAGGACATGCGAATATAATAAGCATAAAAAAGCAAGTTTGGAGCCCACAA
TCTATGAACATTTCACGTAATCAAGGCCAGCAGCTAACATGACTCAGGCGGACCGACTTC
TGATAACATCGAGCCCCATCTCGGTAGGATCAGTTGCTTGTAACTCCACTTGAATCCCAT
CCAACTCCCTCTTGAACCTATCCTTTGAGCTTGCATAGATCATCTTGCTTCTCACCTTTG
CTGTATCGGGAGACCTTCATAGATCACAGTCATAAACGATGAGTCCAAACGCAATGCGTA
TAGATTCATAAAATGAGAGAGAACTGATTCGAACAAACATGGAGATGGTAGAGTGAAAAG
GTTATTTATATGGTACATTTACCATGCAATGAATATGATCCTGCTCTTTTGGCA
>contig12
AATTTGAATAGAATGATAAAATGGAACATGAGAAACTCGAAAATCATGGCAAATTATTCC
AACCGATTCTCCTCATAATGATAAAACCAAACTCATATACTCGAACTGGCATTAATCCAT
ATTTACCTGCATATGTATTTCGGCAGTATAACCCCACAGCCATACATAAATATCCAACCA
TGTTAAAAATTCACGAAAGCCAAAGAACAGTCATCCTTAGAACAACTCTTAGGTAGAAGA
AAAGAACTTTAAGGACATGCGAATATAATAAGCATAAAAAAGCAAGTTTGGAGCCCACAA
TCTATGAACATTTCACGTAATCAAGGCCAGCAGCTAACATGACTCAGGCGGACCGACTTC
TGATAACATCGAGCCCCATCTCGGTAGGATCAGTTGCTTGTAACTCCACTTGAATCCCAT
CCAACTCCCTCTTGAACCTATCCTTTGAGCTTGCATAGATCATCTTGCTTCTCACCTTTG
CTGTATCGGGAGACCATGCAATGAATATGATCCTGCTCTTTTGGCAATTCTCTTCAGTCA
CAAAATCGAAGTCGTAGACTGCATATCGGCATTCATCAGCAGGGAGGCTGGCAGCAAAAT
CATCATAACTTTGAGATGGTTCGCCAAGCTTTTCCACCAAAACCTGCTTCTGTTTTTCCT
CAATCTTGAAAACTATAGAACGGTAGGTTCTTTTTGCCTTCAAATCCAGAAACCTAAGCT
TGCAATCATCGTGCACAGCCATCCCTGATGCTGCATTTGCCTGTGATAAATTGATTTACA
AATATATATTACAACTCAGAGAACTTAATCTCCATGGTATCCATGAATTCAAACCATAGT
AGAAGTCCAGGGCAGGTTAGACAAGGATGGAGGAAAGTGGAACCAATTTCCCATTTCTAT
AACAAGTCGATCTCTTTGCTAGATAGTTCGAGCATTCAGCTCAAATTTGATGAACAGATA
CTTGGTTGGAGCGTGAAAATTGAGTTGGGGGCTGTGAAGCTTCATTTCTTTAAACTACAA
GAAGATCAAATAATTACTCCACCAAACGCTTGTAATAATAACCATTACTGATTCCTTCTT
TTTCTTTACTCTTCTTCCTGGGGGAGGAGAGTGTGGGAAGAAAAAGCCCTCGCCATCTAG
CTATAGGGAGAGGGAGAGTAATTATACATTTTTTAGCCAAATAAGATCTCCAAAAAGGCA
AGAAAGGAAAAAAAGCAAGAATCTCAACCCTCAATTTCATTTCAAGATTCTCCTTGAAAC
ATCCAATAGTTTCTTTCATGTAACAAAATTCACACTGGCACAAAAATAGATAAAAATCAA
ATGGGCTAACCCCAGCTGGACAAGAGCATTTTGGACACAGCTCACGGAGTATCAATAGTT
TTTGTGAAACAAATCGAAAATGGCATTCAAAGCACACACCAACCTAAAATTAAGATTCCA
ACGATTTCCATCATCCCAAACTTCATGAATTCTGGAGGCTATACTAACAGGGCTATACAG
TCTAGGAATTTGAGGAACGAGACGATGGTCTCACTATAGCAGAGATCTTCTCATCATACC
CAACTCCAAATAGAAAGCTGGCTAAAGAAAGACATGAAGAGAGACTTACATTTGATTTGA
CAAAGTTATAACCAAGGAGTAAGGACTTCCTTCCTTGTGTTGGTGTAATTGTCAGAAGTC
TAATATTTATTTTTTCAAACAAGATGGAGCTGTATCTGTATGTAACAAATCTTTGCCGGA
AACAAATTTTTCATAATAGAATAAGTCTTTATTGAAAGGCATACCTCAAAAGGTTTTTCT
CTTAAAAGGTGGTGTAAAGTTCTAGACATATAAGGTCTAAAGTGGTTTTTTGAGGGTTTT
CAGATGGAAGGTGTGAAGCTCCGGAGGCCAAGATTTTAAATCAATTCTCTATTCTTCATG
ACCCTTATGAATTTGTGATGAATCATCATACTCTTTCAACGAACACAAATGCATGTGCAT
AAACCACTGAGATGGAGCAGACAGAATCAAACTACATTAAATGTGCAAAAGGTAAAGCCG
TGGACAAATTACAAAAATAATGCAAAGATAGATAAAAGAACGCGACCTATACATAAATCT
TCCTTCCACAAAAACCAACCAATGTACTAATATAACCTTAAAAAAACCTATCATTGGAAA
ACAGAGTACAGTTACAAGGCCCCAGTGAGAACAGCAATAAATGAGTGAGAGTGTAATAAG
TTTTTTACTTCATCAATGATGGATAATGCTTTACCCACTCGCTTACATGTGTATGGCACT
CACATATTTAAAAAAAA
>contig13
TTTGCAGTAGCCATAAATTCATCTTTCTTGTGTTCTTGCATCCCGGCCTTTTTGGTGCCC
ATTAGACCATGATGTACTAAATTTCTGACATATTTCCTAACTCATAGACTCTAATTATTT
TCTCTTACCCTCTTTGCATATGTTGTAGGAATATAGGCAAGCACATCCAGAAGTGACTGT
TTTAGATCCTCCGGATGCGATACAGCATTTACACAATCGCCAGTCTATGCTTCAGGCAGT
TGCTGACATGGAATTATCTGACTCCTATGGCAGAGTAGATGTTCCTAAACAATTAGTCAT
AATGAAAGATGCATCTTCCATTTCTGATGCAGTGGTGAATGACGGGCTAAAACTTCCTCT
TGTTGCAAAACCATTGGTTGCTGATGGAAGTGAAAAGTCCCATGAATTATCTTTAGCTTA
TGACAATTACTCCCTCAAAAAGCTCGAGCCTCCTCTTGTCCTCCAGGAATTTGTCAACCA
TGGAGGTGTCATGTTTAAGGTTTTCATCGTTGGTGAAGCTATAAAGGTGGTCAGACGTTT
TTCTTTACCAAATGTCAGCATGTGGGAGGTCTTGAAAAATGCTGGTATTTATCGTTTTCC
AAGAGTTTCTCATGCTGCGGCATCTGCTGAAGATGCCGATCTGGATCCTTGTATTGCTGA
ACTTCCTCCACGACCTCTGTTAGAGAGACTAGCAAAGGAACTCAGGCGTAGACTGGGGCT
TCGTTTATTCAACCTGGATATCATTCGAGAGTATGGGACTAGAGATCAGTTCTATGTCAT
CGATATCAACTACTTCCCTGGGTATGGGAAAATGCCGGAATATGAGCACATATTCACAGA
CTTCCTGTTGGGCCTGGTGCAGAGCAAGTACAAGAAGAGAACATCTTACTAGACAATTCT
TTGATCCTCAAACGGTCACGGTCAGTACTCTCCAGAAAATATCAAACCTCTCGAATAAGC
GAACAAGGGCAAGGCTTCCAAGCAGGTGCTTTACTTCTGGCAACTCATACAATCTTACTT
GGCCAAGGGCGGCGGGGGAGAAGCCAAGTATAGGTGCGGTTTCGTATGAAATTGACTACC
TGATTCTGTTCTTTGGTTTCTAGCCATTATCTAATGTTATTCTCGATCACAAAGTTGACG
AGTTTGCGGTTGGAAGGTGTAAATATGCCTTTTTAACTTTGCATCAATTAGCCCAAAATC
TGAACTAATTTTCTCTCCATCCCCTGCTGCTTCTGTTGGGAGTTACTAGAATGACTGTAA
ATATTTCCAAGGTAGAAAAGGGAAGTGTTAAAGGGTTGAATGTAAATTTTGTTTTAGAGG
AATTAATTAACGTTATAACAGCTTTCTTCCTTCAAGGGTTATCGAAATATTTCAAATAGA
AGATTCTACCCCGG
>contig14
CTCATCTCCTGGGTTGTTCCTTCGATCTCTGCTTCTCGTGATTTTGCGCTGCGCCTCTCT
TCTTCCTCTGCTCTGCTTCTCAACGCCAACCGTTCGTTTCTCCTCTCTCCTCTCTCCTCT
CTCATCTCTCATCCATTTTTTGTTGTTTCTCTTTCTATTCTAGATCCTCTCTCCTTCCCA
TTTCTTGCTCTGCATTTTCCCCCCTTCTCTCCGTCTTCCTTCTCGTCCGATTTCTCAAGC
AGGGGAACGAACAACCATGAGGTTGAAGGAGGATTTGCCAAATTACGCCAACGAAGGGGG
GGCTGAAATGGACCAATCCAGGTTTCCCCACCACAGGAACCTCGTTGTTGTTGGCTATGC
TCTCACCTCCAAGAAGACCAAGAGCTTCATGAAACCCAAGCTCGAAAGATTAGCTAGGAA
TAAGGGGATTCTATTTGTTGCAATTGATCAGAACAGACCTCTGTCGGATCAGGGGCCGTT
TGACATCGTCCTTCACAAGTTGTCTGGAAAAGAGTGGCGTCAGATTCTCGAGGAATATAG
GCAAGCACATCCAGAAGTGACTGTTTTAGATCCTCCGGATGCGATACAGCATTTACACAA
TCGCCAGTCTATGCTTCAGGCAGTTGCTGACATGGAATTATCTGACTCCTATGGCAGAGT
AGATGTTCCTAAACAATTAGTCATAATGAAAGATGCATCTTCCATTTCTGATGCAGTGGT
GAATGACGGGCTAAAACTTCCTCTTGTTGCAAAACCATTGGTTGCTGATGGAAGTGAAAA
GTCCCATGAATTATCTTTAGCTTATGACAATTACTCCCTCAAAAAGCTCGAGCCTCCTCT
TGTCCTCCAGGAATTTGTCAACCATGGAGGTGTCATGTTTAAGGTTTTCATCGTTGGTGA
AGCTATAAAGGTGGTCAGACGTTTTTCTTTACCAAATGTCAGCATGTGGGAGGTCTTGAA
AAATGCTGGTATTTATCGTTTTCCAAGAGTTTCTCATGCTGCGGCATCTGCTGAAGATGC
CGATCTGGATCCTTGTATTGCTGGTAAGTTATCAAATTTGAAGAATCGTCCTTTAACACC
TTTGATCTGTTTTTCTTCTTCTCCCTTTTATTTCAAGAGATCAGGATCAGTTACTGTGTT
CATGGTAAGTGTATTATGTGTGTGATAGAATACTTTAAAGGAAAGGTTTAAGGTGTGAAC
CCTAATCAATATCCAACGTTGGGACGCAAAATATCTTTTTGTTGGGAAAATCGCAATTTC
TTAGTGTGACCTTTAACTTGGTGTTCACTTTCTCCTGTAGAACTTCCTCCACGACCTCTG
TTAGAGAGACTAGCAAAGGAACTCAGGCGTAGACTGGGGCTTCGTTTATTCAACCTGGAT
ATCATTCGAGAGTATGGGACTAGAGATCAGTTCTATGTCATCGATATCAACTACTTCCCT
GGGTATGGGAAAATGCCGGAATATGAGCACATATTCACAGACTTCCTGTTGGGCCTGGTG
CAGAGCAAGTACAAGAAGAGAACATCTTACTAGACAATTCTTTGATCCTCAAACGGTCAC
GGTCAGTACTCTCCAGAAAATATCAAACCTCTCGAATAAGCGAACAAGGGCAAGGCTTCC
AAGCAGGTGCTTTACTTCTGGCAACTCATACAATCTTACTTGGCCAAGGGCGGCGGGGGA
GAAGCCAAGTATAGGTGCGGTTTCGTATGAAATTGACTACCTGATTCTGTTCTTTGGTTT
CTAGCCATTATCTAATGTTATTCTCGATCACAAAGTTGACGAGTTTGCGGTTGGAAGGTG
TAAATATGCCTTTTTAACTTTGCATCAATTAGCCCAAAATCTGAACTAATTTTCTCTCCA
TCCCCTGCTGCTTCTGTTGGGAGTTACTAGAATGACTGTAAATATTTCCAAGGTAGAAAA
GGGAAGTGTTAAAGGGTTGAATGTAAATTTTGTTTTAGAGGAATTAATTAACGTTATAAC
AGCTTTCTTCCTTCAAGGGTTATCGAAATATTTCAAATAGAAGATTCTACCCCGG
>contig15
CTCATCTCCTGGGTTGTTCCTTCGATCTCTGCTTCTCGTGATTTTGCGCTGCGCCTCTCT
TCTTCCTCTGCTCTGCTTCTCAACGCCAACCGTTCGTTTCTCCTCTCTCCTCTCTCCTCT
CTCATCTCTCATCCATTTTTTGTTGTTTCTCTTTCTATTCTAGATCCTCTCTCCTTCCCA
TTTCTTGCTCTGCATTTTCCCCCCTTCTCTCCGTCTTCCTTCTCGTCCGATTTCTCAAGC
AGGGGAACGAACAACCATGAGGTTGAAGGAGGATTTGCCAAATTACGCCAACGAAGGGGG
GGCTGAAATGGACCAATCCAGGTTTCCCCACCACAGGAACCTCGTTGTTGTTGGCTATGC
TCTCACCTCCAAGAAGACCAAGAGCTTCATGAAACCCAAGCTCGAAAGATTAGCTAGGAA
TAAGGGGATTCTATTTGTTGCAATTGATCAGAACAGACCTCTGTCGGATCAGGGGCCGTT
TGACATCGTCCTTCACAAGTTGTCTGGAAAAGAGTGGCGTCAGATTCTCGAGGAATATAG
GCAAGCACATCCAGAAGTGACTGTTTTAGATCCTCCGGATGCGATACAGCATTTACACAA
TCGCCAGTCTATGCTTCAGGCAGTTGCTGACATGGAATTATCTGACTCCTATGGCAGAGT
AGATGTTCCTAAACAATTAGTCATAATGAAAGATGCATCTTCCATTTCTGATGCAGTGGT
GAATGACGGGCTAAAACTTCCTCTTGTTGCAAAACCATTGGTTGCTGATGGAAGTGAAAA
GTCCCATGAATTATCTTTAGCTTATGACAATTACTCCCTCAAAAAGCTCGAGCCTCCTCT
TGTCCTCCAGGAATTTGTCAACCATGGAGGTGTCATGTTTAAGGTTTTCATCGTTGGTGA
AGCTATAAAGGTGGTCAGACGTTTTTCTTTACCAAATGTCAGCATGTGGGAGGTCTTGAA
AAATGCTGGTATTTATCGTTTTCCAAGAGTTTCTCATGCTGCGGCATCTGCTGAAGATGC
CGATCTGGATCCTTGTATTGCTGAACTTCCTCCACGACCTCTGTTAGAGAGACTAGCAAA
GGAACTCAGGCGTAGACTGGGGCTTCGTTTATTCAACCTGGATATCATTCGAGAGTATGG
GACTAGAGATCAGTTCTATGTCATCGATATCAACTACTTCCCTGGGTATGGGAAAATGCC
GGAATATGAGCACATATTCACAGACTTCCTGTTGGGCCTGGTGCAGAGCAAGTACAAGAA
GAGAACATCTTACTAGACAATTCTTTGATCCTCAAACGGTCACGGTCAGTACTCTCCAGA
AAATATCAAACCTCTCGAATAAGCGAACAAGGGCAAGGCTTCCAAGCAGGTGCTTTACTT
CTGGCAACTCATACAATCTTACTTGGCCAAGGGCGGCGGGGGAGAAGCCAAGTATAGGTG
CGGTTTCGTATGAAATTGACTACCTGATTCTGTTCTTTGGTTTCTAGCCATTATCTAATG
TTATTCTCGATCACAAAGTTGACGAGTTTGCGGTTGGAAGGTGTAAATATGCCTTTTTAA
CTTTGCATCAATTAGCCCAAAATCTGAACTAATTTTCTCTCCATCCCCTGCTGCTTCTGT
TGGGAGTTACTAGAATGACTGTAAATATTTCCAAGGTAGAAAAGGGAAGTGTTAAAGGGT
TGAATGTAAATTTTGTTTTAGAGGAATTAATTAACGTTATAACAGCTTTCTTCCTTCAAG
GGTTATCGAAATATTTCAAATAGAAGATTCTACCCCGG
>contig16
TCTTGGAATTTTCTTTTTCTTTGTACAATTGGATGCCTATAAATGGTCCACAAGAAATGT
CAGAGACTCAAGGTTGTTGTTTATGTTAAACCATCTTATATAAATACATAGAAAGCTCAG
GCCACCACAGCAAATTCTGGCCTTGTCAAATTCTGGTTTTTCTTCCTGCTTGTTTTATTC
TTGTTCTTCATCTTCTTCTTGAATATGGGTGGAATACAGAGACAAACGCTTCGCGAATCA
CGTTCGGTTGCGGTATGCCAAGAGTTCCATGAAAATCTGGAAGAGCATTGGGTGAGCAAG
AGGAGTGATCACTACAACGTTGCTTCTTCTACATCTTCATTTGAAGATTCATCAGTTTCC
AGTGGATCTCTATCTTCGATAGAAGATGCGTGTTCATCGACTTCGAACACTTCTTCTGAA
TCTAGTGGACCATTGGAGGATTTCACAGAACTTCTTGCTCAACTTCCTATCAAGTAAGTG
TTGATGGATCTAAACTTGTAATTCATAGACTAAACTTTACCCTATTCAAGCTAGGCCTTA
ACCCGACCGTACTGCAGAATTACGTACCCAAATCTACGAGTTACGCCTGTTCTAAATTTC
TAATAGCAGTTACTTGTATTTGGCAGGAGAGGACTATCCATGTTCTATCAGGGAAAGTCT
CAATCTTTTACATCTCTATCAAGTGTAAAGAGCATAGAAGACCTTCCAAAGAAGGAGAAT
CCTTACAGCAGGAGATTGAATGGATATAAGAGCTATGCAGGTGGCTTAGACACTCACAAA
TCTTCCTATACTCTTCCAAAGGCTCCCACTTTTAAGAAGGCCTCAAGAAGTTCTGTGTCT
TTTGTCCAAGTTAGGAGAGGCAGTACTACTTTGGCTCCTTCCATTCCTGTATATGATGAG
AGTTTTTGATCCCTAAGCAAGCACCTTTCAAGAAAATTGACCAATTTTTCTTTTATAACT
TTTGCTTGTACAGTAGGAATGCAAATCAAAATTATATTGTTCCATCAGAGTTTCTGATGA
AGATTCCCTCTTCATTCAATTATTTTAGAATCCCACGTCTTATTTGTCTTTCAAAACACC
AAATACAAGATGTTTGATCTAAACTATTATTCACTTCAGATGTTTGATCCAAAAAGAGGA
ATGGATAATAATAACACCACTAAACTCTGTATCTCTCTATCAGTTAAGAGAGAAATTCAT
CTAAATGACTGTCAGTTATGAAGTCTGGAATTTTAAGAGTACTAGTGGAACAAAAGGAAA
AATATGAACAGAGGATGCTGTTCCAATGCTAAGTGATGTTAGAAAGTAGAAGAGCATGAT
ATGACAATGAAGTTTTATGGAGAAACGATACGGTTTCGAATTCTGGATGATCTTCTCACT
GGAGTTGGGATCGACTTCACTTCTTCGTCTCCTCTCACCTCTTTTTTGACAGCTTTCTTC
TTAGTGATGGTGCTTCCATAGGATGGGGAACTCGTGGTAGAGAATTCTGACAAAGCTTCC
TCGGGTCCGGAATTCATATTCTTGCTCACTGGTTTCTGTTCAACAGAAGCATGAAAACTA
CTGTCCTCTGCCTCAATCATCCTGTTCTTCAAGCCACTTCTGTTCTTAAGAGAG
>contig17
TCTTGGAATTTTCTTTTTCTTTGTACAATTGGATGCCTATAAATGGTCCACAAGAAATGT
CAGAGACTCAAGGTTGTTGTTTATGTTAAACCATCTTATATAAATACATAGAAAGCTCAG
GCCACCACAGCAAATTCTGGCCTTGTCAAATTCTGGTTTTTCTTCCTGCTTGTTTTATTC
TTGTTCTTCATCTTCTTCTTGAATATGGGTGGAATACAGAGACAAACGCTTCGCGAATCA
CGTTCGGTTGCGGTATGCCAAGAGTTCCATGAAAATCTGGAAGAGCATTGGGTGAGCAAG
AGGAGTGATCACTACAACGTTGCTTCTTCTACATCTTCATTTGAAGATTCATCAGTTTCC
AGTGGATCTCTATCTTCGATAGAAGATGCGTGTTCATCGACTTCGAACACTTCTTCTGAA
TCTAGTGGACCATTGGAGGATTTCACAGAACTTCTTGCTCAACTTCCTATCAAGAGAGGA
CTATCCATGTTCTATCAGGGAAAGTCTCAATCTTTTACATCTCTATCAAGTGTAAAGAGC
ATAGAAGACCTTCCAAAGAAGGAGAATCCTTACAGCAGGAGATTGAATGGATATAAGAGC
TATGCAGGTGGCTTAGACACTCACAAATCTTCCTATACTCTTCCAAAGGCTCCCACTTTT
AAGAAGGCCTCAAGAAGTTCTGTGTCTTTTGTCCAAGTTAGGAGAGGCAGTACTACTTTG
GCTCCTTCCATTCCTGTATATGATGAGAGTTTTTGATCCCTAAGCAAGCACCTTTCAAGA
AAATTGACCAATTTTTCTTTTATAACTTTTGCTTGTACAGTAGGAATGCAAATCAAAATT
ATATTGTTCCATCAGAGTTTCTGATGAAGATTCCCTCTTCATTCAATTATTTTAGAATCC
CACGTCTTATTTGTCTTTCAAAACACCAAATACAAGATGTTTGATCTAAACTATTATTCA
CTTCAGATGTTTGATCCAAAAAGAGGAATGGATAATAATAACACCACTAAACTCTGTATC
TCTCTATCAGTTAAGAGAGAAATTCATCTAAATGACTGTCAGTTATGAAGTCTGGAATTT
TAAGAGTACTAGTGGAACAAAAGGAAAAATATGAACAGAGGATGCTGTTCCAATGCTAAG
TGATGTTAGAAAGTAGAAGAGCATGATATGACAATGAAGTTTTATGGAGAAACGATACGG
TTTCGAATTCTGGATGATCTTCTCACTGGAGTTGGGATCGACTTCACTTCTTCGTCTCCT
CTCACCTCTTTTTTGACAGCTTTCTTCTTAGTGATGGTGCTTCCATAGGATGGGGAACTC
GTGGTAGAGAATTCTGACAAAGCTTCCTCGGGTCCGGAATTCATATTCTTGCTCACTGGT
TTCTGTTCAACAGAAGCATGAAAACTACTGTCCTCTGCCTCAATCATCCTGTTCTTCAAG
CCACTTCTGTTCTTAAGAGAG
>contig18
CAAAATTCAAAGTTGTAAATTAAAATTCAATTTTCAGAAAAGTCGCACGGAAGAACGCGT
GGGGAGGGAGACGAGACGAGCCAATTTCATCTCTCTCTCTAATCGCCATTTCTCTCTCTC
TCGATTTCGAAATTGACCCAACTGGCTGAAGCTTCTTCGTTAAGGATCGAGTCCTATTGA
TTTTCCGTTCTATTGATCGTCGGAACGACGGTGGAAATGGATCAGGTTATGAACAAAGTA
GGGTCCTATTGGTTCAACCAGAAGGCGACCAAAGAGATCGGCTCCATCGGCGATGATATT
AATTCATTATCAACCAGTCTTCAAGATGGAACCAACTGGTTGGTCAATAAAATAAAAGGA
AAAATGCAAAAACCTTTGCCGGACCTGCTGAAGGATTATGACTTAGCTGTGGGAATTTTT
CCTCGTGATGCAACCAACTATGAGTTCAATGAGGAGACAGGAAAGTTGACTGTTTTCATT
CCAGAAATCTGTGAAGTTGGCTATAAAGACTCATCAGTCTTGCGTTTTTCCACCACTGTA
ACTGGATATCTGGAGAAAGGAAAGCTAGCTGACATAGAGGGAATGAAAACGAAAGTGATA
ATATGGGTAAAGGTGTCTTGTATTGCTTCTGATGGACCAAAGCTCAACTTCACAGCTGGA
ATGAAGAAAACCAGGAAAAGAGAGGCTTACGAGGTCCTTAGAGATGGTGTAAGTGTTGAT
AAGTTCTAAAATGTAGGAAGTGTGTGGTTGGGTCGGTATATATACCTTAAGCTTTACCTT
GTTATAGACTTTCGATCTTGAACGAATTACTGTAAAGCCGAGAATCTTACCCAACCATAT
TCCGATTACCTGCTATTTTCTGATGTCTAAAAGTGGTACGCAGTGCTCTTCTCCTTTTCA
AACTTCTGGTTGAATGATCTATAAGAAGACTTGCCAATCTGCATTCTAAATGACATCATT
TCATAATCGGATTGCAGTTATTTCTCATTTCTCAATCTATACGCACGCCTCATAGTTGTA
ATTTTATTTTATTATATAACATCACTGATATTGGAATACAACACTCAGTATTCACATCAT
TATTGTAACCTCTTTCTTCTCTCCTG
>contig19
CTCCCTTCCATCGCGCCGCTGCTCTCAACACTCGCACACACGCCAAACTCCACAAGCCGC
GAGAATGCCGTTCAAGAGGTATATCGAGATCGGGAGGGTGGCTCTCATCAATTACGGTGA
AGATTACGGAAAGCTTGTAGTCATCGTTGATGTCATTGATCAGAACAGAGCTCTGGTTGA
TGCCCCTGATATGGAGAGATCTCAAATGAATTTCAAGAGGCTCTCCCTAACTGATATCAA
AATTGATATCAAGAGAGTCCCAAAGAAGAAGGAGCTGATTGAAGCCATGAAAGTTGGGGA
TGTTCAGAAGAAATGGGAGAATAGCTCTTGGGGCAGAAAACTGATTGTTAGGAAGAGAAG
AGCATCGCTCAATGACTTCGACAGGTTCAAGCTTATGTTGGCTAAGATTAAGAGGGCTGG
ATTGGTTAGGCAAGAGCTTGCAAAGCTGAAGAAGGCTGAATCTTAGAGGTTCATTTTTTC
AACGGATTTTCCCATTTTGCTGTCCTTTTAACTTCTATAGGGTGGTTGATTCTATAGTTC
CAAACTTTTTGTAGCAGTATTTTCTCAAGTCATTGTGTTCAACTTCTATTTTTAATCTTA
TTATGCTGATTTCTTATTTGGATATCAATTGCCAACTTTATCACCTTCTATGTAAAAGGT
CATTGTGTTAATTGGTTTTTCATACTTATTGCATGAGAGTTTCAAATGAAAGGCGAGGTT
TTGAGTTATTCTTCTTCAGGATGATAGATTTTGAGGTGATATTTGGTCAGTAGTATAGTT
TTTATATCTACATATAAATCAATGGGGCTAATTCGGTGTTTCATTTGAAGATTAGAATCT
CTATTTG
>contig20
CAATTAATGAAGTGTTGAGAGTGGGGCACCCAACGAAGCCAACTAGTTTTGGTGGTAAGT
TTTTGGCCATATTCTTTCTTAATACAGTCTAATAAGCACATGGGGCCTTCCCATGAGATT
CCTTTTCCAAGCTTAATGTTCAAACCTGGCATGTTGCATTGAGCATTGAAATTTCCTCCC
TCCAACAGTCAAAGAAGAAGGCCTTCAAAACAATTAAATTAATTGAGTAGTGTTGATCCA
GCTCCCCCTAGATTGAAGGGCAAGATAGGTGGGAAAAGTGTTGGGGTATGGTACGATTAT
CTAGGAATAAAGAACAATGTCATATTAGAATCCAAGTTTCACACCCACAAAAAAATTGCA
CATTGATTCACATTGAAACATTATGTATAAATGTAATGATGTGTACAGAGAGTATAAAAC
TCAAATTCTAAACCTGTTCTTCTTCTTCTTCTTCTTCTTCTTCTACATTCCTACACTGCA
TCATTTTCTCTAACTTTCTTCTTCCTTTACCTACAACTTTCCTTCTTCCCCAACTCTCCA
TTCTTCAGGTTCCCAAGTGTTTTCTGTTATGTTATTATGCCTTCAAGATCCATAAGCTGA
GGCAGAAACTGCCGACTTAACCCATCATAAAGCTCACTATTTCGCACTCTGGAGATTAAA
CAACCCTCATTCAGACAGATCTCTACCCAATGGTCCACTCCGTGCAGCGCAAGAGGGATT
GTCGCTCTCCATTTTGGATCTCTTTCAGACCGTTCCATCATCAAATCTCACGCTTTATTG
TGCATTGTCGTCAGAATCGCTCCCGGATGAACTGCCTTCGGAATCCGAATCACTCGAAGA
GGAAGAATCATCACTGCTAGAACTGCTGGAGCCGCTGGAGCTACTGCTAGCATGGCCTCC
TCCGGCGTCTTTCTCGATCTCCACCGGAGGAAAATTGCTCGCCGGCATCTCATCGCCAAT
GTCCACGTCTTCTTCACCAGCCTCCCCTTTGCGTTGCTTCTTTGTCTCGGAACCCACTTC
GATTTTCTCAGTGACGGGCATAACCTGTCAAGATTCACAATACATAATCATCAGAACAAA
GTAAACGTGATGAACCCAACCATTTGGTGGGGTGCGAAATGCTTATTGAGAGAGCCAGAT
TTGTAGAAGTAAATTTACCCCATTGGGCTTGTTAGATGCAGCGGGGAAGAGACCCTGTCG
CTTGATCTTGCTCATCATCTTCTTCCAGTTCGTGACCAGCCGATCAAGCTCCCAGAGGGT
TTCCGTATCTACAGCCTCAATGTCGAGCTCAATCTCATCCCCATCCTGCTTCAAATGGCC
GTTTCTCTTTTTTATAATTTGCACCACTTGTTCCATTTTCTCCGGCGGCAAACTCTGCAA
CCCGATTCCCAACTTGTGCTTCTCTTCAAGAGTCATTTCTCTCTTGTTAGGATCTTTGGC
TCTTGGCTTCGGCTGCTTCACCGGCTTCACAGGAGGTGCCCGCAGAGGCGATGGAGTTTT
GACGGGCGACTGCGACTGCATCATAGGCGGGTTAGACGAGCTTGACGGAGCTTTGATCGA
CTCTGGCTTCTTCACAATTTGCTTCGAGCTATCCTTCTTAACCACCGTTCTTTCAGCCTC
CGAATGATTCCAAGAACTCGCTTGATGCAACTCTTCTTGGTAGCCACGATATCGCCGATC
TTCCTCTTCCAGTACCTCACCCACGGGCCGAAACAATTCGTCGAATCTCGTCAGTAATTG
CTCTGCCATGGCGTGCACATCGTGGCCCCTGGGATTATAGGTCATCGCGTTCTTGAAGGT
CAACCTCACGTCGGCAGCGAAATCGAACGGCGATTCATACGCATCTTTGCTCAACTTGGA
TTTCACGGATCCCAAATCCATTGGACGCTTTACGATGTCGTAGTAATCGTGAAGATTCAT
CCCAACCACATCGACCGGCTTGTTGAAGATCCAGCCATGTTTGTGCTTCATCAGTTTTGT
CAAAATCTGCGAGCACGTCTTCATCAGATTACCGTTCTCTGAATTTGACCGCTTCAACTC
CTTGCCGTTGCTCATAGTCGGCAGAGGCCGCTTGGTTCCCGAGGTTTTCGACGATTTTTT
CTGGTGTTTTGGTCTGGAATGTAGGTCGCCGGAATTGATGCGATTTTTCAATTGCCGAAT
CTGTTCAAGTTCGGAGATTAACCTGCTCTTTAGCTCGATCAGCTCCTTCCTCGAACACGA
CGAAACATTGAAGCTCACATATTGACTGAAATCGACGCCGTTCGACAATCTCCGATGATG
ATTAATCGACGATGCATCATCTGACGCTGATTGAGTCACAGCCGGTGAGTCATCCATCTG
GAAACCGTTCATCTCGCCGTGAAACTGTTTCTTGTTAAATTTAGGGTTAGGGTTTGAAAA
AGGTACTTTACCCATGAATCCTCCTTCCGTACCGCGGCCGTTTCCCCTCGGCTGCGGCCA
ATTGGATTCGTTTCGGTTTGCTAAGACGGCGGAAGCCATTCCTGTACGGAATCCGAAATT
TCCAGTAGGATTCCGACAGGGATCCGTCGAGGATTTCCCAATGCGGTTGAAGGGTTAAAC
ATGAATCTGCCGGCACGTCGTCCCTACGCGCTCAAAAAATCCTCACGCGCCGCCGCAAAT
AAGCCCTCCGAGGTGTACAAAAATTGAGAGGAAAAACAAAAAGGAAGAAGGAATCGTGCA
ACGCTAGTGTTCGAGGATTTTGGTTGATCCTGACTTCTGAG
>contig21
CAATTAATGAAGTGTTGAGAGTGGGGCACCCAACGAAGCCAACTAGTTTTGGTGGTAAGT
TTTTGGCCATATTCTTTCTTAATACAGTCTAATAAGCACATGGGGCCTTCCCATGAGATT
CCTTTTCCAAGCTTAATGTTCAAACCTGGCATGTTGCATTGAGCATTGAAATTTCCTCCC
TCCAACAGTCAAAGAAGAAGGCCTTCAAAACAATTAAATTAATTGAGTAGTGTTGATCCA
GCTCCCCCTAGATTGAAGGGCAAGATAGGTGGGAAAAGTGTTGGGGTATGGTACGATTAT
CTAGGAATAAAGAACAATGTCATATTAGAATCCAAGTTTCACACCCACAAAAAAATTGCA
CATTGATTCACATTGAAACATTATGTATAAATGTAATGATGTGTACAGAGAGTATAAAAC
TCAAATTCTAAACCTGTTCTTCTTCTTCTTCTTCTTCTTCTTCTACATTCCTACACTGCA
TCATTTTCTCTAACTTTCTTCTTCCTTTACCTACAACTTTCCTTCTTCCCCAACTCTCCA
TTCTTCAGGTTCCCAAGTGTTTTCTGTTATGTTATTATGCCTTCAAGATCCATAAGCTGA
GGCAGAAACTGCCGACTTAACCCATCATAAAGCTCACTATTTCGCACTCTGGAGATTAAA
CAACCCTGTAAAAGGTTTATAAATCAAATTAGCCATTGCTTCACATTGTGACAGAAGAGA
TAACATATAACAACAACTCGGAAAATGGAATGGACAAATTTAATTTAATACCTCATTCAG
ACAGATCTCTACCCAATGGTCCACTCCGTGCAGCGCAAGAGGGATTGTCGCTCTCCATTT
TGGATCTCTTTCAGACCGTTCCATCATCAAATCTCACGCTTTATTGTGCATTGTCGTCAG
AATCGCTCCCGGATGAACTGCCTTCGGAATCCGAATCACTCGAAGAGGAAGAATCATCAC
TGCTAGAACTGCTGGAGCCGCTGGAGCTACTGCTAGCATGGCCTCCTCCGGCGTCTTTCT
CGATCTCCACCGGAGGAAAATTGCTCGCCGGCATCTCATCGCCAATGTCCACGTCTTCTT
CACCAGCCTCCCCTTTGCGTTGCTTCTTTGTCTCGGAACCCACTTCGATTTTCTCAGTGA
CGGGCATAACCCCATTGGGCTTGTTAGATGCAGCGGGGAAGAGACCCTGTCGCTTGATCT
TGCTCATCATCTTCTTCCAGTTCGTGACCAGCCGATCAAGCTCCCAGAGGGTTTCCGTAT
CTACAGCCTCAATGTCGAGCTCAATCTCATCCCCATCCTGCTTCAAATGGCCGTTTCTCT
TTTTTATAATTTGCACCACTTGTTCCATTTTCTCCGGCGGCAAACTCTGCAACCCGATTC
CCAACTTGTGCTTCTCTTCAAGAGTCATTTCTCTCTTGTTAGGATCTTTGGCTCTTGGCT
TCGGCTGCTTCACCGGCTTCACAGGAGGTGCCCGCAGAGGCGATGGAGTTTTGACGGGCG
ACTGCGACTGCATCATAGGCGGGTTAGACGAGCTTGACGGAGCTTTGATCGACTCTGGCT
TCTTCACAATTTGCTTCGAGCTATCCTTCTTAACCACCGTTCTTTCAGCCTCCGAATGAT
TCCAAGAACTCGCTTGATGCAACTCTTCTTGGTAGCCACGATATCGCCGATCTTCCTCTT
CCAGTACCTCACCCACGGGCCGAAACAATTCGTCGAATCTCGTCAGTAATTGCTCTGCCA
TGGCGTGCACATCGTGGCCCCTGGGATTATAGGTCATCGCGTTCTTGAAGGTCAACCTCA
CGTCGGCAGCGAAATCGAACGGCGATTCATACGCATCTTTGCTCAACTTGGATTTCACGG
ATCCCAAATCCATTGGACGCTTTACGATGTCGTAGTAATCGTGAAGATTCATCCCAACCA
CATCGACCGGCTTGTTGAAGATCCAGCCATGTTTGTGCTTCATCAGTTTTGTCAAAATCT
GCGAGCACGTCTTCATCAGATTACCGTTCTCTGAATTTGACCGCTTCAACTCCTTGCCGT
TGCTCATAGTCGGCAGAGGCCGCTTGGTTCCCGAGGTTTTCGACGATTTTTTCTGGTGTT
TTGGTCTGGAATGTAGGTCGCCGGAATTGATGCGATTTTTCAATTGCCGAATCTGTTCAA
GTTCGGAGATTAACCTGCTCTTTAGCTCGATCAGCTCCTTCCTCGAACACGACGAAACAT
TGAAGCTCACATATTGACTGAAATCGACGCCGTTCGACAATCTCCGATGATGATTAATCG
ACGATGCATCATCTGACGCTGATTGAGTCACAGCCGGTGAGTCATCCATCTGGAAACCGT
TCATCTCGCCGTGAAACTGTTTCTTGTTAAATTTAGGGTTAGGGTTTGAAAAAGGTACTT
TACCCATGAATCCTCCTTCCGTACCGCGGCCGTTTCCCCTCGGCTGCGGCCAATTGGATT
CGTTTCGGTTTGCTAAGACGGCGGAAGCCATTCCTGTACGGAATCCGAAATTTCCAGTAG
GATTCCGACAGGGATCCGTCGAGGATTTCCCAATGCGGTTGAAGGGTTAAACATGAATCT
GCCGGCACGTCGTCCCTACGCGCTCAAAAAATCCTCACGCGCCGCCGCAAATAAGCCCTC
CGAGGTGTACAAAAATTGAGAGGAAAAACAAAAAGGAAGAAGGAATCGTGCAACGCTAGT
GTTCGAGGATTTTGGTTGATCCTGACTTCTGAG
>contig22
CAATTAATGAAGTGTTGAGAGTGGGGCACCCAACGAAGCCAACTAGTTTTGGTGGTAAGT
TTTTGGCCATATTCTTTCTTAATACAGTCTAATAAGCACATGGGGCCTTCCCATGAGATT
CCTTTTCCAAGCTTAATGTTCAAACCTGGCATGTTGCATTGAGCATTGAAATTTCCTCCC
TCCAACAGTCAAAGAAGAAGGCCTTCAAAACAATTAAATTAATTGAGTAGTGTTGATCCA
GCTCCCCCTAGATTGAAGGGCAAGATAGGTGGGAAAAGTGTTGGGGTATGGTACGATTAT
CTAGGAATAAAGAACAATGTCATATTAGAATCCAAGTTTCACACCCACAAAAAAATTGCA
CATTGATTCACATTGAAACATTATGTATAAATGTAATGATGTGTACAGAGAGTATAAAAC
TCAAATTCTAAACCTGTTCTTCTTCTTCTTCTTCTTCTTCTTCTACATTCCTACACTGCA
TCATTTTCTCTAACTTTCTTCTTCCTTTACCTACAACTTTCCTTCTTCCCCAACTCTCCA
TTCTTCAGGTTCCCAAGTGTTTTCTGTTATGTTATTATGCCTTCAAGATCCATAAGCTGA
GGCAGAAACTGCCGACTTAACCCATCATAAAGCTCACTATTTCGCACTCTGGAGATTAAA
CAACCCTCATTCAGACAGATCTCTACCCAATGGTCCACTCCGTGCAGCGCAAGAGGGATT
GTCGCTCTCCATTTTGGATCTCTTTCAGACCGTTCCATCATCAAATCTCACGCTTTATTG
TGCATTGTCGTCAGAATCGCTCCCGGATGAACTGCCTTCGGAATCCGAATCACTCGAAGA
GGAAGAATCATCACTGCTAGAACTGCTGGAGCCGCTGGAGCTACTGCTAGCATGGCCTCC
TCCGGCGTCTTTCTCGATCTCCACCGGAGGAAAATTGCTCGCCGGCATCTCATCGCCAAT
GTCCACGTCTTCTTCACCAGCCTCCCCTTTGCGTTGCTTCTTTGTCTCGGAACCCACTTC
GATTTTCTCAGTGACGGGCATAACCCCATTGGGCTTGTTAGATGCAGCGGGGAAGAGACC
CTGTCGCTTGATCTTGCTCATCATCTTCTTCCAGTTCGTGACCAGCCGATCAAGCTCCCA
GAGGGTTTCCGTATCTACAGCCTCAATGTCGAGCTCAATCTCATCCCCATCCTGCTTCAA
ATGGCCGTTTCTCTTTTTTATAATTTGCACCACTTGTTCCATTTTCTCCGGCGGCAAACT
CTGCAACCCGATTCCCAACTTGTGCTTCTCTTCAAGAGTCATTTCTCTCTTGTTAGGATC
TTTGGCTCTTGGCTTCGGCTGCTTCACCGGCTTCACAGGAGGTGCCCGCAGAGGCGATGG
AGTTTTGACGGGCGACTGCGACTGCATCATAGGCGGGTTAGACGAGCTTGACGGAGCTTT
GATCGACTCTGGCTTCTTCACAATTTGCTTCGAGCTATCCTTCTTAACCACCGTTCTTTC
AGCCTCCGAATGATTCCAAGAACTCGCTTGATGCAACTCTTCTTGGTAGCCACGATATCG
CCGATCTTCCTCTTCCAGTACCTCACCCACGGGCCGAAACAATTCGTCGAATCTCGTCAG
TAATTGCTCTGCCATGGCGTGCACATCGTGGCCCCTGGGATTATAGGTCATCGCGTTCTT
GAAGGTCAACCTCACGTCGGCAGCGAAATCGAACGGCGATTCATACGCATCTTTGCTCAA
CTTGGATTTCACGGATCCCAAATCCATTGGACGCTTTACGATGTCGTAGTAATCGTGAAG
ATTCATCCCAACCACATCGACCGGCTTGTTGAAGATCCAGCCATGTTTGTGCTTCATCAG
TTTTGTCAAAATCTGCGAGCACGTCTTCATCAGATTACCGTTCTCTGAATTTGACCGCTT
CAACTCCTTGCCGTTGCTCATAGTCGGCAGAGGCCGCTTGGTTCCCGAGGTTTTCGACGA
TTTTTTCTGGTGTTTTGGTCTGGAATGTAGGTCGCCGGAATTGATGCGATTTTTCAATTG
CCGAATCTGTTCAAGTTCGGAGATTAACCTGCTCTTTAGCTCGATCAGCTCCTTCCTCGA
ACACGACGAAACATTGAAGCTCACATATTGACTGAAATCGACGCCGTTCGACAATCTCCG
ATGATGATTAATCGACGATGCATCATCTGACGCTGATTGAGTCACAGCCGGTGAGTCATC
CATCTGGAAACCGTTCATCTCGCCGTGAAACTGTTTCTTGTTAAATTTAGGGTTAGGGTT
TGAAAAAGGTACTTTACCCATGAATCCTCCTTCCGTACCGCGGCCGTTTCCCCTCGGCTG
CGGCCAATTGGATTCGTTTCGGTTTGCTAAGACGGCGGAAGCCATTCCTGTACGGAATCC
GAAATTTCCAGTAGGATTCCGACAGGGATCCGTCGAGGATTTCCCAATGCGGTTGAAGGG
TTAAACATGAATCTGCCGGCACGTCGTCCCTACGCGCTCAAAAAATCCTCACGCGCCGCC
GCAAATAAGCCCTCCGAGGTGTACAAAAATTGAGAGGAAAAACAAAAAGGAAGAAGGAAT
CGTGCAACGCTAGTGTTCGAGGATTTTGGTTGATCCTGACTTCTGAG
>contig23
TGTTCACCTTGGAGACCTGCTGCGGTTATGAGTACGACCTCGCGTGAAAATCATTCCTTC
CGGCGGATTTTCAAGGGTCGTCGGGAGCGCACCGGACGGCACAAAGGTGTGCCGCTCTAC
CGGTCGTTAAACCCTAGCTCCGGACAAACCGATTTCAGGGTGATAGACCGTTAAGAAGAA
AAGAGAACTCTTCCCGGGGCCCCCGCCGACGTCTCCACCTTCAGTTGCGTTGCCGCGGAT
AATCCACATCGAGGTGCCGGAATGTTAACCGGCTTCCCTTTCGCCAGGCGGTGCGGAGCG
CACACTTTAAAACGGAACTTCCCTATGGCTTAGGATCGACTAACCCGTGTCCAACTGCTG
TTCACACGGAACCTTTCCCCACTTCAGTCCTCAAAGTTCTCATTTGAGTATTTGCTACTA
CCACCAAGATCTGCACTAGAGGCCGTTCGACCCAGGATCACTCCCAAGGCTTCGTCACTG
ACCCCCACGCCTGCCTACTCGCCAGGGCATCGTTTCTACCCTGGCGGTGAAGTATGGGTA
ACACGCTTAAGCGCCATCCATTTTCAGGGCTAGTTCATTCGGCAGGTGAGTCATTACACA
CTCCTTAGCGGATTCCGACTTCCATGGCCACCGTCCTGCTGTCTAGATGAACTAACACCT
TTTGTGGTGTCTGATGAGCGTGTATTCCGGCACCTTAACTTCACGTTCGGTTCATCCCGC
ATCGCCAGTTCTGCTTACCAAAAATGGCGGCCGGGTATAGGTCGCGCGCTTCAGCGCCAT
CCATTTTCGGGGCTAGTTGATTCGGCAGGTGAGTTGTTACACACTCCTTAGCGGATTTCG
ACTTCCATGACCACCGTCCTGCTGTCTTAATCGACCAACACCCTTTTTGGGATCTAGGTT
AGCGCGCAGTTAGGCACCGTAACCCGGCTTTCCGGTTCATCCCGCATCGCCAGTTCTGCT
TACCAAAAATGGCCCACTTGGAGCTCTCGGATTCCGTGGCGCGGCTCTCAACAAAGCAGC
CGCGCCGTCCTACCTATTTAAAGTTTGAGAATAAGGTCGAGGGCGTTGCGCCCCCGATGC
CCTCTAATCATTGGCTTTACCCGATAGAACTCCGCCCGCGGGCGCTCCAGCTATCCTGAG
GGAAAACTTCGGAGGGAAACCAGCTACTAGACGGTTCGATTAAGTTTCGCCCCATCACCC
AAGTCAGACGAACGATTTGCACGTTCAGTATCGCTCTGCGGGCCTCCCACCAGAGGTTTC
CCTCTGGCTTTCGCCCCCGCTCAGACATAGTTCCATTAGGTTCACCATCTTTCGGGTCCC
GACAGGCATGCTCACAC
>contig24
CCGGACCCGACGGAGGTGTCGAGCTCTACCAGCCATTGAACCCTAGCTCCGGATAATCCG
ATTTCAGGGTGGTAGACTGTTAAGGAGAAAAGATAACTCTTCCCGGGGCCCTTGCCAGTG
TCTCCAAGTTCATTTACGTTGCCGTTGAGAATCTGCATCCTGGTTCCGGAATTTTAACCG
GATTCCCTTTCGATAGGCGGTGAGGATAATCTCACAACTTTAAAACGGAGTTTCCCTATC
TCTTAGGATCGACTAACCCATGTCCAACTGCTGTTCACATGGAACCTTTCCCCACTTCAG
TCCTCAAAGTTCTCATTTGAGTATTTGCTACTACCACCAAGATCTGCACTAGAGGCCGTT
CGACCCAGGATCACTCCCAAGGCTTCGTCACTGACCCCCACGCCTGCCTACTCGCCAGGG
CATCGTTTCTACCCTGGCGGTGAAGTATGGGTAACACGCTTAAGCGCCATCCATTTTCAG
GGCTAGTTCATTCGGCAGGTGAGTCATTACACACTCCTTAGCGGATTCCGACTTCCATGG
CCACCGTCCTGCTGTCTAGATGAACTAACACCTTTTGTGGTGTCTGATGAGCGTGTATTC
CGGCACCTTAACTTCACGTTCGGTTCATCCCGCATCGCCAGTTCTGCTTACCAAAAATGG
CGGCCGGGTATAGGTCGCGCGCTTCAGCGCCATCCATTTTCGGGGCTAGTTGATTCGGCA
GGTGAGTTGTTACACACTCCTTAGCGGATTTCGACTTCCATGACCACCGTCCTGCTGTCT
TAATCGACCAACACCCTTTTTGGGATCTAGGTTAGCGCGCAGTTAGGCACCGTAACCCGG
CTTTCCGGTTCATCCCGCATCGCCAGTTCTGCTTACCAAAAATGGCCCACTTGGAGCTCT
CGGATTCCGTGGCGCGGCTCTCAACAAAGCAGCCGCGCCGTCCTACCTATTTAAAGTTTG
AGAATAAGGTCGAGGGCGTTGCGCCCCCGATGCCCTCTAATCATTGGCTTTACCCGATAG
AACTCCGCCCGCGGGCGCTCCAGCTATCCTGAGGGAAAACTTCGGAGGGAAACCAGCTAC
TAGACGGTTCGATTAAGTTTCGCCCCATCACCCAAGTCAGACGAACGATTTGCACGTTCA
GTATCGCTCTGCGGGCCTCCCACCAGAGGTTTCCCTCTGGCTTTCGCCCCCGCTCAGACA
TAGTTCATTTGACGATCGATTTGCACGTCAGAACCGCTGCGAGCCTCCACCAGAGTTTCC
TCTGGCTTCACCCTATTCAGGCATAGTTCACCATCTTTCGGGTCCCAACAGCTATGCTCT
TACTCAAATCCATCCGAAGACATCAGGATCGGTCGATGATGCACCCTTGCGGGTTCTCAC
CTACGTTCACTTTCATTCCGCGTATGGGTTTAACACCCAAACACTCGCATAGATGTTAGA
CTCCTTGGTCCGTGTTACAAGACGGGTCGCTGACAACCATTACGCCAGCATCCTAGCCGA
AGCGCGGTCCTCGGTCCGGGGAGGCTGCATGCCACCGGTGG
>contig25
CCGGACCCGACGGAGGTGTCGAGCTCTACCAGCCATTGAACCCTAGCTCCGGATAATCCG
ATTTCAGGGTGGTAGACTGTTAAGGAGAAAAGATAACTCTTCCCGGGGCCCTTGCCAGTG
TCTCCAAGTTCATTTACGTTGCCGTTGAGAATCTGCATCCTGGTTCCGGAATTTTAACCG
GATTCCCTTTCGATAGGCGGTGAGGATAATCTCACAACTTTAAAACGGAGTTTCCCTATC
TCTTAGGATCGACTAACCCATGTCCAACTGCTGTTCACATGGAACCTTTCCCCACTTCAG
TCCTCAAAGTTCTCATTTGAGTATTTGCTACTACCACCAAGATCTGCACTAGAGGCCGTT
CGACCCAGGATCACTCCCAAGGCTTCGTCACTGACCCCCACGCCTGCCTACTCGCCAGGG
CATCGTTTCTACCCTGGCGGTGAAGTATGGGTAACACGCTTAAGCGCCATCCATTTTCAG
GGCTAGTTCATTCGGCAGGTGAGTCATTACACACTCCTTAGCGGATTCCGACTTCCATGG
CCACCGTCCTGCTGTCTAGATGAACTAACACCTTTTGTGGTGTCTGATGAGCGTGTATTC
CGGCACCTTAACTTCACGTTCGGTTCATCCCGCATCGCCAGTTCTGCTTACCAAAAATGG
CCCACTAGTGTTGGTACATTCGAATGTCCACGTTCAATTAAGTAACAAGGACTTCTTACA
TATTTAAAGTTTGAGAATAGGTTAAGGTTGTTTCAACCCCAAGGCCTCTAATCATTCGCT
TTACCTCATAAAACTGAATTCAACACTGCTATCCTGAGGGAAACTTCGGCAGGAACCAGC
TACTA
>contig26
TGCCGACTTCCCTTGCCTACATTGTTCCATCGACCAGAGGACGGGTTCGGGACTGGGACC
CCCGTGCCCAGCCCTCAGAGCCAATCCTTTTCCCGAGGTTACGGATCCATTTTGCCGAGA
CTTCCCTTGCCTACATTGTTCCATCGACCAGGGCTGTTCACCTTGGAGACCTGATGCGGG
TTATGAGTACGACCGGGCGTGGGAGGCACTCCGGTCCTCCGGATTTTCAAGGGCCGCCGG
GGGCGCACCGGACACCACGCGACGTGCGGTGCTCTTCCAGCCGCTGGACCCTACCTCCGG
CTGAGCCGTTTCCAGGGTGGGCAGGCTGTTAAACAGAAAAGATAACTCTTCCCGAGGCCC
CCGCCGACGTCTCCGGACTCCCTAACGTTGCCGTCAGCCGCCACGTCCCGGTTCAGGAAT
TTTAACCCGATTCCCTTTCGAAGCTCGCGCGGTCCGCGCTATCAGACGGGCTTCCCCCGT
CTCTTAGGATCGACTATAACCCATGTGCAAGTGCCTTCACATGGAACCTTTCCCCTCTTC
GGCCTTCAAAAGTTCTCATTTTTGAATATTTGCTACTACCACCAAGATCTGCACCGACGG
CCGCTCCGCCCGGGCTCGCGCCCAAGGTTTTGCAGCGACCGCCGCGCCCTCCTACTCATC
GGGGCCTGGCACTTGCCCCGACGGCCGGGTATAGGTCGCGCGCTTCAGCGCCATCCATTT
TCGGGGCTAGTTGATTCGGCAGGTGAGTTGTTACACACTCCTTAGCGGATTTCGACTTCC
ATGACCACCGTCCTGCTGTCTTAATCGACCAACACCCTTTTTGGGATCTAGGTTAGCGCG
CAGTTAGGCACCGTAACCCGGCTTTCCGGTTCATCCCGCATCGCCAGTTCTGCTTACCAA
AAATGGCCCACTTGGAGCTCTCGGATTCCGTGGCGCGGCTCTCAACAAAGCAGCCGCGCC
GTCCTACCTATTTAAAGTTTGAGAATAAGGTCGAGGGCGTTGCGCCCCCGATGCCCTCTA
ATCATTGGCTTTACCCGATAGAACTCCGCCCGCGGGCGCTCCAGCTATCCTGAGGGAAAA
CTTCGGAGGGAAACCAGCTACTAGACGGTTCGATTAAGTTTCGCCCCATCACCCAAGTCA
GACGAACGATTTGCACGTTCAGTATCGCTCTGCGGGCCTCCCACCAGAGGTTTCCCTCTG
GCTTTCGCCCCCGCTCAGACATAGTTCCATTAGGTTCACCATCTTTCGGGTCCCGACAGG
CATGCTCACAC
>contig27
CCATATTGCAATATACAAAGTTTCATTTAAATGTATATACAGAAATGGAGTGTTTATAAT
TCTAATTACATGGCATAATAAAAACCAAAAACAGTTAAAGAAATCCCCTTAAAAAAACAT
TAAAAGAAGAGATGACCCTACAATAATTGTCATTTGAATGAAACACTCTACTGTTGGTTA
TACTTATACCTACCTAACTCAGTTACTCTACTCCATTTAGCAGGCAATGGCAATGGTTGC
CATTCTAACTTTAGTTTTGCCTGCAACAGCTTCTAAGTTCCTATTATGAACGAATCATAC
TATAGATTTACCGTTGCTCGTACCGGGTAATAATGGTTAGTTTTAGAGCGAATGACCGAC
TCGTGTGAGGCTCTCAAATTACAGTGCTGGTAAGGGGTTGAATTGGGAAGAAGAATCATT
CTATCATTCACAAATCCAAACTTCTAATTTGCGACGTTAGTCTCGAGTAAACGTCTTTTA
TGTTTCTGTTCTCGTACGGGAGGATCGGCCCAGAAACTCGTCCAGTGGGCACTTTGGGTG
GAGGATGATGAGCCTTTGATGGATTCCCAAATTTTCTATCAGGTAATCCCATACTATTGT
TTGGGACTTTGGGATTTCGTCGAACCGGCTCACGGTCAGGTGAAACCAAGTTTGTGCAAA
CAGTAGACCGTGGGAGGGAGAAGTGTTTCCGTTCGAGAGGCAAAACAGGTGCGCTTTTAC
CACCATTCTCCTTGTGGTAGGTGAATTGGTTTTTGAACTGACTAGTAACACTGACAATGA
TAGGAGGTTGTCATATTTTGTACAACAAAATCCAGCATAAAAGAACCCAATAATCACTTC
AAAATAATGCAGTTAAAAGCAAAATGTATTTAAACCTGGGATAGAGGAGCTTGGTAGTCT
CTCCAATCAAATAATCTTCACGAATTTGAGGATGGTATTCTAATATTTCTCTGTATAATA
GTTCCCTTACATCATCCTTTGTTAATTTCCGTCTCTCAAACTCGAATTCCGATCTTGAGA
TTGGCTGACAAGATGGCTCTCTTTCAACTTTGGCTAGGCCCTTAAAGTAAGGATCAGCCA
AAGCCTCCACAGCCGATGGTCGATCCTTTGGATCAAAAGCTAATAGCCTTTGCAATAAAC
GGATGGCTGTAGGATCCGCATTGGAAAATCTTTGTGAAAATGGAACTGCAGGTTTCTTTC
TCATTTCTGTCAAATATTTCCTAGCCTTTTCGTTCCGAACTCCTGCAATGGTTTCCAATG
AGGGAGTCCCGAGAAGATCAGTAATCAAATCCAACTGATGGGCGACGCTTTTACCAGGAA
ACAATGGCTTCCCCGTCAACACTTCAGCAAATATACATCCAATGCTCCAAATATCTATCG
CGGGAGTATACTGAAGGACAGATATTTCAACTTCCAGGACAGTTCAATAGTCCCCCCTGA
ACAAGAATTATTATAATCTAGGCATTATTGTTTCCTACAAAGCACTATATACATTATATA
CATGATGAAAATGAAAGAAATTCTGAATGAACCATGGCCAGTAAATCACTGGAGACGCAG
ATCCTTGACCTGGGGAAGAAAATTTATACTGCTAAGGTTATTTGACCTCTTCTTTACTTT
TTGTTTTCTTTTGGTTTTTCCTTCTGTGGTGGTTGTGGGGGGGAGGAGGGGACACTTTCG
ACTTTAATATCGGAGAATCAATAACATGAGCGACATAGGTCATCTAATGATGCATTATCA
AATTCACTATATAATGAAAATGTACATAATCATCAAAACATAATAAATGTCTAGGAAGGC
ATCCAAAATAAACAAATAATATAGGCCCGCAGGCATGTCAAGAAATTACACATTTTAGTA
AAAGAAATCAATATCAGAGGTAGGTGTTCAATGTGAGTTAGTTAAATGCCTACCTTGGAA
CAAAATGATCCACACAGCTCCGGAGCTCTGTACCATCTAGTAGCAACATAGTCTGTCCAA
AATATTGTAGTTGGGACGTCACTGAAAGCAACTCTCGCAAGTCCAAAATCACAGATTTTA
AGCTTGCAATTGGCATTGGCCAATATATTCTTCGGCTTTAAATCTCTATGATATACATTT
GCTGCATGCATAAATTTCAATGCACGTAGCATCTGATAAAGAAAGAACTGATGATGTTCA
CGGGTCAAGTCATCATTTGCTTTAATAACTTGATGAAGATCAGATTCCAGTAGCTCAAAA
ACCACATAAATGTCTTTAAATTCTCTTTTAGAAGGTGGCAACATAATGTGTTTGATCTCA
ACTATATCAGGATGCCGTAACAATCTAAGCAACTTAACTTCACGGAGAATTCGAATAGCA
TCAGATATGTGATCAAAAATATCATGAATCCTCTTTATTGCAACTTTCTGCCCAGTTTGC
ATGTCAAGAGCAGCACAGACAACTCCATAACTTCCTTTTCCAATAACTTCAAGAATCTTG
TATCTATTAGCATCCCCGTATTCAGTAAAAAAGTTTATTTCCCTGGCCTCCTTCCTTGGA
TGATCTTGCGGCATCTTCTTCTTCCCCCTCCTAATTCACTTCTCAAATCTTCAGAGCAAA
CCCACCCACATCCGCCACACCCAGAGCGGCTCCGAGTGACGAGTCCAAGATCGGTCTCGG
AAAACCCAGATCGAAGATCCACCGAAAACCTTCGAATTCCCACCAGACAAAAACAAAACA
ACAACCAGAAACTTCAGAAAAACCAGGCAAATCGACGGAGATCGGAGAGGGGATCGAAAT
GGAAGGCGTGGGAATAAATTACAGATATTTATAGAGTTGGTGAATTTGGGTATACAGAGG
AGTGTTGCGTGGTTTCTTCCTTATCCACACCACACTCGCAAATTCCTTCCTTTCGTTCTA
CTCTCTGCTTTCAAATTTGGGTGGGCGTACGGCAGTGGTTTTCCTACTAATTTTCTT
>contig28
CCATATTGCAATATACAAAGTTTCATTTAAATGTATATACAGAAATGGAGTGTTTATAAT
TCTAATTACATGGCATAATAAAAACCAAAAACAGTTAAAGAAATCCCCTTAAAAAAACAT
TAAAAGAAGAGATGACCCTACAATAATTGTCATTTGAATGAAACACTCTACTGTTGGTTA
TACTTATACCTACCTAACTCAGTTACTCTACTCCATTTAGCAGGCAATGGCAATGGTTGC
CATTCTAACTTTAGTTTTGCCTGCAACAGCTTCTAAGTTCCTATTATGAACGAATCATAC
TATAGATTTACCGTTGCTCGTACCGGGTAATAATGGTTAGTTTTAGAGCGAATGACCGAC
TCGTGTGAGGCTCTCAAATTACAGTGCTGGTAAGGGGTTGAATTGGGAAGAAGAATCATT
CTATCATTCACAAATCCAAACTTCTAATTTGCGACGTTAGTCTCGAGTAAACGTCTTTTA
TGTTTCTGTTCTCGTACGGGAGGATCGGCCCAGAAACTCGTCCAGTGGGCACTTTGGGTG
GAGGATGATGAGCCTTTGATGGATTCCCAAATTTTCTATCAGGTAATCCCATACTATTGT
TTGGGACTTTGGGATTTCGTCGAACCGGCTCACGGTCAGGTGAAACCAAGTTTGTGCAAA
CAGTAGACCGTGGGAGGGAGAAGTGTTTCCGTTCGAGAGGCAAAACAGGTGCGCTTTTAC
CACCATTCTCCTTGTGGTAGGTGAATTGGTTTTTGAACTGACTAGTAACACTGGGATAGA
GGAGCTTGGTAGTCTCTCCAATCAAATAATCTTCACGAATTTGAGGATGGTATTCTAATA
TTTCTCTGTATAATAGTTCCCTTACATCATCCTTTGTTAATTTCCGTCTCTCAAACTCGA
ATTCCGATCTTGAGATTGGCTGACAAGATGGCTCTCTTTCAACTTTGGCTAGGCCCTTAA
AGTAAGGATCAGCCAAAGCCTCCACAGCCGATGGTCGATCCTTTGGATCAAAAGCTAATA
GCCTTTGCAATAAACGGATGGCTGTAGGATCCGCATTGGAAAATCTTTGTGAAAATGGAA
CTGCAGGTTTCTTTCTCATTTCTGTCAAATATTTCCTAGCCTTTTCGTTCCGAACTCCTG
CAATGGTTTCCAATGAGGGAGTCCCGAGAAGATCAGTAATCAAATCCAACTGATGGGCGA
CGCTTTTACCAGGAAACAATGGCTTCCCCGTCAACACTTCAGCAAATATACATCCAATGC
TCCAAATATCTATCGCGGGAGTATACTTGGAACAAAATGATCCACACAGCTCCGGAGCTC
TGTACCATCTAGTAGCAACATAGTCTGTCCAAAATATTGTAGTTGGGACGTCACTGAAAG
CAACTCTCGCAAGTCCAAAATCACAGATTTTAAGCTTGCAATTGGCATTGGCCAATATAT
TCTTCGGCTTTAAATCTCTATGATATACATTTGCTGCATGCATAAATTTCAATGCACGTA
GCATCTGATAAAGAAAGAACTGATGATGTTCACGGGTCAAGTCATCATTTGCTTTAATAA
CTTGATGAAGATCAGATTCCAGTAGCTCAAAAACCACATAAATGTCTTTAAATTCTCTTT
TAGAAGGTGGCAACATAATGTGTTTGATCTCAACTATATCAGGATGCCGTAACAATCTAA
GCAACTTAACTTCACGGAGAATTCGAATAGCATCAGATATGTGATCAAAAATATCATGAA
TCCTCTTTATTGCAACTTTCTGCCCAGTTTGCATGTCAAGAGCAGCACAGACAACTCCAT
AACTTCCTTTTCCAATAACTTCAAGAATCTTGTATCTATTAGCATCCCCGTATTCAGTAA
AAAAGTTTATTTCCCTGGCCTCCTTCCTTGGATGATCTTGCGGCATCTTCTTCTTCCCCC
TCCTAATTCACTTCTCAAATCTTCAGAGCAAACCCACCCACATCCGCCACACCCAGAGCG
GCTCCGAGTGACGAGTCCAAGATCGGTCTCGGAAAACCCAGATCGAAGATCCACCGAAAA
CCTTCGAATTCCCACCAGACAAAAACAAAACAACAACCAGAAACTTCAGAAAAACCAGGC
AAATCGACGGAGATCGGAGAGGGGATCGAAATGGAAGGCGTGGGAATAAATTACAGATAT
TTATAGAGTTGGTGAATTTGGGTATACAGAGGAGTGTTGCGTGGTTTCTTCCTTATCCAC
ACCACACTCGCAAATTCCTTCCTTTCGTTCTACTCTCTGCTTTCAAATTTGGGTGGGCGT
ACGGCAGTGGTTTTCCTACTAATTTTCTT
>contig29
CCATATTGCAATATACAAAGTTTCATTTAAATGTATATACAGAAATGGAGTGTTTATAAT
TCTAATTACATGGCATAATAAAAACCAAAAACAGTTAAAGAAATCCCCTTAAAAAAACAT
TAAAAGAAGAGATGACCCTACAATAATTGTCATTTGAATGAAACACTCTACTGTTGGTTA
TACTTATACCTACCTAACTCAGTTACTCTACTCCATTTAGCAGGCAATGGCAATGGTTGC
CATTCTAACTTTAGTTTTGCCTGCAACAGCTTCTAAGTTCCTATTATGAACGAATCATAC
TATAGATTTACCGTTGCTCGTACCGGGTAATAATGGTTAGTTTTAGAGCGAATGACCGAC
TCGTGTGAGGCTCTCAAATTACAGTGCTGGTAAGGGGTTGAATTGGGAAGAAGAATCATT
CTATCATTCACAAATCCAAACTTCTAATTTGCGACGTTAGTCTCGAGTAAACGTCTTTTA
TGTTTCTGTTCTCGTACGGGAGGATCGGCCCAGAAACTCGTCCAGTGGGCACTTTGGGTG
GAGGATGATGAGCCTTTGATGGATTCCCAAATTTTCTATCAGGTAATCCCATACTATTGT
TTGGGACTTTGGGATTTCGTCGAACCGGCTCACGGTCAGGTGAAACCAAGTTTGTGCAAA
CAGTAGACCGTGGGAGGGAGAAGTGTTTCCGTTCGAGAGGCAAAACAGGTGCGCTTTTAC
CACCATTCTCCTTGTGGTAGGTGAATTGGTTTTTGAACTGACTAGTAACACTGGGATAGA
GGAGCTTGGTAGTCTCTCCAATCAAATAATCTTCACGAATTTGAGGATGGTATTCTAATA
TTTCTCTGTATAATAGTTCCCTTACATCATCCTTTGTTAATTTCCGTCTCTCAAACTCGA
ATTCCGATCTTGAGATTGGCTGACAAGATGGCTCTCTTTCAACTTTGGCTAGGCCCTTAA
AGTAAGGATCAGCCAAAGCCTCCACAGCCGATGGTCGATCCTTTGGATCAAAAGCTAATA
GCCTTTGCAATAAACGGATGGCTGTAGGATCCGCATTGGAAAATCTTTGTGAAAATGGAA
CTGCAGGTTTCTTTCTCATTTCTGTCAAATATTTCCTAGCCTTTTCGTTCCGAACTCCTG
CAATGGTTTCCAATGAGGGAGTCCCGAGAAGATCAGTAATCAAATCCAACTGATGGGCGA
CGCTTTTACCAGGAAACAATGGCTTCCCCGTCAACACTTCAGCAAATATACATCCAATGC
TCCAAATATCTATCGCGGGAGTATACTGTAAACAGGATATAAAAAAGCAAACATTAGAAA
ACAAATATAAGTTTGAACGGCAACTTCAGAAAAATAGATACAACCTGATACAGTTACCTG
AAGGACAGATATTTCAACTTCCAGGACAGTTCAATAGTCCCCCCTGAACAAGAATTATTA
TAATCTAGGCATTATTGTTTCCTACAAAGCACTATATACATTATATACATGATGAAAATG
AAAGAAATTCTGAATGAACCATGGCCAGTAAATCACTGGAGACGCAGATCCTTGACCTGG
GGAAGAAAATTTATACTGCTAAGGTTATTTGACCTCTTCTTTACTTTTTGTTTTCTTTTG
GTTTTTCCTTCTGTGGTGGTTGTGGGGGGGAGGAGGGGACACTTTCGACTTTAATATCGG
AGAATCAATAACATGAGCGACATAGGTCATCTAATGATGCATTATCAAATTCACTATATA
ATGAAAATGTACATAATCATCAAAACATAATAAATGTCTAGGAAGGCATCCAAAATAAAC
AAATAATATAGGCCCGCAGGCATGTCAAGAAATTACACATTTTAGTAAAAGAAATCAATA
TCAGAGGTAGGTGTTCAATGTGAGTTAGTTAAATGCCTACCTTGGAACAAAATGATCCAC
ACAGCTCCGGAGCTCTGTACCATCTAGTAGCAACATAGTCTGTCCAAAATATTGTAGTTG
GGACGTCACTGAAAGCAACTCTCGCAAGTCCAAAATCACAGATTTTAAGCTTGCAATTGG
CATTGGCCAATATATTCTTCGGCTTTAAATCTCTATGATATACATTTGCTGCATGCATAA
ATTTCAATGCACGTAGCATCTGATAAAGAAAGAACTGATGATGTTCACGGGTCAAGTCAT
CATTTGCTTTAATAACTTGATGAAGATCAGATTCCAGTAGCTCAAAAACCACATAAATGT
CTTTAAATTCTCTTTTAGAAGGTGGCAACATAATGTGTTTGATCTCAACTATATCAGGAT
GCCGTAACAATCTAAGCAACTTAACTTCACGGAGAATTCGAATAGCATCAGATATGTGAT
CAAAAATATCATGAATCCTCTTTATTGCAACTTTCTGCCCAGTTTGCATGTCAAGAGCAG
CACAGACAACTCCATAACTTCCTTTTCCAATAACTTCAAGAATCTTGTATCTATTAGCAT
CCCCGTATTCAGTAAAAAAGTTTATTTCCCTGGCCTCCTTCCTTGGATGATCTTGCGGCA
TCTTCTTCTTCCCCCTCCTAATTCACTTCTCAAATCTTCAGAGCAAACCCACCCACATCC
GCCACACCCAGAGCGGCTCCGAGTGACGAGTCCAAGATCGGTCTCGGAAAACCCAGATCG
AAGATCCACCGAAAACCTTCGAATTCCCACCAGACAAAAACAAAACAACAACCAGAAACT
TCAGAAAAACCAGGCAAATCGACGGAGATCGGAGAGGGGATCGAAATGGAAGGCGTGGGA
ATAAATTACAGATATTTATAGAGTTGGTGAATTTGGGTATACAGAGGAGTGTTGCGTGGT
TTCTTCCTTATCCACACCACACTCGCAAATTCCTTCCTTTCGTTCTACTCTCTGCTTTCA
AATTTGGGTGGGCGTACGGCAGTGGTTTTCCTACTAATTTTCTT
>contig30
CCATATTGCAATATACAAAGTTTCATTTAAATGTATATACAGAAATGGAGTGTTTATAAT
TCTAATTACATGGCATAATAAAAACCAAAAACAGTTAAAGAAATCCCCTTAAAAAAACAT
TAAAAGAAGAGATGACCCTACAATAATTGTCATTTGAATGAAACACTCTACTGTTGGTTA
TACTTATACCTACCTAACTCAGTTACTCTACTCCATTTAGCAGGCAATGGCAATGGTTGC
CATTCTAACTTTAGTTTTGCCTGCAACAGCTTCTAAGTTCCTATTATGAACGAATCATAC
TATAGATTTACCGTTGCTCGTACCGGGTAATAATGGTTAGTTTTAGAGCGAATGACCGAC
TCGTGTGAGGCTCTCAAATTACAGTGCTGGTAAGGGGTTGAATTGGGAAGAAGAATCATT
CTATCATTCACAAATCCAAACTTCTAATTTGCGACGTTAGTCTCGAGTAAACGTCTTTTA
TGTTTCTGTTCTCGTACGGGAGGATCGGCCCAGAAACTCGTCCTGGTTTTGCAGTGAAAC
AAAAGCAAGAACCATGTCAGTGGTGAAAAGTTGGGCTTGAAAGAGCTAAGATGGTAAATT
TGGTTCAATCAAACAAACCTAACAAAATCTCATAAGATACAAGCCAAATACCCTATCAGA
ATTTGTCCATTGAATAGAGAGAGAAACTATGAAAAGGAAAAACAAAGAGAGAAAAATGTT
CACACCAGTGGGCACTTTGGGTGGAGGATGATGAGCCTTTGATGGATTCCCAAATTTTCT
ATCAGGTAATCCCATACTATTGTTTGGGACTTTGGGATTTCGTCGAACCGGCTCACGGTC
AGGTGAAACCAAGTTTGTGCAAACAGTAGACCGTGGGAGGGAGAAGTGTTTCCGTTCGAG
AGGCAAAACAGGTGCGCTTTTACCACCATTCTCCTTGTGGTAGGTGAATTGGTTTTTGAA
CTGACTAGTAACACTGGGATAGAGGAGCTTGGTAGTCTCTCCAATCAAATAATCTTCACG
AATTTGAGGATGGTATTCTAATATTTCTCTGTATAATAGTTCCCTTACATCATCCTTTGT
TAATTTCCGTCTCTCAAACTCGAATTCCGATCTTGAGATTGGCTGACAAGATGGCTCTCT
TTCAACTTTGGCTAGGCCCTTAAAGTAAGGATCAGCCAAAGCCTCCACAGCCGATGGTCG
ATCCTTTGGATCAAAAGCTAATAGCCTTTGCAATAAACGGATGGCTGTAGGATCCGCATT
GGAAAATCTTTGTGAAAATGGAACTGCAGGTTTCTTTCTCATTTCTGTCAAATATTTCCT
AGCCTTTTCGTTCCGAACTCCTGCAATGGTTTCCAATGAGGGAGTCCCGAGAAGATCAGT
AATCAAATCCAACTGATGGGCGACGCTTTTACCAGGAAACAATGGCTTCCCCGTCAACAC
TTCAGCAAATATACATCCAATGCTCCAAATATCTATCGCGGGAGTATACTGAAGGACAGA
TATTTCAACTTCCAGGACAGTTCAATAGTCCCCCCTGAACAAGAATTATTATAATCTAGG
CATTATTGTTTCCTACAAAGCACTATATACATTATATACATGATGAAAATGAAAGAAATT
CTGAATGAACCATGGCCAGTAAATCACTGGAGACGCAGATCCTTGACCTGGGGAAGAAAA
TTTATACTGCTAAGGTTATTTGACCTCTTCTTTACTTTTTGTTTTCTTTTGGTTTTTCCT
TCTGTGGTGGTTGTGGGGGGGAGGAGGGGACACTTTCGACTTTAATATCGGAGAATCAAT
AACATGAGCGACATAGGTCATCTAATGATGCATTATCAAATTCACTATATAATGAAAATG
TACATAATCATCAAAACATAATAAATGTCTAGGAAGGCATCCAAAATAAACAAATAATAT
AGGCCCGCAGGCATGTCAAGAAATTACACATTTTAGTAAAAGAAATCAATATCAGAGGTA
GGTGTTCAATGTGAGTTAGTTAAATGCCTACCTTGGAACAAAATGATCCACACAGCTCCG
GAGCTCTGTACCATCTAGTAGCAACATAGTCTGTCCAAAATATTGTAGTTGGGACGTCAC
TGAAAGCAACTCTCGCAAGTCCAAAATCACAGATTTTAAGCTTGCAATTGGCATTGGCCA
ATATATTCTTCGGCTTTAAATCTCTATGATATACATTTGCTGCATGCATAAATTTCAATG
CACGTAGCATCTGATAAAGAAAGAACTGATGATGTTCACGGGTCAAGTCATCATTTGCTT
TAATAACTTGATGAAGATCAGATTCCAGTAGCTCAAAAACCACATAAATGTCTTTAAATT
CTCTTTTAGAAGGTGGCAACATAATGTGTTTGATCTCAACTATATCAGGATGCCGTAACA
ATCTAAGCAACTTAACTTCACGGAGAATTCGAATAGCATCAGATATGTGATCAAAAATAT
CATGAATCCTCTTTATTGCAACTTTCTGCCCAGTTTGCATGTCAAGAGCAGCACAGACAA
CTCCATAACTTCCTTTTCCAATAACTTCAAGAATCTTGTATCTATTAGCATCCCCGTATT
CAGTAAAAAAGTTTATTTCCCTGGCCTCCTTCCTTGGATGATCTTGCGGCATCTTCTTCT
TCCCCCTCCTAATTCACTTCTCAAATCTTCAGAGCAAACCCACCCACATCCGCCACACCC
AGAGCGGCTCCGAGTGACGAGTCCAAGATCGGTCTCGGAAAACCCAGATCGAAGATCCAC
CGAAAACCTTCGAATTCCCACCAGACAAAAACAAAACAACAACCAGAAACTTCAGAAAAA
CCAGGCAAATCGACGGAGATCGGAGAGGGGATCGAAATGGAAGGCGTGGGAATAAATTAC
AGATATTTATAGAGTTGGTGAATTTGGGTATACAGAGGAGTGTTGCGTGGTTTCTTCCTT
ATCCACACCACACTCGCAAATTCCTTCCTTTCGTTCTACTCTCTGCTTTCAAATTTGGGT
GGGCGTACGGCAGTGGTTTTCCTACTAATTTTCTT
>contig31
CCATATTGCAATATACAAAGTTTCATTTAAATGTATATACAGAAATGGAGTGTTTATAAT
TCTAATTACATGGCATAATAAAAACCAAAAACAGTTAAAGAAATCCCCTTAAAAAAACAT
TAAAAGAAGAGATGACCCTACAATAATTGTCATTTGAATGAAACACTCTACTGTTGGTTA
TACTTATACCTACCTAACTCAGTTACTCTACTCCATTTAGCAGGCAATGGCAATGGTTGC
CATTCTAACTTTAGTTTTGCCTGCAACAGCTTCTAAGTTCCTATTATGAACGAATCATAC
TATAGATTTACCGTTGCTCGTACCGGGTAATAATGGTTAGTTTTAGAGCGAATGACCGAC
TCGTGTGAGGCTCTCAAATTACAGTGCTGGTAAGGGGTTGAATTGGGAAGAAGAATCATT
CTATCATTCACAAATCCAAACTTCTAATTTGCGACGTTAGTCTCGAGTAAACGTCTTTTA
TGTTTCTGTTCTCGTACGGGAGGATCGGCCCAGAAACTCGTCCAGTGGGCACTTTGGGTG
GAGGATGATGAGCCTTTGATGGATTCCCAAATTTTCTATCAGGTAATCCCATACTATTGT
TTGGGACTTTGGGATTTCGTCGAACCGGCTCACGGTCAGGTGAAACCAAGTTTGTGCAAA
CAGTAGACCTAAGAAAAAGGTTAGCAAATTGAGTTTGCAAAAACACCACCTGAGGCTGAG
ATCAAGCCTTATACTACACCCACCTAACCATATGTTATAACAATAATATGGACTACTTGG
CCTTGGCATTAGGAGAGAGGAGCTCCACGCTCAGTCAAGAGCGTAATTCAGACATATGTG
AAGAAAATGAAGAAAAAACTGAGGTATTTGTTAAAAATTTATAACTTCATACCGTGGGAG
GGAGAAGTGTTTCCGTTCGAGAGGCAAAACAGGTGCGCTTTTACCACCATTCTCCTTGTG
GTAGGTGAATTGGTTTTTGAACTGACTAGTAACACTGGGATAGAGGAGCTTGGTAGTCTC
TCCAATCAAATAATCTTCACGAATTTGAGGATGGTATTCTAATATTTCTCTGTATAATAG
TTCCCTTACATCATCCTTTGTTAATTTCCGTCTCTCAAACTCGAATTCCGATCTTGAGAT
TGGCTGACAAGATGGCTCTCTTTCAACTTTGGCTAGGCCCTTAAAGTAAGGATCAGCCAA
AGCCTCCACAGCCGATGGTCGATCCTTTGGATCAAAAGCTAATAGCCTTTGCAATAAACG
GATGGCTGTAGGATCCGCATTGGAAAATCTTTGTGAAAATGGAACTGCAGGTTTCTTTCT
CATTTCTGTCAAATATTTCCTAGCCTTTTCGTTCCGAACTCCTGCAATGGTTTCCAATGA
GGGAGTCCCGAGAAGATCAGTAATCAAATCCAACTGATGGGCGACGCTTTTACCAGGAAA
CAATGGCTTCCCCGTCAACACTTCAGCAAATATACATCCAATGCTCCAAATATCTATCGC
GGGAGTATACTGAAGGACAGATATTTCAACTTCCAGGACAGTTCAATAGTCCCCCCTGAA
CAAGAATTATTATAATCTAGGCATTATTGTTTCCTACAAAGCACTATATACATTATATAC
ATGATGAAAATGAAAGAAATTCTGAATGAACCATGGCCAGTAAATCACTGGAGACGCAGA
TCCTTGACCTGGGGAAGAAAATTTATACTGCTAAGGTTATTTGACCTCTTCTTTACTTTT
TGTTTTCTTTTGGTTTTTCCTTCTGTGGTGGTTGTGGGGGGGAGGAGGGGACACTTTCGA
CTTTAATATCGGAGAATCAATAACATGAGCGACATAGGTCATCTAATGATGCATTATCAA
ATTCACTATATAATGAAAATGTACATAATCATCAAAACATAATAAATGTCTAGGAAGGCA
TCCAAAATAAACAAATAATATAGGCCCGCAGGCATGTCAAGAAATTACACATTTTAGTAA
AAGAAATCAATATCAGAGGTAGGTGTTCAATGTGAGTTAGTTAAATGCCTACCTTGGAAC
AAAATGATCCACACAGCTCCGGAGCTCTGTACCATCTAGTAGCAACATAGTCTGTCCAAA
ATATTGTAGTTGGGACGTCACTGAAAGCAACTCTCGCAAGTCCAAAATCACAGATTTTAA
GCTTGCAATTGGCATTGGCCAATATATTCTTCGGCTTTAAATCTCTATGATATACATTTG
CTGCATGCATAAATTTCAATGCACGTAGCATCTGATAAAGAAAGAACTGATGATGTTCAC
GGGTCAAGTCATCATTTGCTTTAATAACTTGATGAAGATCAGATTCCAGTAGCTCAAAAA
CCACATAAATGTCTTTAAATTCTCTTTTAGAAGGTGGCAACATAATGTGTTTGATCTCAA
CTATATCAGGATGCCGTAACAATCTAAGCAACTTAACTTCACGGAGAATTCGAATAGCAT
CAGATATGTGATCAAAAATATCATGAATCCTCTTTATTGCAACTTTCTGCCCAGTTTGCA
TGTCAAGAGCAGCACAGACAACTCCATAACTTCCTTTTCCAATAACTTCAAGAATCTTGT
ATCTATTAGCATCCCCGTATTCAGTAAAAAAGTTTATTTCCCTGGCCTCCTTCCTTGGAT
GATCTTGCGGCATCTTCTTCTTCCCCCTCCTAATTCACTTCTCAAATCTTCAGAGCAAAC
CCACCCACATCCGCCACACCCAGAGCGGCTCCGAGTGACGAGTCCAAGATCGGTCTCGGA
AAACCCAGATCGAAGATCCACCGAAAACCTTCGAATTCCCACCAGACAAAAACAAAACAA
CAACCAGAAACTTCAGAAAAACCAGGCAAATCGACGGAGATCGGAGAGGGGATCGAAATG
GAAGGCGTGGGAATAAATTACAGATATTTATAGAGTTGGTGAATTTGGGTATACAGAGGA
GTGTTGCGTGGTTTCTTCCTTATCCACACCACACTCGCAAATTCCTTCCTTTCGTTCTAC
TCTCTGCTTTCAAATTTGGGTGGGCGTACGGCAGTGGTTTTCCTACTAATTTTCTT
>contig32
CCATATTGCAATATACAAAGTTTCATTTAAATGTATATACAGAAATGGAGTGTTTATAAT
TCTAATTACATGGCATAATAAAAACCAAAAACAGTTAAAGAAATCCCCTTAAAAAAACAT
TAAAAGAAGAGATGACCCTACAATAATTGTCATTTGAATGAAACACTCTACTGTTGGTTA
TACTTATACCTACCTAACTCAGTTACTCTACTCCATTTAGCAGGCAATGGCAATGGTTGC
CATTCTAACTTTAGTTTTGCCTGCAACAGCTTCTAAGTTCCTATTATGAACGAATCATAC
TATAGATTTACCGTTGCTCGTACCGGGTAATAATGGTTAGTTTTAGAGCGAATGACCGAC
TCGTGTGAGGCTCTCAAATTACAGTGCTGGTAAGGGGTTGAATTGGGAAGAAGAATCATT
CTATCATTCACAAATCCAAACTTCTAATTTGCGACGTTAGTCTCGAGTAAACGTCTTTTA
TGTTTCTGTTCTCGTACGGGAGGATCGGCCCAGAAACTCGTCCAGTGGGCACTTTGGGTG
GAGGATGATGAGCCTTTGATGGATTCCCAAATTTTCTATCAGGTAATCCCATACTATTGT
TTGGGACTTTGGGATTTCGTCGAACCGGCTCACGGTCAGGTGAAACCAAGTTTGTGCAAA
CAGTAGACCGTGGGAGGGAGAAGTGTTTCCGTTCGAGAGGCAAAACAGGTGCGCTTTTAC
CACCATTCTCCTTGTGGTAGGTGAATTGGTTTTTGAACTGACTAGTAACACTGGGATAGA
GGAGCTTGGTAGTCTCTCCAATCAAATAATCTTCACGAATTTGAGGATGGTATTCTAATA
TTTCTCTGTATAATAGTTCCCTTACATCATCCTTTGTTAATTTCCGTCTCTCAAACTCGA
ATTCCGATCTTGAGATTGGCTGACAAGATGGCTCTCTTTCAACTTTGGCTAGGCCCTTAA
AGTAAGGATCAGCCAAAGCCTCCACAGCCGATGGTCGATCCTTTGGATCAAAAGCTAATA
GCCTTTGCAATAAACGGATGGCTGTAGGATCCGCATTGGAAAATCTTTGTGAAAATGGAA
CTGCAGGTTTCTTTCTCATTTCTGTCAAATATTTCCTAGCCTTTTCGTTCCGAACTCCTG
CAATGGTTTCCAATGAGGGAGTCCCGAGAAGATCAGTAATCAAATCCAACTGATGGGCGA
CGCTTTTACCAGGAAACAATGGCTTCCCCGTCAACACTTCAGCAAATATACATCCAATGC
TCCAAATATCTATCGCGGGAGTATACTGAAGGACAGATATTTCAACTTCCAGGACAGTTC
AATAGTCCCCCCTGAACAAGAATTATTATAATCTAGGCATTATTGTTTCCTACAAAGCAC
TATATACATTATATACATGATGAAAATGAAAGAAATTCTGAATGAACCATGGCCAGTAAA
TCACTGGAGACGCAGATCCTTGACCTGGGGAAGAAAATTTATACTGCTAAGGTTATTTGA
CCTCTTCTTTACTTTTTGTTTTCTTTTGGTTTTTCCTTCTGTGGTGGTTGTGGGGGGGAG
GAGGGGACACTTTCGACTTTAATATCGGAGAATCAATAACATGAGCGACATAGGTCATCT
AATGATGCATTATCAAATTCACTATATAATGAAAATGTACATAATCATCAAAACATAATA
AATGTCTAGGAAGGCATCCAAAATAAACAAATAATATAGGCCCGCAGGCATGTCAAGAAA
TTACACATTTTAGTAAAAGAAATCAATATCAGAGGTAGGTGTTCAATGTGAGTTAGTTAA
ATGCCTACCTTGGAACAAAATGATCCACACAGCTCCGGAGCTCTGTACCATCTAGTAGCA
ACATAGTCTGTCCAAAATATTGTAGTTGGGACGTCACTGAAAGCAACTCTCGCAAGTCCA
AAATCACAGATTTTAAGCTTGCAATTGGCATTGGCCAATATATTCTTCGGCTTTAAATCT
CTATGATATACATTTGCTGCATGCATAAATTTCAATGCACGTAGCATCTGATAAAGAAAG
AACTGATGATGTTCACGGGTCAAGTCATCATTTGCTTTAATAACTTGATGAAGATCAGAT
TCCAGTAGCTCAAAAACCACATAAATGTCTTTAAATTCTCTTTTAGAAGGTGGCAACATA
ATGTGTTTGATCTCAACTATATCAGGATGCCGTAACAATCTAAGCAACTTAACTTCACGG
AGAATTCGAATAGCATCAGATATGTGATCAAAAATATCATGAATCCTCTTTATTGCAACT
TTCTGCCCAGTTTGCATGTCAAGAGCAGCACAGACAACTCCATAACTTCCTTTTCCAATA
ACTTCAAGAATCTTGTATCTATTAGCATCCCCGTATTCAGTAAAAAAGTTTATTTCCCTG
GCCTCCTTCCTTGGATGATCTTGCGGCATCTTCTTCTTCCCCCTCCTAATTCACTTCTCA
AATCTTCAGAGCAAACCCACCCACATCCGCCACACCCAGAGCGGCTCCGAGTGACGAGTC
CAAGATCGGTCTCGGAAAACCCAGATCGAAGATCCACCGAAAACCTTCGAATTCCCACCA
GACAAAAACAAAACAACAACCAGAAACTTCAGAAAAACCAGGCAAATCGACGGAGATCGG
AGAGGGGATCGAAATGGAAGGCGTGGGAATAAATTACAGATATTTATAGAGTTGGTGAAT
TTGGGTATACAGAGGAGTGTTGCGTGGTTTCTTCCTTATCCACACCACACTCGCAAATTC
CTTCCTTTCGTTCTACTCTCTGCTTTCAAATTTGGGTGGGCGTACGGCAGTGGTTTTCCT
ACTAATTTTCTT
>contig33
TGATACGGTCTCTCCATAGCATAAATGGTTGGGATTAGGAATTCGTATTTTGCCTATCTT
TGGTAAAATCAGTCCGACATTCATAAACTTCTCTACCATAATTCTTACCAAATAATCAAC
GACATTCATTCATCCTTTTAGTACTACTAATTATCTACTCCAAGAAAATTAACTCAGTAA
CTTGATGAAATGGATATTTTAACAATCGAGTGGATCAAAAAGAGCACCTGTAGGCTATAC
AAAATCGATTAATTAGACCTGTTCTTTAGTTTTCAGTTGTTCATGTCAGCAAGCGATAAT
CATCTGAGGTAAGTATAGAGGGATGATGCTCGGAGTCAGAAGACGTACCCATCAAAATCT
ATTCGTTAAAAGAGCTTTGCAGGATATATGAAGCTTTGTTACGAACCTTTGATGCGTAGG
ACCTCAAATCTGTACTGGTGATTTGGCAGGAGCAGTTTCTGAGAAACAGACCCCACATTT
CACAAATTAGCGGCTTGCCTTCTAACGTTCGACTACCGACAAGCCAGTTCTCCGTCAACA
CCAAGTAAATATACAGCTTAAATAGGTCGCAGCTTTTGTCTTTAACTGTGATTGAGGTGA
GTAATCTCAAAACCCCTTCCTCATTAGTAGCCTCAGTTTCAAAGCACATAAGAAGAATTT
GATAGGCAACTGCACTCCTCAGATATTTACTACGGGCATCAGCTCCAGAAATGCATTCCA
CAGCTCGCAAGCAATTTAGATCCCTAGGAATCCTGCAAACAAGAGATTTTGCTATTTTCT
CACAACATGCCTTCCATTCTTCATCTGTGAAGTAATGGATAAGCGATTGTAAGCATTCAC
ATAAGAGCATGGATAAGCCTTGAAACTGGCGGTCTAGAAATAAACAAATAATGGCTTCAG
CTAGTTGCTCAACTTCGGAGAATGTAAATATATGCTTTTTAATCTTTGTTTGACAACAAA
TAGTAATAAATTTGATCCAAGCCCTTATATTCTGAGGTGGCCCTCCACGTCCAGAACCAG
CGTGGACAAATCCAGGATTTAATGAGCACTCAAATCTAAATCCGTAAGTCTCAAGAGCTT
CTCCTAATTGAGCATGGTTAGGAAACCAATCAATTTGGAGAGGCTGTTGTTCAACCTCAT
GTTTAGGTAACATGATATCCCTCCAGAAATCAAAAGCTGATGTTCTTAGCTCTTCTCTTG
ATGAATATAACATTAAATTGAAGGTCCATATGGCAATTGGTTTTTCTACACGACCTGTCA
AAGAAACAAGTGTTGACAGCCAGCCATTTACCAATAAACCTTCAAGGAAAGCATCACCTT
TCTCCATGGTGAGATTCACCAAAGAGTTAACTTCATTATTTAGGAAATTTCGCAAAAGGT
GGCAACTTTTGAGTTCAGGACTTTGTAAAGTTGGTGGGGTTTTCTGTTCTCCAAAAACCT
TTAAGCCCCATATGGATGTATCTTCCTCACCCCCTAGTTGGCTCATCTTATTTTGGCATT
CATCAACAACTTGGGACACCACAGCCTCTTTGCCAAAATCATCATCATCCGAATTATAGT
TCTTTTTCTTCTTTGCCTGTCTAGATTCTTTCTCAACGAGTTTGCATTTATCCTTGTAGT
GATCAGTCAGAAGATCATCTAACCCGATAATCATTTTCCTCTTCTTGAGAGCGACAGGGG
AACTGAGAAGCGGGTCTTCTGACTCGAAATCTAAAGGACCATCCATTTCCAAGACTTTCA
ATCACTCGCTCTCTCTCCAATGGCTCCGGAATTTTCAAAGAAGAGCGCCAAATTGGAAGC
AGGGCACTTAAAAAAAGCTTCGGACTGGTATACATAAGAAG
>contig34
CGAAAATAATGTCCAAGTTTTTTACCAGCTGAATTTACGACCACTGAATTGGTTGGGGGT
TTTGGATAAAAGGGGGAAGAGGTGGAGAAGCGTTGGAGGGGAAGGAGATTGGGATTATAA
ATAGGGGACCATCTCACAGTGCAAGGCCTCTCAAGCTCAACAACAACAGCGCCCTTACTA
CTCTACTACCTAACTAGCAGCTTCTAGTAATCAACAAGAGGGGCAAATGGCTTCCTCCTC
AATTGTCTCATCCGCGGCCGTTGCCTCCGTCAACCGCGCCTCCCCTGCTCAGGCTAGTAT
GGTGGCACCCTTCACTGGCCTCAAATCCGCCGCCGCCTTCCCCGTCACCCGCAAGACCAA
CGACATCACCACCCTCGCCAACAACGGCGGGAGAGTTCAGTGCATGAAGGTGTGGCCTCC
ACTTGGAAAGAAGAAGTTCGAGACTCTACGCACACAACTCTTCAACTAACACACATTTCT
TTTTTGATTTGATTAATTGAATATTGGGGGGAAAAAAAACAAAAAAAACAGGTGTGGCCT
CCACTTGGAAAAGAAGAAGTTCGAGACTCTGTCGTACCTGCCTGATATGACCGAAACTCA
GTTGTGTTGAAGGAAATTGACTACCTGATCCGGTCTGGGTTGGATCCCCTGCATTTGAGT
TCGAGCTGGAGCATTGGATTTCGTGTACCGTGAGCAGCACACAAGTCACCAGGGTACTAC
GATTGGCCGCTACTGGACCATGTTGGGAGGCTGGCCCATGTACGGCTGCGCACAGACACG
CGTGTCTCAGGTGGTCAAGGAGATCGAAGGAGGCCAAGAAGGAATCCCCAGCGCATTCAT
CAGGGTCATTTGGCTTCGACAACCAAGCGCCAAGTTCCACTGTGCATCAGTTTCATTGTC
TACAAGCCATCAAGCTACTAAGTCTCGCCTCTTCTTTTGCTTCCATTGGGCTTCAACAAC
ATTTGAATTTTTTTTTCTTCTCTTCATTTTACCGTTTTGGTTTGTC
>contig35
CGAAAATAATGTCCAAGTTTTTTACCAGCTGAATTTACGACCACTGAATTGGTTGGGGGT
TTTGGATAAAAGGGGGAAGAGGTGGAGAAGCGTTGGAGGGGAAGGAGATTGGGATTATAA
ATAGGGGACCATCTCACAGTGCAAGGCCTCTCAAGCTCAACAACAACAGCGCCCTTACTA
CTCTACTACCTAACTAGCAGCTTCTAGTAATCAACAAGAGGGGCAAATGGCTTCCTCCTC
AATTGTCTCATCCGCGGCCGTTGCCTCCGTCAACCGCGCCTCCCCTGCTCAGGCTAGTAT
GGTGGCACCCTTCACTGGCCTCAAATCCGCCGCCGCCTTCCCCGTCACCCGCAAGACCAA
CGACATCACCACCCTCGCCAACAACGGCGGGAGAGTTCAGTGCATGAAGGTGTGGCCTCC
ACTTGGAAAGAAGAAGTTCGAGACTCTGTCGTACCTGCCTGATATGACCGAAACTCAGTT
GTGTTGAAGGAAATTGACTACCTGATCCGGTCTGGGTTGGATCCCCTGCATTTGAGTTCG
AGCTGGAGCATTGGATTTCGTGTACCGTGAGCAGCACACAAGTCACCAGGGTACTACGAT
TGGCCGCTACTGGACCATGTTGGGAGGCTGGCCCATGTACGGCTGCGCACAGACACGCGT
GTCTCAGGTGGTCAAGGAGATCGAAGGAGGCCAAGAAGGAATCCCCAGCGCATTCATCAG
GGTCATTTGGCTTCGACAACCAAGCGCCAAGTTCCACTGTGCATCAGTTTCATTGTCTAC
AAGCCATCAAGCTACTAAGTCTCGCCTCTTCTTTTGCTTCCATTGGGCTTCAACAACATT
TGAATTTTTTTTGTAGTGTTCTTTTTTTTAGAATGAATAATTTTTTAGTAGACGATGGGA
TTTTGAATAAGATGTAAATTGGTGGTTGCAGCATGGATTCGTGTACCGTGAGCACCACAA
GTCACCAGG
>contig36
ATTTTTAGGCCCAAACGTCCAAAATATCGTTTATTTTTTAAAATATATATATAAAAAAAG
GAATATCATAAAGGCAGCGGTTGATTGGCTGAAATTGAACCTTATCGTTATCGGCATTCG
GCAATGAATCTCCATTCTCGAGCACACACAGAAACGGAATTGGAAAAAAAAGAAAATTGA
ACATTTGATGAATGCATAATAATTGGGCGAAAGCAGGGAACATGATTGCATTAGATTGAA
GGAGAAATCAAAGCATCATTTTATTCCAATTCGAATTGGAAAGTCCGGGAAATAAACATA
GGTTGAAGAGACAAACCAAAACGGTAAAATGAAGAGAAGAAAAAAAATTCAAAATGTTTG
TTGAAGCCAATGGGAAGCGAA
>contig37
GTTAATGCTCAGTGAGTTAAGTTTCTTTTTAACCTAAAAGTTACTGGGCGTCTCATGCAA
CAACTCCCTTCTTTTAATATGAAGCTTTTCTTAATCTGATCTTGTACCTTGATTCCACTT
TCCAGTATGCCCGAATCATCCAAAAACTTGGTTTTCCTGCTAAGTTTAAGGATTTTAAGA
TTCAGAATATTGTTGGCTCCTGCGATGTTAAATTTCCCATAAGGCTTGAGGGTCTTGCAT
ATTCGCACGGTGCCTTTTCAAGTTATGAGCCCGAGTTGTTTCCTGGGTTGATTTATCGGA
TGAAACAACCAAAGATTGTGCTTCTCATCTTTGTTTCTGGAAAAATCGTTCTCACAGGAG
CTAAGGTGAGGGAGGAGACGTATACAGCATTTGAGAACATATACCCAGTGCTTACAGAGT
TCAGGAAAAACCAGCAATGATTTTGGGTTGGGAAGTAGATTTTCCTTCATGCTTTGGGGA
CGAAAATGACTGGCACAGAGACAAAAAGGCTAGCCTGGAACAAGTGTATTTATGGAGAGA
TTGCTTCCTGTTTGAAGATACAATGACAATACATGGAAGATTTTCGGTTTTAGGCATAAA
ATGGAGTTCTCTAATGATGAAGCATTACATGTCTTTTTAGTGTCTGTCTATGTGATAAAA
ATGTGGAGGGAAGGTGTGACAAACTTTTTTGATTCTGATATCTGTGATATTATGTGATCA
AAGTGGGGGATTCAGGATTGTGTATAGAAGAAATTTTTGTTCCATCAACTCACCATCGGA
CAATTATGCAATTATTATTAAGCTCTACTCAAGCTCATGTCATCTGTCATCACCTACTTA
GGAAGCG
>contig38
CAAAGATCCCACAAACTCATAATTCTCTCTTTCCTTCGTTCTTCTCTTTCGGAAAACTCT
CTCCATTTATAAAGCTCTCTCCTTCGTTCTCTCTTACACAAACAACACCCACCCAGATAT
AAAAGATCCCGCTTTTCAAACTCTTCCCGCTCCACCCCACCTCTTTTTTCTCTTCCCGAT
CACTCCAATTTTCCCCACAAATTTCCCCTTCTCGGATCGACGGGAATTCTCCGCTGAATT
CTAGGGTTTCCCTTTTCCAAGAGAGATTTCTTGTTAGGAATGGCAGATCAAGGCTTGGAA
GGAGCCCAACCCGTCGATCTTAAAAAGCATCCTTCTGGAATTGTACCTACCCTACAGAAC
ATTGTGTCAACGGTGAATTTGGACTGCAAGTTGGATCTAAAGGCCATTGCTCTCCAAGCT
CGCAATGCTGAATACAACCCTAAGCGTTTTGCTGCTGTTATTATGAGAATAAGGGAACCA
AAAACCACAGCATTGATATTTGCATCTGGAAAGATGGTCTGTACTGGTGCTAAGAGTGAA
CAACAATCAAAATTAGCAGCACGAAAGTATGCCCGAATCATCCAAAAACTTGGTTTTCCT
GCTAAGTTTAAGGATTTTAAGATTCAGAATATTGTTGGCTCCTGCGATGTTAAATTTCCC
ATAAGGCTTGAGGGTCTTGCATATTCGCACGGTGCCTTTTCAAGTTATGAGCCCGAGTTG
TTTCCTGGGTTGATTTATCGGATGAAACAACCAAAGATTGTGCTTCTCATCTTTGTTTCT
GGAAAAATCGTTCTCACAGGAGCTAAGGTAATACTCTATTGCCGTTTCTGTGATTGTTGG
AACCAGAGACTTGTCATTGGCCCCTTTTCTTTCCTTTTGATTTTACCTGATTAAAGGCGC
CTGTCTAGCCTAGCCTCCCTAACTTGTGGCTTCGATTTGACTCGATCATTTTGGTTTTTC
TCCAATACAAACTGTTTCCTGTTAAACTGGAAAGAAATCTTAATTTAACTTCATCATGAT
GGGAATGTTTTTAGACTTCCTGTAAGATGCAAGTAACTGTTTGTGTTGGTTATTCCAATA
CTGTTGTTAGGTGGTGCCATGATTAGTAATGGTGTAAAATTTTCCTACAATGGTAACATG
ATGAAGAATTTGTGAAGTTCATAACTTGGAACACACGTAACCTGGACAACATCTCTTTTA
TCCTTCATACTCCAGCTTTCAGTTAATTCATAATTATGCATAAACTATCTGAATAACATT
TAAAGATTCAATTATGCTGTAAAAGAGGGGCTTAATATGGTTTATGTATGACCACTTTTG
ATCAATCTGTAAATATCCCTCAGAAACAGAATTACAGAATTCTCAACTCCAGTCATATTT
GTTCTTCTGTTACGTTCTGTACTTTGAATTGTTCAGGTGAGGGAGGAGACGTATACAGCA
TTTGAGAACATATACCCAGTGCTTACAGAGTTCAGGAAAAACCAGCAATGATTTTGGGTT
GGGAAGTAGATTTTCCTTCATGCTTTGGGGACGAAAATGACTGGCACAGAGACAAAAAGG
CTAGCCTGGAACAAGTGTATTTATGGAGAGATTGCTTCCTGTTTGAAGATACAATGACAA
TACATGGAAGATTTTCGGTTTTAGGCATAAAATGGAGTTCTCTAATGATGAAGCATTACA
TGTCTTTTTAGTGTCTGTCTATGTGATAAAAATGTGGAGGGAAGGTGTGACAAACTTTTT
TGATTCTGATATCTGTGATATTATGTGATCAAAGTGGGGGATTCAGGATTGTGTATAGAA
GAAATTTTTGTTCCATCAACTCACCATCGGACAATTATGCAATTATTATTAAGCTCTACT
CAAGCTCATGTCATCTGTCATCACCTACTTAGGAAGCG
>contig39
CAAAGATCCCACAAACTCATAATTCTCTCTTTCCTTCGTTCTTCTCTTTCGGAAAACTCT
CTCCATTTATAAAGCTCTCTCCTTCGTTCTCTCTTACACAAACAACACCCACCCAGATAT
AAAAGATCCCGCTTTTCAAACTCTTCCCGCTCCACCCCACCTCTTTTTTCTCTTCCCGAT
CACTCCAATTTTCCCCACAAATTTCCCCTTCTCGGATCGACGGGAATTCTCCGCTGAATT
CTAGGGTTTCCCTTTTCCAAGAGAGATTTCTTGTTAGGAATGGCAGATCAAGGCTTGGAA
GGAGCCCAACCCGTCGATCTTAAAAAGCATCCTTCTGGAATTGTACCTACCCTACAGAAC
ATTGTGTCAACGGTGAATTTGGACTGCAAGTTGGATCTAAAGGCCATTGCTCTCCAAGCT
CGCAATGCTGAATACAACCCTAAGCGTTTTGCTGCTGTTATTATGAGAATAAGGGAACCA
AAAACCACAGCATTGATATTTGCATCTGGAAAGATGGTCTGTACTGGTGCTAAGAGTGAA
CAACAATCAAAATTAGCAGCACGAAAGTATGCCCGAATCATCCAAAAACTTGGTTTTCCT
GCTAAGTTTAAGGATTTTAAGATTCAGAATATTGTTGGCTCCTGCGATGTTAAATTTCCC
ATAAGGCTTGAGGGTCTTGCATATTCGCACGGTGCCTTTTCAAGTTATGAGCCCGAGTTG
TTTCCTGGGTTGATTTATCGGATGAAACAACCAAAGATTGTGCTTCTCATCTTTGTTTCT
GGAAAAATCGTTCTCACAGGAGCTAAGGTGAGGGAGGAGACGTATACAGCATTTGAGAAC
ATATACCCAGTGCTTACAGAGTTCAGGAAAAACCAGCAATGATTTTGGGTTGGGAAGTAG
ATTTTCCTTCATGCTTTGGGGACGAAAATGACTGGCACAGAGACAAAAAGGCTAGCCTGG
AACAAGTGTATTTATGGAGAGATTGCTTCCTGTTTGAAGATACAATGACAATACATGGAA
GATTTTCGGTTTTAGGCATAAAATGGAGTTCTCTAATGATGAAGCATTACATGTCTTTTT
AGTGTCTGTCTATGTGATAAAAATGTGGAGGGAAGGTGTGACAAACTTTTTTGATTCTGA
TATCTGTGATATTATGTGATCAAAGTGGGGGATTCAGGATTGTGTATAGAAGAAATTTTT
GTTCCATCAACTCACCATCGGACAATTATGCAATTATTATTAAGCTCTACTCAAGCTCAT
GTCATCTGTCATCACCTACTTAGGAAGCG
>contig40
CAACCACCAAAAACAGTGAAAATTTGCCAAGAAACACAAGAAAGAGATCATAAAAAATGG
TGCTCCCAAGGTACGTGGCCTTCAAGTCCAAGGCAGATGACCTCTATTTGAAGTTCATAA
AAGAAGATGTTCAAATTCATGGCTATGTCAAGTATGATGCCCACAGTGTGGTGACCTCTT
ACACAAAGTACGAAGTTGAGCCTGCAAAAGTTGGCAAAGGCTACGTCAACATCCGATGTT
GTTACAACAACAAATATTGGGTCTGCCCCTCGATGTATACGCAGTATGTGGTTGCAGCAG
CAGACGAGCGAAACGAAGATCAATCCAATTGGGCATGCACGTTGTTCGAACCCACCTACG
ATCCTTATCACAAAGCGTACCGAATCAAGCACGTCTACCTCGGCTACAACACATGTAGTT
GGAGAGATGGTACAACTCGTGATAGATGCTTGAACATGGGGTTTTCAAATCCAGATGCTA
ACCTTTGTGATCTCCATATTGCTGTTGATTGGGAATCATTCTTTGTTTTGCCCAAACATG
TTGCATTCAAGGGTGATAATGGCAGCTACCTTAGTGCACAATGGATTGAAGATCTTCCAT
ATCTACAATTTTCTTTAGATGACATTGGAGATCCAAAAGTGGGAAATGAAGTTTTGATCA
CAAGTGATGGCAATGTTCGTATAAAGTCGAATTACTTTGGTAAATTTTGGAGGCGAAGTC
CTAATTGGATTTGGGCAGATACGACTGACACGACTTCAAATGACCAAGATATCTTGTTTT
GGCCCGTGAGAGTCGAGAACAATGTTGTGGCACTTCGCAACTTAGGCAACAACTCCTTTT
GCAAGAGGCTCACGACGGATGGAAAGACAAATTGTCTTAACGCTGCTGTTCCCACCATCA
CTCGAGAAGCGCGCTTGGTGATAGAGGAGCTTGTACTTTCAAGAAGCATCTATAACATAA
TCTTTCATCTTTTGGATGCACGAATATATGACGCAAGTGTCATCACCATGGCCAACGGTG
ATGCTAGTAACGATTCCAGTGAAGCAAACACTATAGATATTAAGCTCTCCTATACAAATT
CTGTGAGCAACACATGGTCTTCCACTCTTTCAGCCAAGCTTGGTGTAAAGACATCTATGC
AAACTGGTATTCCACTCATTGCAGAGGGGAAGATTCAAATTTCTGCCGAGTTTTCGGGAT
CGTATAGTTGGGGAGAAACTCGATTGAAATCGTCTGTGATCGAGACTACGTACAAAGTAA
CCGTGCCACCAATGACGAGAGTGAGAGTGAGTCTATTGGCAACACAAGCTCACTGCGATA
TCCCGTATTCGTATACTCAACGTGACACTCTTATTAATGGGGATCAAGTGACTAACTACT
ATGATGATGGAATTTACACCAGTGTCAATTGCTACAACTTCAAGTATGAAACCAAACAGG
AACCAATTTAGGTTCTTCTAATTTTCCTAAGTCATAATCTAGGAACTAAACTTTAAATAA
GGTTATTAACCATCTAAATAAAGTTGGTAGACCCAAATATCTTATATAGTTTCTAAATTA
TTATGTGTTGGCTTGCTTTCATGTCTTGGAATTAAACTTTAAATAATGTTATTAATCATC
ATAAATCATAAATAAAAGCTGGTAGATCCAAATATCTTGTGTCGTTTAAAAAAAA
>contig41
ATTGGCTCTTCTATCCTCAACAGATCTGGCAAAAATTCACAATCACCCATTGTGAAAGTA
CATGATTTTTATGACAAAAATGGTCTCATAACCAAAATGTGAAGCAATTTATCCATTGTG
AAAGTACATGATTTTTATGACCTCATCGTTCAGCCATATCATTGGCTATCATCAACTCGG
TGAAAATACAAAAAGCTCTCAGAAAATCACAAGTTTCTAAAAGCAGACTCGTGCTGCGGA
GGAGTCAGTCTGGCCAACAAAGCCTTGTTATGACAGTGCTCTGTGTCAACGAAATAGAAG
CTTCCATTGGCCTTGAACGTCACAAAGGGACGATTTGTTTCTGGTGGTCGAATATCTGCA
AACCGAATGGTTCGAGGAATGTAAGTTGCCAGCCACGACATAATCTCGACCTCAAAAGTG
TCTGAACCTGGTTTCCATCTAATTCTATGGACATAGGGGCTCACAAACCAGTGAAGTGCT
GCAGTAGTAGTAGCGCTTAAGAATATCACAGAAGATGCAACAGCACCCTTCAGGATCACA
TTCATGTCGGGGGACGTCATGAAGGTTATGACCGGGCCAAGCGATACCGAGAGGCAGCAT
GTGGATAAAGAGAGAAGCTTCACTTTCTTGATGGTGGACGAGATTGGTCCCACATAAGCA
ATGTTTTTTTCATCTTCCTCAGCTTCTTGGTCTCTGCGCGGTCCAATGCTGATCTTGCTT
TCATCTTCTCTTCTTGTAGCTTGAGATGCCCATCTTTTCTGAACTGCACTGAGCTGGGAG
ACGGAGTTGCTGGTGGGTCCACATTTTTCATTGGTCCATGCTGATGACCTTTGGAGATGA
TAACCTGAATTGAAGTTTGTTTGTGAGAGACGTTTGGATTG
>contig42
CTCGACCCTAGTACCCCCTCCCCGATCTTCGCCGGCAGCACCGGGGGCCTGCTCCGGAAG
GCCCAGGTCGAGGAATTCTATGTCATTACATGGGAGTCCCCGAAGGAGCAGATCTTCGAG
ATGCCCACCGGCGGCGCCGCCATCATGAGGGAGGGCCCCAATTTGCTGAAATTGGCCAGG
AAAGAGCAGTGCCTTGCTCTGGGAACCAGGCTGCGCTCCAAGTACAAGATCAAGTACCAA
TTCTACAGGGTGTTCCCCAATGGGGAGGTTCAGTATTTGCATCCCAAAGATGGCGTGTAC
CCTGAGAAGGTCAACCCTGGGCGCCAAGGCGTGGGGCAGAACTTCAGATCCATTGGGAAG
AATATCAGCCCCATTGAGGTGAAGTTCACTGGCAAACAAGTGTATGACTTGTAAGCAAAT
TTATCAGCTTTTTGGGTTGCCCTTTTTAGCTTGTGTCTATTGTTGTAATGTTTTTTGTGA
TATCAATACTGTCATCTCTCTCAACTTAATTGTTATAATATCTCCTCTGTTGTTGTTTGT
TCTTCTGTTTGGTGGATTCTGCTATATAATTGTTGTGATAGATGTTGGATTTCGAGGCTA
AATTATGATGAAGGTTTAATAGATCATGTTTCAAGCTGTATAGGTTAGTTGTATATGGTT
ATCTGCTTAATTTTATACACTAATGTGGTTTTGATGTTGGATTGAAATGTTGTGACGATG
ATTTTCTTTTTGTGAAAAAA
>contig43
AAAATATTTTTCGTGAAAAAATCTAAAGGGTGAAGCTGCTTGGCATTACCCTATAAAAAT
CTTCCCCAATCCAACCTCCAATGGCACAGAAACACCACACATCATTTACAAAGAAAGAAG
CATTGACAGAAGGAAAAAGAAAGGAGGGAAACAATGAGTCATCTTCTCGGGGGACTAGGG
AAAGCTGTGAAGGGAGTCGGGAAAGTGGTCGAAACCGCCGGTGAGGCGGCCACCGGCATA
GTCGATGGAGCCGGAAAGACGATCGCAGCGGTCGGCGACGCCATGGCTGGCAAGAAAAAG
CCCAAAAGAGGCCTCAAAGATATCATAGTCGGACAAATGAACGAAGATTTTAGCGACGGA
GACGACGACGACGACATGAAATACAACGATCCCAATTACGATTACAATGAAGAACTGAAG
AAATACGAGAAAGAACTCGACCAACGGATGAAATATGCCAACGATCAACCATTTCCAATG
GGAGACGAAGAAGAACAAAACGACGACGGTTTTGTCATAGACGAAGCAGAACAGAAGCTG
ATGAAGAATGACGGAGGAGAAGAAGTGGCAGAAGAATCAGACAAAGAAGAAGAAGAAACA
CCAAATATAATCCCAAAGAATTTCTCTCTCAAATCCCATCGCAACAACAAATACCTCCGC
TACACAAACGACGGCGAAAACTCCGACGGTCTACTCCGCTTCTCAAGCAAGAACATCGTC
GGCCCGTACTCAAAATTCGCCGTTCGCGCCTCCAAAAGCCACCGCGGTTTCGTCCACATA
AGATCCTGCTACAACAACAAATTCTGGATCCGTCACTCCGCCAACGACAATCGCATCGCC
GCCGTCGCCAACGAGGAGCAAGAAGACGACGTGTCGGCACCGTCATGCACGCTTTTCCAG
CCAATTTTCATCCCAGAGAAAAACGGCTGCTACATCCGACACATCCAGCTCGACAAGTAT
CTCTCCATAGACGAACAAGACAATTTAGTCGCGAATATTGGACTAGAAAACGTGGGAGAA
ATCGACGAGAAAACGGTCCTCTTCACCGCCGTTGATTGGGACTCCATTTTCGTACTCCCC
AAATACGTCGCCTTCAAAGGCAACAACGGCGACTTCCTCGAAACCTCCGGCAAATATCTC
AAATTCTCGGCCTCCAGCGTGGAAGATCCGACGGTCGTGTTTGAGGTGATCGCCATGGAA
GATGGTTACATTCGGATAAAGCACGTGAGATCTGGCAAGTATTGGAGGAGAGACCCGAAT
TGGATATGGTGTGAATCCATAGACACCAAAAGGAGCGATCCCAACACTTTGTTTTGGCCT
GTCAAAGTTGATAACAGCATTGTGGCTCTGCGCAGCAAAGGCAACAATCATTTCTGCAGG
AGTCTGACGGCAGATGGAAAAACTGATTGCCTTAATGCTGCAGATTCCACCATTACAAAC
CCTGCACGACTTGAAGTGATCGAGGTTGTTGTGGCGAGGAGCATTGAGAATGTGGAGTAT
CGGGTTGAGGATGCCAGGGTTTATGGGAAGAAGATTCTGACGGTGTCGAAGGGAGTGGCC
ATTAACAAGACGGAGGTTGCAGACCACGTGACCATGAAGTTTAGGTATGAGAAGAAGGTG
GAGAGGATGTGGAGTTCGTCTG
>contig44
ATGCAATCTCTTTCTCTCTCTAGAGTCTAGAATCTAACCCACCATTTATTGAGAGATTAA
AGTGAAGTTCCATGAAAAGAAAAGAGATTCTACTAGTAAAAAGACTGAGTTAAGGCTGTT
TAAAGATGGAGAAACAAAAATCTTCATGGTGTGGTGTGTAGCAAAAACAGGGGAATAAGT
AGAAAAGAGTCAATGGCACCTTGAGAAGAGAGCCCATGTAATGAGTTAAATAAGAACTCA
TAAATCATAATCAAGTTCGATTTCTGAAGAGGTAATAAAGACAGCAGATAAAAAGAAATA
ACTGTGACAACTTTCTCTGGTCAGTCTATGTAGGAAAATTTTGAAAATGAAAACGTTCTA
CAGAGAAGGAAACCTTGGGAAGATAATTTTCTTTACTCTCCAGGTGCAGAGACTCCTTGC
TTCAGTCTTTCCTTCCTCATCTTCTTTTTAGATACTGGCTTTTTCTTCTTGGGAGGGAGA
TTCTTCTGTGCATACAAGTAAAGTGCATAGTTCCCTACAAGGAAAATCAGCAGCAACCCA
CCAACAAGCAGCAGTACTATCAGCCCTGGATTGAATCCCTTTGCTTCAACATCATTGATC
ACATTTCCCTTGGCATTGGATGAAGCCATGATTGCGACTCAAAGCCGGATAGATCGGCCG
GCAGGAGGGTCCTGAATATAGGTGATTTGTACGAATCGGAACGGCGGCGAAGCGTTGACG
GAAAAAATGTCAGCAAATTGTTAAAGAAATGGGAGATTCATATAAATCAGCCACCTGGTC
CACCGCCAGTCCTGC
>contig45
ATGCAATCTCTTTCTCTCTCTAGAGTCTAGAATCTAACCCACCATTTATTGAGAGATTAA
AGTGAAGTTCCATGAAAAGAAAAGAGATTCTACTAGTAAAAAGACTGAGTTAAGGCTGTT
TAAAGATGGAGAAACAAAAATCTTCATGGTGTGGTGTGTAGCAAAAACAGGGGAATAAGT
AGAAAAGAGTCAATGGCACCTTGAGAAGAGAGCCCATGTAATGAGTTAAATAAGAACTCA
TAAATCATAATCAAGTTCGATTTCTGAAGAGGTAATAAAGACAGCAGATAAAAAGAAATA
ACTGTGACAACTTTCTCTGGTCAGTCTATGTAGGAAAATTTTGAAAATGAAAACGTTCTA
CAGAGAAGGAAACCTTGGGAAGATAATTTTCTTTACTCTCCAGGTGCAGAGACTCCTTGC
TTCAGTCTTTCCTTCCTCATCTTCTTTTTAGATACTGGCTTTTTCTTCTTGGGAGGGAGA
TTCTTCTGTGCATACAAGTAAAGTGCATAGTTCCCTACAAGGAAAATCAGCAGCAACCCA
CCAACAAGCAGCAGTACTATCAGCCCTGGATTGAATCCCTTTGCTTCAACATCATTGATC
ACATTTCCCTGTTCACTTGCAGGAGCCACAATTAATAAACCATCACGATGAGCTTCAAAA
ACCGAAGTTGGTGTTTTCAAGGAACACAACCCACCATGTCATATTTTTCATAGGTTCTAA
ATGATCTAAATCTAATTAGACGCTTTCAGAAATGGAGATCCACATTCAATAGGGAATTAA
CAAATCAAACATTACAGGCAGATTTGCTGAAATTTATCCTAGTTTGATACCAGGGCATAA
AGTGAAATAGCTTATCTTTAACATAATTCTCAAACCACGCCCACATTCATCTGAAATTGG
TCCACCACACGAAAAGGTTCGACTATTACCCAAACATCAATGATGAATGCAGATATTTAA
CAACAGTCTGATTACAAGTTCAC
>contig46
ATTCGATTCTAACTTTTATGCCCAGGAATCTGTTTGAACAATTTCATAGAGTTGCTTATA
TTTATTTCCTTGTTATTGCGGTTCTTAATCAACTTCCCCAGCTTGCCGTTTTTGGTCGGG
GAGTCTCCATTTTGCCTTTAGCTTTTGTGCTGCTAGTTACAGCAGTTAAAGATGCATATG
AGGATTGGAGAAGGCATCGTTCTGATAAAATTGAGAACAATAGGTTAGCTTCTGTTTTGG
TAAATGGTGAGTTTCAACTAAAGAAATGGAAGGATATTAGAGTTGGTGAGATAATTAAGA
TTGGTGCCAATGGTACAATTCCTTGTGATATGGTGCTTCTCTCTACCAGTGATTCCACTG
GGGTTGCCTATGTGCAGACTCTGAATTTGGATGGGGAATCGAATTTAAAAACCAGGTACG
CGAAACAAGAGACAATGTCGAAAATGCCCGACAAGGAGAAGATTGATGGATTGATTAAAT
GTGAGAAACCCAATAGGAATATCTATGGATTTCATGCTAATATGGAGATTGATGGGAAGC
GTCTTTCTCTTGGACCTCCAAACATAGTTCTTCGTGGCTGTGAGCTCAAGAATACTAGCT
GGGCTGTCGGTGTTGCTGTATATGCTGGCCGGGAGACCAAAGCCATGCTTAACAGTTCCG
GAGCACCATCGAAGAGAAGCCGACTCGAGACTCGCATGAATGTGGAGATTATTATGCTCT
CTTTGTTTCTCATTGCTTTGTGTATAGTTGTTTGTGTTTGTGCTGCTGTTTGGTTCATCA
GAAAGGGGGAAGATTTGGACATTTTACCTTATTTCAGAAAGGAGGATTTCTCAGAAGACC
CACCTGAAACCTATAATTACTATGGATGGGGATTGGATTCGTTTTTTGTATTCCTCATGT
CAGTCATTGTGTTTCAGATTATGATCCCTATTTCGCTATACATTTCAATGGAGCTTGTTC
GGGTTGGCCAGGCTTATTTTATGATCCGGGACACCCAAATGTATGATGAAACATCAAATT
CAAGATTTCAGTGCCGTGCTTTGAACATAAATGAGGATTTAGGACAAATAAGGTATGTAT
TTTCGGACAAAACGGGTACCCTTACTGAGGAGAAGATGGAATTTCGATGTGCCAGCATCT
GGGGGGTCGATTATGGAGGTGAAATTACCGATCCCCTAGGCGAGCAAATTGGACACTCTG
TTCAAGTAACAGTGAATGGAAAGGTTTTGAGGCCAAAAATGGCAGTCAAAATGGATTCAA
AGCTTCTACAGTTATCGAAAAGTGGGAGGCACACCACGGAAGGAAGATATAGTCATGATT
TCTTCCTCGCATTAGCTGCTTGCAATACCATCATTCCTCTCATTACCGAAACTTCTAATC
CTTCACTGCAATTAATTGACTACCAAGGGGAGTCTCCAGACGAACAGGCATTGGTTTATG
CTGCTGCGGCGTATGGTTTTATGCTAGTCGAACGAACTTCTGGCCATATAGTTATTGACA
TACATGGTGAACAGCAAAGGTATAACGTTTTGGGAATGCACGAGTTTGATAGCGATAGGA
AGCGGATGTCGGTGATACTCGGATGTCCTGATATGACCTTTAAAGTATTTGTAAAAGGGG
CTGACAGCTCCATGTTCAAGGTGATGGGTGAAACTCTAAACATGGATATCATTCAAGCAA
CCAAGGCAAATCTTCATTCGTACTCATCAAAGGGTCTCAGGACACTGGTTATTGGGATGA
AAGAACTCAGTCCTTCCGACTTCGAGAAATGGAACTTGATGTTTGAGGAAGCAAGCACCG
CTCTAGTCGGCAGGGCCATCCGGCTTCGCAAGGTTGCGAGCAACATAGAAAACAATCTGT
GCATATTGGGTGCCTCAGGCATTGAAGATAAGTTGCAAAAAGGTGTGCCAGAAGCCATAG
AAGCTTTAAGAAAGGCAGGAATTAAAGTATGGGTTTTAACTGGGGACAAGCAAGAAACTG
CCATATCAATTGGTTACTCCTCTAGGCTCTTAACAAACAAGATGACCCAAATTATAATTA
ACAGCAACTCGGTGGAATCATGTAGAAGGAGCTTAGAAGATGCAATGATCATGTCGAAGA
GGCTTGCTACTATGTCTGCAGTTACGGTGGACGGTGGAAGAAGCACTGAAGTTGTCACGA
CTTCGGTTGCGTTGATCATTGATGGTAGCAGCCTTGTTCATATTCTCGACAATGATCTTG
AAAAACAGCTCTTTCAACTATCTTGTAACTGTTCGGTGGTGTTATGTTGTCGGGTCGCCC
CATTGCAGAAAGCTGGAATTGTTGCTCTTGTCAAGCGAAGGACTTCTGACATGACACTTG
CCATTGGTGATGGCGCGAATGACGTGTCAATGATCCAAAAGGCGGATGTGGGTGTCGGTA
TCAGTGGTCTTGAGGGTCGACAAGCTGTCATGGCTTCGGATTTTGCCATGGGACAATTTC
GATTCTTGGTTCCTCTTCTATTGGTCCATGGACATTGGAATTACCAGCGGATGGGCTACA
TGATCCTGTACAATTTTTACAGAAATGCAGTGTTTGTGCTTGTTTTGTTTTGGTACGTGC
TCTTCACCGGTTTTTCATTGACGACGGCGATCAACCAATGGAGCAGTGTGCTCTACTCTA
TAATCTATACTTGTTTGCCCACAATTGTTGTTGGAATTCTTGACAAGGACTTAGGAAGAA
GGACTCTTCTTAGTCACCCTCAACTCTATGGGGCTGGCCATAGACAGGAGAATTACAACT
CTAGATTGTTTTGGTTAACAATGGTTGACACTGTGTGGCAAAGCATTGCTATTTTCTTCA
TCCCCCTCCTTGCATACTGGGCTACCACCACCGACGTTTCGAGCCTCGGTGATCTCTGGA
CAATTGCCTTGGTCATGTCGTCAACTTGCTCTCGGAAATGGATGTCGTTCGATTGTATTC
CATCGCACATGCTGTGATTTGGCACCGCTGTCGCAACTATCATTTGAGTGATTGTCCTTG
ATTCGCTACTGTCACTTCCCAGTTACCGGGCGTCCGTTTGGCTATGTTTGTTAGCAATCG
TCGTGGTAGCATTACTTTCCCGTTTTGCCGTGAAATACCTTTATTGATATTACAATCCAT
GTGACATCATAGCAAGAGAGGCCGATGAATTTGGAAGGACAGGAGAGTTGGAAGATTTAC
AAACAGAGATGATTTTCAACTTGTTTTGATCCCATAGTGTTGTATTTTTCTTCATATAAA
AAAGAAAAAAAAAATCCCAATTCCTTAGGCCTGTTGCCGGTTACCATACAAATTAATTGT
AATATAATTTTCGATTTTTAATTTCATGTGCATTTAAGGAACTG
>contig47
ATTCGATTCTAACTTTTATGCCCAGGAATCTGTTTGAACAATTTCATAGAGTTGCTTATA
TTTATTTCCTTGTTATTGCGGTTCTTAATCAACTTCCCCAGCTTGCCGTTTTTGGTCGGG
GAGTCTCCATTTTGCCTTTAGCTTTTGTGCTGCTAGTTACAGCAGTTAAAGATGCATATG
AGGATTGGAGAAGGCATCGTTCTGATAAAATTGAGAACAATAGGTTAGCTTCTGTTTTGG
TAAATGGTGAGTTTCAACTAAAGAAATGGAAGGATATTAGAGTTGGTGAGATAATTAAGA
TTGGTGCCAATGGTACAATTCCTTGTGATATGGTGCTTCTCTCTACCAGTGATTCCACTG
GGGTTGCCTATGTGCAGACTCTGAATTTGGATGGGGAATCGAATTTAAAAACCAGGTACG
CGAAACAAGAGACAATGTCGAAAATGCCCGACAAGGAGAAGATTGATGGATTGATTAAAT
GTGAGAAACCCAATAGGAATATCTATGGATTTCATGCTAATATGGAGATTGATGGGAAGC
GTCTTTCTCTTGGACCTCCAAACATAGTTCTTCGTGGCTGTGAGCTCAAGAATACTAGCT
GGGCTGTCGGTGTTGCTGTATATGCTGGCCGGGAGACCAAAGCCATGCTTAACAGTTCCG
GAGCACCATCGAAGAGAAGCCGACTCGAGACTCGCATGAATGTGGAGATTATTATGCTCT
CTTTGTTTCTCATTGCTTTGTGTATAGTTGTTTGTGTTTGTGCTGCTGTTTGGTTCATCA
GAAAGGGGGAAGATTTGGACATTTTACCTTATTTCAGAAAGGAGGATTTCTCAGAAGACC
CACCTGAAACCTATAATTACTATGGATGGGGATTGGATTCGTTTTTTGTATTCCTCATGT
CAGTCATTGTGTTTCAGATTATGATCCCTATTTCGCTATACATTTCAATGGAGCTTGTTC
GGGTTGGCCAGGCTTATTTTATGATCCGGGACACCCAAATGTATGATGAAACATCAAATT
CAAGATTTCAGTGCCGTGCTTTGAACATAAATGAGGATTTAGGACAAATAAGGTATGTAT
TTTCGGACAAAACGGGTACCCTTACTGAGAATAAGATGGAATTTCGATGTGCCAGCATCT
GGGGAGTCGATTATGGAGGCGAAATTACCGATCCCTTAGGCGAGCAAATTGGACACTCTG
TTCAAGTGAACGGAAAGGTTTTGAGGCCAAAAATGGCAGTCAAAACGGATCCGAAGCTTC
TACAGTTATCGAAAAGTGGAAGGCACACCAGGGAAGGGAGATATATTCATGATTTCTTCC
TCGCATTGGCTGCTTGCAATACCATTGTTCCTCTCATTACCGAAACTTCCGATCCTTCAC
TGCAATTAATTGACTACCAAGGGGAGTCTCCAGACGAACAGGCATTGGTTTATGCTGCTG
CGGCGTATGGTTTTATGCTAGTCGAACGAACTTCTGGCCATATAGTTATTGACATACATG
GTGAACAGCAAAGGTATAACGTTTTGGGAATGCACGAGTTTGATAGCGATAGGAAGCGGA
TGTCGGTGATACTCGGATGTCCTGATATGACCTTTAAAGTATTTGTAAAAGGGGCTGACA
GCTCCATGTTCAAGGTGATGGGTGAAACTCTAAACATGGATATCATTCAAGCAACCAAGG
CAAATCTTCATTCGTACTCATCAAAGGGTCTCAGGACACTGGTTATTGGGATGAAAGAAC
TCAGTCCTTCCGACTTCGAGAAATGGAACTTGATGTTTGAGGAAGCAAGCACCGCTCTAG
TCGGCAGGGCCATCCGGCTTCGCAAGGTTGCGAGCAACATAGAAAACAATCTGTGCATAT
TGGGTGCCTCAGGCATTGAAGATAAGTTGCAAAAAGGTGTGCCAGAAGCCATAGAAGCTT
TAAGAAAGGCAGGAATTAAAGTATGGGTTTTAACTGGGGACAAGCAAGAAACTGCCATAT
CAATTGGTTACTCCTCTAGGCTCTTAACAAACAAGATGACCCAAATTATAATTAACAGCA
ACTCGGTGGAATCATGTAGAAGGAGCTTAGAAGATGCAATGATCATGTCGAAGAGGCTTG
CTACTATGTCTGCAGTTACGGTGGACGGTGGAAGAAGCACTGAAGTTGTCACGACTTCGG
TTGCGTTGATCATTGATGGTAGCAGCCTTGTTCATATTCTCGACAATGATCTTGAAAAAC
AGCTCTTTCAACTATCTTGTAACTGTTCGGTGGTGTTATGTTGTCGGGTCGCCCCATTGC
AGAAAGCTGGAATTGTTGCTCTTGTCAAGCGAAGGACTTCTGACATGACACTTGCCATTG
GTGATGGCGCGAATGACGTGTCAATGATCCAAAAGGCGGATGTGGGTGTCGGTATCAGTG
GTCTTGAGGGTCGACAAGCTGTCATGGCTTCGGATTTTGCCATGGGACAATTTCGATTCT
TGGTTCCTCTTCTATTGGTCCATGGACATTGGAATTACCAGCGGATGGGCTACATGATCC
TGTACAATTTTTACAGAAATGCAGTGTTTGTGCTTGTTTTGTTTTGGTACGTGCTCTTCA
CCGGTTTTTCATTGACGACGGCGATCAACCAATGGAGCAGTGTGCTCTACTCTATAATCT
ATACTTGTTTGCCCACAATTGTTGTTGGAATTCTTGACAAGGACTTAGGAAGAAGGACTC
TTCTTAGTCACCCTCAACTCTATGGGGCTGGCCATAGACAGGAGAATTACAACTCTAGAT
TGTTTTGGTTAACAATGGTTGACACTGTGTGGCAAAGCATTGCTATTTTCTTCATCCCCC
TCCTTGCATACTGGGCTACCACCATCGACGCTTCGAGCCTCGGAGATCTCTGGCTACTTG
CCGTGGTAATAGTCGTTAACTTGCACTTAGCGATGGATGTTGTTCGATGGTATTCCATCA
CCCATGTTGTGATCTGGGGATCCACTCTCGCAACTGTCATTTGTGTCATTGTACTTGATT
CAGTACCGTCACTTCCCAATTACTGGGCGATATATCATGTGGCAGGCACGATGCCATTTT
GGCTATGTTTGTTAGTGATCATCGTAGTAGCATTACTTCCTCGTTTTGTTGTAAAACACT
TGTATCAGTATTACAATCCATGTGACATCCAAATAGCAAGGGAGGCAGATAAATTTGGAA
CGATAAGAGAGTTGGGAGTTGTACAAACAGAGGTGATCCCAGGCCTCAACAACCCTTCAC
AATAAGAGAAGAGCAAAAAGCTGACAAATCAATCCGCTACTAGCAACAGTTTGAAAGCCA
AAAGGGGAAAGTTTCTTACCAAATGCCATCTTCTTCAATCATTGTTGCGTGTCTGGCTAG
ATCATGTGCCATGGATTTCCACTCCCTTCCGATGTGGATGAACGAACTAATTCCTAAAAC
TTCAGCGAGAAGAATCATCTCCTCAATTAAGATGGAAACCGGTGTTAGTTACAGGTGTTA
ATGAAGTTCCATGTGCAGTGAACCACCTAGAATCGACGTCGATCTTCCATTATTTCGGGT
GTGGAGGGGCTAGGCTGCTTTGTCCAACATACTTCTCCTTCACACTTTGATTAGGGGTGC
TAATGATGTGCCAATGATCCCCGAGGCAGATGTTGGCGTTGGTATCAATAGTCAGTAGGG
TCGGCAAGCTGTCATGGCATCAAATCGGATTTTTCCATGGGGCAATTTAGTTTTTTGGTT
CCTCTTCTATTGGTCCATGGACATCGGAATTACCAGCGCATGGGCTACATGATCTTGTAC
TACTTTTACAGAAATGCAGTGTTTGTGCTTGTTTTATTTTGGTATGTGCTCTTTACCGGT
TTCTCGTCGACACCCGGGATCAACCAATGGGAGTAGTGTGCTCTACTCTATAATCTATAC
TTGGGGTTGACCACAGTTATTGTTGGAATTCTTGACAAAGACCTAGGAAGAACTCTTCTT
AGTTACCCTCAGCTCTATGGGTTTGGCCTCAGACAGGAGAGTTACAACTCTGAATTGTTT
TGTTTAACAATGATCGACACTGTGTGGCAAAGCATTGCTATTTTCTTCATCCCCC
>contig48
ATGAACTTTAGGTCTTGCAACACAGATATTATATTAATCATTAGGAAAAGACAGATGTCT
TCTTTTAACTTTGATGTGTTTTATTTCTTGAAGATGGCAAGACTAGAAGGTAGATCATAC
CATGATTTTACTACCTAGTCACTGTTGATCCAAAATCCTACTTTTTAATGGAAGAGAAAC
CAAGATGTAAAGACAATTACATTCTTTTTGAACAGCATTTTTATGGCAACTGATGAGGTT
TAGCATGCTTCAACTGTTGAGAAACCTGAGATCCCACTCTCAAGGTAAAGAGGGCAAAGA
GATTACAGATGCTGATATCCTGAACTGGGCAAACAACAAAGTGAAGAAAGCCGGTAGAAC
CTCCCAAATGGAGAGCTTCAAGGATAAGAACCTTTCAAATGGTATCTTCTTCCTTGAGCT
TCTTAGTTCTGTGGAGCCAAGGGTGGTGAATTGGGCTGTTGTTACAAAAGGAGAAACTGA
GGAAGACAAGAAGTTGAATGCAACATATATAATCAGTGTCGCCCGAAAGCTCGGCTGCTC
CATTTTCTTGCTTCCTGAAGATATTATTGAAGTGAACCAAAAGATGATCCTTATATTGAC
TGCAAGCATCATGTACTGGAGCCTGCTGCAACAAGCAGGGGAGTCCGAGCTGTTAACCTT
GAACGACGCTAACGCTCCGGATGGAACCAACGAGTTGTCCTTGGCTGACCAGATCTCTGC
TTTGGCAATGGAGGACTCTGCTTCAGGTCAAAATGAGGAAGCTTCTCAGGAACAGTCTTC
AGCAGTTAAAAATGGAAAATCTTAATAGAGACCTACCCAGAAAAGCAAGTCAGCATTTTT
TTCTCTTGGCTTTTGATTAAATTAATTTATTTACACAGAAAAGAAAAAATGGTTACAGTT
TAGCTTATTATTGAACTGTTTGGTAATGGTTTCAGGAGAGCCCAGTTTTATATGCTCATA
TTACCCTCCTTGAGGAAATAGTAGGGTCCTGTATATTCATTTTCATTTTCTGGAAATTTT
GGACTAGAAAATTTTGTTGGTTAGGCAATATTTTTTTTTTTGAACGATGATTATATCATA
CAATAATAACTTGGGAAAGGGAGAAGTTTACTATTTTATCCCTTGGTTCTTCGATAATTG
TAATCAGTTGCTATTAGGATGGAAAATATATGTGGA
>contig49
CAGAAGACTTGAAGGAATTAACTATTAACAATACAAAGGCCTCACTTTCATTAAACACCA
CCATAGCTTATTACATTAAGGACAGAATATCACATCATATTATATACGGTTTAAACTACA
ATAAATTATAAAGACTAGAGTAGAAGGAAGAGTAAGTATACAGTGTGGTCAATCTTTTTT
CGAGCGGTTTCCTTCTCAGTTTTTTTAACATCAGAATCATCCAATCAAACACATTCATAT
CCACTGCTCTCAACCGCCACATTTCTCTTGCTCTGCGCCATGGATATAAGGCTATGTGAT
TCTTTACATTTCGGCCATTTTGATATCTTCCTTTTTTCATTCTTCCTCAGCCTCGAGGCC
ACAGACTTGATACCATCCCTTAAATAACTCACCATGAAAGTCACAACCTCTAATAGGGAG
CATGGAGATCGACCGCCATTTACATAGTAAATGAACAAGTATGAATCATAATGCTGGCCA
TTGATAAAGTAAAAGCCAGGCAGTCTTTGTAGGCACTTGAATGACATTTTCTTGTAGAAT
TTGATTGCAGGACTATTGTATGAAATTACGTGCAAATAAGCTGCTCGGCAAGTTGGGATG
CTTGAGGCATATTTAATTACCTTTTGAACAAGTGAACTAGCTATCCCAAGGTTTCTGTAG
GTTTCCACTACTCCCAGTGTAAGAATGTATACTAGAGTTTGATCCGTGGTTAATGAATCA
TGCCGAAGCAAATCAGATATCTACAAGCATTTAAGTTGTACTAATTAGAGATACCCAGTT
TAAAACATCCAAGAGAAACGATCTCAGCTGCAAAAGTAGCAGAAAAGACATTGTTGAGAG
ATTAGAGTTAAGTCAATTGTACGAAGTATCCACCCACCAATTACACATTCAACATAGAGT
TTCTTGACATTGATCCACTTTAAAGCCTGACGGTCGCTTGGAAGTACTTAGAACCAGTTA
AGGATAACTTCAACCATCGTTTTATAAGAATTATTCAAAATTCACCTGGTGCCAGTGATC
AAATAGCAATATTCACATTTTGTAACGTTTTATGTGTGCTTAACCACCTGAGCTTCCAGG
CCACTAATATAACCTGCCACATGCTTAAAGAACTTCTCAACATTCTTTTAACCAATCCAG
GAACTCTATTAAACTTCACAGAAAAGGATGAAAGACCAAACTTCAAACAAATATGTCAGT
ACTCTTGCAGCCAAAGTATGTTCTCAAAGTTGTGGACTTCTCAAAGCCCACCAACCATGC
TTCGTACCAATGAATTTGAAGTCCTAATCACTTGCACTTAAAGTTTGTCTTCCTCATTGT
TGATGTACAATGTTTCAGATTTTCAAAGGTCTTTATGGCAATTTGTACAAGGAAGGAACG
CTGAGAATTGTAAATCTCTTCTTTAATTGTCTCTTCAATCATGAAGACTTTAGATCTCTT
TATTTTTTA
>contig50
CACGACGGTCTCAAAGAAACCCTAGACGCACTTAGTGGCTATAAATATGCGATAAATCCA
ACTGCTTGAAGCTCGCTGCTTGCTCCTGCGTGAATTTTAGGCTGCTTCTTTCTTCTGAAT
TTTCTCTTCAAGTTCTTGTGGTTCCATTTGGTTAATATCAAATGGGTAAAGAAAAGGTTC
ACATCAACATCGTGGTTATTGGCCATGTCGACTCTGGAAAGTCGACCACCACCGGTCACC
TTATCTACAAGCTTGGAGGAATTGACAAGCGTGTGATCGAGAGATTCGAGAAGGAAGCTG
CTGAGATGAACAAGAGGTCATTCAAGTACGCTTGGGTGCTCGACAAACTTAAGGCAGAGC
GTGAACGTGGTATTACCATTGACATTGCTCTCTGGAAGTTTGAGACCACCAAGTACTACT
GCACCGTCATTGATGCCCCCGGTCATCGTGACTTTATCAAGAACATGATCACGGGAACTT
CACAGGCTGACTGTGCTGTTCTCATTATCGACTCCACAACTGGTGGTTTCGAAGCTGGTA
TTTCCAAGGATGGACAGACCCGTGAACACGCTCTCCTTGCTTTCACTCTTGGTGTCAAGC
AGATGATCTGCTGCTGCAACAAGAGTCGATATAACACTCATTTATTTTGATATTTTGTTA
ATCTTTCACGTCTTATATTCTTATGTGCCATAGTTGATAACATAAATTGATTAATCAGCA
TATGTTTAAATAACCTGCCCAAACCATCATCCATAATCTGATTAAGGGTCACAATTATAG
TGGAGATGCAATGTTGTGGTTCTTTATTAGCATCAATGGACGTTAATTGTTTATTTTCCC
GACTATGATCTGTGGCCACTTTCTTAGATGAAAAGTTCTGATGTCTTGTGGAGAGATGGC
CATTTGTTTTGATTCCTTCCCAGGAATCATTGGGGGTTCAAATCCCCCTCTCTTATCACG
CATGATGTACACCCTTTTCTTTTTGTAAACCGAAGTTGCATATTGTTTAATGTTCCTACA
ATTGTTTATTGTTTTCTTCATGTTCTAGTTCTGATTCTTTCCAATTGGTGAATTCAAGTT
CTGAATTGTTTGTGCTTTTTTATGTGGGCTTATCAATGCAGATGGATGCTACCACTCCTA
AATACTCAAAGGCAAGGTACGATGAAATCGTCAAGGAAGTCTCTTCCTACTTGAAGAAGG
TCGGATACAACCCAGAGAAGATCGCCTTCGTTCCCATCTCTGGTTTTGAGGGTGACAACA
TGATTGAGAGGTCCACCAACCTCGACTGGTACAAGGGACCAACCCTTCTTGAAGCTCTTG
ACTTGATCACCGAGCCCAAGAGGCCCTCGGACAAGCCCCTCCGTCTTCCACTCCAGGACG
TTTACAAGATTGGGGGTATTGGTACCGTCCCTGTCGGTCGTGTTGAAACTGGTGTCCTGA
AGCCTGGTATGGTCGTCACCTTCGGCCCAACTGGACTCACCACTGAAGTTAAGTCTGTCG
AAATGCACCACGAGTCTCTCCCTGAGGCCCTTCCCGGTGACAATGTTGGTTTCAACGTGA
AGAACGTTGCTGTCAAGGATATTAAGCGAGGGTTCGTCGCCTCCAACTCTAAGGATGACC
CAGCCAAGGAGGCTGCCAACTTCACATCCCAGGTTATCATCATGAACCACCCTGGCCAGA
TTGGTAACGGTTACGCCCCTGTCCTGGATTGCCACACCTCCCACATTGCCGTGAAGTTCG
CCGAGATCCTCACCAAGATCGATCGTCGTTCTGGTAAGGAGCTCGAGAAGGAGCCCAAGT
TCTTGAAGAACGGTGATGCCGGTATGGTTAAGATGATTCCCACCAAGCCTATGGCGGTCG
AGACCTTCTCTCAATACCCACCATTGGGTCGTTTTGCGGTACGGGACATGCGTCAAACCG
TTGCGGTGGGTGTGATCAAGAGTGTGGAGAAGAAGGACCCAACCGGAGCCAAGGTGACCA
AGTCCGCCGCCAAGAAGAAATAAGAGAGCCAGCCAACAACCAGCCAAACCCTGCGTTTTG
AGTCATTGAGAGAAGGTTTTAAAGAAGACTTTTGGTTTTTGCTAGTTGTGAGTTGGCTTT
TTACTTTGTATAGAGCGGCTCTACTCGGTAGAAGGTTTTTAATTATTTAGTCTTATTATG
CGTCTGGTTTTGTGCTATTTTCATCTTCTTATGGTCTGTTGTCGTTATTTTTGAGTCATT
GAGAGAAGGTTTTAAAGAAGACTTTTGG
>contig51
CACGACGGTCTCAAAGAAACCCTAGACGCACTTAGTGGCTATAAATATGCGATAAATCCA
ACTGCTTGAAGCTCGCTGCTTGCTCCTGCGTGAATTTTAGGCTGCTTCTTTCTTCTGAAT
TTTCTCTTCAAGTTCTTGTGGTTCCATTTGGTTAATATCAAATGGGTAAAGAAAAGGTTC
ACATCAACATCGTGGTTATTGGCCATGTCGACTCTGGAAAGTCGACCACCACCGGTCACC
TTATCTACAAGCTTGGAGGAATTGACAAGCGTGTGATCGAGAGATTCGAGAAGGAAGCTG
CTGAGATGAACAAGAGGTCATTCAAGTACGCTTGGGTGCTCGACAAACTTAAGGCAGAGC
GTGAACGTGGTATTACCATTGACATTGCTCTCTGGAAGTTTGAGACCACCAAGTACTACT
GCACCGTCATTGATGCCCCCGGTCATCGTGACTTTATCAAGAACATGATCACGGGAACTT
CACAGGCTGACTGTGCTGTTCTCATTATCGACTCCACAACTGGTGGTTTCGAAGCTGGTA
TTTCCAAGGATGGACAGACCCGTGAACACGCTCTCCTTGCTTTCACTCTTGGTGTCAAGC
AGATGATCTGCTGCTGCAACAAGATGGATGCTACCACTCCTAAATACTCAAAGGCAAGGT
ACGATGAAATCGTCAAGGAAGTCTCTTCCTACTTGAAGAAGGTCGGATACAACCCAGAGA
AGATCGCCTTCGTTCCCATCTCTGGTTTTGAGGGTGACAACATGATTGAGAGGTCCACCA
ACCTCGACTGGTACAAGGGACCAACCCTTCTTGAAGCTCTTGACTTGATCACCGAGCCCA
AGAGGCCCTCGGACAAGCCCCTCCGTCTTCCACTCCAGGACGTTTACAAGATTGGGGGTA
TTGGTACCGTCCCTGTCGGTCGTGTTGAAACTGGTGTCCTGAAGCCTGGTATGGTCGTCA
CCTTCGGCCCAACTGGACTCACCACTGAAGTTAAGTCTGTCGAAATGCACCACGAGTCTC
TCCCTGAGGCCCTTCCCGGTGACAATGTTGGTTTCAACGTGAAGAACGTTGCTGTCAAGG
ATATTAAGCGAGGGTTCGTCGCCTCCAACTCTAAGGATGACCCAGCCAAGGAGGCTGCCA
ACTTCACATCCCAGGTTATCATCATGAACCACCCTGGCCAGATTGGTAACGGTTACGCCC
CTGTCCTGGATTGCCACACCTCCCACATTGCCGTGAAGTTCGCCGAGATCCTCACCAAGA
TCGATCGTCGTTCTGGTAAGGAGCTCGAGAAGGAGCCCAAGTTCTTGAAGAACGGTGATG
CCGGTATGGTTAAGATGATTCCCACCAAGCCTATGGCGGTCGAGACCTTCTCTCAATACC
CACCATTGGGTCGTTTTGCGGTACGGGACATGCGTCAAACCGTTGCGGTGGGTGTGATCA
AGAGTGTGGAGAAGAAGGACCCAACCGGAGCCAAGGTGACCAAGTCCGCCGCCAAGAAGA
AATAAGAGAGCCAGCCAACAACCAGCCAAACCCTGCGTTTTGAGTCATTGAGAGAAGGTT
TTAAAGAAGACTTTTGGTTTTTGCTAGTTGTGAGTTGGCTTTTTACTTTGTATAGAGCGG
CTCTACTCGGTAGAAGGTTTTTAATTATTTAGTCTTATTATGCGTCTGGTTTTGTGCTAT
TTTCATCTTCTTATGGTCTGTTGTCGTTATTTTTGAGTCATTGAGAGAAGGTTTTAAAGA
AGACTTTTGG
>contig52
CTGCCATAAGCTTTCATTTGATTGTTCATGAAAGCTCTGATGCAAAGATGAAATTTGATC
TATGTGTTGTTTTCAGAAAAATTATAGTTCATGTGCCACCTGTTGCTAATTGATACCTTG
GTTTGCATCTTTAAACAAGATGTTTACTGTTTGTGGCAACATTTAAATATGTATTTGGAA
GGTTAGATTTTATAGTGGTGCTATAGTCATTCATTACGAAAGACAATCATTAAGTATACT
GCTTTTTCATGTACATTAAATTTGTAGTTGTAGAAAATTTCATTGCTTGGTTATGTATAC
ACATTTCTTAATGTTTTTCATCTGTTGGTTACTTCTGATTATGGTTATTGGTCCATCAAG
TTTTGAAATAAGAACTCATGCTTCCATACTTGCAGTGCAGGAGAGTGGCATTATTTTTCC
TGTTTTTTGATATTGAG
>contig53
GCTGAACCATGTTGGACGATTCTCCTCTCTTTCTGGCTCTGCTGCAGCCTCGTCCACCAG
GAAGGGCACGAAGAGCCAGAAAGAGAGGAGAATCGTCCAACATGGTTCAGCGACTAACTT
ATCGCAAGCGCCATAGCTATGCCACCAAGTCTAACCAGCACCGCGTCGTCAAAACGCCTG
GCGGGAAGCTTGTGTACCAGACTACCAAGAAGAGGGCAAGTGGACCAAAATGTCCGGTCA
CCGGCAAAAGAATTCAAGGGATTCCTCACTTGAGGCCAGCTGAATATAAGAGGTCTAGAC
TACCCAGGAACCGAAGGACTGTAAATCGTGCATATGGTGGCGTATTATCTGGAGGTGCTG
TTAGAGAGAGGTTAGCTTCCCATTATCTTTTCTCATTACTCAATATTCATCTGTTCGTTG
TGTATTCATCACAAGGTATTTCCTTAATCCTTCCTTCATGGGGTACAGAATCATTCGGGC
CTTTCTGGTTGAAGAGCAAAAGATTGAATCATTCGGGCCTTTCTGGTTGAAGAGCAAAAG
ATTGTGAAGAAGGTATTGAAGATCCAGAAGGCGAAGGAGAAGTTGGCATCAAAAAGCTAA
ATTGTGTTTGTTATTTTTAGAGAATGGAAGAAATTTTGACTTTGTGACTTGATGCTGAAT
TTTAGCGATTATTATTTAAAGTTTGGTTTGGAAGGAATGAGATTTTAGTCCCCGAATTTC
ACCCTTAATTGACATGGGATACCTCTATGGAATATTTGCAATTTTTTTATTAGTTTCTTA
ATGGCATTTCATCATCCAAATTCTCCCAGCGG
>contig54
AAAAAAGAATCTTGCTTTTGAAAAAGGTTATTCCTATTAATTGGGAGAGTTGGTCCATAA
ACCCAATCTTCTTATCACCAACTACCATTTCACTATTCACTATTCACAAATTTGACCATT
GAAAAACTACTTTCATGCTACGAAGCTATGAATACTAGTATGAGTAGTAAATACAATCTT
CTTTTTAACTTGGAATTAACCCAAAACCCATCTGCAAACTGTAAGAGTCGCAGCAAACCA
TATTGAAGAGGGCAAAAGATTTATGGCAAATACGCAGAATCAAACATTCGATTGATAAAA
AGTAACAATCAGACGCCAACATAGGATCCATTGAAAACGAAGAAATCAACAAAAACAAAC
TACTACTAGGGCTAGAACATACCCAAAAAGCATTAAACTACCAAATTCAAACAGCAGCAG
CAGCACAAAGGTTGGTCAAAACCCATGAATCTTGATCTGATCTTTCTTGACAAGTCCAGC
CTGAACCAGGAATTGGGAGACGTTCTTGCGCTGATCGCCCTGAAGTTGAATTATCTTCCC
CAGTTCTTTGTCTTGGACCACGTTTCCATTGCAGCAGAACTCTTTCTTGACGTCTTTGAG
GATCTTCTCGTAGCTGAACTGCTTCTTCAGACCCTGAACTGTTGTCAAGCACTTTTTACC
ATTCCTCTGCTGCACGCGGATATGAACATACTCCTTGTTCCCGGGGGCATCAGAATCCCT
GGCCTCAGCGAATGGGTCGAAAGCAGATGGGATCTCGAGGTCTAATTCAACCATGAACTT
TGTTTTGGATGAAAGCTTGAAACGGAACTGGATCGCTTAAAATCTGAAACAAAGATATCA
AATAAGCGATATGATTCATCCGTATAAGACGCGAACTCCCAAAATTCATAAAGCAACAGA
AACCCTAAAATTTAGAAGCGCAAAAACGGGGATTCAGGTCCAAATACAACGATCATCGAG
ACCAAAAACAACCACGATCGCAAATTGAAAACGTAATCCCCAATCGCGATCGTTCCAGAA
AGAAAACGAACAACGCAAAAACCCTAAATATTACTCAACCGGACGATCAATTTCAATCTC
CCAACGATCATGAAACATTCAAAATCAAGAACACTACTCAAAATCATACATCAACAAACG
AAAAAGAAACGGAGGCCCAGAAAGCAATCGAGATTCCAGAGACAAAATCCCACAGGAAGA
ACATGAAATCTAACAATAGGGAGCTCAAAATCGAAGGCAAAAACAAGAAAATTAGAAGGG
GTAAGAGACTTACAAGACGAGCGCGAAGAAAATCGAAGGAAGAAAGATGAGAG
>contig55
AAATAAGAAACGAGAAAATAGAACAGTTACCAAACAAACATAACATATATAGAACATTAC
AAAACGGATTCTAAATTTTCATAGGAATATTTAAGATTCGATTTTTTCATTTTTGTGCCA
TGTAAAATAGAAAATTGGAATTTATACTGATGCAGGTGCAATACATTGTGGTGATTGGCC
ACAGTGCTTGTGGAGCCCCAAGTTTATGGTGTTTGCATGCTCTGATTCAAGGGTGTGCCC
ATCACATGTTCTTGATTTCCAACCAGGGGAGGCTTTTGTGGTCAGAAATGTTGCCAATTT
GGTCCCTCCATATGATCAGAGCAAATTCTCAGGAACTGGATCTGCCATTGAATATGCAGT
TCTGCATCTCAAGGTGCAATACATTGTGGTGATTGGCCACAGTGCTTGTGGTGGGATTAA
GGGACTTATGACCTTCCCATTTGATGGAAACTACTCAACTGATTTCATTGAAGAGTGGGT
GAAAATTGGTTTGCCTGCTAAGGCCAAGGTGAAATCGAAGCATGGTGATGCAGGTCTTGG
GGAACTATGTGCACAATGTGAGAAGGAAGCAGTGGGAGTATCACTTGGGAATCTGCTAAC
CTATCCATTTGTGAGGGATGGTTTGGTGAATGGAACCCTAGGACTGAAGGGTGGTTACTA
CGACTTCGTTAGCGGATCCTTCGAGCTCTGGGGACTCGATTTCAGCTTTACTCCGTCTTT
GTCTGTATGAACACCATCTATTATCGGCGGATCGATCTGGT
>contig56
GTTCCCTTTCACAACATAATTGTTACGTTAAAAAAAGTCTCTTTATTTCCACCTTTAAAA
ATAAATAAATAAATAAAAGCTCAAAAAAAAAAAACACAGCAGAAGTTAGTTGGCGAATTG
CACACCAAATTAATCTCTAAATTTAACCAAAATTTTCTCTTTAAATATTTCATTTCAATA
CCTTCCTCTTCGCTGGAAAAGTCTCGTTTGAAAGAAGATATGGGTTCATATGAGGAAGCC
ATTGAAGCTTTGGAGAAGCTCCTCAGAGAGAAAGGAGATTTGAAAGCAGCAGCAACATCA
AAGGTGGAGCAGATAACAGCAGAATTGAAAACTGCAGATGGAGGGAAGCCAGCATTTGAT
CCTGTTGACAGAATCAAATCTGGTTTCATTCAATTCAAGAAGGAGAAATATGACAAGAAT
CCAGAGTTATATGGTGAACTTGCAAAGGGCCAAAGCCCCAAGTTTATGGTGTTTGCATGC
TCTGATTCAAGGGTGTGCCCATCACATGTTCTTGATTTCCAACCAGGGGAGGCTTTTGTG
GTCAGAAATGTTGCCAATTTGGTCCCTCCATATGATCAGAGCAAATTCTCAGGAACTGGA
TCTGCCATTGAATATGCAGTTCTGCATCTCAAGGTGCAATACATTGTGGTGATTGGCCAC
AGTGCTTGTGGTGGGATTAAGGGACTTATGACCTTCCCATTTGATGGAAACTACTCAACT
GATTTCATTGAAGAGTGGGTGAAAATTGGTTTGCCTGCTAAGGCCAAGGTGAAATCGAAG
CATGGTGATGCAGGTCTTGGGGAACTATGTGCACAATGTGAGAAGGAAGCAGTGGGAGTA
TCACTTGGGAATCTGCTAACCTATCCATTTGTGAGGGATGGTTTGGTGAATGGAACCCTA
GGACTGAAGGGTGGTTACTACGACTTCGTTAGCGGATCCTTCGAGCTCTGGGGACTCGAT
TTCAGCTTTACTCCGTCTTTGTCTGTATGAACACCATCTATTATCGGCGGATCGATCTGG
T
>contig57
GTAGGTTTCAATATTGAATATGTGGAGAAAAGGCATTGCAATGGAGAAGAGAGGGAGAGA
GAGAGAGAGAGAAATTTGGAACACCCAAATCTGATCCAGCAAAGAAGAAGCTGTGGTTGA
GTTTTGGTTCACTTTCATTATCCCAAAGAAAAGGAATTCAAAAGCTTTTATATTATAAAG
CCATGCAATTGTGAGGCTTTGTGGCACAATGTCGACGGCTTCGATCAACACTACTGCTTG
CCTTCACTCTCACTCTCTCTCTCTCAACAAGCCCTCTTCATTTCGCCCTTCTGTTTTTGC
CAAACTCAACAACTCTTCTTTTCCTTCTTCCTCTTCCTCTTCCTCTCCTTCCGTCCCGAG
CCTCATCCAAAACCGACCCGTCTTCGCCGCCCCTGCCCCTCTCATCGCCCCCACTTGGAA
AGAAGATATGGGTTCATATGAGGAAGCCATTGAAGCTTTGGAGAAGCTCCTCAGAGAGAA
AGGAGATTTGAAAGCAGCAGCAACATCAAAGGTGGAGCAGATAACAGCAGAATTGAAAAC
TGCAGATGGAGGGAAGCCAGCATTTGATCCTGTTGACAGAATCAAATCTGGTTTCATTCA
ATTCAAGAAGGAGAAATATGACAAGAATCCAGAGTTATATGGTGAACTTGCAAAGGGCCA
AAGCCCCAAGTTTATGGTGTTTGCATGCTCTGATTCAAGGGTGTGCCCATCACATGTTCT
TGATTTCCAACCAGGGGAGGCTTTTGTGGTCAGAAATGTTGCCAATTTGGTCCCTCCATA
TGATCAGAGCAAATTCTCAGGAACTGGATCTGCCATTGAATATGCAGTTCTGCATCTCAA
GGTGCAATACATTGTGGTGATTGGCCACAGTGCTTGTGGTGGGATTAAGGGACTTATGAC
CTTCCCATTTGATGGAAACTACTCAACGTAAGCCCTCTCCTTCAATTTCTCTTCGATTCA
ATATAAATTTCAAAAAGAAAAGCTCGCGATTTTTCGCGATTAAATTACTCGTAAAAGTTG
ATCTTATCGTGCAAATCGAAACCATAATTCCAAAACCCGTAATTTTACGAGTGGTAGCTT
CATTTGTTCTACTAAACAACATAGTCACACGTAAAAATATACTAATTGACGACAACCTTC
AAAAGAAATAGTTATCGAAACATATTTCGACTGAAATTTTAACAAGCATCGTAAAAATTG
TATTGAATCTGATTAGAACTCACATTTTCTGAGTTTTCAATACAGTGATTTCATTGAAGA
GTGGGTGAAAATTGGTTTGCCTGCTAAGGCCAAGGTGAAATCGAAGCATGGTGATGCAGG
TCTTGGGGAACTATGTGCACAATGTGAGAAGGAAGCAGTGGGAGTATCACTTGGGAATCT
GCTAACCTATCCATTTGTGAGGGATGGTTTGGTGAATGGAACCCTAGGACTGAAGGGTGG
TTACTACGACTTCGTTAGCGGATCCTTCGAGCTCTGGGGACTCGATTTCAGCTTTACTCC
GTCTTTGTCTGTATGAACACCATCTATTATCGGCGGATCGATCTGGT
>contig58
GTAGGTTTCAATATTGAATATGTGGAGAAAAGGCATTGCAATGGAGAAGAGAGGGAGAGA
GAGAGAGAGAGAAATTTGGAACACCCAAATCTGATCCAGCAAAGAAGAAGCTGTGGTTGA
GTTTTGGTTCACTTTCATTATCCCAAAGAAAAGGAATTCAAAAGCTTTTATATTATAAAG
CCATGCAATTGTGAGGCTTTGTGGCACAATGTCGACGGCTTCGATCAACACTACTGCTTG
CCTTCACTCTCACTCTCTCTCTCTCAACAAGCCCTCTTCATTTCGCCCTTCTGTTTTTGC
CAAACTCAACAACTCTTCTTTTCCTTCTTCCTCTTCCTCTTCCTCTCCTTCCGTCCCGAG
CCTCATCCAAAACCGACCCGTCTTCGCCGCCCCTGCCCCTCTCATCGCCCCCACTTGGAA
AGAAGATATGGGTTCATATGAGGAAGCCATTGAAGCTTTGGAGAAGCTCCTCAGAGAGAA
AGGAGATTTGAAAGCAGCAGCAACATCAAAGGTGGAGCAGATAACAGCAGAATTGAAAAC
TGCAGATGGAGGGAAGCCAGCATTTGATCCTGTTGACAGAATCAAATCTGGTTTCATTCA
ATTCAAGAAGGAGAAATATGAGTAAAATTTTTTTTCCTTTATAACTTCTGAATAATTAAG
CCCCAATTTTCTTGGGATAATATTGAATTTTGTCGTGTCTGTGCCTATAATCTTAAAGAG
GTATGTTATGGATCGAAAGACTTTAAAATCTTTCAAAGTACGTGAGGGTATAATTAATTA
CCTCCCTCATTTTTTCTTCGATTTGCCCGAATTGCTGATGCGGGTAGTAACACGATTCCA
TGAATGTTGACTGACCATAGTTTTTTAAAATAAAAAGAAGAAACAGTTACCAAAAGCATA
TCATCCGACTTGTTGTGACTTCCCTTTGTATGTTTCAGCAAGAATCCAGAGTTATATGGT
GAACTTGCAAAGGGCCAAAGCCCCAAGTTTATGGTGTTTGCATGCTCTGATTCAAGGGTG
TGCCCATCACATGTTCTTGATTTCCAACCAGGGGAGGCTTTTGTGGTCAGAAATGTTGCC
AATTTGGTCCCTCCATATGATCAGAGCAAATTCTCAGGAACTGGATCTGCCATTGAATAT
GCAGTTCTGCATCTCAAGGTGCAATACATTGTGGTGATTGGCCACAGTGCTTGTGGTGGG
ATTAAGGGACTTATGACCTTCCCATTTGATGGAAACTACTCAACTGATTTCATTGAAGAG
TGGGTGAAAATTGGTTTGCCTGCTAAGGCCAAGGTGAAATCGAAGCATGGTGATGCAGGT
CTTGGGGAACTATGTGCACAATGTGAGAAGGAAGCAGTGGGAGTATCACTTGGGAATCTG
CTAACCTATCCATTTGTGAGGGATGGTTTGGTGAATGGAACCCTAGGACTGAAGGGTGGT
TACTACGACTTCGTTAGCGGATCCTTCGAGCTCTGGGGACTCGATTTCAGCTTTACTCCG
TCTTTGTCTGTATGAACACCATCTATTATCGGCGGATCGATCTGGT
>contig59
CTAAATTGTGATTGTCCGCCGTCGAGCATGTGAAGCAGGGACGGTGCGATGGTGAAGAAC
GACGGGGACGAAGGAGGTGAGCTCGCACAACCTCGTGGTCGCCACATAAAGAAGAGAGCT
CTCAAGAACAAAGCTCTTGCAGTTTCTTTCAATGAGAAAGACTTGAGGGACTATGTAACT
GGATTTCATAAGAGGAAGAAGAAGAGGAGAAAGGAAGCGGAGAAGCAGCAAGAGGAAGCG
AAGCGGCGGAAGCGCATCGAATTGCGCAAAAAGAGAAAAGAAGAAAAAGAGCTGGTGCTA
TATGGTGGTATTCTACCAGCTGATCGGCCGGTTGATGAGCAGAATGATGATCACGAGGAA
GAGGAAGAGAAGCCATTTGCCCCAATTTCTGAGACGACGACGTACGACAGTGGTAACATC
AAAGTCACAGTGATAACAAGTGAGGTATCTCGTGACGGAGAAATCTGTCCCATCGACAAG
TCACAGACAGCAACAACCCAATTGGTTGCAAAGGATAAGAAGCACAATCTGCCAATTACC
AAGAAGAAGCCATTCAAGAAAGTTGCAAAACAGAAGTCGAGGCCGAAGCCCCGAAGTAAA
CGAGACAAAAAGAAAGGAAGAAAAAAGAAATAGGTAACTAAACCATCACTTTGCTCATTC
TTTACAAAATGTTTAAAATGATGTGATTGATATGTTATCTCATGAGAATACGCAGAGGAG
CAATTTTTGGCTTGTTATTTGAGGGTTGTGTAAAAGGTTTGGCCACTTTTTAAACTAGAA
GTCCAATTTTTCTTTTGATGAGATACACAGGTAATAGGATGCAGAGTTCCAAGAAGAAAA
AACAACACATCTAAATCCATCTAAGTGTTAAAAAAGTTATCTTAGTTCTATATTGGAAGC
ATGCAATGTGGCTTATAGCAATGTGCTAGTAGTGTATCTCAGCATTCATCAGTTTTTCTT
CTGGTTTCCCCTGTGAAATCCAAAGTGTCAAACAATATGAATTTTTAAAAATGAATAAAA
TTGGACGCAGCTAGATTTTGAGACCCACCCCTACGTTCTATTGTGTTAATAAT
>contig60
CTAAATTGTGATTGTCCGCCGTCGAGCATGTGAAGCAGGGACGGTGCGATGGTGAAGAAC
GACGGGGACGAAGGAGGTGAGCTCGCACAACCTCGTGGTCGCCACATAAAGAAGAGAGCT
CTCAAGAACAAAGCTCTTGCAGTTTCTTTCAATGAGAAAGACTTGAGGGACTATGTAACT
GGATTTCATAAGAGGAAGAAGAAGAGGAGAAAGGAAGCGGAGAAGCAGCAAGAGGAAGCG
AAGCGGCGGAAGCGCATCGAATTGCGCAAAAAGAGAAAAGAAGAAAAAGAGCTGGTGCTA
TATGGTGGTATTCTACCAGCTGATCGGCCGGTTGATGAGCAGAATGATGATCACGAGGAA
GAGGAAGAGAAGCCATTTGCCCCAATTTCTGAGACGACGACGTACGACAGTGGTAACATC
AAAGTCACAGTGATAACAAGTGAGGTATCTCGTGACGGAGAAATCTGTCCCATCGACAAG
TCACAGACAGCAACAACCCAATTGGTTGCAAAGGATAAGAAGCACAATCTGCCAATTACC
AAGAAGAAGCCATTCAAGAAAGTTGCAAAACAGAAGTCGAGGCCGAAGCCCCGAAGTAAA
CGAGACAAAAAGAAAGGAAGAAAAAAGAAATAGGTGTTTCCCCAACAGTGATTCAGATGC
CTTCGTTCAGCTCATGAGTAGAACTTACTTCAGCAGTCAAGCAAAAATCCTTTGGTCCAA
CAGGGTGATAGCCCTTTTATGGAGATTGCTTTGAAAGAAACAAAAAGAATATTCTGTTTC
AATTTTTTTGTAATTATGATGTAACACAAATCTTCGCCAATTGCAATCCATTTGGTATGG
ACCATGTGGTTGAGATATACCATCTACCTTTTATGCACTCCCTCTTTTGATAAAGAAAAC
AATAAATATCTGCATCTTCAATGTCAAGATTAAATTTTTTTAATTTTTAAAAAAAA
>contig61
GTTCTGACGGCCTTGGCAGCCCTCGGGCGTCCGGCGTACAATTAACAACCAACTTAGAAC
TGGTACGGACAAGGGGAATCTGACTGTCTAATTAAAACATAGCATTGCGATGGCCAGAAA
GTGGTGTTGACGCAATGTGATTTCTGCCCAGTGCTCTGAATGTCAAACTTCCCCGGGCGT
CGAACAGTCAACTCAGAACTGGTACGGACAGGGGAATCCGACTGTTTAATTAAAACAAAG
CATTGCGATGTCCCTGCCGGATGCTAACGAATGTGATTTCTGCCCAGTGCTCCTGAATAT
GTCAAAGTGAAGGAATTCAGCCACGCGCGGGTATAAACCGGGCGGGAGTAACTTATGAAT
CTCTTAGGGTAGCCAAATGCCTCGGTCATCTAATTAGTGACACGCGCATGAATGGATTAA
CGAGATTCCCACTGTCCCTGTTTGCTATCCAGCGAAACCACATCAAAGGGAACGGGGCTT
GGCATATCGGCGGGGAAAGAGACCCCTGTTGAGGCTTGACTCTAGTCCGACTTTGTGAAA
TTGACTTGAGTAGGCGTATGATAAGGGGGAGCCCGAAAGGCGAAAGTGAAAAATACCACT
TCTTTTTAACGGTTTATTTTACTTATTTCCGTGAAATCGGAAGCGGGGCACTGCCCCTCT
TTTTGGACCCAAGGCCTGCCTCGGCGGGCCGATCCGGGCGGAAGACATTGTCAGGTGGGG
AGTTTGGCTGGGGCGGCACATCTGTTAAAAGATAACGCAGGTGTCCTAAGATGAGCTCAC
GAGAACAGAAATCTCGTGTGGAAACAAAAAGGGAAAAGCCTCTATTCTGATTTCCAGTAC
GGAATATACGGAACCGCGAGGAAGGCGTGGCCTATCGATCCCTCAGAGCCCTTCCGGGAA
TATTGAAGCTAGAGGTGTCAGAAAAGTTACCACAAGGGATAGCTGGCTTTTGTTGCCGGC
CAAGCGGTTCCTTATAGCGACGTTTCCTCTTTTTTATCCTTTGCAACGTCGGGTGCTTTC
TATCATTGTGGAAGCAGAATTCACCAAGTGTTGGGATTGTTCACCCACTAATAAGGGAAC
GTGAGCTGGGTTTAGACCGTCGTGAGACAGGCTATTTTTCCCCCACTGATGACAGTGTCG
CAATAGTAATTCAACTGGTACGAGAGGAACCGTTGATTCGCACAATTGGTCATCGCGCTT
TGGTTTAGAAAGCCAGTTGCGGCGCGAAGCTACCCTTGCGCTGGATTATGACTGAACGCC
CCTCTAAGTCAGAATCCGGGCTAGAAGCGACGCATGCGCCCATCGCTCGATTGCCGACCA
GCAGTAGGGGCCTCACGGCCCCCAAAGGCACGTGTCGTTGGTGAAGCCCTCGTGACGGAT
GAGTCTCGGGGGCCGCCTTGTAACGTAATTCCCACCGAGCGGCGGGTAGAATCCTTTGCA
GACGACTTAAATACGCGACAGGGTATTGTAAGTGGCAGAGTGGCCTTGCTGCCACGATCC
ACTGAGATTCAGCCCTTCGTCGCTCCGATTCGTCCCTCCCCACACTTAAAACCCATTTAT
TTCTTCCAAGTCCCTGGGAGGTTATCGAACATGCAACGGCACGCCACATCCGCATACTTG
AACGCTTCAGAGTCGCATATTTTCTCTAAGTGTTCGTGAAGAACGACTATCTTGAATGAA
TGAGCTCCATGGGCGCCCATGGTTTGAGGTCATTCGATCCGGCGACGGAGATCTCAGCTG
GGAATCCTCTACCCAACACTAGAGAAGTATTGGCTGAAGTTAGCAGAGACGAATGGAAGA
AAACTAATGTTGGGGACTTCCTCAGCTTTGGTAACCATGGATGACTCAGCTTAGTTTCTT
GAACCTCTTTTCAATGTGAAACTAAAAAACTGCCACAGAAAGGGGAAATATGGTGTGCAT
ATTACAACTTTTCAAGAAAACCAGCCACAGTAAGGAAATGTGTTGAGAAATCGATGGCAA
ACCAACCGATTGGAAACCAGCTGGGGTCCTCAAGATTGAAAAATTAGCGCACATCAGATA
GCACTTACTCCAGCAGAAGAAATAGTATGACAGACATCAAGAGCAACTTGTTCACTAAAG
GGTTGATGGATTTACCTCAAAAACTCATTGGACAAGCTGCTGCTTTGGTCCAACCTTCTC
AGAAAGTTTCAACTACCACTACTACCTCATTCTGCAGAAAGGATTTGAGTTCGGGGAAGA
AGGTTGGCAGTGTTAAGGAGTGGTCAGGTCCCTACATTCCTATACTAACAATCGTACAAG
CACTTGGATTCGTAGACTGGTAGTGGCTTGGAAGAACTTGAAGATGAAAACTTCTTAGTT
ACTCTTACACAGATGTGAAGTGATCGGACCATGTTCTAAAACCATTTTTGTGTGACGTCA
TTGGGCGATGGAAAGGTTTGATGGAAAATCTTGGTGGCTTCTCTTCTAAAATAGCATCTG
AATCCATGCAGGATAGGTTCAATTTGCTTCTTGTAGGATAGTTTCTGTAATATATACGTT
GAAGCAATCGATAGTATTCCTCTACATTTTACTATGAAATTTAGACTTAAGTATATGCAA
GATTTGATAAGAAACACGACCTAAGGAAATAAGATGCAAGGATAATAGTGAATAATCTAT
AAAATAAATGAATTAGAAGTGTAGTTAGAAAAGAAGCCCTCTTTTGGCTTAAAAGATTGC
ATAGGAAATCTGAAGCTTTTCAAACTAAGATACATGGGAGATGGAGTAGTGATGTACATG
TTTTG
>contig62
GTTCTGACGGCCTTGGCAGCCCTCGGGCGTCCGGCGTACAATTAACAACCAACTTAGAAC
TGGTACGGACAAGGGGAATCTGACTGTCTAATTAAAACATAGCATTGCGATGGCCAGAAA
GTGGTGTTGACGCAATGTGATTTCTGCCCAGTGCTCTGAATGTCAAACTTCCCCGGGCGT
CGAACAGTCAACTCAGAACTGGTACGGACAGGGGAATCCGACTGTTTAATTAAAACAAAG
CATTGCGATGTCCCTGCCGGATGCTAACGAATGTGATTTCTGCCCAGTGCTCCTGAATAT
GTCAAAGTGAAGGAATTCAGCCACGCGCGGGTATAAACCGGGCGGGAGTAACTTATGAAT
CTCTTAGGGTAGCCAAATGCCTCGGTCATCTAATTAGTGACACGCGCATGAATGGATTAA
CGAGATTCCCACTGTCCCTGTTTGCTATCCAGCGAAACCACATCAAAGGGAACGGGGCTT
GGCATATCGGCGGGGAAAGAGACCCCTGTTGAGGCTTGACTCTAGTCCGACTTTGTGAAA
TTGACTTGAGTAGGCGTATGATAAGGGGGAGCCCGAAAGGCGAAAGTGAAAAATACCACT
TCTTTTTAACGGTTTATTTTACTTATTTCCGTGAAATCGGAAGCGGGGCACTGCCCCTCT
TTTTGGACCCAAGGCCTGCCTCGGCGGGCCGATCCGGGCGGAAGACATTGTCAGGTGGGG
AGTTTGGCTGGGGCGGCACATCTGTTAAAAGATAACGCAGGTGTCCTAAGATGAGCTCAC
GAGAACAGAAATCTCGTGTGGAAACAAAAAGGGAAAAGCCTCTATTCTGATTTCCAGTAC
GGAATATACGGAACCGCGAGGAAGGCGTGGCCTATCGATCCCTCAGAGCCCTTCCGGGAA
TATTGAAGCTAGAGGTGTCAGAAAAGTTACCACAAGGGATAGCTGGCTTTTGTTGCCGGC
CAAGCGGTTCCTTATAGCGACGTTTCCTCTTTTTTATCCTTTGCAACGTCGGGTGCTTTC
TATCATTGTGGAAGCAGAATTCACCAAGTGTTGGGATTGTTCACCCACTAATAAGGGAAC
GTGAGCTGGGTTTAGACCGTCGTGAGACAGGCTATTTTTCCCCCACTGATGACAGTGTCG
CAATAGTAATTCAACTGGTACGAGAGGAACCGTTGATTCGCACAATTGGTCATCGCGCTT
TGGTTTAGAAAGCCAGTTGCGGCGCGAAGCTACCCTTGCGCTGGATTATGACTGAACGCC
CCTCTAAGTCAGAATCCGGGCTAGAAGCGACGCATGCGCCCATCGCTCGATTGCCGACCA
GCAGTAGGGGCCTCACGGCCCCCAAAGGCACGTGTCGTTGGTGAAGCCCTCGTGACGGAT
GAGTCTCGGGGGCCGCCTTGTAACGTAATTCCCACCGAGCGGCGGGTAGAATCCTTTGCA
GACGACTTAAATACGCGACAGGGTATTGTAAGTGGCAGAGTGGCCTTGCTGCCACGATCC
ACTGAGATTCAGCCCTTCGTCGCTCCGATTCGTCCCTCCCCACACTTAAAACCCATTTAT
TTCTTCCAAGTCCCTGGGAGGTTATCGAACATGCAACGGCACGCCACATCCGCATACTTG
AACGCTTCAGAGTCGCATATTTTCTCTAAGTGTTCGTGAAGAACGACTATCTTGAATGAA
TGAGCTCCATGGGCGCCCATGGTTTGAGGTCATTCGATCCGGCGACGTGTCACCGCAATG
GTAATTCAGCTTAGTACGAGAGGAACCGCTGATTCAGATAATTGGTTTTTGCGGCTGTCT
GACCAGGCAGTGCCGCGAAGCTACCATCTGCTGGATAATGGCTGAACGCCTCTAAGTCAG
AATCCATGCCAGAACGCGGCGATTTCCTCCCACACATCGTAGTCGGATACGAATAGGCTC
TTGGCCCTGAATCTTAGCTGGTTGGCAACGGCGCTGCAGGAGAAGTCTGTAGTGCTCGCC
AACGTCTTGCAATTTTACCATGCGTGGGGATAAAACCTTTGCATACGACTTTGTTATATC
AGACGGTGCTGTAAATAGTAGAGTAGTCTTGTCATTACGATCTATTGAGGCTAAGCCGCG
CTGATTTAGTTTTGTGCTCGCTAAC
>contig63
TTTTTTTTTTAGAATAATAAATACATATTTATTTTATACGATTGGATTGCCAGGAAATAT
ACATTACTTACTCGCAAGTACATTATAAATACAAATCCAAGGATCTCTAAATATTCAAAT
TTACAGGAGCTTCATCATCTTACCACAAGTACATTATAGTCTGCATCAAATCAATAACTA
CCTGAACTAGAAATAGAAACTTTAATTTCAGTTCTACTAACCGTACCTTTAAACATCAAA
GTATCTTTTCCTTCTGCAAAGCTTTTGGCATTGTCCTCGTACTCTAAGCAACAATGGGAT
ATGAAGCACAAGTTGCAACACCACACATATTCTTGCCCATCTCCATCTTAAAGTAGCCAT
TGTCGCCCCATGTTTCTCCCCATGAGTTCTTTATCAGCCAGTATGGGGTACCATCTTCGA
CCCCATAACCAACCGCAAGCACCGCGTGGTTTACATCCTGAAACCCAAAAAACAATTATC
ATTGGAGAAAAAAAATGAAGTCATAAAGGCAACTCAACTTTGCTATGTGTTTGGGAGTAA
TTTTGGTATGGCCAAAATAATTTTTTGTCATTGTCAAAATTACTATAATTTTCAGAGATC
ATG
>contig64
TTTTTTTTTTAGAATAATAAATACATATTTATTTTATACGATTGGATTGCCAGGAAATAT
ACATTACTTACTCGCAAGTACATTATAAATACAAATCCAAGGATCTCTAAATATTCAAAT
TTACAGGAGCTTCATCATCTTACCACAAGTACATTATAGTCTGCATCAAATCAATAACTA
CCTGAACTAGAAATAGAAACTTTAATTTCAGTTCTACTAACCGTACCTTTAAACATCAAA
GTATCTTTTCCTTCTGCAAAGCTTTTGGCATTGTCCTCGTACTCTAAGCAACAATGGGAT
ATGAAGCACAAGTTGCAACACCACACATATTCTTGCCCATCTCCATCTTAAAGTAGCCAT
TGTCGCCCCATGTTTCTCCCCATGAGTTCTTTATCAGCCAGTATGGGGTACCATCTTCGA
CCCCATAACCAACCGCAAGCACCGCGTGGTTTACATCCATAGGAGTACTGCCGCATGAGT
CACTGGTGTAAACTCCTTTTGAATACAAGCGAAAACCGTTAACCACCTCAAAAGCAACGC
TTACTGGTCGAACAAAAGCAACGGCATGCTTCAATTCATCTTCAGCACCCTGCAAACATA
GCCCCAACAATTTATCACAGTCGGAGTTAATTATGTCAACTTTGCCGTGAGGAACAACAA
GAAGAAAAATGAAGGAATTAGTCCTAGTCCTTGGCTCTTACAAGAGTGATGTTCACAGAA
TCGATTACTTGGACTCCAACATTTTCAGCTACGAATTTACATTTTCCGTCCTTTCCAATG
TAAGGATATGCTGCTTCAGTGTCAAGGCCACCATTGTACTTGATGTATTCAAAAGCTTGG
GAAGGTAGTCCACCATTGCAGCCAAAGTTGTTAAAAGCACCAGCACAGTCCACCAGCTGC
TGCTCGGACAGGGAGATTCCCTTTCCATGTGCTTGTTTGTAGGCCGCTTCAAGAGCTCCA
GTGGTACTGAATGTCCAGCAAGAACCACAGTGTCCTTGATCTTTAACAGGGCTGACTATG
CCATCTTTTCTCCAGTCTTTCGATTCAGGGAGAATGGCATTGGTAACTTTGTGGTTGCCC
TTTGTGGTAGCAGAGCAGTTTTGAGCAGCTCCTAGCCTGTGTTTCTGAAACTCTTCCCAC
GTCCAATCAGAAAATTGATTAACACCAAGTCTGTAAGAGAGGCCTTTTCTATTGGTCGAT
TTGATCATTTCCAAGCTCTCCAAGAAAATTCGGTATCGGAGCTTCATCTCCTCCGCCGTC
TCATAACTCTTCCCATACCTGTGAGCGAATCGGGCGAATCGGAAAGCGTGGCGAGTTTGG
CCGACGACTCGGACGACCTCCGACTCCAACTCCTGGAGACGATCGGAGACCATCCGGATG
GGATTGGAATCATCGAAGGCGGATCCGGCAACGGCGGAGCAAAGTACCAGAAGAACGGAG
AAGACGAAGACCAGACGGGGAGCCATTTGTCTTCGAAGATTCTCACTCGCACTCTTCGAT
CCAGAGACTTGGGAGACGAGGCGAAACTTGATTGGGTGCAATCTTCCGAGTTCCTTGCAT
AAAAGACGTAAGAAAGGTTGTAAACGAAGCCTCAGCTTCACAAATTCGTTTGAATATGTG
TACTTCTAAACACTAAGATAGACCCGATTCTCAACATATGGTTGGTGGCAAACCGTAACT
TTTCTTAAATGAATTTTATAGTTTCCTTTTATCAATGGTATGCCGTTAAATTGGGGTGTC
ACAGAGTAGCTCACTATTCAACAAATGCCGTTAAATTCTGTTCATACCCTTTCATCTAGT
GAAGCTAATTTAAAATGGCTCTTTCAGCAATAGGACGGCGAGAAATTTGGATTATGTTCA
TCTTGGATTTTCGATGAAATGTTGGATGAGCAGGGCAGAGCAAAGAAAGCGGGGAGCAAT
TGTCTCTAGTTTGGTTTAGAATCATGTATATTTTAAATTCTACTCCTAATTTGCCCTTTT
AATTCTTAGAATAGGACAATTATACATATAACAAGTTGGAATGTAAAATTTTCCCCTCTT
GAAAAGAATTCTCGCTCCCCGTGATAACAGAACATGTTAGTTTTGACGTGAGAAAACAGA
TCTATTGAGGTCAGTCAGACTAAGCTTAAATTATTTGGGTCAGTAGAGTACTATTGTTGC
CATAATTTTTCAGTTAGTTTCAAATAGAATTTCAGGATTCAAGTAGTCAAGAGTAGATGT
AATAATGTACCGATTCAG
>contig65
TTTTTTTTTTAGAATAATAAATACATATTTATTTTATACGATTGGATTGCCAGGAAATAT
ACATTACTTACTCGCAAGTACATTATAAATACAAATCCAAGGATCTCTAAATATTCAAAT
TTACAGGAGCTTCATCATCTTACCACAAGTACATTATAGTCTGCATCAAATCAATAACTA
CCTGAACTAGAAATAGAAACTTTAATTTCAGTTCTACTAACCGTACCTTTAAACATCAAA
GTATCTTTTCCTTCTGCAAAGCTTTTGGCATTGTCCTCGTACTCTAAGCAACAATGGGAT
ATGAAGCACAAGTTGCAACACCACACATATTCTTGCCCATCTCCATCTTAAAGTAGCCAT
TGTCGCCCCATGTTTCTCCCCATGAGTTCTTTATCAGCCAGTATGGGGTACCATCTTCGA
CCCCATAACCAACCGCAAGCACCGCGTGGTTTACATCCTGCCAATTGAAAACCAGAAGCT
GTCAGACATGATCTCATCACGTTACCATGTCACCATGTAACTGCAGACTGAAGATGATGA
ACACATTCATGTAAGACTTCTTAAAGAGCCAACAAACAAGAAAAGTCTAACCATAGGAGT
ACTGCCGCATGAGTCACTGGTGTAAACTCCTTTTGAATACAAGCGAAAACCGTTAACCAC
CTCAAAAGCAACGCTTACTGGTCGAACAAAAGCAACGGCATGCTTCAATTCATCTTCAGC
ACCAAGAGTGATGTTCACAGAATCGATTACTTGGACTCCAACATTTTCAGCTACGAATTT
ACATTTTCCGTCCTTTCCAATGTAAGGATATGCTGCTTCAGTGTCAAGGCCACCATTGTA
CTTGATGTATTCAAAAGCTTGGGAAGGTAGTCCACCATTGCAGCCAAAGTTGTTAAAAGC
ACCAGCACAGTCCACCAGCTGCTGCTCGGACAGGGAGATTCCCTTTCCATGTGCTTGTTT
GTAGGCCGCTTCAAGAGCTCCAGTGGTACTGAATGTCCAGCAAGAACCACAGTGTCCTTG
ATCTTTAACAGGGCTGACTATGCCATCTTTTCTCCAGTCTTTCGATTCAGGGAGAATGGC
ATTGGTAACTTTGTGGTTGCCCTTTGTGGTAGCAGAGCAGTTTTGAGCAGCTCCTAGCCT
GTGTTTCTGAAACTCTTCCCACGTCCAATCAGAAAATTGATTAACACCAAGTCTGTAAGA
GAGGCCTTTTCTATTGGTCGATTTGATCATTTCCAAGCTCTCCAAGAAAATTCGGTATCG
GAGCTTCATCTCCTCCGCCGTCTCATAACTCTTCCCATACCTGTGAGCGAATCGGGCGAA
TCGGAAAGCGTGGCGAGTTTGGCCGACGACTCGGACGACCTCCGACTCCAACTCCTGGAG
ACGATCGGAGACCATCCGGATGGGATTGGAATCATCGAAGGCGGATCCGGCAACGGCGGA
GCAAAGTACCAGAAGAACGGAGAAGACGAAGACCAGACGGGGAGCCATTTGTCTTCGAAG
ATTCTCACTCGCACTCTTCGATCCAGAGACTTGGGAGACGAGGCGAAACTTGATTGGGTG
CAATCTTCCGAGTTCCTTGCATAAAAGACGTAAGAAAGGTTGTAAACGAAGCCTCAGCTT
CACAAATTCGTTTGAATATGTGTACTTCTAAACACTAAGATAGACCCGATTCTCAACATA
TGGTTGGTGGCAAACCGTAACTTTTCTTAAATGAATTTTATAGTTTCCTTTTATCAATGG
TATGCCGTTAAATTGGGGTGTCACAGAGTAGCTCACTATTCAACAAATGCCGTTAAATTC
TGTTCATACCCTTTCATCTAGTGAAGCTAATTTAAAATGGCTCTTTCAGCAATAGGACGG
CGAGAAATTTGGATTATGTTCATCTTGGATTTTCGATGAAATGTTGGATGAGCAGGGCAG
AGCAAAGAAAGCGGGGAGCAATTGTCTCTAGTTTGGTTTAGAATCATGTATATTTTAAAT
TCTACTCCTAATTTGCCCTTTTAATTCTTAGAATAGGACAATTATACATATAACAAGTTG
GAATGTAAAATTTTCCCCTCTTGAAAAGAATTCTCGCTCCCCGTGATAACAGAACATGTT
AGTTTTGACGTGAGAAAACAGATCTATTGAGGTCAGTCAGACTAAGCTTAAATTATTTGG
GTCAGTAGAGTACTATTGTTGCCATAATTTTTCAGTTAGTTTCAAATAGAATTTCAGGAT
TCAAGTAGTCAAGAGTAGATGTAATAATGTACCGATTCAG
>contig66
TTTTTTTTTTAGAATAATAAATACATATTTATTTTATACGATTGGATTGCCAGGAAATAT
ACATTACTTACTCGCAAGTACATTATAAATACAAATCCAAGGATCTCTAAATATTCAAAT
TTACAGGAGCTTCATCATCTTACCACAAGTACATTATAGTCTGCATCAAATCAATAACTA
CCTGAACTAGAAATAGAAACTTTAATTTCAGTTCTACTAACCGTACCTTTAAACATCAAA
GTATCTTTTCCTTCTGCAAAGCTTTTGGCATTGTCCTCGTACTCTAAGCAACAATGGGAT
ATGAAGCACAAGTTGCAACACCACACATATTCTTGCCCATCTCCATCTTAAAGTAGCCAT
TGTCGCCCCATGTTTCTCCCCATGAGTTCTTTATCAGCCAGTATGGGGTACCATCTTCGA
CCCCATAACCAACCGCAAGCACCGCGTGGTTTACATCCATAGGAGTACTGCCGCATGAGT
CACTGGTGTAAACTCCTTTTGAATACAAGCGAAAACCGTTAACCACCTCAAAAGCAACGC
TTACTGGTCGAACAAAAGCAACGGCATGCTTCAATTCATCTTCAGCACCAAGAGTGATGT
TCACAGAATCGATTACTTGGACTCCAACATTTTCAGCTACGAATTTACATTTTCCGTCCT
TTCCAATGTAAGGATATGCTGCTTCAGTGTCAAGGCCACCATTGTACTTGATGTATTCAA
AAGCTTGGGAAGGTAGTCCACCATTGCAGCCAAAGTTGTTAAAAGCACCAGCACAGTCCA
CCAGCTGCTGCTCGGACAGGGAGATTCCCTTTCCATGTGCTTGTTTGTAGGCCGCTTCAA
GAGCTCCAGTGGTACTGAATGTCCAGCAAGAACCACAGTGTCCTTGATCTTTAACAGGGC
TGACTATGCCATCTTTTCTCCAGTCTTTCGATTCAGGGAGAATGGCATTGGTAACTTTGT
GGTTGCCCTTTGTGGTAGCAGAGCAGTTTTGAGCAGCTCCTAGCCTGTGTTTCTGAAACT
CTTCCCACGTCCAATCAGAAAATTGATTAACACCAAGTCTGTAAGAGAGGCCTTTTCTAT
TGGTCGATTTGATCATTTCCAAGCTCTCCAAGAAAATTCGGTATCGGAGCTTCATCTCCT
CCGCCGTCTCATAACTCTTCCCATACCTGTGAGCGAATCGGGCGAATCGGAAAGCGTGGC
GAGTTTGGCCGACGACTCGGACGACCTCCGACTCCAACTCCTGGAGACGATCGGAGACCA
TCCGGATGGGATTGGAATCATCGAAGGCGGATCCGGCAACGGCGGAGCAAAGTACCAGAA
GAACGGAGAAGACGAAGACCAGACGGGGAGCCATTTGTCTTCGAAGATTCTCACTCGCAC
TCTTCGATCCAGAGACTTGGGAGACGAGGCGAAACTTGATTGGGTGCAATCTTCCGAGTT
CCTTGCATAAAAGACGTAAGAAAGGTTGTAAACGAAGCCTCAGCTTCACAAATTCGTTTG
AATATGTGTACTTCTAAACACTAAGATAGACCCGATTCTCAACATATGGTTGGTGGCAAA
CCGTAACTTTTCTTAAATGAATTTTATAGTTTCCTTTTATCAATGGTATGCCGTTAAATT
GGGGTGTCACAGAGTAGCTCACTATTCAACAAATGCCGTTAAATTCTGTTCATACCCTTT
CATCTAGTGAAGCTAATTTAAAATGGCTCTTTCAGCAATAGGACGGCGAGAAATTTGGAT
TATGTTCATCTTGGATTTTCGATGAAATGTTGGATGAGCAGGGCAGAGCAAAGAAAGCGG
GGAGCAATTGTCTCTAGTTTGGTTTAGAATCATGTATATTTTAAATTCTACTCCTAATTT
GCCCTTTTAATTCTTAGAATAGGACAATTATACATATAACAAGTTGGAATGTAAAATTTT
CCCCTCTTGAAAAGAATTCTCGCTCCCCGTGATAACAGAACATGTTAGTTTTGACGTGAG
AAAACAGATCTATTGAGGTCAGTCAGACTAAGCTTAAATTATTTGGGTCAGTAGAGTACT
ATTGTTGCCATAATTTTTCAGTTAGTTTCAAATAGAATTTCAGGATTCAAGTAGTCAAGA
GTAGATGTAATAATGTACCGATTCAG
>contig67
GCATTTGGCGCTGAGGGATTGGAAGAGAGAGAGAGAGAGAGAATTCTCTTCTAGGGTTGC
TTTGTTCGTCTTCTCCATTTTTGGAATTTTGCTTGCTCTGATTCTCATCTCCCATGGCGC
TCTACGATAAACCCTCCCACCAATCTCTGATCCCCAGCTTCCTCTATTCTTCCCCTTCTT
CCACTCGAACCATGCCGCTCAAGAAGATGCTTCAGACTTCTCCGAGCGTCGATGCTGTTT
CCTCTTCCCCCAAGAGCTTTGTCATTCCGGCCCCGAGCGAGCCGTCTAAGAAGATCGAGA
TGTATTCGCCGGCTTTCTACGCCGCTTGCACTTTCGGTGGAATTCTCAGCTGTGGTCTCA
CGCACATGGCTGTTACCCCTCTCGACTTGGTTAAATGCAATATGCAGATTGACCCTGCAA
AATACAAAAGCATTTCGTCTGGTTTTGGAGTTCTGCTCAAGGAGCAGGGTGTTAAGGGTT
TCTTTAGGGGATGGGTGCCTACCCTCCTTGGCTACAGCGCACAGGGTGCCTGCAAATTTG
GTTTCTACGAGTTCTTTAAGAAGTATTACTCTGATATTGCTGGACCTGAGTACGCAGCTA
AGTACAAGACCCTGATCTACCTTGCTGGTTCTGCATCTGCTGAGGTGATTGCGGATGTTG
CGCTTTGCCCTTTTGAAGCAGTGAAGGTTCGGGTTCAGACTCAGCCTGGTTTTGCTAGAG
GACTTTCAGATGGGCTTCCTAAGTTTGTCAGATCTGAAGGAGCTCTAGGATTGTACAAGG
GTATTGTTCCTCTATGGGGACGCCAGATTCCATATACAATGATGAAGTTTGCATCCTTTG
AGACAATAGTTGAGATGATATACAAGTATGCCATTCCCACACCAAAGGACCAGTGCAGCA
AATCTCTCCAGCTTGGTGTTAGTTTTGCTGGTGGATATGTGGCTGGTGTTTTCTGTGCTA
TCGTGTCCCATCCTGCTGATAATCTCGTGTCGTTCCTCAACAATGCCAAAGGAGCAACCG
TTGGCGATGCTGTCAAGAAGCTCGGATTATGGGGTCTCTTCACCCGTGGGCTACCCCTCC
GTATTGTTATGATTGGAACTCTTACTGGCGCTCAGTGGGGTCTTTACGATGCATTCAAAG
TATTTGTTGGACTGCCTACTACTGGTGGTGTTGCTCCTGCCGCCCCCGCACCTGCTGCTT
CTGAGCTTGCAAAAGCGTGAGGTTGATGCTTGATCGATCAACCAAAGTTTTTTTGTTTTA
CGAGTCAGGGAAAACCAAACCTCTTCATAGAATCGAATAAACATAACCTTAGAATGATGC
TTATAGCCCTCGAAGCTGGAGGAATATCTTCATAGAATGGATTAGACCCTTCTCCATTCA
TTTTTCATTTCCCTTTTTCTTTTGTTACTCGGCATTCATTGAATTTGTTTGGGAAAGGAT
GGTTTTGATCTCATCCTTTTGTTAGCTTGGGATACTCATTTTTAGTAGTTGAGATAGAGA
TTTTCAGTTTGGTGGTTTAAAACCATGAGCAATTGATGTATTTTGTAGCCTTGTCAGGAA
GAAACTACTACGCCAAATAAACTGACAAGCGATGGGC
>contig68
TTTTTTTTTTTTAAACTTGAAAAGCATTCAACTTCTATGATATCATTCCAGAAACAAGGA
TCATCACATATTTCCATCACAAATATTCTTCTAGGTTTTTACACAGAACATAACGAGAGA
GTAGAAAAGCGTTTTTATTCGGTTCATGCAGAGGATAACATGTCACACAATCATTTGATT
AAAACGACATCAGATGTCTGCAATTTCAGCTCAAGTAATCTACATATGTTGTGTGGGAAC
CCTCATTTCTTCCCACTCTTCTTGAGCCCAGCACCTCCAAAGGTCCCCTTCTGTTGGGCC
TTAGCTCTTAGCTCCCTGAGAGCCTTTTCCTCATCCTTCTTCTTTTGAATGTTGGCCATG
TCAACCTGTAACGTCAAACAACTCAAAATTATAGTAGCAATCTTCAACACAACCAGTGGA
CAGAAGAAAGGTTTTGTTACTGTTTCAACTTCTCACCTTTTCCTCATCCTTCTTCTTTTG
AATGTTGGCCATGTCAACCTATTGAAGAAGACCCAGTAAAATTCACAAGGTAGTTTTGTA
AATAATAATACAAACCTTTCTATCACTGCCTTGTTATTTAGCTGACTACATAAATGATTT
TGAAGTATAGGAAAAGAAACAAATAGAAGGCAGTAATGATTACAAGACACAAAAGCTGCA
ACCTAGTGCTCAATTATTCATTAACTTTTGAGATAATATATGATATATTATATCAGTCTT
TTAGCTTCAAGCAAACAGTGCTAGGAAATTTGTTAAATGGAAAGAGAAAAATTGAAATTA
ATGGGAAATCATGATAAAATGTTTCAATTGTGTCCAGTTCCTCAATAAAAGTGACATGTA
GTTATCCTCATGGGAACTGAAAAGTAAAATTAGAAAAAACTTATCAAACAAAATGCAAGG
GGCTGTTTGAATGCTCTTACCAAAAAAATTTTAAAAATTCAACGAAAACATGATTGAAAA
TTTGCTCTCTAAATGTTGTTCAACTAGTTTTTTTCCTTAATCCGTAGATAGACTATTTTT
TAAAATTACTAAATTTGTTCTTTCTATGAAGTTAATAATGGTTTCATGTGCACAATAACT
TTAACCTTTGCAAGCCACTCAATTACAATTCTTAAAAATATACTTGAGAACAAAGGCAAA
TAACTATTGAGAAAACAATCTTCCAAGCTCAAAACAACATTCTTTAAAAATCACAGCCAG
ACTAAACACCAAGTCACTTGCCAACCATCAGATATAATAGTAAATCGAAAACTGAAAACA
GAAAATAGAAATCGTATAACACTTCCACATAGAAGACAAGTTCCTTATGAAATATTTCCA
TCATACTCTTATGCTGAGACCTATATTAAGAGCAACCCATAATCTAGAACTGCAAAAAAG
TTCAAATAAAATCCATCTTACAGATTATGTGAATCGTAACTTAATGTGTACAGTAATCAA
TTAACCTGTACCAGCCATCTGATTACAGTTATTCAAAAGAGTGTTGAAGACAGACAATTA
AACTATTTCCAAAACAGTTTCTCAAATACGCCACAATATCTGGCGTTTAGACACGGAACA
GCTAGATCGAGCTACCCTTATATATGCATCGCTGCTTTTGTTTGAGACAAAGATCGCTCG
ATGATATATATTCCGTTAATGGGATTTAACAACAGACAATCCAGTGTCCTGATTTCAACC
CAGGAACATACAAGCAAACAACGAAGATAAGACGATTTCATCTTAAAAGTTGTATTAAAA
AAGAGAATCCAATAAAAGATAGATCTGCGGCATGGATCCATAACATAATAAATCAAGTAT
ACCTCGTCGTACTCCTTCTTATCAACCTTGGGTTGCTTCACGTCGTACTCCTTCTTATCA
ACCTTGGGTTGCTTCAGAGGCTTTGCTTTCCCTCCTTGCTTGGACGACATGGCTGAGAAG
AAGGATGAGGAAAAGGCTCTCAGGGAGCTAAGAGCATAAAGGCAAAAACACAATCAATTC
TCCAAATCACGATTAATGAAAAAAAGTTCTGTATCATAGCGTAGTTGTCTTTTAATCC
>contig69
TTTTTTTTTTTTAAACTTGAAAAGCATTCAACTTCTATGATATCATTCCAGAAACAAGGA
TCATCACATATTTCCATCACAAATATTCTTCTAGGTTTTTACACAGAACATAACGAGAGA
GTAGAAAAGCGTTTTTATTCGGTTCATGCAGAGGATAACATGTCACACAATCATTTGATT
AAAACGACATCAGATGTCTGCAATTTCAGCTCAAGTAATCTACATATGTTGTGTGGGAAC
CCTCATTTCTTCCCACTCTTCTTGAGCCCAGCACCTCCAAAGGTCCCCTTCTGTTGGGCC
TTAGCTCTTAGCTCCCTGAGAGCCTTTTCCTCATCCTTCTTCTTTTGAATGTTGGCCATG
TCAACCTCGTCGTACTCCTTCTTATCAACCTTGGGTTGCTTCAGAGGCTTTGCTTTCCCT
CCTTGCTTGGACGACATGGCTGAGAAGAAGGATGAGGAAAAGGCTCTCAGGGAGCTAAGA
GCATAAAGGCAAAAACACAATCAATTCTCCAAATCACGATTAATGAAAAAAAGTTCTGTA
TCATAGCGTAGTTGTCTTTTAATCC
>contig70
AGAGTTTCTCCTCCTCCTCCTCCTCCTCCTCCTCCTCGTTAAACTACCCATTATTATTAT
TATATTGTTTGTTCCGACAATAATATAATGGGGAGTATTATCAGGGCGGATGCGGAGGGG
CTGAATCAGCCACTGATCATCTCCAGCAAAGATAAGAGCAGAGCAACGGAATCAGGTGAA
GATCGGAGAGAGGATTTTTTGTCAAAGCTGTGGGTGGAAACTCAGCAGCTATGGCTGATC
GTTGGGCCTTCGATTTTCAGCCGCGTTGCTGGCTACTCCATGAACATCATCACCCAAGCT
TTCGCTGGCCATCTTGGCGATGTCCAACTCGCTTCAATTTCCATCGCCAATACTGTCATC
GTGGGTTTCAATTTCGGCCTATTGTTGGGGATGGCGAGTGCACTGGAGACGCTGTGTGGG
CAGGCGTACGGAGCAAAGAAATACCACATGTTGGGAATATACTTACAGCGCTCATGGATA
GTACTCTGCCTCTGCTGCTTTCTGTTGCTTCCCTTTTACTTCTACGCGACGCCGGTTCTG
AAACTGCTCGGCCAACCCGACGACGTGGCAGAGCAATCAGGGGTGGTGGCGCTGTGGCTG
ATCCCGCTTCACTTTAGCTTCGCGTTCCAGTTTCCGCTGCAGAGGTTCTTGCAGTCCCAG
CTGAAGACACAGGTCATCGCTTGGGTGTCTCTGTTGGGGTTGTTGGTGAATATTGTTACG
AGCTGGGTTTTGATGTACGTGTGGGAATTCGGGGTCATTGGGGCCGCCATTGCTCTCGAT
ATCTCTTGGTGGGTTCTGGTTTTTGGGTTGTATATTTACACTGTGGGTGGCTGGTGTCCT
TTGACCTGGACTGGATTCTCTGTCCAAGCCTTTCAAGGCCTCTGGGATTTCACTAAACTC
TCCGCCGCCGCTGGCCTTATGCTATGCTCCGAGAATTGGTACTACCGGATACTGGTACTC
ATGACCGGAAATTTGAAGGATGCCACTGTTGCGGTAGATGCGCTGTCCATATGCATGAGC
ATTAATGGATGGGAGATGATGGTTCCTTTAGCATTCTTCGCCGGCATTGGAGTAAGAGTG
GCAAATGAGCTGGGAGCTGGGAATGGGAAAGGCGCCAAATTTGCAACAATTGTATCGGTG
GCCCAATCGACGGTGATCGGAGTTGTGATATGTGTAGTTATAATGATCCTTCATGACAAG
ATAGCCTTAATCTTCACAAGCAGCAGCAGTGTGGTGGAAGCTGTGGATTCACTCTCAAAC
TTGCTGGCCATCACCATTCTGTTAAACAGCATCCAACCCGTTCTTTCAGGTTCATAAAAT
CACAATATAATTGATGAATTTGGGATACCAAAAACAAAGGTTATAAGAAACAAAAAATTG
TATGGTGTGCTAAATGAACGCAGGAGTGGCAGTTGGATCAGGTTGGCAATCATGGGTTGC
ATACATAAATATTGGATGCTATTATATAATTGGTCTCCCTCTTGGTTTCATTATGGAATG
GGTTTTCCACTCTGGAGTTTCGGGTATCTGGGCTGGAATGCTATATGGTGGGACTGCACT
TCAGACAATAATATTAATCATCATTACGATCAGAACTGATTGGGAAAAAGAGGCTGAGAA
AGCACAAATGCATGTAGACAACTGGTCAAGTCCTCGGAAAGATGAGAAGCTTCTTCTAAC
TTAAAATTTAATTTCAGGGTGTGGAATAAATCCTGGAAGATAATTAATTGATTGATTATG
CCTTTTATTCTTTTTGTTTTCTATTTTTTAATTATCATGTATTGAGAATATTTCATAGTT
ATTGTTGAATTAATTTTTAGTCCTTATCCATTTTGGGTAATTTTGAGATTATACTAGCCT
ACTAAAATATTTA
>contig71
AGAGTTTCTCCTCCTCCTCCTCCTCCTCCTCCTCCTCGTTAAACTACCCATTATTATTAT
TATATTGTTTGTTCCGACAATAATATAATGGGGAGTATTATCAGGGCGGATGCGGAGGGG
CTGAATCAGCCACTGATCATCTCCAGCAAAGATAAGAGCAGAGCAACGGAATCAGGTGAA
GATCGGAGAGAGGATTTTTTGTCAAAGCTGTGGGTGGAAACTCAGCAGCTATGGCTGATC
GTTGGGCCTTCGATTTTCAGCCGCGTTGCTGGCTACTCCATGAACATCATCACCCAAGCT
TTCGCTGGCCATCTTGGCGATGTCCAACTCGCTTCAATTTCCATCGCCAATACTGTCATC
GTGGGTTTCAATTTCGGCCTATTGTTGGGGATGGCGAGTGCACTGGAGACGCTGTGTGGG
CAGGCGTACGGAGCAAAGAAATACCACATGTTGGGAATATACTTACAGCGCTCATGGATA
GTACTCTGCCTCTGCTGCTTTCTGTTGCTTCCCTTTTACTTCTACGCGACGCCGGTTCTG
AAACTGCTCGGCCAACCCGACGACGTGGCAGAGCAATCAGGGGTGGTGGCGCTGTGGCTG
ATCCCGCTTCACTTTAGCTTCGCGTTCCAGTTTCCGCTGCAGAGGTTCTTGCAGTCCCAG
CTGAAGACACAGGTCATCGCTTGGGTGTCTCTGTTGGGGTTGTTGGTGAATATTGTTACG
AGCTGGGTTTTGATGTACGTGTGGGAATTCGGGGTCATTGGGGCCGCCATTGCTCTCGAT
ATCTCTTGGTGGGTTCTGGTTTTTGGGTTGTATATTTACACTGTGGGTGGCTGGTGTCCT
TTGACCTGGACTGGATTCTCTGTCCAAGCCTTTCAAGGCCTCTGGGATTTCACTAAACTC
TCCGCCGCCGCTGGCCTTATGCTATGCTCCGAGAATTGGTACTACCGGATACTGGTACTC
ATGACCGGAAATTTGAAGGATGCCACTGTTGCGGTAGATGCGCTGTCCATATGCATGAGC
ATTAATGGATGGGAGATGATGGTTCCTTTAGCATTCTTCGCCGGCATTGGAGTAAGAGTG
GCAAATGAGCTGGGAGCTGGGAATGGGAAAGGCGCCAAATTTGCAACAATTGTATCGGTG
GCCCAATCGACGGTGATCGGAGTTGTGATATGTGTAGTTATAATGATCCTTCATGACAAG
ATAGCCTTAATCTTCACAAGCAGCAGCAGTGTGGTGGAAGCTGTGGATTCACTCTCAAAC
TTGCTGGCCATCACCATTCTGTTAAACAGCATCCAACCCGTTCTTTCAGGAGTGGCAGTT
GGATCAGGTTGGCAATCATGGGTTGCATACATAAATATTGGATGCTATTATATAATTGGT
CTCCCTCTTGGTTTCATTATGGAATGGGTTTTCCACTCTGGAGTTTCGGGTATCTGGGCT
GGAATGCTATATGGTGGGACTGCACTTCAGACAATAATATTAATCATCATTACGATCAGA
ACTGATTGGGAAAAAGAGGCTGAGAAAGCACAAATGCATGTAGACAACTGGTCAAGTCCT
CGGAAAGATGAGAAGCTTCTTCTAACTTAAAATTTAATTTCAGGGTGTGGAATAAATCCT
GGAAGATAATTAATTGATTGATTATGCCTTTTATTCTTTTTGTTTTCTATTTTTTAATTA
TCATGTATTGAGAATATTTCATAGTTATTGTTGAATTAATTTTTAGTCCTTATCCATTTT
GGGTAATTTTGAGATTATACTAGCCTACTAAAATATTTA
>contig72
CACGGCAGCGTTTGGGTTTATTTTGGCAGATACTGTGATTTTAGAGATGTGCGGCCTGTC
TCGTGAAGACTGAAGGGTAGCCATATTGCTTCTTTTTTGTGAGAGATATGGAGAGCGATC
ACAACCAGCCACTTCTCTCAAATGAAGACGAAGATGGAAAATGGAGATCACAAGATTTTT
GGTCAAAATTATGGAGGGAGACCCAGCAGCTATGGGTGATCGTGGGGCCAACCATATTTG
CCCGTGTGGCTACCTTCACCATGAACGTAATCACCCAAGTTTTCGCCGGTCATCTCGGCG
ATGTGCAGCTCGCTTCCATTTCGATCGCCAACACCGTCATTGTGGGTTTCAATTTTGGCC
TCCTGCTGGGGATGGCGAGTGCGTTGGAGACGCTATGTGGGCAGGCGTACGGAGCAAAAA
AGTACCACATGTTGGGAATATACTTGCAGCGCTCATGGATAGTGCTGTTTTTGTGTTGCT
TTTTGCTGCTTCCTTTCTACGTTTACACCACTCCCGTTTTGAAACTGCTCGGCCATGAGG
ACGACGTGGCGGAGGAATCGGGGGTGGTGGCCATTTGGCTGATACCACTTCACTTCAGCT
TCGCCTTTCAGTTTCCGCTGCAGACATTCTTGCAGTGCCAGCATAAGACGATGGTCATCG
CTTGGGTGTCGTTGGTGGGGTTGATTGTGAATGTTGTTTCGAGCTGGGTTCTGATTTATG
AATGGGAACTTGGGGTGATTGGTGCAGCCATAGCTCTGGACGTGTCTTGGTGGGTTCTTG
GTTTTGGATTGTATTTCTACACCGTTGGTGGTTGGTGCCCTTTGACATGGACCGGATTCT
CCATTCAAGCCTTTCACGGCCTCTGGGAATTCCTCAAACTCTCTACTGCTGCTGGTCTCA
TGCTTTGCTTGGAGAATTGGTACTTCCGAATCCTCGTATTAATGACAGGAAATTTGGAAA
ATGCCACGACAGCCGTAGATGCATTATCAGTATGCATGAGCATCAATGGATGGGAGATGA
TGATTCCTATAGCATTCTTTGCTGGAATCGGAGTAAGAGTTGCAAATGAGCTGGGAGCTG
GGAACGGAAAAGGTGCAAAATTCGCAACAATTGTATCGGTAGCGCAGTCGATACTGATTG
GAGTTGTAATATGTGTCGTTATAATGACATTTCATGACAAGATAGCCTTAATCTTCACAA
GCAGCAGCAGTGTGGTGGAAGCTGTGGATTCACTCTCAAACTTGCTGGCCATCACCATTC
TGTTAAACAGCATCCAACCCGTTCTTTCAGGAGTGGCGGTTGGATCAGGTTGGCAATCTT
GGGTGGCATACATAAATATTGGGTGCTATTATCTCATTGGTCTCCCTCTCGGTTTCGTCA
TGGAATGGGTTTTCCACTCTGGTGTTTTGGGCATTTGGGGTGGGATGATATTTGGTGGCA
CTGCAATTCAAACAATAATATTAGTGATTATTACCATGAGAACTAACTGGGAACAAGAGG
CTCAAAATGCACTCAAGAACGTAGAAGATTGGTCTAGCCCTGAGGAAAACGAGAAGCCTC
TACTCGCCTAATTTTTTCTTTTTTCTTTTTTTTTTTTATTATTTAAATTTTAGATGGTGG
AATGGAATAAATTTTGGAAATTGTTATGCAGTGGTCTCCTTCTTTTTTTTTATTTTTTTA
TTTATTTATTGAGAATTACCCAGTTTTGAAAATGTTTTTTCTTTTAATCTTTGATTGTAT
TTGTTTACCATTTTTTAGCAGTGGAGTGTCAGTGTGGAGACTGGAGACTACTATTTTATT
TGCACTGATTTCTGAAAGCCATATTGTAATCCAGGATGAGGATTGAATACCTCAC
>contig73
GAAGAGGTAAACTGGATATTTTGGTCTTTTTGACTTACAGCCAAATGGTGGAGTTTCCAT
AGGCACACTCTCCAGTCTCCGCTCTGCTTTCCATTTTCCCTTTCCCCAATCGCTTGGTTC
TGCTTCTTCGTCTGTGTTTTCCGATCGATTCCTCGCCGGAAAACTTCATCCAATGGCCGG
CAAGAGCAGAGTTCTCGTCGTCGGAAGCACCGGCTATATCGGTAAATTTATCGTGGAGGC
GAGCGCTAAAGCCGGTCATCCGACCTACGCTCTCGTCCGAGATTCAGCTCTCTCCGATCC
GGCCAAGTCTCAGATTATTCAGAGATTCAACAGCTTCGGAGTCACTATTGTCTCTGGCGA
CCTGTTCGACCGCGAGAGTCTGGTGAATGCGATAAAGCAGGTGGATGTGGTGATATCGAC
GGTCGGTCTTAACCAGTTAGGCGATCAAGATAAGCTCATTTACGCCATTAAAGAAGCTGG
AAATGTCAAGAGATTTTTGCCTTCAGAGTTTGGGTACGATGTAGAGAATAATGTTCATGG
AGTTGGGCCAGTGAAGTCAATTTTTGAGGCAAAGGTTCGAGTTCGCCGAGCTGTGGAGGC
TGAGGGAATCCCCTACACCTATGTATGGTCTTACTATTTTAATGGGTTTTGTCTTCCCAG
TCTGGCTCAGCATGGGGCCTCTGCTCCACCCAGAGACAAGGTTATTATCAAGGGGGATGG
AAATCCCAAGGTAATTTTCAACAAGGAAGAAGATATTGCCTCCTACACTATCAGGGCTAT
GGATGACCCAAGAACTTTGAACAAAATTGTCTACATCAAGCCCCCTGAAAATGTCTTCTC
CTTGAACGAACTCGTTGCCCTCTGGGAAACAAAAATTGGGAAAACCCTCCAGAAAATCTA
CATATCAGAGGACCAATTGCTGAAGAACATCCAAGAGGATCCAGAGAATTTGATGCTGGC
TTTTGAATACTCAATTTTTGTGAAGGGAGATCATAGCAACCGTGAAATAGAAGCATCAGT
TGGATTGGAAGCTACAGAGCTGTATCCAGATATTGAATACACCACTGTGGATGAATATCT
CAATCAGTTTGTTTAGGTATTTTCTTCTCTCTCTCTACCACTTTACAAATACGTACCTCC
CTGATCCAATGGTATATAGGTATATATTTTTGTACCAACCCGAGCCTAGCTTGACTGAAT
AAGGTATGTATTTTTTATCAAAAGTTCGTGCATTCGAACTTCACTCTCATGTATTGTTGT
ACCAAGAAGAAATATGTATATATTTTGTGTACATACAAGAGTTATTGTGGAACTATATTG
GGGGAGGGAGCTTTTTTTCATGTTTAAATACTACCTTAAAAACAAGAG
>contig74
CCGCTGCGCTGCAAGTCCTGCTCCGCCGTCCTCAACCCCTTCTCCCGTGTCGACTTCACT
GCCAAGATTTGGATCTGCCCCTTCTGCTACCAGCGCTGCCATTTCCCGCCGTATTACGCC
ATGATCTCCGAGACCAATCTGCCTGGGGAGCTTTACCCGCAGTACACCACTGTTCAATAT
GCTCTTCCGCAATCCGTTAACCCCAATCCCGGCCTTGATTCGTCCCAGCAGGCGAATCCC
TCCCCGGTTTTTCTTTTCCTGCTCGACACGTGCATGATTGAGGAGGAATTGGGGTTTGTC
AAATCCGCGCTTAAGAGGGCGATCGGGTTGTTGCCTGATAATGCTCTTGTTGGATTTCTT
TCCTTTGGGACTCAGGTTCAGGTTCATGAATTGGGATTCTCCGACATGTCCAAGGTGTAT
GTTTTCCGGGGTACCAAGGAGGTTTCTAAGGAGCAGGTTTTGGAGCAATTGGGGCTCTCG
ATGGGAGGGCGGAGACCCACTGGGGCGTATCAAAAGGGGGTCCCCAATGGATTCCCTAAT
TCAGGTGTTACACGTTTTTTGCTGCCTGCTTCTGATTGCGAATATACCCTCAATTCGTTG
TTGGACGAACTTCAAACGGATCAATGGCCTGTTTCTCCCGGTAATCGGGCATCTCGGTGC
ACGGGAGTGGCGTTAAGTGTTGCTGCTAGCTTGCTTGGCGCTTGTTTGCCCGGGACAGGT
GCTCGAATTATTGCTTTGGTTGGTGGTCCATGCACAGAGGGGCCTGGCACGATTGTGTCC
AAAGAACTATCAGATCCAGTGCGTTCACATAAAGACCTTGATAAGGATGCAGCTCCTTAC
TTTAAAAAAGCAGTCAAATTCTATGAAAATCTTGCAAAACAGCTGGTCAGCCAGGGCCAT
GTCTTGGATCTGTTTGCTTCAGCACTTGATCAGGTTGGTGTTGCGGAAATGAAAGTTGCA
GTAGAAAAAACCGGCGGCCTTGTTGTTTTAGCTGAAAGTTTTGGACATTCTGTATTTAAG
GACTCTTTCAAGCGTGTGTTTGAAGAAGGGGAACACTCTCTTGGTCTTTGTTTTAATGGC
ACCCTCGAGATCAATTGTTCAAAGGATATCAAAATTCAGGGGATAATTGGACCTTGCACA
TCTTTGGAGAAGAAAGGTCCTGCTGTTTCTGATACCATTATTGGGGAGGGCAATACAACA
TTGTGGAAAATGTGTGGCCTTGACAAAAGCACTTGTTTGACAGTGTTTTTTGATCTTGCA
TCAAGTGATAGATCAAGTACTCAAGGAACTGCAAATCCACAGTTGTATCTGCAGTTTCTT
ACTAGTTATCAAGATCCTGAAGGTCAGTCAATGCTTCGGGTTACAACTGTTACTAGAAGA
TGGATAGACACTGCTGTTAGCTCTGAGGAATTGGTGCAAGGGTTTGATCAAGAGGCTGCT
GCAGTTGTTGTTGCAAGATTAACTTCCTTGAAAATGGAGATGGAGGAAGGATTTGATGCT
ATTCGGTGGTTGGATCGATCCTTGATTCGCCTCTGTTCTAAGTTTGGTGATTATCGGAAA
GATGATCCATCTTCCTTTACCCTAAATCCTTGCTTTTCTTTGTATCCTCAGTTTATGTTT
AATTTGCGGCGTTCACAGTTTGTACAGGTTTTCAACAACAGTCCAGATGAAACTGCATAT
TTTCGTATGTTGTTAAATAGGGAGAACATTACAAATGCTGCAGTGATGATTCAACCATCA
CTAATATCATATTCATTCAATTCACTACCTGCACCAGCCTTGTTGGATGTTGCTTCCATT
GCAGCTGATCGCATTCTCCTGCTAGATTCTTATTTCAGTGTTGTCATATTTCATGGGATG
ACAATAGCTCAGTGGCGTAATATGGGATACCAGAATCAGCCAGAACACCAAGTTTGTGCT
TGCTTGAATTCAGTGCCTCTACTACTACTGTTGAAAGTTGAAATCTTACAAGTTTAACTT
TTGGAAATTTTGATTTTATAATGAAAAAGTAGACGGCATAGAGATAATAGGTTTAAACAC
GCCACCCACCTAAATTTAAAATCTTACAAATTTTCTTGACAACTAAATGTCATGTGAGAT
TAGTTGAGATATGTGCAAGTGGGTTGGAAACTTATG
>contig75
TAGCATGGGATAACATCATAGGATTTCGATCCTATTCTGTCGGCCTTCGGGATCGGAGTA
ATGATTAACAGGGACAGTCGGCGGCATTCGTATTTCATAGTCAGAGGTGAAATTCTTGGA
TT
>contig76
CATTTGCCAAGGATGTTTTCATTAATCAAGAACGAAGGTTAGGGGATCGAAAACGATCAG
ATACCGTTGTAGTCTTAACAGTAAACTATGCCGACTAGGGATCGGGCGATCTCACTTTTA
TGTGTCGCTCGGCACCTTACGAGAAATCAAAGTCTTTGGGTTCT
>contig77
CGAACGAGACCTCAGCCTGCTAACTAGCTATGCGGAGGTATCCCTTCGCGGCCAGCTTCT
TAGAGGGACTACGGCCTTTTAGGCCGCGGAAGTTTGAGGCAATAACAGGTCTGTGATGCC
CTTAGAT
>contig78
GTCGTAGTCTTAACCATAAACTATGCCGACTAGGGATCGGTGGATGTTATCTTTTTGACT
CCATCGGCACCTTACGAGAAATCAAAGTTTTTGGGTTCTGGGGGGAGTATGGTCGCAAGG
CTGAAACTTCTATGAAAGACGAACAACTGCGAAAGCATTTGCCAAGGATGGTTCTTTAAT
TTATTCAAGAACGGAAAGTGGGGGCTCGGAAGACGATAGATACCGTCCTAGTCTCAACCA
CATAACCGATGCCGACCAAGGAAATGGGCGGATGTTGCTTTAAGGACTCCGCCAGCACCT
TATTATGAAATCAAAGTCTTTGGGGTTCCGGGGGGAGTATGGTCGCAAAGGCTGAAACTT
AAAGGAATTGACGGAAGGGCACCACCAGGAGTGGAGCCTGCGGCTTAATTTGACCCAACA
CGGGGAAACTTACCAGGACCAGACATAGTAAGGATTGACAGACTGAGAGCTCTTTCTTGA
TTCTTGGGTTGTTTGGTGCATTGGCCTTTTTAGTTTGTTTGACGCGAATTGGTCGGTTAA
TTCCGTTTACCGAACCAAGACCTCAGACTGGCTTACCTAGCTATGCGGAGGTTACCCTCT
CGGGCCAGCTTCTTAGAGGGACTATTGCCCGCTTAGGCCAAGGAAGTTTGAAGCAATAAC
AAGGTCTGTGATGCCCTTAGATGTTCTGGGCCGCACGCGCGCTACACCGGATGTATTCAA
CGAGTGTATATAGCCTTGGGCCGACAGGCCCGGGTAATCCTTGGAAATATTTATCGCGAG
ATGGGGATTGGATCATTGCAATTGTTTGGTCTTCAACCAAGGAATTCCTAGTAAGAGCGC
GAGTCTCAGCTCGCGTTGACTACGTCCCTGGCCCTTTGTACACACCGCCCGTCGCTAGGG
TGCATGGCCGTTCTTAGTTGGTGGAGCGATTTGTCTGGCTAATTCCGTTAACGAACGAGA
CCTCAGCCTGCTAACTAGC
>contig79
TAATGATTATAACAGGGGGACAGTCGGGGGGCCTTCGTATAATCACAGGGGTGGAGAATT
CCTGGAATTTATGGAAGACGGAACAACTCAGAGGTGAAATTCTTGGATTTATGAAAGACG
AACAACTGCGGAAAGCTTTTCCAAGGATCTATGAAAGACGAACAACTGCGAAAGCATTTG
CCAAGGATGGTTCTTTAATTTATTCAAGAACGGAAAGTGGGGGCTCGGAAGACGATAGAT
ACCGTCCTAGTCTCAACCACATAACCGATGCCGACCAAGGAAATGGGCGGATGTTGCTTT
AAGGACTCCGCCAGCACCTTATTATGAAATCAAAGTCTTTGGGGTTCCGGGGGGAGTATG
GTCGCAAAGGCTGAAACTTAAAGGAATTGACGGAAGGGCACCACCAGGAGTGGAGCCTGC
GGCTTAATTTGACCCAACACGGGGAAACTTACCAGGACCAGACATAGTAAGGATTGACAG
ACTGAGAGCTCTTTCTTGATTCTTGGGTTGTTTGGTGCATTGGCCTTTTTAGTTTGTTTG
ACGCGAATTGGTCGGTTAATTCCGTTTACCGAACCAAGACCTCAGACTGGCTTACCTAGC
TATGCGGAGGTTACCCTCTCGGGCCAGCTTCTTAGAGGGACTATTGCCCGCTTAGGCCAA
GGAAGTTTGAAGCAATAACAAGGTCTGTGATGCCCTTAGATGTTCTGGGCCGCACGCGCG
CTACACCGGATGTATTCAACGAGTGTATATAGCCTTGGGCCGACAGGCCCGGGTAATCCT
TGGAAATATTTATCGCGAGATGGGGATTGGATCATTGCAATTGTTTGGTCTTCAACCAAG
GAATTCCTAGTAAGAGCGCGAGTCTCAGCTCGCGTTGACTACGTCCCTGGCCCTTTGTAC
ACACCGCCCGTCGCTAGTTAATTCCGATAACGAACGAGACCTTAACCTGCTAAATAGTCA
GGCCGGCTTTTGCTGGTCGCAGACTTCTTAGAGGGACTGTCAGCGTCTAGCTGACGGAAG
TTTGAGGCAATAACAGGTCTGTGATGCCCTTAG
>contig80
CAATCCCGACACGGGGAGGTAGTGACAATAAATACTGATACAGGGCTCTTTTGGGTCTTG
TAATTGGAATGAGTACAATTTAAATCCCTTAACGAGGAACAATTGGAGGGCAAGTCTGGT
GCCAGCAGCCGCGGTAATTCTGGTTGATCCTGCCAGTAGTCATATGCTTGTCTCAAAGAT
TAAGCCATGCATGTGTAAGTATGAACTAATTCAGACTGTGAAACTGCGAATGGGGCTCAA
TAAATTCAGTTATTAAGGTTTGTTTGATGGTATTTGCTACTCGGATAACCGTAGTAATCT
AGAGCTAAATACCTTGCAACAAACCCCGACTTCTGGAAGGGATGCATTTATTAGATAAAA
GGTCGACGCGGGCTCTGCCCGTTGCTCTGATGATTCTGATAAACTCGACGGATCTCGCAC
GGCCATCGTGCCGGCGACGCATCATTCAAATTTTCTGCCTATCAACTTTCGATGGTAGGA
TAGTGGCCTACCTATGGTGGTGACGGGTGACGGAGAATTTAGGGTTTCGATTCCGGAAGA
GGGGAGCCTGAGAAACGGGGCTACCACATCCAAGGAAGGGCAGCAGGCGCGCAAATTACC
CAATCCTGACACGGGGAAGGTAGTGACACCAAATAACAATACCGGGCTCTTCGAGTCTGG
TTAATTGGAAATGAGTACAATCTAAATCCCCCTTAACGAGGATCAATTGGAGGGCAGTCT
GGTGCCAGGCAGCCGCGGGTAATCCAGCTCCAATAGCGTATATTTAAGTTGTTGCAGTTA
AAAAGCTCGTAGGTTGGACCTTGGGTTGGGTCGGTCGGTCCGCCTATGGTGAGCACCGGC
CGGCTCGTCCCTTCTGCCGGCGATGCGCTCCTGTCCTTAACTGGGCGGGTCGTGCCTCCG
GCGCTGTTACTTTGAAGAAATTAGAGTGCTCAAAGCAAGCCTACGCTCTGTATATATAGC
ATGGGATAACCATCATAAGGATTTTCGATCCTCTATTCTGTTGGCCTTTCGGGATCGGAG
TTAAATGGATTTAACAAGGAACAGGCGGGGGGGAATTCGTAATTTCATCTTACTACATGG
ATAACTGTGGTAATTCTAGAGCTAATACATGCATCAAAGCCCCGACTCTTGGAAGGGGTG
TATTTATTAGATAAAAAACCAACGCGGTTCGCCGCTCCTTTGGTGATTCATAATAACTTC
TCGAATCGCATGGCCTTGTGCCGGCGATGCTTCATTCAAATATCTGCCCTATCAACTTTC
GATGGTAGGATAGAGGCCTACCATGGTTTCAACGGGTAACGGGGAATAAGGGTTCGATTC
CGGAGAGGGAGCCTGAGAAACGG
>contig81
TAATGATTATAACAGGGGGACAGTCGGGGGGCCTTCGTATAATCACAGGGGTGGAGAATT
CCTGGAATTTATGGAAGACGGAACAACTCAGAGGTGAAATTCTTGGATTTATGAAAGACG
AACAACTGCGGAAAGCTTTTCCAAGGATCTATGAAAGACGAACAACTGCGAAAGCATTTG
CCAAGGATGGTTCTTTAATTTATTCAAGAACGGAAAGTGGGGGCTCGGAAGACGATAGAT
ACCGTCCTAGTCTCAACCACATAACCGATGCCGACCAAGGAAATGGGCGGATGTTGCTTT
AAGGACTCCGCCAGCACCTTATTATGAAATCAAAGTCTTTGGGGTTCCGGGGGGAGTATG
GTCGCAAAGGCTGAAACTTAAAGGAATTGACGGAAGGGCACCACCAGGAGTGGAGCCTGC
GGCTTAATTTGACCCAACACGGGGAAACTTACCAGGACCAGACATAGTAAGGATTGACAG
ACTGAGAGCTCTTTCTTGATTCTTGGGTTGTTTGGTGCATTGGCCTTTTTAGTTTGTTTG
ACGCGAATTGGTCGGTTAATTCCGTTTACCGAACCAAGACCTCAGACTGGCTTACCTAGC
TATGCGGAGGTTACCCTCTCGGGCCAGCTTCTTAGAGGGACTATTGCCCGCTTAGGCCAA
GGAAGTTTGAAGCAATAACAAGGTCTGTGATGCCCTTAGATGTTCTGGGCCGCACGCGCG
CTACACCGGATGTATTCAACGAGTGTATATAGCCTTGGGCCGACAGGCCCGGGTAATCCT
TGGAAATATTTATCGCGAGATGGGGATTGGATCATTGCAATTGTTTGGTCTTCAACCAAG
GAATTCCTAGTAAGAGCGCGAGTCTCAGCTCGCGTTGACTACGTCCCTGGCCCTTTGTAC
ACACCGCCCGTCGCTACTACCGATTGAATGGCTAAGTGAGGCTTTCGGACTGGCCCAGGG
AGAGTGGCAACGCTCTCCCAGGGCCGGAAAGTTGTCCAAACTTGGTCATTTAGAGGAAGT
AAAAGTCGTAACAAGGTTTCCGTAGGTGAACCTGCGGAAGGA
>contig82
TGGTGCATGGCCGTTCTTAGTTGGTGGAGTGATTTGTCTGCTTAATTGCGATAACGAACG
AGACCTTAACCTGCTAAATAGCCAGGCTAGCTTTGGCTGGTCGCCGGCTTCTTAGAGGGA
CTATCGGCTCAAGCCGATGGAAGTTTGAGGCAATAACAGGTCTGTGATGCCCTTAGATCT
ATGAAAGACGAACAACTGCGAAAGCATTTGCCAAGGATGGTTCTTTAATTTATTCAAGAA
CGGAAAGTGGGGGCTCGGAAGACGATAGATACCGTCCTAGTCTCAACCACATAACCGATG
CCGACCAAGGAAATGGGCGGATGTTGCTTTAAGGACTCCGCCAGCACCTTATTATGAAAT
CAAAGTCTTTGGGGTTCCGGGGGGAGTATGGTCGCAAAGGCTGAAACTTAAAGGAATTGA
CGGAAGGGCACCACCAGGAGTGGAGCCTGCGGCTTAATTTGACCCAACACGGGGAAACTT
ACCAGGACCAGACATAGTAAGGATTGACAGACTGAGAGCTCTTTCTTGATTCTTGGGTTG
TTTGGTGCATTGGCCTTTTTAGTTTGTTTGACGCGAATTGGTCGGTTAATTCCGTTTACC
GAACCAAGACCTCAGACTGGCTTACCTAGCTATGCGGAGGTTACCCTCTCGGGCCAGCTT
CTTAGAGGGACTATTGCCCGCTTAGGCCAAGGAAGTTTGAAGCAATAACAAGGTCTGTGA
TGCCCTTAGATGTTCTGGGCCGCACGCGCGCTACACCGGATGTATTCAACGAGTGTATAT
AGCCTTGGGCCGACAGGCCCGGGTAATCCTTGGAAATATTTATCGCGAGATGGGGATTGG
ATCATTGCAATTGTTTGGTCTTCAACCAAGGAATTCCTAGTAAGAGCGCGAGTCTCAGCT
CGCGTTGACTACGTCCCTGGCCCTTTGTACACACCGCCCGTCGCTAGGGTGCATGGCCGT
TCTTAGTTGGTGGAGCGATTTGTCTGGCTAATTCCGTTAACGAACGAGACCTCAGCCTGC
TAACTAGC
>contig83
TAATGATTATAACAGGGGGACAGTCGGGGGGCCTTCGTATAATCACAGGGGTGGAGAATT
CCTGGAATTTATGGAAGACGGAACAACTCAGAGGTGAAATTCTTGGATTTATGAAAGACG
AACAACTGCGGAAAGCTTTTCCAAGGATCTATGAAAGACGAACAACTGCGAAAGCATTTG
CCAAGGATGGTTCTTTAATTTATTCAAGAACGGAAAGTGGGGGCTCGGAAGACGATAGAT
ACCGTCCTAGTCTCAACCACATAACCGATGCCGACCAAGGAAATGGGCGGATGTTGCTTT
AAGGACTCCGCCAGCACCTTATTATGAAATCAAAGTCTTTGGGGTTCCGGGGGGAGTATG
GTCGCAAAGGCTGAAACTTAAAGGAATTGACGGAAGGGCACCACCAGGAGTGGAGCCTGC
GGCTTAATTTGACCCAACACGGGGAAACTTACCAGGACCAGACATAGTAAGGATTGACAG
ACTGAGAGCTCTTTCTTGATTCTTGGGTTGTTTGGTGCATTGGCCTTTTTAGTTTGTTTG
ACGCGAATTGGTCGGTTAATTCCGTTTACCGAACCAAGACCTCAGACTGGCTTACCTAGC
TATGCGGAGGTTACCCTCTCGGGCCAGCTTCTTAGAGGGACTATTGCCCGCTTAGGCCAA
GGAAGTTTGAAGCAATAACAAGGTCTGTGATGCCCTTAGATGTTCTGGGCCGCACGCGCG
CTACACCGGATGTATTCAACGAGTGTATATAGCCTTGGGCCGACAGGCCCGGGTAATCCT
TGGAAATATTTATCGCGAGATGGGGATTGGATCATTGCAATTGTTTGGTCTTCAACCAAG
GAATTCCTAGTAAGAGCGCGAGTCTCAGCTCGCGTTGACTACGTCCCTGGCCCTTTGTAC
ACACCGCCCGTCGCTAAGAGCCAACGAGTTTCTTCCTTGTTCGAAAGATCTGGGTAATCT
TGTTAAACTCTGTCGTGCTGGGGATAGAGCATTGCAATTATTGCTCTTCAACGAGGAATT
CCTAGTAAGCGCAAGTCATCAGCTTGCGCTGATTACGTCCCTGCCCTTTGTACACACCGC
CCGTCGCTA
>contig84
CCGGTCCGCCTCATCGCGTGCACTGGTCCGGCCGGGCCTTTCCTCCTGGAGAGCCGCATG
CCCTTCGCTGGGTGTGTCGGGGAACCAGGACTTTTACTTTGAAAAAATTAGAGTGTTCAA
AGCAGGCCTATGCTCGAATACATTAGCATGGAATAATAGAATAGGACGTGTGGTTCTATT
TTGTTGGTTTCTAGGACCGCCGTAATGATTAATAGGGATAGTCGGGGGCATCAGTATTCA
ATTGTCAGAGGTGAAATTCTTGGATTTATTGAAGACTAACTACTGCGAAAGCATTTGCCA
AGGATGTTTCTATGAAAGACGAACAACTGCGAAAGCATTTGCCAAGGATGGTTCTTTAAT
TTATTCAAGAACGGAAAGTGGGGGCTCGGAAGACGATAGATACCGTCCTAGTCTCAACCA
CATAACCGATGCCGACCAAGGAAATGGGCGGATGTTGCTTTAAGGACTCCGCCAGCACCT
TATTATGAAATCAAAGTCTTTGGGGTTCCGGGGGGAGTATGGTCGCAAAGGCTGAAACTT
AAAGGAATTGACGGAAGGGCACCACCAGGAGTGGAGCCTGCGGCTTAATTTGACCCAACA
CGGGGAAACTTACCAGGACCAGACATAGTAAGGATTGACAGACTGAGAGCTCTTTCTTGA
TTCTTGGGTTGTTTGGTGCATTGGCCTTTTTAGTTTGTTTGACGCGAATTGGTCGGTTAA
TTCCGTTTACCGAACCAAGACCTCAGACTGGCTTACCTAGCTATGCGGAGGTTACCCTCT
CGGGCCAGCTTCTTAGAGGGACTATTGCCCGCTTAGGCCAAGGAAGTTTGAAGCAATAAC
AAGGTCTGTGATGCCCTTAGATGTTCTGGGCCGCACGCGCGCTACACCGGATGTATTCAA
CGAGTGTATATAGCCTTGGGCCGACAGGCCCGGGTAATCCTTGGAAATATTTATCGCGAG
ATGGGGATTGGATCATTGCAATTGTTTGGTCTTCAACCAAGGAATTCCTAGTAAGAGCGC
GAGTCTCAGCTCGCGTTGACTACGTCCCTGGCCCTTTGTACACACCGCCCGTCGCTAGGG
TGCATGGCCGTTCTTAGTTGGTGGAGCGATTTGTCTGGCTAATTCCGTTAACGAACGAGA
CCTCAGCCTGCTAACTAGC
>contig85
CAATCCCGACACGGGGAGGTAGTGACAATAAATACTGATACAGGGCTCTTTTGGGTCTTG
TAATTGGAATGAGTACAATTTAAATCCCTTAACGAGGAACAATTGGAGGGCAAGTCTGGT
GCCAGCAGCCGCGGTAATTCTGGTTGATCCTGCCAGTAGTCATATGCTTGTCTCAAAGAT
TAAGCCATGCATGTGTAAGTATGAACTAATTCAGACTGTGAAACTGCGAATGGGGCTCAA
TAAATTCAGTTATTAAGGTTTGTTTGATGGTATTTGCTACTCGGATAACCGTAGTAATCT
AGAGCTAAATACCTTGCAACAAACCCCGACTTCTGGAAGGGATGCATTTATTAGATAAAA
GGTCGACGCGGGCTCTGCCCGTTGCTCTGATGATTCTGATAAACTCGACGGATCTCGCAC
GGCCATCGTGCCGGCGACGCATCATTCAAATTTTCTGCCTATCAACTTTCGATGGTAGGA
TAGTGGCCTACCTATGGTGGTGACGGGTGACGGAGAATTTAGGGTTTCGATTCCGGAAGA
GGGGAGCCTGAGAAACGGGGCTACCACATCCAAGGAAGGGCAGCAGGCGCGCAAATTACC
CAATCCTGACACGGGGAAGGTAGTGACACCAAATAACAATACCGGGCTCTTCGAGTCTGG
TTAATTGGAAATGAGTACAATCTAAATCCCCCTTAACGAGGATCAATTGGAGGGCAGTCT
GGTGCCAGGCAGCCGCGGGTAATCCAGCTCCAATAGCGTATATTTAAGTTGTTGCAGTTA
AAAAGCTCGTAGGTTGGACCTTGGGTTGGGTCGGTCGGTCCGCCTATGGTGAGCACCGGC
CGGCTCGTCCCTTCTGCCGGCGATGCGCTCCTGTCCTTAACTGGGCGGGTCGTGCCTCCG
GCGCTGTTACTTTGAAGAAATTAGAGTGCTCAAAGCAAGCCTACGCTCTGTATATATAGC
ATGGGATAACCATCATAAGGATTTTCGATCCTCTATTCTGTTGGCCTTTCGGGATCGGAG
TTAAATGGATTTAACAAGGAACAGGCGGGGGGGAATTCGTAATTTCATGTTATACCGTGA
AACTGCGAATGGCTCATTAAATCAGTTATTGTTTATTTGATAGTACCTTACTACTTGGAT
AACCGTGGTAATTCTAGAGCTAATACATGCTAAAAGCCCCGACTTCGGAAGGGGTGTATT
TATTAGATAAAAAACCAATGCCCTTTGGGGCTCCTTGGTGATTCACAATAACTTAACGAA
TCGCATGGCCTTGTGCCGGCGATGGTTCATTCAAATTTCTGCCCTATCAACTTTCGATGG
TAGTGTATTGGACTACCATGGTTTCAACGGGTAACGGGGAATTAGGGTTCTATTCCGGAG
AGGGAGCCTGAGAAACGGCTACCACATCCAA
>contig86
GTCGTCGTATACGGTCCACATTCACCGCTCTCTCTGTAACTTCTTCCAGAGCTCAAATGG
CTTCCAATCAATGGCGTCTAGTAACTGAAAGAGACGCCCGATCTAACCACACGCTTTAAT
GATTCTTCATTCTTCTTCTTCTTCTGCCTCTTCACGAGTTTAACAGAACTTACTCTCTCA
GATCTGCGCATTTTCCGCCATTTTTGGTTCTGAGAGTGGGAGAGGCGATAATGGCTGTGA
AGCGGTCGCTTCTTGTGATACTGGCGCTGATTGTGATGGCGTCGGTTGTGATTGCGATTG
GGGACGAACCCGCGGTTAAGCCGAAGGTTAAGGTTGTGAGGGGGAAGAGGCTTTGTGACA
GAGGGTGGGAGTGCAGCTGGTCTACTTATTGCTGCAATTTGACCATTACCGACTACTTTC
AGACCTACCAATTCGAGAATCTCTTCTCTAAGCGTAATTCGCCGGTGGCTCACGCCGTCG
ACTTCTGGGACTACCATTCCTTCATTTTCGCCGCCGCCCAGTTCGAGCCGCTTGGATTCG
GAACCACTGGAGATAAGCGCATGCAGATGAAAGAGATTGCTGCTTTCTTAGGCCATGTTG
CTTCTAAGACCTCTTGTAAGTGAAAAACGCTAATCTCTCTGACTTGGGTGGACTTGGATT
TTCTGTAAAACGGCTGCTGTGTGATGATGGTTGCGTTTGAATTCAGTTTTCTAGAAAAAT
TCGTTTGCTCAATTGATTGTTGGTTTATAGGTGGTGATGGAGTGGTTACAGGAGGGCCGC
TTGCCTGGGGGGTGATGGAGTGGTTACAGGAGGGCCGCTTGCCTGGGGTCTCTGTTTCAA
CAAGGAGATGAGTCCAAGCCAGGATTATTGCAATGACTACTTCAAGCTCACCTATCCTTG
TGCTCCTGGTGCCCAATATTATGGCCGTGGCGCTCTGCCCATTTACTGGAATTACAATTA
CGGTATTATTGGGGATGGTTTGAAGTTGGATCTGCTGCAGCATCCGGAATATGTGGAGCA
GAATGCTACCATTGGATTCCAAACTGCAATATGGAAGTGGATGAACCCAGTGAAGAAGTC
ACAGCCTTCACCCCATGATGTCTTTGTCGGCCATTGGAAGCCCACCAAGAACGACACCTT
GTCCAAAAGGGTTCCTGGTTTTGGCACTACCATGAATATTCTTTATGGAGATTCTATCTG
TGGGCAGGGTGATATTGACGCCATGAACAACATCGTTTCACATTACCTATACTTCCTCGA
TCTGTTGGGTGTTGGTCGGGAACAGGCCGGGACTCACGATACACTTACTTGTGCCGAGCA
GGCTGCGTTTAATCCATCTTACGTTGCCCCAGCTGCAGCTTCTTGAGATCAGTCCCAATG
GTCTTCCATCGCAGCCAGAATTACCATTAGTCCAAGTAAGAACCAAGACATCCTTATACA
ATTATTTTAAGTGTGCAGTTAATTAGCCGAACGATCAGTATGTTTGGATTGAATAATCTG
TATTCTTTTTTTCTTTTTTGGTCTTATTTATACTTCTAGGATTACTGTATCTCTGAGATG
TCAATGAATCGTCTGGTATGTAATATATCTGTATTTCTGTGAACAGTTTGGTTTCTTGGT
CGAAATGTGTGTTGCCGACATGGTTCTGTTTGTCTGATGGCAGTGTCTCTTTCTGCCTCT
TTATTTCAATTTCTATTTCCTACTTTTTCTTTATCTTCCCTCCTTTTTCCTGTTAGGTTG
ACGGGTTGGATTATATATAGATGCCAAGGAATATCTATTTGAATATGAACATCTTTCCAT
CGATGTTTCAATTGTATTGAGATCTCAATTTTATGACAACGTCGATAGTTTGTATCAATA
AAACATCGATGTCAATGAATATTCATAAGAAATCAAAGAAGCTGTAGATTCAAATTGAAT
GGATAAATAAATATTTCACCGTTTTTAGACAGTAAGTTAGGAAATCTTTATAATTTGTAA
CTACCATGAATCTGAAGGGAATAAGTTCAAATCATAGTGGCCACCTATTTAGGATCGAAT
ATAATATTAGTTTCCGTAGCAACTAAATGTAAGTTGTTATTAGTATATTTGTTCATATAA
GTTATATTTCGTCGAG
>contig87
GTCGTCGTATACGGTCCACATTCACCGCTCTCTCTGTAACTTCTTCCAGAGCTCAAATGG
CTTCCAATCAATGGCGTCTAGTAACTGAAAGAGACGCCCGATCTAACCACACGCTTTAAT
GATTCTTCATTCTTCTTCTTCTTCTGCCTCTTCACGAGTTTAACAGAACTTACTCTCTCA
GATCTGCGCATTTTCCGCCATTTTTGGTTCTGAGAGGTGAGTTGAAGCTCGTGCTGTGGA
AATTGGGTGAATGTAAATCTACTTGACCTTCATCTTTGTTCTTTCTGGTTTTGCAGTGGG
AGAGGCGATAATGGCTGTGAAGCGGTCGCTTCTTGTGATACTGGCGCTGATTGTGATGGC
GTCGGTTGTGATTGCGATTGGGGACGAACCCGCGGTTAAGCCGAAGGTTAAGGTTGTGAG
GGGGAAGAGGCTTTGTGACAGAGGGTGGGAGTGCAGCTGGTCTACTTATTGCTGCAATTT
GACCATTACCGACTACTTTCAGACCTACCAATTCGAGAATCTCTTCTCTAAGCGTAATTC
GCCGGTGGCTCACGCCGTCGACTTCTGGGACTACCATTCCTTCATTTTCGCCGCCGCCCA
GTTCGAGCCGCTTGGATTCGGAACCACTGGAGATAAGCGCATGCAGATGAAAGAGATTGC
TGCTTTCTTAGGCCATGTTGCTTCTAAGACCTCTTGTGGTGATGGAGTGGTTACAGGAGG
GCCGCTTGCCTGGGGTCTCTGTTTCAACAAGGAGATGAGTCCAAGCCAGGATTATTGCAA
TGACTACTTCAAGCTCACCTATCCTTGTGCTCCTGGTGCCCAATATTATGGCCGTGGCGC
TCTGCCCATTTACTGGAATTACAATTACGGTATTATTGGGGATGGTTTGAAGTTGGATCT
GCTGCAGCATCCGGAATATGTGGAGCAGAATGCTACCATTGGATTCCAAACTGCAATATG
GAAGTGGATGAACCCAGTGAAGAAGTCACAGCCTTCACCCCATGATGTCTTTGTCGGCCA
TTGGAAGCCCACCAAGAACGACACCTTGTCCAAAAGGGTTCCTGGTTTTGGCACTACCAT
GAATATTCTTTATGGAGATTCTATCTGTGGGCAGGGTGATATTGACGCCATGAACAACAT
CGTTTCACATTACCTATACTTCCTCGATCTGTTGGGTGTTGGTCGGGAACAGGCCGGGAC
TCACGATACACTTACTTGTGCCGAGCAGGCTGCGTTTAATCCATCTTACGTTGCCCCAGC
TGCAGCTTCTTGAGATCAGTCCCAATGGTCTTCCATCGCAGCCAGAATTACCATTAGTCC
AAGTAAGAACCAAGACATCCTTATACAATTATTTTAAGTGTGCAGTTAATTAGCCGAACG
ATCAGTATGTTTGGATTGAATAATCTGTATTCTTTTTTTCTTTTTTGGTCTTATTTATAC
TTCTAGGATTACTGTATCTCTGAGATGTCAATGAATCGTCTGGTATGTAATATATCTGTA
TTTCTGTGAACAGTTTGGTTTCTTGGTCGAAATGTGTGTTGCCGACATGGTTCTGTTTGT
CTGATGGCAGTGTCTCTTTCTGCCTCTTTATTTCAATTTCTATTTCCTACTTTTTCTTTA
TCTTCCCTCCTTTTTCCTGTTAGGTTGACGGGTTGGATTATATATAGATGCCAAGGAATA
TCTATTTGAATATGAACATCTTTCCATCGATGTTTCAATTGTATTGAGATCTCAATTTTA
TGACAACGTCGATAGTTTGTATCAATAAAACATCGATGTCAATGAATATTCATAAGAAAT
CAAAGAAGCTGTAGATTCAAATTGAATGGATAAATAAATATTTCACCGTTTTTAGACAGT
AAGTTAGGAAATCTTTATAATTTGTAACTACCATGAATCTGAAGGGAATAAGTTCAAATC
ATAGTGGCCACCTATTTAGGATCGAATATAATATTAGTTTCCGTAGCAACTAAATGTAAG
TTGTTATTAGTATATTTGTTCATATAAGTTATATTTCGTCGAG
>contig88
GTCGTCGTATACGGTCCACATTCACCGCTCTCTCTGTAACTTCTTCCAGAGCTCAAATGG
CTTCCAATCAATGGCGTCTAGTAACTGAAAGAGACGCCCGATCTAACCACACGCTTTAAT
GATTCTTCATTCTTCTTCTTCTTCTGCCTCTTCACGAGTTTAACAGAACTTACTCTCTCA
GATCTGCGCATTTTCCGCCATTTTTGGTTCTGAGAGTGGGAGAGGCGATAATGGCTGTGA
AGCGGTCGCTTCTTGTGATACTGGCGCTGATTGTGATGGCGTCGGTTGTGATTGCGATTG
GGGACGAACCCGCGGTTAAGCCGAAGGTTAAGGTTGTGAGGGGGAAGAGGCTTTGTGACA
GAGGGTGGGAGTGCAGCTGGTCTACTTATTGCTGCAATTTGACCATTACCGACTACTTTC
AGACCTACCAATTCGAGAATCTCTTCTCTAAGCGTAATTCGCCGGTGGCTCACGCCGTCG
ACTTCTGGGACTACCATTCCTTCATTTTCGCCGCCGCCCAGTTCGAGCCGCTTGGATTCG
GAACCACTGGAGATAAGCGCATGCAGATGAAAGAGATTGCTGCTTTCTTAGGCCATGTTG
CTTCTAAGACCTCTTGTGGTGATGGAGTGGTTACAGGAGGGCCGCTTGCCTGGGGTCTCT
GTTTCAACAAGGAGATGAGTCCAAGCCAGGATTATTGCAATGACTACTTCAAGCTCACCT
ATCCTTGTGCTCCTGGTGCCCAATATTATGGCCGTGGCGCTCTGCCCATTTACTGGTTTG
AAGTTTTCTATCGCCGTTTCCTTTTTCAGTGGATTTAATTTAGTTAATCTGGTTCTTACT
GGGGTTTATAGCAGTGTTCCTTGTTAATACACACATAAGTATTCAATTTACTATGTTCTT
TCACTTAATCGCCGCTATTTTGTAAATTGACATTTGCAGGTCTCTAACTTAGCTAATGCC
ACAGTTTTGTATGTTTAGATTAGGAACTAATCTCTGATAAGTTGTTGGTAACTTGGTTGG
GTCTGAGAGAAGTATGAACATTATTTAGAATTCTTGTCCTTTGGCACCTTCATTTGAAGT
TTTATGGAAATCAATATGGAGCCTTTGCCTTCTGATGATTATTAAAAATCGGAAGGCTCT
CATTTTGTAGTTCTTTTGGCAGGTTTCCCTGGCCTCTGGGCTCTTCTTTTGTGCATTTTC
TCCTAAATATCTCTCTCTTGGTTTCTCATGGAAAAATAGATATGGATCTGAGCCTTCTAC
AAACGTTTTTCCATATCAATGAGAATTTGATTAGAGTTCTTTTTTGTTATTTGTCATTGT
AGGAATTACAATTACGGTATTATTGGGGATGGTTTGAAGTTGGATCTGCTGCAGCATCCG
GAATATGTGGAGCAGAATGCTACCATTGGATTCCAAACTGCAATATGGAAGTGGATGAAC
CCAGTGAAGAAGTCACAGCCTTCACCCCATGATGTCTTTGTCGGCCATTGGAAGCCCACC
AAGAACGACACCTTGTCCAAAAGGGTTCCTGGTTTTGGCACTACCATGAATATTCTTTAT
GGAGATTCTATCTGTGGGCAGGGTGATATTGACGCCATGAACAACATCGTTTCACATTAC
CTATACTTCCTCGATCTGTTGGGTGTTGGTCGGGAACAGGCCGGGACTCACGATACACTT
ACTTGTGCCGAGCAGGCTGCGTTTAATCCATCTTACGTTGCCCCAGCTGCAGCTTCTTGA
GATCAGTCCCAATGGTCTTCCATCGCAGCCAGAATTACCATTAGTCCAAGTAAGAACCAA
GACATCCTTATACAATTATTTTAAGTGTGCAGTTAATTAGCCGAACGATCAGTATGTTTG
GATTGAATAATCTGTATTCTTTTTTTCTTTTTTGGTCTTATTTATACTTCTAGGATTACT
GTATCTCTGAGATGTCAATGAATCGTCTGGTATGTAATATATCTGTATTTCTGTGAACAG
TTTGGTTTCTTGGTCGAAATGTGTGTTGCCGACATGGTTCTGTTTGTCTGATGGCAGTGT
CTCTTTCTGCCTCTTTATTTCAATTTCTATTTCCTACTTTTTCTTTATCTTCCCTCCTTT
TTCCTGTTAGGTTGACGGGTTGGATTATATATAGATGCCAAGGAATATCTATTTGAATAT
GAACATCTTTCCATCGATGTTTCAATTGTATTGAGATCTCAATTTTATGACAACGTCGAT
AGTTTGTATCAATAAAACATCGATGTCAATGAATATTCATAAGAAATCAAAGAAGCTGTA
GATTCAAATTGAATGGATAAATAAATATTTCACCGTTTTTAGACAGTAAGTTAGGAAATC
TTTATAATTTGTAACTACCATGAATCTGAAGGGAATAAGTTCAAATCATAGTGGCCACCT
ATTTAGGATCGAATATAATATTAGTTTCCGTAGCAACTAAATGTAAGTTGTTATTAGTAT
ATTTGTTCATATAAGTTATATTTCGTCGAG
>contig89
GTCGTCGTATACGGTCCACATTCACCGCTCTCTCTGTAACTTCTTCCAGAGCTCAAATGG
CTTCCAATCAATGGCGTCTAGTAACTGAAAGAGACGCCCGATCTAACCACACGCTTTAAT
GATTCTTCATTCTTCTTCTTCTTCTGCCTCTTCACGAGTTTAACAGAACTTACTCTCTCA
GATCTGCGCATTTTCCGCCATTTTTGGTTCTGAGAGTGGGAGAGGCGATAATGGCTGTGA
AGCGGTCGCTTCTTGTGATACTGGCGCTGATTGTGATGGCGTCGGTTGTGATTGCGATTG
GGGACGAACCCGCGGTTAAGCCGAAGGTTAAGGTTGTGAGGGGGAAGAGGCTTTGTGACA
GAGGGTGGGAGTGCAGCTGGTCTACTTATTGCTGCAATTTGACCATTACCGACTACTTTC
AGACCTACCAATTCGAGAATCTCTTCTCTAAGCGTAATTCGCCGGTGGCTCACGCCGTCG
ACTTCTGGGACTACCATTCCTTCATTTTCGCCGCCGCCCAGTTCGAGCCGCTTGGATTCG
GAACCACTGGAGATAAGCGCATGCAGATGAAAGAGATTGCTGCTTTCTTAGGCCATGTTG
CTTCTAAGACCTCTTGTGGTGATGGAGTGGTTACAGGAGGGCCGCTTGCCTGGGGTCTCT
GTTTCAACAAGGAGATGAGTCCAAGCCAGGATTATTGCAATGACTACTTCAAGCTCACCT
ATCCTTGTGCTCCTGGTGCCCAATATTATGGCCGTGGCGCTCTGCCCATTTACTGGAATT
ACAATTACGGTATTATTGGGGATGGTTTGAAGTTGGATCTGCTGCAGCATCCGGAATATG
TGGAGCAGAATGCTACCATTGGATTCCAAACTGCAATATGGAAGTGGATGAACCCAGTGA
AGAAGTCACAGCCTTCACCCCATGATGTCTTTGTCGGCCATTGGAAGCCCACCAAGAACG
ACACCTTGTCCAAAAGGGTTCCTGGTTTTGGCACTACCATGAATATTCTTTATGGAGATT
CTATCTGTGGGCAGGGTGATATTGACGCCATGAACAACATCGTTTCACATTACCTATACT
TCCTCGATCTGTTGGGTGTTGGTCGGGAACAGGCCGGGACTCACGATACACTTACTTGTG
CCGAGCAGGCTGCGTTTAATCCATCTTACGTTGCCCCAGCTGCAGCTTCTTGAGATCAGT
CCCAATGGTCTTCCATCGCAGCCAGAATTACCATTAGTCCAAGTAAGAACCAAGACATCC
TTATACAATTATTTTAAGTGTGCAGTTAATTAGCCGAACGATCAGTATGTTTGGATTGAA
TAATCTGTATTCTTTTTTTCTTTTTTGGTCTTATTTATACTTCTAGGATTACTGTATCTC
TGAGATGTCAATGAATCGTCTGGTATGTAATATATCTGTATTTCTGTGAACAGTTTGGTT
TCTTGGTCGAAATGTGTGTTGCCGACATGGTTCTGTTTGTCTGATGGCAGTGTCTCTTTC
TGCCTCTTTATTTCAATTTCTATTTCCTACTTTTTCTTTATCTTCCCTCCTTTTTCCTGT
TAGGTTGACGGGTTGGATTATATATAGATGCCAAGGAATATCTATTTGAATATGAACATC
TTTCCATCGATGTTTCAATTGTATTGAGATCTCAATTTTATGACAACGTCGATAGTTTGT
ATCAATAAAACATCGATGTCAATGAATATTCATAAGAAATCAAAGAAGCTGTAGATTCAA
ATTGAATGGATAAATAAATATTTCACCGTTTTTAGACAGTAAGTTAGGAAATCTTTATAA
TTTGTAACTACCATGAATCTGAAGGGAATAAGTTCAAATCATAGTGGCCACCTATTTAGG
ATCGAATATAATATTAGTTTCCGTAGCAACTAAATGTAAGTTGTTATTAGTATATTTGTT
CATATAAGTTATATTTCGTCGAG
>contig90
CACAGAAAGAAAACGATGAAACGCGGAGCCAACCCCACATCCAGCTAACTTCAAAATCAT
CCAAATTCATTCCAATTCATCCCCACCCATAATCAGATATTTAAGCTCACTCTTCCTCTA
TGGCCATGGCATTTTCTTCATCCATTCGTTATAATTATCCCACCCAACCACCGTTTTCCA
ACGGTTACTTTTTCCCTCTTTGAATGACCCAAAAAAGAAACGGACCCAAAGGGAAACTCA
CCCCATAAAACCCACTTCACTTGCCCCTCCCTCTTCTACATTCTTAGATCGGCGCCGGAG
TGAAGAAATTGGGCTTTTAGAGCAACACCCAGATGGATTTCAATTCGTTTTTGACGTCTT
TAGCGACGTCGTTTGTGATATTTCTGGTTCTGATGGTGGTTTTCGCCTGGCTTTCTGCTA
AACCTGCCAACCATGTCGTTTATTACCCGAATCGGATCCTCAAGGGCTTGGATCCGACCG
GCGGGTCCACGACCCGGAGCCCCTTTGCCTGGATTCAGGAAGCTCTGTCAACTTCTGAGC
AGGATGTGATTTCTATGTCAGGGGTTGATACTGCCGTCTACTTTGTGTTTATGACCACTG
TGCTGGGGATTTTTGTGTTGTCTGCCGTTATTCTGCTGCCAGTTCTTATTCCAGTTGCTG
TTACTGATGATGGTATTAAGAATGCTGCAAAAAACAGCACCCTGAGTGCTGGGACTTTCA
GTGAACTTGATAACTTATCCATCGGAAATGTTAATCTGGGGAGTGATCGGCTGTGGGCCT
TCTTACTGGCCGCATACTGGGTTTCCATTGTGGCATATTACCTGACATGGAAAGCTTACA
ATCATGTTTCAACTCTGAGAGCTGAAGCTCTAATGTCTCCAGAAATAAAGGCTGAACAAT
TTGCTATTATTGTTAGAGATATCCCTCCAGTTCCTGAAGGTCAAACTAGAAAGGAACAGA
TCGATTCTTTCTTTAGGAATATCTATCCCGATACATTTTATCGGTCGATGATCGTCACAG
ACAACAAAGAGGTCAATAAGTTGTATGAGGAGTTGGAAGGATACAAGAAGAAGCTTGAAC
GGTCCGAAGCAGTCTTTGCGTCTTCGAAAACCGAAGCCAAGCCAGAAGGAGTAAGACCAA
CACATAAAACCGGCTTCCTCGGTCTCATTGGTGAAAAAGTTGACAGCATAGAATTCTATT
CCGAGAAGATCAATGAGCTAGTCCCAAAATTGGAATCCGAACAAAAGGCTACACTCAGGC
AGAAGCAGAAGAATGCTGCTTTAGTCTTCTTCAATAACCGGGTCACCGCAGCTTCTGCAG
CTCAAAACTTGCATGCACAAATCGTTGATAAATGGACTGCTCTGGCAGCTCCTGAACCCC
ACCAGGTTCTCTGGCCTAATCTTTACATAAATTTTATCCAGAGGCAAGTTAGACAGTATG
TTGTGTATGTCATCGTGGCATTGATCATCTTCTTTTACATGATTCCAATTGGTATCATTT
CTGCTTTTACGACGCTCGACAACATGATGAAACTTCTGCCGTTTTTGAAGCCGGTTTTGG
AGATAAATGCAGTCAAGGTGGTTTTGGCAGCTTACTTACCTCAAATAGCTTTGATTATCT
TCTTAGCTATGCTGCCCAAGTTGCTACTCTTTCTATCCAAAGCTGAGGGAATTCCTTCGG
AGGGACACGCGGTGAGGGCTGCTTCTGGGAAATATTTCTATTTCTCAGTGTTGAATGTTT
TCCTTGGAGTTACTTTGAGTGGTACACTGTTCAGAACATTCAAGAGCATCCAGAAGGATC
CAAACTCTCTTATTCCCTTGTTAGCAAGTAGCCTCCCAGGCAGTGCAACTTTCTTTCTCA
CCTTTGTGGCTCTCAAGTTCTTCGTCGGTTATGGTCTTGAACTATCTAGGATAGTTCCTC
TTATCATATTCCATTTGAAGAAGAAATTCCTTTGCAAATCTGAGGCTGAGGTGAAAGATG
CCTGGGCTCCTGGAGATCTTGGTTATGGCACTAGAGTTCCTGGTGACATGCTTATTTTTA
CCATAGTCCTCTGCTACTCCATTATAACGCCCCTGATCGTCCCGTTTGGTGTCATATATT
TCGGTCTTGGATGGCTTATTCTTCGGAATCAGGTAACATCTTGAGTCGATTTCGTGCCTT
GTGTTGTTTCTGAGGTCATTCTTTTGGTATTGTGTTGATGTTTGACCTGATTTTACAGGC
CCTCAAAGTTTATGTTCCTTCCTATGAGACATATGGAAGAATGTGGCCTCATATATTCAA
TCGTATAATAGCGGCTCTCTTACTATACCAACTTACCATGTTCGGTTTCTTCGGGGTGAA
GAAATTCTTATATGCTCCAATCCTAATTCCGCTTCCCATAATTTCCCTGATATATTCCTA
CCTTTGTCATAAGAAATTCTATCGATCCTTCGCCAATACAGCTCTCGAAGTTGCTCGTAA
CGAGCTGAAGGAGGTTCCCAACATGGAACAAGTATTCAGATCTTTCATCCCACCAAGTTT
GAGCTCCGAGAAGGCCGAGGAAGATCTATTCGAAGATGCAAGGTCTCATGTTTCGAGAAC
GGGATCATTTGTCTAGTACAAGTTTACGCAGTTATCGCTTTGTTCGTCGTTGCATTAGGT
GAAAATATGTTGATAGGGTAACTTGCATTAGGGATCAAGAAGCTCAGGTTGTGATTAATG
AATACCTCACTTTGTGTTTATGGGTCTTCCACTTGATTTGTTAGTTTCAATAGCCATTAG
AGATAGGCAAGTGATGTGTGTTCGAGAATGGAAATTCTTCAATGTCTTGTGTAAGTAATT
AATGAAATTGAAATAGTGTTATTTCCTTCTTTCAAAAAAAAAA
>contig91
CACAGAAAGAAAACGATGAAACGCGGAGCCAACCCCACATCCAGCTAACTTCAAAATCAT
CCAAATTCATTCCAATTCATCCCCACCCATAATCAGATATTTAAGCTCACTCTTCCTCTA
TGGCCATGGCATTTTCTTCATCCATTCGTTATAATTATCCCACCCAACCACCGTTTTCCA
ACGGTTACTTTTTCCCTCTTTGAATGACCCAAAAAAGAAACGGACCCAAAGGGAAACTCA
CCCCATAAAACCCACTTCACTTGCCCCTCCCTCTTCTACATTCTTAGATCGGCGCCGGAG
TGAAGAAATTGGGCTTTTAGAGCAACACCCAGATGGATTTCAATTCGTTTTTGACGTCTT
TAGCGACGTCGTTTGTGATATTTCTGGTTCTGATGGTGGTTTTCGCCTGGCTTTCTGCTA
AACCTGCCAACCATGTCGTTTATTACCCGAATCGGATCCTCAAGGGCTTGGATCCGACCG
GCGGGTCCACGACCCGGAGCCCCTTTGCCTGGATTCAGGAAGCTCTGTCAACTTCTGAGC
AGGATGTGATTTCTATGTCAGGGGTTGATACTGCCGTCTACTTTGTGTTTATGACCACTG
TGCTGGGGATTTTTGTGTTGTCTGCCGTTATTCTGCTGCCAGTTCTTATTCCAGTTGCTG
TTACTGATGATGGTATTAAGAATGCTGCAAAAAACAGCACCCTGAGTGCTGGGACTTTCA
GTGAACTTGATAACTTATCCATCGGAAATGTTAATCTGGGGAGTGATCGGCTGTGGGCCT
TCTTACTGGCCGCATACTGGGTTTCCATTGTGGCATATTACCTGACATGGAAAGCTTACA
ATCATGTTTCAACTCTGAGAGCTGAAGCTCTAATGTCTCCAGAAATAAAGGCTGAACAAT
TTGCTATTATTGTTAGAGATATCCCTCCAGTTCCTGAAGGTCAAACTAGAAAGGAACAGA
TCGATTCTTTCTTTAGGAATATCTATCCCGATACATTTTATCGGTCGATGATCGTCACAG
ACAACAAAGAGGTCAATAAGTTGTATGAGGAGTTGGAAGGATACAAGAAGAAGCTTGAAC
GGTCCGAAGCAGTCTTTGCGTCTTCGAAAACCGAAGCCAAGCCAGAAGGAGTAAGACCAA
CACATAAAACCGGCTTCCTCGGTCTCATTGGTGAAAAAGTTGACAGCATAGAATTCTATT
CCGAGAAGATCAATGAGCTAGTCCCAAAATTGGAATCCGAACAAAAGGCTACACTCAGGC
AGAAGCAGAAGAATGCTGCTTTAGTCTTCTTCAATAACCGGGTCACCGCAGCTTCTGCAG
CTCAAAACTTGCATGCACAAATCGTTGATAAATGGACTGCTCTGGCAGCTCCTGAACCCC
ACCAGGTTCTCTGGCCTAATCTTTACATAAATTTTATCCAGAGGCAAGTTAGACAGTATG
TTGTGTATGTCATCGTGGCATTGATCATCTTCTTTTACATGATTCCAATTGGTATCATTT
CTGCTTTTACGACGCTCGACAACATGATGAAACTTCTGCCGTTTTTGAAGCCGGTTTTGG
AGATAAATGCAGTCAAGGTGGTTTTGGCAGCTTACTTACCTCAAATAGCTTTGATTATCT
TCTTAGCTATGCTGCCCAAGTTGCTACTCTTTCTATCCAAAGCTGAGGGAATTCCTTCGG
AGGGACACGCGGTGAGGGCTGCTTCTGGGAAATATTTCTATTTCTCAGTGTTGAATGTTT
TCCTTGGAGTTACTTTGAGTGGTACACTGTTCAGAACATTCAAGAGCATCCAGAAGGATC
CAAACTCTCTTATTCCCTTGTTAGCAAGTAGCCTCCCAGGCAGTGCAACTTTCTTTCTCA
CCTTTGTGGCTCTCAAGTAAGCTTCCTGTTTTAAGACCCTTCTCTCTTGTTGTTCGGTTT
AACGATATCTGATACTTTCTCGTTTGAGAACAGTTTATTACTTTTTCCAAAATGGTTCTT
TATGTATGCATAATCATGTTGATATTATTAGTAGTTATAAAATTTCTAATGCATGTATTA
AGAATCTTAATTTGGCGAACTGATTACGGTTGCGTGTGTTAGGTTCTTCGTCGGTTATGG
TCTTGAACTATCTAGGATAGTTCCTCTTATCATATTCCATTTGAAGAAGAAATTCCTTTG
CAAATCTGAGGCTGAGGTGAAAGATGCCTGGGCTCCTGGAGATCTTGGTTATGGCACTAG
AGTTCCTGGTGACATGCTTATTTTTACCATAGTCCTCTGCTACTCCATTATAACGCCCCT
GATCGTCCCGTTTGGTGTCATATATTTCGGTCTTGGATGGCTTATTCTTCGGAATCAGGC
CCTCAAAGTTTATGTTCCTTCCTATGAGACATATGGAAGAATGTGGCCTCATATATTCAA
TCGTATAATAGCGGCTCTCTTACTATACCAACTTACCATGTTCGGTTTCTTCGGGGTGAA
GAAATTCTTATATGCTCCAATCCTAATTCCGCTTCCCATAATTTCCCTGATATATTCCTA
CCTTTGTCATAAGAAATTCTATCGATCCTTCGCCAATACAGCTCTCGAAGTTGCTCGTAA
CGAGCTGAAGGAGGTTCCCAACATGGAACAAGTATTCAGATCTTTCATCCCACCAAGTTT
GAGCTCCGAGAAGGCCGAGGAAGATCTATTCGAAGATGCAAGGTCTCATGTTTCGAGAAC
GGGATCATTTGTCTAGTACAAGTTTACGCAGTTATCGCTTTGTTCGTCGTTGCATTAGGT
GAAAATATGTTGATAGGGTAACTTGCATTAGGGATCAAGAAGCTCAGGTTGTGATTAATG
AATACCTCACTTTGTGTTTATGGGTCTTCCACTTGATTTGTTAGTTTCAATAGCCATTAG
AGATAGGCAAGTGATGTGTGTTCGAGAATGGAAATTCTTCAATGTCTTGTGTAAGTAATT
AATGAAATTGAAATAGTGTTATTTCCTTCTTTCAAAAAAAAAA
>contig92
CACAGAAAGAAAACGATGAAACGCGGAGCCAACCCCACATCCAGCTAACTTCAAAATCAT
CCAAATTCATTCCAATTCATCCCCACCCATAATCAGATATTTAAGCTCACTCTTCCTCTA
TGGCCATGGCATTTTCTTCATCCATTCGTTATAATTATCCCACCCAACCACCGTTTTCCA
ACGGTTACTTTTTCCCTCTTTGAATGACCCAAAAAAGAAACGGACCCAAAGGGAAACTCA
CCCCATAAAACCCACTTCACTTGCCCCTCCCTCTTCTACATTCTTAGATCGGCGCCGGAG
TGAAGAAATTGGGCTTTTAGAGCAACACCCAGATGGATTTCAATTCGTTTTTGACGTCTT
TAGCGACGTCGTTTGTGATATTTCTGGTTCTGATGGTGGTTTTCGCCTGGCTTTCTGCTA
AACCTGCCAACCATGTCGTTTATTACCCGAATCGGATCCTCAAGGGCTTGGATCCGACCG
GCGGGTCCACGACCCGGAGCCCCTTTGCCTGGATTCAGGAAGCTCTGTCAACTTCTGAGC
AGGATGTGATTTCTATGTCAGGGGTTGATACTGCCGTCTACTTTGTGTTTATGACCACTG
TGCTGGGGATTTTTGTGTTGTCTGCCGTTATTCTGCTGCCAGTTCTTATTCCAGTTGCTG
TTACTGATGATGGTATTAAGAATGCTGCAAAAAACAGCACCCTGAGTGCTGGGACTTTCA
GTGAACTTGATAACTTATCCATCGGAAATGTTAATCTGGGGAGTGATCGGCTGTGGGCCT
TCTTACTGGCCGCATACTGGGTTTCCATTGTGGCATATTACCTGACATGGAAAGCTTACA
ATCATGTTTCAACTCTGAGAGCTGAAGCTCTAATGTCTCCAGAAATAAAGGCTGAACAAT
TTGCTATTATTGTTAGAGATATCCCTCCAGTTCCTGAAGGTCAAACTAGAAAGGAACAGA
TCGATTCTTTCTTTAGGAATATCTATCCCGATACATTTTATCGGTCGATGATCGTCACAG
ACAACAAAGAGGTGCGTTCAACAGTTTACTTTTTGAACCTCTCTCATTCATTATCTCAGG
GATTGCTTGTGACTCTAGTATGTCAGTTTCTCCATTTGTCTTACTTCCCCTCGATATTGT
GCAACATTCTGATCTGAACTTGTTACTTTGAATGGAGCTTATTGTTGTATTTACCTCAAT
TGATGTGCCGTTTTTTCGGGTTGAAATATTTCTATTTAGGATATTTGAGATAAGATGTGA
ATTGTATTCAACACATTTAAGGAAAAGAGCAATAAATAAATATCATATTTGCTTGTGCGA
GTAATAGTTTTGAGTTCTTCCACATTATTTGAACCTTTGTCATTCATTTTCTCAGGGTTG
CTTGTGACTCTGCTTTCATTTCTCTATGTTTTGCTTGATATCATGCAATATTGTGATCCA
AACTTGTATTTTGACTCATACTGTGTGGTTTTTCTGGTTGAAACCTTTCTCTTTTAGGAT
ATTTAGGATAGATGTGAATTGTATTCAACACATTTAAAGAAAAGAGCAACAGATGAGATC
ATATTTGACTCTGTATGAGTGATGGTTTTGAGTTCTTCTTCCACATTTAATTTCTATGTG
CCATCTTGTTGATGTTCAAATGTCAAGCAGGTCAATAAGTTGTATGAGGAGTTGGAAGGA
TACAAGAAGAAGCTTGAACGGTCCGAAGCAGTCTTTGCGTCTTCGAAAACCGAAGCCAAG
CCAGAAGGAGTAAGACCAACACATAAAACCGGCTTCCTCGGTCTCATTGGTGAAAAAGTT
GACAGCATAGAATTCTATTCCGAGAAGATCAATGAGCTAGTCCCAAAATTGGAATCCGAA
CAAAAGGCTACACTCAGGCAGAAGCAGAAGAATGCTGCTTTAGTCTTCTTCAATAACCGG
GTCACCGCAGCTTCTGCAGCTCAAAACTTGCATGCACAAATCGTTGATAAATGGACTGCT
CTGGCAGCTCCTGAACCCCACCAGGTTCTCTGGCCTAATCTTTACATAAATTTTATCCAG
AGGCAAGTTAGACAGTATGTTGTGTATGTCATCGTGGCATTGATCATCTTCTTTTACATG
ATTCCAATTGGTATCATTTCTGCTTTTACGACGCTCGACAACATGATGAAACTTCTGCCG
TTTTTGAAGCCGGTTTTGGAGATAAATGCAGTCAAGGTGGTTTTGGCAGCTTACTTACCT
CAAATAGCTTTGATTATCTTCTTAGCTATGCTGCCCAAGTTGCTACTCTTTCTATCCAAA
GCTGAGGGAATTCCTTCGGAGGGACACGCGGTGAGGGCTGCTTCTGGGAAATATTTCTAT
TTCTCAGTGTTGAATGTTTTCCTTGGAGTTACTTTGAGTGGTACACTGTTCAGAACATTC
AAGAGCATCCAGAAGGATCCAAACTCTCTTATTCCCTTGTTAGCAAGTAGCCTCCCAGGC
AGTGCAACTTTCTTTCTCACCTTTGTGGCTCTCAAGTTCTTCGTCGGTTATGGTCTTGAA
CTATCTAGGATAGTTCCTCTTATCATATTCCATTTGAAGAAGAAATTCCTTTGCAAATCT
GAGGCTGAGGTGAAAGATGCCTGGGCTCCTGGAGATCTTGGTTATGGCACTAGAGTTCCT
GGTGACATGCTTATTTTTACCATAGTCCTCTGCTACTCCATTATAACGCCCCTGATCGTC
CCGTTTGGTGTCATATATTTCGGTCTTGGATGGCTTATTCTTCGGAATCAGGCCCTCAAA
GTTTATGTTCCTTCCTATGAGACATATGGAAGAATGTGGCCTCATATATTCAATCGTATA
ATAGCGGCTCTCTTACTATACCAACTTACCATGTTCGGTTTCTTCGGGGTGAAGAAATTC
TTATATGCTCCAATCCTAATTCCGCTTCCCATAATTTCCCTGATATATTCCTACCTTTGT
CATAAGAAATTCTATCGATCCTTCGCCAATACAGCTCTCGAAGTTGCTCGTAACGAGCTG
AAGGAGGTTCCCAACATGGAACAAGTATTCAGATCTTTCATCCCACCAAGTTTGAGCTCC
GAGAAGGCCGAGGAAGATCTATTCGAAGATGCAAGGTCTCATGTTTCGAGAACGGGATCA
TTTGTCTAGTACAAGTTTACGCAGTTATCGCTTTGTTCGTCGTTGCATTAGGTGAAAATA
TGTTGATAGGGTAACTTGCATTAGGGATCAAGAAGCTCAGGTTGTGATTAATGAATACCT
CACTTTGTGTTTATGGGTCTTCCACTTGATTTGTTAGTTTCAATAGCCATTAGAGATAGG
CAAGTGATGTGTGTTCGAGAATGGAAATTCTTCAATGTCTTGTGTAAGTAATTAATGAAA
TTGAAATAGTGTTATTTCCTTCTTTCAAAAAAAAAA
>contig93
CACAGAAAGAAAACGATGAAACGCGGAGCCAACCCCACATCCAGCTAACTTCAAAATCAT
CCAAATTCATTCCAATTCATCCCCACCCATAATCAGATATTTAAGCTCACTCTTCCTCTA
TGGCCATGGCATTTTCTTCATCCATTCGTTATAATTATCCCACCCAACCACCGTTTTCCA
ACGGTTACTTTTTCCCTCTTTGAATGACCCAAAAAAGAAACGGACCCAAAGGGAAACTCA
CCCCATAAAACCCACTTCACTTGCCCCTCCCTCTTCTACATTCTTAGATCGGCGCCGGAG
TGAAGAAATTGGGCTTTTAGAGCAACACCCAGATGGATTTCAATTCGTTTTTGACGTCTT
TAGCGACGTCGTTTGTGATATTTCTGGTTCTGATGGTGGTTTTCGCCTGGCTTTCTGCTA
AACCTGCCAACCATGTCGTTTATTACCCGAATCGGATCCTCAAGGGCTTGGATCCGACCG
GCGGGTCCACGACCCGGAGCCCCTTTGCCTGGATTCAGGAAGCTCTGTCAACTTCTGAGC
AGGATGTGATTTCTATGTCAGGGGTTGATACTGCCGTCTACTTTGTGTTTATGACCACTG
TGCTGGGGATTTTTGTGTTGTCTGCCGTTATTCTGCTGCCAGTTCTTATTCCAGTTGCTG
TTACTGATGATGGTATTAAGAATGCTGCAAAAAACAGCACCCTGAGTGCTGGGACTTTCA
GTGAACTTGATAACTTATCCATCGGAAATGTTAATCTGGGGAGTGATCGGCTGTGGGCCT
TCTTACTGGCCGCATACTGGGTTTCCATTGTGGCATATTACCTGACATGGAAAGCTTACA
ATCATGTTTCAACTCTGAGAGCTGAAGCTCTAATGTCTCCAGAAATAAAGGCTGAACAAT
TTGCTATTATTGTTAGAGATATCCCTCCAGTTCCTGAAGGTCAAACTAGAAAGGAACAGA
TCGATTCTTTCTTTAGGAATATCTATCCCGATACATTTTATCGGTCGATGATCGTCACAG
ACAACAAAGAGGTCAATAAGTTGTATGAGGAGTTGGAAGGATACAAGAAGAAGCTTGAAC
GGTCCGAAGCAGTCTTTGCGTCTTCGAAAACCGAAGCCAAGCCAGAAGGAGTAAGACCAA
CACATAAAACCGGCTTCCTCGGTCTCATTGGTGAAAAAGTTGACAGCATAGAATTCTATT
CCGAGAAGATCAATGAGCTAGTCCCAAAATTGGAATCCGAACAAAAGGCTACACTCAGGC
AGAAGCAGAAGAATGCTGCTTTAGTCTTCTTCAATAACCGGGTCACCGCAGCTTCTGCAG
CTCAAAACTTGCATGCACAAATCGTTGATAAATGGACTGCTCTGGCAGCTCCTGAACCCC
ACCAGGTTCTCTGGCCTAATCTTTACATAAATTTTATCCAGAGGCAAGTTAGACAGTATG
TTGTGTATGTCATCGTGGCATTGATCATCTTCTTTTACATGATTCCAATTGGTATCATTT
CTGCTTTTACGACGCTCGACAACATGATGAAACTTCTGCCGTTTTTGAAGCCGGTTTTGG
AGATAAATGCAGTCAAGGTGGTTTTGGCAGCTTACTTACCTCAAATAGCTTTGATTATCT
TCTTAGCTATGCTGCCCAAGTTGCTACTCTTTCTATCCAAAGCTGAGGGAATTCCTTCGG
AGGGACACGCGGTGAGGGCTGCTTCTGGGAAATATTTCTATTTCTCAGTGTTGAATGTTT
TCCTTGGAGTTACTTTGAGTGGTACACTGTTCAGAACATTCAAGAGCATCCAGAAGGATC
CAAACTCTCTTATTCCCTTGTTAGCAAGTAGCCTCCCAGGCAGTGCAACTTTCTTTCTCA
CCTTTGTGGCTCTCAAGTTCTTCGTCGGTTATGGTCTTGAACTATCTAGGATAGTTCCTC
TTATCATATTCCATTTGAAGAAGAAATTCCTTTGCAAATCTGAGGCTGAGGTGAAAGATG
CCTGGGCTCCTGGAGATCTTGGTTATGGCACTAGAGTTCCTGGTGACATGCTTATTTTTA
CCATAGTCCTCTGCTACTCCATTATAACGCCCCTGATCGTCCCGTTTGGTGTCATATATT
TCGGTCTTGGATGGCTTATTCTTCGGAATCAGGCCCTCAAAGTTTATGTTCCTTCCTATG
AGACATATGGAAGAATGTGGCCTCATATATTCAATCGTATAATAGCGGCTCTCTTACTAT
ACCAACTTACCATGTTCGGTTTCTTCGGGGTGAAGAAATTCTTATATGCTCCAATCCTAA
TTCCGCTTCCCATAATTTCCCTGATATATTCCTACCTTTGTCATAAGAAATTCTATCGAT
CCTTCGCCAATACAGCTCTCGAAGTTGCTCGTAACGAGCTGAAGGAGGTTCCCAACATGG
AACAAGTATTCAGATCTTTCATCCCACCAAGTTTGAGCTCCGAGAAGGCCGAGGAAGATC
TATTCGAAGATGCAAGGTCTCATGTTTCGAGAACGGGATCATTTGTCTAGTACAAGTTTA
CGCAGTTATCGCTTTGTTCGTCGTTGCATTAGGTGAAAATATGTTGATAGGGTAACTTGC
ATTAGGGATCAAGAAGCTCAGGTTGTGATTAATGAATACCTCACTTTGTGTTTATGGGTC
TTCCACTTGATTTGTTAGTTTCAATAGCCATTAGAGATAGGCAAGTGATGTGTGTTCGAG
AATGGAAATTCTTCAATGTCTTGTGTAAGTAATTAATGAAATTGAAATAGTGTTATTTCC
TTCTTTCAAAAAAAAAA
>contig94
GTACAATAATGATTGTTGTCATGTACAAAAAAAAATGCCTAAAACTTATTAAGTTGGACA
TTATTTCCATTGAATCTAACCATGGAGTACGAAATTGAGGACATATAAGATAATTCATAT
GATGATAAGATTGCACTATTTAACATAAGAAATTAAGAGAGACGTGGGTTTGTTGGAGTG
TAAAGATTTGTGTGGTTCAGCAGCTTGTTTTTGTGACACACATATCCAACTAAGTTGTGT
TGTCTGCCTTTAGGACAATAATTATAGAGCTTGTCATATCGGTCGGGCCAACTCCTCGGA
CCTGTTTCTTCTCTTTTGGTTCAAGGAAACAGTGGCCACTCACTAACGATGAAATGCTCT
AATGAACAGCCTTTATACAAAAGAAAAAAGGGAAAAGAGACCAGAAGACCAGATCAACTG
TTTATCTTCCTGTTTTTACTACCTGTATAAGAAAAATCCGGGATCTTAGGCAAATTCAAA
AGGGTTAGAATGATATACGTCATGGCTGAGAAAACGAGAGGGGGGTTACACAGACTTTTT
AAGTATTGTACTATATAGAATAAGGGTGAAATATGTATCCAAATCCTTTAGCAGTGTGCA
AGGATCAGAAGTTTCGTCTGACGTTTCCTGTAATATTTTCAGCACACTGCTGATAATATG
GTTTTATTACATATAGACATACTTGATAGAACTACCGGACGGTTTTTGGTTTGGGGGATT
CCGAGATATCTGATGTAGCCGTAGCTTTGTGTTTAGTTTTTAGGACCGATGTCCTTGAGA
GCACAGATCTGCTCTTCTCCCATTGCAGACATGACAGTTAGGACGAGATCTTTTCCTTCA
GCAAACCCATCTTTAAGCTGCGTCAGCAGATTATCATCGGTGGGAAGCTTCAAATCATCC
TTAGTGTTTCCATTTTCAGTAAGGAGACTGACCTGCAAAATAACAAGATAATTGGTCAAG
ACTCCATCTTACCTTCATTTCTCTTGTTTGTTCAGTCTTTACGAACGTGTTTTTTTTTCC
TTTTTTTCTTTGAGAGGGAGGTCTTGAACAGGGAGATTATAATAGAACTTACAAAACCAT
CCTCAGATATATCGATCAGCTGATAGTCAGTACGATTAACATGGGGAACATCACAGTTGT
GAGAAGAAGGAACGATATCTTCAAGTTTCTTCCCATTGAATATGTCGATGGCCACAAAGT
GACACTTTGCATGTCCATGCTTTCCAGTTTTTGAAGTGGAAACTTCAACAACCTTGCAGG
GCCTGTTCTTGATTACGATGTAGCCATTCTTGCGAATGGTTCCGGCTTGCTGAGGGAAAG
TCTTGGACGCTCCGGCGTCGGCCTTGGAGTCGAAGTGGTGCTCCTCGTCGGACATCGCTG
CTACGTCGTTTTGTTGCTCTTCGATTCACTCTGTCTCAGGCGCAGTTCTCTATGCTTGGT
TTCTGAAGACGACGAAGTCGTCGCCTCGGCTATAATATTCCAGACTTTTCAGAGGCACAG
GTTCCGAATTGGGAGAGATGAAATCGTGGCCGTTGGATTAGCCCCCTCACGCATTCCCAT
CGCCGTTTCTAACTGCTTTTTCCATGCATGGTGTTTTGTTTTGTTTTCTCTTTTTTTCTT
TCTTTTTTTTTTTCTTGCGTAAAGGAAAAGGAGGTTAATGGGAATAATAAAACAGTGATA
TACTGCAACATGATATGCTTGGTAGGTAGCTTGAAAGCATCCCATCCCATATAAGCACAG
CTTACTTCAAAAAAAACCTTCAAGTCAATGGACTGCCTCCATATTGAAGAGTAAAACTTC
AACTACACATTATCATGGCAAATGGACTATAACGTTGGACATTGTATAATGTATATTGAT
ATTTGACACAAAAAGGCGGCGTGCATAGCATATTTCAAAAGAGAGACATTGCGAAAAAAA
CTACAACATGTGGCCTATATCCGCTCCTTACCGCCCCGC
>contig95
GTACAATAATGATTGTTGTCATGTACAAAAAAAAATGCCTAAAACTTATTAAGTTGGACA
TTATTTCCATTGAATCTAACCATGGAGTACGAAATTGAGGACATATAAGATAATTCATAT
GATGATAAGATTGCACTATTTAACATAAGAAATTAAGAGAGACGTGGGTTTGTTGGAGTG
TAAAGATTTGTGTGGTTCAGCAGCTTGTTTTTGTGACACACATATCCAACTAAGTTGTGT
TGTCTGCCTTTAGGACAATAATTATAGAGCTTGTCATATCGGTCGGGCCAACTCCTCGGA
CCTGTTTCTTCTCTTTTGGTTCAAGGAAACAGTGGCCACTCACTAACGATGAAATGCTCT
AATGAACAGCCTTTATACAAAAGAAAAAAGGGAAAAGAGACCAGAAGACCAGATCAACTG
TTTATCTTCCTGTTTTTACTACCTGTATAAGAAAAATCCGGGATCTTAGGCAAATTCAAA
AGGGTTAGAATGATATACGTCATGGCTGAGAAAACGAGAGGGGGGTTACACAGACTTTTT
AAGTATTGTACTATATAGAATAAGGGTGAAATATGTATCCAAATCCTTTAGCAGTGTGCA
AGGATCAGAAGTTTCGTCTGACGTTTCCTGTAATATTTTCAGCACACTGCTGATAATATG
GTTTTATTACATATAGACATACTTGATAGAACTACCGGACGGTTTTTGGTTTGGGGGATT
CCGAGATATCTGATGTAGCCGTAGCTTTGTGTTTAGTTTTTAGGACCGATGTCCTTGAGA
GCACAGATCTGCTCTTCTCCCATTGCAGACATGACAGTTAGGACGAGATCTTTTCCTTCA
GCAAACCCATCTTTAAGCTGCGTCAGCAGATTATCATCGGTGGGAAGCTTCAAATCATCC
TTAGTGTTTCCATTTTCAGTAAGGAGACTGACAAAACCATCCTCAGATATATCGATCAGC
TGATAGTCAGTACGATTAACATGGGGAACATCACAGTTGTGAGAAGAAGGAACGATATCT
TCAAGTTTCTTCCCATTGAATATGTCGATGGCCACAAAGTGACACTTTGCATGTCCATGC
TTTCCAGTTTTTGAAGTGGAAACTTCAACAACCTTGCAGGGCCTGTTCTTGATTACGATG
TAGCCATTCTTGCGAATGGTTCCGGCTTGCTGAGGGAAAGTCTTGGACGCTCCGGCGTCG
GCCTTGGAGTCGAAGTGGTGCTCCTCGTCGGACATCGCTGCTACGTCGTTTTGTTGCTCT
TCGATTCACTCTGTCTCAGGCGCAGTTCTCTATGCTTGGTTTCTGAAGACGACGAAGTCG
TCGCCTCGGCTATAATATTCCAGACTTTTCAGAGGCACAGGTTCCGAATTGGGAGAGATG
AAATCGTGGCCGTTGGATTAGCCCCCTCACGCATTCCCATCGCCGTTTCTAACTGCTTTT
TCCATGCATGGTGTTTTGTTTTGTTTTCTCTTTTTTTCTTTCTTTTTTTTTTTCTTGCGT
AAAGGAAAAGGAGGTTAATGGGAATAATAAAACAGTGATATACTGCAACATGATATGCTT
GGTAGGTAGCTTGAAAGCATCCCATCCCATATAAGCACAGCTTACTTCAAAAAAAACCTT
CAAGTCAATGGACTGCCTCCATATTGAAGAGTAAAACTTCAACTACACATTATCATGGCA
AATGGACTATAACGTTGGACATTGTATAATGTATATTGATATTTGACACAAAAAGGCGGC
GTGCATAGCATATTTCAAAAGAGAGACATTGCGAAAAAAACTACAACATGTGGCCTATAT
CCGCTCCTTACCGCCCCGC
>contig96
GGCTCGCACCCCCACCTGTCGGATTCACAGTTCGACCAATTTGGGCCATTGACGAACGCC
GAGTTGGGTAAGCTTGGATTCAGGAGGATTCTTCTCAATTTTGATGCCCAGCTTCTCAGT
CGCCATGGATTCTGCTCGAACCATAAGAGACGATGCCGTTTTTCCCGAGAACAGAGAGAC
GATTCTAGGTTTACTGAGTAAATTGGGCGGTCTTAAATTCAATAGTAAGAAACCGTCCAC
AGCGGAAGCCATCCCAAATCCAAATTCCCACTATTGGATAATTGATTTCCCCCAAGGAAG
AAAAAAAAAAAACAAAAGCAGCGGCCATATCGATTATGAAGTTCTTCACTTCAGAAATGT
AATCTGTCGCCACTTGGAACTAATTTCATCTACTCATACCTTATCCGGCAATTAGGAAAA
TTTGGC
>contig97
ATTAAACACAGTCATGATTAGTATTTCTTCTGAAAGTGAGGTCAGAACAAATAGTTTTAT
ATCAAAAATCAAATTTTCAAAGGCCATCCCAATCCCAAACACACTGTTAATAGAAAATAA
AGCTGTATTATTGTTTTTTTCTTGAGCCTGTGTTTAATAGCAGAAATATAAACGTTGTTC
TCAAAGACAAACAAACCCACTAAGCAGAGATTTGCAATATTCAAAGAATTGAATCTGGAT
GAGATAGCAGTTTTCAAGTTTCAACAAGGTGACCAAATATAAGAAGATTCCACCATCAAT
GCGAAATAATAGACAGAAATATGACCAAATTATGAACACTTTTAACGATTTGCATACGAT
TAATATCATCGGAAGAGATGCAAAAATATCAACCCATGTTATAGATCGAAAGCCAATTCC
AAAATTGCAAACATCGCTCATATTTAACCTCTTACGATCCTCAAAAACAACTAACAACAC
CTCAACAATCAATGACAATTTGGGGGACGAATGAGAAACAGTGATATGGTAATAGCGATT
AAATGGAGAAAAAACAAGCAGGAAATGAGGTAGAGAAATCAAAATACTTGGGCCATTGAC
GAACGCCGAGTTGGGTAAGCTTGGATTCAGGAGGATTCTTCTCAATTTTGATGCCCAGCT
TCTCAGTCGCCATGGATTCTGCTCGAACCATAAGAGACGATGCCGTTTTTCCCGAGAACA
GAGAGACGATTCTAGGTTTACTGAGTAAATTGGGCGGTCTTAAATTCAATAGTAAGAAAC
CGTCCACAGCGGAAGCCATCCCAAATCCAAATTCCCACTATTGGATAATTGATTTCCCCC
AAGGAAGAAAAAAAAAAAACAAAAGCAGCGGCCATATCGATTATGAAGTTCTTCACTTCA
GAAATGTAATCTGTCGCCACTTGGAACTAATTTCATCTACTCATACCTTATCCGGCAATT
AGGAAAATTTGGC
>contig98
CTCTCCACGGCTTAATCTCTCTTCATTTTTGGTTGACAGATATAGACATAACACGGATAA
GAAAGGGAGGTCTTCGGCCGGCTGTTCTCTTCAAATTTCATGGTCTTTTTCAGCTTTGTT
TTTTGGTGTTATTACTGTGTGCTCAATCCTTTGAACGAGTGGTGTAACTTGTTAAATGCC
CACAAATTCATGAGACGCAATCCTAAAGGAGAAAGGTTGGCCACTTGTTATTGGTGGTTA
CCGTGGCTCTTAGCATCAGAATTTGTCTTGAACTTCTAGTCGTTGAAAACTCTTCTGCTT
ACCAAGCAAGTCTGCTTTTTGTAGGATCCATAAACTTGAGAAGATGATAAGGGTGATGGG
TCTTAGAATGCTTGATAGAAACATGGCCATTGAACTTGCGTATTAATTGAAAAGACCAAC
CTGGTTTCTCGCTCCACTTCTTTCGGTTTGTTCTGCATTCTAAGGGGCTCCAATGGTTTG
AAATGTTAGTCATGGGGGTGGGGAGTAATGGACAATATAGTTGTGCAGAATTCGGTTATC
TCAACTGGGAAGTTAAAATCTTTGTGTCAGTATTTGCTTGATGGTACTCAGGTTAGGGCT
CCTGGTTGCTGCTTCAGTTGCAGCCTATGCAGTAAGGCAACTCAATGTTAAAAACTCGAG
CTCCGTTGCCTCCATCAACAAGCTCGCAGAAAATGGTGAAGAGAAGGAGGAGGTTAAACA
TTCTAACCATAGCTTCAAAGATGATTATGGGGAGGAAGAGGAGGAAGAAGAAGAAGTCAA
GTTAATCAGCAGCGTATTTGATCAAGTTCCTGGATACACAACTGAAAATGAAGAAGATAT
TTTACCTGAATTTGAAGACCTTCTCTCTGGAGAGATTGAATTTCCATTACCTGAAATTGA
TAACAGTAAGGCTGAGAAAGATAGAGTATATGAAACCGAGATGGCAAACAATGCGAGTGA
ACTGGAGCGATTGCGTAACTTAGTAAAGGAATTGGAGGAGAGGGAAGTAAAGCTTGAAGG
TGAATTGCTCGAATACTATGGATTGAAAGAACAGGAATCTGACATTACAGAGTTACAGAG
GCAGCTCAAGATCAAGGCAGTAGAGATTGATATGCTTAATATTACCATTAACTCTTTGCA
GGCTGAGAGGAAGAAGCTTCAAGAAGAGATTGCACAAGATACTACTGTGAAGAAGGAGTT
GGAATTGGCAAGGAATAAGATCAAAGAGCTGCAGAGGCAGATTCAGCTTGATGCTAACCA
AACAAAAGGCCAGCTATTATTACTCAAGCAACAAGTTTCTGGTCTGCAGGCAAAGGAACA
GGAAACTATAAGGAAAGATGCTGAAATAGAAAAGAAGTTGAAAGCTGTGAAGGAATTGGA
AGTTGAAGTTGTGGAACTTAAGCGGAAAAACAAAGAACTCCAAATTGAAAAGCGGGAGCT
GACTATTAAACGGAATGCTGCTGAAAATAAAATCACGACTCTGTCCAATATGACAGAAAG
TGAATTGGTATCCCAGACTCGAGAGGAAGTCAACAATTTAAGGCATGCAAATGAGGACTT
AATGAAGCAAGTTGAAGGACTTCAGATGAACAGGTTCAGTGAAGTTGAAGAATTAGTGTA
CCTTCGATGGGTCAATGCATGCTTAAGGTATGAACTCCGCAATTACCAGGCTCCTACTGG
AAAAGTATCAGCTCGTGACCTCAACAAGAATTTAAGCCCAAAATCTCAGGAGAAGGCTAA
GCAGCTCATGTTGGAGTATGCTGGATCAGAACGTGGACAAGGGGACACAGATCTTGAAAG
CAACTTCTCCCAACCATCTTCTCCTGGAAGTGAGGATTTTGACAATGCTTCAATAGATAG
TTCCTTTAGTAGATATAGTAGTCTCAGTAAGAAACCCAGCTTGCTCCAGAAGTTGAAGAA
ATGGGGTGGTAAAAGCAAAGATGATTCTAGTGTTGTTTCATCACCAGCCAGATCCTTTTC
TGGGGGTTCTCCAAGCAGGATGAGCATGAGTCAGAAGCAAAGGGGTCCATTAGAAATGTT
GATGCTCAGAAATGCTAGTGATAGTGTCGCAATCACCACCTTTGGTACGATGGAACAGGA
AACTCCCGACTCTCCGGGCACTCCGAATCTCCCTAATATCAGAACACAAACACCTTCTAG
TGACTCCTTGAATTCAGTGGCAACATCATTCCAACTGATGTCTAAATCTGTTGATGGAGT
GTTAGATGAGAAATATCCAGCATACAAAGACCGACATAAGTTGGCATTAGCAAGGGAGAA
GCAAATTAAGGAAAGGGCCGATCAGGCAAGAGCAGAAAGGTTTGGCAATATTTCAAATTC
AAATTTGAACTCTGGATTTAAAGGTAAGACCGAGAGAGAGAAACCTGCAGTTTTGCCGCC
AAAACTTTCTCTAATAAAGGAGAAACCAGTTGTATCTAGTGATTCTGCTGATCCATCTGG
TGAAAATAAGACAACAGAGTCTCCAGCTATCAGTAGGATGAAGCTAGCAGAGATTGAGAA
GCGATCTCCACGGACACCTAAGCCACCACCAAAACCATCTGCAGGTGCTTCTGTAAGTAC
AAATCCCAATCCTCAGGGTGGAGTACCAGCTGCTCCACCTCTACCACCTCCACCTCCTGG
TGCCCCACCACTGCCTCCAGCTGGTGGACCACCTCGACCGCCTCCTCCTCCAGGAAGCTT
GTCTAAGGGTGTAGGTGGTGATAAGGTTCACAGAGCGCCTGAGTTAGTTGAATTCTATCA
GACATTGATGAAACGAGAAGCAAAGAAGGATACTCCTTTACTTTCTTCTACATCATCTAA
TGTATCTGATGCCAGAAGTAACATGATTGGGGAGATTGAGAATAGATCATCATTCCTCTT
AGCGGTAAAAGCTGATGTTGAAACTCAAGGTGATTTTGTCATGTCATTAGCGGCAGAAGT
ACGAGCAGCTACATTCTCTAATATCGAGGATGTTGTGGCCTTCGTTAATTGGTTAGATGA
AGAGCTATCATTCTTGGTTGATGAAAGGGCAGTGCTCAAGCACTTTGATTGGCCAGAAGG
TAAAGCAGATGCATTGAGAGAGGCGTCTTTTGAATATCAAGACCTAATGAAGTTGGAGAA
GCGGATCACCACGTTTGTTGATGACCCTAAACTCCAATGTGAAGCAGCTTTAAAGAAAAT
GTACTCCTTGCTTGAAAAGGTTGAGCAGAGTGTCTATGCACTCCTACGCACAAGAGACTA
AGTATTCCCTTACAACGACGCGGTTCCTGGAAGAGAATTTGTGATGGAACGTCAACCATT
TTGGAAATACTCATCTTTGGCATGTTAAGTAGTTCAATCACCATCTCATGATTCTTGTAA
ATTTTGATATGATCAACTGTCAAAAAATTTGTCAAAAAATTTACTGTGTCACTGCTTTCG
AACTAATGCATATGCATTACTGTGTGCTGCCATTTTCAAATATTGAGAACATATCCCCGT
CTCTAATTATGTTGTCATCTCCAACCATTGTTTTTGTTCTCGTCTTTTGACAGGGTTGAG
CAGAGTGTCTATGCACTCCTACGCACAAGAGACATGGCTATCTCGCGTTATCGAGAGTTT
GGAATTCCAGTTGATTGGTTGTCAGACACAGGAGTTGTTGGAAAGATTAAGCTGTCTTCT
GTACAATTAGCAAGGAAATACATGAAGCGTGTAGCATCAGAACTTGATGCAATGAACGAA
CTGGAGAAGGAGCCGAACAGAGAGTTTTTGGTCTTACAAGGCGTACGGTTTGCTTTCCGT
GTTCATCAGTTTGCAGGAGGCTTCGATGCGGAGAGCATGAAGGCTTTTGAAGAATTGAGG
AGCCGAGTTCAAACAACACAGATAGGAGACGACAATAAGCAAGAAGCCTGAATTTTTTTC
TTCAAGTTCATTATTATCCCAATTTAATTTCAGCAATCATATACTACATGTAACTCAATG
CTACTACAGAAGATCATTCGCATTGGACATTGTATATTTACCAATCTACTGGAAAGATGC
GAGAGATTATGTACTCAGTCTGGTAGCTTCTGTGCGCTGTACAGTATGGAATTAAAAAGC
AAGAAAATACTGAATTCAATTCAAGAATAGACAGTCAAATAGAAATGAATCAGAAATATA
GAATTGGAAATATACAGTTCTCTCTTTATCCTTAATTTCAGACCAACCATGGTCAAATTG
CAAATTCTCCGCCCTAGTTGAGCCCCCTAGCCAGGAATTTTTTCCATCACCATTGATGGT
GTCAGAATGTTGAAGAGAAATGCTCAAGATCTTGCAGAAATAGAGCGAAAATCATAAATG
GAGAGAGAGAGATGAACCATTCCAATTCCAACAGACCCTCAAAATTCTATTACCTTGTGA
CTTTTGGTAGATTAAAAAATTGTACATTTGTCTTAATGACTTCTAACGGATCTTTGGTTA
ATTGACAATTACTATGAATAATTTCGAAGTGGCACCTGAAATGGGAGCCAAATGGATTTT
TGTGATTAATTACGTCAACGCATTGTGATCACAAGACTTCTGTCCATGAACTTGGCACCA
CCCACCTTCCCTTGAATTTCTTTAGGCAGAGAAATGACACGCCTCTGATCTCCAGCTTCT
ACCAACAGCTCAGACCCTCCCCTATACTGGTAAAGCTTGATTTCTGACTTCTCGAAGCCT
GGCATGAAAAGTGTAACCGATCTGTTTCCAGGATCGAATTTTACAGGTGATAGCAGACTG
CTGATATGGCTTTTTGACGAAGACAGAAGGTCTCTCGGGCCTTTACTTGATGCATCATGC
AGAACTGTGTTCCAATCTACAGGGGAACCAATTGAGAACTTTGGCATAAAGGCCAAAGAT
AAAGGGGAAAAGTTCTCCTTCAACCTAGAAACGGATTCTGCATCCAGGTGTGAAGAAATG
AAAGCAAATGCACCAGAAATTTGTGCACCAGCTTGAATAGTGCAACCCCAGTACCGTAAT
GCAGACTGAACAGAGGCAGGACTAGTTGGATCCATCACTATAAAGCAGCCAAATTTACTT
GGCTCTGAAAATGCAGAAGACCCTCTCTCTAACATGCGTTCCAGTGCCTCCCATATATCT
GTACTGGTTCTACCACTGAGATGGGAGCCTGGCCTGCTTATACCCATGGCTTCATCAACA
AGCCTCAAAATTGAAGGAGTAGCCAATCTCCCAAGATCGGTTTTTTCAGCAGCGCTCCTC
ATATATTTTAGGTACAACCTCGCTTTACTGGCCGCTCCCATGATCCTTATTGTTTCCTCG
GTGCTGATACCGTCATATATTACTATGTCATAGTTAGCTTTTCGGTCTCTTTGGGCCATA
TTCTCTGAGAACCCAAGAAATTTCTCAAGTAGAAGTACCGAGAAGACAGAATCCATTCCT
GGAAGTACTCCAAGCTCTTCTCCAACCACCCCTTCAAGAACTCCTTGTGTCATGTTAAGA
CGAGA
>contig99
TTTTTTTTAAGATAAGGAAGAAATTGATTGTATCAACAGATACTGAAAATAATAACGTAT
TCTCAATCATTCATTCTTAATCTCTCTCATAGACACTGCAAAACTGAATTAAATAGATGG
AAAGGCTAACTTAACTTAGCTGGTTGGTAGCAATATAGACAAAGATAACTTATTTTTAAA
GGTGTCCCAAACATAAAAGCTAACTATATACCCCAAGCAAACGGAAGTTGACAGAATTTT
CAACACCATCATATACGTAAAGTGACGGGTCGTCTCTGAAGACTTGAAATTAACAAGTGG
GAGGAAAATTTTTAGGGAAAAGAAGAGTTAGTCACGTTGGAGACAGACTGCTGAAGATCC
GCTTCAAACTCGGGCAAGCAATACGCAGTTGTACCATGCTAATCGACGAGATCTTCGGAC
AAAAGCGGACGTCTAGTGTCTCGAGCATACTACATTTCGATATCGCGGCTTCAACTGCTT
CTTCCTCAATGTTGCAAGACTGGAGAAAGAGACTGGTCAGTCTCGGGCAGTCAAGTCTCA
AAACTTCCAGAGAGCAACAATTACTCAAATTAAGAAAGCATAGATTGAGACAAGAAACGT
CGACTTCTTTGAGATTTGAAGACAGAGATAGGTTCAATGATGATAAATGGAGACAGCGTG
CTGCTGGAGGAATGAGAACTTTCCTAATACTCTGACAACCTACACAGTTAAGATTCTGTA
ATAAACGGTTCGGCTGTGCAACCGGTTCCTCAATATCGTCAATAGTGGCCTGACCAAGAG
GAAGCGGGATGCCGGACAAAGAAAGATGTCCAGTGCTACAACCCCAGTTTAGATCATGCA
TGTTCACACAGCCATTTAAGCTCACATGAGTCAGGTGTGTGCAACAAGCAAGAAGTTCCT
CAATGGCAGATTGACAAAGTGACCCGTAAGATAAGTCTAACTCCTGAAGAGCTGGAAGAG
CACCTTCCTTATAAAGGGGCTCCAGCGATGAGTCGGTTAAATATTTGCATGCTTGTAGTT
TCAATACCTTTAGTTGTACACAAGACTCGAAGACTGGCTGCAAACTCATCAAAAAGGTAT
ATGATAAATCAAGCACAACCAACTTCAGAAGGCATCGCAAAGAGTAAAGTCCCTCTGAAC
CAACCGAAGGACATGACATCAGTATTAGTGACTCAATCTGTGGACACGAGGCAGTAGTTG
CAGACAAGCACTCATCTTTCAGTTGACCACAAAAGGAAGCATCCAATGATGTTAGACGTG
GACAATTGATGGCTGCCTCAGACAATCCACCACAACCTTTCAACTCGAGTAAATCCATAC
GAGGAGCCTCAAGTCTTAATTCAGTCAATTTTGGACAAATTCCAAGGTTTAGTGACCGCA
GACCAACAGGGGAAAATGATGCTCTTTCTAGATGATCGCAGCCATCAAGAGAAACTTGTT
CGAGATTAGGGCATTTAAGTTCGAGTGAAGTGATCGCCCGGCAACCAACAAGGGAAAGAC
TTCCTAAAGAACTACTACAGAATCGAACAGCAGTTAAACTCTCGCAGTTATCAAGAACAA
GTGATTTCAACATAGGACATCCACCACCATCACTAAAAACCTCACAAACAGAATTTGTTA
GAGATTCGCAGTCTGTGAGGTCCACATCTTGCAGACCGGGACACTGCAAAGCCAACTTAG
CCAAGCTCTCCTGTTTCTTCAACATTAATTTTTGAAGTAAATTGGAAGTGATGTTGATCC
GGTGAAGTGCTGGACAATTAGAGACCATTATGGATGATAACTTAACACTCTGTAAGCTCA
AATCAGAGAATTTGCGGCAGTGGACCAGTCTAATATTCTGCAAACATGGAAGATCCAGTG
ACACAGAAGTCAAAAGACTGCAATTATCAAGCTCCAAAACCTTCAGCTTATAACTATGAG
ATATTGCAGTCATTGAAGCTGAAGTGATGCCCTCACAGCTGTGAAGCTTAAGCACCGTCA
GCATCGACAGTCTTACAGACTCCAAAGATATATTTGGGCAGTATGATGCATTCAGAAGTT
GGAGATTCTGGCAGGCTGAGGCTATTTCGCGTAATGTCTCATCACTGACACAGGAACAAT
TAGACATGTCAAGAGATTCCAATTGTGGGCACGAAATAGCTGCTGAGCGAATTGCAGCAT
CTGAGAGCTTGTGGCAAGAGCCTATATCCAGGTCATGGAGAAGAGGGCAATTAAGAACAG
CCTGTGCCATGTTACTGCGCTTCAAAGACAATGTTTCAAGTTGTGGACATCTAACAGATA
TGCGTATAACACGACATTTAGTAAGATGAAGATGACGCAGTCTATCATGGCTTATAGGTA
TCTCCTGTGTAACATTAACTAGCGTAGAATCATTGACCGTCAGGCTCTTCAGAAAATGGC
AATCTGCCAAGGCGTGAAAAAAGGTGTCGCCCAGTTGTCCTTTCCCCAAAGTTAAAACCT
CCAAATTTCTTAAAGAATAAACTGCTTTCATAGCAAGCAAGTGAACGGCAGGAACACCAG
ATATATTTACCTCTGTGGCATTTGGATATCTTCCACACATATCCTCAAATTGTTCCATGG
ATATTTTCCTATTTTCAAAGTTCAAACACCTCCAGAAATCTTCATGAGCACTAGCAGCTC
GCCACTGCCTGCAGACTATAGCAGCTCGACAAAGATTGATGTGATCCAAGAAAGAGAAAA
CCATATGCAGTAAATCATCTGTAAGATCCATCCGTACTTCAAATTCCTCTGATTTACAGG
CATCATTCTCATTTATCTCATCATCTTTAGCAAAACTAGAATCAAAATCGTCGCCATCAT
CAACTCTGTTTGATGTAGAAGCATGGTAGAAAAACTCATTCCTAGTCATAATTGAAGATG
ATCCGTGACAAAAATCATAATCTCTCGCAGGATTTCCAGCGCCCAAAGGCCAAGGAGTTG
AAAAGGCGCACTCATTGAATTTGGAGTGAACTTTGGCGCGCTTGTGGTGGGCATCGCGAT
CGCGCTCTTCATTAGAAGTCTCGACTGTAGCAGCCGCAGATGGCAAGGCCAAAGCCGAGG
CGCTACTACTCTCTCCCCCCTCGGACTGATGCTTAATTCCAAAAGACAAATTCCAAGGGT
TGATACCCGCACCGCCGCGCAGCCCATCGTCCCATTGAGCCCCAGC
>contig100
TTTTTTTTAAGATAAGGAAGAAATTGATTGTATCAACAGATACTGAAAATAATAACGTAT
TCTCAATCATTCATTCTTAATCTCTCTCATAGACACTGCAAAACTGAATTAAATAGATGG
AAAGGCTAACTTAACTTAGCTGGTTGGTAGCAATATAGACAAAGATAACTTATTTTTAAA
GGTGTCCCAAACATAAAAGCTAACTATATACCCCAAGCAAACGGAAGTTGACAGAATTTT
CAACACCATCATATACGTAAAGTGACGGGTCGTCTCTGAAGACTTGAAATTAACAAGTGG
GAGGAAAATTTTTAGGGAAAAGAAGAGTTAGTCACGTTGGAGACAGACTGCTGAAGATCC
GCTTCAAACTCGGGCAAGCAATACGCAGTTGTACCATGCTAATCGACGAGATCTTCGGAC
AAAAGCGGACGTCTAGTGTCTCGAGCATACTACATTTCGATATCGCGGCTTCAACTGCTT
CTTCCTCAATGTTGCAAGACTAGGAAAACACAGATCTAGTTAGCTTCATGTCATTGGGCA
TCATATGCATCTCTTAACTCCGAAAATTATAATCAAAATGATGCAAATAAAACTGGGGTC
CTGAAGAAAACCAGACGCACAGGGGTCGGGGGAGGAGTTCTACCCCGTTATTGGAAGAAA
TTATTTGGGAGGGATGGACGGGGGAACGGTGTAGCTACCACCGTTAGATGCATGAGAGAG
AAATTAAAAACTATACATCCAATGATTGGGAGAGGCCACATTGAATAATTGTCTGAGTTA
GCTATTATTTCAATTAGTGATCTGTGCTGACCCCATTTTTCGCCCAGCTTATCCCCTACC
CTTGTTAGTTACTAGTTGGTATTTAAACATCCAAAACTTAC
>contig101
CCCCACCAATATCTTGGCTGCCACGTGGCTTGACGATACGCCATAAATAATCTGCATGAG
AATCTGGGTTTAAGCAGAAGGACCAATAGGATGCTGCTGACGTGTAGCTATCCTAATCCA
CTATATCTTTCCATCCCCAATATAACCTTCATTTCCACTACCACAATTCTCGTCTTAAAC
CAGCCTTCAGCCCCCCTTTGGCATTGCATCTTCTTCTAAGAAGCTTCATAGAAAAATATG
GCCACCTCTGCCATCCAACAGTCTGCCTTTGCCGGCCAGCCTGCCTTGAAGCAGTCCAAT
GAGCTCGTCCGGAGGGTTGGCGCTGTCGGTGGCGGCCGCTTCACCATGCGCCGAACTGTC
AAGAGTGCTCCACAAAGCATATGGTACGGCCCAGACCGCCCAAAATACTTGGGACCATTC
TCTGAACAAACACCATCTTACCTGACTGGAGAGTTCCCTGGTGACTACGGATGGGATACG
GCCGGTCTATCAGCAGATCCCGAGACTTTTGCGAAGAACCGTGAGCTTGAGGTGATCCAC
TCCCGATGGGCCATGCTTGGTGCATTAGGTTGTGTCTTCCCTGAAATCCTTGCAAAGAAT
GGTGTCCAGTTTGGTGAATCAGTTTGGTTCAAGGCTGGTTCTCAGATCTTCTCTGAGGGT
GGTCTTGATTATTTGGGCAACCCCAACCTCATCCATGCCCAGAGTATCCTTGCAATCTGG
GCTTGCCAGGTTGTGCTTATGGGCTTTGTCGAAGGTTACCGGGTTGGTGGCGGTCCCCTC
GGTGAAGGACTCGACCCAATTTACCCTGGAGGTTCCTTCGACCCACTTGGATTGGCAGAT
GACCCAGATGCATTTGCTGAGTTGAAGGTGAAGGAACTAAAGAATGGACGCCTCGCAATG
TTCTCCATGTTTGGATTCTTCGTTCAGGCTATTGTCACGGGAAAAGGTCCGATTGAGAAT
CTCTTAGACCACATCGCAGATCCTGTTGCCAACAACGCATGGGCTTACGCCACCAACTTT
GTCCCCGGAAAATGAAGAAACCTATAGGAAACAATTCTCTGTTTTACCATAATCTTCTCA
CATTTCCTCCAAATCTCATGTTGTGGCCTTTATCAGTGCTGATGTAATTTCTCCAGTAGA
AACTTCCTGCAATTAAATTGTATCATTAAAGTTGAGAGTTCCTTGTGCTTTGTATTGTTT
TCATATATAGAATTTCAACCCATTGCACTAGATGGCACATACTATTTGCAGGTCTGAATA
CAGATTGCTTAACTCCAAGTAGAATTTCAAAATCACTAGGAAGGCTTTTCCTTTAAATCG
TTTGAGACATAAGGAAGCTAAAACTATGAAGCTTTTTACAAAACTGGAACCATGAAGATG
AGGATTTGATGAACATGAAGCTACACGATCAAGCACGAAGGCAAGCTTAACGACCAGCTT
AGAAGAGAAGTTACCAAAAATCTTTACAAGAACAAGACCCACTTTTAAAGTGATGGAATC
GACTACCGTCTCTGAT
>contig102
CCCCACCAATATCTTGGCTGCCACGTGGCTTGACGATACGCCATAAATAATCTGCATGAG
AATCTGGGTTTAAGCAGAAGGACCAATAGGATGCTGCTGACGTGTAGCTATCCTAATCCA
CTATATCTTTCCATCCCCAATATAACCTTCATTTCCACTACCACAATTCTCGTCTTAAAC
CAGCCTTCAGCCCCCCTTTGGCATTGCATCTTCTTCTAAGAAGCTTCATAGAAAAATATG
GCCACCTCTGCCATCCAACAGTCTGCCTTTGCCGGCCAGCCTGCCTTGAAGCAGTCCAAT
GAGCTCGTCCGGAGGGTTGGCGCTGTCGGTGGCGGCCGCTTCACCATGCGCCGAACTGTC
AAGAGTGCTCCACAAAGCATATGGTACGGCCCAGACCGCCCAAAATACTTGGGACCATTC
TCTAATCTCCCTTCCCTAAGCTCCACATATTCACTTTAACTGTTAAAATATCAGAGCCCT
GATGTTTTTTCTGCATCTTCATGCTAGTAGTAGCTTGGCCATTTTTGCTATGTGCTGTAA
AATATGGTGTTTTCCTGCATATTGGACATGATGAGTTAAGAAAAAGATCAGTTCATTCAA
CACAGACCCCATTATAAGATGTTAGTTAAGTAGGAAGATTTAATTTCCATACACACTAGG
CTTGAAATTCAAATGCCTGTTTTTGATGAAACAGGTACGGCCCAGACCGCCCAAAATACT
TGGGACCATTCTCTGAACAAACACCATCTTACCTGACTGGAGAGTTCCCTGGTGACTACG
GATGGGATACGGCCGGTCTATCAGCAGATCCCGAGACTTTTGCGAAGAACCGTGAGCTTG
AGGTGATCCACTCCCGATGGGCCATGCTTGGTGCATTAGGTTGTGTCTTCCCTGAAATCC
TTGCAAAGAATGGTGTCCAGTTTGGTGAATCAGTTTGGTTCAAGGCTGGTTCTCAGATCT
TCTCTGAGGGTGGTCTTGATTATTTGGGCAACCCCAACCTCATCCATGCCCAGAGTATCC
TTGCAATCTGGGCTTGCCAGGTTGTGCTTATGGGCTTTGTCGAAGGTTACCGGGTTGGTG
GCGGTCCCCTCGGTGAAGGACTCGACCCAATTTACCCTGGAGGTTCCTTCGACCCACTTG
GATTGGCAGATGACCCAGATGCATTTGCTGAGTTGAAGGTGAAGGAACTAAAGAATGGAC
GCCTCGCAATGTTCTCCATGTTTGGATTCTTCGTTCAGGCTATTGTCACGGGAAAAGGTC
CGATTGAGAATCTCTTAGACCACATCGCAGATCCTGTTGCCAACAACGCATGGGCTTACG
CCACCAACTTTGTCCCCGGAAAATGAAGAAACCTATAGGAAACAATTCTCTGTTTTACCA
TAATCTTCTCACATTTCCTCCAAATCTCATGTTGTGGCCTTTATCAGTGCTGATGTAATT
TCTCCAGTAGAAACTTCCTGCAATTAAATTGTATCATTAAAGTTGAGAGTTCCTTGTGCT
TTGTATTGTTTTCATATATAGAATTTCAACCCATTGCACTAGATGGCACATACTATTTGC
AGGTCTGAATACAGATTGCTTAACTCCAAGTAGAATTTCAAAATCACTAGGAAGGCTTTT
CCTTTAAATCGTTTGAGACATAAGGAAGCTAAAACTATGAAGCTTTTTACAAAACTGGAA
CCATGAAGATGAGGATTTGATGAACATGAAGCTACACGATCAAGCACGAAGGCAAGCTTA
ACGACCAGCTTAGAAGAGAAGTTACCAAAAATCTTTACAAGAACAAGACCCACTTTTAAA
GTGATGGAATCGACTACCGTCTCTGAT
>contig103
CAATCAGCAGAGCAGAAGTATCGCGTGGTAAACGACAGCCATAAACCCTAAACCTTATCT
CCAATTACACCAATTATTTTATTTGTTGTCGTCCCAATCAATTCAACTGATCAGAGTAGA
TTAAGATTTTAACTCCCAAATAGAAATGGCCGCATTTTTCAGTATAATTGAATCTGCAGA
CGGCAAAGAAACACAAAACCAGAAATGGAAGGCGGGGCGAAGGGCAAAGTTTGTGTAACC
GGAGCCACTGGATTCGTTGGCTCATGGCTCGTGAAGAAGCTTTTGGAGAGTGGCTACTCT
GTCAATGCCACTGTAAGATCCGACCCAGAGAAGAAAAGAGACTATAGCTTTCTCACAAAT
CTACCCGAAGCATCGGAAAGACTCCAGATCTACCATGCCGATCTCGACGATCCGGACAGT
TTTGGCCCTGCCATTGAAGGTTGCATTGGAGTCTTTCATCTTGCTAACACAAGTCATGGG
GACAAAGAACCTATCGAAACAGTGAAAAGAAGAACAATCGATGGAGTATTGGGGATCTTG
AAAATTTCCCTGAATTCCAAAACAGTGAAACGAGTTGTATACACTTCTAGTGCATCTTGT
ATACTGTTTACTCCCAACAAAGTGGATTTTTTGGATGAAAGCTGTTGGAGTGACGTTGAT
GTCATTAATGGTCAAGTACCATTTTTAAGATCTTATGCAATTTCCAAGACATTGGCTGAA
AGAGCAGCTCTTGAGTTCTCCCAACAACATGGATTGGAAGTTGTCACTGTTCTTCCAACT
T
>contig104
ACTGCTTGGATATAGCAAAATTAATGTTTTTCTATGATTAATTTCATTGGATTTTCACAA
TACAAATCAATGGAAAAAGGAAGTTGTACAAAATTATTCAATCTCTTTCTTTCTTTTTTA
TATCCAAAAAAAAGTTCAGAAGGAACCCAATCCGATTCAGTAAGGCCTACTAAAATAATG
CACATTTACATGCCTTGAGAGCAGCTGCTCAACATCACATCACATCATATCATATCTCTT
GTGCCACTGCATTAATTTCTTCCATCTGCTTTCACATGCTACGGATGCCTCAAACAACAC
TAAAAGCTGATTGTAATGTAGAGGAGAACTGAGACGCAATGGTCTGGGTTGCAAATTGTT
GCAACTGCTTCTTGGCATCTTTACGACATTTTGTAAAGCCAATAATGTTCGCAACGCTCA
AAGTCAAACAAACTCCTACGACAAGGAGATAATCAGCTTGAAACTTTATCAACGAGAATA
TTCCCAGCACAGTCCATGCAGCTGCCGTAAGGTACAAGGTCCACCAGAATAGCCAGGAAT
CTTTCTTGTTCATCCGAGACAATGACTAGAGCATAACCAAGGATCCATGTGCATTAGAAG
GGAGAAATAGCTATTCAATGGCTATCCTGGTAATATAAAGGAGAAGCAAGTTCTGAAAAT
GCAAAAACTGAGCACTCACCTCTTGATCAAGGCTTTCAAATTTCCATACACTCTCACCCA
GATCATTTATTTCATTCCACCACCTCAAACCAACCAGAATACGCCCACTCACATTCTTTA
CCACCCAAAAATCGAGAGCAGCAAGGAAAACAGTCACCACGAAAATGATAACAAAACTAT
TGAAAAAGAGAGAGGAAAGTATGTAAAAAGCCAATGCTCCAGCCTTAAAAAGAACATGAA
AGAAACAAGTCTTCGGGTTGGCATAATTTTCCACAGGTGGCTGGTTCGGATCCATGATCG
AGAAATTGAAGAGATACTGCAGAAAGTATTTAGGGGGTATGAGCTGAATTCCCCTTCAAG
ATGCAGAAATGAAGAGAAAACGCCACTCCCTCCGTCGCTCTGCGCTCGCCGAGGGAAATT
CTACCAAAGAAAAATATTTCAATGCCTAATTTTATTTTTATTTGACGTTCG
>contig105
ACTGCTTGGATATAGCAAAATTAATGTTTTTCTATGATTAATTTCATTGGATTTTCACAA
TACAAATCAATGGAAAAAGGAAGTTGTACAAAATTATTCAATCTCTTTCTTTCTTTTTTA
TATCCAAAAAAAAGTTCAGAAGGAACCCAATCCGATTCAGTAAGGCCTACTAAAATAATG
CACATTTACATGCCTTGAGAGCAGCTGCTCAACATCACATCACATCATATCATATCTCTT
GTGCCACTGCATTAATTTCTTCCATCTGCTTTCACATGCTACGGATGCCTCAAACAACAC
TAAAAGCTGATTGTAATGTAGAGGAGAACTGAGACGCAATGGTCTGGGTTGCAAATTGTT
GCAACTGCTTCTTGGCATCTTTACGACATTTTGTAAAGCCAATAATGTTCGCAACGCTCA
AAGTCAAACAAACTCCTACGACAAGGAGATAATCAGCTTGAAACTTTATCAACGAGAATA
TTCCCAGCACAGTCCATGCAGCTGCCTGTTATTCACCAGTTCAGAAGCATGAACAACTAT
ACGTGAATATTAAATATCATAATCATTTAAATTATGCTGACAATCCTATTATTGGACCAA
CTATAACCAGCGGGGTCATCACATCACAGTCCAAGAACCCAAGTATGAATATGTTCATCC
ACCTGTACAGAGTCAGAACCAGCCTTCCTTTTTCTTCTTTCTTTCTTTTTATTTTTTACT
TAATTTTTAGTTTTTACATACATTAGCTTCAAAATGGAAACACATAAAGATCCTACACGG
CATAACGCATAAAAGGTTTTGTGACCTTTAAAGTGATGGCCTTACTTCATTTGCTCAAAT
>contig106
ACTGCTTGGATATAGCAAAATTAATGTTTTTCTATGATTAATTTCATTGGATTTTCACAA
TACAAATCAATGGAAAAAGGAAGTTGTACAAAATTATTCAATCTCTTTCTTTCTTTTTTA
TATCCAAAAAAAAGTTCAGAAGGAACCCAATCCGATTCAGTAAGGCCTACTAAAATAATG
CACATTTACATGCCTTGAGAGCAGCTGCTCAACATCACATCACATCATATCATATCTCTT
GTGCCACTGCATTAATTTCTTCCATCTGCTTTCACATGCTACGGATGCCTCAAACAACAC
TAAAAGCTGATTGTAATGTAGAGGAGAACTGAGACGCAATGGTCTGGGTTGCAAATTGTT
GCAACTGCTTCTTGGCATCTGAAAAGTAGAATACAAATTACAAAAATTTGAGCCAGCCAC
CATAGGAAGATTGTATAATGACTGTTACTGTTAGTAACAACATGAGCCCTAATGGCAATA
TCTTCAAGCCTAATCACTCTTAAAAGTAAAGTGTAGAGAAGAAAAGGGAGGGTGGAGCTG
GGTGCAATTTCACATGTCCAGCAGAAATAACTCATCAGTTTGGGTGCCTTGCTTCCTTTC
TCAAGCAGGCAACTTTGAGACCACAGGTCCAAATCATGGTGACCACTAAAGTTTTAATCA
AAATTTTGAATTTTTGAGAAAAATGAAAGAAGTAAAAAAGCATGCAAAACAACAACCCAA
GAAAG
>contig107
ACTGCTTGGATATAGCAAAATTAATGTTTTTCTATGATTAATTTCATTGGATTTTCACAA
TACAAATCAATGGAAAAAGGAAGTTGTACAAAATTATTCAATCTCTTTCTTTCTTTTTTA
TATCCAAAAAAAAGTTCAGAAGGAACCCAATCCGATTCAGTAAGGCCTACTAAAATAATG
CACATTTACATGCCTTGAGAGCAGCTGCTCAACATCACATCACATCATATCATATCTCTT
GTGCCACTGCATTAATTTCTTCCATCTGCTTTCACATGCTACGGATGCCTCAAACAACAC
TAAAAGCTGATTGTAATGTAGAGGAGAACTGAGACGCAATGGTCTGGGTTGCAAATTGTT
GCAACTGCTTCTTGGCATCTTTACGACATTTTGTAAAGCCAATAATGTTCGCAACGCTCA
AAGTCAAACAAACTCCTACGACAAGGAGATAATCAGCTTGAAACTTTATCAACGAGAATA
TTCCCAGCACAGTCCATGCAGCTGCCGTAAGGTACAAGGTCCACCAGAATAGCCAGGAAT
CTTTCTTGTTCATCCGAGACAATGACTCTTGATCAAGGCTTTCAAATTTCCATACACTCT
CACCCAGATCATTTATTTCATTCCACCACCTCAAACCAACCAGAATACGCCCACTCACAT
TCTTTACCACCCAAAAATCGAGAGCAGCAAGGAAAACAGTCACCACGAAAATGATAACAA
AACTATTGAAAAAGAGAGAGGAAAGTATGTAAAAAGCCAATGCTCCAGCCTTAAAAAGAA
CATGAAAGAAACAAGTCTTCGGGTTGGCATAATTTTCCACAGGTGGCTGGTTCGGATCCA
TGATCGAGAAATTGAAGAGATACTGCAGAAAGTATTTAGGGGGTATGAGCTGAATTCCCC
TTCAAGATGCAGAAATGAAGAGAAAACGCCACTCCCTCCGTCGCTCTGCGCTCGCCGAGG
GAAATTCTACCAAAGAAAAATATTTCAATGCCTAATTTTATTTTTATTTGACGTTCG
>contig108
CGGAGGATGAAGGTGGGAATGTGAAGAGACTCTATAGCCTCACGCCGGTTTCTAAGTATT
TCGTTCGTAACGAAGATGGTGTGTCGTTGGGCCCTGTCATGGAGTTGATTCAAGATAAAG
TCTTTCTTGATAGCTGGTTTGCATCTTCCAAATGTTTCTATTTACTTGAAATTATTAGAC
TGATTTGGAATTTTATTATTGTACAACTATGTCCATGTTGGTTAGATCTATTGACGGGAA
AGTTGAAATTTGTT
>contig109
TGGCTTTCTTTTCATTGTTTTGTTCTTCAAAAGAATAGTATAACATAGGAAATCTGCACA
AATTCAATATTTTCACTGTTTTTACGAAGTATGTATAAAATTAAATCCAGAGGCACACCT
AAAACAATATGAGATGCACCATAATACAATACATATAATATCACAGGGTTGAACTTCATC
ACTTTTATACAAAATCTACTGATTTGTGTGCCTTCTTCTAAAGCAAACATACAAAAAGAA
GAGTGCTTTTCTGTGGCTCTTTAGCCTATCTCATATCTTCCCTCACCATTTGAGCAAATA
CCTTACTCATTGAAATCCCGGCGATATCGACTGCGCTTCCCGTGTTGAATTGAGTAGTCG
ATACGCTCGACTCCCAGTGGTTGCCAAGATCAGCTTGTGAAGATGATTCCTTAGCATGGT
GAGATCTTCCATCCCCTTGGAGTTGAAGGGCACACTCAAGATTCCACAGGATGTTTCCCA
TCGTCGGTCGATCCATACCGCATTCTGACAAGCATTTTTCAGCAGTCTCGACGTATTTCC
TTAGAGAATCCAGCTTGATTTGCTCGACAATACGAGTATCGACTATCGCCTCTAGTTGAT
CTCTATCCTTCCTCCTCATTACCCATTCGATTAAATTCACCTTTTCCCTTGGGAGGGATG
GATCAATGACAGGCCTACCACAAAGGATTTCGAACATAACCACGCCGAAGGAGTAGATGT
CGGATTTCTCAGTCAGTTGTTGCGTTGTTAGATACTCGGGATCAAGATAGCCGAAGCTTC
CTTTAACTGCTGTACTGACGTGGGTCTTGTCGAACTCGGGGCCGATCTTCGAGAGTCCGA
AGTCTGCAACTTTGGCCATGTAGTTTTGATCTAGAAGAATGTTTGCAGTTTTGACGTCTC
TGTGAATGATTGCCTTTGCAGAGCCAGTGTGAAGATAGTGAAGCCCCCTGGCTGAGCCGA
TGCAAATCTCAAGCCTTTGTTTCCAGCATAAACTTGGAAGTTCAGATCCATACAAATGGT
CCTTGAGAGTCCCTTTTTCCATGTATTCGTAAATTATGATCATCTCATTTTGCTCGTCGC
AGTACCCGATCAGAGACACCAAATGACGGTGGCGGAACTGGGATAGCATCTCGATTTCGG
TTCGGAACTCAGCAAGACCCTGCTGAGATTTCGATGCCCCTCGTTTCACTGCCACTTCCG
TGTTGTCCCTCAACATTCCCTTGTAAACTTTCCCAAACCCACCAACACCAATGGCTAAAC
TTTCACTAAAATAATCTGTAGCTTCCTGAATTGCTGCGAGAGGATATCGATAACCGATTT
TCGAATTCGAAAAGGCGGTAGATCCAATATTATAGTTGCTTTCTTTTCCATTCACACCAA
AGTTGTCCTCTTCCTTCAAGTGACCAAGGATCATGGATCTCCTTCTTCTTCTACACAACA
ATATGACAAGAGTGGCTGAAACAGCAGTAGCAACAAACAGCCCAGCAACCAAGCCTGCTA
TAAGACCAACTTTCATTTTGGAACCTCTCTTTGAGTGTAAATCAAGGGGGGGTTCATTAA
GGCTACCCCGAGAATCGCTGATTTTAATGATCTCGAGCCCGTTAAGAATGGCACTCGATA
AGGTATGCTGATAAGTCGAAGAGCCAACACTTATTTTGAACTTAGAGCTTTCAGTTGGAC
TGGCTATGGTGTCCAAGACATAGGGTGCACCTAGGATGCTTGAAGTGAGATTACTAAGGT
CAAAATGATCTTTAACCTTCCATGAGTTCACATAAACATTGAAGAACAACGATCCAAGAG
AAGGGCTTATAATATCACAGAAATGAAAACGGATCAAATATTCATACCCCGGATCGACGT
CAAAAGACCATGTTATATTAACATTAACATTCAAATCCATCACCTCAGGATCTAATTGAG
TCGCGGTCCCATAGACAGAACGAGGAGCCTTAAGTTCAGAGCCTGCAGTCATATTCACTC
TCGTGATATTCGACACAAACTTCCCGACAATAGCCCGATCATTATGAGTCAAGAACGGAC
CATCTGCAACCCAAAGGCGTGAGAGAGTATCGTCACTTGGAAACACCGTTTCGTTCCCCA
TATTCACTCTAGCAACAGTCTCCAATGCCCTGTTCCCCAAACTTGCCACAAGTTTCTCAA
CAGTCGGGGCATCCAGGGGAATCAGTTCATCAGGGACAGAAACAACTTCCAATGCATTGA
TGAAGGCAAATGAGTCCGCCATGGGAGTGAATGTGAGAACAAGGTTACTGGAAGTGACAT
TCAGAGAGTATTCCTTGATTACCGAGCCGGTTTCGATCTGAAACTCTTTGAGAAGAGTTA
TATTTTGAGCAGAAACTGAGAATTTGGCTAAACTCAAGTTGAAGTTTCCAGAAACAAAAG
GGTAAAAGTAGAGGCGGATCCAGTGTCTGCCCTGTTTCTTCAATTTGAAGTTGTATTTGG
AGGTTGTTTCAAATATTCTTGCGGTTTCAAAGAGAGGTGAGAATAAGGAGAATGGAGATG
AACTAGATACTTTGCTTGTAGTGGAAATATATGTTTTATTTGGGTCTGAAAGAATACCAG
AGAACAAATCATCAGAAAGGAATTGGCGTTTTCCTACTGTTTTGTTTGAGGACGATCCAG
AATCGATCAGAAAATTATCATCAGGAGTGAATTGTGATGAGAAAGATGATGATAAACACA
GAGCACAGAGAACCCGGATGAGAAAATAAGCATTCCCAGCTCTCATGGCGGCAATATGAG
ACTTGGAATGGGGAAGAAGATGATCAGATTGCAGAAAAGAAACTGAAAGAATCGGATTGA
AATAAAACGAATCCGAGAGCCAAAAATACAAGTGAGTGAGCGAAAGAATCAATCACCCAG
AAGGAAGCCGCCATCAGAGCAATCATCCGCCATTAAAGCAAATGCAAGAAAGGAGAAGCA
AACACTCAATCCGATTGCCAAGATAACAAGAACCCAGAAGCAATTCTCAGAAAAACAAGT
GAACGAGCAAAAAAGGAATCACCTCAATCTTCAACTCAAAGAGAATCCATAATCATCCGC
CATTAAAGCAAAGAGTAAGAAACAACCCAGAAGCGTCTCACTCTAATTATCAGTCAGCAT
TAGGCAAAAAAAAAACCCCAAGTCAATGAAAGCAATCACACAAGCCAGATCGATAAAAGA
CTAGAGAAATCGGTTCGATTTTCAATTTCAAATCACCAAACGGCGAAACGAAAAACAACC
CATCACGTTATGTTTGACGAATTCACAGAATGCGACTGAAAAAGCCAAAAGGGGAGCAGA
TTTGGATAAGCAAAAAGTGG
>contig110
CTCGCCTCGCCCTTTTTTTCTCCTTAATTTCCTTCATGTCTACTCCCACTCCTTCCCTTC
TCTCACACTCTGTCTAGACAAACCAAATTCTAATTCTAAGATATGGATTCCACAGCCGAC
GACGTTACTATTGCTGCTCGCTCCTCCTTAATCGACTCCTTGAGGGGCTGTGGCTTGTCC
GGGATCCCAATCGACAAGGCCCACCTCAAGGCCAACCTCATCATGCCGCAGTATCTCCGC
TTGGCCCTGCGGGATTCAATTCGCTTCAAAGATCCCACCGCCAAAATCACTACGCCGGAG
AACGTCCTGCCGCCGGAGGCTCCTCTGGTCGTCTTCATTAATCCGCGTAGCGGTGGACGC
CATGGCCAGAAGCTCAAGCAGCGCCTCCAGCACTTAATCAGCGACGAACAGGTTTTCGAT
CTTTTGGATGTGAAGCCTCATGAATTTGTGCAGTACGGACTGCGTTGCCTGGAAATCTTG
TCTGATCTTGGCGACGCTTGTGCCAAACAAACTCGTCAAAAGTTAAGGGTCATGGTGGCA
GGAGGTGATGGCACTGTCGGTTGGGTACTGGGAAGTCTTGCAGAACTTCACAAACAAGAT
CGCAGCCCTGTTCTTCCAGTTGGAATTATCCCTCTGGGTACTGGAAATGACCTCTCCAGG
AGTTTTGGCTGGGGAGGTTCATTTCCTTTTGCCTGGAAATACGCCGTTAAAAGATCTCTC
CACAGAGCTACCTCTGGCCAAGTTCGTTCTTTGGATAGTTGGCATGTTTCGCTGTCCATG
CCTGCTGGAGAAAAAGTGGAACCACCACATTCTCTGAAGCAGGTTACACAAGAAAGTGAT
CTGAATGAGCCTCCTGTTCATGATGACAAAGGAGATTTACCAACAAAACTGGCTTGCTAT
GAAGGAGTGTTTTACAATTACTTTAGTATAGGAATGGATGCTCAAGTTGCTTACGGCTTC
CACCATTTGCGTAACAAAAGACCTTACCTTGCTCAAGGTCCAGTGACAAATAAGCTGATT
TACTCTGGTTATAGTTGCACTCAAGGTTGGTTCTTCACATCCTGCTCAAAAGATCCAAAT
TTGAGGGGCCTTAAGAACATCCTTAGAATACACATCAAAAAGGTCAATTGCTCGGACTGG
GAAAAGATTCCAGTTCCTTCCAGTGTTAGGTCTATTGTTGCTTTAAACCTACATAACTAT
GCAAGTGGAAGAAACCCATGGGGTAAGCCCAAGCCAGAGTACTTGGAGAAGAGAGGGTTT
GTGGAGGCACATGCTGATGATGGTCTTCTAGAGATTTTTGGGCTAAAACAAGGATGGCAC
ACATCATTTGTTATGGTGGATATAATCTCTGCCAAACACATTGCCCAGGTACTTCAAATT
AAACGCATTCAGACATAGTTCTTCTCTTGAAGTTGAATCTAACTCCACGATTCTAGGGTG
TTTGATTGAACTGTTGCATAATATTTTCAGGCAGCAGCCATTAGAATTGAAATTAGAGGT
GGGAAGCGGAAGAAGGCATGTCTGCAGATGGATGGCGAGCCATGGAAGCAGCAAATAAGC
AAGGACTCCTCGACGTTCGTTGAAATCAAGAGGGTTCCTTTCCAATCACTAATGATCAAC
GGGGACTAAACTTTCCTGATCTTACGCTGAGTGGATTTGTTCCTCTTTGCTGATATATAT
ATATATGTTCAAAATATTCATTATCAACAAAAGCCTAAATTATTCAATTACACTAAAACC
GATTGCTACTAATTCACTACATCAAGGGGAAAAAACTGTGAATGAAATGTAGAAAAGAAA
GCACTGAGCTAATTGGTAGCGATGAATTGGGTATTATGCTCCCTCGCGAGGGTTTGGTCT
TCATTTACTACGCTCAAATTCTGTGGCTGTTCAGTGGAATTGCTGTGGTCGGGGTCCGTT
TGCGGCGTAGTAGTTTCTGTAATTTCAGGGTGGACTCTGGAATCGCTTGTTTGCAGAGAA
GATGAGCGGAAATGTTTGTCATAAAAAAGCTTGCCCATTTCAACCATTTTGGCGGTGAGT
GGAGAATCAGAGTGGACGGTGCTGGAGTCCGGCCAATGCGAGTGGAAGAACTGGGTCAAG
TATATAAACAACGATGAGAAAGTGGCAACTGCGGTTATGCTGAATAAGCCACAAAAACTG
TAAGCATCCAATCTTGAATCGTCGGGATCTGCGATTTGAACATTTCGATTCGAGAAGTAT
TTCTGCTCAATTGGGGTCATTTTGTTTTGATCTTCGGTCACATCCAGTATTGCCTTTGAA
AAGTAAGGCACCAGAGGGGATCCTTTTGGGAAAGCGAAGCCAAATCCACCGGTTCTGTAA
ATGGGACCGACCATCTGAAAGCCAGAACGATACTTGGAAAGGAAGACCTTGATGTAAGGA
ATTTCGTCAAAAATGGCAGCGACTCCACCATTATCTGTTCCGCTGGTCAGGGCATGCTCA
AATTCATCTGGGCTTCTGTAGGATCTCAACTTGGTTTCGTTAAACCCTAACTGAGTTATT
AGAAGTTCTTTTACAAAGGAACCGTTCTGAAAACCCACGAAGTAACCCTTCTCTCTGATC
TCATTCGCATCAGCAAACAAAGGTTTCAGCCTTTGCGCAGTCAACATGGATGATAAGTTT
GCGGTGTAACTTTGGGTCAGGATTAGTACCACGAAAACCCATATGATCAGCAAAAATCTC
GATAAATTGTTCAATATTCTTTCCCTGTGAGCAAAGACGAGAGTGGAGAAGCTGAACCAG
AAGATGAAGCCAATTTGTTGCTGTGGAGGCCCTGTTCCAAAGTCAGTGTTGACACTGCAT
TCCAGTAACCAAACCACAGAGCCTGTAAATACGAAGGAGACGAAGGAAAGAAGCCACAAA
TCCCATTTGAATGGCCTCAAGAATATCCACATGTTCTTCTTCCTATCACTTGTCATGGAA
ACCAACATCGACACCCCCGATTCTGAATAAGGCAACGTGAAGTCCACGAACTCCGACCGA
TTCGCTATTATGGTGATGTCTCCAACCACTGCATCCATTTTGTGATCCCCAATCTGAAGC
AGAAGCTCGTCGTAGGTCCCATTACTCTCCCCACTTTCATTCGCAAAAGGGACGAACCTG
TAATCTATGGGAAGATGTAATACTTCAATCGCACTCTTGAACACATCGATGCAGAATCCG
GACGATTTTTTAGGGTCCTGCTTGTCCACTTGTATGAACTCCGTGAAGCCCGGTTTCACT
GGAATCCCAATTGTTAAATTCATGGGAGGCGTTTTATTTACGTCTCCCGGCCAGATGGGT
TGCTTCATCGTCGTCATCACTACTCCTTCTTGTTCATCCTCGTTGTGGGTCGGGTTCCAG
TACCCGATGATCCTCTCCTTCTCACCCACCACATTGAACACTTCAAAACTTGCTCCCTTC
CTCTTCAACTCTCCCTTAACCAAATGGAAATCTCCACTAATCCCTTCAAATCTTGTGTTC
GCAACTGCATCCGCAAGCCTTTTCCCATTGGATTTCACTTTCTCCACTGCCATGCCCAAC
GCCCACACCGTATCGTACGCCCACACTGCAAAAACATTGACGGATGGATTATTGTGCACA
CCTGAAGAAAGTGGAAGAAGTTTATTGAACCTGGTTTGAAAATGTTGGAGCTTCTCGGTG
TGGGGCATGCGCGGCCTTACACCCACGATCCCTTGCATCGAATCCAGAGCCTGAGAGTCG
GTTGTTGGATCAAGCATAGAGGAAAGGGCATCGGTGACAATCCAGGCGTACCCTTGGCCC
ATCATTCCCTCCGTCTGGGCCACAGTGAACACCTTCGACCCAACAGGAGCGGTCACGTGG
AGAAGGAATATCCTCTTCCGCATGTCCCTCACCCTCCGGAGCTGCCTGGAGATTTCGGGG
TCAGTGGCGGAGGTGGGGATGATGACTCTGCAGCCGAATCGGGTGCCCTTTAGTTGCAGG
GCGTCGGCCAGATACGGGATGATGCCATGTCCAAATTGAGCGTCTTCATAAATTGGAACA
ATCTCTCGCCACCCGTAGGTTTGAATAACGGCGTTGATGGCCTCCACCTGCGCCGAGTCG
CTTTGGGCTGGCCTCGTGAAATATGGACTCGGACTCAGGGAGGGGCTTGTTGCGCTGAAG
GACATCACCGGAATTTCGTATTTCTTTCCAAACTCTGCCATGAACGCCGCTTGCTCCGAA
GTCTGAGGTCCGATTATGGCCTCTACTTGATCATCTCCTAATAACTCCATGCCTGCAGAT
GCAGCTTCGACGACATCTCCGGCGTCCTTGAAAAGGAGGGAGAGCCTGGTTTTATATTTA
GGATTTGCAGTATAGAAATCGGAGAGGGCCAATTGGATGGCGGTTTTCGACATTTGTCCC
ACGGTGGAATTCAGATCAAGCACCACACCCACTTTCACAATCACGGCCTCCCCGCCGGCG
CCG
>contig111
CTCGCCTCGCCCTTTTTTTCTCCTTAATTTCCTTCATGTCTACTCCCACTCCTTCCCTTC
TCTCACACTCTGTCTAGACAAACCAAATTCTAATTCTAAGATATGGATTCCACAGCCGAC
GACGTTACTATTGCTGCTCGCTCCTCCTTAATCGACTCCTTGAGGGGCTGTGGCTTGTCC
GGGATCCCAATCGACAAGGCCCACCTCAAGGCCAACCTCATCATGCCGCAGTATCTCCGC
TTGGCCCTGCGGGATTCAATTCGCTTCAAAGATCCCACCGCCAAAATCACTACGCCGGAG
AACGTCCTGCCGCCGGAGGCTCCTCTGGTCGTCTTCATTAATCCGCGTAGCGGTGGACGC
CATGGCCAGAAGCTCAAGCAGCGCCTCCAGCACTTAATCAGCGACGAACAGGTTTTCGAT
CTTTTGGATGTGAAGCCTCATGAATTTGTGCAGTACGGACTGCGTTGCCTGGAAATCTTG
TCTGATCTTGGCGACGCTTGTGCCAAACAAACTCGTCAAAAGTTAAGGGTCATGGTGGCA
GGAGGTGATGGCACTGTCGGTTGGGTACTGGGAAGTCTTGCAGAACTTCACAAACAAGAT
CGCAGCCCTGTTCTTCCAGTTGGAATTATCCCTCTGGGTACTGGAAATGACCTCTCCAGG
AGTTTTGGCTGGGGAGGTTCATTTCCTTTTGCCTGGAAATACGCCGTTAAAAGATCTCTC
CACAGAGCTACCTCTGGCCAAGTTCGTTCTTTGGATAGTTGGCATGTTTCGCTGTCCATG
CCTGCTGGAGAAAAAGTGGAACCACCACATTCTCTGAAGCAGGTTACACAAGAAAGTGAT
CTGAATGAGCCTCCTGTTCATGATGACAAAGGAGATTTACCAACAAAACTGGCTTGCTAT
GAAGGAGTGTTTTACAATTACTTTAGTATAGGAATGGATGCTCAAGTTGCTTACGGCTTC
CACCATTTGCGTAACAAAAGACCTTACCTTGCTCAAGGTCCAGTGACAAATAAGCTGATT
TACTCTGGTTATAGTTGCACTCAAGGTTGGTTCTTCACATCCTGCTCAAAAGATCCAAAT
TTGAGGGGCCTTAAGAACATCCTTAGAATACACATCAAAAAGGTCAATTGCTCGGACTGG
GAAAAGATTCCAGTTCCTTCCAGTGTTAGGTCTATTGTTGCTTTAAACCTACATAACTAT
GCAAGTGGAAGAAACCCATGGGGTAAGCCCAAGCCAGAGTACTTGGAGAAGAGAGGGTTT
GTGGAGGCACATGCTGATGATGGTCTTCTAGAGATTTTTGGGCTAAAACAAGGATGGCAC
ACATCATTTGTTATGGTGGATATAATCTCTGCCAAACACATTGCCCAGGCAGCAGCCATT
AGAATTGAAATTAGAGGTGGGAAGCGGAAGAAGGCATGTCTGCAGATGGATGGCGAGCCA
TGGAAGCAGCAAATAAGCAAGGACTCCTCGACGTTCGTTGAAATCAAGAGGGTTCCTTTC
CAATCACTAATGATCAACGGGGACTAAACTTTCCTGATCTTACGCTGAGTGGATTTGTTC
CTCTTTGCTGATATATATATATATGTTCAAAATATTCATTATCAACAAAAGCCTAAATTA
TTCAATTACACTAAAACCGATTGCTACTAATTCACTACATCAAGGGGAAAAAACTGTGAA
TGAAATGTAGAAAAGAAAGCACTGAGCTAATTGGTAGCGATGAATTGGGTATTATGCTCC
CTCGCGAGGGTTTGGTCTTCATTTACTACGCTCAAATTCTGTGGCTGTTCAGTGGAATTG
CTGTGGTCGGGGTCCGTTTGCGGCGTAGTAGTTTCTGTAATTTCAGGGTGGACTCTGGAA
TCGCTTGTTTGCAGAGAAGATGAGCGGAAATGTTTGTCATAAAAAAGCTTGCCCATTTCA
ACCATTTTGGCGGTGAGTGGAGAATCAGAGTGGACGGTGCTGGAGTCCGGCCAATGCGAG
TGGAAGAACTGGGTCAAGTATATAAACAACGATGAGAAAGTGGCAACTGCGGTTATGCTG
AATAAGCCACAAAAACTGTAAGCATCCAATCTTGAATCGTCGGGATCTGCGATTTGAACA
TTTCGATTCGAGAAGTATTTCTGCTCAATTGGGGTCATTTTGTTTTGATCTTCGGTCACA
TCCAGTATTGCCTTTGAAAAGTAAGGCACCAGAGGGGATCCTTTTGGGAAAGCCTGGAAA
AAGCAGATCAATTCAATCGTGAAAATTCAAATTCTTCTCTGTAGCGTGAACGAGAGAGAG
AGAGAGAGAGAGATTGGGGGAAGGGGACTTACGAAGCCAAATCCACCGGTTCTGTAAATG
GGACCGACCATCTGAAAGCCAGAACGATACTTGGAAAGGAAGACCTTGATGTAAGGAATT
TCGTCAAAAATGGCAGCGACTCCACCATTATCTGTTCCGCTGGTCAGGGCATGCTCAAAT
TCATCTGGGCTTCTGTAGGATCTCAACTTGGTTTCGTTAAACCCTAACTGAGTTATTAGA
AGTTCTTTTACAAAGGAACCGTTCTGAAAACCCACGAAGTAACCCTTCTCTCTGATCTCA
TTCGCATCAGCAAACAAAGGTTTCAGCCTTTGCGCAGTCAACATGGATGATAAGTTTGCG
GTGTAACTTTGGGTCAGGATTAGTACCACGAAAACCCATATGATCAGCAAAAATCTCGAT
AAATTGTTCAATATTCTTTCCCTGTGAGCAAAGACGAGAGTGGAGAAGCTGAACCAGAAG
ATGAAGCCAATTTGTTGCTGTGGAGGCCCTGTTCCAAAGTCAGTGTTGACACTGCATTCC
AGTAACCAAACCACAGAGCCTGTAAATACGAAGGAGACGAAGGAAAGAAGCCACAAATCC
CATTTGAATGGCCTCAAGAATATCCACATGTTCTTCTTCCTATCACTTGTCATGGAAACC
AACATCGACACCCCCGATTCTGAATAAGGCAACGTGAAGTCCACGAACTCCGACCGATTC
GCTATTATGGTGATGTCTCCAACCACTGCATCCATTTTGTGATCCCCAATCTGAAGCAGA
AGCTCGTCGTAGGTCCCATTACTCTCCCCACTTTCATTCGCAAAAGGGACGAACCTGTAA
TCTATGGGAAGATGTAATACTTCAATCGCACTCTTGAACACATCGATGCAGAATCCGGAC
GATTTTTTAGGGTCCTGCTTGTCCACTTGTATGAACTCCGTGAAGCCCGGTTTCACTGGA
ATCCCAATTGTTAAATTCATGGGAGGCGTTTTATTTACGTCTCCCGGCCAGATGGGTTGC
TTCATCGTCGTCATCACTACTCCTTCTTGTTCATCCTCGTTGTGGGTCGGGTTCCAGTAC
CCGATGATCCTCTCCTTCTCACCCACCACATTGAACACTTCAAAACTTGCTCCCTTCCTC
TTCAACTCTCCCTTAACCAAATGGAAATCTCCACTAATCCCTTCAAATCTTGTGTTCGCA
ACTGCATCCGCAAGCCTTTTCCCATTGGATTTCACTTTCTCCACTGCCATGCCCAACGCC
CACACCGTATCGTACGCCCACACTGCAAAAACATTGACGGATGGATTATTGTGCACACCT
GAAGAAAGTGGAAGAAGTTTATTGAACCTGGTTTGAAAATGTTGGAGCTTCTCGGTGTGG
GGCATGCGCGGCCTTACACCCACGATCCCTTGCATCGAATCCAGAGCCTGAGAGTCGGTT
GTTGGATCAAGCATAGAGGAAAGGGCATCGGTGACAATCCAGGCGTACCCTTGGCCCATC
ATTCCCTCCGTCTGGGCCACAGTGAACACCTTCGACCCAACAGGAGCGGTCACGTGGAGA
AGGAATATCCTCTTCCGCATGTCCCTCACCCTCCGGAGCTGCCTGGAGATTTCGGGGTCA
GTGGCGGAGGTGGGGATGATGACTCTGCAGCCGAATCGGGTGCCCTTTAGTTGCAGGGCG
TCGGCCAGATACGGGATGATGCCATGTCCAAATTGAGCGTCTTCATAAATTGGAACAATC
TCTCGCCACCCGTAGGTTTGAATAACGGCGTTGATGGCCTCCACCTGCGCCGAGTCGCTT
TGGGCTGGCCTCGTGAAATATGGACTCGGACTCAGGGAGGGGCTTGTTGCGCTGAAGGAC
ATCACCGGAATTTCGTATTTCTTTCCAAACTCTGCCATGAACGCCGCTTGCTCCGAAGTC
TGAGGTCCGATTATGGCCTCTACTTGATCATCTCCTAATAACTCCATGCCTGCAGATGCA
GCTTCGACGACATCTCCGGCGTCCTTGAAAAGGAGGGAGAGCCTGGTTTTATATTTAGGA
TTTGCAGTATAGAAATCGGAGAGGGCCAATTGGATGGCGGTTTTCGACATTTGTCCCACG
GTGGAATTCAGATCAAGCACCACACCCACTTTCACAATCACGGCCTCCCCGCCGGCGCCG
>contig112
CTCGCCTCGCCCTTTTTTTCTCCTTAATTTCCTTCATGTCTACTCCCACTCCTTCCCTTC
TCTCACACTCTGTCTAGACAAACCAAATTCTAATTCTAAGATATGGATTCCACAGCCGAC
GACGTTACTATTGCTGCTCGCTCCTCCTTAATCGACTCCTTGAGGGGCTGTGGCTTGTCC
GGGATCCCAATCGACAAGGCCCACCTCAAGGCCAACCTCATCATGCCGCAGTATCTCCGC
TTGGCCCTGCGGGATTCAATTCGCTTCAAAGATCCCACCGCCAAAATCACTACGCCGGAG
AACGTCCTGCCGCCGGAGGCTCCTCTGGTCGTCTTCATTAATCCGCGTAGCGGTGGACGC
CATGGCCAGAAGCTCAAGCAGCGCCTCCAGCACTTAATCAGCGACGAACAGGTTTTCGAT
CTTTTGGATGTGAAGCCTCATGAATTTGTGCAGTACGGACTGCGTTGCCTGGAAATCTTG
TCTGATCTTGGCGACGCTTGTGCCAAACAAACTCGTCAAAAGTTAAGGGTCATGGTGGCA
GGAGGTGATGGCACTGTCGGTTGGGTACTGGGAAGTCTTGCAGAACTTCACAAACAAGAT
CGCAGCCCTGTTCTTCCAGTTGGAATTATCCCTCTGGGTACTGGAAATGACCTCTCCAGG
AGTTTTGGCTGGGGAGGTTCATTTCCTTTTGCCTGGAAATACGCCGTTAAAAGATCTCTC
CACAGAGCTACCTCTGGCCAAGTTCGTTCTTTGGATAGTTGGCATGTTTCGCTGTCCATG
CCTGCTGGAGAAAAAGTGGAACCACCACATTCTCTGAAGCAGGTTACACAAGAAAGTGAT
CTGAATGAGCCTCCTGTTCATGATGACAAAGGAGATTTACCAACAAAACTGGCTTGCTAT
GAAGGAGTGTTTTACAATTACTTTAGTATAGGAATGGATGCTCAAGTTGCTTACGGCTTC
CACCATTTGCGTAACAAAAGACCTTACCTTGCTCAAGGTCCAGTGACAAATAAGCTGATT
TACTCTGGTTATAGTTGCACTCAAGGTTGGTTCTTCACATCCTGCTCAAAAGATCCAAAT
TTGAGGGGCCTTAAGAACATCCTTAGAATACACATCAAAAAGGTCAATTGCTCGGACTGG
GAAAAGATTCCAGTTCCTTCCAGTGTTAGGTCTATTGTTGCTTTAAACCTACATAACTAT
GCAAGTGGAAGAAACCCATGGGGTAAGCCCAAGCCAGAGTACTTGGAGAAGAGAGGGTTT
GTGGAGGCACATGCTGATGATGGTCTTCTAGAGATTTTTGGGCTAAAACAAGGATGGCAC
ACATCATTTGTTATGGTGGATATAATCTCTGCCAAACACATTGCCCAGGCAGCAGCCATT
AGAATTGAAATTAGAGGTGGGAAGCGGAAGAAGGCATGTCTGCAGATGGATGGCGAGCCA
TGGAAGCAGCAAATAAGCAAGGACTCCTCGACGTTCGTTGAAATCAAGAGGGTTCCTTTC
CAATCACTAATGATCAACGGGGACTAAACTTTCCTGATCTTACGCTGAGTGGATTTGTTC
CTCTTTGCTGATATATATATATATGTTCAAAATATTCATTATCAACAAAAGCCTAAATTA
TTCAATTACACTAAAACCGATTGCTACTAATTCACTACATCAAGGGGAAAAAACTGTGAA
TGAAATGTAGAAAAGAAAGCACTGAGCTAATTGGTAGCGATGAATTGGGTATTATGCTCC
CTCGCGAGGGTTTGGTCTTCATTTACTACGCTCAAATTCTGTGGCTGTTCAGTGGAATTG
CTGTGGTCGGGGTCCGTTTGCGGCGTAGTAGTTTCTGTAATTTCAGGGTGGACTCTGGAA
TCGCTTGTTTGCAGAGAAGATGAGCGGAAATGTTTGTCATAAAAAAGCTTGCCCATTTCA
ACCATTTTGGCGGTGAGTGGAGAATCAGAGTGGACGGTGCTGGAGTCCGGCCAATGCGAG
TGGAAGAACTGGGTCAAGTATATAAACAACGATGAGAAAGTGGCAACTGCGGTTATGCTG
AATAAGCCACAAAAACTGTAAGCATCCAATCTTGAATCGTCGGGATCTGCGATTTGAACA
TTTCGATTCGAGAAGTATTTCTGCTCAATTGGGGTCATTTTGTTTTGATCTTCGGTCACA
TCCAGTATTGCCTTTGAAAAGTAAGGCACCAGAGGGGATCCTTTTGGGAAAGCGAAGCCA
AATCCACCGGTTCTGTAAATGGGACCGACCATCTGAAAGCCAGAACGATACTTGGAAAGG
AAGACCTTGATGTAAGGAATTTCGTCAAAAATGGCAGCGACTCCACCATTATCTGTTCCG
CTGGTCAGGGCATGCTCAAATTCATCTGGGCTTCTGTAGGATCTCAACTTGGTTTCGTTA
AACCCTAACTGAGTTATTAGAAGTTCTTTTACAAAGGAACCGTTCTGAAAACCCACGAAG
TAACCCTTCTCTCTGATCTCATTCGCATCAGCAAACAAAGGTTTCAGCCTTTGCGCAGTC
AACATGGATGATAAGTTTGCGGTGTAACTTTGGGTCAGGATTAGTACCACGAAAACCCAT
ATGATCAGCAAAAATCTCGATAAATTGTTCAATATTCTTTCCCCTAATAATTTACCAACA
CATTCCAATAATAAGTTGAAGAATCTTACTAAAATAATCCTATTTTAATAAAGTAATGAG
AGAGATAGAGAGAGGAGTAACGAACTGTGAGCAAAGACGAGAGTGGAGAAGCTGAACCAG
AAGATGAAGCCAATTTGTTGCTGTGGAGGCCCTGTTCCAAAGTCAGTGTTGACACTGCAT
TCCAGTAACCAAACCACAGAGCCTGTAAATACGAAGGAGACGAAGGAAAGAAGCCACAAA
TCCCATTTGAATGGCCTCAAGAATATCCACATGTTCTTCTTCCTATCACTTGTCATGGAA
ACCAACATCGACACCCCCGATTCTGAATAAGGCAACGTGAAGTCCACGAACTCCGACCGA
TTCGCTATTATGGTGATGTCTCCAACCACTGCATCCATTTTGTGATCCCCAATCTGAAGC
AGAAGCTCGTCGTAGGTCCCATTACTCTCCCCACTTTCATTCGCAAAAGGGACGAACCTG
TAATCTATGGGAAGATGTAATACTTCAATCGCACTCTTGAACACATCGATGCAGAATCCG
GACGATTTTTTAGGGTCCTGCTTGTCCACTTGTATGAACTCCGTGAAGCCCGGTTTCACT
GGAATCCCAATTGTTAAATTCATGGGAGGCGTTTTATTTACGTCTCCCGGCCAGATGGGT
TGCTTCATCGTCGTCATCACTACTCCTTCTTGTTCATCCTCGTTGTGGGTCGGGTTCCAG
TACCCGATGATCCTCTCCTTCTCACCCACCACATTGAACACTTCAAAACTTGCTCCCTTC
CTCTTCAACTCTCCCTTAACCAAATGGAAATCTCCACTAATCCCTTCAAATCTTGTGTTC
GCAACTGCATCCGCAAGCCTTTTCCCATTGGATTTCACTTTCTCCACTGCCATGCCCAAC
GCCCACACCGTATCGTACGCCCACACTGCAAAAACATTGACGGATGGATTATTGTGCACA
CCTGAAGAAAGTGGAAGAAGTTTATTGAACCTGGTTTGAAAATGTTGGAGCTTCTCGGTG
TGGGGCATGCGCGGCCTTACACCCACGATCCCTTGCATCGAATCCAGAGCCTGAGAGTCG
GTTGTTGGATCAAGCATAGAGGAAAGGGCATCGGTGACAATCCAGGCGTACCCTTGGCCC
ATCATTCCCTCCGTCTGGGCCACAGTGAACACCTTCGACCCAACAGGAGCGGTCACGTGG
AGAAGGAATATCCTCTTCCGCATGTCCCTCACCCTCCGGAGCTGCCTGGAGATTTCGGGG
TCAGTGGCGGAGGTGGGGATGATGACTCTGCAGCCGAATCGGGTGCCCTTTAGTTGCAGG
GCGTCGGCCAGATACGGGATGATGCCATGTCCAAATTGAGCGTCTTCATAAATTGGAACA
ATCTCTCGCCACCCGTAGGTTTGAATAACGGCGTTGATGGCCTCCACCTGCGCCGAGTCG
CTTTGGGCTGGCCTCGTGAAATATGGACTCGGACTCAGGGAGGGGCTTGTTGCGCTGAAG
GACATCACCGGAATTTCGTATTTCTTTCCAAACTCTGCCATGAACGCCGCTTGCTCCGAA
GTCTGAGGTCCGATTATGGCCTCTACTTGATCATCTCCTAATAACTCCATGCCTGCAGAT
GCAGCTTCGACGACATCTCCGGCGTCCTTGAAAAGGAGGGAGAGCCTGGTTTTATATTTA
GGATTTGCAGTATAGAAATCGGAGAGGGCCAATTGGATGGCGGTTTTCGACATTTGTCCC
ACGGTGGAATTCAGATCAAGCACCACACCCACTTTCACAATCACGGCCTCCCCGCCGGCG
CCG
>contig113
CTCGCCTCGCCCTTTTTTTCTCCTTAATTTCCTTCATGTCTACTCCCACTCCTTCCCTTC
TCTCACACTCTGTCTAGACAAACCAAATTCTAATTCTAAGATATGGATTCCACAGCCGAC
GACGTTACTATTGCTGCTCGCTCCTCCTTAATCGACTCCTTGAGGGGCTGTGGCTTGTCC
GGGATCCCAATCGACAAGGCCCACCTCAAGGCCAACCTCATCATGCCGCAGTATCTCCGC
TTGGCCCTGCGGGATTCAATTCGCTTCAAAGATCCCACCGCCAAAATCACTACGCCGGAG
AACGTCCTGCCGCCGGAGGCTCCTCTGGTCGTCTTCATTAATCCGCGTAGCGGTGGACGC
CATGGCCAGAAGCTCAAGCAGCGCCTCCAGCACTTAATCAGCGACGAACAGGTTTTCGAT
CTTTTGGATGTGAAGCCTCATGAATTTGTGCAGTACGGACTGCGTTGCCTGGAAATCTTG
TCTGATCTTGGCGACGCTTGTGCCAAACAAACTCGTCAAAAGTTAAGGGTCATGGTGGCA
GGAGGTGATGGCACTGTCGGTTGGGTACTGGGAAGTCTTGCAGAACTTCACAAACAAGAT
CGCAGCCCTGTTCTTCCAGTTGGAATTATCCCTCTGGGTACTGGAAATGACCTCTCCAGG
AGTTTTGGCTGGGGAGGTTCATTTCCTTTTGCCTGGAAATACGCCGTTAAAAGATCTCTC
CACAGAGCTACCTCTGGCCAAGTTCGTTCTTTGGATAGTTGGCATGTTTCGCTGTCCATG
CCTGCTGGAGAAAAAGTGGAACCACCACATTCTCTGAAGCAGGTTACACAAGAAAGTGAT
CTGAATGAGCCTCCTGTTCATGATGACAAAGGAGATTTACCAACAAAACTGGCTTGCTAT
GAAGGAGTGTTTTACAATTACTTTAGTATAGGAATGGATGCTCAAGTTGCTTACGGCTTC
CACCATTTGCGTAACAAAAGACCTTACCTTGCTCAAGGTCCAGTGACAAATAAGCTGATT
TACTCTGGTTATAGTTGCACTCAAGGTTGGTTCTTCACATCCTGCTCAAAAGATCCAAAT
TTGAGGGGCCTTAAGAACATCCTTAGAATACACATCAAAAAGGTCAATTGCTCGGACTGG
GAAAAGATTCCAGTTCCTTCCAGTGTTAGGTCTATTGTTGCTTTAAACCTACATAACTAT
GCAAGTGGAAGAAACCCATGGGGTAAGCCCAAGCCAGAGTACTTGGAGAAGAGAGGGTTT
GTGGAGGCACATGCTGATGATGGTCTTCTAGAGATTTTTGGGCTAAAACAAGGATGGCAC
ACATCATTTGTTATGGTGGATATAATCTCTGCCAAACACATTGCCCAGGCAGCAGCCATT
AGAATTGAAATTAGAGGTGGGAAGCGGAAGAAGGCATGTCTGCAGATGGATGGCGAGCCA
TGGAAGCAGCAAATAAGCAAGGACTCCTCGACGTTCGTTGAAATCAAGAGGGTTCCTTTC
CAATCACTAATGATCAACGGGGACTAAACTTTCCTGATCTTACGCTGAGTGGATTTGTTC
CTCTTTGCTGATATATATATATATGTTCAAAATATTCATTATCAACAAAAGCCTAAATTA
TTCAATTACACTAAAACCGATTGCTACTAATTCACTACATCAAGGGGAAAAAACTGTGAA
TGAAATGTAGAAAAGAAAGCACTGAGCTAATTGGTAGCGATGAATTGGGTATTATGCTCC
CTCGCGAGGGTTTGGTCTTCATTTACTACGCTCAAATTCTGTGGCTGTTCAGTGGAATTG
CTGTGGTCGGGGTCCGTTTGCGGCGTAGTAGTTTCTGTAATTTCAGGGTGGACTCTGGAA
TCGCTTGTTTGCAGAGAAGATGAGCGGAAATGTTTGTCATAAAAAAGCTTGCCCATTTCA
ACCATTTTGGCGGTGAGTGGAGAATCAGAGTGGACGGTGCTGGAGTCCGGCCAATGCGAG
TGGAAGAACTGGGTCAAGTATATAAACAACGATGAGAAAGTGGCAACTGCGGTTATGCTG
AATAAGCCACAAAAACTGTAAGCATCCAATCTTGAATCGTCGGGATCTGCGATTTGAACA
TTTCGATTCGAGAAGTATTTCTGCTCAATTGGGGTCATTTTGTTTTGATCTTCGGTCACA
TCCAGTATTGCCTTTGAAAAGTAAGGCACCAGAGGGGATCCTTTTGGGAAAGCGAAGCCA
AATCCACCGGTTCTGTAAATGGGACCGACCATCTGAAAGCCAGAACGATACTTGGAAAGG
AAGACCTTGATGTAAGGAATTTCGTCAAAAATGGCAGCGACTCCACCATTATCTGTTCCG
CTGGTCAGGGCATGCTCAAATTCATCTGGGCTTCTGTAGGATCTCAACTTGGTTTCGTTA
AACCCTAACTGAGTTATTAGAAGTTCTTTTACAAAGGAACCGTTCTGAAAACCCACGAAG
TAACCCTTCTCTCTGATCTCATTCGCATCAGCAAACAAAGGTTTCAGCCTTTGCGCAGTC
AACATGGATGATAAGTTTGCGGTGTAACTTTGGGTCAGGATTAGTACCACGAAAACCCAT
ATGATCAGCAAAAATCTCGATAAATTGTTCAATATTCTTTCCCTGTGAGCAAAGACGAGA
GTGGAGAAGCTGAACCAGAAGATGAAGCCAATTTGTTGCTGTGGAGGCCCTGTTCCAAAG
TCAGTGTTGACACTGCATTCCAGTAACCAAACCACAGAGCCTGTAAATACGAAGGAGACG
AAGGAAAGAAGCCACAAATCCCATTTGAATGGCCTCAAGAATATCCACATGTTCTTCTTC
CTATCACTTGTCATGGAAACCAACATCGACACCCCCGATTCTGAATAAGGCAACGTGAAG
TCCACGAACTCCGACCGATTCGCTATTATGGTGATGTCTCCAACCACTGCATCCATTTTG
TGATCCCCAATCTGAAGCAGAAGCTCGTCGTAGGTCCCATTACTCTCCCCACTTTCATTC
GCAAAAGGGACGAACCTGTAATCTATGGGAAGATGTAATACTTCAATCGCACTCTTGAAC
ACATCGATGCAGAATCCGGACGATTTTTTAGGGTCCTGCTTGTCCACTTGTATGAACTCC
GTGAAGCCCGGTTTCACTGGAATCCCAATTGTTAAATTCATGGGAGGCGTTTTATTTACG
TCTCCCGGCCAGATGGGTTGCTTCATCGTCGTCATCACTACTCCTTCTTGTTCATCCTCG
TTGTGGGTCGGGTTCCAGTACCCGATGATCCTCTCCTTCTCACCCACCACATTGAACACT
TCAAAACTTGCTCCCTTCCTCTTCAACTCTCCCTTAACCAAATGGAAATCTCCACTAATC
CCTTCAAATCTTGTGTTCGCAACTGCATCCGCAAGCCTTTTCCCATTGGATTTCACTTTC
TCCACTGCCATGCCCAACGCCCACACCGTATCGTACGCCCACACTGCAAAAACATTGACG
GATGGATTATTGTGCACACCTGAAGAAAGTGGAAGAAGTTTATTGAACCTGGTTTGAAAA
TGTTGGAGCTTCTCGGTGTGGGGCATGCGCGGCCTTACACCCACGATCCCTTGCATCGAA
TCCAGAGCCTGAGAGTCGGTTGTTGGATCAAGCATAGAGGAAAGGGCATCGGTGACAATC
CAGGCGTACCCTTGGCCCATCATTCCCTCCGTCTGGGCCACAGTGAACACCTTCGACCCA
ACAGGAGCGGTCACGTGGAGAAGGAATATCCTCTTCCGCATGTCCCTCACCCTCCGGAGC
TGCCTGGAGATTTCGGGGTCAGTGGCGGAGGTGGGGATGATGACTCTGCAGCCGAATCGG
GTGCCCTTTAGTTGCAGGGCGTCGGCCAGATACGGGATGATGCCATGTCCAAATTGAGCG
TCTTCATAAATTGGAACAATCTCTCGCCACCCGTAGGTTTGAATAACGGCGTTGATGGCC
TCCACCTGCGCCGAGTCGCTTTGGGCTGGCCTCGTGAAATATGGACTCGGACTCAGGGAG
GGGCTTGTTGCGCTGAAGGACATCACCGGAATTTCGTATTTCTTTCCAAACTCTGCCATG
AACGCCGCTTGCTCCGAAGTCTGAGGTCCGATTATGGCCTCTACTTGATCATCTCCTAAT
AACTCCATGCCTGCAGATGCAGCTTCGACGACATCTCCGGCGTCCTTGAAAAGGAGGGAG
AGCCTGGTTTTATATTTAGGATTTGCAGTATAGAAATCGGAGAGGGCCAATTGGATGGCG
GTTTTCGACATTTGTCCCACGGTGGAATTCAGATCAAGCACCACACCCACTTTCACAATC
ACGGCCTCCCCGCCGGCGCCG
>contig114
GTTTTTTTTATCTAATTTTTGGTTGGAGATGGGAGGGCAACCGAATTTCTCCTGAATTAT
TGGGAGAGGAACGCATGAAATGCCGTGAATTCGAAGGCAATCTCTTATGAACGGATATTT
GGTTACTTGCTGAGGTAAGAATTCAAGTCCCTCGGGGCTTTGAGCGAGAAGGAAATGACT
CAGTCGTTGAATACGAAATCCGAACGAATCCAGAGACAAACAAGGATAACGACCTTCGTC
CCTCTCAATCTCTTCGCGGGTCTTGTTTGAAGTTTCGATCGGATCTTTTAAGTATGAACA
AAAAAGGGTTGGCAATTTTGATGCGAACCAGGATGAGACCTAACAACGATCTCACCAAGC
TCTCTCTATCCCCTCTCACTGGGGGGCGTCGCAGTATTCTGAACTCGAGTTACTCTCAAA
GTTGTTGATGATTCAGGATAATTGAACTGAGAAATATAGTGCCGTAAACAGGTTTTATGA
TTTCTTGATACAGAATCAGATGCAACTTAATTCACAGGATTCCAGAGGACGTGTAATGGA
ACATTTCCCGGACGAAAACAAAAAACAGCTCAAGATCTCAGGCAACACAGAAAGAGATTT
TGATATTGTTCGTGGATGGATGCATTTGGTCATTTCTATGAAGAAAATGGAAGGTCTAGA
TGACGTGCTTAATGATTTTTCGAAGGGCTATTTCAGTCTCTCCCCTGAGAACCGCAGGAA
GTTGCTTCTCATGCTTGCCAAAGAGTATGACTTCAATAGAACGCAAGTTCGTGATCTGAT
GAAGCAATATCTTGATCTTGAACTTCCTAGTGTTCTTGGCTTCAGGTGAGAATGCACGAT
CTGTTGGTCAAGACGATAAAGCCCCACTTTCTGCTTTCTACCATCTTGAGCAAAATTTGA
GGCATGCTCTGAAACCAACATATGAAGTTCTTTTTGAGCGACTTAACACACATCCTGGTG
GGCTGGGGTTCTTGTCCATTCTACGAGCTGATATTCTCTCTGTACTTGCAGAGGAAAACA
TTGCGTCTTTGAGAGCACTGGATGCCTACTTAAAGGAGAAACTCGGCATGTGGCTCAGTC
CTGCTGTCTTGGAGCTTCACCAAATAACTTGGGATGACCCTGCTTCTTTACTAGAGAAAA
TTGTAGCTTATGAGGCTGTGCATCCAATCAGCAATCTTATTGATCTTAAGAGAAGGCTAG
GAGTTGGTCGACGTTGTTTTGGATATCTACACCCAGCGATACCAGGTGAACCTCTTATTT
TTATTGAAGTTGCACTGTTGAAAAATGTGGCTCAGACAGTACAGGAAGTTTTGTGGGACG
ATCCCCCAATACCTGAAAGTGAAGCAACCTGTGCGTTGTTTTATTCTATATCCTCTACAA
AGCCTGGCTTATCAGGAATCAATCTTGGGAAGTTCCTCATTAAACGAGTAATAACACTTG
TGAAGAGAGACATGGCATATATCAGTACATTCGCAACTCTAAGTCCTATCCCAGGTTTCA
TGCATTGGCTTTTACCAAAGTTGGCATCTCAATCAAATCTAGCCGAAAAAGAGGTTGCAT
CGCGTTCATCCGGAAATGAATCTGCTTCCACTTTCTGGGAGAATATTCTTGAACCGGAGG
AGGAGAGAGTGCTCCTTGAATCATCACAAGAATTTGTCACTGGAAAGAATGGCATGGAGG
TGATGTTGAAGTTATTGACATTGTCAAACCATGGGTGGACTAGTTCGACGAAATTGCTTT
CAGCATTAAAACACCCTTTAATGCGCTTGTGTGCCAGGTACCTTGTAGAAGAGAAAAAGA
GAGGAAAAGCTCTAGATTCTGTGGCAAATTTTCACTTGCAAAATGGAGCAATGATCGAAA
GACTTAACTGGATGGCAGACCGATCCGAAAAAGGCCTTCTTCAAAGTGGAGGTATCATGG
TGAACTATATTTACAGGATGGAGAAAATTGAAGAATATGCTAATTCTTACTTCAGCACTG
GCCAAATACATTCCTCACCTGACATTCTTCGTTACGTCAAGTCCAAGAAATTGCACGATG
AATCTACAGAGTAGAATTTCTGAAAGATTCAATAGGTGGTTATTCTTCTCTGCCGCCATT
GTTGCTTCTTCAAGTGCAGCTGGTGGCTACAAACCATACTGTGGGATGTTAGGATATTAA
GTATTAAAGAATAAGATATGGCCTTTTGCTGGTGTTGCCTTCTCTAAAATATGTCATCGG
TTTGGGGAAAAGACTGTTGTGTGTATAATCTTTCAATATTATTCTGTGTGTATGCTTTGT
ATTAGATATGCATTTCCCCCTATTATTCTCTTACATATTTAACATCTTTTCTTTTTAAAT
AGATATTCTCAGTGTTATTTAAA
>contig115
GTTTTTTTTATCTAATTTTTGGTTGGAGATGGGAGGGCAACCGAATTTCTCCTGAATTAT
TGGGAGAGGAACGCATGAAATGCCGTGAATTCGAAGGCAATCTCTTATGAACGGATATTT
GGTTACTTGCTGAGGTAAGAATTCAAGTCCCTCGGGGCTTTGAGCGAGAAGGAAATGACT
CAGTCGTTGAATACGAAATCCGAACGAATCCAGAGACAAACAAGGATAACGACCTTCGTC
CCTCTCAATCTCTTCGCGGGTCTTGTTTGAAGTTTCGATCGGATCTTTTAAGTATGAACA
AAAAAGGGTTGGCAATTTTGATGCGAACCAGGATGAGACCTAACAACGATCTCACCAAGC
TCTCTCTATCCCCTCTCACTGGGGGGCGTCGCAGTATTCTGAACTCGAGTTACTCTCAAA
GTTGTTGATGATTCAGGATAATTGAACTGAGAAATATAGTGCCGTAAACAGGTTTTATGA
TTTCTTGATACAGAATCAGATGCAACTTAATTCACAGGATTCCAGAGGACGTGTAATGGA
ACATTTCCCGGACGAAAACAAAAAACAGCTCAAGATCTCAGGCAACACAGAAAGAGATTT
TGATATTGTTCGTGGATGGATGCATTTGGTCATTTCTATGAAGAAAATGGAAGGTCTAGA
TGACGTGCTTAATGATTTTTCGAAGGGCTATTTCAGTCTCTCCCCTGAGAACCGCAGGAA
GTTGCTTCTCATGCTTGCCAAAGAGTATGACTTCAATAGAACGCAAGTTCGTGATCTGAT
GAAGCAATATCTTGATCTTGAACTTCCTAGTGGTGAGAATGCACGATCTGTTGGTCAAGA
CGATAAAGCCCCACTTTCTGCTTTCTACCATCTTGAGCAAAATTTGAGGCATGCTCTGAA
ACCAACATATGAAGTTCTTTTTGAGCGACTTAACACACATCCTGGTGGGCTGGGGTTCTT
GTCCATTCTACGAGCTGATATTCTCTCTGTACTTGCAGAGGAAAACATTGCGTCTTTGAG
AGCACTGGATGCCTACTTAAAGGAGAAACTCGGCATGTGGCTCAGTCCTGCTGTCTTGGA
GCTTCACCAAATAACTTGGGATGACCCTGCTTCTTTACTAGAGAAAATTGTAGCTTATGA
GGCTGTGCATCCAATCAGCAATCTTATTGATCTTAAGAGAAGGCTAGGAGTTGGTCGACG
TTGTTTTGGATATCTACACCCAGCGATACCAGGTGAACCTCTTATTTTTATTGAAGTTGC
ACTGTTGAAAAATGTGGCTCAGACAGTACAGGAAGTTTTGTGGGACGATCCCCCAATACC
TGAAAGTGAAGCAACCTGTGCGTTGTTTTATTCTATATCCTCTACAAAGCCTGGCTTATC
AGGAATCAATCTTGGGAAGTTCCTCATTAAACGAGTAATAACACTTGTGAAGAGAGACAT
GGCATATATCAGTACATTCGCAACTCTAAGTCCTATCCCAGGTTTCATGCATTGGCTTTT
ACCAAAGTTGGCATCTCAATCAAATCTAGCCGAAAAAGAGGTTGCATCGCGTTCATCCGG
AAATGAATCTGCTTCCACTTTCTGGGAGAATATTCTTGAACCGGAGGAGGAGAGAGTGCT
CCTTGAATCATCACAAGAATTTGTCACTGGAAAGAATGGCATGGAGGTGATGTTGAAGTT
ATTGACATTGTCAAACCATGGGTGGACTAGTTCGACGAAATTGCTTTCAGCATTAAAACA
CCCTTTAATGCGCTTGTGTGCCAGGTACCTTGTAGAAGAGAAAAAGAGAGGAAAAGCTCT
AGATTCTGTGGCAAATTTTCACTTGCAAAATGGAGCAATGATCGAAAGACTTAACTGGAT
GGCAGACCGATCCGAAAAAGGCCTTCTTCAAAGTGGAGGTATCATGGTGAACTATATTTA
CAGGTAGTCTCCTTTGAATCCTGTCTTTTCACCTTTAATCACTTCATGACTTCTCTCGAT
AGGCCCAAGATAACAATGCATATCATTAATAAAACGAAACTGGATTGGTTCTACATCAGG
TACTGTAACTGTGTTAAAATTCTCAGATTGAAAAACTGACACTGAATATTGATGAAAATT
GACTTCATAGGATGGAGAAAATTGAAGAATATGCTAATTCTTACTTCAGCACTGGCCAAA
TACATTCCTCACCTGACATTCTTCGTTACGTCAAGTCCAAGAAATTGCACGATGAATCTA
CAGAGTAGAATTTCTGAAAGATTCAATAGGTGGTTATTCTTCTCTGCCGCCATTGTTGCT
TCTTCAAGTGCAGCTGGTGGCTACAAACCATACTGTGGGATGTTAGGATATTAAGTATTA
AAGAATAAGATATGGCCTTTTGCTGGTGTTGCCTTCTCTAAAATATGTCATCGGTTTGGG
GAAAAGACTGTTGTGTGTATAATCTTTCAATATTATTCTGTGTGTATGCTTTGTATTAGA
TATGCATTTCCCCCTATTATTCTCTTACATATTTAACATCTTTTCTTTTTAAATAGATAT
TCTCAGTGTTATTTAAA
>contig116
GTTTTTTTTATCTAATTTTTGGTTGGAGATGGGAGGGCAACCGAATTTCTCCTGAATTAT
TGGGAGAGGAACGCATGAAATGCCGTGAATTCGAAGGCAATCTCTTATGAACGGATATTT
GGTTACTTGCTGAGGTAAGAATTCAAGTCCCTCGGGGCTTTGAGCGAGAAGGAAATGACT
CAGTCGTTGAATACGAAATCCGAACGAATCCAGAGACAAACAAGGATAACGACCTTCGTC
CCTCTCAATCTCTTCGCGGGTCTTGTTTGAAGTTTCGATCGGATCTTTTAAGTATGAACA
AAAAAGGGTTGGCAATTTTGATGCGAACCAGGATGAGACCTAACAACGATCTCACCAAGC
TCTCTCTATCCCCTCTCACTAATCAGATGCAACTTAATTCACAGGATTCCAGAGGACGTG
TAATGGAACATTTCCCGGACGAAAACAAAAAACAGCTCAAGATCTCAGGCAACACAGAAA
GAGATTTTGATATTGTTCGTGGATGGATGCATTTGGTCATTTCTATGAAGAAAATGGAAG
GTCTAGATGACGTGCTTAATGATTTTTCGAAGGGCTATTTCAGTCTCTCCCCTGAGAACC
GCAGGAAGTTGCTTCTCATGCTTGCCAAAGAGTATGACTTCAATAGAACGCAAGTTCGTG
ATCTGATGAAGCAATATCTTGATCTTGAACTTCCTAGTGGTGAGAATGCACGATCTGTTG
GTCAAGACGATAAAGCCCCACTTTCTGCTTTCTACCATCTTGAGCAAAATTTGAGGCATG
CTCTGAAACCAACATATGAAGTTCTTTTTGAGCGACTTAACACACATCCTGGTGGGCTGG
GGTTCTTGTCCATTCTACGAGCTGATATTCTCTCTGTACTTGCAGAGGAAAACATTGCGT
CTTTGAGAGCACTGGATGCCTACTTAAAGGAGAAACTCGGCATGTGGCTCAGTCCTGCTG
TCTTGGAGCTTCACCAAATAACTTGGGATGACCCTGCTTCTTTACTAGAGAAAATTGTAG
CTTATGAGGCTGTGCATCCAATCAGCAATCTTATTGATCTTAAGAGAAGGCTAGGAGTTG
GTCGACGTTGTTTTGGATATCTACACCCAGCGATACCAGGTGAACCTCTTATTTTTATTG
AAGTTGCACTGTTGAAAAATGTGGCTCAGACAGTACAGGAAGTTTTGTGGGACGATCCCC
CAATACCTGAAAGTGAAGCAACCTGTGCGTTGTTTTATTCTATATCCTCTACAAAGCCTG
GCTTATCAGGAATCAATCTTGGGAAGTTCCTCATTAAACGAGTAATAACACTTGTGAAGA
GAGACATGGCATATATCAGTACATTCGCAACTCTAAGTCCTATCCCAGGTTTCATGCATT
GGCTTTTACCAAAGTTGGCATCTCAATCAAATCTAGCCGAAAAAGAGGTTGCATCGCGTT
CATCCGGAAATGAATCTGCTTCCACTTTCTGGGAGAATATTCTTGAACCGGAGGAGGAGA
GAGTGCTCCTTGAATCATCACAAGAATTTGTCACTGGAAAGAATGGCATGGAGGTGATGT
TGAAGTTATTGACATTGTCAAACCATGGGTGGACTAGTTCGACGAAATTGCTTTCAGCAT
TAAAACACCCTTTAATGCGCTTGTGTGCCAGGTACCTTGTAGAAGAGAAAAAGAGAGGAA
AAGCTCTAGATTCTGTGGCAAATTTTCACTTGCAAAATGGAGCAATGATCGAAAGACTTA
ACTGGATGGCAGACCGATCCGAAAAAGGCCTTCTTCAAAGTGGAGGTATCATGGTGAACT
ATATTTACAGGATGGAGAAAATTGAAGAATATGCTAATTCTTACTTCAGCACTGGCCAAA
TACATTCCTCACCTGACATTCTTCGTTACGTCAAGTCCAAGAAATTGCACGATGAATCTA
CAGAGTAGAATTTCTGAAAGATTCAATAGGTGGTTATTCTTCTCTGCCGCCATTGTTGCT
TCTTCAAGTGCAGCTGGTGGCTACAAACCATACTGTGGGATGTTAGGATATTAAGTATTA
AAGAATAAGATATGGCCTTTTGCTGGTGTTGCCTTCTCTAAAATATGTCATCGGTTTGGG
GAAAAGACTGTTGTGTGTATAATCTTTCAATATTATTCTGTGTGTATGCTTTGTATTAGA
TATGCATTTCCCCCTATTATTCTCTTACATATTTAACATCTTTTCTTTTTAAATAGATAT
TCTCAGTGTTATTTAAA
>contig117
ACAAACTACAAAGATAAAAATAGAATCAATATCCGAGTACAGAAAGGACACTTAAACTAC
AAATTCACATAACTTATTTCACTTCCTCACATCCTTTCATCTCTCAATCTTAAGTTGCTT
TTTTTCTTTTTAAAACAAAAAGAAAAAGAAGTTTCAGGTAAGTTCCGGGTAAGAAACTAA
AATTCCAGGTGGCTTTACGAGAATCTGAGATGGAAGGAGAAGACAAAGGGACATGGGTTT
AAGAGAAGGAAAAAAAGAGGGCTTCAGCTGTGGAAGAAATCATAGAGCTTACAGCTTAGG
GATTTGAAACCTTTGGAGATGTTTCCTATTTGCGAAGCAGGAAAAATAGAGATCGTATAC
CGAAAGTGAAGTCTTTACATCATAAAAATTTACCCTATTTACAGAAACGTGGCTCAGTGG
GCCACCCAACTCAGTAATACAATAAACCATGATCGAGCTATATCTCCTCCCAATGCCTTA
TTTTCATGGTGAGGCTGAGATATAAATAAGAATACAGTAAAGGTAAATTCAAAATACCCG
CTTCGGCTTCACCATGCCCCAAACTTTGCATTTTCAGATTTCCAGTGCCTCGTTAAAAGT
TACATATTTACTTCAAACTCAACTTGGTGTGGTGTATTATGAGTTCTCAAGTAGCTTGTG
AAACTTCTGTACCCTCCTACTTGAACTACCACTAGGAGACCTTGGCTGATTGTGGCTTGA
GCTGTTTCCATGCAAACGTTTCCTTTTGCTATTTCTACGAAACAAAAAGTCCTCTGTATC
TAAAACGTATGAAACCTTCGATGAGTTGCAAGCGATTTTACACTCCAGACCATTAACAAT
TTTAAGCCCTTCCAAAGCATGACATGCGGCAGAATTCTCATCGCCACAGGCATATTTACG
TTTGTTTCTGTAAGAACCATGGGATTTGATGACAAGGCAAACTAACGGAGGAAAATTGAA
TTGCTATGCTTCAACAATCTTAATACCTCTTCAAGAAGATCCCCGACTTCACTTTTTTCT
CGGGGAGAACTGAAAAGAAGTCATTATGCAGGTAAGACGAAAAAATGGGGTCCATGGAAA
CAGCAGTTACTTCAGGCTTATCATAGCCATAGTCCATAAGCTGAATAGAAAGATGAGTTG
GTGTGGACCATCGTTCAACACGATAGATATTCTCATCATGAAGAAGTACACGAGCATTTT
CATGATAAACCGCATCAACAAATCTTCCCATTTTTCTTGATTTTTCATACGCATATAGTT
GGAGAAGCTTGTTATCCATCTCATCCGTGGCAACTGTTTGAAGCTGTTTAACAAGTTTAT
AAATTAGTTTGTCTAAAGTGAAAAGAACATATGACTGGGTTCCAATAGTGGCTCGGCAAT
CGTCCTCAAACTTTGTGTTATCAGAGGAACCATCAAGTAGACTGTAAAGTGCATTCATGA
ACCTGGCATAGAGATCCGTGGGGGTCGAATCATTTGAAGCCCTCCATTTCCTCTCTGAGG
ATGAAGAGTTGATCTTCGCAGATTGTATCCTCTCATACAGTGTTTGGTGGAGCCTAAAAA
GCACATAAAAAGAGTCATTTCCGTAAAATACATGAGACTCTTTTCCTTCTTCATGCAACA
CCGGAGGAACATGCTTGGCAAGAGGCTTTACAGTCAATAGAAAGCGTTCTGAGAATGGTA
TAGATGTTCCATCTCCTTCAACATCATGGGCATCAGCCATCCCTTCTGCCTCACCTTCAC
TCTCGGCCTTATTTTCATCATGGTCTCCATCCTCATGATCTTCTCGAGAACAATCCTCTC
CATCACCAGAATCACTTGCAGAAACATCACCATTCTCAGACGCATTTTCGCTGTCCTCCG
ATGACCTTTGAGCACTTTCCTCCCCTTCATCATCAGCATCAGCATCATTTTCTCCACCAG
CCTCTCTGCAGCATAATTCTTCATCACCTCGGGCATTTGGATATTGCCTACCAGTAACAC
CATCCTTTGCTTTTGGCACGGGTTTCAACTCTCCGTCATAATTGGCAAAATTGTCTTCTT
CAAAATCTCCATTTGGAGATAATTCGCCCTCTTCTCTTTCTATCTTTAAGTGTCTGACAG
ACTCTTCATTATATCTATGGCTTTTTACACCGTCTGAGATCATGCCATTTGCAGTAAGAA
CTTGTCTTGTAGAGCCACCACCCTCTGAGGAAGGTAACTCAATTCCACTCTCAACAGCGC
TATTTCCAAGTCTCAATGGAGTGGCACTCAAACCTGATGTGTTTTCTATGTTAGTTTTCC
CATTACTTTGCTCTGCTGCAGTCGCAAGGGATGCATTTGAATTGACAAAACATTCAGTAG
AATTGTCTTGTTTGCTTACTCCAGACAATTCATCAGTCACAGGTGCATTATTATCTTGAA
TTTTAACGTGTTGAGAAATACTGCAAAAAGGATCTCCCTTCCGTACGATACGATCTGCAT
CATGGAAACTATCTTCTTTGACCCCATTGTCCCCATTCAAGGGCCAAGCCCTGCAAGAAC
TTGATTGTTCAGGTGGAATAATTTCATCTCCATTCCTAGAAGAACTCAATAGCTTTGGGT
GCATCACAATGGCACCCCCACCAGGACTGCCATCACTCTCAACCACGGTAGCAGCAGAAC
TCTTGGTAGAATTAGTTTTTGCCTTAACAACATCTTCAGTGTCCTCAGCACCATGAGGTC
GGGAAGGAACACCAAGCATGGGCTCCAAGAAGGTTGTCCATACCTTCATAACCTTATCCA
ATTGTTCAGTCGAGCACACTTCTCCACAGGAATATTTTATTAGCTGATATAGATCTTCAT
GAAGGTCTGGATCAGGATACTCAAATTCCAAATTTGGAATAATAGGGCGTCTATTTCCTG
CAGCAATAGCAAGCAACACATCATCTTCCTTCCGCTTCTTCTCACTAATCTCTTTGATCT
CTGCCAACAAGGCTTTAGTGCTCAAGCTTTTTGTGTCTTGCTGCTTGAAGTAGAAGCTAC
GATGATCAAGTGACTTATGATAGTTCTTAGCGTATATTTCAGCCCAAACTTTATTGAAGT
CATAACGACACCGTGCCCATTCTTCTTGTTTCTGCTTCAAGCGGGTCAAAATAACTGGCA
GAGCAAGAGGTGAATTCTTCCTCAACACATCCATAACATCGAGCCCATGGTCGCCATATA
ACCGTTCAATGCACCTCAGATTTAGAGCAGTGAGGTGATCCTCAATTGAGATTGGACAGT
CTGCTTTGATCACATTGTTATTGATCTTGTCAAGTAGTTCTTCAACACGCTTGGTAGTTA
CATTGACAGACTCCAGCAACATGTCGAGTTCAAACCTGTCATCTTCACATCGGAAAAGGC
TCTCTTCATACTGGTTTTTGCGCATATGTTTAAAAGAGTAATCCTCACTTCCTGAAGTGA
CAGATACCCAGTGATCATTCAACACTTGATCGCCAAGATCTGTTCTTTGGCTAGCCGAAG
GTATTGGATAATTTTTCGGCAGAAGGCGATAACTGGGAGTGCAACGTTCACAGTTTGATA
GATCAAGTTCATTTATTGGCTTCCCAAAATACTTGTCTTTGCTAGAAAACACAGACATCC
TGTGGCCAACAATATCTTTATTTCCAAATGCAGCATGCTTTTCAAGTCTATCTCTTTCTC
GATTTTCACGATCTCTATCTTTGGAAATATCCTCTTTCTCACGGTCACGGTCTCTATCTC
TATCCCTGTCCTCCACTTGCACTGTTCTAGGCAAACTTCCTTCGTTCCATAATGATTTTC
TACTCATGACACCAGCAAGAAATCCATCATTCCTCTCGCATCGTGCTAAAAATTCATTGA
ATCCATCCATAAGATCAGAATATCTTCCAAGTAAATCACCCACCAAAGATTGAAGTTCTG
CTCTAGTAATTATCTCCTTGCTATAGATATGGAGACATTTCAAAAATTCTTGGTAATCAT
CAGCATTTCGTAACTTCTCTTTCACTCTTTCACAGAAAGCAAACTCCTGGCTATATATAC
TCTTTGCAGAATTTTTATCATCATAAGAAGAGATGGGGTGTACGCCAAAATTTTCATCAC
CTTCTCCACCTGGATGCAATTGCTCGGTAGACGAGTCGTCAATCTTACGAGCAGATTTCT
TCTTGTGGGGAAACCGATGCATGTTAAAGTCCCTCCTTCCATCATGCTCATAATCTCTAT
CAACCCGATCCCGATCATGTTCTCTCCTATCTCTATCTTCTCTTCTTTCCTTATCCTTCT
CGCCGCGCCTACGTTGATCTTTGTCCAGTTTCAGCAGGGCCCTATCATGGTCTGGTTCCG
GACGGTCAACACTAAGGTCACGTTCAGCATGGGACACAATAGTTCTTTCTTTCCGGTCAA
CTTGCATTTGCCGCATAGTGGGCATGGCAGAATGCCTATCACGGAGCATAAAACTCCTGC
TAGAGCCAAAGTGAGTAGAGCCTGCAGCTGAAGAATCAGGAAGAAAATGAGTAAACTCAA
CAAGCAGGTCTGGGTGTTCTTGGAAAAGTGCAGCAACCTCCTGGTAGACCTCAGTGATGG
ACTTGTTTTCCTTTCTGTACATATTTAAAATGTCCAAAAATGATTTATAGACATGATCAT
CACCCTGAAATCGTGTCTTTATTTTGTTCACAAAATTGATAGCTTCTTCAAACTCGACAG
GTTTCTTTTGTGGAGGTTGATCATCCTCCAGTGGAAGAGTGATCTCATATCCTTTTGGCA
AGAATGTATTGAAGCCCAAAATGAGATCTCGATGGCCTCTAAACAAATCCTTTACTCTTG
CAATGACTCCCGCAGTATCAATTCTTTGGGCCTTGAAATCTTTCATAACTTCAAGGAAGT
CTTCATACTTTTCTCTCTTATCTTGAAATATGTCCTTTACTCTCTTGAGATATACTAGAG
CATCATTAGTGGTTAATTTCTGGGCACTTCCTCCTCCCGCCATTTGGGGTGGTGTAGATG
CTTCTGCACGAGTGGAAATCACAGGACGCTTGAGTTGCGAGCCCATATAAACGTCGTCTC
TGGACCTCTTCATCTCCAACCAAAAAAAAAAAACTCCTCCCTCTTCAACAGAAAATCATG
CTTCGAACTCGGATTAGAACCAAAATTCCTGTGCTCAGATCACCACGGAGAAACCAGATT
CATTAAAAGGTGTGACTTGGTAAGATCGTGGAGTCGGGGGAATTAGCAGAGAAAGTGTAG
CAGAAGAAGTCCGGGAGAGGGGAGGAAGAAGAAAAGGGATAAAATGAAGCTGAATATGGA
GGAAAGGTTTGAAGGAATATGTGATTCTCTCGTCTCACAACCTTGGACACAAAGAATACG
CAAATGAAAACCAAAATTGAACTTCTTCT
>contig118
ACAAACTACAAAGATAAAAATAGAATCAATATCCGAGTACAGAAAGGACACTTAAACTAC
AAATTCACATAACTTATTTCACTTCCTCACATCCTTTCATCTCTCAATCTTAAGTTGCTT
TTTTTCTTTTTAAAACAAAAAGAAAAAGAAGTTTCAGGTAAGTTCCGGGTAAGAAACTAA
AATTCCAGGTGGCTTTACGAGAATCTGAGATGGAAGGAGAAGACAAAGGGACATGGGTTT
AAGAGAAGGAAAAAAAGAGGGCTTCAGCTGTGGAAGAAATCATAGAGCTTACAGCTTAGG
GATTTGAAACCTTTGGAGATGTTTCCTATTTGCGAAGCAGGAAAAATAGAGATCGTATAC
CGAAAGTGAAGTCTTTACATCATAAAAATTTACCCTATTTACAGAAACGTGGCTCAGTGG
GCCACCCAACTCAGTAATACAATAAACCATGATCGAGCTATATCTCCTCCCAATGCCTTA
TTTTCATGGTGAGGCTGAGATATAAATAAGAATACAGTAAAGGTAAATTCAAAATACCCG
CTTCGGCTTCACCATGCCCCAAACTTTGCATTTTCAGATTTCCAGTGCCTCGTTAAAAGT
TACATATTTACTTCAAACTCAACTTGGTGTGGTGTATTATGAGTTCTCAAGTAGCTTGTG
AAACTTCTGTACCCTCCTACTTGAACTACCACTAGGAGACCTTGGCTGATTGTGGCTTGA
GCTGTTTCCATGCAAACGTTTCCTTTTGCTATTTCTACGAAACAAAAAGTCCTCTGTATC
TAAAACGTATGAAACCTTCGATGAGTTGCAAGCGATTTTACACTCCAGACCATTAACAAT
TTTAAGCCCTTCCAAAGCATGACATGCGGCAGAATTCTCATCGCCACAGGCATATTTACG
TTTGTTTCTCTTCAAGAAGATCCCCGACTTCACTTTTTTCTCGGGGAGAACTGAAAAGAA
GTCATTATGCAGGTAAGACGAAAAAATGGGGTCCATGGAAACAGCAGTTACTTCAGGCTT
ATCATAGCCATAGTCCATAAGCTGAATAGAAAGATGAGTTGGTGTGGACCATCGTTCAAC
ACGATAGATATTCTCATCATGAAGAAGTACACGAGCATTTTCATGATAAACCGCATCAAC
AAATCTTCCCATTTTTCTTGATTTTTCATACGCATATAGTTGGAGAAGCTTGTTATCCAT
CTCATCCGTGGCAACTGTTTGAAGCTGTTTAACAAGTTTATAAATTAGTTTGTCTAAAGT
GAAAAGAACATATGACTGGGTTCCAATAGTGGCTCGGCAATCGTCCTCAAACTTTGTGTT
ATCAGAGGAACCATCAAGTAGACTGTAAAGTGCATTCATGAACCTGGCATAGAGATCCGT
GGGGGTCGAATCATTTGAAGCCCTCCATTTCCTCTCTGAGGATGAAGAGTTGATCTTCGC
AGATTGTATCCTCTCATACAGTGTTTGGTGGAGCCTAAAAAGCACATAAAAAGAGTCATT
TCCGTAAAATACATGAGACTCTTTTCCTTCTTCATGCAACACCGGAGGAACATGCTTGGC
AAGAGGCTTTACAGTCAATAGAAAGCGTTCTGAGAATGGTATAGATGTTCCATCTCCTTC
AACATCATGGGCATCAGCCATCCCTTCTGCCTCACCTTCACTCTCGGCCTTATTTTCATC
ATGGTCTCCATCCTCATGATCTTCTCGAGAACAATCCTCTCCATCACCAGAATCACTTGC
AGAAACATCACCATTCTCAGACGCATTTTCGCTGTCCTCCGATGACCTTTGAGCACTTTC
CTCCCCTTCATCATCAGCATCAGCATCATTTTCTCCACCAGCCTCTCTGCAGCATAATTC
TTCATCACCTCGGGCATTTGGATATTGCCTACCAGTAACACCATCCTTTGCTTTTGGCAC
GGGTTTCAACTCTCCGTCATAATTGGCAAAATTGTCTTCTTCAAAATCTCCATTTGGAGA
TAATTCGCCCTCTTCTCTTTCTATCTTTAAGTGTCTGACAGACTCTTCATTATATCTATG
GCTTTTTACACCGTCTGAGATCATGCCATTTGCAGTAAGAACTTGTCTTGTAGAGCCACC
ACCCTCTGAGGAAGGTAACTCAATTCCACTCTCAACAGCGCTATTTCCAAGTCTCAATGG
AGTGGCACTCAAACCTGATGTGTTTTCTATGTTAGTTTTCCCATTACTTTGCTCTGCTGC
AGTCGCAAGGGATGCATTTGAATTGACAAAACATTCAGTAGAATTGTCTTGTTTGCTTAC
TCCAGACAATTCATCAGTCACAGGTGCATTATTATCTTGAATTTTAACGTGTTGAGAAAT
ACTGCAAAAAGGATCTCCCTTCCGTACGATACGATCTGCATCATGGAAACTATCTTCTTT
GACCCCATTGTCCCCATTCAAGGGCCAAGCCCTGCAAGAACTTGATTGTTCAGGTGGAAT
AATTTCATCTCCATTCCTAGAAGAACTCAATAGCTTTGGGTGCATCACAATGGCACCCCC
ACCAGGACTGCCATCACTCTCAACCACGGTAGCAGCAGAACTCTTGGTAGAATTAGTTTT
TGCCTTAACAACATCTTCAGTGTCCTCAGCACCATGAGGTCGGGAAGGAACACCAAGCAT
GGGCTCCAAGAAGGTTGTCCATACCTTCATAACCTTATCCAATTGTTCAGTCGAGCACAC
TTCTCCACAGGAATATTTTATTAGCTGATATAGATCTTCATGAAGGTCTGGATCAGGATA
CTCAAATTCCAAATTTGGAATAATAGGGCGTCTATTTCCTGCAGCAATAGCAAGCAACAC
ATCATCTTCCTTCCGCTTCTTCTCACTAATCTCTTTGATCTCTGCCAACAAGGCTTTAGT
GCTCAAGCTTTTTGTGTCTTGCTGCTTGAAGTAGAAGCTACGATGATCAAGTGACTTATG
ATAGTTCTTAGCGTATATTTCAGCCCAAACTTTATTGAAGTCATAACGACACCGTGCCCA
TTCTTCTTGTTTCTGCTTCAAGCGGGTCAAAATAACTGGCAGAGCAAGAGGTGAATTCTT
CCTCAACACATCCATAACATCGAGCCCATGGTCGCCATATAACCGTTCAATGCACCTCAG
ATTTAGAGCAGTGAGGTGATCCTCAATTGAGATTGGACAGTCTGCTTTGATCACATTGTT
ATTGATCTTGTCAAGTAGTTCTTCAACACGCTTGGTAGTTACATTGACAGACTCCAGCAA
CATGTCGAGTTCAAACCTGTCATCTTCACATCGGAAAAGGCTCTCTTCATACTGGTTTTT
GCGCATATGTTTAAAAGAGTAATCCTCACTTCCTGAAGTGACAGATACCCAGTGATCATT
CAACACTTGATCGCCAAGATCTGTTCTTTGGCTAGCCGAAGGTATTGGATAATTTTTCGG
CAGAAGGCGATAACTGGGAGTGCAACGTTCACAGTTTGATAGATCAAGTTCATTTATTGG
CTTCCCAAAATACTTGTCTTTGCTAGAAAACACAGACATCCTGTGGCCAACAATATCTTT
ATTTCCAAATGCAGCATGCTTTTCAAGTCTATCTCTTTCTCGATTTTCACGATCTCTATC
TTTGGAAATATCCTCTTTCTCACGGTCACGGTCTCTATCTCTATCCCTGTCCTCCACTTG
CACTGTTCTAGGCAAACTTCCTTCGTTCCATAATGATTTTCTACTCATGACACCAGCAAG
AAATCCATCATTCCTCTCGCATCGTGCTAAAAATTCATTGAATCCATCCATAAGATCAGA
ATATCTTCCAAGTAAATCACCCACCAAAGATTGAAGTTCTGCTCTAGTAATTATCTCCTT
GCTATAGATATGGAGACATTTCAAAAATTCTTGGTAATCATCAGCATTTCGTAACTTCTC
TTTCACTCTTTCACAGAAAGCAAACTCCTGGCTATATATACTCTTTGCAGAATTTTTATC
ATCATAAGAAGAGATGGGGTGTACGCCAAAATTTTCATCACCTTCTCCACCTGGATGCAA
TTGCTCGGTAGACGAGTCGTCAATCTTACGAGCAGATTTCTTCTTGTGGGGAAACCGATG
CATGTTAAAGTCCCTCCTTCCATCATGCTCATAATCTCTATCAACCCGATCCCGATCATG
TTCTCTCCTATCTCTATCTTCTCTTCTTTCCTTATCCTTCTCGCCGCGCCTACGTTGATC
TTTGTCCAGTTTCAGCAGGGCCCTATCATGGTCTGGTTCCGGACGGTCAACACTAAGGTC
ACGTTCAGCATGGGACACAATAGTTCTTTCTTTCCGGTCAACTTGCATTTGCCGCATAGT
GGGCATGGCAGAATGCCTATCACGGAGCATAAAACTCCTGCTAGAGCCAAAGTGAGTAGA
GCCTGCAGCTGAAGAATCAGGAAGAAAATGAGTAAACTCAACAAGCAGGTCTGGGTGTTC
TTGGAAAAGTGCAGCAACCTCCTGGTAGACCTCAGTGATGGACTTGTTTTCCTTTCTGTA
CATATTTAAAATGTCCAAAAATGATTTATAGACATGATCATCACCCTGAAATCGTGTCTT
TATTTTGTTCACAAAATTGATAGCTTCTTCAAACTCGACAGGTTTCTTTTGTGGAGGTTG
ATCATCCTCCAGTGGAAGAGTGATCTCATATCCTTTTGGCAAGAATGTATTGAAGCCCAA
AATGAGATCTCGATGGCCTCTAAACAAATCCTTTACTCTTGCAATGACTCCCGCAGTATC
AATTCTTTGGGCCTTGAAATCTTTCATAACTTCAAGGAAGTCTTCATACTTTTCTCTCTT
ATCTTGAAATATGTCCTTTACTCTCTTGAGATATACTAGAGCATCATTAGTGGTTAATTT
CTGGGCACTTCCTCCTCCCGCCATTTGGGGTGGTGTAGATGCTTCTGCACGAGTGGAAAT
CACAGGACGCTTGAGTTGCGAGCCCATATAAACGTCGTCTCTGGACCTCTTCATCTCCAA
CCAAAAAAAAAAAACTCCTCCCTCTTCAACAGAAAATCATGCTTCGAACTCGGATTAGAA
CCAAAATTCCTGTGCTCAGATCACCACGGAGAAACCAGATTCATTAAAAGGTGTGACTTG
GTAAGATCGTGGAGTCGGGGGAATTAGCAGAGAAAGTGTAGCAGAAGAAGTCCGGGAGAG
GGGAGGAAGAAGAAAAGGGATAAAATGAAGCTGAATATGGAGGAAAGGTTTGAAGGAATA
TGTGATTCTCTCGTCTCACAACCTTGGACACAAAGAATACGCAAATGAAAACCAAAATTG
AACTTCTTCT
>contig119
CCCCATTATATATTAAAAAAAATTGCTGCTTGACAATACTCTGCTGCAATTGACATATAC
ATACATATATACGTCCGTGTGTGTATATTGTAAATATCGGAAAGCAAGACCAATCCAGTT
CAATAAAGGAAAGCAAGACCAATTCAGTTCAATAAAGTAAAGATGTCGCAGTTTCAAAAA
TCCAGGATATTAAAAATTATCTTCTAAATAAGCAGAGCTATTAAAGCTCTGGAGTTTCAA
CTTGAAATGAAGTCAAATGGGTACTCGAATTGCCTCCAAGAACTCTACACTATCAAAACT
AGCAAAACTCAAGACAAAAGAAATACAAAATCTTAATCAAACTTAGCTCTCAGTCTGCTC
CCTCAGCCTTCGGATCGTGCTCCGAACGGTAACGGCACTTGCAGTGTTCAAAGTGTAGGC
ACCTCCTGCTTTCACCTTTCCACAGTCCTTGCAACCCCATATCCCAACAGCCTTCCTCTT
CACAGCATACTTTCCACAAAACTCGCAGAAGTATTTGCTGTGCTGACTGACTTCCATCTT
CTTAATTTGCTTCCTCAAACTAGCACCATATCTGGTACC
>contig120
AGAAAAGGAAAGTAGTTTAATCAGTTTTTGATAGCTTTATCTCCATCATTATCAGTAACC
ATGATTGTCATTCTCGTGTCAATATTAAATCACTACTAAATTCCTTCGACAAGAGTGAAT
GGTGTTGAATCATGCACCAGACGGAATTTAAAGTGGGATTGTGAATGAAACCAGGATACA
AATGAACTGTTTATAAAATCTCTACTAAGAATTTAGCAACAGGGCAGTGGGAGAGAAACC
TAGATAACACAGAATGTCTTCAATAAAAATTGAAAAAGATTGTCTAGACAGCTCAGGCTT
ATTGCAGAACTCAATGCATCTCATCTACGGTTCGATTAATCTGATTACTGTTTTTTGCCA
TAGAATTGCATATAAAATGCAACACCTATAAGCAGCAGGGGAATCAGAAATTGCAGTAGT
TTTAGTGAAGATCCTGAAGATTGAGCCGATGCAAGAGTCGTTGCTGATTGCGATGCAGGT
GGTCGGTAATCGATTGGCTTTGGAACAGTAGACATGTCAACGTTGCCAACATAATATTGT
TCCATTTGGTCTATGGCAGATAGACTGTGACCCACATTTTCAAAATCATCAGTTGCATCT
TTTTCTGCATAAATTCAAGATTGTTTTTCCAATCATTCACAAGTTGGTGCAGTCATATTT
GTTGGATATATTTAAATGCAGTAACAAGTAATCAAGATGGAGAGACAAAAAATGATGAGC
TGCAAAACTTACCAGAAGCTAATATCAAGACTTCATCACCTCCAGGATGTTCTTCCAGAA
AAGGGGTGACATCATATACCT
>contig121
AGAAAAGGAAAGTAGTTTAATCAGTTTTTGATAGCTTTATCTCCATCATTATCAGTAACC
ATGATTGTCATTCTCGTGTCAATATTAAATCACTACTAAATTCCTTCGACAAGAGTGAAT
GGTGTTGAATCATGCACCAGACGGAATTTAAAGTGGGATTGTGAATGAAACCAGGATACA
AATGAACTGTTTATAAAATCTCTACTAAGAATTTAGCAACAGGGCAGTGGGAGAGAAACC
TAGATAACACAGAATGTCTTCAATAAAAATTGAAAAAGATTGTCTAGACAGCTCAGGCTT
ATTGCAGAACTCAATGCATCTCATCTACGGTTCGATTAATCTGATTACTGTTTTTTGCCA
TAGAATTGCATATAAAATGCAACACCTATAAGCAGCAGGGGAATCAGAAATTGCAGTAGT
TTTAGTGAAGATCCTGAAGATTGAGCCGATGCAAGAGTCGTTGCTGATTGCGATGCAGGT
GGTCGGTAATCGATTGGCTTTGGAACAGTAGACATGTCAACGTTGCCAACATAATATTGT
TCCATTTGGTCTATGGCAGATAGACTGTGACCCACATTTTCAAAATCATCAGTTGCATCT
TTTTCAGAAGCTAATATCAAGACTTCATCACCTCCAGGATGTTCTTCCAGAAAAGGGGTG
ACATCATATACCT
>contig122
CCTTCTTATGGTACTCCTCACAGTGACGGCACTTGCAGTACTGCATAATGAAATTAAAAC
ATTGAGGAAAACTTGATGACAGAAAAGAAAATCGAGAGAAATTCAGATGTCCTTACTTCA
AGGTGTAAGCGCCTCCTGCTTTCACTTTACCACAATAAATAAATATCCCTCATTCATTCA
AGTCAATGATAGTTTCAACAAACCGATTAATTTCAGAACTTTTGTTTGAAGAGAAGATAC
AAATTCGGCCAAAATGTATGAAATTAAAGACAATTCAAGTACCTCGACAAAATCATTCCG
CTCAATCTCATTGAAACATGGAATGACAAATCTAGCAGGTAATTTAGCTCTCTGTCTGCT
CCCTCAACCTTCTTATGGTACTCCTCACAGTGACGGCACTTGCAGTATTCAAGGTGTAAG
CGCCTCCTGCTTTCACTTTACCACAATCTTTGCAGCCCCATATTCCGACCGCCTTCCTCT
TTACGGCATACTTTCCGCAAAACTCGCAGAAGTACTTGCTGTGCTGACTTACTTCCATCT
TCTTGATTTGTTTCCTCAAACTAGCACCATATCGAGTGCCGGTAATCAAGAAAGCAATTT
AACATGTTTGTAATAATGATAAGAAGGGAACAAGAGTCAGGATAAAGTTTTAACAGAAAG
AGAACAATTTTTTCTTCTGAAGGTGGAGGCTGGGATGGGGGTTTTCAGCAAACATACTAG
AAAATGGCTCAATGATATATGAGAACTAATGCAAATTTGGAATAAATTAATAAAATATCT
CTTTATCCTTCTCAGTGCAATCATCGGGATATTCTCCACTATGAAAATCTTCAACCAAAT
TCTCTCAATCGTATAGTAGTAATATGTATGAAAGAAG
>contig123
GTTGTAGTTAACATTCCCGCCACCTTCTTTGGTTAAACCCTGAAAAACCCTAATCACCAG
TAGGGGCATTTGTACAGAAAGCCACTGGTTTCTCAGTGAACCCGACGCAGAACATGGATT
CCAACACTCTTATGGGTCCCATGGAATTGAAGGTCAGAGAACTTCTAAAGGAGTTTCAGC
TTGACTACTCCCCTGCTTTGGTTAAGCGCGTCGAGGACACAGTTTCTGCTATCAAAAACG
CAATTAAGCTCATCCCCGATGACTCGAAGGTTACTGCGGATGAAGCTCCGGGTTTTATCA
GCGATATTGGCGCGGACAAAGTGGAATTCAAATTTAGGAAGCCAAATTCAATTAAAATTG
GTGGTAGCTATGCCTTTCGAGGCATTGCAAAACCTGATGTAAATGTAGATCTTTTAGTTG
GCTTGCCAAAGGAGTGTTTCCATGAGAAAGACTACCTGAATTACCGGTACTATGCCAAAA
GGTTCCTTTACCTTTGCACAATCAAGAAATATTTGAACTCATCTTTAGTGCTTTCTAAGG
TTGAATGGTCTACACTTCAGAATGAGGCTCGAAAACCCATCTTAATTGTCTATCCAGCTT
TGGAAGGACTCAAGGTAGCTCCTGGATTTTTTGTCAGAATAATTCCAACAATAGCAGGAT
CCTTTTTCAGCATTTCAAAGTTGAATATCAAACGAAACAATATCCGTGCCTTGAATCAAG
GGAGCTTACTTCAAGCTACACCTAAGTATAACACTAGCATTTTGGAAGATATGTTCTTCG
AGGATACTGCAGAAATGGTTAAGACGCCTTTTCTTGAATCAAAAGATTTGGTAGAGACGT
TAATTCTACTGAAGGTTTGGGCTCGGCACAGGGCTCCAATATATGTTCATGATTGCTTGA
GTGGATTCTTAATAGCTGTAATATTATCATACCTCGTTAACCAAAATATAATAACTCATT
CAATGACTGTGATCCAGATGTTTCGTGTTGCAGTAAAATTTATGGCCACTTCGAATTTAT
GGAATCGTGGACTCTATTTTAAGCTTGGACCTCAGAGCACTATTTCAAAGGAGGAAAAGA
AGCAATATAAAGATCTATTTCCTGTGGTTATATGCAATCCGTCAGCCAACTTTAACATTG
CATTTCGAATATCACAATCAGGTTTTGCTGAGCTTCAAGATGAGGCTGCTCTGGCACTTG
CATGTTTGGAGAAGTGCAGAAATGGTGGATTTGAGGAGATTTTTATGACCAAAATTGACT
TTGCTGTTAAATATGACCATTGCATTAGATTGAATTTGAGGGGACAAGACAAGTTATACG
CATCAGGCTTTTGTTTGGATGATGAGTGTTGGAGACTGTATGAACAGAAAGTGCATGGAC
TTTTAAGTCAAGGTCTGGCTGATAGAGCAAAATTCATTCGTGTTTCCTGGAGCAACACTG
AAGCTGGACGTAATATTGAAAATGGTTTATCAGTATATGGTACGCAACCATTGCTTGTTG
GAATTTCAATCAGCTCCGTGGAAAAAGCTTTTCGTGTGGTTGATATTGGTCCTGATGCTG
AAAACAAAGAAGAGGCCCTAAAATTTCGTAGATTTTGGGGTGAAAAGGCTGAGCTCAGGA
GATTTAAAGATGGCAGAATTGCCGAAAGCACAGTTTGGGAAACTGATCAATGGACAAGGC
ATCTCGTTTTAAAGAGAATTGCGGAATATGTTCTTGTTCGACATCTTTCACCAATATCAA
AAGACCATATTATGCATGCTGTGGATCAGATTGATTTCTCCCTGCTCCATGGTTCTGGAG
ATCCTATAACATTTTCTGGAAATTTGCTCGCGGCTTTTGAAGTTTTATCAAAGCGCTTGC
GTTCAATTGAAGACATTCCTTTGAAGGTGTCTGCTGTACAGCCTTTAGACCCAGCTTTCA
GGTATACATCTGTCTATCCTTCTGAACCTCACCCACTAGCAGAAGAGAAGGCAAGTGATC
CACGAATACAACGGAAGGTTGCCTCATCCTGCATCCGGCCACTAGACGTTATGATTCAGC
TGGAAGGCTCTGGGAACTGGCCAACTGATGAGGTTGCAATTGAAAAAACCAAAACGGCCT
TCCTTCTTAAAATTGGAGAGAGTCTGCAGAACGTCTGGGGGATGAGGTGTATTGCTTCTG
AAGATGCTGTTAACGTACTTGTCTCTGGTTATGCTTTTCATCTAAAAATTTGGCACGAAA
GAGGCCTGAGTTTGTTGAATAAGGAATTTGGAAGTGATTTATCAAATTGGATCTCCTCAA
CAGATAAGAAACTTTTTGTTCAAAGTCAGCATTCTAGCATGATTAGTGGATTACAGGCTC
GTCACTCAATATATGGACCGGTTGTTAGGTTGGCAAAAAGATGGATAGCCTCACATTTCT
TTTCAGCTTGCTTGGTAGAGGAAGCAGTCGAACTGTTGGTAGCATCAATTTTCCTGAAGC
CTCTACCCTTCCATGCACCACTTTCTCGAATCACAGGTTTTCTAAGGTTCCTAAGATTAC
TGTCAGAGTATGATTGGACTTTTTCTCCACTGGTTATTGACATAAACAATGATTTGGGTG
CAAACGAGGAGAAAGAAATAGCTGATAAATTTAACCTGACTCGAAAAGACTTTCAAGAAA
ATCCACAAACTGCAAGTCCTGCCATGTTCTTAGCAACAGCTTATGACAAGGCATCTGAGG
CTTGGACCACGTTCTTTCCAAAACCACTGGAGCTAAAAAGGCTGGTTGCTTATGCTAGAA
GCAGCGCAGATTTGTTGACAAGACTAATAGTGCAGCAACAGGTCGATTCTTACCAGTGGG
AGTGCATTTTCCGAACTCCATTGACCAACTACGATGCCGTTATTCTTCTCCACCGAGACA
AATTACCTTACCCACAACGTCTTCTCTTCCCGTCTGAACTGAACCAAGGAATTCATGTCG
CAAAAGGGGATCCTAGCAAGATATTCTCTCCATTCTTGTTGCCTAGAAACTTGAAACCAA
ATTCTGAAGACATAAAGAATAAGCTTTTGGTAAATTTTGATCCATTAAGGTGTTACATTG
CAGATTTGCAGAAAGAATTCTCCAGCACTTTCAACATATGGTATGACTCTTTGGGAGGTG
ACGCAATTGGTCTAACATGGGGGCAACATAATTCGAAGAAGCGTGGACGTGATGAAGCTG
TCGAGGCAGAAAAAGAACCGGCTGAGGTGCTAAAAGCTGTTGGTGAAACTGGCAAGGGCT
TAATGAGGAGCATCTACCTACTCAAGGCTCCAAAGCTCATATGATCTAAAGCTTTAATGG
CAAGGAATTACAGTGCTGTTGTCTTCAATTGTTGTAATAGATTAGATGGGAGCTTAGTGT
TTTAGGTCTTATTATTCATCTGATGATGTTTTCCCTCATCTTAAGGTTGGAAATTTTGTA
GGGTAGTTAAATGAGCTATGGTACAAAGGGTGCTTACTAACTGAATACTTATTCA
>contig124
GCTTCCAATTCCTAACTCCCAAACCAAATATTTCAACAGCAGTGTAAAACCTCTTTAATT
TATTCACAACCGATACAAACCATCCTCCAACCCCCACCAGAAGCAACGACTCAGCAAAAA
CAAAGTATTACAAATACAAAAGGCTTCTTCTTCAAAATGGGAAAAAGAAACAAATAGAAC
AAAAATAAAGTTTTGCATAAAAGTAAACAATCAAACTGCCTTCCATCATGGTTCCACAAC
AAGAAAACACAACATTATTACAACACTAAAACCATCTGTCTGTTTGTCTGTCTTGTCTAA
TGACATTGGAAACACATTCCCTAACCGCAATGTGATGTTGAATTCTATTAACAAGAACGT
GGCAAAATGGGGAGGACAAGGAGGAGGAGATACCGTTGTTTGTTGTTGATGTTGTTGTTC
TATGTACAGCCATGCTCTACGCAGCAATCAAGGGCGGATCCAACGGTACGACGGTGTCTG
GAAAGTCGGTTCTTGGTCCTGCTAGGGAGTAGTATGCGAGTATATGTGCAGGGTGCTCAG
CTACCACCCTCTCCCCGACTTGATCGATCACGGTGACTCGTCTCGATGGGATCAGCTCGA
TGTTCCAGAAGGGACGCGCCATTTCAAGAAGATCACGGCCTGTTGAGGATCCTCTGTAGC
CTTGAACCCAGAGGTACCTAAGAGAAGTCAGTTGCAAAACGGAGGCTGCCAAAGCTTTCT
CACTGAAGCAGCAGCCCCTCATCTCAAGTTTCTGAAGGCTGGGGCAGCCGAGAGAGAATT
CCATCAGCCCAGCATCAGACTCCCCAACATAACCAAGAAGCATCCATCTTACATTTGGGC
TGTACCTCCCTATGTAACCAAGACCAACGTCCGTCAACCCACCAGGCCGAAGATACAGAG
CAAACCTTCTCAGCTTTGCAGAACACCCCCTCAATAGCGCTTGAACTCCATTGTCAAGTG
GCAAATCTGGTATCGTCAGTTCTCGGTCCAGCAGGACAAGGCGAAAATCGCAGAGATTCT
TCGAGTAAGTGCCGATGCATTCGAGAGAGTAGTTTGTGATATCCGATACATACACAGCTA
AGTATTCCAGTTCCAGACACCCCTGAGCCAAAGCAATCAATCCTCTTTGTGAAACAAGAC
CCTCTTCATCCTCCGGTCCTTGGTCGTCAGCACCTCGCTCAATTCTAAGCCTTTTCAGTT
TCTTGCAGTGCTGAGCAAGTACTTCTAATCCTCTATCTCCGATGACGTTTCTGGTCTCAA
GGACTTCTAAGTTGGGGCATCTTTGAATTAAAATACAATGATCCTCGGTATGAAGCAATG
CATACAAGAGATCCAACTTCTTGAGTAGGTTTGCAAAAGGGTAGACTATTGGCATTTCAT
TCCTTCCCATGTATGTAAGACCCAAATGGCGGAGATTCTGGGGCAAGGATACAGCGGCGT
ACTTCTCTGGTTGATCATTGAAGGAACCACCGCAGAACTCTTCCAGAGAACCAGCAGCGC
GAAAGAAGCCCACGAGATGCAGGATTTCACAATCATTAATTTTCACAGAAATTAAGGAAC
GGCAGTTTCTGGCTATAAGCTCAAGATCTTCGAATTTGACTTTGATAAGATCTGTCATGT
AAAAATTTAACGTCTCAAGGACTGTGTTGTTCGTGGCAAGTTCATGTAGCCATTCCCCAT
CTTTCTCGGTAATTGTGCTCTCCTCCAAAAACAACGTTTTTAAACTCCTGGAATATCGTA
AGAAAAAACTAAGAGTGATATGGAAATCTTGGAGGAATTCTAGATCCCAGAATATATATG
GGAAAATGAACTAACATATAAGATGATGAATTATATGAAGCAAGAAAAATCATGAGTAGC
GCATTCAAAAGTCGCTTTATTATTAATTTCTACACGGAAAACAAGCTATTAAGTTCATAG
ACGTAAT
>contig125
CTTATATTCTATATATGGTAAAAAAAAATTTAGAAATCTATAATGTTGCTATCACTTAAC
ATTAAGATATGAATCTGAGGGACTATTTTAATACAAGAATTAGAGAATTTTGAGAGCTTT
TATGAGTATTCATACAAAACTAGATGGCACAGGAATGACTCCAGAATCCATATTTCAAGA
AGAAATTGCATTAAACTCAAATTAAGAAGCATCAAGATTCACTATGAATGCAATTTTAGC
ACATAAATAATATTAGTTCTGCCTATAAGCAATATAATTAGCTAAAGCAATCAATGGAGC
AGCCTTATCTGGATCAAACCCTGAGAGCTGATCTTGAGCATCTTTGTTCAATTTTTGAGC
AAATTCCCTCGACTTCTCAATCCCCATGAGTTTAGGATAAGTAACTTTATCAGCAACCAA
ATCCTTCCCTGCCGTCTTCCCCAATTCGTTTGAAGATTTTGTTACGTCCAGAATGTCATC
CACAACTTGGAATAGCAATCCGATGTACCTCGCGAAATTTCTCAGTTTCTCAACATCCTC
ATTGGAGCCGCCACCGAGGATGGCGCCAAGAACTACCGCCGCTTCCAACAGTGCGGCGGT
TTTGTGCAAATGGATGAATTCAAGCCGCTGAAGGCTGGCATCGGCAGCGCCCTCAGAATT
TATGTCGACTACTTGGCCGGCGACGAGGCCCTCAGCTCCAATCGACTTCGCAAGCTCTCC
AATCGCCCGTACAATCCGCGCCGGCGGCACGCCGATCGTCGACACAGCGATGTGCTCAAA
AGCGAAGGCCAAAAGCGCATCTCCGGCTAGAACAGCCACATCCTCACCGAAGACCTTGTG
ATTCGTAGGTTTTCCTCGGCGCAAATCGTCGTTATCCATACACGGAAGATCGTCGTGGAT
CAAGGACATAGTGTGAATCATCTCGACGGCGCACGCCGCCGGCATAGCCATAGATTCAAC
ACCACCGACAATCTCGCAGGCCGCGACACAGAGCACAGGACGGACGCGCTTGC
>contig126
CCAAACGAAAAGCAATGGATTGTTGGCTCAACAATCCAATTCAGCGGCTAAGGGAAAGAC
ATAGAACAATGATAATATCCGTAATGACTAATCTCAATCACATAGACTAACGGTTAAGAG
CAAATGGAAGGCGCCATTGGATCAAACTCTCGGCACCACAAGCTCCAACTAAGTAAAAAG
AACTGTTAAAAACTCTGAGCATAATGGACATGAATATTTTTCTGCAATTCATTGTGTTTT
GCAAATGTACATTTCATCTAACAATACCAGTATATAGACCAACAAACTATCAAGCTTCTA
CAAACTAAACCAATTGAAAAGAAAAACAGAACTTAAATTGTTAAACCGTGAGACAAACTC
ACGGATTCAATCAGATGCCGCTGTAATCACCTCTTGGGCTCTCCAACAGCGCATCCCCAA
AAGGGTCTTGCAAATCTCCAAGAAGATCCTCAGTTCCCCTCAAAGCCGCATGCAAGGAAA
CCACCACAGCCCCAATTGCAAGCGAAATCAGCACATTCACAAAAACCCCTGTCAAAGCCA
GCGCCAATCCGGTAGCCAACCCAAGAATGATGACCAATACCAAATCGTCCAACACAAAAC
CAAAAACCCTAAGTGGATCGTCGCGGGAGAAATAGAGGAAGAACCAGGCGACAAAGACTA
GCAAGAAGACAATCATGGAAAAGGGATGGTAGATGAGGCCGAGAAAGATGAGGAGCAAGA
TGAGGAGGCAGTAATTGGAGAGAAAACGAGTCAAGTTCTGAGAAATCTTCGTCGTAGCGT
CGGAGAGGGAAGAAGGAAGGCTGAGAGCCGTCGGGTCTAGGAATTCCCGCCATGGGCGGC
GGGTGGCGATGACGGATCGACCAGCTTCCTTGAAACTGACGGCGAATTCAGCGGTAGACA
TCGGAAATTTTTGCCGGAGCTACGAAATACTGGTAATGAAGTCGAGAAAAAAACCTTCCT
TTCTTGTGATTTATGAGTGATGATCCAGTAGAAGAAGAATTTTGAGGTTGAACGAAAAGG
AAGAGAAAAA
>contig127
GTGTTCTTCCTCTGAATTGGACTGTTGGGATGGTAGGGATAATAGCAGGCACAATTGAGG
ATGCATTTATTGTGTTAGTGTTCCTTCTTTTCTCCATTATCTTGATGCAACTTGAGAGAG
TTTTGATGGAAAATTTTTTGACCTTGATATGCTATTCAGTTATGCAGCTATAGGCAGCAA
ACTTCCTTCGCATCAGAATACTATACTGGCAAGTGCTTGTTTGAAATCATTATAGTACCA
TAGTACGTTAAAGACAAAGTTTAACAAGTTCTGTTATGAAATTTATGTCAAAATATTAGT
TTCAGGAGCTCGTCTCAGTGCATATTTCCCTCTTTTTTAACTTTAAGTTGATTGATGATA
ATGTTAACACGAAGACTAAGTTAATGTATATGCATGATTGAGGGCATGTCATGCTTATTT
TCAGTATATGTTAATGGATGTGTGCATACATGCCAACTTGAGTCACGGTATGTTCTTTTT
ATAAATCTTCAATATATATCCTGAACCTTTGTTTGTCTTTCGATTCACCTTATGTGCGTC
CAGCCACCAAAACTTTGTTTTCCTTTGCTGAACTCATCAAGCCCAATATCGTCGATCACA
TTGGCAAAGTATGGCGAGTG
>contig128
TTCTAATTATATGTTGGGTAACATGTTTTCCATCTATTACTATTCATCCGACAGCATAAG
CTTAATCGATGGAAACAGCCATTTTAGCATAAAACGACGACTAGGAAGAAAAGAAACCAA
AAACAGAAGATGAGTGGCGACCACAAGCCCTGCATCTGCATTTTATTCACTTTTTTATAC
TTTGTTTTGGCCTAAAAAGAAGACCCACACACAAAAACATCCAATCTAACAAGAAGCAGT
TTGAAATTCCCATATGCAGGCAGGGGAAGGGAAATTGTGGATTACATAACATCGTGGCCT
TCTTCTCCTGATCCCCTGGCGGTATTGACCCTCCTGCAGTTTCTTCTGATTTCCCCTTGG
CGTCCAGTCAAAGGCCTAATGTTTCCCATGTTGATCATCGACTGCCGGAACTCCTTAAAG
AAGGTGCCTTCTCTGGCCGCGAAACTGTTCACAATCGCGATGGTGTCGGCCCCGGGCGTC
GAGAACAGCTCCTGGTCGCTCTGCAGAAGCCCTTTCCCCACTTGAAGGTTGCTGTAGTAG
TTTTTGTCGAACACGTCCGGTGTTGTTGGGTCGAAATTCGCACGTGTGTCTGGCCCCGCC
GAACACACCCTTTCCAGGAATCGCCTGTAATTTGGGTCCAGTGTCGGATCTGGCCTCCCT
GTTTCGTTGAAGTTGGCAAATCGGTGGCTGAAGAATTGGCACCTCGATCGCCCAAACGTA
TGCGCTCCGGATAAAGCGACCAGATCGGTGGTGCCAAGGCCAACAGCAGCAAATTTGGCT
TTGAGTTCGACGAGGGTTTCGAAGGGACTGGCGAGGCCGAGATCAGCCCCTGTTTTGTTG
GCTATTCTGCTGTCTCTTCTTCCGTATAATACTCTCCAGCTAGGCCCTCCTTGCACATCG
ACAGAGTCTTTAGAGGCCTGAGCTAGGATGTCGGCGCAGGAGACGACACCGGGACATTCC
GCCTCCACGGCGGATTTAATGGCGTCGACAATTTCGAGCCCTTGGATTCCTTGATTTCCG
GGTGAGTTCAGCTCGCTGTCTATGCCGGGAGCATCCTCTAGCAAAACAGAGCCATCACAG
CCCTGCAAAATACAATCAAATTAGGTGATCAAATCAATAAGGAACAATGAGTAATTTAAT
TTAGTTTGATTTATACGTTGACGAAGCAGTCGTGGAAGTGGAGGCGGATGAGTTTTGCTC
CGGCGCGGATGTCGGTTTCGATGGCTTTCTTGACGGCGGCGCGGACAATGTTGGGGAGAC
GAGGGCAAGATTTGTCGTAAAAGTTTTCGGAGAGTTGGGCGAGAGAGGCTCCAAACAGAA
GAGTTACAAACAAAAGCAAAGCCACGAATTTGGAGGAGGACATTTTGGAGAGTGGGGAGT
GATGAAAGCTTCAGCAATGGAGGCTCCTTTTATAGAGACTTAAAAAGGCAGAGTGGGCCG
TGTGGTATGCGCACGACACGGCGGCGGCTCACTCTCCAG
>contig129
TTCTAATTATATGTTGGGTAACATGTTTTCCATCTATTACTATTCATCCGACAGCATAAG
CTTAATCGATGGAAACAGCCATTTTAGCATAAAACGACGACTAGGAAGAAAAGAAACCAA
AAACAGAAGATGAGTGGCGACCACAAGCCCTGCATCTGCATTTTATTCACTTTTTTATAC
TTTGTTTTGGCCTAAAAAGAAGACCCACACACAAAAACATCCAATCTAACAAGAAGCAGT
TTGAAATTCCCATATGCAGGCAGGGGAAGGGAAATTGTGGATTACATAACATCGTGGCCT
TCTTCTCCTGATCCCCTGGCGGTATTGACCCTCCTGCAGTTTCTTCTGATTTCCCCTTGG
CGTCCAGTCAAAGGCCTAATGTTTCCCATGTTGATCATCGACTGCCGGAACTCCTTAAAG
AAGGTGCCTTCTCTGGCCGCGAAACTGTTCACAATCGCGATGGTGTCGGCCCCGGGCGTC
GAGAACAGCTCCTGGTCGCTCTGCAGAAGCCCTTTCCCCACTTGAAGGTTGCTGTAGTAG
TTTTTGTCGAACACGTCCGGTGTTGTTGGGTCGAAATTCGCACGTGTGTCTGGCCCCGCC
GAACACACCCTTTCCAGGAATCGCCTGTAATTTGGGTCCAGTGTCGGATCTGGCCTCCCT
GTTTCGTTGAAGTTGGCAAATCGGTGGCTGAAGAATTGGCACCTCGATCGCCCAAACGTA
TGCGCTCCGGATAAAGCGACCAGATCGGTGGTGCCAAGGCCAACAGCAGCAAATTTGGCT
TTGAGTTCGACGAGGGTTTCGAAGGGACTGGCGAGGCCGAGATCAGCCCCTGTTTTGTTG
GCTATTCTGCTGTCTCTTCTTCCGTATAATACTCTCCAGCTAGGCCCTCCTTGCTGGAAA
AAAGAAATAACCATTTGATTTTTATACCATATTGGAAGTATAATGTAAATATTGGAAGTT
GAGATGGGAAATAATAAAATAAAATGGTTAATTATACCACATCGACAGAGTCTTTAGAGG
CCTGAGCTAGGATGTCGGCGCAGGAGACGACACCGGGACATTCCGCCTCCACGGCGGATT
TAATGGCGTCGACAATTTCGAGCCCTTGGATTCCTTGATTTCCGGGTGAGTTCAGCTCGC
TGTCTATGCCGGGAGCATCCTCTAGCAAAACAGAGCCATCACAGCCGTTGACGAAGCAGT
CGTGGAAGTGGAGGCGGATGAGTTTTGCTCCGGCGCGGATGTCGGTTTCGATGGCTTTCT
TGACGGCGGCGCGGACAATGTTGGGGAGACGAGGGCAAGATTTGTCGTAAAAGTTTTCGG
AGAGTTGGGCGAGAGAGGCTCCAAACAGAAGAGTTACAAACAAAAGCAAAGCCACGAATT
TGGAGGAGGACATTTTGGAGAGTGGGGAGTGATGAAAGCTTCAGCAATGGAGGCTCCTTT
TATAGAGACTTAAAAAGGCAGAGTGGGCCGTGTGGTATGCGCACGACACGGCGGCGGCTC
ACTCTCCAG
>contig130
TTCTAATTATATGTTGGGTAACATGTTTTCCATCTATTACTATTCATCCGACAGCATAAG
CTTAATCGATGGAAACAGCCATTTTAGCATAAAACGACGACTAGGAAGAAAAGAAACCAA
AAACAGAAGATGAGTGGCGACCACAAGCCCTGCATCTGCATTTTATTCACTTTTTTATAC
TTTGTTTTGGCCTAAAAAGAAGACCCACACACAAAAACATCCAATCTAACAAGAAGCAGT
TTGAAATTCCCATATGCAGGCAGGGGAAGGGAAATTGTGGATTACATAACATCGTGGCCT
TCTTCTCCTGATCCCCTGGCGGTATTGACCCTCCTGCAGTTTCTTCTGATTTCCCCTTGG
CGTCCAGTCAAAGGCCTAATGTTTCCCATGTTGATCATCGACTGCCGGAACTCCTTAAAG
AAGGTGCCTTCTCTGGCCGCGAAACTGTTCACAATCGCGATGGTGTCGGCCCCGGGCGTC
GAGAACAGCTCCTGGTCGCTCTGCAGAAGCCCTTTCCCCACTTGAAGGTTGCTGTAGTAG
TTTTTGTCGAACACGTCCGGTGTTGTTGGGTCGAAATTCGCACGTGTGTCTGGCCCCGCC
GAACACACCCTTTCCAGGAATCGCCTGTAATTTGGGTCCAGTGTCGGATCTGGCCTCCCT
GTTTCGTTGAAGTTGGCAAATCGGTGGCTGAAGAATTGGCACCTCGATCGCCCAAACGTA
TGCGCTCCTGATATATTTCGTCATTTTAGAGCCCAATTTTCAATTTTTGATTTCTTGTGT
GTGTATATGATTGCGTAATTAATTACCGGATAAAGCGACCAGATCGGTGGTGCCAAGGCC
AACAGCAGCAAATTTGGCTTTGAGTTCGACGAGGGTTTCGAAGGGACTGGCGAGGCCGAG
ATCAGCCCCTGTTTTGTTGGCTATTCTGCTGTCTCTTCTTCCGTATAATACTCTCCAGCT
AGGCCCTCCTTGCACATCGACAGAGTCTTTAGAGGCCTGAGCTAGGATGTCGGCGCAGGA
GACGACACCGGGACATTCCGCCTCCACGGCGGATTTAATGGCGTCGACAATTTCGAGCCC
TTGGATTCCTTGATTTCCGGGTGAGTTCAGCTCGCTGTCTATGCCGGGAGCATCCTCTAG
CAAAACAGAGCCATCACAGCCGTTGACGAAGCAGTCGTGGAAGTGGAGGCGGATGAGTTT
TGCTCCGGCGCGGATGTCGGTTTCGATGGCTTTCTTGACGGCGGCGCGGACAATGTTGGG
GAGACGAGGGCAAGATTTGTCGTAAAAGTTTTCGGAGAGTTGGGCGAGAGAGGCTCCAAA
CAGAAGAGTTACAAACAAAAGCAAAGCCACGAATTTGGAGGAGGACATTTTGGAGAGTGG
GGAGTGATGAAAGCTTCAGCAATGGAGGCTCCTTTTATAGAGACTTAAAAAGGCAGAGTG
GGCCGTGTGGTATGCGCACGACACGGCGGCGGCTCACTCTCCAG
>contig131
TTCTAATTATATGTTGGGTAACATGTTTTCCATCTATTACTATTCATCCGACAGCATAAG
CTTAATCGATGGAAACAGCCATTTTAGCATAAAACGACGACTAGGAAGAAAAGAAACCAA
AAACAGAAGATGAGTGGCGACCACAAGCCCTGCATCTGCATTTTATTCACTTTTTTATAC
TTTGTTTTGGCCTAAAAAGAAGACCCACACACAAAAACATCCAATCTAACAAGAAGCAGT
TTGAAATTCCCATATGCAGGCAGGGGAAGGGAAATTGTGGATTACATAACATCGTGGCCT
TCTTCTCCTGATCCCCTGGCGGTATTGACCCTCCTGCAGTTTCTTCTGATTTCCCCTTGG
CGTCCAGTCAAAGGCCTAATGTTTCCCATGTTGATCATCGACTGCCGGAACTCCTTAAAG
AAGGTGCCTTCTCTGGCCGCGAAACTGTTCACAATCGCGATGGTGTCGGCCCCGGGCGTC
GAGAACAGCTCCTGGTCGCTCTGCAGAAGCCCTTTCCCCACTTGAAGGTTGCTGTAGTAG
TTTTTGTCGAACACGTCCGGTGTTGTTGGGTCGAAATTCGCACGTGTGTCTGGCCCCGCC
GAACACACCCTTTCCAGGAATCGCCTGTAATTTGGGTCCAGTGTCGGATCTGGCCTCCCT
GTTTCGTTGAAGTTGGCAAATCGGTGGCTGAAGAATTGGCACCTCGATCGCCCAAACGTA
TGCGCTCCGGATAAAGCGACCAGATCGGTGGTGCCAAGGCCAACAGCAGCAAATTTGGCT
TTGAGTTCGACGAGGGTTTCGAAGGGACTGGCGAGGCCGAGATCAGCCCCTGTTTTGTTG
GCTATTCTGCTGTCTCTTCTTCCGTATAATACTCTCCAGCTAGGCCCTCCTTGCACATCG
ACAGAGTCTTTAGAGGCCTGAGCTAGGATGTCGGCGCAGGAGACGACACCGGGACATTCC
GCCTCCACGGCGGATTTAATGGCGTCGACAATTTCGAGCCCTTGGATTCCTTGATTTCCG
GGTGAGTTCAGCTCGCTGTCTATGCCGGGAGCATCCTCTAGCAAAACAGAGCCATCACAG
CCGTTGACGAAGCAGTCGTGGAAGTGGAGGCGGATGAGTTTTGCTCCGGCGCGGATGTCG
GTTTCGATGGCTTTCTTGACGGCGGCGCGGACAATGTTGGGGAGACGAGGGCAAGATTTG
TCGTAAAAGTTTTCGGAGAGTTGGGCGAGAGAGGCTCCAAACAGAAGAGTTACAAACAAA
AGCAAAGCCACGAATTTGGAGGAGGACATTTTGGAGAGTGGGGAGTGATGAAAGCTTCAG
CAATGGAGGCTCCTTTTATAGAGACTTAAAAAGGCAGAGTGGGCCGTGTGGTATGCGCAC
GACACGGCGGCGGCTCACTCTCCAG
>contig132
ATCACGATTCACCAATACTTCCTCATTCTCATTTGGTGATCAAAGAGCCACTATGGTAAA
CAGAATTACCAAATATTAGTTACAAAACAACCAACCGTACTCCAACTAATTACAACGCAA
AACACACTTAGTTTAACATTAACTCTGCCCATCTATTAATCATACTTAATGAGCTACCTT
AATACTCCGCCGCTCTCAGATCCCCGTCGGCGGCCACCGTACTTGAAGAACGCGTGAACC
GGAGCTGAACCACGAACGACTAGACTAGATCAGGTGGATGAACCAGATTTCATAACTTTT
GATCTGACACCGCACCACGAACGCACCAGATCTGAAGTTTTGCACGCACGATCTGATCGA
AGAAATGAAAAAAAAAAAAAAATACAGATCTGAGTGCTTGCGTTCGTATTTGAGAGAGAG
ACTATCGGGAAGAAGCAGATCTGCACACTCTATCTCCGGCGAGGCTTTGGCGGAGGCGGA
AGAGGTTCGTTCCTCTGGGAGACAGAGAGGGAGAGAATGAGAGAGACAAGAGAGTGAAA
>contig133
GTTGTATAATTTTTCTTGAATGGGTGGTTTCTACTTTCAATGGTGGAAGACTAACCATTA
AGTTTTCTGATTGGGTTTAATGGTAGATATTCCAAATATTCAAAACTTTACATTCTTTTG
CAGAAACTGTCCCTTCTAGTCACCGAAGCATACAAGGACGCACACCAGAAGAGTGTTCAG
GCCATGAAGCTAAGAATGAATGATCTTGCCCAGAGCTTAGGTATGCCCCAGGGCCTCAAT
GAGGGATTGAAGTAGACATTTTTATGTCTGTCGAGCTTCAGTTTTGTAAATGCAGGAGCG
GAACGACTTAATTGTAATCTGACCTTGGCAGAAAATTCCATTTTAGTTTTTACTGGTGAA
CTAAATGTTTGGAAACCTTGTTCTCCATCTCTAAATGTAAAACAGACATCTGTGATATTT
ATTGTGGAATCAGAACGAAGAATGAAAAGTACAAGACGAGTATTCAAATTGGAATCTTCT
ATACAAGCGATATCAGCACTGGCAATTGAGTTCGCTGAAGGGGGAACATATTAAGATATT
TGGCAATGTATGGACATTTTATTTCTTGGAAAGAAAGAGCTTTAAACTTCTACTTTGCAG
AAGATAATCATTGGCAAATGTTAGTAATCTTAGTTCAACCTTTTCATCTGCGGACTTGAA
ATGGGTAATGACATTGACATGGCGTAGCCAATATAATTTAGAATGAATACAATTCTAGTT
CCCTACACCCCAGCATTGTTCTGTACTGGAATTGTTGCGAAATAATGACCAATATCTGGA
AACGAGACAAATGACCAATTACTTGTTCTGTGTTCATTGCTCTGTTTCTCTGCAGATAAA
TCAAGATCTTGGAAGATGTTTTCCTGATAGAAACGATCTGAAAAGTGTCACAGCTCTCTG
TGGCTGGATCAGTGGAACCTCATGGCCAGCTCCTCTCACTGTGGCAAAGGTTAGCCCATC
ATAAACCTCTGTCCATCCACCCACCTGTCCTCTGGAGTACCATGGATACCAGCGAGTTTT
GATGGAGAGGTTAAGATGGCTGAGGGCGAATCTGGTGGCTGTCACTGGAACCACTGAATC
GGTATCCCCACTAAAGACCCATATCCTGAGACCAGTTGCAATCAGCTCCTTGTACGCGGG
CAACATGGATTCTTGGGTATCCTTCCAGTTTTTGAGCAGAATATCACTGCAAGCAGTCCA
TTTGTAGGGAATTCCAGTAACATTGGCATGCATTGCCAACTGAACCTCCTTAAGATTATA
ATACTTCTCTGCATAATTCTCAGTACATGGATCATACCCTGACACCCTCCGCCGGAGAAG
AGAGCTTTTGAATCTGAAGGTTGAGGTTGTTGCCACCGTGTTGTTGGGAATGACGGAGGG
GCATCTGGGAGTGTAGATACTGTACTGATCAACATTGCCGAACTCGTGGTTCATGGCGTA
GCTAACAACATGGTCGCATTGCTCGGAAGTCTTGTCGGAGGTGAAGTTGCAGTGCTTAAG
GATGGAGTTGTAGGTTGTGTCTGATATCATGGCATGGCTCCACCAATACGTCACCGTTCC
AAGGGCGTCGAGGTTCACATCCGTTACTGCATTTCCCACAATGAAGCCTTTGAGGTTGAT
GAAGGAGTGAGAGTGTGCTTTGTTGTAGTCGATAATCTTCTTTGCCAGTTGTGGAACGTA
GTGTCCTGCATAACTCTCCCCAGAAATGAAGAATTCTCTGTATTTGTATTGCGGGAATCT
AGACATCCATCGGATAAGGAAAACAAGAGCATCTTGAGCTGTTCGGTTGTCACCGGAATC
TTCGAGGTCGGAGGTGGTATTGGTGTAAGAGAATCCAACTCCGGCAGGTGATTCCAGAAA
CAGCAGATTTGCATCTTTGTTCCATGAGTATTTGTTTAGATAAAGAGAAGAAGCAGTTTT
GTTGATTCTGAATGGCCCAATTTCCTCCGATGCTCCATATGCTATTGATGAACAACCTGG
TCCTCCGTTGAGCCAAAGAAGAAGAGGCTTTTTGTGAGGGGAAGACGTGGCTTCGGTGAG
CCAGTAGAAGAGAGCTCGGCCGTGTTGTTGGTTGACCGTGACATAGCCGGAGTAGTGGGA
GAATGCCACCGGCGGCTGCCCGGGGAGCGACGTGATACGGTCG
>contig134
CCCCACTGCATTTTTCCACATATAAAAGTCACATTAAAGGGAAACTTTTACCTCTCTTTA
CTTGGGAACTTTAGTAGAATTATGTAAAACCTTCTCTACACTTCAATTTGTATGCATATG
GAAGGAAAAACAGAGAATGAGATGCTGGGAAAGTGAATAAGAGGATAAAAGAAGGATTTA
TGTGGAAAGATCAGAGCTTTTCAAACCAAACCTAAAGACCCATATCCTGAGACCAGTTGC
AATCAGCTCCTTGTACGCGGGCAACATGGATTCTTGGGTATCCTTCCAGTTTTTGAGCAG
AATATCACTGCAAGCAGTCCATTTGTAGGGAATTCCAGTAACATTGGCATGCATTGCCAA
CTGAACCTCCTTAAGATTATAATACTTCTCTGCATAATTCTCAGTACATGGATCATACCC
TGACACCCTCCGCCGGAGAAGAGAGCTTTTGAATCTGAAGGTTGAGGTTGTTGCCACCGT
GTTGTTGGGAATGACGGAGGGGCATCTGGGAGTGTAGATACTGTACTGATCAACATTGCC
GAACTCGTGGTTCATGGCGTAGCTAACAACATGGTCGCATTGCTCGGAAGTCTTGTCGGA
GGTGAAGTTGCAGTGCTTAAGGATGGAGTTGTAGGTTGTGTCTGATATCATGGCATGGCT
CCACCAATACGTCACCGTTCCAAGGGCGTCGAGGTTCACATCCGTTACTGCATTTCCCAC
AATGAAGCCTTTGAGGTTGATGAAGGAGTGAGAGTGTGCTTTGTTGTAGTCGATAATCTT
CTTTGCCAGTTGTGGAACGTAGTGTCCTGCATAACTCTCCCCAGAAATGAAGAATTCTCT
GTATTTGTATTGCGGGAATCTAGACATCCATCGGATAAGGAAAACAAGAGCATCTTGAGC
TGTTCGGTTGTCACCGGAATCTTCGAGGTCGGAGGTGGTATTGGTGTAAGAGAATCCAAC
TCCGGCAGGTGATTCCAGAAACAGCAGATTTGCATCTTTGTTCCATGAGTATTTGTTTAG
ATAAAGAGAAGAAGCAGTTTTGTTGATTCTGAATGGCCCAATTTCCTCCGATGCTCCATA
TGCTATTGATGAACAACCTGGTCCTCCGTTGAGCCAAAGAAGAAGAGGCTTTTTGTGAGG
GGAAGACGTGGCTTCGGTGAGCCAGTAGAAGAGAGCTCGGCCGTGTTGTTGGTTGACCGT
GACATAGCCGGAGTAGTGGGAGAATGCCACCGGCGGCTGCCCGGGGAGCGACGTGATACG
GTCG
>contig135
CAAGAACCCAATTCTACAGCGAAACGAAGCACAAAATCGCGTCCGACAATCTTTGTAATC
GCCGAGTTTTCCGGAATTCAGACAATACTTCGATGGCTCCTTGATTTAGTCAAAACAAAT
TCTATATATGTTTCTCTTCTTTTAATCTGTTCGTAAATTCGAATTCCGGAGGTGGAATTT
CCCCAAGTTCGTCCCTTTTCCTTCGTAGAAGCCATGAATTCTGTCTTCAACAAGCTTCGG
AATTTGGATGCTTACCCTAAAATCAATGAAGATTTCTACAGGCGGACCTTCTCCGGTGGC
TTAATCACCCTCGCTTCCTCCTTCATCATGCTCTTCCTCTTCTTCTCCGAGCTAAGGTTA
TACCTTCATGCTAAAACCGAGACAAAGCTCATTGTAGATACATCAAGGGGCGGAAAAATA
CACATAAACTTTGATGTGAGTTTTCCTGCGATTCCATGCTCTATACTCAGCCTTGATGCC
ATGGATATCAGTGGAGAGGAACATCTTGATATAAGACATAACATAATCAAGAAAAGAATT
GACCATCATGGCAACGTTATAGAAGCTAGACAAGATGGCATCGGTGCACCTAAGATTGAG
AAACCGTTGCAGAAGCATGGTGGCAGGCTGCAGCACAATGAAACATACTGTGGTTCATGT
TTTGGAGCGGAAGAGTCAGATGATGATTGTTGTAATTCATGTGAAGAAGTTCGTGAAGCA
TACCGAAAGAGAGGTTGGGCAATTACCAATCAGGATCTGATAGACCAGTGTAAACGAGAA
GATTTTCTACAGAAGGTGAGGGATGAAGAAGGTGAAGGGTGTAATATTGAAGGGTCTCTT
GAAGTTAATAAAGTGGCTGGAAGTTTTCACTTCGTTCCTGGGAAAAGCTTTCACCAGTCA
AGTTTTAATTTTTTTGGTTTTCTGGAATTGCAGACGAGCGATTACAATGTAAGTCACCGA
ATAAAAAGATTAGCTTTTGGCGACCACTATCATGGCTTGGTTAACCCACTTGATGGGGTG
CATTGGGAATATGATAAACAGAATGTCATGCACCAATATTTTGTCAAGGTGGTTCCAACT
ATATATAAAGACATCAGAGGTCGTACTGTTCAGTCAAATCAGTATTCTGTAACTGAGCAT
TTTAAGAATGTGGAGTTCGGTAGTTCTCAGTTTATACCTGGAGTCTTCTTCTTTTATGAC
CTTTCTCCTGTTAAGGTGACCTACACAGAGGAGCATGTTCCATTTTTACACTTCATAACT
CATATTTGTGCTATAGTTGGAGGTATTTTCAGTGTTGCAGGAATTGTAGATGCATTCATA
TATCACGGTCAAAGAAAAATGAAGAAGAAGGTTGGAATTGGAAAATTTGGATGATGTCTC
ATCTCAGCTCTTTCTTTCACAAAGATTCATTCTCAAACTGAGGTTAAAATCAAGTTCTCT
CGCCCCTCCGCCCAAGAGAGAAAAAAAAAAGAGAAAAAAAGAAAAAGAAAAAGAGGGAAA
AAGCAAGTTTAGTGTGAGATGGAAGAAATTTCTGCTACACCCTCTTCCCATTGTGACAAT
TTGTAAAGTACTATATGCCATTTGGATTCTAATTGAGATTGAGAATTTGAGATTCATCAT
CATTAAGATTATCCACTCAAAAAA
>contig136
CCGAGAGACACAAGAGTTTTAGGTATTAAGCTCACCCGAAGATTCAAACTTGAGGCCTCT
AAGCCGTTATCATCAAGAGAACTCAAGCCCTTGCGACCTTGCCAACTTAAAACAATGTCG
ATGGATGTAAACGAGAAGATTTTCTACAGAAGGTAAGTCACCGAATAAAAAGATTAGCTT
TTGGCGACCACTATCATGGCTTGGTTAACCCACTTGATGGGGTGCATTGGGAATATGATA
AACAGAATGTCATGCACCAATATTTTGTCAAGGTGGTTCCAACTATATATAAAGACATCA
GAGGTCGTACTGTTCAGTCAAATCAGTATTCTGTAACTGAGCATTTTAAGAATGTGGAGT
TCGGTAGTTCTCAGTTTATACCTGGAGTCTTCTTCTTTTATGACCTTTCTCCTGTTAAGG
TGACCTACACAGAGGAGCATGTTCCATTTTTACACTTCATAACTCATATTTGTGCTATAG
TTGGAGGTATTTTCAGTGTTGCAGGAATTGTAGATGCATTCATATATCACGGTCAAAGAA
AAATGAAGAAGAAGGTTGGAATTGGAAAATTTGGATGATGTCTCATCTCAGCTCTTTCTT
TCACGTTAGTCCAGTTTTGTTTAAGCTGCTGCCCTTCCATTTGAGAATCAAATTACAATT
GTGTCATCATTTCATACGTGTTGTTCTAAAACATATCTTTCTTACAGAAAGATTCATTCT
CAAACTGAGGTTAAAATCAAGTTCTCTCGCCCCTCCGCCCAAGAGAGAAAAAAAAAAGAG
AAAAAAAGAAAAAGAAAAAGAGGGAAAAAGCAAGTTTAGTGTGAGATGGAAGAAATTTCT
GCTACACCCTCTTCCCATTGTGACAATTTGTAAAGTACTATATGCCATTTGGATTCTAAT
TGAGATTGAGAATTTGAGATTCATCATCATTAAGATTATCCACTCAAAAAA
>contig137
TTGTATAGTCAGAATGAGGAACAACCGAACCATATGGTACTCTTGAAAACAGGACCAAAG
TTTCTATGTGAGAGGAGAGGACAATGAAAAAACTAGCAGTGTTAAGTTTCAGAATTCTTA
GAACTCAAGGACACTGAGGTTCAAACTATAGAATAGATCTTGTTCAAGTAAGGTCATTAG
GATTCTTTAGATACAAATTACGCCAATTAGGTAGGATGGGCATTTGAGGACTCATTTGAA
CCATTTGCTGTTATTTAGACTTGATAGATCTTAAGCTCTTCACTGCTGCTATTTCTACTG
CCTTTTTACTATCCCTCAAACCATACCAGCTCAAATCGACCTCTGTTTTGCAGGTATTTT
CAGTGTTGCAGGAATTGTAGATGCATTCATATATCACGGTCAAAGAAAAATGAAGAAGAA
GGTTGGAATTGGAAAATTTGGATGATGTCTCATCTCAGCTCTTTCTTTCACGTTAGTCCA
GTTTTGTTTAAGCTGCTGCCCTTCCATTTGAGAATCAAATTACAATTGTGTCATCATTTC
ATACGTGTTGTTCTAAAACATATCTTTCTTACAGAAAGATTCATTCTCAAACTGAGGTTA
AAATCAAGTTCTCTCGCCCCTCCGCCCAAGAGAGAAAAAAAAAAGAGAAAAAAAGAAAAA
GAAAAAGAGGGAAAAAGCAAGTTTAGTGTGAGATGGAAGAAATTTCTGCTACACCCTCTT
CCCATTGTGACAATTTGTAAAGTACTATATGCCATTTGGATTCTAATTGAGATTGAGAAT
TTGAGATTCATCATCATTAAGATTATCCACTCAAAAAA
>contig138
CAAGAACCCAATTCTACAGCGAAACGAAGCACAAAATCGCGTCCGACAATCTTTGTAATC
GCCGAGTTTTCCGGAATTCAGACAATACTTCGATGGCTCCTTGATTTAGTCAAAACAAAT
TCTATATATGTTTCTCTTCTTTTAATCTGTTCGTAAATTCGAATTCCGGAGGTGGAATTT
CCCCAAGTTCGTCCCTTTTCCTTCGTAGAAGCCATGAATTCTGTCTTCAACAAGCTTCGG
AATTTGGATGCTTACCCTAAAATCAATGAAGATTTCTACAGGCGGACCTTCTCCGGTGGC
TTAATCACCCTCGCTTCCTCCTTCATCATGCTCTTCCTCTTCTTCTCCGAGCTAAGGTTA
TACCTTCATGCTAAAACCGAGACAAAGCTCATTGTAGATACATCAAGGGGCGGAAAAATA
CACATAAACTTTGATGTGAGTTTTCCTGCGATTCCATGCTCTATACTCAGCCTTGATGCC
ATGGATATCAGTGGAGAGGAACATCTTGATATAAGACATAACATAATCAAGAAAAGAATT
GACCATCATGGCAACGTTATAGAAGCTAGACAAGATGGCATCGGTGCACCTAAGATTGAG
AAACCGTTGCAGAAGCATGGTGGCAGGCTGCAGCACAATGAAACATACTGTGGTTCATGT
TTTGGAGCGGAAGAGTCAGATGATGATTGTTGTAATTCATGTGAAGAAGTTCGTGAAGCA
TACCGAAAGAGAGGTTGGGCAATTACCAATCAGGATCTGATAGACCAGTGTAAACGAGAA
GATTTTCTACAGAAGGTGAGGGATGAAGAAGGTGAAGGGTGTAATATTGAAGGGTCTCTT
GAAGTTAATAAAGTGGCTGGAAGTTTTCACTTCGTTCCTGGGAAAAGCTTTCACCAGTCA
AGTTTTAATTTTTTTGGTTTTCTGGAATTGCAGACGAGCGATTACAATGTAAGTCACCGA
ATAAAAAGATTAGCTTTTGGCGACCACTATCATGGCTTGGTTAACCCACTTGATGGGGTG
CATTGGGAATATGATAAACAGAATGTCATGCACCAATATTTTGTCAAGGTGGTTCCAACT
ATATATAAAGACATCAGAGGTCGTACTGTTCAGTCAAATCAGTATTCTGTAACTGAGCAT
TTTAAGAATGTGGAGTTCGGTAGTTCTCAGTTTATACCTGGAGTCTTCTTCTTTTATGAC
CTTTCTCCTGTTAAGGTGACCTACACAGAGGAGCATGTTCCATTTTTACACTTCATAACT
CATATTTGTGCTATAGTTGGAGGTATTTTCAGTGTTGCAGGAATTGTAGATGCATTCATA
TATCACGGTCAAAGAAAAATGAAGAAGAAGGTTGGAATTGGAAAATTTGGATGATGTCTC
ATCTCAGCTCTTTCTTTCACGTTAGTCCAGTTTTGTTTAAGCTGCTGCCCTTCCATTTGA
GAATCAAATTACAATTGTGTCATCATTTCATACGTGTTGTTCTAAAACATATCTTTCTTA
CAGAAAGATTCATTCTCAAACTGAGGTTAAAATCAAGTTCTCTCGCCCCTCCGCCCAAGA
GAGAAAAAAAAAAGAGAAAAAAAGAAAAAGAAAAAGAGGGAAAAAGCAAGTTTAGTGTGA
GATGGAAGAAATTTCTGCTACACCCTCTTCCCATTGTGACAATTTGTAAAGTACTATATG
CCATTTGGATTCTAATTGAGATTGAGAATTTGAGATTCATCATCATTAAGATTATCCACT
CAAAAAA
>contig139
TTTTAAAGGGTCACCATATTAAATTCTTCAAAACTTCCTGTCTCAAACGACAAGCATGCC
TTGCTAGTGCCACTGCCCACTGCCACCAAAAGCAAACTGCCTCTCCCCCCACCTCCATTT
GGGCTCTGACATAAAGATTTTCTTTTGTTAATGGGAAATTTCTGGCATAAAAACCAGAAA
TTGGGTTCTGATTTGAAGATTTCCTTATTAAACAACCAGACCCCTTTTGAGGGTTAGCTT
TCCTTCTTCTTCAACCAGCCCTCATTTTCCAAAACTTTCAGCTTCTGCTTGGGCTCTCTC
TGGTTTTTTTTTTTTTTGTACATGAGCATTTAATGGGAATGAGGAGAACAGAGGCTGCTG
CTTCCTGTCTTGTGGCTTCTTTATTGTTTTGGGCTTCTGCAATAAATGGCCTGCTCTCTC
CCAAAGGTGTAAACTATGAAGTTCAAGCTCTAATGAGCATAAAAGCTTCCCTTCAAGATC
CCCATGGTGTGCTTGAGAATTGGGATGGGGACTCTGTTGACCCATGTAGCTGGACCATGG
TTACTTGCTCGGCTGAGAGCCTTGTCATTGGCCTAGGAACTCCAAGCCAGAACCTGTCTG
GGACTCTTTCTTCAAGCATTGGGAATTTGACAAACCTTCAAATTGTGCTGTTGCAGAACA
ACAATATCACAGGCCCAGTTCCTCCAGAGCTTGGGAGGCTCTCAAAGCTTCAAACTCTTG
ATCTATCAAACAATTTCTTCACTGGGGGAATTCCTTCTTCTTTGGGCCATTTGAGAGGCC
TACAGTACTTGAGGCTTAACAACAACAGTCTTTCTGGGGTATTTCCGATGTCTTTAGCCA
ACATGACCCAGCTTGCTTTTCTTGATGTGTCTTATAATAATCTCAGTGGCCCTCTGCCCA
GATTTCCCAGTAAAACATTCAACATTGTTGGAAACCCTCTGATCTGTGCAAGCGGGTCCG
AAGCCGGCTGCCACGGAACGACTCTAATGCCCATGTCCATGAATTTGAACAGTTCACAAA
CTGGTTTACCTGCTGTGAGATTGAAGAGTCACAAAATGGCTCTTACATTTGGCTTGAGCC
TAGCTTGCCTATGTCTGATTGTTCTTGTATTTGGACTGTTCATATGGTGGAGAAGACGAA
GCAATCGACTGACATTCTTCGATGTAAAAGACCGACAACATGAGGAAGTTTCGCTCGGAA
ATCTGAGAAGGTTCCCATTTAGAGAACTTCAGATAGCAACAAACAACTTCAGCAGCAAGA
ACATACTAGGAAAGGGAGGTTTTGGAAATGTTTACAAAGGAATTCTTTCGGATGGAACGG
TTGTAGCTGTTAAAAGGCTCAAAGATGGCAATGCCAGTAGAGGGGAGATCCAGTTCCAGA
CAGAAGTTGAGATGATCAGCCTTGCCGTGCACCGTCATCTCCTCAGACTATACGGGTTCT
GCAATACGCCGACCGAAAGGCTTCTTGTTTATCCATATATGTCTAATGGCAGCGTTGCTT
CACGTCTCAAAGGAAAACCGGTGTTAGACTGGGGAACAAGGAAAAGAATTGCTATAGGAG
CTGCAAGGGGATTGTTATACCTCCATGAACAGTGTGACCCAAAGATAATACATAGAGATG
TTAAGGCTGCAAACATATTGCTTGATGACTACTGCGAGGCTGTCGTTGGAGATTTTGGGT
TGGCTAAGCTTCTGGATCATCAAGATTCACATGTAACAACTGCCGTGAGAGGCACCGTGG
GACATATAGCTCCCGAGTATCTCTCCACTGGACAGTCGTCCGAGAAAACAGACGTTTTCG
GATTCGGAATCCTACTCCTTGAACTAATCACAGGGCAGAGAGCCCTTGAGTTTGGCAAAG
CAGCTAATCAGAAAGGAGGCATTCTTGACTGGGTATGCACTAGCACTACCATAAAAAGAA
ACAATTCAAAACATCCCATCTTTCTGTTCATCTTTCTTACCCTTTGATTTCTCTTAAACT
CTTCTGTCTTCCAAAACTTTTCAAGAGGGAGGAGGAGAACATGAACCCAACAAAATGGTA
GTGACACGAATGGAGTTCGTGAAACTATCCTCATTCCTCTCTCCCTCTCTTCGGTTCAAA
ACTCATGCTAATAAACCAAAGAAAAGGCTCGAAACAGGAAGTTAACAACAATGTTTCAGC
TACATATTGATCAAGATGGAAAGATAGATAGGAAGAGGGAGCACAACGAATCAGTTACCA
AACAAGCCTATAACAACAAACGATGTTTTGCTTAACAAACTAATGCTCATAACCCAACAA
AAGATTTCGAAACATGTCGATCGAGATGGGAAGATGAAAATAAATGAATAACATTGTTGA
ATGACTGAATTTCAGGTGAAGAAGATTCAGCAAGAGAAGAAGGTGGAAGTGCTGGTGGAC
AAGGATTTGAAAGCAAACTATGAGAGAGTTGAGGTAGAGGAAATGGTTCAAGTGGCTCTG
CTGTGCACCCAATACATGCCAGGACACAGACCAAAAATGTCAGAAGTTGTGAGAATGCTT
GAAGGAGAAGGGCTTGCTGTGAGATGGGAAGCTTCACAGAGAGTGGACACTTCAAAATGC
AAACCCCCCCATGATTTCTCTTCCTCGGACAGATACTCTGATCTCACAGATGACTCTTCA
TTGTTGGTCCAAGCCATGGAGCTCTCTGGCCCAAGGTGAAAGCTCAAAAATTCCTTTTGC
CAAATTCTTTTTTTAGAAGAGTTTATTTAGTATATTAAGAGAGAGTTTTCAAAGATGAAG
CCTTTTTTTCCCTTTTCTTTTTTGGTGCATAGGAGGTGGAGTTTGCTTGTATCATATTAG
AAATGTTGAAGCTCTGCAAGGGCTTTGTTATTCTATTTCCAATTGTATAGGCGGTGTTTG
ATAACGATTTTGTTTCATTTGGTTATTTGTTTTTGAAAATTGAGCGTATAGTGTTTGTAT
CTGTTTCTATGTTTTCTTTGTTAG
>contig140
TTTTAAAGGGTCACCATATTAAATTCTTCAAAACTTCCTGTCTCAAACGACAAGCATGCC
TTGCTAGTGCCACTGCCCACTGCCACCAAAAGCAAACTGCCTCTCCCCCCACCTCCATTT
GGGCTCTGACATAAAGATTTTCTTTTGTTAATGGGAAATTTCTGGCATAAAAACCAGAAA
TTGGGTTCTGATTTGAAGATTTCCTTATTAAACAACCAGACCCCTTTTGAGGGTTAGCTT
TCCTTCTTCTTCAACCAGCCCTCATTTTCCAAAACTTTCAGCTTCTGCTTGGGCTCTCTC
TGGTTTTTTTTTTTTTTGTACATGAGCATTTAATGGGAATGAGGAGAACAGAGGCTGCTG
CTTCCTGTCTTGTGGCTTCTTTATTGTTTTGGGCTTCTGCAATAAATGGCCTGCTCTCTC
CCAAAGGTGTAAACTATGAAGTTCAAGCTCTAATGAGCATAAAAGCTTCCCTTCAAGATC
CCCATGGTGTGCTTGAGAATTGGGATGGGGACTCTGTTGACCCATGTAGCTGGACCATGG
TTACTTGCTCGGCTGAGAGCCTTGTCATTGGCCTAGGAACTCCAAGCCAGAACCTGTCTG
GGACTCTTTCTTCAAGCATTGGGAATTTGACAAACCTTCAAATTGTGCTGTTGCAGAACA
ACAATATCACAGGCCCAGTTCCTCCAGAGCTTGGGAGGCTCTCAAAGCTTCAAACTCTTG
ATCTATCAAACAATTTCTTCACTGGGGGAATTCCTTCTTCTTTGGGCCATTTGAGAGGCC
TACAGTACTTGAGGCTTAACAACAACAGTCTTTCTGGGGTATTTCCGATGTCTTTAGCCA
ACATGACCCAGCTTGCTTTTCTTGATGTGTCTTATAATAATCTCAGTGGCCCTCTGCCCA
GATTTCCCAGTAAAACATTCAACATTGTTGGAAACCCTCTGATCTGTGCAAGCGGGTCCG
AAGCCGGCTGCCACGGAACGACTCTAATGCCCATGTCCATGAATTTGAACAGTTCACAAA
CTGGTTTACCTGCTGTGAGATTGAAGAGTCACAAAATGGCTCTTACATTTGGCTTGAGCC
TAGCTTGCCTATGTCTGATTGTTCTTGTATTTGGACTGTTCATATGGTGGAGAAGACGAA
GCAATCGACTGACATTCTTCGATGTAAAAGACCGACAACATGAGGAAGTTTCGCTCGGAA
ATCTGAGAAGGTTCCCATTTAGAGAACTTCAGATAGCAACAAACAACTTCAGCAGCAAGA
ACATACTAGGAAAGGGAGGTTTTGGAAATGTTTACAAAGGAATTCTTTCGGATGGAACGG
TTGTAGCTGTTAAAAGGCTCAAAGATGGCAATGCCAGTAGAGGGGAGATCCAGTTCCAGA
CAGAAGTTGAGATGATCAGCCTTGCCGTGCACCGTCATCTCCTCAGACTATACGGGTTCT
GCAATACGCCGACCGAAAGGCTTCTTGTTTATCCATATATGTCTAATGGCAGCGTTGCTT
CACGTCTCAAAGGAAAACCGGTGTTAGACTGGGGAACAAGGAAAAGAATTGCTATAGGAG
CTGCAAGGGGATTGTTATACCTCCATGAACAGTGTGACCCAAAGATAATACATAGAGATG
TTAAGGCTGCAAACATATTGCTTGATGACTACTGCGAGGCTGTCGTTGGAGATTTTGGGT
TGGCTAAGCTTCTGGATCATCAAGATTCACATGTAACAACTGCCGTGAGAGGCACCGTGG
GACATATAGCTCCCGAGTATCTCTCCACTGGACAGTCGTCCGAGAAAACAGACGTTTTCG
GATTCGGAATCCTACTCCTTGAACTAATCACAGGGCAGAGAGCCCTTGAGTTTGGCAAAG
CAGCTAATCAGAAAGGAGGCATTCTTGACTGGGTGAAGAAGATTCAGCAAGAGAAGAAGG
TGGAAGTGCTGGTGGACAAGGATTTGAAAGCAAACTATGAGAGAGTTGAGGTAGAGGAAA
TGGTTCAAGTGGCTCTGCTGTGCACCCAATACATGCCAGGACACAGACCAAAAATGTCAG
AAGTTGTGAGAATGCTTGAAGGAGAAGGGCTTGCTGTGAGATGGGAAGCTTCACAGAGAG
TGGACACTTCAAAATGCAAACCCCCCCATGATTTCTCTTCCTCGGACAGATACTCTGATC
TCACAGATGACTCTTCATTGTTGGTCCAAGCCATGGAGCTCTCTGGCCCAAGGTGAAAGC
TCAAAAATTCCTTTTGCCAAATTCTTTTTTTAGAAGAGTTTATTTAGTATATTAAGAGAG
AGTTTTCAAAGATGAAGCCTTTTTTTCCCTTTTCTTTTTTGGTGCATAGGAGGTGGAGTT
TGCTTGTATCATATTAGAAATGTTGAAGCTCTGCAAGGGCTTTGTTATTCTATTTCCAAT
TGTATAGGCGGTGTTTGATAACGATTTTGTTTCATTTGGTTATTTGTTTTTGAAAATTGA
GCGTATAGTGTTTGTATCTGTTTCTATGTTTTCTTTGTTAG
>contig141
TTGTCCCATATTTGCCCTTCCACTAAGATCCATTTGAATGGATAACAACCTGTTTCAAGA
TTTACAATGATGAGATAAGATCTACTGAAATATGTTTAGTTAGGGGGGAGGAGACTGAAA
AGGGAAAAGAAAAAATAGAAGGGACGTTTGTTTTTCATAGACACTTAGAAATCCACCTCT
TCGTTGGATATACAAAAGAGAAGCAATTAAATGAAGTTATTAAGAGTAATCCTATAGAGA
AAAGAAACTATCTTATACAGCTGTTACTGGCAATAAATTAAAAAGACAATAATGATTCTA
TCATCTCATTTTCCCCAAAGAGCCATTTTGAATGAAGCAGCAGCAGCAGCAGAATTTGAC
AGAAGAGCTCAACAGATCACACAGATGGGAAATATTTGTTCAAGTTGAAAGGCAGAGAGT
AGAACTCTTCGCTCCTTGTATCGCCCTTGAACGATCGGAACTTGTCCCACCAGTGTTTGC
CCCGATCTTTCCTGATTGCGCCATCCTTTTTATGCAGCGTGTTATCCAGAAAATATGCAA
CAATACCAGCAACGAATGGCTCGGAAGAGAACGGGACGTTGACCATATCGTTGAACCATC
TTGCTTTTGTGTGGACTGGGCCAAAGCCATTAATGGCAGTGTACTCATTGAAGTATTGTG
GCACAGAGAGCCCCAGGAAGATGGAGAATCCTAATATGAACTTTGTTCTGAAGCTGTTGA
GGTTACAGAATTGGAGGTAGGCTAAACCTCCCATGCCCACGTAAGCGAAGAACAGACAGT
ACAGAGCTGCAACAATGGGGGCCGGAATGGATGCAAAGACAGCTCCAAATTTCCCAAGAA
TGGAGAAGAAAATCATGAACCCAGCTGAAATTTGGACAACCCTTCGACTTCCAACTCGGG
TCAATGCGAGGAGACCAGCATTTTCACTAAAATACAAAAGGTAAGAGAACATTAAACGGA
CAAAAAACATCTTTTGTACTTGACTGAAGTAGAGTGCTCAAGGCAGCGGAATTTTTCACT
GAACTCTTACATGGACACCGACGATCCGTTAACAGTTCCAAACAACCCAGATGGACACCG
ACGATCCGTTAACAGTTCCAAACAACCCAGAAAGCAGAATTCCAACTCCCTGCCAACCAA
CACCGCGACTGAGAATTGAGGGCGGCAGCTGAGTAGCACTTGCATATCTGGACGTAGCAA
TAAAAGCACCAGAGGACTCTACTAAAGCAACAAATGATGCCATCATCATGGCAAAGGCTT
CACCAGCGTCAAATGAAGGTGCCCCCCATTGAAATGGATATGGAAGTCTTATCCAAGGAG
CATTCTCTATAAGCCCAGAGCGGTCAGTACGGCAACTTAATTGTGTTTTAGGTGGTGCAC
CTTTGTAAGCACCTCCCACTGTTAGTAGGTGAGCATAAATCCACACTAAAGCCACACAGA
AAATGACTGCAAAACGATCAAATATGTGTTTGCCAGATTTCAGCACGTGAGGCAAATACT
GTGAAACAAAGACCAAAAGGACGAGCTCCGGCAGTCCAATTTCCACACATTTAGCAACCC
CAGGGAAACCCAACTCAAAAAGCCCAAAGCCAACTAGAGCAACCAAAGGGGCAGCTGAAA
GTGGACTGAGAAACCTTGCAACATTACGCCACAGACCACTAAAGCCCAAGACAATCTGAA
GGGTTGAAGCAACAATGAGAGCACCCTGGATAGCCCGCATTATCTTCTTAAATTTATCAA
TAGGATCAGCCGTATCAGAAAATCGACCGGCAAGGATGATTGAAATGGTGGTTGGTACAA
AGGTATACGACCCTCCAATTACAGCCGGTAACCGAGTCCCAAAGAATGATTGTAGCAAGG
TGTTCAAACCAGCAACAAAGAGCAGGGTCTGGATAACCTTTGCCTTCTCCTCAAATCCAC
CACCCATCTGAGGAACAAGAGAAGAAGGAATCAGAACTGTAGTGCCTAACATCACCAGAT
AATGTTGGAAACCGAGAAGTATAGCTTCAGGCCATGGAGGTGGACTGGTAATGCAGTAAG
AAACGTTGGGAAGCTGATCCTTCGGCGGATGAGCTTGTGGCTCCTCTACTTTCGGTGCTG
CACCTCCCGCCATGGCTCACTCTACAGCTCTCTGCTTGAAACTGCTCTTTCTCTCAGACC
CCAGTAGCAAAAATTTGCAGAACCTGTACAATAAACTCAAATCTAAGCAAAACCCAAATC
CCAAATCTTCCGAAATAACCCCCAAATGAGGGAAATGGGCTAAATCTTAGACGACCACAC
ACTAAAGTGTGAAGAGAGTAGAGAAAACAGTAAAAAATAAGAAAAACATAAGGACCCAGA
AGATTAAACCACTCGCATGCGCCTCCACAAGAATACTAGGTGGAAATATTATAAAAGATG
GGACTCCACACAATAAAATAAATAAAGCACAGAAACAAGAGGGCAGCTACGGGGATAAGT
AATATGAGGAGAAACATCAGTTGCAGTAATTTCC
>contig142
TTGTCCCATATTTGCCCTTCCACTAAGATCCATTTGAATGGATAACAACCTGTTTCAAGA
TTTACAATGATGAGATAAGATCTACTGAAATATGTTTAGTTAGGGGGGAGGAGACTGAAA
AGGGAAAAGAAAAAATAGAAGGGACGTTTGTTTTTCATAGACACTTAGAAATCCACCTCT
TCGTTGGATATACAAAAGAGAAGCAATTAAATGAAGTTATTAAGAGTAATCCTATAGAGA
AAAGAAACTATCTTATACAGCTGTTACTGGCAATAAATTAAAAAGACAATAATGATTCTA
TCATCTCATTTTCCCCAAAGAGCCATTTTGAATGAAGCAGCAGCAGCAGCAGAATTTGAC
AGAAGAGCTCAACAGATCACACAGATGGGAAATATTTGTTCAAGTTGAAAGGCAGAGAGT
AGAACTCTTCGCTCCTTGTATCGCCCTTGAACGATCGGAACTTGTCCCACCAGTGTTTGC
CCCGATCTTTCCTGATTGCGCCATCCTTTTTATGCAGCGTGTTATCCAGAAAATATGCAA
CAATACCAGCAACGAATGGCTCGGAAGAGAACGGGACGTTGACCATATCGTTGAACCATC
TTGCTTTTGTGTGGACTGGGCCAAAGCCATTAATGGCAGTGTACTCATTGAAGTATTGTG
GCACAGAGAGCCCCAGGAAGATGGAGAATCCTAATATGAACTTTGTTCTGAAGCTGTTGA
GGTTACAGAATTGGAGGTAGGCTAAACCTCCCATGCCTGCAAACAAAATGCATCATTTGC
CAACCAAGATAACTAAAAAATAGCGTTTCTGATCATCGACCGGTTTATCGGGGATGGAGG
CATACCCACGTAAGCGAAGAACAGACAGTACAGAGCTGCAACAATGGGGGCCGGAATGGA
TGCAAAGACAGCTCCAAATTTCCCAAGAATGGAGAAGAAAATCATGAACCCAGCTGAAAT
TTGGACAACCCTTCGACTTCCAACTCGGGTCAATGCGAGGAGACCAGCATTTTCAATGGA
CACCGACGATCCGTTAACAGTTCCAAACAACCCAGAAAGCAGAATTCCAACTCCCTGCCA
ACCAACACCGCGACTGAGAATTGAGGGCGGCAGCTGAGTAGCACTTGCATATCTGGACGT
AGCAATAAAAGCACCAGAGGACTCTACTAAAGCAACAAATGATGCCATCATCATGGCAAA
GGCTTCACCAGCGTCAAATGAAGGTGCCCCCCATTGAAATGGATATGGAAGTCTTATCCA
AGGAGCATTCTCTATAAGCCCAGAGCGGTCAGTACGGCAACTTAATTGTGTTTTAGGTGG
TGCACCTTTGTAAGCACCTCCCACTGTTAGTAGGTGAGCATAAATCCACACTAAAGCCAC
ACAGAAAATGACTGCAAAACGATCAAATATGTGTTTGCCAGATTTCAGCACGTGAGGCAA
ATACTGTGAAACAAAGACCAAAAGGACGAGCTCCGGCAGTCCAATTTCCACACATTTAGC
AACCCCAGGGAAACCCAACTCAAAAAGCCCAAAGCCAACTAGAGCAACCAAAGGGGCAGC
TGAAAGTGGACTGAGAAACCTTGCAACATTACGCCACAGACCACTAAAGCCCAAGACAAT
CTGAAGGGTTGAAGCAACAATGAGAGCACCCTGGATAGCCCGCATTATCTTCTTAAATTT
ATCAATAGGATCAGCCGTATCAGAAAATCGACCGGCAAGGATGATTGAAATGGTGGTTGG
TACAAAGGTATACGACCCTCCAATTACAGCCGGTAACCGAGTCCCAAAGAATGATTGTAG
CAAGGTGTTCAAACCAGCAACAAAGAGCAGGGTCTGGATAACCTTTGCCTTCTCCTCAAA
TCCACCACCCATCTGAGGAACAAGAGAAGAAGGAATCAGAACTGTAGTGCCTAACATCAC
CAGATAATGTTGGAAACCGAGAAGTATAGCTTCAGGCCATGGAGGTGGACTGGTAATGCA
GTAAGAAACGTTGGGAAGCTGATCCTTCGGCGGATGAGCTTGTGGCTCCTCTACTTTCGG
TGCTGCACCTCCCGCCATGGCTCACTCTACAGCTCTCTGCTTGAAACTGCTCTTTCTCTC
AGACCCCAGTAGCAAAAATTTGCAGAACCTGTACAATAAACTCAAATCTAAGCAAAACCC
AAATCCCAAATCTTCCGAAATAACCCCCAAATGAGGGAAATGGGCTAAATCTTAGACGAC
CACACACTAAAGTGTGAAGAGAGTAGAGAAAACAGTAAAAAATAAGAAAAACATAAGGAC
CCAGAAGATTAAACCACTCGCATGCGCCTCCACAAGAATACTAGGTGGAAATATTATAAA
AGATGGGACTCCACACAATAAAATAAATAAAGCACAGAAACAAGAGGGCAGCTACGGGGA
TAAGTAATATGAGGAGAAACATCAGTTGCAGTAATTTCC
>contig143
TTGTCCCATATTTGCCCTTCCACTAAGATCCATTTGAATGGATAACAACCTGTTTCAAGA
TTTACAATGATGAGATAAGATCTACTGAAATATGTTTAGTTAGGGGGGAGGAGACTGAAA
AGGGAAAAGAAAAAATAGAAGGGACGTTTGTTTTTCATAGACACTTAGAAATCCACCTCT
TCGTTGGATATACAAAAGAGAAGCAATTAAATGAAGTTATTAAGAGTAATCCTATAGAGA
AAAGAAACTATCTTATACAGCTGTTACTGGCAATAAATTAAAAAGACAATAATGATTCTA
TCATCTCATTTTCCCCAAAGAGCCATTTTGAATGAAGCAGCAGCAGCAGCAGAATTTGAC
AGAAGAGCTCAACAGATCACACAGATGGGAAATATTTGTTCAAGTTGAAAGGCAGAGAGT
AGAACTCTTCGCTCCTTGTATCGCCCTTGAACGATCGGAACTTGTCCCACCAGTGTTTGC
CCCGATCTTTCCTGATTGCGCCATCCTTTTTATGCAGCGTGTTATCCAGAAAATATGCAA
CAATACCAGCAACGAATGGCTCGGAAGAGAACGGGACGTTGACCATATCGTTGAACCATC
TTGCTTTTGTGTGGACTGGGCCAAAGCCATTAATGGCAGTGTACTCATTGAAGTATTGTG
GCACAGAGAGCCCCAGGAAGATGGAGAATCCTAATATGAACTTTGTTCTGAAGCTGTTGA
GGTTACAGAATTGGAGGTAGGCTAAACCTCCCATGCCCACGTAAGCGAAGAACAGACAGT
ACAGAGCTGCAACAATGGGGGCCGGAATGGATGCAAAGACAGCTCCAAATTTCCCAAGAA
TGGAGAAGAAAATCATGAACCCAGCTGAAATTTGGACAACCCTTCGACTTCCAACTCGGG
TCAATGCGAGGAGACCAGCATTTTCAATGGACACCGACGATCCGTTAACAGTTCCAAACA
ACCCAGAAAGCAGAATTCCAACTCCCTGGGGTCAGAAACAAATGCATATATAAGAAGCAC
AAAGCTATCCATTACACTACAAACTAGGTACACAACTTTTGTCATTAGCTAACTTTGGGG
TGGGCAAAACCTCACCGAAGATTAGCAGAAGTGAGCCGTGAGCATAATGTAAGAAGTTGG
GCCCCTCGATACCCGGTAATCAGATAAAATTATAGTGTTTGTGTCATGCATGTGCTTGAT
GATAATGATGGAGTTCAGGCAACTCCTAAAAAACATAAGGTATTTGAAGACAGAACCACT
CAACTGCTAAAAGAACATCTTCCTTTCTATCAAGACATAAAGGTACCGGATAGGTAAAGT
AAGGGATGTGGAAAGAGAGAAAGGACTCTGCTAATTATGCAAATTAGTAGTGAACTCAGA
CATTGTGCTTGCAACATTCTTATTACATCTTCAACCTTTTTCTTCCGGGTGGGCCTAGAA
CAAAAACGTATTAAATCTTGGACCGCCATGCAACTATGAGCCCAAGTCACATTTTTTATT
ACACAGATAAGTTAGTTTTACATTACCTGCCAACCAACACCGCGACTGAGAATTGAGGGC
GGCAGCTGAGTAGCACTTGCATATCTGGACGTAGCAATAAAAGCACCAGAGGACTCTACT
AAAGCAACAAATGATGCCATCATCATGGCAAAGGCTTCACCAGCGTCAAATGAAGGTGCC
CCCCATTGAAATGGATATGGAAGTCTTATCCAAGGAGCATTCTCTATAAGCCCAGAGCGG
TCAGTACGGCAACTTAATTGTGTTTTAGGTGGTGCACCTTTGTAAGCACCTCCCACTGTT
AGTAGGTGAGCATAAATCCACACTAAAGCCACACAGAAAATGACTGCAAAACGATCAAAT
ATGTGTTTGCCAGATTTCAGCACGTGAGGCAAATACTGTGAAACAAAGACCAAAAGGACG
AGCTCCGGCAGTCCAATTTCCACACATTTAGCAACCCCAGGGAAACCCAACTCAAAAAGC
CCAAAGCCAACTAGAGCAACCAAAGGGGCAGCTGAAAGTGGACTGAGAAACCTTGCAACA
TTACGCCACAGACCACTAAAGCCCAAGACAATCTGAAGGGTTGAAGCAACAATGAGAGCA
CCCTGGATAGCCCGCATTATCTTCTTAAATTTATCAATAGGATCAGCCGTATCAGAAAAT
CGACCGGCAAGGATGATTGAAATGGTGGTTGGTACAAAGGTATACGACCCTCCAATTACA
GCCGGTAACCGAGTCCCAAAGAATGATTGTAGCAAGGTGTTCAAACCAGCAACAAAGAGC
AGGGTCTGGATAACCTTTGCCTTCTCCTCAAATCCACCACCCATCTGAGGAACAAGAGAA
GAAGGAATCAGAACTGTAGTGCCTAACATCACCAGATAATGTTGGAAACCGAGAAGTATA
GCTTCAGGCCATGGAGGTGGACTGGTAATGCAGTAAGAAACGTTGGGAAGCTGATCCTTC
GGCGGATGAGCTTGTGGCTCCTCTACTTTCGGTGCTGCACCTCCCGCCATGGCTCACTCT
ACAGCTCTCTGCTTGAAACTGCTCTTTCTCTCAGACCCCAGTAGCAAAAATTTGCAGAAC
CTGTACAATAAACTCAAATCTAAGCAAAACCCAAATCCCAAATCTTCCGAAATAACCCCC
AAATGAGGGAAATGGGCTAAATCTTAGACGACCACACACTAAAGTGTGAAGAGAGTAGAG
AAAACAGTAAAAAATAAGAAAAACATAAGGACCCAGAAGATTAAACCACTCGCATGCGCC
TCCACAAGAATACTAGGTGGAAATATTATAAAAGATGGGACTCCACACAATAAAATAAAT
AAAGCACAGAAACAAGAGGGCAGCTACGGGGATAAGTAATATGAGGAGAAACATCAGTTG
CAGTAATTTCC
>contig144
TTGTCCCATATTTGCCCTTCCACTAAGATCCATTTGAATGGATAACAACCTGTTTCAAGA
TTTACAATGATGAGATAAGATCTACTGAAATATGTTTAGTTAGGGGGGAGGAGACTGAAA
AGGGAAAAGAAAAAATAGAAGGGACGTTTGTTTTTCATAGACACTTAGAAATCCACCTCT
TCGTTGGATATACAAAAGAGAAGCAATTAAATGAAGTTATTAAGAGTAATCCTATAGAGA
AAAGAAACTATCTTATACAGCTGTTACTGGCAATAAATTAAAAAGACAATAATGATTCTA
TCATCTCATTTTCCCCAAAGAGCCATTTTGAATGAAGCAGCAGCAGCAGCAGAATTTGAC
AGAAGAGCTCAACAGATCACACAGATGGGAAATATTTGTTCAAGTTGAAAGGCAGAGAGT
AGAACTCTTCGCTCCTTGTATCGCCCTTGAACGATCGGAACTTGTCCCACCAGTGTTTGC
CCCGATCTTTCCTGATTGCGCCATCCTTTTTATGCAGCGTGTTATCCAGAAAATATGCAA
CAATACCAGCAACGAATGGCTCGGAAGAGAACGGGACGTTGACCATATCGTTGAACCATC
TTGCTTTTGTGTGGACTGGGCCAAAGCCATTAATGGCAGTGTACTCATTGAAGTATTGTG
GCACAGAGAGCCCCAGGAAGATGGAGAATCCTAATATGAACTTTGTTCTGAAGCTGTTGA
GGTTACAGAATTGGAGGTAGGCTAAACCTCCCATGCCCACGTAAGCGAAGAACAGACAGT
ACAGAGCTGCAACAATGGGGGCCGGAATGGATGCAAAGACAGCTCCAAATTTCCCAAGAA
TGGAGAAGAAAATCATGAACCCAGCTGAAATTTGGACAACCCTTCGACTTCCAACTCGGG
TCAATGCGAGGAGACCAGCATTTTCAATGGACACCGACGATCCGTTAACAGTTCCAAACA
ACCCAGAAAGCAGAATTCCAACTCCCTGCCAACCAACACCGCGACTGAGAATTGAGGGCG
GCAGCTGAGTAGCACTTGCATATCTGGACGTAGCAATAAAAGCACCAGAGGACTCTACTA
AAGCAACAAATGATGCCATCATCATGGCAAAGGCTTCACCAGCGTCAAATGAAGGTGCCC
CCCATTGAAATGGATATGGAAGTCTTATCCAAGGAGCATTCTCTATAAGCCCAGAGCGGT
CAGTACGGCAACTTAATTGTGTTTTAGGTGGTGCACCTTTGTAAGCACCTCCCACTGTTA
GTAGGTGAGCATAAATCCACACTAAAGCCACACAGAAAATGACTGCAAAACGATCAAATA
TGTGTTTGCCAGATTTCAGCACGTGAGGCAAATACTGTGAAACAAAGACCAAAAGGACGA
GCTCCGGCAGTCCAATTTCCACACATTTAGCAACCCCAGGGAAACCCAACTCAAAAAGCC
CAAAGCCAACTAGAGCAACCAAAGGGGCAGCTGAAAGTGGACTGAGAAACCTTGCAACAT
TACGCCACAGACCACTAAAGCCCAAGACAATCTGAAGGGTTGAAGCAACAATGAGAGCAC
CCTGGATAGCCCGCATTATCTTCTTAAATTTATCAATAGGATCAGCCGTATCAGAAAATC
GACCGGCAAGGATGATTGAAATGGTGGTTGGTACAAAGGTATACGACCCTCCAATTACAG
CCGGTAACCGAGTCCCAAAGAATGATTGTAGCAAGGTGTTCAAACCAGCAACAAAGAGCA
GGGTCTGGATAACCTTTGCCTTCTCCTCAAATCCACCACCCATCTGAGGAACAAGAGAAG
AAGGAATCAGAACTGTAGTGCCTAACATCACCAGATAATGTTGGAAACCGAGAAGTATAG
CTTCAGGCCATGGAGGTGGACTGGTAATGCAGTAAGAAACGTTGGGAAGCTGATCCTTCG
GCGGATGAGCTTGTGGCTCCTCTACTTTCGGTGCTGCACCTCCCGCCATGGCTCACTCTA
CAGCTCTCTGCTTGAAACTGCTCTTTCTCTCAGACCCCAGTAGCAAAAATTTGCAGAACC
TTTTAACGACCTTTCAGAAGCAAAATCAAGTGGGAAAGCTTTAAAGTGAATACACCATTA
ACCCCACAGCCTAAAGAGTAAAGGGTTCACTGAAAAAGTAGAGGAAGAAATGAAGAAAAC
AAAAACCCCAAGAAATTGATAGGAGCAAAAGCAGAGTCCAGAAGCAAGGCGGCAGCAGCA
GCAGCTGAAGATAGAGCTGTGCCGTGGGCAGGTATGAAAGATAGAATGATACGAATACAA
AAAAGAAACTGAATATACACTCGGGTAGCTGCAAAGTGGCTTTTCCAGGTTCCTCGCTCA
ACTTTCTCTCTCAAGAAATTTCTTTTCTTTTTCTCACAGCTCCCTTCTGAATCTCTCTCT
ATACACTTTTATTCCATTCTTAACATCGAATTTAGTAAATTTACATCCTCAAAACAGCCA
TTACTACTGCAACTGACTTCCTTCATGTTTCCACTTTAAAGTACCACTGATCCACCAGCA
TTCCATAAACAAATTCAGATTATAATTCATTAATACAAAACAACAAACGACGCCGTTTCA
GAAGAATTAGGGTTTCTCAAAG
>contig145
TTGTCCCATATTTGCCCTTCCACTAAGATCCATTTGAATGGATAACAACCTGTTTCAAGA
TTTACAATGATGAGATAAGATCTACTGAAATATGTTTAGTTAGGGGGGAGGAGACTGAAA
AGGGAAAAGAAAAAATAGAAGGGACGTTTGTTTTTCATAGACACTTAGAAATCCACCTCT
TCGTTGGATATACAAAAGAGAAGCAATTAAATGAAGTTATTAAGAGTAATCCTATAGAGA
AAAGAAACTATCTTATACAGCTGTTACTGGCAATAAATTAAAAAGACAATAATGATTCTA
TCATCTCATTTTCCCCAAAGAGCCATTTTGAATGAAGCAGCAGCAGCAGCAGAATTTGAC
AGAAGAGCTCAACAGATCACACAGATGGGAAATATTTGTTCAAGTTGAAAGGCAGAGAGT
AGAACTCTTCGCTCCTTGTATCGCCCTTGAACGATCGGAACTTGTCCCACCAGTGTTTGC
CCCGATCTTTCCTGATTGCGCCATCCTTTTTATGCAGCGTGTTATCCAGAAAATATGCAA
CAATACCAGCAACGAATGGCTCGGAAGAGAACGGGACGTTGACCATATCGTTGAACCATC
TTGCTTTTGTGTGGACTGGGCCAAAGCCATTAATGGCAGTGTACTCATTGAAGTATTGTG
GCACAGAGAGCCCCAGGAAGATGGAGAATCCTAATATGAACTTTGTTCTGAAGCTGTTGA
GGTTACAGAATTGGAGGTAGGCTAAACCTCCCATGCCCACGTAAGCGAAGAACAGACAGT
ACAGAGCTGCAACAATGGGGGCCGGAATGGATGCAAAGACAGCTCCAAATTTCCCAAGAA
TGGAGAAGAAAATCATGAACCCAGCTGAAATTTGGACAACCCTTCGACTTCCAACTCGGG
TCAATGCGAGGAGACCAGCATTTTCAATGGACACCGACGATCCGTTAACAGTTCCAAACA
ACCCAGAAAGCAGAATTCCAACTCCCTGCCAACCAACACCGCGACTGAGAATTGAGGGCG
GCAGCTGAGTAGCACTTGCATATCTGGACGTAGCAATAAAAGCACCAGAGGACTCTACTA
AAGCAACAAATGATGCCATCATCATGGCAAAGGCTTCACCAGCGTCAAATGAAGGTGCCC
CCCATTGAAATGGATATGGAAGTCTTATCCAAGGAGCATTCTCTATAAGCCCAGAGCGGT
CAGTACGGCAACTTAATTGTGTTTTAGGTGGTGCACCTTTGTAAGCACCTCCCACTGTTA
GTAGGTGAGCATAAATCCACACTAAAGCCACACAGAAAATGACTGCAAAACGATCAAATA
TGTGTTTGCCAGATTTCAGCACGTGAGGCAAATACTGTGAAACAAAGACCAAAAGGACGA
GCTCCGGCAGTCCAATTTCCACACATTTAGCAACCCCAGGGAAACCCAACTCAAAAAGCC
CAAAGCCAACTAGAGCAACCAAAGGGGCAGCTGAAAGTGGACTGAGAAACCTTGCAACAT
TACGCCACAGACCACTAAAGCCCAAGACAATCTGAAGGGTTGAAGCAACAATGAGAGCAC
CCTGGATAGCCCGCATTATCTTCTTAAATTTATCAATAGGATCAGCCGTATCAGAAAATC
GACCGGCAAGGATGATTGAAATGGTGGTTGGTACAAAGGTATACGACCCTCCAATTACAG
CCGGTAACCGAGTCCCAAAGAATGATTGTAGCAAGGTGTTCAAACCAGCAACAAAGAGCA
GGGTCTGGATAACCTTTGCCTTCTCCTCAAATCCACCACCCATCTGAGGAACAAGAGAAG
AAGGAATCAGAACTGTAGTGCCTAACATCACCAGATAATGTTGGAAACCGAGAAGTATAG
CTTCAGGCCATGGAGGTGGACTGGTAATGCAGTAAGAAACGTTGGGAAGCTGATCCTTCG
GCGGATGAGCTTGTGGCTCCTCTACTTTCGGTGCTGCACCTCCCGCCATGGCTCACTCTA
CAGCTCTCTGCTTGAAACTGCTCTTTCTCTCAGACCCCAGTAGCAAAAATTTGCAGAACC
TGTACAATAAACTCAAATCTAAGCAAAACCCAAATCCCAAATCTTCCGAAATAACCCCCA
AATGAGGGAAATGGGCTAAATCTTAGACGACCACACACTAAAGTGTGAAGAGAGTAGAGA
AAACAGTAAAAAATAAGAAAAACATAAGGACCCAGAAGATTAAACCACTCGCATGCGCCT
CCACAAGAATACTAGGTGGAAATATTATAAAAGATGGGACTCCACACAATAAAATAAATA
AAGCACAGAAACAAGAGGGCAGCTACGGGGATAAGTAATATGAGGAGAAACATCAGTTGC
AGTAATTTCC
>contig146
AAAAAAAATAAAAAAGAAGGGGAAAAGGGCCCTTGGTGAATTGTAGCGAATTAGCGACTA
CTTGAAGCCGCCTGCCTGTGCTTTCTTTCTTTTGTGAGTCGATACTGTGGTCTGTCATCT
GTGACTGAGAGAGGGGATTATCGGCAATGGCTCTTCGATTTCTGAGCAGGAAAAACCTAA
AGCCAACCATTTCTGGAGCGTTTGGTTCTGGACATTTTCGCGGTTTGCAGACCGTTTCCT
TGCCTGGCCTCCCTTATGACTATGGCGCTCTTGAGCCCGTCATCAACGCTGAAATTATGC
AGCTTCATCATCAGAAGCATCATCAAGCCTATATCACCAACTACAACAAGGCTCTTGAGC
TGCTTCACGACGCCATTAACAAAGGCGACACCACTTCCGTTGTCAAATTGCAGAGTGCCA
TCAAATTCAATGGCGGAGGTCTTTCTTTTTGCTCTCTGTTCTTTTGATTTTCAAACTACG
ATGCCTATTTGATTCCTCATTTGTGTAATACTTGAAATCAGATCTATTCGCTCAATTAGG
GAATCGCACGATACTTATTGGGTAAATCGAGATTATATGCCATTTCTCAGTTATTAACCG
AGCCTTTTATTTTTAAGGTCACATTAATCATTCGATTTTCTGGAACAATCTCGCCCCCAT
TCATGAAGGGGGTGGTGAGCCTCCAAAGGGATCTCTAGGATGGGCGATCGATACTCAGTT
CGGTTCTCTTGAAGCCTTGATTCAGAGAGTCAACGCAGAAGGTGCTGCTTTACAGGGCTC
TGGATGGGTGTGGCTTGCTCTGGATAAAGAACTGAAGAAGCTATCAATTGAAACCACGGC
CAATCAGGATCCTCTTGTGACCAAAGGATCTGCTTTAGTTCCTCTGCTTGGGATAGATGT
CTGGGAGCATGCGTATTATCTGCAGTACAAAAATGTCAGACCAGACTATCTGAAGAACAT
ATGGAAGGTTATAAATTGGAAATATGCTGGTGAGGTGTTCGCAAAAGAAGCTCCTCTAGT
TGAGAGTCGTTAAGAGTCTCTTGGGTCCATTTGTCTAATCTTGTGGAAGCTGTGTTCTGG
TGAATATTGACTAATGAGCATCAGTGTATGCATGGACCTCAAAGCCTTGTAATGAGATGA
AATGTATCTTTGTTCAAAGTACTTTCTTTGGCCAGAACAATGAATGCATAAAGCCAGGAT
GGTTTCTTTTTCCCAAGTATTTGCCTCTTTTCAGTG
>contig147
CATTTCTGTCTCTTATCACTCTCGGCGGCCATTACAGAAAGGCGCGTCTTCTTGGAGCAA
ATGTACAGTCCGGGTCGGCATCTTTCATTTCCCATTGTTCAAGCTACTTGCCATGGCGAT
AATCTTCCCCGATTCTCAAAATACATCTACAATATCCGCTCAGGACCCTTTGTTGCCTTG
GCTCTGGTCCATCAAGGATGCTCTTGAAAATTCGACATCAGGCAATGCTTCTGGGCCAGA
TCTCGCCAAGCTTCTCTCTGATTGCATTAAAAATTTCGGCGGCAATGTCAAGTACAAAAA
CGACATCAGATTTCTCAAGATTTGGTTTCTCTCTATTGGTTTAAGGGAGGATTTTGAAAC
CGGCTTCAAAGAATTGTTGGAGCAGGAGATATGCATTGGCAATTCTTTGCTTTATATTTG
GTATGCAGCGTTCCTTGAATCCAAGGGGAAGTTACATGACGCTAACATGGTTTATGAGCT
TGGCTTGCTGAGGAACGCTGAACCCTTTGAGTGGCTGAAGAAGGCAAAAACATTGTTTAT
TGACAGGATGTCCGAGTTAGTCAGTATTCACTCAACGCAAGTGAATGATGGTGGCGAGTC
CAATAAATTTGCAGAAACCTACGTTAATCCTTGGTCTCCTTCCATAATGAAAGATCTATT
AAGCAAGATAAATCCAAAGATTTTGAAGTATGAGGGTTACCATTCAAGCAGTAAAGCTTA
CTCTAGAAAGATGGCTCTGAATTCGTTGCGGAATTCATCAAGGAATAAGACTATTGAGAT
TGGTGGCAAGAGGTACGAGATCAAAGGTTGTGCAGGTACAGGTGGTTTTGCTCAAGTATA
TAAAGCATATGTTGACGGTAACCCAGAAGATGTAGTAGCCCTAAAGTTGGATATTGTGAT
TCCCTTCAAATGCTTGTCAGATTCAAACACCTCCTTTTCCTTGGGAGTTCTATATGTATC
GTCAACTTGATCAACATGTCACCATGAAGGAAAGGTCAAGTTTTGGTTGTGCTCATGCGA
TGTATCACTATTCCGACTACAGCATACTTATTTGTGACTACTTGGCTCATGGCACATTAC
AGGATGCCATAAATTTATATGTAGTCCTTGGGAAGACTATGGAAGAAGTTTTATGTATTT
ATTACACCATAGAGATGCTCTACATGCTTGAAACTTTGCATGGCTTTGGCATTATCCATG
GTGATTTCAAACCTGACAATCTACTTATTCGTTATGCAAGAGACAACCTAACAGAAGATG
GATTTCGGGAACGTAGTGGTCCTTGGCAAGATCAGGGGCTTTGCCTAGTTGATTGGGGAA
GAGGTATAGATCTACACCTCTTTCCTGAAAATGTAGAATTTAAAGGAGACTGCCGAACTT
CTGGCTTTCGCTGTACAGAAATGCTAGAGAATAAACCCTGGAAATATCAGGTAGACATAT
ATGGCCTCTGTGTAGTCGTCCACACTATGCTTCATGGTTCCTACATGGACGTTGATAAGA
AAGCATCATCTAATGGTGGCTTTATTTATCTACCCAAAACATCTTTTAAGCGGTATTGGA
ACATTGAACTGTGGAAGAATCTCTTCACAAAGTTGCTTAATATCACGCCAGGTGATTACA
ACCAGAAGTTGTTGCAGAGTATAAGGGTATCTTTCCAGGATTACATGTGCTCCAACCCTC
ACCTTATAAGGAAGTTAAAGGAATTACTTGTAAAACAAAGAGCTTCCTTGTGTACTGCTT
AATCAAGAACACCCCCTCTGAGAGATGTAAATCCCCCCAGCTACAGGCAAATTTAAGGTA
GTATAAATCAGTGCTTACATTCCAATTGGTATGGTTTCATGTTTGCCACTTGCAAACTTA
GACTTCTCCTTTTGCTTTTGATGAAATGTTAGTATTTTCTCTCGCAAGTGTGTGTCAAAG
CAAAGCCAAAGTTTTGAAGAGCTGTAATCTAAGTCTTGTAGGCTCCATTGTTGATCTGAG
AGGTTCTGCTGTTACAGCAGGTTGCAGATTTATATGTTGCTTATTTGATTTCTTTGTGCT
TTCTATAGAATTTTACTAGATCCGAATTTCGTTGAACTCATGCGAGTAGAGAATCATTTC
ATATAGGTTCGAATTGTTCGCTTCAATCAAAATAATCTTATTTAA
>contig148
TCTTCCTTCTACTCTAACCCAGAAAATTAAAATTAAAATTAAAAAAAAGGACCAAATAAG
AGTTTTCTAGGGAAGAAAAAAACAATTATGAACTCAGACTGAGATGCTGCATACTGCAAA
CATATAAAACAGCATCTCCACAAAAAAGTCTAAGAATTGGTTTCCAAAATCTAATGTTTA
GAATGTAACTTCATTTCCCTAGCAATAGATGGTAACCATTTTTCTCCTCTTACCTTTTTC
AGCTCTGCTACCCTTTCCTCCTCTCTTTTGGCAGCTGCTTTGGCTGCTGCTTCTCTAGCT
TCAAGCCTCACAACTGATTTCTCACATGCACGTTTCGCACTAGCGATTATGTCTCTTCCA
TCAACGGCCACGGATTGGAGCCGTTGCTTGAACTTCTTCGATTTCTCGTTGATTTCTTTC
CCGGGGATAATTTTCGGTCTCTTTGTGGGACGTTCGAGCTCATCCACGTGATCAAACACA
ACCCCAATGGGAGCATTTTTAAACAAACGAATTCCACCTACACAGGCCTTGGAATCATCA
GAAGGGACAGAAATGGGATGTTCTACCACCTCTAAAGTAGTTTCTAAAATATTCTCCAAC
ACCTTCCGTGCCTTGATCTGATATTGCTTGGGCGGCAGAGCAGCGAGATTAAGCTCAGAA
TCATCGTTCGAGATTGAAGCGGCGGTCGTTGAAGTAAGAGGAACACCATTAGTTAAAGAC
GAGATGAACACAGATGAAGTAGCAACGGAATCGATGGCGGCTCTCCATTGGGCGTCGCCA
TCTTCCTCGCCGCTGCTGCTGTCGC
>contig149
GTGAAAAGTTCTTTTAATTGAGCTAAAAGCATTTTTTATCCTTTCAAAAATTATTCCAAA
CTCGCGTTACAAGAAAATTTTGAATTAGTGACAGGGGGAAAGTAAGGTTCAATTTGCCTT
TTTTGGTTATTTAAAAAAATTATAAAAGAATTCCAAATTTTAAAACTTTCTTTCTAAATT
TTGTCCCTCTGAAAATTTTCTTACTAATGGTGTATTTTGTTAGGTTCCTCTCATTTTGGG
TATCTGGGGAGGCAAAGGACATCGGAGTCGTCAACCGAGCCCCGTTGAGCCTGAACGGCT
CTGGCTCGACAACTTCAGTTCCAAGCTCGGTGTTCTTCGGTAGCAGCTTGAAGAAAGCGG
TGAACTCGAGAATCGTCAACTCGAAAGCCTCCTCGGGCAGCTTCAAGGTGGTGGCGTCAG
ATGTTGATGAAGATCTCGAGAAGCAGACGTCGAAAGACAAGTGGAGAGGGCTCGCCTATG
ACACGTCCGACGACCAACAAGACATCACAAGAGGAAAGGGAATGGTGGACTCCCTCTTCC
AGGCCCCCATGAATGATGGAACCCATTATGCTGTTATGAGCTCTTATGAATACCTCAGTA
CTGGACTTAAACAGTACAATCTGGACAACAACATGGATGGTTTCTACATTGCTCCTGCTT
TTCTGGACAAGTTGGTCATTCACATTTCCAAGAACTTCATGACCCTCCCAAACATCAAGG
TTCCTCTCATTTTGGGTATCTGGGGAGGCAAAGGACAAGGGAAATCCTTCCAATGTGAAC
TCGTATTTGCCAAGATGGGAATCAGCCCCATCATGATGAGCGCCGGAGAATTGGAAAGTG
GAAACGCCGGAGAGCCGGCGAAGCTGATCCGTCAGAGGTACCGTGAGGCGGCGGACATAA
TCAAGAAGGGGAAGATGTCCTGCCTCTTCATCAACGATCTCGACGCTGGTGCCGGTCGTC
TCGGCGGCACCACGCAGTACACCGTCAACAACCAGATGGTCAACGCCACCCTCATGAACA
TCGCCGACAACCCCACCAACGTCCAGCTCCCCGGAATGTACAACAAGGAGGACAACCCCC
GTGTTCCGATCATCGTCACTGGTAACGACTTCTCCACCCTCTACGCTCCCTTGATTCGTG
ACGGTCGTATGGAGAAGTTCTACTGGGCTCCGACCAGAGAAGATCGTATCGGTGTGTGCA
CAGGTATCTTCAGGACCGACAACGTCCCCGTTGAGGACATTGTCAAGCTGGTCGATACTT
TCCCGGGACAATCCATTGATTTCTTCGGTGCATTGAGGGCAAGAGTGTACGACGACGAAG
TAAGGAATTGGATCGTCGGAGTCGGAGTGGAGGGCGTGGGGAAGAAGCTGGTGAACTCGA
AAGAGCCACCACCGAAGTTCGAGCAGCCGAAGATGACCTTGGCGAAGCTGTTGGAGTATG
GTAACATGCTGGTTCAAGAGCAAGAGAATGTGAAGAGGGTGCAGTTGGCAGACAAGTACT
TGAATGAAGCTGCTCTTGGCAATGCCAATGAAGATGCCATTACCAGAGGAGCTTTCTAAA
GCTTGAGTTCTGATCTGATCTGATCTGATTTGATGAAAATGAAGAAGATGGTGAGACTCA
AGTTGTTGTGTTCATGATGCTGATCGGATTTGCCTGACCTATATATTTTCAGGCCCTTTT
TGTTCTTTCTTCTTTTGTGGAAGCAAATCACATATCAAAATAAAAATTATATTGTCACTT
TGGTTTCTAAGTTTTTCTATTGTCCCATTTTGTAACTTTGTGTTTCAATGTGCATTGTGA
AAAATGTTGATCCTAGCAATGTATTTTCCAAGTCAATGAATGAGCAAAATCCATGTTTTG
CTTACCTAGCATGTGTTGGGAATCACCATTTGTCTCTTCAATGTCTACTTTTGGGAACAA
AAGAATATTGATTAAAAGGTAAGTCTCTTCTCACCCAAAATTTTAAGCTAATAAGTTAAT
TACGGTATCTTTAATCTTTTATTAATGTTCCCAACACTCCTCTTATATGTGCTCCTCATT
TTTAAATGATATTACAAGAGCTTGAGCACAGGAACTTTACTAAACATGTTAGAAAATATA
AGTACAACTCATTTATTGTAAGTCAGCAACATTTTTAAGAATTATATAGGATCCTATAAC
ATCTATGAGTTATTTAAGAACTACATGACAACTCTAAAATTTCTCGTTAAACTGTAGTAA
ACCTAAAAGTAGAAGCTTGCAAGTCTATCTGACTTCTTGAAACAAACTTGCACACAGATT
TCTTCGGTGCATTGAGGGCAAGAGTGTACGACGACG
>contig150
CCTCGCTTCGGGTCACACTATTTTCCCCCTTTTCTCTCTCCCCTTCACTTTCCGCAATCC
CTATTTTCCCCCTCATCTCGCTTTCCGGCCGAAATCGGTCCGCCGGTCTCAGGAATCTCC
GCCGCGAACCTCCTCTCGACGCCGAAGAAAAAGGAAGACAGAGAGATAATCGAAGAATAA
TGTGGCTGGCATGCGTGTGGGAGGAGAAAGAGAAAGAGCTCGGGAGGCAACAGGCTCCGG
GAACTTGCCCTTTCTGTCAAGGCAAAGTGTACGCCATTGATGTGGAGAGGCGATGGAAGC
TCTGTTTCCTCCCGCTCTGCCTCAAGATCAAGAGGAAGTATCTCTGTACTCTCTGCTCTC
GCCGCCTCGAATTGTGCCACTGGTAGTACAATCTGTAAAAATTAGGTCTCGGTTCGGACC
GATCGCGCGATTCGTCGTCTAATTGAACCGCTTCTCTTGTTCTTGTTCGTGTTCTTGTTT
ATTCCGTGAAGTTTAATTGAGTTTTGGTGATTCGGATCAGGATCCTAATTTGGATCTGAC
TCGAATTAGATGCATTTAATCTAATCGCGTTTTGCTTTTGTACAGTATCCATAAACTGTA
GATAGAGGTTTTTTTTTCCTTGATTGAAATTTTCTGCATCTCTTCTAGCTACTTCTTCTT
CTTCTTCTTCTTCTTCTTCTTCTGCGTTTGTTTG
>contig151
TTTCGATAAGGCGTTTTATTTTGATAGAAATATTTCCTTTTCTTGCGAATGGATAATAAG
CAGATTTGAAGAGAGAGAGAGTAGAACCCAACACACCAGAGACTGTACAGATCCAGAAGA
GAAGGAGAAGATTCAAGCAAGAACGCTGTGATTTCAAGTGATAACAGAGACAATGGCGGT
CGCAGCCTCCAGTGT
>contig152
TTTCGATAAGGCGTTTTATTTTGATAGAAATATTTCCTTTTCTTGCGAATGGATAATAAG
CAGATTTGAAGAGAGAGAGAGTAGAACCCAACACACCAGAGACTGTACAGATCCAGAAGA
GAAGGAGAAGATTCAAGCAAGAACGCTGTGATTTCAAGCAAATGTGTATTTGGTGAAGTG
ATAACAGAGACAATGGCGGTCGCAGCCTCCAGTGTCAACGGACTCATCCTCACTCCGATA
TCCAAAGCCGACGAGAACTTCCATAGACCCACCGAACTCAAAGCTTTCGATGATACCAAA
GCCGGTGTTAAAGGCCTAATCGACGCCGGAATTTCTGAGATTCCACGCATCTTCTACAGC
CCACCGGACGATGATGACTCCGACAATGTTTCCGGCCGAACCCAAATCCATATTCCGGTG
ATAGACCTGGAGCACGTCAACAAAAATTCACTCAAACGCAAATATACCGTCGACAGAATC
CGAGAAGCGTCGGAGAAATTGGGTTTCTTTCAACTGATTAACCACGGGATGCCGGCCAGC
GTTCTTGAAGAGATGAAAGATGCGGTTCGGGAATTTCACGAACAGGACACGGAAGTGAGG
AAACAATTCTATGCCCGCGATCTCACCAAACCTTTGATTTACAACAGCAATTTCGATCTG
TACAGCGCAGCCACCACCAATTGGAGGGATACGGTTGGGTACATAGGTGCTCCGAATGCC
CCAAATCCGCTAGACTTGCCTGAATTTTGCAGAGATATTCTAGTGGATTACTCGAAACGG
GTGATGGAAATTGGGAAATTGCTGCTTGAATTGCTGTCGGAGGCTCTTGGGCTGAACCCA
AATTACTTGAACGACATAGGGTGCAGCGAGGGGCTGGCACTTGTGTGCCACTATTACCCA
CCATGCCCACAGCCCAAATTGACCATCGGAACATCGGAGCA
>contig153
AATAATCAAATACTGAAAAATAAAAGTAAATTTAATCATTTAAAGCTAAAACAAACACAT
GCTGATGTTCTCGTCTTGACTGATATCAACAAAAATTTGAAAATCTATTTACAACTAAAG
TCAATACAGCTTTGATATTTGAACTCTAAATGTATCCTTTTTCAACTTAAGTCAACCTGG
AGAGATTATAAACATTAAACAACAGCTAATTCCACAAGAAGAGATCAGAAGCAACAGGCT
ACAGCAGAAAAAATGACAGAGATATGTGATATGATTGGGTAACCTGGAAATATATTGTCG
ACCACTAATTTCTGATCAGCTTAATTTGGGTAACGCTTCGCAGCGGAGGCGGATTCATCA
TGCTGGCAGGATTTGGGTTTACCAGTCGTCCAGCATCTTCAATGACACGAAACATGGTAA
CTTTGAGCACAATTTCTCTCATCCTGAGAAGCTCAAACACACAAACGTCGCCCTCCCCCA
GATTATTCTCCAGGCAAAATTCATACCATCCCTGACTTAACTTGGCTCTACCAACTTTAT
AAAGACATCGGACCGGCCACTGTCTCCCATCAGGTGTCTGAAGTTTGATGAATCCTGAAA
CCCCACTTAGATTCTTTTCAGCAAAGCAAGATGGCAAATACATTATACAACCTCTGTATA
GATAAGATGGTCGCAAGACGACCCTGCAGAAAGGATTAGCGGGCTCGAAAGCTTTTGCAG
CATTGATAGCTCTTTCTCTCTCTTCTGCTGTCACGGTTCTCTTTCGAGCAGAGGCACTTT
CATAAAATCTAAAGCGAATGTCTCCTAAATCTTCACTATGAGTAGATGGATGGTGCTCGC
TAGAATCAATTTTTCGCTTTTTGCTTCCACTTTTTTTAACTCTGTGTACATCATCACCCA
GATTCTGAAATCTCACCTCATCTGCAGATTTTTTAACCTCCACAGCACTAAACTGAACCC
CAATATCTCGAGTAGATAAATATTCGGCCTGCAACGTACTTGCAGCTTTTGATTGGTGCA
GATTCCATTCATCACCAAATAGCTTGTTTCGCAAAGAACCAGAATTCATGGACTGATTGG
AAGGAATGCCTTCAGGAATGTCATAATCCTCCATTTCTTCGAAGATTCGGTTTTGAATGC
TGTAATTATTCCTTTGGTTACCACCGAGAGCAGCAGATTGGTAGTTTATTTCAGATGTAT
TAAGATTAAACATAAAAACACAGAACGATGAGTTTCCCTCATATCTGAATACTAAGAAAT
ACCCAACCCGTATAGAGTAATGCTCAAGAAATCCATGCCAACCATCTTCAAACCAAAATT
TATTATCGGCTTTCCTCAACCCCACGCGCCAAACATGGCCGTCAGGAACAGTAAGTGTTG
CAACAGCAGAAAGCTCATCCCTGATCATCCTGAGAAAAGTATCTGGGATTCTCTTCGATT
GATCAAAACTAAGAAACATAGAAGTAAATCGTTAAGAAAATCGAGTATATCCCGATATCT
CTTCCGTTGTTCCCAATTTCCTAGCTTGGATAGTGGATGAGAGAATCAGCTTATGGAAAT
AAGGGCGCGGCATTTTCCTTTTGAAACCGCCCGTTCGGAAAGCTGAAAAATCAGTCATTC
AGCATAACGATGCAAAAACCCTTGTGTGTCTGAATCCAAACAATCGGCCGAACTCCGGCG
GATTTCTCTCTTTCTCTCTCTCTCTTTTTCCTCAATCACCGCCGTGTGAAGCTCTGTCTA
TGAGCTTTCAGATCTACTTCGCCCCCTCTTCCACTGATTCTTCTTCTGGCAGTCAAATTC
CGTTTCTTCAAATTAATAATTAAAACTAAA
>contig154
AATAATCAAATACTGAAAAATAAAAGTAAATTTAATCATTTAAAGCTAAAACAAACACAT
GCTGATGTTCTCGTCTTGACTGATATCAACAAAAATTTGAAAATCTATTTACAACTAAAG
TCAATACAGCTTTGATATTTGAACTCTAAATGTATCCTTTTTCAACTTAAGTCAACCTGG
AGAGATTATAAACATTAAACAACAGCTAATTCCACAAGAAGAGATCAGAAGCAACAGGCT
ACAGCAGAAAAAATGACAGAGATATGTGATATGATTGGGTAACCTGGAAATATATTGTCG
ACCACTAATTTCTGATCAGCTTAATTTGGGTAACGCTTCGCAGCGGAGGCGGATTCATCA
TGCTGGCAGGATTTGGGTTTACCAGTCGTCCAGCATCTTCAATGACACGAAACATGGTAA
CTTTGAGCACAATTTCTCTCATCCTGAGAAGCTCAAACACACAAACGTCGCCCTCCCCCA
GATTATTCTCCAGGCAAAATTCATACCATCCCTGACTTAACTTGGCTCTACCAACTTTAT
AAAGACATCGGACCGGCCACTGTCTCCCATCAGGTGTCTGAAGTTTGATGAATCCTGAAA
CCCCACTTAGATTCTTTTCAGCAAAGCAAGATGGCAAATACATTATACAACCTCTGTATA
GATAAGATGGTCGCAAGACGACCCTGCAGAAAGGATTAGCGGGCTCGAAAGCTTTTGCAG
CATTGATAGCTCTTTCTCTCTCTTCTGCTGTCACGGTTCTCTTTCGAGCAGAGGCACTTT
CATAAAATCTAAAGCGAATGTCTCCTAAATCTTCACTATGAGTAGATGGATGGTGCTCGC
TAGAATCAATTTTTCGCTTTTTGCTTCCACTTTTTTTAACTCTGTGTACATCATCACCCA
GATTCTGAAATCTCACCTCATCTGCAGATTTTTTAACCTCCACAGCACTAAACTGAACCC
CAATATCTCGAGTAGATAAATATTCGGCCTGCAACGTACTTGCAGCTTTTGATTGGTGCA
GATTCCATTCATCACCAAATAGCTTGTTTCGCAAAGAACCAGAATTCATGGACTGATTGG
AAGGAATGCCTTCAGGAATGTCATAATCCTCCATTTCTTCGAAGATTCGGTTTTGAATGC
TGTAATTATTCCTTTGGTTACCACCGAGAGCAGCAGATTGGTAGTTTATTTCAGATGTAT
TAAGATTAAACATAAAAACACAGAACGATGAGTTTCCCTCATATCTGAATACTAAGAAAT
ACCCAACCCGTATAGAGTAATGCTCAAGAAATCCATGCCAACCATCTTCAAACCAAAATT
TATTATCGGCTTTCCTCAACCCCACGCGCCAAACATGGCCGTCAGGAACAGTAAGTGTTG
CAACAGCAGAAAGCTCATCCCTGATCATCCTGAGAAAAGTATCTGGGATTCTCTGCAAAA
AGTATTGAATATAAAAACTTAGCTCCATCCCAACAAATAGAACACATCCGACAAGATGAC
TGCAGCGATACAACCATTCAACAAACAAAAATCAAAGGTAAGTGTTGCCTTATTGAAAAG
GAAAATGGTAGAAGTAGAATGCTCATTTATGATTAAGAAACAAGGGGATTCTATACAGTG
GCTAGTACAATGTGCGATACATTCTTAGCCAACAGAATAAATATTTTTCATAAGAGACAG
ATAAATTGTGTAACATGATGAACATGGACCAGGTAAAGCCAAATAAAAACAAATAATACC
ACAGACTATGTTATAGATAACAAATAATCCAAAATCAGTAAGCTATCATGACTTGCAGCA
AGAATAGCAAAAGGTAACATGATGTACAGCAATAATATCAATACAACAGAAAGAATACGA
AGTTCATTCACTTTTGTCAAGATTCCAACACTAAACTGGACTAGTCCAGCACTAAGAAAC
AATGGAAAGATATGGTGGTACTTGTTAGCAAAAAAGTAAGTTGACAAATGGATGCTGTGA
AGAATAAATATATGGATCACTTATCTGCATAATTAGCGGTCAACAAGATATTTTGAGAGA
ATATTTGTAAACGAAAACATAATTCTAACTGATTTAACATATATAATATCTCACAGGCTC
AGCTTAGCCTGCAACATTGGTCATTGTACTTCGAAGGTTTTTC
>contig155
AATAATCAAATACTGAAAAATAAAAGTAAATTTAATCATTTAAAGCTAAAACAAACACAT
GCTGATGTTCTCGTCTTGACTGATATCAACAAAAATTTGAAAATCTATTTACAACTAAAG
TCAATACAGCTTTGATATTTGAACTCTAAATGTATCCTTTTTCAACTTAAGTCAACCTGG
AGAGATTATAAACATTAAACAACAGCTAATTCCACAAGAAGAGATCAGAAGCAACAGGCT
ACAGCAGAAAAAATGACAGAGATATGTGATATGATTGGGTAACCTGGAAATATATTGTCG
ACCACTAATTTCTGATCAGCTTAATTTGGGTAACGCTTCGCAGCGGAGGCGGATTCATCA
TGCTGGCAGGATTTGGGTTTACCAGTCGTCCAGCATCTTCAATGACACGAAACATGGTAA
CTTTGAGCACAATTTCTCTCATCCTGAGAAGCTCAAACACACAAACGTCGCCCTCCCCCA
GATTATTCTCCAGGCAAAATTCATACCATCCCTGACTTAACTTGGCTCTACCAACTTTAT
AAAGACATCGGACCGGCCACTGTCTCCCATCAGGTGTCTGAAGTTTGATGAATCCTGAAA
CCCCACTTAGATTCTTTTCAGCAAAGCAAGATGGCAAATACATTATACAACCTCTGTATA
GATAAGATGGTCGCAAGACGACCCTGCAGAAAGGATTAGCGGGCTCGAAAGCTTTTGCAG
CATTGATAGCTCTTTCTCTCTCTTCTGCTGTCACGGTTCTCTTTCGAGCAGAGGCACTTT
CATAAAATCTAAAGCGAATGTCTCCTAAATCTTCACTATGAGTAGATGGATGGTGCTCGC
TAGAATCAATTTTTCGCTTTTTGCTTCCACTTTTTTTAACTCTGTGTACATCATCACCCA
GATTCTGAAATCTCACCTCATCTGCAGATTTTTTAACCTCCACAGCACTAAACTGAACCC
CAATATCTCGAGTAGATAAATATTCGGCCTGCAACGTACTTGCAGCTTTTGATTGGTGCA
GATTCCATTCATCACCAAATAGCTTGTTTCGCAAAGAACCAGAATTCATGGACTGATTGG
AAGGAATGCCTTCAGGAATGTCATAATCCTCCATTTCTTCGAAGATTCGGTTTTGAATGC
TGTAATTATTCCTTTGGTTACCACCGAGAGCAGCAGATTGGTAGTTTATTTCAGATGTAT
TAAGATTAAACATAAAAACACAGAACGATGAGTTTCCCTCATATCTGAATACTAAGAAAT
ACCCAACCCGTATAGAGTAATGCTCAAGAAATCCATGCCAACCATCTTCAAACCAAAATT
TATTATCGGCTTTCCTCAACCCCACGCGCCAAACATGGCCGTCAGGAACAGTAAGTGTTG
CAACAGCAGAAAGCTCATCCCTGATCATCCTGAGAAAAGTATCTGGGATTCTCAATTTCC
TAGCTTGGATAGTGGATGAGAGAATCAGCTTATGGAAATAAGGGCGCGGCATTTTCCTTT
TGAAACCGCCCGTTCGGAAAGCTGAAAAATCAGTCATTCAGCATAACGATGCAAAAACCC
TTGTGTGTCTGAATCCAAACAATCGGCCGAACTCCGGCGGATTTCTCTCTTTCTCTCTCT
CTCTTTTTCCTCAATCACCGCCGTGTGAAGCTCTGTCTATGAGCTTTCAGATCTACTTCG
CCCCCTCTTCCACTGATTCTTCTTCTGGCAGTCAAATTCCGTTTCTTCAAATTAATAATT
AAAACTAAA
>contig156
GGTGACTTGTATTTGTAGACTGGTGGTGGTGGAGACTTGTACTTGTAAATCGGTGTAGGC
GGGTGGTACGGCTTCTTGTACGGAGGTGGTGGAGGGGGTGACTTGTATTTGTAAATCGGT
GGCGGTGGAGACTTGTACTTGTAAATCGGTGTAGGCGGGTGGT
>contig157
TGCCAAAAATCTCAACTAAATGACTTTGGAACAATAAAATTTGAGAAACATTAATTTAGT
TTTATGTTTTAGAGGATATATTTTTTAATGTATTATTTTTTGTTCATAAATGGTATAGGT
ATCTGCGCTTGAATCGGTAATTGGTAAAGGTGGGAAAGTGGCAGAGAAAACGGTGTTGAA
TTTGACTGAGTTACTTATGGACCAATTGCTTAAATTGGATGGAATTATGGGCGATGGAAA
TGTCAAATTACAGAGGAAAATGCAGGTGAGAAGAGTGCAAAAATATGTTGAAACTTTAGA
CATATTGAAGATCAAAAACCAAAACCAAACCCCAATGCAAGTTCAGCAAAGGAGTTCGGA
TGGGCCGAAACAAGCACAAACTCAAGCCCAAACCCACGATCGTCATGTTCAACAAACAAC
GGTTTCTAACGGACATGATCAGTCGAGACACCCGACGGGTCATTCGTCGTCATTGGTGCC
CGAAAGGAAATCCACGTCAGAAACAGTTGTTACGACGAAATGGGAGATATTCGACGCGAT
GACACCGTTGGTGCCAGCCTCTTCTTCTTCAAGTGAAATATCAGCAGGCAACGGCAACAA
TCATGTTCAACCCAAGTTCAATTGGGAATTTTTTGATTGAAAAAATTTTTCATGAACTAT
TTTATTATATTGTGTATTACTGTCTAATGTGTGATTCAGCTCTGTTTCTTCTGTTGGTTT
GGTTTTTCTTTCCTTCTATTCTTTTGTGTACTTAATTTTGCTTAGGACAATATACCCTTT
GTCATTAAGTTCAATAAATGGGTTCCTCCAAAGACATTAATGAATGCAACAATTATAGGA
GTTTGCTATTTTTTAAAAAAAAAAA
>contig158
GGTGACTTGTATTTGTAGACTGGTGGTGGTGGAGACTTGTACTTGTAAATCGGTGTGGGT
GGGTGGTATGGCTTCTTATAGGGTGGTGGTGGAGATTTGTACTTATAAACTGGTGTAGGT
GGGTGGTATGGCTTCTTGTACGGTGTTGGTGGAGGTGGAGACTTGTATTTGTAGACTGGT
GGTGGTGGAGACTTGTCAAACTTTGCAACAACCAAGGGCTTGTTGGAGAAAGGAAGCAGC
AGCATTACATTATACAAATACAGAAATTGATTTGATTTTACAAAGCAGAGATTTTTATAA
TATATAGTTTTGGATGTGGACTGCTACAGTAAGTGCATTACAACTAATTAATAAGTAATA
AATAGACACAATTTTGGGAAGTGAAAAAACGACAAATCCTAAACATTAAACAACAGAAAA
AAAGTTCCAACACTCATCACACTGCAGCAGCAACAAGGCTTCCCTGTTCCAAATCATAAT
CCTCTTATCAACGTGCCATTTATTTTCTGACGTCCACTTTTTGCTTCCTTGGAAAGGCTT
AGTGTACTCTAGTAGTGAGGAGGGGGAGGAGACGCGTAGATGTAGACGGGTGGCGGTGGT
GGCGGAGACTTGTAGTGGTAGACGGGAGGTGGGTGGTAGGGCTTTACGGGGGTTGGAGGC
GGGTGGTAGGGTCTAATGGGTGGTGGTGGCGGCGGGGACTTGTAGTGATATGGTGGGTGG
TAGGGTTTCTTGTAGGGTGGTGGCGGTGGAGGTGACTTGTACTTGTAGACTGGTGGCGGC
GGAGGAGGAGACTTATACTTGTAGATGGGTGTTGGCGGGTGGTACGGCTTTTTGTAGGGT
GGTGGCGGAGGTGGAGATTTGTATTTGTAAACGGGTGGGGGTGGAGATTTGTACTTGTAA
ATTGGTGTAGGTGGGTGGTATGGCTTTTTGTAAGGTGGTGGTGGAGGAGGTGACTTGTAT
TTGTAGACTGGTGGTGGTGGAGACTTGTGCCCCAACAACAAAGAAATTGAAAGATTTTTT
TTTTGTTGCTCTGAATTTCTGGGTGCTCCTCCTTTCCTTTCGCAGTGATTTTATTTTCCC
TCATCATTTTCTCGGGAAAATTTACTCTAATTTTCCTGGGAAAATTAATAGATCTCTGGT
TTGGGCTCCGTTTGCCGGTGCTGTGTAATGGTGGAATTAGCGGCTCCCCAAACAGATCCG
GCGGCCGGAGATCTGACATTCTCCGGTTCAATTTGTAATTACTAAAAGCCCCACAAGGAA
GAAGGAGGAGGAGGGGTAGTTGAAGGCAAGATGCTCAGAACCAAGACTAAAATCCCACCG
GCGCCACCGACAAACGGAATCTCGGCCGTCCCCGGCTGCGGCGGAGATTCTAGGCCGATG
GATTGGGAAATGAGACCCGGAGGAATGCTGGTCCAGAAGCGAACCGACTCGGACAAAAAC
TCGGCCGCCGCCCCAACGATACGCGTCCGAGTTAAGTACGGCTCAGTGTACAATGACGTC
CAAATTAGCTCTCAAGCTACTTTCGGGGAATTGAAGAAAATGTTGGTGGGTCCAACGGGG
CTACACCACGAAGACCAAAAAGTGATATACAAAGAGAAAGAGAGGGATTCGAAGGCATTT
CTTGACGTTTGTGGGATTAAAAATGGATCAAAAATGGTGGTGGTGGAAGACCCAATTAGG
CAGGAGAAGAGATTGTTGGAGATGAGAAACAACGCCAAGACAATGAAGGCTTCCAACACC
ATTTCCCAAATCAGCTTGGAGGTTGATAGACTTGCTGGTCAGGTATCTGCGCTTGAATCG
GTAATTGGTAAAGGTGGGAAACCACATTAAATATCCGTCTCGAAAATGTTTATTTTAGTT
CTTCAATTTGGTCTTCGAAATTGTGTAAATAGATAGCTAACTTGGTTTCATACATGTGTA
CTAATGTACGCATGTGTTCGATCACATAAATCGGTTGAGATGGGTTCTAGATCGATTCAT
ATTAGGTATAGTAAAGAGATTAAAGGTTAAAAAACACTCTTAGTTCCGGTACTTTCGCTA
AAGTAACGATTTAGTCCCTAAACTTTAGTTTGT
>contig159
AACGTGCCATTTATTTTCTGACGTCCACTTTTTGCTTCCTACAATGACAATAAAGATTCG
CTTTAATGATGCTTAGAAAAGTAATTAAATGAGAACAAAGTTAATTATTTGATTATAGTG
ATGCATTGAGAGTTTAGACTTTATGTTAAATTAAGGTACCTTGGAAAGGCTTAGTGTACT
CTAGTAGTGAGGAGGGGGCAAACTTTGCAACAACCAAGGGCTTGTTGGAGAAAGGAAGCA
GCAGCATTACATTATACAAATACAGAAATTGATTTGATTTTACAAAGCAGAGATTTTTAT
AATATATAGTTTTGGATGTGGACTGCTACAGTAAGTGCATTACAACTAATTAATAAGTAA
TAAATAGACACAATTTTGGGAAGTGAAAAAACGACAAATCCTAAACATTAAACAACAGAA
AAAAAGTTCCAACACTCATCACACTGCAGCAGCAACAAGGCTTCCCTGTTCCAAATCATA
ATCCTCTTATCAACGTGCCATTTATTTTCTGACGTCCACTTTTTGCTTCCTTGGAAAGGC
TTAGTGTACTCTAGTAGTGAGGAGGGGGAGGAGACGCGTAGATGTAGACGGGTGGCGGTG
GTGGCGGAGACTTGTAGTGGTAGACGGGAGGTGGGTGGTAGGGCTTTACGGGGGTTGGAG
GCGGGTGGTAGGGTCTAATGGGTGGTGGTGGCGGCGGGGACTTGTAGTGATATGGTGGGT
GGTAGGGTTTCTTGTAGGGTGGTGGCGGTGGAGGTGACTTGTACTTGTAGACTGGTGGCG
GCGGAGGAGGAGACTTATACTTGTAGATGGGTGTTGGCGGGTGGTACGGCTTTTTGTAGG
GTGGTGGCGGAGGTGGAGATTTGTATTTGTAAACGGGTGGGGGTGGAGATTTGTACTTGT
AAATTGGTGTAGGTGGGTGGTATGGCTTTTTGTAAGGTGGTGGTGGAGGAGGTGACTTGT
ATTTGTAGACTGGTGGTGGTGGAGACTTGTGCCCCAACAACAAAGAAATTGAAAGATTTT
TTTTTTGTTGCTCTGAATTTCTGGGTGCTCCTCCTTTCCTTTCGCAGTGATTTTATTTTC
CCTCATCATTTTCTCGGGAAAATTTACTCTAATTTTCCTGGGAAAATTAATAGATCTCTG
GTTTGGGCTCCGTTTGCCGGTGCTGTGTAATGGTGGAATTAGCGGCTCCCCAAACAGATC
CGGCGGCCGGAGATCTGACATTCTCCGGTTCAATTTGTAATTACTAAAAGCCCCACAAGG
AAGAAGGAGGAGGAGGGGTAGTTGAAGGCAAGATGCTCAGAACCAAGACTAAAATCCCAC
CGGCGCCACCGACAAACGGAATCTCGGCCGTCCCCGGCTGCGGCGGAGATTCTAGGCCGA
TGGATTGGGAAATGAGACCCGGAGGAATGCTGGTCCAGAAGCGAACCGACTCGGACAAAA
ACTCGGCCGCCGCCCCAACGATACGCGTCCGAGTTAAGTACGGCTCAGTGTACAATGACG
TCCAAATTAGCTCTCAAGCTACTTTCGGGGAATTGAAGAAAATGTTGGTGGGTCCAACGG
GGCTACACCACGAAGACCAAAAAGTGATATACAAAGAGAAAGAGAGGGATTCGAAGGCAT
TTCTTGACGTTTGTGGGATTAAAAATGGATCAAAAATGGTGGTGGTGGAAGACCCAATTA
GGCAGGAGAAGAGATTGTTGGAGATGAGAAACAACGCCAAGACAATGAAGGCTTCCAACA
CCATTTCCCAAATCAGCTTGGAGGTTGATAGACTTGCTGGTCAGGTATCTGCGCTTGAAT
CGGTAATTGGTAAAGGTGGGAAAGTGGCAGAGAAAACGGTGTTGAATTTGACTGAGTTAC
TTATGGACCAATTGCTTAAATTGGATGGAATTATGGGCGATGGAAATGTCAAATTACAGA
GGAAAATGCAGGTGAGAAGAGTGCAAAAATATGTTGAAACTTTAGACATATTGAAGATCA
AAAACCAAAACCAAACCCCAATGCAAGTTCAGCAAAGGAGTTCGGATGGGCCGAAACAAG
CACAAACTCAAGCCCAAACCCACGATCGTCATGTTCAACAAACAACGGTTTCTAACGGAC
ATGATCAGTCGAGACACCCGACGGGTCATTCGTCGTCATTGGTGCCCGAAAGGAAATCCA
CGTCAGAAACAGTTGTTACGACGAAATGGGAGATATTCGACGCGATGACACCGTTGGTGC
CAGCCTCTTCTTCTTCAAGTGAAATATCAGCAGGCAACGGCAACAATCATGTTCAACCCA
AGTTCAATTGGGAATTTTTTGATTGAAAAAATTTTTCATGAACTATTTTATTATATTGTG
TATTACTGTCTAATGTGTGATTCAGCTCTGTTTCTTCTGTTGGTTTGGTTTTTCTTTCCT
TCTATTCTTTTGTGTACTTAATTTTGCTTAGGACAATATACCCTTTGTCATTAAGTTCAA
TAAATGGGTTCCTCCAAAGACATTAATGAATGCAACAATTATAGGAGTTTGCTATTTTTT
AAAAAAAAAAA
>contig160
GGTGACTTGTATTTGTAGACTGGTGGTGGTGGAGACTTGTACTTGTAAATCGGTGTGGGT
GGGTGGTATGGCTTCTTATAGGGTGGTGGTGGAGATTTGTACTTATAAACTGGTGTAGGT
GGGTGGTATGGCTTCTTGTACGGTGTTGGTGGAGGTGGAGACTTGTATTTGTAGACTGGT
GGTGGTGGAGACTTGTCAAACTTTGCAACAACCAAGGGCTTGTTGGAGAAAGGAAGCAGC
AGCATTACATTATACAAATACAGAAATTGATTTGATTTTACAAAGCAGAGATTTTTATAA
TATATAGTTTTGGATGTGGACTGCTACAGTAAGTGCATTACAACTAATTAATAAGTAATA
AATAGACACAATTTTGGGAAGTGAAAAAACGACAAATCCTAAACATTAAACAACAGAAAA
AAAGTTCCAACACTCATCACACTGCAGCAGCAACAAGGCTTCCCTGTTCCAAATCATAAT
CCTCTTATCAACGTGCCATTTATTTTCTGACGTCCACTTTTTGCTTCCTTGGAAAGGCTT
AGTGTACTCTAGTAGTGAGGAGGGGGAGGAGACGCGTAGATGTAGACGGGTGGCGGTGGT
GGCGGAGACTTGTAGTGGTAGACGGGAGGTGGGTGGTAGGGCTTTACGGGGGTTGGAGGC
GGGTGGTAGGGTCTAATGGGTGGTGGTGGCGGCGGGGACTTGTAGTGATATGGTGGGTGG
TAGGGTTTCTTGTAGGGTGGTGGCGGTGGAGGTGACTTGTACTTGTAGACTGGTGGCGGC
GGAGGAGGAGACTTATACTTGTAGATGGGTGTTGGCGGGTGGTACGGCTTTTTGTAGGGT
GGTGGCGGAGGTGGAGATTTGTATTTGTAAACGGGTGGGGGTGGAGATTTGTACTTGTAA
ATTGGTGTAGGTGGGTGGTATGGCTTTTTGTAAGGTGGTGGTGGAGGAGGTGACTTGTAT
TTGTAGACTGGTGGTGGTGGAGACTTGTGCCCCAACAACAAAGAAATTGAAAGATTTTTT
TTTTGTTGCTCTGAATTTCTGGGTGCTCCTCCTTTCCTTTCGCAGTGATTTTATTTTCCC
TCATCATTTTCTCGGGAAAATTTACTCTAATTTTCCTGGGAAAATTAATAGATCTCTGGT
TTGGGCTCCGTTTGCCGGTGCTGTGTAATGGTGGAATTAGCGGCTCCCCAAACAGATCCG
GCGGCCGGAGATCTGACATTCTCCGGTTCAATTTGTAATTACTAAAAGCCCCACAAGGAA
GAAGGAGGAGGAGGGGTAGTTGAAGGCAAGATGCTCAGAACCAAGACTAAAATCCCACCG
GCGCCACCGACAAACGGAATCTCGGCCGTCCCCGGCTGCGGCGGAGATTCTAGGCCGATG
GATTGGGAAATGAGACCCGGAGGAATGCTGGTCCAGAAGCGAACCGACTCGGACAAAAAC
TCGGCCGCCGCCCCAACGATACGCGTCCGAGTTAAGTACGGCTCAGTGTACAATGACGTC
CAAATTAGCTCTCAAGCTACTTTCGGGGAATTGAAGAAAATGTTGGTGGGTCCAACGGGG
CTACACCACGAAGACCAAAAAGTGATATACAAAGAGAAAGAGAGGGATTCGAAGGCATTT
CTTGACGTTTGTGGGATTAAAAATGGATCAAAAATGGTGGTGGTGGAAGACCCAATTAGG
CAGGAGAAGAGATTGTTGGAGATGAGAAACAACGCCAAGACAATGAAGGCTTCCAACACC
ATTTCCCAAATCAGCTTGGAGGTTGATAGACTTGCTGGTCAGGTATCTGCGCTTGAATCG
GTAATTGGTAAAGGTGGGAAAGTGGCAGAGAAAACGGTGTTGAATTTGACTGAGTTACTT
ATGGACCAATTGCTTAAATTGGATGGAATTATGGGCGATGGAAATGTCAAATTACAGAGG
AAAATGCAGGTACCAATTTCACTTTCTTTTCCATTTTTCTCGAGAAACAAACACACACAA
TAGTTACCTAACAATTTGAGGACGGATGGTGATCATTTTGAAGGTGAGAAGAGTGCAAAA
ATATGTTGAAACTTTAGACATATTGAAGATCAAAAACCAAAACCAAACCCCAATGCAAGT
TCAGCAAAGGAGTTCGGATGGGCCGAAACAAGCACAAACTCAAGCCCAAACCCACGATCG
TCATGTTCAACAAACAACGGTTTCTAACGGACATGATCAGTCGAGACACCCGACGGGTCA
TTCGTCGTCATTGGTGCCCGAAAGGAAATCCACGTCAGAAACAGTTGTTACGACGAAATG
GGAGATATTCGACGCGATGACACCGTTGGTGCCAGCCTCTTCTTCTTCAAGTGAAATATC
AGCAGGCAACGGCAACAATCATGTTCAACCCAAGTTCAATTGGGAATTTTTTGATTGAAA
AAATTTTTCATGAACTATTTTATTATATTGTGTATTACTGTCTAATGTGTGATTCAGCTC
TGTTTCTTCTGTTGGTTTGGTTTTTCTTTCCTTCTATTCTTTTGTGTACTTAATTTTGCT
TAGGACAATATACCCTTTGTCATTAAGTTCAATAAATGGGTTCCTCCAAAGACATTAATG
AATGCAACAATTATAGGAGTTTGCTATTTTTTAAAAAAAAAAA
>contig161
GGTGACTTGTATTTGTAGACTGGTGGTGGTGGAGACTTGTACTTGTAAATCGGTGTGGGT
GGGTGGTATGGCTTCTTATAGGGTGGTGGTGGAGATTTGTACTTATAAACTGGTGTAGGT
GGGTGGTATGGCTTCTTGTACGGTGTTGGTGGAGGTGGAGACTTGTATTTGTAGACTGGT
GGTGGTGGAGACTTGTCAAACTTTGCAACAACCAAGGGCTTGTTGGAGAAAGGAAGCAGC
AGCATTACATTATACAAATACAGAAATTGATTTGATTTTACAAAGCAGAGATTTTTATAA
TATATAGTTTTGGATGTGGACTGCTACAGTAAGTGCATTACAACTAATTAATAAGTAATA
AATAGACACAATTTTGGGAAGTGAAAAAACGACAAATCCTAAACATTAAACAACAGAAAA
AAAGTTCCAACACTCATCACACTGCAGCAGCAACAAGGCTTCCCTGTTCCAAATCATAAT
CCTCTTATCAACGTGCCATTTATTTTCTGACGTCCACTTTTTGCTTCCTTGGAAAGGCTT
AGTGTACTCTAGTAGTGAGGAGGGGGAGGAGACGCGTAGATGTAGACGGGTGGCGGTGGT
GGCGGAGACTTGTAGTGGTAGACGGGAGGTGGGTGGTAGGGCTTTACGGGGGTTGGAGGC
GGGTGGTAGGGTCTAATGGGTGGTGGTGGCGGCGGGGACTTGTAGTGATATGGTGGGTGG
TAGGGTTTCTTGTAGGGTGGTGGCGGTGGAGGTGACTTGTACTTGTAGACTGGTGGCGGC
GGAGGAGGAGACTTATACTTGTAGATGGGTGTTGGCGGGTGGTACGGCTTTTTGTAGGGT
GGTGGCGGAGGTGGAGATTTGTATTTGTAAACGGGTGGGGGTGGAGATTTGTACTTGTAA
ATTGGTGTAGGTGGGTGGTATGGCTTTTTGTAAGGTGGTGGTGGAGGAGGTGACTTGTAT
TTGTAGACTGGTGGTGGTGGAGACTTGTTGGAGACTTGTACTTGTAAACCGGTGAGGGCG
GAGCTGAACCCGTCTCTGGTGATAAGCCTGAGCACAGGGATGTCCCTGTTTCTGGGGAGG
TTCGTATTCTTCAACTTCCAGAGGGAGAACGTCAGCAAACAGGGACTGCCCGAGCAGAAC
GGGCAGTGCCATTTCGAGGCAGGGGATGTAAGGGCCAAGGAGTACGTCAGCCTCCTCAAA
TCTAACGACCCAGTTGGGTTCAATATCGTGGACGTTCTGGCCTGGGGATCCATTGGTCAC
ATCGTGGCTTACTACATCTTGGCCACGTCAAGCAATGGCTACGATCCCAAGTTCTTCTAG
TTTAGCAGTTTCATTTCTTATGTGTTTGTGCTCTGCTTGTTTGTTTGTATAGCTAAATCA
CTGCTTTCTGGTGGAGATCTGATTGGGAAAAGTAACATTATTATTATTGTTGTTAATTAC
ATGCCTCTTTTAAATCTCAACTTCTATGCAATTTCGAGTATTCTCAATTAATTTGTAATT
TTTCTCCAAGTAGATAGGCGTGTAACTGTTCAAGGGTTGGATTTGGGAGGGTTAGAGGAA
TTTTGGGGCCTGGTAGGCGGGTGGTATGGCTTCTTGTACGGTGGTGGTGGAGGTGGAGAC
TTGTACTTGTAAACCGGTGTGGGCGGGTGGTATGGCTTCTTGTAGGGAGGTGGTGGGGGT
GGAGACTTGTATTTATACACCGGTGGTGGTGGAGACTTGTACTTGTAAATCGGTGTGGGT
GGGTACGGCTTCTTGTACGGAGGTGGTGGAGGGGGTGACTTGTATTTGTAAATCGGTGGC
GGTGGAGACTTGTACTTGTAAATGGGTGTAGGTGGATGGTAAGGCTTTTTGTACGGAGGT
GGCGGAGGAGGTGACTTGTATTTGTAAACTGGCGGCGGCGGGGGTGGAGACTTGTACTTA
TAGACAGGCGTGGGTGGGTGGTATGGTTTTTTATACGGCGGAGGTGGTGGAGGAGACTTG
TATTTGTACACAGGAGGCGGTGGTGGGGGAGATTTGTAGTGGTAAGGCGGGTGGTAAGGC
TTCTTGTAGGGAGGGGGCGGTGGCGGGGACTTGTAGTGATAGACCGGTGTCGGGGGAGGA
GGGGAAGAATAGAGATATTCGTTGGCCTGAGAAGGCAAAGATAGGGAAAAAA
>contig162
CCCTAATGATACTCGTAATCCACCATTATAACAACAATATTGCAATCTTTTCATCTGGTA
GCAGTAAGCAAGGGTGTGTAGATTCAACCATTGTACACTAAAAATTCATGCAAATAGAAC
GTAATTAGGTTTACAAAGAGGTACTAAAACGGGAAAAAATGCAATTAACCAGTCTTCTTT
TCCTTTCTCTTTTTCCATTTTTTTCCTTTTTCATTTTCCAGGAAAGTAGAATTGGCCTAA
CCAGATAACAACTACCAGCAGCACTTTTAGCAAAGATCCCTGCATTGGCATTATATGTTC
ATCGGTTCGGGACTAGAAGCATTCAGAACATCCAGCAATGAATTTTTAGGCTCTATTTCC
TCATGCCATAGCGGAAGCTGGTCCCCAGGATAGAATTTTCTTGTCACTCCCTCGGAATTT
ATAGTAACAGTACGAACAACACCACCACTAGCACCATCTCTGGCTATGGCAAGAGAAACC
GCCTTGACCACCAATTGCTCAGCTTCTTCCCTGATCATTCCTTCTCTCCAAGCTTGATCA
AAAAATCCATACAAATAACTGGAGCCAGATCCTCCAATAGCAAATGGCTGCTCTATTATT
GTTCCACCAAGAGGAATACCATAGATTCGACCACCGTCATACTTGTCCCATCCACCAACA
ATAAGGCCAGTTTGTAACATATCCTTGTTGTTATATGATAATAGCCTGACGAGGTTTGCA
GCCACTTTAACAGTAGCAGGCTGGCCAAGCTGTATCGTATGCTGATGAAGGAAGTGACGC
ACATAATCAGAGACAATTTGTGAATCTGCAGCCGAGCCAGACCGACAAACATAGACGTTG
TCAGTGAGCTTTGTAATCTTGTCTGATGCACGATTAGCCACATAGACACCAGTGCTGGTA
CGAGAATCGGCGCCGAGGACGACGCCGCCGTCGTAAGTGACGCCAATGATGGTGGTACCC
ATGGAGTGAGGAGCATTGAGATCCATGTTAAGATCCATTGCGCGAGAGGAGACTCCAAAG
AAACCAAAGCGATGTTCAAAGAAGGTCGTGAAAGAGGCTGGATTGCCGGAGAATGGAAGA
ACTGGATTTTGATGGTGGGGGCTTTTGTTCTTCGACCTTACTTCTCCATCAAGTTGTTT
>contig163
ACAATTTCCATTCTACGTTCTACATTTACTTGTTCTCCAGCCAAGAACAGACGCGCCGGC
TTTCCCCGCTACACCTTCTTCGGGTCATCGGTTTCTTATTGTCGGTGATCTGCTTCCTGA
GCAAATAAGGATAATTACTGTTTATCAAACTTTGAGTCATGGCTGAGGAGGGTCACAAGG
TCACCTTGAATGTTTATGATTTGAGCCAAGGTCTAGCGCGACAGCTTTCCACAGCATTCC
TTGGGAGACCAATCGAGGCCATATGGTAAGCCGTTACCCCATCATGGTTAGCAGACAAAA
TATTGTAGCCTATTTATAATTCTGGTTCTATCATTAATGTTTTCTGCTAAATGTTTGTAA
TGATGCTTGCTGATGAATTAGTACTTACAAAATACCTAACCTATCTTTCCAATAGTTAGC
GAAGTTGGATATTTTTGCTGAATATTGACAAGCTCTAGTATGGGTTTCTTTTAATAATTT
TAGAGCATATTTTATATAGCTTTTTGC
>contig164
CTCCCATTCAAGCAGCATTTGCTGTTGTCAATAAGGTCATTTTTATTGAATCACATGTTT
CTTGGTTATCTTCTTCTTTAAATTTATCTTGTGAGTCATGGTGTTTTATTTGATACCTAT
TCCATGTTTGCTTTGGGAAGTTCACATGTTCCATGTTTATGTAGTGAGTGTCATAATATA
TCATCGTACATGTGACCGAATGAAAGTTGCTCTTATGCATTGAATCTACTATTATCATAA
AGTTTAAAGTGAAATTTAAATAGTAATTAGTTGGATATAGAAGTATCTCATCACAGTTAG
TAGAAAACTTGGTTCATACACCTCAATTATTGATCTATTCAAAAATACTTTAACTTCTAA
CTTTGACCATCATTCAACTCATTATTTTTTTATAAAAGTATCTGTTTTTCCATTTCTCCG
GTGGTCCGGGCAAGACAGGTCCTGACCTAATTTCCTAAGCCAACCCCTCTTCATAGGTGG
GGATGAAGTTTCATTTGAGATTTCGTATCATTATATTGTTGCATATGCTTGGAGGATGAG
TATG
>contig165
CGGAGACTTTGTAACCATTACTGTAATTTACAGGTAATTTTTGCATTTTCCAAATAAGAG
TTACAAAAATAACAAAACCAAATAATAATATCTAATAAATGGAAAAACTAAAGAAATATT
CCTTTTCCAAAGACAGACAGCTTTCTTTGGGGCATAACATCTAATGAACAAATTATTCGG
TGATCAATAGGCAGATGGAAATTACAGTAATGAATTCAATTATTTTCACTCCATTTGACC
AATTAATCAATATCCATCTCAACATTGGGATTCAGATTTTCCATCATTTCCTAATCATAT
AACGAGTATCTCAACTTGCTTAGATGGTAAAATAGCACAAGCATTTCGACCTTCTCGAAT
TAGTTTGCACTACATGAGTGAGCTCGTACCACCATCTCCATCGCCATCGCCATCGAAAGA
ATTTCGAGCTATCTTGAGTCATAAGGACTCTAGCATTTTCATCTTTTGACAAAGTCCAGA
TCATGCTAGGTACCTGAACAAGCTCGGGTTATCTTTGTCTCTTTCCAGATAGTCTCGGGT
GATTAGATCTTCAATCCGCTTTTTGATTACTTTAAAGTCGGGCTGCAAATTTGCATCATT
TAGTATTAGATTCTAGAAGTGAAAAAGCAGATTATGAAACAAAGTATTTACAGGGAAGTG
TATGTGAGAACCTTGAACATCCGACCAAGTTGCTCGACACACTCCAGCACCAACTGCTGG
TGACTCAAAACTTTACGACTCTTCATGATGCGGACGATCGACGCGTCAATAGCATAACGT
CTGTCCTTGTCGACATCTTCAATTACCTTCTTCTTCTCATCCACGGGTGGAAGAGGAATC
TTGATCCTTCTCATTTTGTCCGTAAACTTTGAGTTGAACTCAAATGTATCGGTTGGCGAG
ATTGTTTTAGTACTTGGCTCCTTGTTAAGAATCTTATATTTGGCGCACGACAAGGAATGG
AGTAGTCTCACAATGTCGTCATCATTCAAGTTTAGTTGAGTCATAATTTCCGAGTAACTA
AGTCGGTCAGAGGAATTGAACAGCAGCAAGGCAGAAGCCTGATACGTTGTCACAATTAGT
TCGATGGTTTTCGGTTCAAACCTTCCGCTGATGTTACAGATACCAAGAGAGTAAATCCAT
GTAAGCTTCCTATGCTTTGTTTTAGTTTGATAGAACTCTCTGAAGACCTCAACGCATTTA
ATCATCTCGGCCGGGAGGTTCAGATCGAAGGACTTGTAACTAGGCCAAAACCCGGTAGTT
AGAACCGTAACTGTCAAATCAATACCGGGATTTGCTTGTGGATTATTGCTAAGATATTCC
TCAAAGTTGGCTTGGTTTTCCCTCGCCAAAGTCAAATCTGTGACCATGCCCTCCATCTTT
GAGGTGAACTGACCACCACATTGCTGTTTCAGTTTAGTCAGAATACTTCTCTCATGGTCG
TCATTGGCACTCTTATCGAAAAGAAGTCGTCGAGCAAGCTTTTTCCTATAAAATTCGGCG
AAAAGATCTTTATCACTGATATAAGCAAGCAACTTCACTACCTTTTCCAGAGTCTCTTCA
ATTGCTTCATCACTCAGTTTCTCACTCCCACCTTTCTTGAGAATGTTATCACAAAAAGTT
GCAAGTAACTCTGCACTTGAACTACCAGCAACACCCTTATTGCAAAAGACCTCAAAGGCC
TCCTTGAGAGCCTTGTGGAAAAGCGTGTGATTTTGGAAACAGGTGTTCACATATGCCAAA
TATTTATCGTGCAGCTCAATCACTTTTCTTACGAACACTTGTTCCTGCAAGCCAATCACA
TCCTTTTTCTCAGCCTTTTTGTTGCTTGCTGCATCTTCTGCTTGTTTGACCAAGGCAGTT
CCCTCAGCAGTAACATGCTGTTTAAATGTATTTGAAACTGGATCTAGGCCTCGAGGAATT
TTAGAGAAGAGTCTGAACATTCTCGACAAGTCATCGACCTTGTCATCTCTAAGCAACGCA
TGACATCCAGAATGCTCTTTTTCAAGCAGTTGGGTAGCATAGGCAGACAACAGTTCATGT
TGAACTTTCTCTAGAAGTTTAGGTTCACTGCTAGAGGGCAAATAATGTGAAACTCTGTCC
TTCTCACGTCTTAGGCATTCCTCAGCTTTCAACATATAATCAGGGCAGGAATCTTCTAGA
ATCCAGTTGGAAGCCTTCCGAGAGTAATATGCAGCAGTGTCTTTGAGCATGGCTGCTTCA
AAGTCATTTTCATAGCAATCCATTTGCCCCATTCCAATCTCCACAAATATATCTAAGACA
TTCTTTAGCAGAGCTCGGTCAATTTGCTCTCCTTCACGCTCTTGGTCAATCAGCGATATG
ACAGCATCTCTAACTTTTGCATTTAACTCCTGGTAAACCAAATCACGGAAACAAGTTAGC
CCAACTTCATTCAAAGGTGGAAGTGACCTTCGAGCAATAAAGTAGCGATCAAGATAATGG
AAGAAGCGAGAAAGCCACCTAACCATCACTTTGTGGTTTGCCCATCTTTTCACAAGCTCT
CTCAACATGAATTCATCATGCTTCTCCCTCAAAGATGGCAATACCGATGATATTATGTAC
TCTTCAAACGATTCGCGGTACTTATCATACAGCTGCTGAGAGTAGTCATGAGGAGGCTTT
TGAGTACACATATTATAGATGGTCGTGTAGAGCATCATGTAGTCTTCCGAGCTGAACTGT
GGCTCTGGCAATCCCTCTAAAATGTTCTTCAATTTTGTGATTCCCTTTTGCATGAAGGCC
CATCCTTGTTCCAAATCAATAGTTTTGCGCTCGTTCATCGTCGTATTGCTCCAATTGCTG
AATGCTGATGTCGAAAATTCAGGAGAAAGAGAAGGCAGATTCGATACAGAAAAAGGAACC
CTACGGGAAAGATGATTAATGAGCGAAAAGTAAAACCCTGTAGATAGCGATTGAAAAAAG
GGACATGGGCAGAAAAAAAAAAAAAAACAATTCCGATGGGTGTTGATGGGATAAGTTGCA
AAGTGCTGCAGAGGATTATGGGTGGAAACAAAGTTTGGTTTTTTGATTTTGCAAAAGAAA
ACTAGTGATTATCAAAAAGAAAATATTTTTGATATGGTAATCCGAAGAACGGCTGATCGT
TCGGAAAGAAACAAGAACAGGG
>contig166
CGGAGACTTTGTAACCATTACTGTAATTTACAGGTAATTTTTGCATTTTCCAAATAAGAG
TTACAAAAATAACAAAACCAAATAATAATATCTAATAAATGGAAAAACTAAAGAAATATT
CCTTTTCCAAAGACAGACAGCTTTCTTTGGGGCATAACATCTAATGAACAAATTATTCGG
TGATCAATAGGCAGATGGAAATTACAGTAATGAATTCAATTATTTTCACTCCATTTGACC
AATTAATCAATATCCATCTCAACATTGGGATTCAGATTTTCCATCATTTCCTAATCATAT
AACGAGTATCTCAACTTGCTTAGATGGTAAAATAGCACAAGCATTTCGACCTTCTCGAAT
TAGTTTGCACTACATGAGTGAGCTCGTACCACCATCTCCATCGCCATCGCCATCGAAAGA
ATTTCGAGCTATCTTGAGTCATAAGGACTCTAGCATTTTCATCTTTTGACAAAGTCCAGA
TCATGCTAGGTACCTGAACAAGCTCGGGTTATCTTTGTCTCTTTCCAGATAGTCTCGGGT
GATTAGATCTTCAATCCGCTTTTTGATTACTTTAAAGTCGGGCTTGAACATCCGACCAAG
TTGCTCGACACACTCCAGCACCAACTGCTGGTGACTCAAAACTTTACGACTCTTCATGAT
GCGGACGATCGACGCGTCAATAGCATAACGTCTGTCCTTGTCGACATCTTCAATTACCTT
CTTCTTCTCATCCACGGGTGGAAGAGGAATCTTGATCCTTCTCATTTTGTCCGTAAACTT
TGAGTTGAACTCAAATGTATCGGTTGGCGAGATTGTTTTAGTACTTGGCTCCTTGTTAAG
AATCTTATATTTGGCGCACGACAAGGAATGGAGTAGTCTCACAATGTCGTCATCATTCAA
GTTTAGTTGAGTCATAATTTCCGAGTAACTAAGTCGGTCAGAGGAATTGAACAGCAGCAA
GGCAGAAGCCTGATACGTTGTCACAATTAGTTCGATGGTTTTCGGTTCAAACCTTCCGCT
GATGTTACAGATACCAAGAGAGTAAATCCATGTAAGCTTCCTATGCTTTGTTTTAGTTTG
ATAGAACTCTCTGAAGACCTCAACGCATTTAATCATCTCGGCCGGGAGGTTCAGATCGAA
GGACTTGTAACTAGGCCAAAACCCGGTAGTTAGAACCGTAACTGTCAAATCAATACCGGG
ATTTGCTTGTGGATTATTGCTAAGATATTCCTCAAAGTTGGCTTGGTTTTCCCTCGCCAA
AGTCAAATCTGTGACCATGCCCTCCATCTTTGAGGTGAACTGACCACCACATTGCTGTTT
CAGTTTAGTCAGAATACTTCTCTCATGGTCGTCATTGGCACTCTTATCGAAAAGAAGTCG
TCGAGCAAGCTTTTTCCTATAAAATTCGGCGAAAAGATCTTTATCACTGATATAAGCAAG
CAACTTCACTACCTTTTCCAGAGTCTCTTCAATTGCTTCATCACTCAGTTTCTCACTCCC
ACCTTTCTTGAGAATGTTATCACAAAAAGTTGCAAGTAACTCTGCACTTGAACTACCAGC
AACACCCTTATTGCAAAAGACCTCAAAGGCCTCCTTGAGAGCCTTGTGGAAAAGCGTGTG
ATTTTGGAAACAGGTGTTCACATATGCCAAATATTTATCGTGCAGCTCAATCACTTTTCT
TACGAACACTTGTTCCTGCAAGCCAATCACATCCTTTTTCTCAGCCTTTTTGTTGCTTGC
TGCATCTTCTGCTTGTTTGACCAAGGCAGTTCCCTCAGCAGTAACATGCTGTTTAAATGT
ATTTGAAACTGGATCTAGGCCTCGAGGAATTTTAGAGAAGAGTCTGAACATTCTCGACAA
GTCATCGACCTTGTCATCTCTAAGCAACGCATGACATCCAGAATGCTCTTTTTCAAGCAG
TTGGGTAGCATAGGCAGACAACAGTTCATGTTGAACTTTCTCTAGAAGTTTAGGTTCACT
GCTAGAGGGCAAATAATGTGAAACTCTGTCCTTCTCACGTCTTAGGCATTCCTCAGCTTT
CAACATATAATCAGGGCAGGAATCTTCTAGAATCCAGTTGGAAGCCTTCCGAGAGTAATA
TGCAGCAGTGTCTTTGAGCATGGCTGCTTCAAAGTCATTTTCATAGCAATCCATTTGCCC
CATTCCAATCTCCACAAATATATCTAAGACATTCTTTAGCAGAGCTCGGTCAATTTGCTC
TCCTTCACGCTCTTGGTCAATCAGCGATATGACAGCATCTCTAACTTTTGCATTTAACTC
CTGGTAAACCAAATCACGGAAACAAGTTAGCCCAACTTCATTCAAAGGTGGAAGTGACCT
TCGAGCAATAAAGTAGCGATCAAGATAATGGAAGAAGCGAGAAAGCCACCTAACCATCAC
TTTGTGGTTTGCCCATCTTTTCACAAGCTCTCTCAACATGAATTCATCATGCTTCTCCCT
CAAAGATGGCAATACCGATGATATTATGTACTCTTCAAACGATTCGCGGTACTTATCATA
CAGCTGCTGAGAGTAGTCATGAGGAGGCTTTTGAGTACACATATTATAGATGGTCGTGTA
GAGCATCATGTAGTCTTCCGAGCTGAACTGTGGCTCTGGCAATCCCTCTAAAATGTTCTT
CAATTTTGTGATTCCCTTTTGCATGAAGGCCCATCCTTGTTCCAAATCAATAGTTTTGCG
CTCGTTCATCGTCGTATTGCTCCAATTGCTGAATGCTGATGTCGAAAATTCAGGAGAAAG
AGAAGGCAGATTCGATACAGAAAAAGGAACCCTACGGGAAAGATGATTAATGAGCGAAAA
GTAAAACCCTGTAGATAGCGATTGAAAAAAGGGACATGGGCAGAAAAAAAAAAAAAAACA
ATTCCGATGGGTGTTGATGGGATAAGTTGCAAAGTGCTGCAGAGGATTATGGGTGGAAAC
AAAGTTTGGTTTTTTGATTTTGCAAAAGAAAACTAGTGATTATCAAAAAGAAAATATTTT
TGATATGGTAATCCGAAGAACGGCTGATCGTTCGGAAAGAAACAAGAACAGGG
>contig167
ACGCTCTCTACTGTTTTGCTTACCATTCTGTTCTTTCATATGCAATACCAAATTCTTGAG
ATACCCTACAGATTGTACAAGAAATAGCAAATTCTTTAGAGGAAAACCTATGTTTGCCCC
CTAAATCTCTTCCTTGTTTTCCATATAACAAGCACAAGAAGAAGCATCAATCAAGCAATC
ACGTGGAGTAGAAGGGCACGTAAAAAACAATGAAGTTTGTTAGCAGGGTACCTGGTTTTG
GAAGATGGAAAGATTCAGAGATTACAGGCAGCGAAGAATTGCAGTTGAGGAAATTGTTTG
TACATAAAAATGATGATGATGACCAGTGGAAGTAGTAGAAGGAAGGTTGGTTCGAAAATA
TAATATATAATATTACACGGTTGGGGCGGGCTGCGGTTCAAACAGTAGGGTGAGGGTGTG
GATGTGGGTGAGGGGTGAGAGGTGGTCCTGATGATGCAATCGCAAATTGTAAACCTCTGT
GCTGCCCATGTTGTAGTACAAACGCTACTTGTGTTGCAGCCAGTGCTGCCGCCTCCTGTC
TTTGTCTTCGACGCTGCAAGATACTGATGGCCCAGGCCATGATGTAGCAGGGTAAGAGAA
AACCAGCAGCACGAAGCAAGAAAATAGAAAAAAAGGCAGATGCATCATCTTCTCCATCGG
GATCTGTTATGGTCAATGCATGCCGCAGAAGGAGAAGGGCTAGTAAAATAAGAGCAGCTG
ATCGGCAAAATGCAGCTCCACTGTCATTTGAAGTAGCATAATCGTCATATTCAGCTTCCA
AGAAATGCCGTTCTGCCTCTGCAATGGCCAATAGCCGAGTATCTCTCAAGTCTAACGGAT
TACCAGAGATGGTCCATCTTCCCTCCATATCAATAGCAGTTTCTTCAGTACGAGGTGGTG
CAGTATATCCAGGTTGATAAGACTGATGACATATCTCACAAGTTATGTCCCCTTTCTCAT
TGCACCAATGTTGAACGCACTTTCTGTGAGCATACTTAAGACTACCACTACATGCGCAGG
GAGTTTCTAAATTATTGAGGCTGTCTTCTTCCTGACAAATGCGACACTCAGCGGCCTGAA
TCAGAGGCTCCTCCTCATTGGGTGCGTGCTGCTCCACCGTCCGATCATCCGCAACCGCAG
TTGCAGTCGAACACGAAGGACCGGCCGCAGCCGAGTCCAC
>contig168
TTTTTTTTTAACCGCATAAAAAGTCATAGTAAAAACTATGACTCTTCAATTATCTCAAAT
TGATGTCCAAGCCAAGCCAAAGGAAAGCAGGGTAACAAATAGTACACATTCACAAACTCA
TATGCATGCAAAGTTGCAAACTGATCGAAACCCAAACCAGGTAATGTTTTAGAATCACAG
ACATCATAAATGTGGTGAAAATTTACATAAACCTCATCATATAGAGTGCAGCAATAAACA
ACCAAAACCCAACAAAACGATTTGTCATAAAGAAATTTAAGTAAGATCATCCTCCTCCAG
CTCTTTGGCTTTCAGCTTTTCCTTCACTCTCAACAGAAGAGTTGTCTTCCATGGGTCCAG
AGGGGTCATGCTATCGAACTCCTTAACGACGTCAGTGAACTTTGCAACATCTTCTTCATC
AATTGCACTTGCAATATCAGCTAAAAGTCTACATTCACGTGTGTTAGAAAACGTTGGATC
TAATTCCTGATATTCATCCAATGCTTTGGTGATGGCTACAATATCACCTTTGCAGAGTTG
ACATAAGCCAGCATTAAGAAGATGCCCTTTGACTCCATACTTTAGCAAGTTACTTTTGAG
TGAATGCCGTGCAATCTCTACATATATTTTAATTGCCTTTTCGTACTGTTCTAATTGAGC
GGCAAATTGTGCCACTTTCTGCTTGCACTGGTTCGCAGATGTTGTTACTTCTTCATTTTG
GAAAAAGTCTGCAGCTTTCTCAAAGTAACCAATAGCAAGTTCAATGTTCTGATCAGACTC
ATATAGTTCAGCAATTTCCTTCAAATATCTTGCAGCCATACTGAGCCTTCCAATATCACA
AAATAGATTAACTGCCTGCTCCATGCATGAAGTGGCCTCCTTTATAGATGTTTTCTTATA
GGAATTGGCAGCATCAACATAAGCTTGAGCAGCTTCATGCTTACTTTCCACCTTCAGATG
GCAACTTGCCAACTTTGTATATGTTGACCCAGCTTTATCCCATGATTTAGAAAGCTTGTA
ACAGTTAGCAGCCTTATCGAAGAGGTCAGCTGCATCTTCGTACTTGGAACCGAACAATCC
CCATCCATTGAGCTTCTTCTCCGCTTTCTTCTCGAATTCCTCTCCCTTGGCAAGCTGATC
GGCCATCTTCAATCTGTTTCCTCGAGTTTGCTTGGAGCTTGAGAAATCAAACGAAGAATA
AAAGCAGGGAGAGAAATTATGGTGAAATTACTATGGTCAACTCTGGAATTTGACGGTCCA
AGCAGGTGAGAGATTTTTCTTCGGAAGTAAGCTTTTGTTCCGTCGACCTCGCTCAGCTTT
TGCTGCGCCGTCCGAAATCCGCTAGTTAAAATGCCGAAACCAGCGGGCAGCTTGGTTTAA
G
>contig169
AAAACTGCCCTCGGAGCATCATCACCAGCAAAGCCAGCCTGCACCATAAGGCCTTAAACT
TTAGGATTAAAATAATTGTATAAATTCCTTTGGGAAAAGAACTGAAAATGCACAAAGAAA
CAATGGACACAACCAGAACATGAACACAAGAATACAGGACAGAAGAACCGACCTTCACCA
TTCCAGTTCCATTGTCACAAACAAGTGGCTGAGGTTTCACAAGCAGGGTAAACTTGAAAG
AAGCCAAGGGCAAGAAATGTGAGACTTCTCGAAGGCTCGAAAGGCAGTAGAAAGATTTAA
ATTCCATAGAAAGTTTATGACCGAAAACTGACACTAATATTTCGCATACAATAAATATTA
ACATTAATGTTCTTCTCAGGGAAAACTTCAAAAAGAAAATTGGAAAAAATATATATTTAG
AAAAAGCATCACAATCACTCCTCTGCTACAAATATCCTACTAAAAAGATATGGTTGAACC
ACAGATGACAGAACAGAACAGATTCTTTTTGCCCAAATCTGGATGGTCACCAGCAATTGT
GAGCTTCCAACAGGCCATCGTATGAATATGGAGAATCATAGTGGATGAAATGAGTTGAGA
TACAACAAATGGTAACACAGTCCCCCTTCAAATAGACAGACCCCCCTTCCTTGACACTAG
CTTTGACGCCAACCAATCTCAGTTCAACATTACATGACACAAAAAAGCCAACTAAAGCGA
AATAACTCACCATCATCAAAGAAATTGACCAGCTCAGAAGCACTTCCTGTGGACAATGGA
TGGGCCGGATTCGTCATATTCGCCCTTTGAAATCCACATCTGCTGGAAGGTGCTTAGAGA
TGCAAGAATGGACCCTCCAATCCAGACACTGTATTTCCTTTCTGGTGGAGCAACAACCTT
GATCTTCATGCTGCTAGGAGCAAGGGCTGTGATTTCCTTGCTCATTCTGTCTGCAATGCC
AGGGAACATGGTTGAACCACCACTGAGAACGATGTTTCCATAAAGATCCTTTCTGATATC
TACGTCACACTTCATGATGGAGTTGTAGGTTGTTTCATGGATTCCAGCAGCTTCCATGCC
GATGAGCGATGGCTGGAATAAAACTTCTGGGCAACGGAATCTCTCAGCTCCGATGGTGAT
GACTTGTCCATCAGGCAGTTCGTAGTTCTTCTCAATAGAGGAACTGCTCTTTGCAGTCTC
AAGTTCTTGTTCATAGTCAAGAGCAACATATGCCAGCTTCTCCTTCATGTCACGGACAAT
TTCCCGTTCGGCAGTAGTGGTAAACATGTAACCTCTTTCAGTGAGAATCTTCATCAGAGC
ATCAGTGAGGTCACGACCAGCAAGGTCCAAACGGAGAATTGCATGAGGGAGGGCATAACC
CTCATAGATGGGAACAGTGTGACTCACACCATCACCAGAATCCAGCACAATACCAGTTGT
ACGTCCACTAGCATAGAGCGAGAGAACGGCCTGGATGGCAACATACATGGCAGGCACATT
GAATGTCTCGAACATGATTTGAGTCATCTTTTCTCTGTTAGCCTTTGGGTTGAGTGGAGC
CTCAGTAAGAAGCACAGGGTGCTCTTCGGGAGCAACACGAAGCTCATTGTAGAATGTGTG
ATGCCAAATCTTTTCCATGTCATCCCAGTTACTGACTATACCATGTTCAATGGGATATTT
CAAGGTAAGGATACCTCTTTTAGATTGAGCTTCATCCCCAACGTAGGCATCTTTTTGGCC
CATCCCAACCATGACACCGGTGTGTCGGGGACGACCAACAATACTGGGGAAAACTGCCCT
CGGAGCATCATCACCAGCAAAGCCAGCCTTCACCATTCCAGTTCCATTGTCACAAACAAG
TGGCTGAATATCCTCAGCGTCTGCCATCTTTTTCAAGAAAGCCAATAATAAAAATATAAA
TTTTTCATAGCAAGTTTATGACCGCAAGGAGCAAACTGACTAATATTTGTGATACAATAA
CTATTAACATTAATGTTCCCGAAAAAACAAAAAACTTGGAATAGAAAATAGGAGAAAAAG
AGAAGAGGAAACAAAAAAAAATGAAAATAAAAATAAAAGAAAAAAACATCACAATCATCT
CCTAATAAAAAAGACATGGTTGCAGGGAGGGAGATTTTGGAAGGAAAATTCTTTTTCCCC
ACCAAACAACCAACATAAAACACATTTCACATCCAGAGGATCAATTACTTTTTAACCCTC
CAACACGCAGTAGTATTACGAATCTCAAACTCACAGCGGTTGGTAAAGCGACGATGGCAT
ATGAATGACCTCGGAATATAACCCTCCTTCCGTGACCCGTATCCGTGCTCAACCGAAAGA
GTTCACATTACACATGACACAAAAAAGCCAACTAAAGGAAATAACTCACCATTCAAGCCA
CCATATTGAACTTAGAAGCACTTCCTGTGGACGATGGATGGGCCAGATTCATCGTATTCG
CCCTTCGAAATCCACATCTGCTGGAAGGTGCTGAGTGATGCAAGGATTGACCCTCCAATC
CAGACACTGTATTTCCTTTCTGGGGGCGCAACGACCTTAATTTTCATGCTGCTGGGAGCA
AGAGCGGTGATCTCTTTGCTCATTCGGTCTGCAATACCAGGGAACATGGTCGAACCACCA
CTGAGAACAATGTTGCCATATAAATCTTTTCTGATATCCACATCACACTTCATGATTGAG
TTGTAGGTAGTCTCGTGTATTCCTGCAGCTTCCATTCCGATGAGGGAAGGCTGGAACAGA
ACTTCGGGGCAACGGAATCTCTCAGCTCCGATTGTGATGACTTGTCCATCAGGCAGTTCA
TAGTTCTTCTCAATTGAGGAGCTGCTCTTGGCAGTCTCAAGTTCCTGCTCATAGTCAAGA
GCAACATAGGCAAGCTTCTCTTTCATGTCACGGACAATTTCCCGTTCGGCAGTGGTTGTG
AACATGTACCCTCTCTCAGTGAGAATCTTCATCAAAGCATCAGTTAGATCCCGACCAGCA
AGGTCCAGACGGAGGATAGCATGGGGTAGGGCGTAACCCTCGTAGATTGGTACAGTGTGA
CTAACACCATCACCGGAGTCGAGCACAATACCTGTTGTACGACCACTGGCGTACAGAGAT
AGAACGGCTTGGATGGCAACATACATGGCAGGTACATTAAAAGTCTCAAACATGATTTGT
GTCATCTTTTCTCTGTTGGCTTTAGGATTGAGAGGAGCTTCTGTTAGAAGCACTGGGTGT
TCTTCCGGTGCAACACGAAGCTCGTTGTAGAATGTGTGATGCCAAATCTTTTCCATATCA
TCCCAGTTGCTGACAATACCGTGCTCAATGGGATATTTCAAGGTAAGAATACCTCTTTTG
GATTGGGCCTCATCACCAACATAAGCATCTTTCTGGCCCATGCCCACCATGACACCGGTG
TGTCGGGGTCGACCAACAATACTGGGAAACACTGCCCTGGGAGCATCATCACCAGCAAAT
CCAGCCTTCACCATTCCAGTTCCATTATCGCAAACAAGTGGCTGGATATCCTCAGCATCG
GCCATTATTTTTAAATACTGTGGGAGTGAGAAGCGAAGCGAAGAAGGAAAATTGGGGAGC
CAAGTGAAGGAATCGACGGCCCACTCTCCGTTCTCAAGCTCAGTCTCTTCTCGGTGCGAA
GGCGAGATCGAAAATGGAGAGAAGGAAAAAAAAAA
>contig170
TTTTTTTTTTTGAGGAAGGTGATGACTATCTGTATTCATATTGATATTGCTCACACCAAT
GATTTACATTGTACAAACAGAAGAACCAAAATATTCATACATATTCAACTGAATCTGTAT
ATTTTCATCTCAAACGATGCCAAAAGGAAACTGATAATCAATCCTATAAACAATCACGAA
GAGCCTTTGACAAGCAATCAAAGATTGTCGGTGACGACTCAACAATCTATGGCAATGCAG
CTTTGTGCAACGGTTGTACTGTCAACTTGGTTGACAAATGGGTTTATCTTCACCCAAACA
AGTGAGAAAACTGAGGCCAACAGCACGGACCACAGAACAACAATGGTTGGAGTCCGGTTT
TGGCGACCCATGAGACCTTTGAGGAATGGATAGAGATGGAAAATCACCCAAAAGGCAAAG
AATACCTTGCCAAAAAGAGGTCCCCAGGCCTCATATCCACCGTTTAATGCATCAGAAAAT
CCTGCAACGACACCGACCATGTTGATGACAATGAGGGTTGTAGGAGGGATCAAAAGTGTT
GTCCATTTCACCATGTAAAGCTCTCCAAACTCGGTGTCATCAGCTGCCTTTGCAGTAACT
GTGAAGTTGGTGTCCACACCAGCTAACATCTTTAGGAACCCTTGGAAGACAGCAAAGAGA
TGGGCAGAAACGCCCCCTATGACCCAGAATTGCTCGTTACGCCATAGATCTTCAATGCTA
ACACCACTCCAACGCAGCTCGAGGACACTGGTGAGAATGATGGACATGAAGAGACCCAGA
AAAAGGGTACTTGCTAGGTTTGAGAGCGTTGGTATGATAAATTTTCCTGTCAGGAGGCAG
ATTGCAGGCAATGTACAGTAAGCAACAAGAGGGAGGGAGGTGAATGGATAAACAATGGTG
TTTATGTATGCCATCCTTTGGAGCCATTTGAGCCGCCCTCCTGCAAATCCATACCACAAA
GGACAATGTCTACTGAAAAAAATCTCAATAGATCCAAGTGCCCATCGAAGAACTTGGTGC
AGACGATCAGAAAGGTTAATTGGCGCTGATCCTTTGAATGCTGGCCTTGAGGGCATGCAG
TAGATGGACCTCCATCCTCGGCAGTGCATCTTGAAACCCGTTAGGATATCCTCAGTGACT
GAACCATATATCCAACCAATCTCTTTTCCCCAAGCAGTCTTCTCTTCATAACCACAACCA
ATGACATGAATTGCTTCTCTGATCAAAGTCGATGGATTTGCAGATTCTGCAACTCCTCCA
TTTTCCATTAGTGTAGACTCAATAAATACAGAAGATAAGCCAAAAGTTTTCTCAAAGCTC
AATTGAGAAATCAGCATTGACCTCTCATACTCATCATAATTATCTATTTCCCTGAGGTTA
AAGATCGCAGCATCGAGCTCTTCTCTTTTGGCATCTCGCTGAATCTCAGTTGGATCTTTA
GAGGCCTTCTTGAAAGGACAGCAGCATGAACAGCAGCCACACCATGAGCAGGATGATGAG
GACGTCTTAGATAAGCTAGGCATAGTAGGAGGTCCGTAGCCATAAAGTGCCTGTCTATTG
AAGACACAACCTGTACCTACATAAACTGGTCCCTGGATGCCATCAAGTCCTTTCATGTTG
ACATCAAAGAAAACTGTGTTGCGGTTAGCATATCGATCACTTCGATCAATGCCATCAAAC
CTCTGAGGAAACTGAACATAGCATACATCTCGACCTACTTGTGGGTCCATCAAGAAACAC
ATTGCCTCCCGTATAGCTTGGCTATTGTTAACATAGTGATCACAGTCAAGGTTGAGAATG
TAGGGAGCGTTTGTGAGAACTGCTGATACTCTAACCAGAGCATTTTCAGCACCAGCTTTT
TTGTGATGTTGGTAACCGGGTCTCTTCTCTCTGGAAACATAGACTAGCCGAGGAATTTCA
TTACCCTCTATGTCATGGGCGCCAGTATTTCCAAGAAAAACCTGAATCATTCCAGGGTGG
TCACGTGGATTATTTCCTGGCCAAGCTGTTCCATCTTGCATGGACCAGCCTTCATCTGGT
GTTTTTTGAGCCTTGGCTACCAAAGCATTGACTCGTACTTTAAACTCTTCATAAGCTCTT
TTCATTGCTCTACGTTCCTTGACAAAAGAAGGTTGCACTTTATCTTTCAAATAGTCTATT
TTCTGTGAAAAGTAAAACTCAGGAGCTCGGGGTTCAATGGAGAATCTCTTGCAGAATGGA
ACCCACTTCCTTGCAAAGTCGGCTGTTTCAACTAGAGATTCAAATGTGAGCATAGCTGCA
CCATCGTCAGACACATAGCAGGAGACTTTATCGACAGGATAGTCCACAGCAAGGATTGAA
AGCACGGTATTGGCAGTGATTAGTGGAGGTTCTTTCAATGGATCTACGGTACTCACAAAA
AAATCCACAGCAGCAAGCTGAGAAGGCTCTCCCTCTCTTTCATACCTGGCCGATAATCTG
TCGATGTAAGTGTCCCTGCAGACGGGATACCATTTAGGGAACTGATCCAACACCCAAGAG
AAGGCAAACCAGATTTCACATATAATAGAAGTGAGCCATAGACCAAAAGCACTATCAACA
GGATTTGTTATTCGATATTGAAAGAAAAGAGCTAGAATGATCAATCGCATGATTATCACT
ATTCTGTATGGTGTTAATCTGCTCGATGGAATTGGATAAACTGAAGAAAATGTGTGTTCA
ACTGCAGCCTGCTCTGAAATCCTGTAAGAACAGAAATCACATTTCCGTAAGTTGTAATGA
CTGAATTATCTTATCATTAGGAGAATGTAATTTTGAGCATTTTTCTCTGAATAAAACTTG
TAACATTAGCTTATATTCTTCTCAGAAATAGGATGTCAAAAAATCTGAGTGTCATTAAAA
AGTTTGCAGATATGAAGCCAGTTTAATAGAAAAGCACATCAGCACACAGAAACCGGCTTT
TAGCTTCAAGTCGGCATGAAGAATCTGAGAGATAGGACCAATATTACCTTTTTTTTTCTT
TTTTTTTTTTAATAACAAACACCATAACC
>contig171
TTTTTTTTTTTGAGGAAGGTGATGACTATCTGTATTCATATTGATATTGCTCACACCAAT
GATTTACATTGTACAAACAGAAGAACCAAAATATTCATACATATTCAACTGAATCTGTAT
ATTTTCATCTCAAACGATGCCAAAAGGAAACTGATAATCAATCCTATAAACAATCACGAA
GAGCCTTTGACAAGCAATCAAAGATTGTCGGTGACGACTCAACAATCTATGGCAATGCAG
CTTTGTGCAACGGTTGTACTGTCAACTTGGTTGACAAATGGGTTTATCTTCACCCAAACA
AGTGAGAAAACTGAGGCCAACAGCACGGACCACAGAACAACAATGGTTGGAGTCCGGTTT
TGGCGACCCATGAGACCTTTGAGGAATGGATAGAGATGGAAAATCACCCAAAAGGCAAAG
AATACCTTGCCAAAAAGAGGTCCCCAGGCCTCATATCCACCGTTTAATGCATCAGAAAAT
CCTGCAACGACACCGACCATGTTGATGACAATGAGGGTTGTAGGAGGGATCAAAAGTGTT
GTCCATTTCACCATGTAAAGCTCTCCAAACTCGGTGTCATCAGCTGCCTTTGCAGTAACT
GTGAAGTTGGTGTCCACACCAGCTAACATCTTTAGGAACCCTTGGAAGACAGCAAAGAGA
TGGGCAGAAACGCCCCCTATGACCCAGAATTGCTCGTTACGCCATAGATCTTCAATGCTA
ACACCACTCCAACGCAGCTCGAGGACACTGGTGAGAATGATGGACATGAAGAGACCCAGA
AAAAGGGTACTTGCTAGGTTTGAGAGCTGCATGGTGTTGAAGAGAACTTATTTTAAGAAG
TGAAACTAAATAGACAAAGGAAATTGAACAAAAAGTGAGGCAAGATTATACACAAGGATT
ATAGGCTGTAGCTATGGTTCCGTTCCTTTTGGTCATTCATTATAGAAGGGGTATTCAGTC
CCATAAATGCAAAAGCAACACAATCTATTTCAATATTTAACAAAAAGTAGGAACAGACAT
GGCAAGAAAATGCTTCTTAAAGTAAGTATAAATTTTGTTGGTTATATTTGAATATTTTAA
TGTAATTATTAAAAAGAAAGCCCGAGGGCAGATATATTTACCGTTGGTATGATAAAT
>contig172
CCAGCATCTGCATATATGTGGCTCTTCCTCGACAAGAGATCGAATATGCAAAATTCACAC
CACTAGAAATAGGAAACGACGAAACATACCTGTAGCAAGATGGTGCAATAACATCAACCA
AGTCATTTGCGGGTAGACAGAAATAAGGAACCTCTTCAATATGACCATCCAAATGCTTTA
GATGAACCTTGTAATCTTGCATGAACTCGTAATGAAGAACTGTCTCTGGTTCTTTACTTG
CAGCCTTTAGAAATTTATCTAGTCCTTCTCGAGTTCCATTATCCACACAATTAGTGCCCA
GTACATAAAGCTTCTCCAGATTTAAATGCTGCTCCACAGATCTTAATGCTGCAGTTTAAG
ATATCATTCCTGCACTTGACAGCCCACACCACAGAAAAGAAGACGTTTGACACCTGCAGC
CT
>contig173
TTTCAAAATGATGTATTTGTTGAAGCTGAATCAGGAAGAAGGGCATGATCTTCTTCCAAA
ACAATACATTATGTGGTCAGAATGAAATTCTTTGAAAATAAATAAATTTACGCTCTTTCA
AAATTCTGTCTTCAAATTGAGCAAATATGGTACTACAATTTGTCGCCTAATCCTGAAAAA
ACTACTTGTGACGAAAAATAAGTTGAGACAAACTTTTAGTCTCTTAAAGTTGAAGGGATT
CAATAAACAGCCCATAGAAAGAGGTTGCTAATTCAGGGAATGACACAGGACAAAGCAGTG
GAACAAAGAGCTCAGAGCAAGAAGTGCAGATGCCATCTGGGCCTGAAAAGTATGATTACT
TTTAGTTGAGCATACGATCAATTTCACCCTTCTGGTTGTACAAGTCCAGAATCTTTTTAG
CATATGTAGGTTCATGCTTATCAGCTCTGCAGTTCATTATAAATCATCATCAGAAGAGAA
AAAGGAAACAGAATTATACACAGCTTAATTCAGTTTACCTTTGTTTTCCCCATGATCGGG
AGACGTATAAAT
>contig174
TTTCAAAATGATGTATTTGTTGAAGCTGAATCAGGAAGAAGGGCATGATCTTCTTCCAAA
ACAATACATTATGTGGTCAGAATGAAATTCTTTGAAAATAAATAAATTTACGCTCTTTCA
AAATTCTGTCTTCAAATTGAGCAAATATGGTACTACAATTTGTCGCCTAATCCTGAAAAA
ACTACTTGTGACGAAAAATAAGTTGAGACAAACTTTTAGTCTCTTAAAGTTGAAGGGATT
CAATAAACAGCCCATAGAAAGAGGTTGCTAATTCAGGGAATGACACAGGACAAAGCAGTG
GAACAAAGAGCTCAGAGCAAGAAGTGCAGATGCCATCTGGGCCTGAAAAGTATGATTACT
TTTAGTTGAGCATACGATCAATTTCACCCTTCTGGTTGTACAAGTCCAGAATCTTTTTAG
CATATGTAGGTTCATGCTTATCAGCTCTTTGTTTTCCCCATGATCGGGAGACGTATAAAT
GGTTCCGGATGGTATGGTAATCCAGTGAATAACGAGCAAACTCCAGACCTTTCGGGCCAA
TCAAGTTCAGAAAAAATGCTATAATATTCCCAATAAACTTTGGTGCAGGCTGTGAAGGAC
CTTTCCCTGAGAATGAGAACAACACAAGTACAAAAATCAAAGGGTTACCATAGAAGCCTA
CCATGGATTCACATTTATATAATAAATTCTAACCAGCTCACTAACAATTACAGAGAAAGA
CAGGTACTATATAGAGCGTTTACAAGCTTTGAGATTCTGCTCTCCATGATTTAAAAATGT
GACACGGGACATAATCTGACTTAGAAACGAAAAATAATTCAGGATTAGGAAGAATTATTC
AACCTGTTACTCAAGATAATTGCAAAATGAATTGCTTCCAATAGATGATACGAAAAATAA
TTCAGGATTAGCACAATAACATTTAATTTAAAAAGGCCTGATTTTTGTTTTTTAGAAAAA
GTTTAAATAAAAAAACAGAGTAAGAAATTATAACTGAAGTATGGACGCTGTAAAGATGTA
ACCAGACATACCAAGCTTAGCAGCGTCATCTGCCTTGACAGTCTCCATAACGAAAGGTCT
TCGATTACCATCGCTAGTTGTTGGAGTAATTTCCAAGTACTGTTCTACTAAACCCAGCAT
CTCTCTACCACGCTCATTTCTAACAGTAACATACTGTGGATGTTGGGTCATGCTGATTCC
AGAATATTTGGGCACACCCATATATCCAACTACCAGATCCGCTAAAGCATTTGTGTAATC
AAAGCAGCTGTAGCAAGATGGTGCAATAACATCAACCAAGTCATTTGCGGGTAGACAGAA
ATAAGGAACCTCTTCAATATGACCATCCAAATGCTTTAGATGAACCTTGTAATCTTGCAT
GAACTCGTAATGAAGAACTGTCTCTGGTTCTTTACTTGCAGCCTTTAGAAATTTATCTAG
TCCTTCTCGAGTTCCATTATCCACACAATTAGTGCCCAGTACATAAAGCTTCTCCAGATT
TAAATGCTGCTCCACAGATCTTAATGCTGCAGTTTAAGATATCATTCCTGCACTTGACAG
CCCACACCACAGAAAAGAAGACGTTTGACACCTGCAGCCT
>contig175
TTTCAAAATGATGTATTTGTTGAAGCTGAATCAGGAAGAAGGGCATGATCTTCTTCCAAA
ACAATACATTATGTGGTCAGAATGAAATTCTTTGAAAATAAATAAATTTACGCTCTTTCA
AAATTCTGTCTTCAAATTGAGCAAATATGGTACTACAATTTGTCGCCTAATCCTGAAAAA
ACTACTTGTGACGAAAAATAAGTTGAGACAAACTTTTAGTCTCTTAAAGTTGAAGGGATT
CAATAAACAGCCCATAGAAAGAGGTTGCTAATTCAGGGAATGACACAGGACAAAGCAGTG
GAACAAAGAGCTCAGAGCAAGAAGTGCAGATGCCATCTGGGCCTGAAAAGTATGATTACT
TTTAGTTGAGCATACGATCAATTTCACCCTTCTGGTTGTACAAGTCCAGAATCTTTTTAG
CATATGTAGGTTCATGCTTATCAGCTCTTTGTTTTCCCCATGATCGGGAGACGTATAAAT
GGTTCCGGATGGTATGGTAATCCAGTGAATAACGAGCAAACTCCAGACCTTTCGGGCCAA
TCAAGTTCAGAAAAAATGCTATAATATTCCCAATAAACTTTGGTGCAGGCTGTGAAGGAC
CTTTCCCAAGCTTAGCAGCGTCATCTGCCTTGACAGTCTCCATAACGAAAGGTCTTCGAT
TACCATCGCTAGTTGTTGGAGTAATTTCCAAGTACTGTTCTACTAAACCCAGCATCTCTC
TACCACGCTCATTTCTAACAGTAACATACTGTGGATGTTGGGTCATGCTGATTCCAGAAT
ATTTGGGCACACCCATATATCCAACTACCAGATCCGCTAAAGCATTTGTGTAATCAAAGC
AGCTGTAGCAAGATGGTGCAATAACATCAACCAAGTCATTTGCGGGTAGACAGAAATAAG
GAACCTCTTCAATATGACCATCCAAATGCTTTAGATGAACCTTGTAATCTTGCATGAACT
CGTAATGAAGAACTGTCTCTGGTTCTTTACTTGCAGCCTTTAGAAATTTATCTAGTCCTT
CTCGAGTTCCATTATCCACACAATTAGTGCCCAGTACATAAAGCTTCTCCAGATTTAAAT
GCTGCTCCACAGATCTTAATGCTGCAGTTTAAGATATCATTCCTGCACTTGACAGCCCAC
ACCACAGAAAAGAAGACGTTTGACACCTGCAGCCT
>contig176
CTTTCTTCTATGGCAGGACTGACACAAGTATAACCACATCTTTCAGAATGTTTGAATGTG
ATTTAAAGTTTGAGCAACCATATTCAACAAAATGATGAAACAAAGCAGTCACTTCACATA
GAAACAAAAAATATTGAAAACGGCTTCAAGTCTCAATTGAATAGGATAACAAAACATCAC
AGATTTTCTGAAGTGCTTATGTAAGGTCTTCAGCTCACACTCAAAAAAATTATTGATATA
AGTACACTCTATAGAATCGCAAACCCGAACCTGTAAGTATCGAAGAAAATTGTAACTTTA
TCCACTTCTCGTGCACGTTATAACAGTTGAATCTGACACCAAGTTTTACTCTGCTGTGTT
CTCATTTCTCAGTCACTTGCAATCTCTTCATGCTTGTCAAGTTGGCTGAAATTCCCCTTC
TGTTTGAAGAGTTGGTTGTGATGATGTCTACAATATAGACGACTTTCGTGTGCTATGTAG
TTCGATGGGCTAATCACACATCCTCCATGTGAGCACCTGAAGCAAGATCTGTGGTATGAT
TTACTATCTACTGCCACCTTCTCAATTGGATAAACGGTTTTCTTGCAAGTAACACATTTG
TCTTGAGTTCCAGCAAATAAACTGGACACCTTGCTATTTGTTTGAACCTGATTGGTAGAC
CTGTCTGTTCTAATGGTTCTTGGAGTACCTTCAAAACTTTTCTCCAAACTTCCAGTCATC
TTGAACAACTGATCAAAGTGAGGTTTGCAATACAATACACCTTCAAATGAGGAGTAATTG
AACAGCTTAAGAGTGCTTTTGCAATGGTGGCACCTGAAGCAGGCCTTGTGGTAGACTTTG
TTATCAGCAGTAAGCTGATCAACCAAGTAAACGGTCTTGTCACAGGCCTTGCACTTTTGG
GTCGTCCCTGAAAAAGCCATCTTCATAAAATCTGAAGAATTTGAAACAGAAAAGAACTGA
ACTATCAGCCTGAGAAGAAGAAAAAGAAGAAGAAAGAAGGGAAAGAAGAAGCAGAAGATG
TTTCCTTTGCCCTTTTTATGTCGTCTCAGAATTCAGCAAATTTCCCTCTTAGTCTTTGAA
AATTTCTGAGTCAGAGATTACAGCTCAGGCACATACAGACAAACTGACAAATTTGCCAGT
AATGGGCAATTTGAAATTTTGACCAACATAAATTTAC
>contig177
CTTTCTTCTATGGCAGGACTGACACAAGTATAACCACATCTTTCAGAATGTTTGAATGTG
ATTTAAAGTTTGAGCAACCATATTCAACAAAATGATGAAACAAAGCAGTCACTTCACATA
GAAACAAAAAATATTGAAAACGGCTTCAAGTCTCAATTGAATAGGATAACAAAACATCAC
AGATTTTCTGAAGTGCTTATGTAAGGTCTTCAGCTCACACTCAAAAAAATTATTGATATA
AGTACACTCTATAGAATCGCAAACCCGAACCTGTAAGTATCGAAGAAAATTGTAACTTTA
TCCACTTCTCGTGCACGTTATAACAGTTGAATCTGACACCAAGTTTTACTCTGCTGTGTT
CTCATTTCTCAGTCACTTGCAATCTCTTCATGCTTGTCAAGTTGGCTGAAATTCCCCTTC
TGTTTGAAGAGTTGGTTGTGATGATGTCTACAATATAGACGACTTTCGTGTGCTATGTAG
TTCGATGGGCTAATCACACATCCTCCATGTGAGCACCTGAAGCAAGATCTGTGGTATGAT
TTACTATCTACTGCCACCTTCTCAATTGGATAAACGGTTTTCTTGCAAGTAACACATTTG
TCTTGAGTTCCAGCAAATAAACTGGACACCTTGCTATTTGTTTGAACCTTCAAATTTACA
GTCAAAAGAAGTTAGCTTTCCATAAGTTAACATCAAGTAGTTAGACATCAGATTATAAGT
ATTGATTGTGACAAAAACTGC
>contig178
GGCAAATGAAATAGAGGTCGAATATTTTGTTGATTACTTGGAATTTGGAAGTTTATTCTT
GATTAACTGAGACAAGAGAAGAGAAGAGAAGAGAAGAATCAGATGCTTGAAGAGGAGCGA
GAGAAGCGTCAATAGGAAGACGATTCGAACTCTCTGCAAATTTGGGAGTCCTTTCGTAGT
TCTTGTTGTGCCTTCTTCTTGCTTTCCCAATGGGCAATTGCCTCGGAACTCGCTCCAAAG
TTGATAACTCTCTTAGTTCCATGCCTAATTCTGAACCAAAAAAATCTGAGATGAAAGACC
AGTCATCGGCTACTTTGAAAGCTCCATCACTTGGGGTGAATGTTCCATCTAGAAGTCTTC
AGGCTCATAGATCTGAAGGTGAAATATTGTTGTCCCCCAATCTGAAAACCTTCACATTCA
GTGAGCTTAAGAATGCCACTAAAAACTTCCGCCCTGACAGTCTCATTGGAGAGGGAGGTT
TCGGTTATGTGTACAAAGGATGGATTGATGAACATACACTTGAAGCTGTGAGGCCTGGAG
CTGGAATGGTTATTGCTGTCAAGAAGCTTAAACCTGAAGGTTTTCAAGGGCACAAGGAAT
GGCTGTCTGAAGTAAATTATCTCGGTCAGCTTCATCATTCAAATCTTGTGAAACTAATTG
GATTCTGCCTTGATGGGGATAGCCGACTTTTGGTCTACGAGTACATGTCCAAAGGCAGCC
TTGAAAACCATCTATTTAGAAGGGGTGCCCGACCACTTTCTTGGGCAATAAGGATTAAAG
TTGCTATAGGTGCTGCTCGAGGGCTTTCCTTTCTGCATAACTCTGAAGAACCAGTTATCT
ATCGCGATTTTAAGGCATCAAACATCCTTCTAGATTCTGAATTCAACGCAAAACTTTCAG
ATTTTGGCTTGGCAAAAGCTGGCCCAACTGGTGATCGGACTCATGTGTCCACTCAAGTCA
TGGGTACTCAAGGCTATGCTGCTCCAGAATATATTGCCACTGGTAGGCTAACGGCCAGGT
GTGATGTGTATAGCTTTGGGGTTGTGCTGCTGGAGCTCCTCTCGGGACGCCGTGCAGTCG
ATAAAACTAAAGTTGGCGTGGAGCAGCATCTTGTGGATTGGGCGAAACCTTACTTGGCTG
ATAAGCGCAAGTTATTTCGGATAATGGACACCAAGTTAGAGGGTCAATACCCTCAAAGAG
CTGCTTACATGACTACGATTCTTGCATTACAGTGCATTAGGGAGGCTAAATTCCGACCAC
AGATGTCCGAAGTCTTATCCGCTCTCGAGCAGCTCCCCCTCGTTAAGCATGCCGATAATC
AAAGAGAAAGAGAAAGAGCCCCCAGTCCAGGGCCGAAGTCCCCATTAAGACACAAGTACC
CTTCACCTGTAAATTCCACTGCATCTAAAGGAGGAGGCTCTCCATTACCATCATCCAAAT
GAAAATGAAGACCCTAGAGAGGGACATGTTCTTTTAACAATGACCCAAGTAAATATTCTT
GACTCTCTCGTTTGGCCTGGTAGATTCTAGTCGAAAATTTCGCCCGCCCCTCGGTCTTCG
GTCTGCATATGAAGAGGAATTGCTGTTGGATGTGGAGTTCTTGTTAACAGCACAGCACAG
CAGAGCAGTAGATGAAATGGAGCTGATTTTTGTTTGGGAGGTGGGAAGATGTTGGGTAGA
GAGGAGCCACAATAATTTTGCAGAGAATATTACCTTTAGCTGTAAGGGATGGAAATATAT
ATGATGAGTAGCGTCAATATCATTATAAAGTGAGTTGCTTTACCCTGAGGGATTGTATTC
AGAATTTGAGATTGAGAACCAAACCTTCAAAAAAATATTTATATTACGGAAGCTTTCTTT
TGGTTTTTGG
>contig179
TGCTGCTCCAGAATATATTGCCACTGTAATTAGTAGAACAAACGTGAATTTCATGTTTTC
CAACCATGAACGACATAGGAGAAGCATCCCTGAAATCTGAAGATGACCTCTAGAGGGAAG
AAAAGGTAGGCTAACGGCCAGGTGTGATGTGTATAGCTTTGGGGTTGTGCTGCTGGAGCT
CCTCTCGGGACGCCGTGCAGTCGATAAAACTAAAGTTGGCGTGGAGCAGCATCTTGTGGA
TTGGGCGAAACCTTACTTGGCTGATAAGCGCAAGTTATTTCGGATAATGGACACCAAGTT
AGAGGGTCAATACCCTCAAAGAGCTGCTTACATGACTACGATTCTTGCATTACAGTGCAT
TAGGGAGGCTAAATTCCGACCACAGATGTCCGAAGTCTTATCCGCTCTCGAGCAGCTCCC
CCTCGTTAAGCATGCCGATAATCAAAGAGAAAGAGAAAGAGCCCCCAGTCCAGGGCCGAA
GTCCCCATTAAGACACAAGTACCCTTCACCTGTAAATTCCACTGCATCTAAAGGAGGAGG
CTCTCCATTACCATCATCCAAATGAAAATGAAGACCCTAGAGAGGGACATGTTCTTTTAA
CAATGACCCAAGTAAATATTCTTGACTCTCTCGTTTGGCCTGGTAGATTCTAGTCGAAAA
TTTCGCCCGCCCCTCGGTCTTCGGTCTGCATATGAAGAGGAATTGCTGTTGGATGTGGAG
TTCTTGTTAACAGCACAGCACAGCAGAGCAGTAGATGAAATGGAGCTGATTTTTGTTTGG
GAGGTGGGAAGATGTTGGGTAGAGAGGAGCCACAATAATTTTGCAGAGAATATTACCTTT
AGCTGTAAGGGATGGAAATATATATGATGAGTAGCGTCAATATCATTATAAAGTGAGTTG
CTTTACCCTGAGGGATTGTATTCAGAATTTGAGATTGAGAACCAAACCTTCAAAAAAATA
TTTATATTACGGAAGCTTTCTTTTGGTTTTTGG
>contig180
TTCTCTCTCTTTATTTTTAGCTTATTTTTCTTTTTTTTTTTATTGAGTTCAAGATACAAT
TTAGGTAAAAGAGCTTTAACATAGATAAATATGATCAACGAAGCTTGCATAACGAAGAGT
TCAGCCAACTCTTTATTCTGGTTCTTACGTACTTAGTTCATAATATTTTAGCAGAGAAAC
TTAAAATCCTCGTTTGTTATTACATACTTTCTCGGCGTAATCAACGAGTTTGTCAAGTTC
TTCCTCGCTGATAAGGCCATCTCCATCATCATCAGCTAAAGCTAGACCGTAGTGAGCTTT
GTAAAGTGGAATGACTGAACCTAGAAAACTAAAAGCCTTTATCAGCTCACTTACACTAAG
GCAACCATCACCATCGATATCGTGCTCCATGAAAATCTCCTTGATTTGGCTCCGACTGAA
CTTTATCTTCGGTGCCTTCTTTTCATTCGCCACTCTAGCGGGGACTTTTTGAGCTTTTGG
TACGACATTAGCCTTATGATTGACAGCTTTGTCGACGATCTCTTCCTTGGTGATGATAGA
GTCGCCATTTTTGTCATACTTTTGGATCATTTCACTAGCTTCAGCTTCATTCACATGAGA
TTGGCCCCGGTGAAGTTGAAGAGAATCGGAAGACATTGTTAAACCTAAGGCTGTGTTTGG
ATTGGATATATGCTAAG
>contig181
CGGGGACGAGTTTAATCTTCATGCTCACTTTTCCGAACAAGTATTGGCGTTTTGAAGCGA
ATCCACATCCTAAACATTCATCCATGTTCACTTAGATATTAAGTCACTACTTTTGACACA
TAAAAATCTAACATATCCATCAATAAATATCTTTTTTTTTTTCAAATG
>contig182
CTCCCAGCTCCGCCGCCGGCAACCCGGCCGAGATCGCGAAGCTGTTTCCTAATCTGTTTG
GCCAACCGTCGGCGATGTTGGTGCCGAGCGATTCCGGTGCGGTCAAGGTGGATAAGAAAT
TGAAGATCGGAGTTGTCTTGTCTGGAGGCCAAGCACCTGGAGGGCATAATGTGATTTCTG
GACTATTTGATTACCTACAGGATCATGCAAAAGGAAGCACGTTGTATGGTTTCAAGGGTG
GTCCTGCAGGGATCATGAAATGCAAATATGTAGAACTGACCGCACAATTTATCTATCCAT
ATCGAAATCAGGGTGGTTTTGATATGATTTGTAGTGGGAGGGACAAAATTGAAACTCCAG
AACAGTTTAAGCAAGCTGAAGAAACAGCTCAGAAGCTTGATCTGGATGGACTTGTTGTAA
TTGGTGGAGATGACTCCAATACAAATGCCTGCCTCCTCGCTGAAAACTTTAGGAGTAAAA
ATTTGAAAACCAGAGTGATCGGTTGCCCAAAGACTATTGATGGTGATCTCAAGTGCAAAG
AGGTCCCCACAAGTTTTGGATTTGATACTGCTTGCAAGATATATGCAGAAATGATTGGCA
ATGTGATGGTTGATGCTCGATCAACAGGAAAATATTATCACTTTGTAAGGCTTATGGGTC
GTGCTGCTTCTCACATTACGCTAGAGTGTGCTTTGCAAACTCATCCAAACATTACTATTA
TTGGAGAAGAGGTTGCAGCTAAGAAGCTTACCCTGAAAAACGTTACAGACTATATCGTGG
ATGTAGTAATTAAACGTTCCAAGCTTGGTTATAACTATGGTGTCATACTTATTCCCGAGG
GTCTGATTGACTTCATTCCTGAGGTTCAGCAACTTATTGCGGAACTCAATGAGATTCTTG
CCCATGATATTATAGACGAAGATGGGATATGGAAAAGGAAACTTACAACTCAATCTCATC
ACCTTTTTGATTTTTTCCCACCAGCAATACAAGAACAATTGTTGCTTGAAAGAGATCCAC
ATGGCAATGTCCAGGTTGCCAAAATAGAAACTGAGAAAATGCTTATTCAAATGGTTGAAA
CTGAGTTGGAAAAGAGGAAGCAAGAAGGTGCATATAATGACGAATTCAAGGGGCAGTCAC
ACTTCTTTGGGTATGAAGGGAGGTGTGGTTTACCCACAAACTTTGATTCAACATACTGCT
ATGCTTTGGGTTACACTGCTGGAGCTCTCCTCCAAAGTGGAAAAACTGGACTAATATCTT
CGGTAGGAAATTTGGCTGCACCAGTCGAAGATTGGACGGCTGGTGGAACCGCATTGACTT
CGTTAATGGATGTGGAGAGGAGGCACGGTAAGTTCAAGCCTGTGATCAAGAAGGCAATGG
TGGAACTCGATGGTGCACCTTTCAAGAAATTTTCATTGTTCAGAGACCAGTGGGCAGTTG
AGAACCACTACATCAGTCCAGGTCCTATTCAATTTGTTGGTCCTGCATCAAATGTGCTTA
ATCACACTTTGTTATTGGAACTCGGGGCTCAGGCGTGATCATATTTCTTAACTCGTGACG
ATTTTCTGTCCACGACGCAAAAATAGAAGAAAAGAACTGTGTTGAATGTTTCCTTTGGGT
GTCAATAATGCTTCTTCTTATTGCCTATTGGAACTCTATTTACAGGCTTACAGTAGGTTT
ATTGAATAAAAAGGGAAATGATAGACCAATTGTAATAAGATAGATCCTTTAGAATCAACA
GTAGATTTTAGAACTTGTTTTTGTTCTGTGTAACAAAGTTCTAAAACATACCATTTGGAT
TAATTTTGTTGCAGAATGATCTTTGAAATAATTAAAAGTGTTTCAATAATTAGTGTATGT
TTTCAAAAAGATTTTAGGGCAAAATATCTTTTTTGGTCGTGTTTGCAGCTTTTTTAATAC
AACAAACGGG
>contig183
TTTTAACTCTGAAGCAAATACTTTTTAACGTTTAATTTCCAATTTGGGGCATCACCTACA
GTCACATTGTAAATTCGAGAATCCTGGAATGTGGAAATTCGGGGAAATTACCCTAATACG
AAAATTAACAGTTTTCTACAACAAAAATAAAGCATTCTCAAGGCTAATGGCAATTATATC
AAAAAAGATACAAATGGCCCAAGGTTCGTACAAATAAGAAGACACGTAAAAATTAAAATA
TAAGTTCTAAAAACCATCATAATTAATCTAACACAAGGTTGAAAATGCAACTGAATTTCA
TTCTGGATAACAAAAATAGCAAAATCTAAAACATGTCTTTAAGATTTTGGGAATTTGAGG
CTTCAAAATTAATCAGACAGGTTTCACTTTTTCTTCTCACCGCCTCCACCAGCTCTCATC
TTGCGGAGAACACTCGACATCTCTTCTCTCTTCTTCTTAGCCCTCTTGTGAGTTCCGAGC
TTTCTTTTAGCTACTTTTAGTGCTCTCTTGTCCTTTCCAACTTTAAGAAGCTCAGTGATT
CTCTTCTCATATGGTGCAAACCCAGCAACTTCCCGGATCAAGCTCCTCACAAAGAGAACT
CTTTTGCTAGTTTTTCCTTTACGATCTGAGGGGCGTGGAGCCAACTCTTTCTTTGTAACA
ACATGGCCTTTGTTAAGTCCAACAAAGAGACCAGAATTCGGCTGCTTCGGAGCCATTGCC
TTCTCAGATGGACCAGAACGGAGGCGAGCCGAATTCTGGTCTCTTTGTTGGACTTAACAA
AGGCCAGTATCAAAAAAATTCAAAGAAACAAGATGGAGTAAGCAATATAATCGAATCAAG
AAATTTCATTGATAGCATGTCGAAGTAAATATTAGACATAAAGAATTCAATCATAAAGAG
GAGAGAAATTGAAGGCCTTCTAAAAAT
>contig184
TTTTAACTCTGAAGCAAATACTTTTTAACGTTTAATTTCCAATTTGGGGCATCACCTACA
GTCACATTGTAAATTCGAGAATCCTGGAATGTGGAAATTCGGGGAAATTACCCTAATACG
AAAATTAACAGTTTTCTACAACAAAAATAAAGCATTCTCAAGGCTAATGGCAATTATATC
AAAAAAGATACAAATGGCCCAAGGTTCGTACAAATAAGAAGACACGTAAAAATTAAAATA
TAAGTTCTAAAAACCATCATAATTAATCTAACACAAGGTTGAAAATGCAACTGAATTTCA
TTCTGGATAACAAAAATAGCAAAATCTAAAACATGTCTTTAAGATTTTGGGAATTTGAGG
CTTCAAAATTAATCAGACAGGTTTCACTTTTTCTTCTCACCGCCTCCACCAGCTCTCATC
TTGCGGAGAACACTCGACATCTCTTCTCTCTTCTTCTTAGCCCTCTTGTGAGTTCCGAGC
TTTCTTTTAGCTACTTTTAGTGCTCTCTTGTCCTTTCCAACTTTAAGAAGCTCAGTGATT
CTCTTCTCATATGGTGCAAACCCAGCAACTTCCCGGATCAAGCTCCTCACAAAGAGAACT
CTTTTGCTAGTTTTTCCTTTACGATCTGAGGGGCGTGGAGCCAACTCTTTCTTTGTAACA
ACATGGCCTTTGTTAAGTCCAACAAAGAGACCAGAATTCGGCTGCTTCGGAGCCATTGCC
TTCTCAGATGGACCAGAACGGAGGCGAGCCGAATTCTGGTCTCTTTGTTGGACTTAACAA
AGGCCACTGCAGAGACAATAGACATTAACGTCAATGACTTCTACAAGGCGACAACTAAAA
TTATTTTGAATGAAATTAATATTCCAGAACCAAACACGTTTCAATTCACATGAGAAGAAA
AATGTTTGAGTATGCTCAAGAGTCTACCAAAGAAGAGTATTTTGCAAGATTTCAACATTG
TCAATCAAATTGATGACAAGCAGAAATTAATAATTAATGCATGGAAGGTAAGAAATAAAT
TATCTTCAAAAGAAACTGATAATGATCCAAATAGGTTTACGTTCAGACTTTCAATTGACA
>contig185
GTGGATCTCCTACTTCAGTAGCGCGATACCAAGAAAAAAGGTGAGAGAATGATCGAAACT
GCTCTTGCCGTTCGATTCCCCGCCGGTGCAAACTTCTGCTTCTCCTCCACCACTTCGTCC
TATCACCGTTCGGCTTGGATCTCGGAGGATGTAACTAGTATAGGCCATCCTAGCAGCTTT
TGCCGGCTTTTGCATTCTTGCGCTTCCGACGTGCATTGGAAAAGATGCCAAAGACTTAAT
AGCAGGTTCCTCCTGGGAAGGAACACTCTCAGAAGGAACGGAATTCAAGCATCAGCAGAG
CCTTTGGGCTCTGCATCAGACCCTATCAAACAAAATACAAGACTGCAGTATCATCCATCG
GAGGAGCTCGTGAAATCAATAACAGAGAATGCTGAGGATGTTAGACCTACTGCCGCAGAA
ACTACGAGAACAATCATTGAGCAAGCCATGTTCAGGTAAATAGCAAAGCAACATTAATGT
TCGCGGGTTTGATTAACGATGAAGTTCAGGAAAATATTATCTGGCCAGAACTACCTTATG
TAACTGACGAACATGGAAATATCTATTTTCAAGTGAAGAATACTGAAGAGACCATGCAAA
ACCTAACGTCAGAAAATAACTTTGTGCAAGTCCTTGTTGGCCTTGATACCATGGAAATGA
TCAATGATATGGAGTTGTTTGGTCCATCAGAAGTTGATTTTGGATTCGAAGAGCTTGATG
ATGAGGCTACACTTGATGAAGGAGATGATGATGATGGTGATGATGATGATGATGAAGATA
AGGACGACAACGATGAGGATGATACAGATGACGAATATGACACGGACTGGGTTTCTGTCA
TAGAGGATGAAGATGATTCTAATGACTCTGATGAGACACTAGGAGATTGGGCAAAACTGG
AGACAATGCGTTCTTCACACCCCATGTATTTTGCCAACAAGCTTTCGGAGGTTGCATCAG
ATGATCCTATCGATTGGATGGAGCAGCCCCCAGCAACTTTGGTGATTCAAGGTGTCTTAA
GACCCGCATTCAGTGAAGAGCATAGTGTTATCCAGAGACATCTATCCAGCCGTCATTCTA
GTAATGGTGACATAAACGAGGCTCAGAAACATGAAGATAACCTTGAGAATCATGGTATGA
TTAATCATCATGATCATGAATCTAGCTCATCCAAGGATGGTTTAAACCTGGCTGATGGAT
TGGATGGAAATATTCCAATGAGCGAGGCCTCATTTTACCGGCTTGAGATGATAAAAATTC
AGCTATTTACAGGACATGCGCATCCAAGCAACGTTGAATTAGAAGACCTCATGAAAGCTC
AACCTGATGCGATTGCACACTCAGCAGAAAAAATTATTTCTCGTTTAAGAGCAGGTGGAG
AAAAGACCGCACAAGCGCTGAAGTCTCTCTGTTGGAGATGCAAGGGTATTCAGGTTGAGG
AGGCAGTAATCAATGGTGTAGATTCACTTGGATTTGACATGAGGGTTTGCTCCGGAACCC
AGGTCCAAACATTGCGGTTTGCATTTGGTACACGGGCAACTTCAGAGTTCAGTGCCGAAA
AACAGCTGAACGACGTGCTTTTCCCGAGAATTCACTCCAAAACTCAAAAAACGAAACAAA
CGCATCAAAATGAATGTTAAACATTGTAAGCCTTCTCCTGACATTACGATCTAACTATGG
GTGTTTGGCTTTCTCAGGTTCCAATATTTATTATTTCAGAGCAGAATGGAAATAGGTAAA
TTTATTCTAAACTATCAATTCATTACATTACGAATCCGGTGATTGCAAATGAGCATTCAT
TTATCAGTTTTTTTTGGCAAAGGCATTCGTCGAGTATTTTCAATTGCCTCCTCCATAAGT
TATCTCTTGCTGCTGTTTTATGCTTTTAGCTTCTTCCTTTCAATATGATTTCCAAGCGCT
GGTTTTAGTGATTGAGCATAAGGAGAATTTTATTTTAGTGAATTTAC
>contig186
CTTGCCCTCTCTCTCTCTCTCTGAACTCGATCGGCAGGTTCTATCCCTCCCTCCTCTCTC
TTGGAGTCGAATTCCTTCCCGAGAAAGGTAATCGTTCTTCTCCTTTTCCGTGTCAAATTC
CTATCCGGAAGAAGGCTTCATCCGCGAGGATTCGATTCCAAGAGATCCATTGTTTTCCTT
CACGATTTTCCCATCTATGCTTAATAGGGTTTCATTGTTCATCGCCGTGGAAATCAATTT
GCTTTGATTTTTATTTTCTTTCTGGTCATCACACTCTCAGGTTTACCTTTTCCTACTCCT
GTCTTCAATCTTTCTTGTTACATTTGTTCTTTTTCCGAATCCGTTGGTTTTGTGGTTCTT
CAGACTCCGGATTATGTTAATTGTAGGGGAATAAAGAAAAATTGAAAACGATAAATTGTA
GAATTAGTTTGAGTCAATTTCAAAGCAAAGGAAAACATCGTCGTTTCTGAACATGTAGAT
AACTGATCGACGAGATTGATTATCGTTTACCTCTGTCAAGCTGAGACTTTTTTCTTTTTT
CCGCAAGAAGCTCTAAAATTCTGGTGCGTTGTTTTAGTTTGCCATCCAAAATTGAGGGTT
TCTTGATATTATTCCTCACGACTTCTCTTCCTCTTCTTCTCTTTCTTTTTTATTTTTCAT
GCCTTTCACCTCTCTTTCATAATTCTTCGGAGAATATTGGTAGCTTAGGGTTATAGCTTT
AGGGTGGGGTAGATCTTTGATGGCTCTTAATTTTTCTCGTCGTCCTACATTTCCCCTGCA
CTTTTCTGAGGACAGTTTAGTTTCACCAATGAGGATTGCCAATGGTTACATTGTCGAAGG
CATTCATGAGAATAATACCGAAAGCTGTGGGAAGTCGTGGCATCATGGCCGGGAGGTGGA
TGATTGCTTTGATCATGGAAGGGATATGTGCCCAGATAGCTCGCAGGACCCTGTCTCCAA
GGACATTCTTGATCTTTTACCTGCGGATCCCTTTGGCATGGATATAAGTACCACTTTTAC
AGCAATTACTGGATGGCTCGAGGACCTGGAAGTGGACTATGCTGGGTGTGTCAGCGATGG
GGGTGATGCTGGTGAAGGGAATATCGAGTTATTCGCAGGTCTGAATTTTTTTTGGAACAA
TGCTTTGAAGTTTCAAGCGTTTCCGGAAATTAAAGGAATTGGTCAGAATCCTGATCAAAT
TTGTAGCTATGATGGGTGTCTGAATGGAAAGGGAACTGAAGGTGCAAGCTGCTGTTGTGA
TTTTGAATCTATCTGTAGTATGGATGGAGTATCGTTTGCTAATAACGATCCTCCTAGCTT
TACTGGGCAGCAGGCTGCGGAGTGTCAGGAGCAGAATTGCATCTATCCGGAGGTAGATGG
AGGAGCTCCTCATGCAGCCTTGAACTTTGTCCTTTATTATCTGGGTGTTCAGGATCTACT
CTCTGTTGGAAGGGTTTGCAGATCTCTGCATTCAGCAGTAAGAGAAGACCCCCTTATATG
GAGGCACATACACATAGATCAACCGTTGAATGAGAAGATTACAGATGACATTCTTTTGCT
ATTAACTAATAGGGCTCAGGGTAGCCTGCAATGCTTGAGTCTGCTGGAATGCCCAGGAAT
TACTGATGACGGTCTGAAGCGTGTGCTTGAAAGCAATCCTAGGCTTACAAAATTGTCTGT
TCCTAGATGTACTAGACTCAGTATTGAAGGTGTTGTTAGTAGCTTGAGGGCTTTCAAGCT
GATTGGTACCCAAGGAGTGAAACATCTAAGAATTGGTGGATTATATGGGTTGACCCTCGA
GCATTTTGAAGAGTTGAAGTTCTTATTGGGAACTGAACGCAGCGCTATGCAGCAAAATTC
TTACAAGCCACATTTTTATCACAGGGGAAACTTTTATGTGTCTTGTGATGATGACCGTCC
TATTGATATTGAAAAATGTCCAAGATGCCAAAATCTGAGACTTGTTTATGATTGCCCAAT
AGAGGGTTGTCAGGGAAAGGAACATGTAACTCAGGCATGCAGGGCATGTACGCTTTGTAT
ATTGCGGTGTGTCCAGTGTGGTCGATGCATCAATGAAAATGAGTATGTGGAAACATTTTG
TTTGGAATTGCTCTGCTCAGATTGCTGGAAGCCATGTCAAGAGAAACGGGATTGGGAGGA
GGATCAGCCTGCACCATTTTATCTTGAGGAACAGAGAGATGGGTTTTATCTTCATGGCTA
GAGGAGTAATGCGGGTTGACTTCTGATAATTCTTGGTGTGGATCATGGATGTGAGTTGCT
CAATTGCCTTGATTATAAACAAAACTAAAAAAGAATGCTAGAATCATCAAGTTTATGGTT
CCTGTTCTATTTAATCTTGGCTCTAGAGTCAGCCTCCTTCAGGTTTTGTTTTTGGCAGGC
TGCACTGTTAATAATCCAGTGTCGGAGGGGGAACTTCAAGAGAATAAATAGTAAATGCAA
ATCAGTGAGGCATGGAATAAGACGAACAGTCTCTTGTGCTGCTGAAGGCGTTTCATTATC
ATCCTTTCATGTGCATGTAGAGTCAATCGAGCTTAGATGAAGATCTATGGGTAGTATCTT
AATCGTACTGTTAATGATGAATGGTGTAGATATGGTAATGCTCGGCTCCATCAGTACCAG
TCTTACTTGGAAGCCAGATGGGGTGGAGATATTGTAGAAATCAAGGGGAGGATGTCTTAT
CTAATACGGTGTTAATCTCACATGGATGCACTCTGCCTTGTCTAATCTCAGTTGAGGCTA
TGAAGAAGGGAACACAGGCTGATATTGGTCGATTTCCAAGTCCTGGTATCTGCATAATGC
GAGAAGTTTCATGAATTAAGATGCGGTTGATCTATGAGGTTCTATTGGATGGAGTTTTTT
ATTGGCCATGTGCATTCTTAGGATGTGACCTCTCTGTTACAGCCCGAATAATGGGGGGAT
CAGTTCCTTATCATGTGTTTTATGCAATTTATCAAAGTCGCTTCCAGTGCCCTTTCAAGC
CGCGCACCAGACCTCACCTCGCAATTTGATTTGGTGCTTGGATCCTCGTTTCTTCATCCG
GCAGTACTTTTGCTTGTTCTGATTCTGAAATATATGAAATAAACAATAAACATTGTTATT
ATATCTGTGAAAGTCGTATTTTCTCTTGCTAGACCAGTTTTAGCGTCATTATCACCGGGG
AACTTCCTCAGGCCTGTATCTTATGGTTATGATTTATGAAATGGAAACTTTGTTCTAAAA
AACATTTTCTAGGTGCCAACCAGCCTAACCGGTGTGGA
>contig187
GCATTTTCCCACGTCTTCACCGAAAAAAATATGAAAATTTCCTGATTAATCTTTCAACAT
TAGAAAATTACACGATAATATCAATTATTAAGGATTCAAGGGAACTATTTGCGTTTGTTC
CATAAAATCTCACTCAAAACTCTAAAACTTGTGATCAACTGTGAATATGTTTCTATTCAT
ACGAGAAACGTGCAACATATGGAACAGAGAAAACATCAAGCATTGTATACTAATGGCAAT
GGATAAAAATTGTTCAAACAAAAACTGCTAAAATCGGTCGGAAAGAAAAAACCCAAAATA
TATGATGCATAGAAGAAACAGTACTCCATCGCCTCGAACCTAAATTGAATCAAACAGAAA
AAAGCATATTTAGTCGACTTCCTCAATTTTGGGACCAGCGCCACTGCCGCCTGCTGGTGG
GGGAACATCGTCATCATCCATGCCAGCACCGCCCATGCCGCCGGCACCACCAGCACCCTG
GTACATCTTGGCAACGATTGGGTTGCAAATGTTCTCCAGCTCCTTCATTTTGTCTTCAAA
CTCGTCCGCCTCTGCAAGTTGGTTGTTGTCCAGCCATTGGATCGCCTGCTCGATCGCATC
CTCGATCTTCTTCTTGTCTGCTGGGTCCAGTTTAGAGCTAAACTTCTCATCCCTCACAGT
GTTCCTCATGTTGTACGCATAGTTTTCCAGCGAGTTCTTGGATTCAACCTTCTTCTTGTG
CTCTTCATCGTCGGCCTTGTATTTCTCTGCTTCCTGGACCATCTTCTCAATCTCCTCCTT
CGACAACCGCCCCTTGTCGTTGGTAATTGTGATCTTGTTCTTCTGGCCGGTGGTCTTATC
CTCCGCAGAAACATTCAGGATACCATTGGCATCAATATCGAAGCAGACGGTAATTTGAGG
AACACCTCTAGGGGCCGGAGGGATTCCAGAGAGCTCAAATTTTCCTAGCAAGTTGTTGTC
ACGGGTTCTTGCCCTCTCTCCTTCATAGACTTGGATCAAAACTCCGGGTTGGTTGTCGGA
GTAGGTAGAGAAAACTTGTTCCTTCTTGGTGGGGATGGTGGTGTTCCTTGGAATTAGGAC
AGTCATCACACCACCAGCCGTTTCCAGTCCAAGGGACAGAGGGGTGACATCCAGAAGCAA
CAGATCCTGAACCTTCTCGTTGCCCTCGCCGCTCAGAATGGCGGCCTGGACTGCAGCTCC
GTAGGCCACAGCTTCATCAGGGTTGATACTCTTGCAAAGCTCTTTGCCATTGAAGAAATC
CTGCAACAACTGCTGCACCTTGGGAATCCTAGTAGAGCCACCAACAAGAACCACGTCATG
AATACTGCTCTTGTCCATCTTAGCATCTCTCAAGCACTTCTCAACGGGTTCCATACACTT
CCTGAAAAGGTCCATGTTGAGTTCCTCAAATCTAGCACGGGTAATGGTTGAATAGAAGTC
GATTCCCTCGTACAGAGAATCAATCTCTATTGTAGTTTGAGCTGTGGAAGAGAGAGTCCT
CTTCGCCCTCTCACAAGAAGTTCTCAATCTCCTAAGAGCCCTGGGATTCCCACTAATGTC
TTTCTTGTTCTTTCTCTTAAATTCCTGCACGAAGTGATTAACCAATCTGTTATCAAAATC
CTCACCACCAAGATGGGTGTCACCTGCCGTTGCCTTCACCTCAAAAATACCTTCCTCGAT
CGTGAGCAGTGAAACATCAAAAGTACCACCACCCAAATCAAAAATTAGAACATTCTTCTC
ACCGGAGCTGGTAGCCTTCTTGTCAAGACCATAAGCAATGGCGGCAGCAGTTGGTTCATT
GATGATACGCATCACGTTTAGGCCTGAGATGACACCAGCATCTTTGGTGGCCTGTCTCTG
TGAATCGTTAAAGTAGGCTGGGACAGTGACAACGGCATTCTTCACCGTTGTGCCCAGATA
CGTCTCAGCAATCTCCTTCATCTTAATGAGCACCATAGAAGAGATTTCTTCCGCCGAAAA
CTGCTTCTCCTCACCCTTGTAGTTCACCACAATCATGGGCTTGTCACCGGCACCGGGGAT
AACTTTGAATGGCCAGAGCTTAATATCACTCTGGACCGATGAATCGCTAAATCTTCTACC
AATTAGACGCTTCGCATCGAAGACGGTGTTGATAGGGTTCATGGCGACCTGATTCTTGGC
CGCATCACCGATCAGGCGCTCGGAGTCGGTGAAAGCAACATACGACGGCGTCGTCCGGTT
GCCCTGGTCGTTGGCAATAATCTCAACACGGTCATGCTGCCAAACTCCGACGCAAGAGTA
CGTCGTCCCAAGATCGATTCCGATCGCCGGACCCTCTCCTTTACCGGCCATAGCTCTTCT
AGTCGATCGGAAAAAGAATCAAAATGAAAAATCGAAGGAAAAAGAAAAGAGGGAAACGGA
GGCGATGAGAAGATTTAGGGCAAAATTGTTAAGAGTGAATAGAGAAAGAGAGAGAAATGG
AGAGTTTATATAGAATTTTGGAAGGGAAAAAAGGTTCTAGAGAGTTCGAAT
>contig188
GCGAAAGGCCATTTCCGTAAAATCACGAGAAATATCAAAGAGCCGCTGCTGCTGCTGGCT
TTCTATTTTTCTCGGCCAATTTTTCATTTTCCCACCATCCAAACAAAACGCAATTCACTA
CAAAAGTTTCTCTCTCATTTGTTTGTAATTTCTTCATTTCTTCCTATTTCTCACAATTGC
TGCTGCAGTTCCACTCTCTCTCTCTCTCTCCGGCGAGACTGTGATAGCCGGAGCTTCGTC
AGACGTCTCACCATTGTTTTCTCAGCCTTCGGCATCGGTGTTTGACCGGATGTCAATGAC
GGCTGACTGACTGGCAATCTTGGTACTAGTATGTAATTGAACACTGGGCTTTGGAAAGAC
CTCTCTAATATTCCTGGAACTATGGATTTATCTTGTAATATTTGGAAACAAAATGTGTTT
AGTGAAAGAACGTATTGCAAGACATTGGACCAATTTGGTCATAGCAATGTGCTCAGAAGT
AGAATTATTGATGCCAAGTTGATCGGTGGTTCAAGAGTAATGTATAAAGTGCCTAAGAAG
AGAAACAGATTTATAGCTTCCAGCAATTCCAATAATTTGAGTCTGGTTTGTGCTAGAAAG
TTTGACAGTGTTTTGCAAATTTTTAAGCACAAGAGATTCTTTAACTGTACCAATAAGATC
AATGGTCGAAGGATGGGGATGGTTCACTCAGAGTGTCAAGGCAATGATTCTTTAGCATTT
ATTGATGGAAATGGCAGAAATGTTGAATATGTAGACAATGGTGATGAAAGCTCCAGTTCT
GGGCCTACTGATGGTGTAGGGTCAGATGGTTCCAGAGAAGCTGGTGGAGAATTAGAAGCG
GCAGAAACGGATGCACCGACTGTGGACGAGCTTAGAGAATTGCTGCAGAAGGCTATGAAA
GAACTGGAAGTTGCAAGACTTAATAGTACCATGTTTGAGGAGAAGGCCCAGAAAATATCT
GAAGCTGCAATAGCCTTGCAAGATGAAGCAGCCCATGCTTGGAATGATGTGAACTCTACT
CTCGATTCTGTACAACAGATAGTGAATGAAGAATATGCTGCCAAAGAAGCTGTTCAAAAA
GCTACCATGGCTCTTTCATTAGCAGAGGCAAGGCTTCAGGTGGCAATAGAGTCATTGGAG
CAGGAAAAAGGAGGAAATGATTCTCCGGAAACTGCAATAGTTAGTGAGCGGGAGATTGAT
TGTAAGGAAGAGGAAGAAGTGTTGTTGATTGCTAAGGAGGATATCAAAGAATGCCGGGAA
AATTTGGAAAACTGTGATTCAGAATTGAAGCGTTTACAGAGTATAAAGGAAGAGTTGCAG
AAAGAAGTGGATAGGTTGAATGAGTTGGCTGAAACAGCACAGCTAAATGCATTGAAAGCT
GAAGAGGATGTGGCAAATATAATGCTTTTGGCCGAGCAGGCTGTTGCTTTTGAACTTGAG
GCTGCCCAAAGGGTCAGTGATGCTGAAATAGCATTACAGAAATTGGAGAAGTCTTCATCA
AATTCGTTTGTTGATGTTTCGGAAACCACACAGGGGTTAAATGTTATCGAAGAAGTTGTA
AATGAGGAAAATAAGGCAGTCATAGGAATTTCTGGTGATATTGCTGTTGAAATGGATAGG
GATGTGGCATTTAGTGCTGATTCCTTAGCTGTCAAATCTCTACCGGGTACCTTTTCAGAT
TCTGAAGATTCGGATCAACCATATTACTTGAGTGATAATGAGAATGGAAAATTGAGTTCA
GACTCCTTAAAGGAGGTTGAATCTGGAGCAGAAAAGTCTATTTTGAGTCAAGCAAAAAAG
CAGGAAACACAGAAGGATTTGACCAGAGAAGGCTCACCCTTAAATGCCCCCAAGGCTCTA
TTGAAAAAGTCGTCACGCTTTTTTTCAGCGTCATTTTTCTCTTTTACAGGTGATGGGACA
GAGTTCACTCCAGCATCAGTATTCCAGGGTCTCCTGGATTCCACAAAAAAGCAATTGCCG
AAGCTAGTTGTTGGATTAGTTCTGTTAGGAACGGGGATCACTATCTTTGCTACTCGAGCT
GAAAGGAATTATCAGATGTTTCAGCAGCCTGATGTCATCACCACTAGCACCGATGAAGTT
TCCTTGAATACAAAACCTTTATTTCAACAATTAAGGAAACTTCCTAAAAGAGTGAAAGAG
TTAATTTCCAAGCTTCCCCATCAAGAGGTGAATGAAGAGGAGGCTTCTCTCTTAGACATG
CTATGGCTGTTGCTTGCTAGTGTTATATTTGTGCCAACATTCCAGAAACTTCCTGGAGGA
AGTCCTGTCCTTGGGTACTTGGCTGCTGGAATTTTAATTGGGCCATATGGTCTCTCCATA
ATCCGTCACGTGCATGGAACAAAAGCAATTGCTGAATTTGGAGTTGTTTTTCTCCTGTTC
AACATTGGCCTTGAGTTATCAGTTGAGAGGCTAAGTTCCATGAAGAAATATGTTTTTGGG
TTAGGGTCTGCACAGGTTTTGGTTACAGCTGTAGTGGTTGGCTTAGTCGCTCATATTGTC
TGTGGGCAGCCTGGTCCAGCAGCAATTGTCATTGGAAATGGTTTGGCTTTGTCATCCACT
GCTGTTGTTCTTCAGGTGTTGCAAGAGCGAGGTGAGAGCACATCACGACATGGACGTGCC
ACATTTTCTGTCCTACTATTCCAGGACTTGGCTGTTGTGGTTTTGCTGATTCTCATACCT
CTAATTTCACCTAACTCATCAAAAGGAGGGATTGGTTTTCAAGCCATTGCTGAAGCTCTT
GGCCTGGCTGCTGTTAAGGCAATAGTTGCCATTTCTGCCATAATAGCTGGTGGGCGCCTG
CTACTACGACCAATTTATAAACAAATAGCTGAAAATCAAAATGCAGAAATATTCTCCGCC
AACACACTCCTTGTCATCCTTGGAACAAGTCTACTTACTGCCAGGGCTGGACTATCAATG
GCACTGGGTGCCTTTCTAGCAGGTCTATTACTAGCAGAAACGGAATTCTCCTTGCAGGTT
GAATCTGATATTGCTCCATATCGTGGCCTCCTATTGGGTCTCTTCTTCATGACGGTTGGG
ATGTCTATTGATCCAAAACTTCTTCTTTCAAACTTTCCAGTTATCTCGGGGTCTTTGGGA
CTTCTTATTGGTGGCAAGACTATATTGGTTGCCTTGGTTGGTAGGCTTTTTGGCATCTCA
ATTATATCTGCGTTAAGAGTTGGACTGCTTCTTGCTCCTGGTGGAGAATTTGCTTTTGTG
GCATTTGGTGAAGCTGTCAATCAGGGTATAATGTCTTCTCACCTATCCTCCTTATTGTTT
CTTGTTGTGGGAATTTCAATGGCCCTTACGCCGTGGCTAGCTGCTGGAGGTCAGTTAATT
GCTTCTCGTTTTGAGCAGCATGATGTTCGGAGTTTATTACCTGTTGAAAGTGAGACCGAT
GATTTACAAGATCACATCATTATTTGTGGATTTGGACGAGTTGGTCAGATAATAGCCCAG
CTTCTGTCCGAGCGACTGATACCTTTTGTTGCTCTTGATGTGAGGAGTGATAGAGTGGCA
GTTGGACGTGCCCTAGACCTTCCTGTGTATTTTGGAGATGCGGGAAGTCGAGAGGTTCTT
CATAAAGTTGGAGCTGAAAGGGCATGTGCTGCTGCAATAACTTTGGACTCACCGGGTGCA
AATTACAGAACTGTTTGGGCTCTGAGCAAGTATTTCCCTAATGTTAAGACTTTCGTTCGA
GCTCATGATGTTGATCATGGCCTTAATTTGGAGAAGGCTGGGGCTACCGCGGTAGTTCCA
GAGACGTTGGAACCAAGCTTACAGTTGGCTGCTGCCGTTCTTGCTCAGGCTAAACTACCC
ATGTCAGAGATTGCTGCAACAATCAACGAGTTCCGATCTCGACATTTATCCGAGCTTACT
GAGCTATGTGAAGCTAGCGGAAGTTCGCTCGGGTACGGGTTTTCTCGAATCATGAGTAAA
CCGAAAATTCAAACATCTGATTCTTCAGATGAGAACCAAGTCACTGAAGGAACACTGGCT
ATATGATATCAGTGGTATCCAAAAAGGAAGGCAAAAATCGTTAAAGAAAAGGGTGGACTA
ACAATTTCACATTGGTATAAAAGTGTACAGAAACTTGGATGACCACATTTTGCTCTATAA
TTAATTTTGTTTAATTTTTGCCATGAAAATTAAAATGCTGCTTCCTTATGCTGTGGACTT
GGTTGGAAGAGGAACTTTTTAAACCCTCTGCAAGACCCATGGGAACATCACAATTATACA
CAAAACTTAGATTAAGCACTCTATATTTTGTTTATTATTGTTGTACAGTACAGTGTTGCA
TTCTGTACACATTATTTGCCAGTTTGCTTCCAATGTTTTTGTATCACATTCCTTTTCGGT
TTCAAAAA
>contig189
ACAAACCTGTGTTTTGTAGTTATTATTATGTTTGCTAATTATATGTTATGGCAAGCTAAA
AGTATAGTCATGGTATTCTTGTATAACAAAAAGTAAAGAGAGTTTTTTTTCCCTGTCTCG
TAATCTTTCCTTCCCCTACTTATAAGCTTCTTAAACAGAATAAAAACTAATGTGAATTAA
TTAATTTTCGTGTTGTCTGATGTAAATGGTCCAATCACTTGTTTTCTCTAAATCAAAACT
AGCCATCCTAATAACCACCCTCTGATCCTGACTTATGGTTGGTTTATGCATCACCCTTCC
AGAATTCAGCCAAATACTAGCTTTATAGTTGATTCGTATTGTAGGTTATAAAATTATAAG
CCTAAACAGGGCTTTTTGGATGGTTTCAGCTTTGGTCATGCTCTCTCTTTGCAGGTGTTG
CAAGAGCGAGGTGAGAGCACATCACGACATGGACGTGCCACATTTTCTGTCCTACTATTC
CAGGACTTGGCTGTTGTGGTTTTGCTGATTCTCATACCTCTAATTTCACCTAACTCATCA
AAAGGAGGGATTGGTTTTCAAGCCATTGCTGAAGCTCTTGGCCTGGCTGCTGTTAAGGCA
ATAGTTGCCATTTCTGCCATAATAGCTGGTGGGCGCCTGCTACTACGACCAATTTATAAA
CAAATAGCTGAAAATCAAAATGCAGAAATATTCTCCGCCAACACACTCCTTGTCATCCTT
GGAACAAGTCTACTTACTGCCAGGGCTGGACTATCAATGGCACTGGGTGCCTTTCTAGCA
GGTCTATTACTAGCAGAAACGGAATTCTCCTTGCAGGTTGAATCTGATATTGCTCCATAT
CGTGGCCTCCTATTGGGTCTCTTCTTCATGACGGTTGGGATGTCTATTGATCCAAAACTT
CTTCTTTCAAACTTTCCAGTTATCTCGGGGTCTTTGGGACTTCTTATTGGTGGCAAGACT
ATATTGGTTGCCTTGGTTGGTAGGCTTTTTGGCATCTCAATTATATCTGCGTTAAGAGTT
GGACTGCTTCTTGCTCCTGGTGGAGAATTTGCTTTTGTGGCATTTGGTGAAGCTGTCAAT
CAGGGTATAATGTCTTCTCACCTATCCTCCTTATTGTTTCTTGTTGTGGGAATTTCAATG
GCCCTTACGCCGTGGCTAGCTGCTGGAGGTCAGTTAATTGCTTCTCGTTTTGAGCAGCAT
GATGTTCGGAGTTTATTACCTGTTGAAAGTGAGACCGATGATTTACAAGATCACATCATT
ATTTGTGGATTTGGACGAGTTGGTCAGATAATAGCCCAGCTTCTGTCCGAGCGACTGATA
CCTTTTGTTGCTCTTGATGTGAGGAGTGATAGAGTGGCAGTTGGACGTGCCCTAGACCTT
CCTGTGTATTTTGGAGATGCGGGAAGTCGAGAGGTTCTTCATAAAGTTGGAGCTGAAAGG
GCATGTGCTGCTGCAATAACTTTGGACTCACCGGGTGCAAATTACAGAACTGTTTGGGCT
CTGAGCAAGTATTTCCCTAATGTTAAGACTTTCGTTCGAGCTCATGATGTTGATCATGGC
CTTAATTTGGAGAAGGCTGGGGCTACCGCGGTAGTTCCAGAGACGTTGGAACCAAGCTTA
CAGTTGGCTGCTGCCGTTCTTGCTCAGGCTAAACTACCCATGTCAGAGATTGCTGCAACA
ATCAACGAGTTCCGATCTCGACATTTATCCGAGCTTACTGAGCTATGTGAAGCTAGCGGA
AGTTCGCTCGGGTACGGGTTTTCTCGAATCATGAGTAAACCGAAAATTCAAACATCTGAT
TCTTCAGATGAGAACCAAGTCACTGAAGGAACACTGGCTATATGATATCAGTGGTATCCA
AAAAGGAAGGCAAAAATCGTTAAAGAAAAGGGTGGACTAACAATTTCACATTGGTATAAA
AGTGTACAGAAACTTGGATGACCACATTTTGCTCTATAATTAATTTTGTTTAATTTTTGC
CATGAAAATTAAAATGCTGCTTCCTTATGCTGTGGACTTGGTTGGAAGAGGAACTTTTTA
AACCCTCTGCAAGACCCATGGGAACATCACAATTATACACAAAACTTAGATTAAGCACTC
TATATTTTGTTTATTATTGTTGTACAGTACAGTGTTGCATTCTGTACACATTATTTGCCA
GTTTGCTTCCAATGTTTTTGTATCACATTCCTTTTCGGTTTCAAAAA
>contig190
TTTTTTTCTTTTAAAAAGAGAGAGTTTTGGTTCGGATAGAACCGTTCATAGAATAGCAAT
AGAAAAATCCAGACATTACATTGTAGTAATCATAGTGGAATACATGTGGCAAATAACTTT
ATTTTTCATGCCAAAACGAAATTAATACGAGTAATATCAAAATGAATGAAATCTACAAGA
ATTGGTACCAAGTAGAACATGGTTCATTCAAAAGGGTGAGTCTACATAAAATTAGAGTCT
CGTCCCTTCTCTTCTCTTCTCTTCTCTTCCTATGTATAATTTTGTATTCACATCATTTAA
ATTATCAATATGAGCACTAAGAACTAAGTATAAAACTTAAAATAAGGAATTACAACATAT
GTGGGGCCATCTTACACTAGCAAACTCATGGTTGGATCAATCGACACTTTTCCAATGTTC
CAAATCACAAATTTGGAGGATATAGACTTGTTCTTCGTGGTTGTCCTTCTAGTTCTCTTT
CTAAACAAAATAAGAGTCAAAAAGGGGCCTAAGGTTTTCTTTCATTGTGCTCCAATTCCA
TTTGGATCCACATCAATCGAGGATCTAAGTCGCGGGTGAACTATTATAGTGTTTGTATGC
AATATCCAAGTCTTCTTTTGATGTTTTTGACTCAGCCCCAAATTTTCTTAAGATACTTTT
TCTGAAGGAATGAAAAGAATCTCCAAATACGATGTTTCTATGATTAATTTGATGGCCCAA
ATCCTAATCTTAGTAGCATCTAATATTATACAAAGCAGTAAATAACAGTTCCAATTACGT
TACCTAGATCTGGAACGTTGTTTGTGACAAAATTACAGAACAAGAAAATTGGAATATCTA
AAGTGATGGAAAGTAAAAGCATCCAAGCAGAAACAACGAATAGAGAGCAGCATTAACCTG
AATTTCCGATGCATCTCTCAATAAGCTTATAATTAGTTTCCACTCCCAAAACCTCGAGGA
CTAGGCCTTGTTCCTGAGTTTACAAACTGCCTCCGTGATTCAGATCTTCGCTTCCTTCGG
GCGGTACCAGGAGGAGCCTTTTGTTCGGCTTTAAGAGCTTCTTCAAGATTGTTCAATGCA
GGAATGGACCCACCCTCCATCACACCCATCAAATTCTTCATGCGAACACGCATTTGGAAC
AGTTGAGCCACAAGCTGGCTCACCTGCTGCTCTGTTTTCCCCGATTCTTGAGCAATTCTT
TTCCTCCTTGCAGGTGATTCTGCCAACAATTCTGGCTTCTCCCTTTCCTCAGGAGTCATT
GCTTCAATCATTGCTTCCATTACTTTCAAACTCTTTTCTGCTTCCCGAATCTGGGCAGGA
GTGACCTTTCCCATGCCAGGGATCATTCCAATGACACGAGTCATAGATCCCATACGAGCA
ACTGCACGAGTTTGCTTCAGGAAATCGTTGAAATCAAATTTTGCACTCATTATCTTCTTT
TGCAGTTCTTTTGCATCCTCTTGGCGCATCACTTCTTGTGCCTTCTCCACAAAAGAGAGA
ACATCTCCCATTCCTAAGATTCTTCCTGCCATACGGTCCGGATAAAATGGTTCAAGGTCC
TCCATACGCTCTCCACGTCCTACAAGTTTGATTGGCTTTCCTGATACCTCTTTGACGCTC
AAAGCTGCTCCACCTCTTGAATCTCCATCAAGCTTTGTCAGAATAGCACCTGTAATCCCT
ATTTCTATGTTGAATGTTGTGACCAAGGCTGCAGCTTCTTGACCAGTCATCGCATCTACA
ACAAGGAGAACTTCAGTTGGATTAATTACCCGTTTCACTTCTTTTAATTCATCCATCATG
GCCTTGTCTATCTGAAGCCTTCCAGCAGTATCCACGATGACTACATCTACTTTGTTTTTT
CGGGCCTCTTGTAGACCTTGTTTCGCGATGTCTGAAGGTTTAACCTCAGTGCCTGCTGTA
TAAACAGGCACCCCCACCTGTAATTCACTGTTCACCCAATATAACTAATTGGTCAATAGC
AGCAGGT
>contig191
TTTTTTTCTTTTAAAAAGAGAGAGTTTTGGTTCGGATAGAACCGTTCATAGAATAGCAAT
AGAAAAATCCAGACATTACATTGTAGTAATCATAGTGGAATACATGTGGCAAATAACTTT
ATTTTTCATGCCAAAACGAAATTAATACGAGTAATATCAAAATGAATGAAATCTACAAGA
ATTGGTACCAAGTAGAACATGGTTCATTCAAAAGGGTGAGTCTACATAAAATTAGAGTCT
CGTCCCTTCTCTTCTCTTCTCTTCTCTTCCTGAATTTCCGATGCATCTCTCAATAAGCTT
ATAATTAGTTTCCACTCCCAAAACCTCGAGGACTAGGCCTTGTTCCTGAGTTTACAAACT
GCCTCCGTGATTCAGATCTTCGCTTCCTTCGGGCGGTACCAGGAGGAGCCTTTTGTTCGG
CTTTAAGAGCTTCTTCAAGATTGTTCAATGCAGGAATGGACCCACCCTCCATCACACCCA
TCAAATTCTTCATGCGAACACGCATTTGGAACAGTTGAGCCACAAGCTGGCTCACCTGCT
GCTCTGTTTTCCCCGATTCTTGAGCAATTCTTTTCCTCCTTGCAGGTGATTCTGCCAACA
ATTCTGGCTTCTCCCTTTCCTCAGGAGTCATTGCTTCAATCATTGCTTCCATTACTTTCA
AACTCTTTTCTGCTTCCCGAATCTGGGCAGGAGTGACCTTTCCCATGCCAGGGATCATTC
CAATGACACGAGTCATAGATCCCATACGAGCAACTGCACGAGTTTGCTTCAGGAAATCGT
TGAAATCAAATTTTGCACTCATTATCTTCTTTTGCAGTTCTTTTGCATCCTCTTGGCGCA
TCACTTCTTGTGCCTTCTCCACAAAAGAGAGAACATCTCCCATTCCTAAGATTCTTCCTG
CCATACGGTCCGGATAAAATGGTTCAAGGTCCTCCATACGCTCTCCACGTCCTACAAGTT
TGATTGGCTTTCCTGATACCTCTTTGACGCTCAAAGCTGCTCCACCTCTTGAATCTCCAT
CAAGCTTTGTCAGAATAGCACCTGTAATCCCTATTTCTATGTTGAATGTTGTGACCAAGG
CTGCAGCTTCTTGACCAGTCATCGCATCTACAACAAGGAGAACTTCAGTTGGATTAATTA
CCCGTTTCACTTCTTTTAATTCATCCATCATGGCCTTGTCTATCTGAAGCCTTCCAGCAG
TATCCACGATGACTACATCTACTTTGTTTTTTCGGGCCTCTTGTAGACCTTGTTTCGCGA
TGTCTGAAGGTTTAACCTCAGTGCCTGCTGTATAAACAGGCACCCCCACCTGTTCACCCA
ATATAACTAATTGGTCAATAGCAGCAGGT
>contig192
GACATGGGCCAGGAGATCGTCAATGGAGAAATGTGATCGAAGACGAGTCATTACCTGAAG
CAATTAAAAGCCTACTTCCTATTCATTCTGAAAAGGAAATGGATTGTAATGAAACTTTAA
AGCCTAAAGATGAAAAGCCTTTCGTTAAGGATATCGAGCCTCGACCGCAAGCCTCATTTT
ATCCAAACGACATCAAAACGAAAGAGTCTGGCAGTGACACCAATGAGAAGCCATTTGCTG
AAGATTTTGAGCCAAGACCTAATCTGTCTATCTATAACAACTAATTATAATGGAAGCCAA
AATAAGATAATTAATTTATAGCCTGATCTCTATCTACAACAACTAATTATAATGGAAGCC
AAAAGAAGAAATAATGTGTATATTAGCCAGTTGTTTCCAGTTCTTGGCTTGTAATGTTTA
TATTTTCTGTTGTGTGTGATGTTTCTTTGATCTTCTCTTGCTATGGATAATAAGTTGTGT
GTCTCGTGAGCTTGGTCAAAGAAATGTAGCTCTTGTTTAATGCAGCTTTTGGG
>contig193
GATATTGAAAGATATGAAGGGGCTTCTCTTCCTCACTTTCTTAACACGCAATTCTATTCC
TCTCATACACTACTTCAACTCATGTTTTAATTTTGAGTAACATTTGTTTGATCATTCTAT
TGTGAAATAATATGAAACGATCGATATCAAGATCGATGTCGAGATTGTTGTACATTGATA
AAACTAGATCAGGCAATTCTTTGATTTTTTTTTTTTCTTGTTTTGTCCTCTTTATTTGGT
ATTTAGTTTGCAAGTACAATAGAGTCGAGACACGAGCCAGGAGATCGTCAATGGAGAAAT
GTGATGAAAGACGAGTCATTTCCTGAAGCAATTAAAAGCCTTCTTATTCCTTCCGAGAAG
GAAATGGATTGTAATGAAACTTTGAAGCCTGAAGATCATGAAAAGCTTTTCGCTAAGGAT
ATCGAGCCTCGACCACAAATCTCATTTTATCCAAACGACATCAAAACGAAAGAGTCTGGC
GCAAGCCTCATTTTATCCAAACGACATCAAAACGAAAGAGTCTGGCAGTGACACCAATGA
GAAGCCATTTGCTGAAGATTTTGAGCCAAGACCTAATCTGTCTATCTATAACAACTAATT
ATAATGGAAGCCAAAATAAGATAATTAATTTATAGCCTGCGTTGCTTGGAGTTCTTTCTT
GTAATGTTTATCTTTATCTTGTGTGTGAGATGTAACTTATTTCTGGTTTGCAGATGCTAT
GGATAATAAGTTGTGTGTATGGTGAGTTTGGCCAAAGAGATCTAGCTCTTGTTTAATGCA
GCTTTTGGGATATTGTTGTTTCTTCTTCCTGCAGAGTAAAAGGAAATTCTGTGTGTAAAT
TTTATTCCTCCATTACTATTTGATGCAGCTATAATGTATGCTCTTTTATGATGCATAGCT
TAGGAACATTAGAAAGAGGATAAAAATGGAAAAAAAAATTTCTAAAGTTTTAAATGATTG
GATTT
>contig194
GGATTTGTCTTCATCGCTATCTTATTACTTCTATCGTTTGCAAGTAGAATAGAATCAAGA
CCCGAGCCAGGAGATCAGCAAGGGAGAAATCTGATCAAAGACGAGGCATTGCTCGAAGCA
ATTAAAGGTCTTCTTAGTCATTCTGAGAAGAACATGGATTGTAATGAAACTTTGAAGCCT
GAAGATGAAAAGCTTTTCGTTAAGGATATCGAGCCTCGACCGCAAGCCTCATTTTATCCA
AACGACATCAAAACGAAAGAGTCTGGCAGTGACACCAATGAGAAGCCATTTGCTGAAGAT
TTTGAGCCAAGACCTAATCTGTCTATCTATAACAACTAATTATAATGGAAGCCAAAATAA
GATAATTAATTTATAGCCTGCGTTGCTTGGAGTTCTTTCTTGTAATGTTTATCTTTATCT
TGTGTGTGAGATGTAACTTATTTCTGGTTTGCAGATGCTATGGATAATAAGTTGTGTGTA
TGGTGAGTTTGGCCAAAGAGATCTAGCTCTTGTTTAATGCAGCTTTTGGGATATTGTTGT
TTCTTCTTCCTGCAGAGTAAAAGGAAATTCTGTGTGTAAATTTTATTCCTCCATTACTAT
TTGATGCAGCTATAATGTATGCTCTTTTATGATGCATAGCTTAGGAACATTAGAAAGAGG
ATAAAAATGGAAAAAAAAATTTCTAAAGTTTTAAATGATTGGATTT
>contig195
GACATGGGCCAGGAGATCGTCAATGGAGAAATGTGATCGAAGACGAGTCATTACCTGAAG
CAATTAAAAGCCTACTTCCTATTCATTCTGAAAAGGAAATGGATTGTAATGAAACTTTAA
AGCCTAAAGATGAAAAGCCTTTCGTTAAGGATATCGAGCCTCGACCGCAAGCCTCATTTT
ATCCAAACGACATCAAAACGAAAGAGTCTGGCAGTGACACCAATGAGAAGCCATTTGCTG
AAGATTTTGAGCCAAGACCTAATCTGTCTATCTATAACAACTAATTATAATGGAAGCCAA
AATAAGATAATTAATTTATAGCCTGTGTTGCTTGGAGAGTTCTTGCTTTGTAATGTTTAT
CTTTCTCTTGTGTGTGAGATGTAATATCTGTTTCTGGATTGCTATGGATAATAAGTTGTG
TGTATAGTGAGTTTGGTCAAGGGAGATGGGAAATCTATCTCTTATTTAGTGCAGCTTTTG
AGATGTTTGTATGATTGTCTTCCAAGTTCATGCAGAATAAAGGGAACTCTCTGTGAATTT
CATTCCTCCATTACTATTTCATGCCA
>contig196
CCGGGGCCGGGGACGCAGCCGCCGAAGCGGTGGAGGAGAAGACGGAATTCGACGTGGTGA
TCGAGGACGTGCCGAGCAATGCGAGAATCGCAGTCATTAAGGCAGTGAGGGCATTGACAA
GCTTGGCTTTGAAGGAAGCCAAAGAACTTATTGAAGGGTTGCCGAAGAAGTTTAAGGAAG
GGGTTTCGAAAGAAGAAGCAGAGGATGCCAAGAAACAGCTTGAAGAAGCTGGCGCTAAAA
TCGCCATTGTTTAATGGGAAAAATACTTCATTTGTTTCAGAGAAACTTACTTCAATCTTG
TGGATTTTTCCATTCTCTCTTGATCTGAAGTCTGCGTTCTGATATAAACCCATTTAGATT
CTGGCATGTTTATTATGGTTTCTGTTTGCCAAATTGTTGTCTTCTTCTTTCTTCTTCTTC
ATTGGGTCTGTACAATTTACAAAAACTTGTAATTCAACTATGTTTCTGTGGAGTTCAGTA
CAAAAGACCTGTATTCTAGAGAGAGAATGGTCTTAGTTATCTCACATGAATGGGAAAATG
TTGCCGATTCCTAAATGGGAGTCATCAATCAATTGAACAAACAGTGACTGTATGCTCGAA
CAAATCACAACACAAGAGAAAATCAGTGGCGAATTGGTAACTTTTGCTCACTAAATACAC
AGACGCTCACTAAGAAGTTTCTTATTTATAAACAGGATGAAACGAAATCAAAGATGCCAT
GAGTTATACTGGAAAGTCGGTCAGTCGTCGACTGGATCTTCGGGTGTCTCGTCCTCCCCG
CGTTTGATTGTAATGACGGGGCACTCGGCATGTTTTACACAGAATTCACTTACAGTGCCC
ACGAAAACCCTTTTGAAAGGGCCAAGGCCTCTACTTCCCACAACTAGAAAATCAGGTCGC
ACACGTTTTGCCTCGAGGCAAATTACTTCTGTTGGATCGCCTTTCTTAAGCCAAGCTTCA
CAACCAACCCCAATTTCATGACATCTATTCACAAAGAACTCCAGTAGAAGAAGCCCTCTT
GCCCTCTCCCTATGCTTTAAGTCTTTAAAATCATCAGGTGACGCAAAGATGCTATCGACG
TCATCAAAAGCGTCTTCGTCGGGGATTTGGACATGGAGGAAGAGCAACTTGAAACCGGAG
GTGTTGGAGCGGACGATCTTGTGGAGAGTCCATTGGAAGGCCCTTGTGCTACTTATGGAA
GCGTGTGGATAGCCTTTGATGGTTGACTGATTCACAGCCAACATTATTCGAGTAGGTTCT
CCCTCCATTCTTCTTCGCTCTCTCCTCCAACTTCAACGATCTCTCTCTCTCTCCTCTCGA
TGCTTCGTCGCCTGCCTTCTGCAACCCCCACAATTTTATGTCCTTCC
>contig197
AAACAAATTTGATTCCATCTTTCTCTGCAAAGGCCATGTCCTAAGCTTTTCTAAAATGGT
TTGTGCCAAGTTTGTACATGATGTCCATATCGTCTTCGTCGGGGATTTGGACATGGAGGA
AGAGCAACTTGAAACCGGAGGTGTTGGAGCGGACGATCTTGTGGAGAGTCCATTGGAAGG
CCCTTGTGCTACTTATGGAAGCGTGTGGATAGCCTTTGATGGTTGACTGATTCACAGCCA
ACATTATTCGAGTAGGTTCTCCCTCCATTCTTCTTCGCTCTCTCCTCCAACTTCAACGAT
CTCTCTCTCTCTCCTCTCGATGCTTCGTCGCCTGCCTTCTGCAACCCCCACAATTTTATG
TCCTTCC
>contig198
ACACACCTGATTTTGTCAAGCTCGGTTCGCTCACAACCTGCATTACGAGCAAACGATCAG
ATTCTTGAACTGATACAATTGGACATTCGAGATAGTTTTTCGTTGCCTATGGTGAGGTTA
AGTTTAGTTACCTGAGCTAGTCTTTTTCCTGATTCTTCTTCTGAGACATTTGATATGTTC
AATCTTTTTAATATTGTAATTGGAGATGGGGCTTTCAAGCTTGGAATTTGGGTAAACTGC
CACTGATTAAACATTTCAAGGCTTGTTGAAATGTAAGGTTAGGCTACGGTGTGCGAACAT
CACTCCTTTTTGAGTAGGCAATTCACAACTGAAGCGAAGAAAAGACTGGATCAAGAAAAG
GGGTGCTACGACTATGAGGCTACGAGCCATCTACCCCTCGTACCTAACTTGCTCGTGTGG
TTCGTGGTTCGTGGTTCAAGCAGGACCGTACAGTTTTGGTAGAGGATGATGCCTTTTATT
AAGGACTAAACTCAAGTCAACCAACTACTTTTACATCAGAAAACTTGTTTACAAAACAAC
ACCACAGTTACGAATTCCCGCGCTCAGTGATCTTTAGTTTTAGCAACCAAAGACCATCAC
AGAAACTTCAGTCATTCTGATTTTTAAGCCAAACCAACAAGTTTCTCACTCAAATCCCAA
ACTTTGCGAGCCTTCTCTGCATCACTTGCTTCTTGAGACAACTGGTTCTCGAATGAAGCC
GAGTTCTTGTTCCAGCTCCAGTACACACCTGATTTTGTCAAGCTCGGTTCGCTCACAACC
TGAGCTAGTCTTTTTCCTGATTCTTCTTCTGAGACATAGCCCTTGGTGATGTACTTTTGG
AAGGGAGGGAAGAGTATTCTGAACAAGGGAATGTGCTCTCTGAACAAGCCAGTCGTAGCA
ATGCATCCCGGGTAGAGGGAAGCAAATGTGATGCCAGTTTCCTCGTGGTACCGCCTGTGG
AACTCTTGCATAGTGAGCATGTTGCACACTTTGCTGTCCTTGTATGCCTTGGCACCATCG
AAATCACCACCGTCGATCATGGAAGAGCTGTTTAGGCCATTCAATCCTCCAGCAAGTCCC
CTGAGGTCTCCAAGGTTGGCCTTAGGAGGTACATTTCCAGCCAAGGTATTTGTGTTTCCT
GATCATGAAATCAAAGTTCAGCACTCCCAAAAAGGCAAAATATCAGATTCAGAGCAACCC
CGAATAATAGAACCTACCCGTAATCGATCCAACAATGATGAGTCGTTTCGAGGGGTAATC
AGATTTGTTCAAATCCTCAAGCAATAAACGGGAGAGGAGGAAGTGGCCAAGATGGTTAGT
CCCAACACTAAGCTCAAATCCTTCAGCGGTGAAGGTAGGCTCTTTAGCAGTTGGGAGGTA
AACTGCAGCATTGCACACCAGCACATCAAGCGGCCTGCCTGACTGCCGGAAGTTGTCAAC
GAATTGTCGGACGCTGTCGAGCGAGGCGAGGTCCAAATGCATAACGGTGTAGTTTTCCTT
ACTCATGCCAGCAGACTTTGCAGCTCTCTCAGCCTTGAGAAAGTCTCTGCAAGCCATAAT
AACATGCCATTTTCCTGTCTCAGCCAGAGCCTTGGCTGTGGCCAGACCCAACCCAGAAGA
GGCTCCAGTAATCACAACACTGCCCTTTCTGAGAGTTTTCTTCCCATCAGGGGCAGCCTT
GTTAACTGCTGGAGTTGTGGTAGCAGCTGTTTGAGCCCTGATGGCACCAACCTGTTGGTT
GAATTCTCTCTTACACCTCAATGCAGAAGAACTGAATTCAGATTTGATATGGTCTGAAAA
TGAAATCCCAAACAAACTTGAATCCTTCAAGCATGCACCAGACTTTCCCTCTTTGGGAAG
AGTGAGAGCAGGGGAAACCAGAGAAGCAGCCTGGAGAGCCATTAAAACCCAAATCAAAGA
GCTGAAATTTGAGATTTTGAAAGGTGAATTGGGTTAAGCATTGGGTAGAGAATATCTAGA
GAGTGGTTTATATAGGGGAAAAGATCAGAAGCCATTGCCTACAAAAAG
>contig199
ACACACCTGATTTTGTCAAGCTCGGTTCGCTCACAACCTGCATTACGAGCAAACGATCAG
ATTCTTGAACTGATACAATTGGACATTCGAGATAGTTTTTCGTTGCCTATGGTGAGGTTA
AGTTTAGTTACCTGAGCTAGTCTTTTTCCTGATTCTTCTTCTGAGACATTTGATATGTTC
AATCTTTTTAATATTGTAATTGGAGATGGGGCTTTCAAGCTTGGAATTTGGGTAAACTGC
CACTGATTAAACATTTCAAGGCTTGTTGAAATGTAAGGTTAGGCTACGGTGTGCGAACAT
CACTCCTTTTTGAGTAGGCAATTCACAACTGAAGCGAAGAAAAGACTGGATCAAGAAAAG
GGGTGCTACGACTATGAGGCTACGAGCCATCTACCCCTCGTACCTAACTTGCTCGTGTGG
TTCGTGGTTCGTGGTTCAAGCAGGACCGTACAGTTTTGGTAGAGGATGATGCCTTTTATT
AAGGACTAAACTCAAGTCAACCAACTACTTTTACATCAGAAAACTTGTTTACAAAACAAC
ACCACAGTTACGAATTCCCGCGCTCAGTGATCTTTAGTTTTAGCAACCAAAGACCATCAC
AGAAACTTCAGTCATTCTGATTTTTAAGCCAAACCAACAAGTTTCTCACTCAAATCCCAA
ACTTTGCGAGCCTTCTCTGCATCACTTGCTTCTTGAGACAACTGGTTCTCGAATGAAGCC
GAGTTCTTGTTCCAGCTCCAGTACACACCTGATTTTGTCAAGCTCGGTTCGCTCACAACC
TGAGCTAGTCTTTTTCCTGATTCTTCTTCTGAGACATAGCCCTTGGTGATGTACTTTTGG
AAGGGAGGGAAGAGTATTCTGAACAAGGGAATGTGCTCTCTGAACAAGCCAGTCGTAGCA
ATGCATCCCGGGTAGAGGGAAGCAAATGTGATGCCAGTTTCCTCGTGGTACCGCCTGTGG
AACTCTTGCATAGTGAGCATGTTGCACACTTTGCTGTCCTTGTATGCCTTGGCACCATCG
AAATCACCACCGTCGATCATGGAAGAGCTGTTTAGGCCATTCAATCCTCCAGCAAGTCCC
CTGAGGTCTCCAAGGTTGGCCTTAGGAGGTACATTTCCAGCCAAGGTATTTGTGTTTCCC
GTAATCGATCCAACAATGATGAGTCGTTTCGAGGGGTAATCAGATTTGTTCAAATCCTCA
AGCAATAAACGGGAGAGGAGGAAGTGGCCAAGATGGTTAGTCCCAACACTAAGCTCAAAT
CCTTCAGCGGTGAAGGTAGGCTCTTTAGCAGTTGGGAGGTAAACTGCAGCATTGCACACC
AGCACATCAAGCGGCCTGCCTGACTGCCGGAAGTTGTCAACGAATTGTCGGACGCTGTCG
AGCGAGGCGAGGTCCAAATGCATAACGGTGTAGTTTTCCTTACTCATGCCAGCAGACTTT
GCAGCTCTCTCAGCCTTGAGAAAGTCTCTGCAAGCCATAATAACATGCCATTTTCCTGTC
TCAGCCAGAGCCTTGGCTGTGGCCAGACCCAACCCAGAAGAGGCTCCAGTAATCACAACA
CTGCCCTTTCTGAGAGTTTTCTTCCCATCAGGGGCAGCCTTGTTAACTGCTGGAGTTGTG
GTAGCAGCTGTTTGAGCCCTGATGGCACCAACCTGTTGGTTGAATTCTCTCTGGCGTTTC
ACCAAACACATAACATTCATTACAATCCACCAACATCCAAATCTCAGCCATACCAACAAA
ATTCTCACGGAATTTCAAAAGAAAACAGATAAATAACACACAAAAAATAAACACCCACTA
CCTTACACCTCAATGCAGAAGAACTGAATTCAGATTTGATATGGTCTGAAAATGAAATCC
CAAACAAACTTGAATCCTTCAAGCATGCACCAGACTTTCCCTCTTTGGGAAGAGTGAGAG
CAGGGGAAACCAGAGAAGCAGCCTGGAGAGCCATTAAAACCCAAATCAAAGAGCTGAAAT
TTGAGATTTTGAAAGGTGAATTGGGTTAAGCATTGGGTAGAGAATATCTAGAGAGTGGTT
TATATAGGGGAAAAGATCAGAAGCCATTGCCTACAAAAAG
>contig200
ACACACCTGATTTTGTCAAGCTCGGTTCGCTCACAACCTGCATTACGAGCAAACGATCAG
ATTCTTGAACTGATACAATTGGACATTCGAGATAGTTTTTCGTTGCCTATGGTGAGGTTA
AGTTTAGTTACCTGAGCTAGTCTTTTTCCTGATTCTTCTTCTGAGACATTTGATATGTTC
AATCTTTTTAATATTGTAATTGGAGATGGGGCTTTCAAGCTTGGAATTTGGGTAAACTGC
CACTGATTAAACATTTCAAGGCTTGTTGAAATGTAAGGTTAGGCTACGGTGTGCGAACAT
CACTCCTTTTTGAGTAGGCAATTCACAACTGAAGCGAAGAAAAGACTGGATCAAGAAAAG
GGGTGCTACGACTATGAGGCTACGAGCCATCTACCCCTCGTACCTAACTTGCTCGTGTGG
TTCGTGGTTCGTGGTTCAAGCAGGACCGTACAGTTTTGGTAGAGGATGATGCCTTTTATT
AAGGACTAAACTCAAGTCAACCAACTACTTTTACATCAGAAAACTTGTTTACAAAACAAC
ACCACAGTTACGAATTCCCGCGCTCAGTGATCTTTAGTTTTAGCAACCAAAGACCATCAC
AGAAACTTCAGTCATTCTGATTTTTAAGCCAAACCAACAAGTTTCTCACTCAAATCCCAA
ACTTTGCGAGCCTTCTCTGCATCACTTGCTTCTTGAGACAACTGGTTCTCGAATGAAGCC
GAGTTCTTGTTCCAGCTCCAGTACACACCTGATTTTGTCAAGCTCGGTTCGCTCACAACC
TGAGCTAGTCTTTTTCCTGATTCTTCTTCTGAGACATAGCCCTTGGTGATGTACTTTTGG
AAGGGAGGGAAGAGTATTCTGAACAAGGGAATGTGCTCTCTGAACAAGCCAGTCGTAGCA
ATGCATCCCGGGTAGAGGGAAGCAAATGTGATGCCAGTTTCCTCGTGGTACCGCCTGTGG
AACTCTTGCATAGTGAGCATGTTGCACACTTTGCTGTCCTTGTATGCCTTGGCACCATCG
AAATCACCACCGTCGATCATGGAAGAGCTGTTTAGGCCATTCAATCCTCCAGCAAGTCCC
CTGAGGTCTCCAAGGTTGGCCTTAGGAGGTACATTTCCAGCCAAGGTATTTGTGTTTCCC
GTAATCGATCCAACAATGATGAGTCGTTTCGAGGGGTAATCAGATTTGTTCAAATCCTCA
AGCAATAAACGGGAGAGGAGGAAGTGGCCAAGATGGTTAGTCCCAACACTAAGCTCAAAT
CCTTCAGCGGTGAAGGTAGGCTCTTTAGCAGTTGGGAGGTAAACTGCAGCATTGCACACC
AGCACATCAAGCGGCCTGCCTGACTGCCGGAAGTTGTCAACGAATTGTCGGACGCTGTCG
AGCGAGGCGAGGTCCAAATGCATAACGGTGTAGTTTTCCTTACTCATGCCAGCAGACTTT
GCAGCTCTCTCAGCCTTGAGAAAGTCTCTGCAAGCCATAATAACATGCCATTTTCCTGTC
TCAGCCAGAGCCTTGGCTGTGGCCAGACCCAACCCAGAAGAGGCTCCAGTAATCACAACA
CTGCCCTTTCTGAGAGTTTTCTTCCCATCAGGGGCAGCCTTGTTAACTGCTGGAGTTGTG
GTAGCAGCTGTTTGAGCCCTGATGGCACCAACCTGTTGGTTGAATTCTCTCTTACACCTC
AATGCAGAAGAACTGAATTCAGATTTGATATGGTCTGAAAATGAAATCCCAAACAAACTT
GAATCCTTCAAGCATGCACCAGACTTTCCCTCTTTGGGAAGAGTGAGAGCAGGGGAAACC
AGAGAAGCAGCCTGGAGAGCCATTAAAACCCAAATCAAAGAGCTGAAATTTGAGATTTTG
AAAGGTGAATTGGGTTAAGCATTGGGTAGAGAATATCTAGAGAGTGGTTTATATAGGGGA
AAAGATCAGAAGCCATTGCCTACAAAAAG
>contig201
GGAGAATTCGAAATCGAAGGTCTGGTTTGGGAATGGCTGGTTGTGGAAATCGCCCTTAAT
CACGAGCGGCGAGTACGGAACCAGGTCCATTCCGATCGAATCCGAAACTCCGATTCGCCT
CAATGCCTCCACCTCCTGCCCGACCCGAGCCCCGATGCATAGGGCTTTCGATTCCTTTGA
TACCAGCCCCTGCCTCTTCAAATCTTCGAAGAATCTCGCGAATACTTGAATTTTCCTGTC
CCAATCGCGGGTCGTCCATATCTTCCGGAGCTTCGGGTCTAGGGTTTTGTTAAGCTGCCG
CTTTATGTAGCGATCGTAGGAGGTGTATCCGGGTCGGATTTTCAAATCGTCGGATTCGGG
TTTGGAATTGGCCGGCGACAGAATGGTGGTGGCCGGCGTGGAGAATCGGTGGTAGTAAGG
GCGGAGAGACAATAGGAGGAGGAAAGGAAGAGAGAAGAACAGAGACAATACGAAGTATTT
GGATATAACTAGAGGCTTTGTTTGAATACCTTTCATTCTGCACAACAAAGCTGCCACAAT
CTCTCTCTCTCTCTAGAAACCACTTTTTTCTCTCTCTCTAAAGGAAAATTGAGCCCTTCT
CTTCCCTTCCCTTCCCTTCTCTCTATTTCTTGCCTTCCCTGAAGAACTGCACAAAGCAAA
ACAGATGCTTACAACAAGTTGACCTCTTTTTATATAAAATTGCAATAAGATTTTTTCTTT
TCTTTTTG
>contig202
CTAATTTCGCATAGCTTCATCTGAAACTGAAAAAGAAAGGCACAAGACAAAATGACAGTG
AATAGAGGAATGAGTGGTGTGAAACCTTTGGAGCAACCACAGTAGCAGCTCTGACAACCA
AGCCAGTGTAAGATCTGTTGGCCAGACACCCCACTCTCAAGTGCCCAACAGAAGGAGAGA
ATTTCACCGCAGAAGGTCGAAGCCCATTGAAAGATGGCAAGTTTCTCGCGGAAATTAAAG
ACCCGGTGAGCTGAGCTGCCGCCATTTCACGTCCTTGTGTAAGGATAAAGATTGGGTTTC
GAAGAAGCGGCTCCAACGGTATAGAAGATTATGGAAGAACGAAGAAGATAAACCCTAGCA
ACTTGAAGGCAGCTCCAGCAGTGGAAATGGGTTTTATCGGAGAAATTAGAC
>contig203
TAAATACCAAAGTCAATTTTGGTCACTGTGTTGAAGCCTCCTTAACTCATCAAGTCTCAT
GAGGTTGTTTCCTCCTTCCCCTAACACCGTGTGAGAATTACCAATGGAAGATTCAAAGTT
TCATAATTTCATGTCACATCACAACATTCCAAAAGCTGGTCACAGTTTACTGATCTAACA
AACAAATTCCCTGTTATTACCCAAATTTCCATCTCAGTTGCATTTCTCAGTCCCTCTCCC
TCTACGGCTGTCAAAATCCATCTCAATTGCCCCTTTTTAAGCAAAGAAGCACCACTAAAG
ACACGGGTTTTGTTTTACATAAACCAATCAGTCTAAATATAAGTTTACAACTAAGACAGC
ACCGCGATGACGTCCGAAGCCCTCAATGCAATGTAATCAGACCCATCTTTGCTCTTGAAC
TCGTTCCCGGCGTACTTTGAGTACATCACGTTATTTCCCGCTGCAACGGATAGTGGTTTC
CTCTTGCCTTCCTCATCCAGATGACCGGGGCCAACTGCTACCACCGTTCCGATTGAAGGT
TTCTCTTTTGTCGCCTCAGTCAGCAACAAACCTCCTGCTGTTTTTTCCTCAGCCACAGCC
ACCTTGATCAAGACCCTGTCGTTGAGGGGCTGAAGATCTTTTGCGTCATCTGTTTCTAGA
ATACCAACTATGTCATCTTCCTTCAAAATAAGATGCTTCGAACCATTGAACTCCAACTCA
GTGCCAGCGTACTTGGAGTACACTACTTGAGCACCAGTCTTTACACTAGCTTCCACTTTG
ATATTTCCAATCGACTTGCCTTCTCCAACTGCAACAACCTCTCCTCCTTGGGGTTTTGTC
TGGGCTGTCGTTGGAAGTAGAATGCCTCCATCAGTCTTCTCTTCAGCTTCCTTTATCTTC
ACCAACACTCTATCGCCCAATGGCTTGATTGAAGTGTACTTTGGAGCAACCACAGTAGCA
GCTCTGACAACCAAGCCAGTGTAAGATCTGTTGGCCAGACACCCCACTCTCAAGTGCCCA
ACAGAAGGAGAGAATTTCACCGCAGAAGGTCGAAGCCCATTGAAAGATGGCAAGTTTCTC
GCGGAAATTAAAGACCCGGTGAGCTGAGCTGCCGCCATTTCACGTCCTATCCTCAAAAAG
TTAATCCAGAAAACATATACAGAGAAGATTAGATAGCAATCCCGCGCATAAGAAAAGTTG
GGCTCAATTTCAAAAGAATCTAAGTCAACAAAATTGAATCTCTACAATTCTAAATTGGCC
ACAACATTTGAGCACGGAGGTAAAATTATGCCGAAAAACAGGAAGAAACATGTTATAGAG
ATGGAAAGCAGAGAGGGGCGAG
>contig204
TAAATACCAAAGTCAATTTTGGTCACTGTGTTGAAGCCTCCTTAACTCATCAAGTCTCAT
GAGGTTGTTTCCTCCTTCCCCTAACACCGTGTGAGAATTACCAATGGAAGATTCAAAGTT
TCATAATTTCATGTCACATCACAACATTCCAAAAGCTGGTCACAGTTTACTGATCTAACA
AACAAATTCCCTGTTATTACCCAAATTTCCATCTCAGTTGCATTTCTCAGTCCCTCTCCC
TCTACGGCTGTCAAAATCCATCTCAATTGCCCCTTTTTAAGCAAAGAAGCACCACTAAAG
ACACGGGTTTTGTTTTACATAAACCAATCAGTCTAAATATAAGTTTACAACTAAGACAGC
ACCGCGATGACGTCCGAAGCCCTCAATGCAATGTAATCAGACCCATCTTTGCTCTTGAAC
TCGTTCCCGGCGTACTTTGAGTACATCACGTTATTTCCCGCTGCAACGGATAGTGGTTTC
CTCTTGCCTTCCTCATCCAGATGACCGGGGCCAACTGCTACCACCGTTCCGATTGAAGGT
TTCTCTTTTGTCGCCTCAGTCAGCAACAAACCTCCTGCTGTTTTTTCCTCAGCCACAGCC
ACCTTGATCAAGACCCTGTCGTTGAGGGGCTGAAGATCTTTTGCGTCATCTGTTTCTAGA
ATACCAACTATGTCATCTTCCTTCAAAATAAGATGCTTCGAACCATTGAACTCCAACTCA
GTGCCAGCGTACTTGGAGTACACTACTTGAGCACCAGTCTTTACACTAGCTTCCACTTTG
ATATTTCCAATCGACTTGCCTTCTCCAACTGCAACAACCTCTCCTCCTTGGGGTTTTGTC
TGGGCTGTCGTTGGAAGTAGAATGCCTCCATCAGTCTTCTCTTCAGCTTCCTTTATCTTC
ACCAACACTCTATCGCCCAATGGCTTGATTGAAGTGTACTTTGGAGCAACCACAGTAGCA
GCTCTGACAACCAAGCCAGTGATCAAATTTTAGAACAAGTATTACATTATTGTCACGTTT
CATGTTCCTTTGCAGACAATAGTGAATGTTATTCTAGGTGCCCCTGGAGAAAGACTCTAC
TGTCGTCAAGAAGTCATATCTGAGGTGGATGGAGAAGAATGTTATATTCAATAGCTACTT
TTAATTATATCATACATCTCATACTCGAGATCATATAGTACTCTTTCCAACTTATATTAG
AGAAAAAGATGAT
>contig205
CCCGGGAAGGCACAATGATCATGGAACCCAACAAGACAAGTAGTAGAGTTGAAGTGCAGA
TTCATTACAATAGGCTTTTCAAAAAATAAAAAATAAAAAATATAGCCATTGATCTTAGAC
TAGTATGATCGCTGTGTAATATTTTGATTCAGTCCTTGATACAAACATTTATACGCATAA
TTTCTTTTCCTAACAAAACGTAGTGTGAAATCAAGTATGAAAGCATATTAACAAAACATA
GAGACAAGAACATCTTTCCTTTGAGACAGTGTAGGCCTTCCAATGCATGATGAATGGAAT
TGCGATTACCCAAATTTCTTAGAGGACTACCGCCTCAAGCTCTCCACTATGTAATCTGCA
TAGAGGTCCATTGAGTGTTGGATGGCCTTGAAGGCATCAGTGGCTGGCAGAAAGTCATTC
ACAGCTACCTCCTTGTTCTCATTCTTCTTGTAGTCTTCAAAGAAGCGGCGAATCTCGGCC
AATCGATGCGGTGGGAGCTCCTTAATGTCATTGTAGTGACGGTATTCAGGATCATCAGCA
CAAACAGCTATAATCTTGTCATCTTTTTCACCCTGGTCAATCATAGGCATAACGCCTATA
GCTTTCGCCCTCAGAAAACATCCAGGAAGAACTGGCTCCTGCATGATGACTAAGACATCA
ATGGGGTCATTGTCCTCACAAAGAGTCCGAGGAATGAAGCCATAATTGTGTGGGTACACG
ACAGAGGAGTAAAGAATCCTATCAACCTTGATCAAACCAGTTCTTTTGTCAAGTTCATAC
TTCACTTTGCTTCCTTTTCCTATTTCAACCACACAATTGAAAACCGTTGGAGCCCCAGGT
CCTATCTCAAGATCATGCCAAGGGTGTGCAGCAACAGACCTCCTGGTCATTGATGAAAGT
ATTCTCTCATTGAGTGGTGCGTGTGGGGAAGGATGAGAATTGTTTGATGTTCCATTTGAA
GGAGCCATAACAGCAAGCTGTTTATCAGAGTCAGCCAGTCAACATACTAGACATCAT
>contig206
CCCGGGAAGGCACAATGATCATGGAACCCAACAAGACAAGTAGTAGAGTTGAAGTGCAGA
TTCATTACAATAGGCTTTTCAAAAAATAAAAAATAAAAAATATAGCCATTGATCTTAGAC
TAGTATGATCGCTGTGTAATATTTTGATTCAGTCCTTGATACAAACATTTATACGCATAA
TTTCTTTTCCTAACAAAACGTAGTGTGAAATCAAGTATGAAAGCATATTAACAAAACATA
GAGACAAGAACATCTTTCCTTTGAGACAGTGTAGGCCTTCCAATGCATGATGAATGGAAT
TGCGATTACCCAAATTTCTTAGAGGACTACCGCCTCAAGCTCTCCACTATGTAATCTGCA
TAGAGGTCCCTGCATAAAGGAGAATAATACAATCATCATTGGATCCAATTTGGCTCGGAC
ACTCATGGATCTTGAAAACAAAGAATCATCGGATTGAAGCTGCTACTGGTACTAGAAAAT
TACAATTACAAACAAGCGACAATTTGCAGGGAGACCATTTGCTTACATTGAGTGTTGGAT
GGCCTTGAAGGCATCAGTGGCTGGCATTGAGTGTTGGATGGCCTTGAAGGCATCAGTGGC
TGGCAGAAAGTCATTCACAGCTACCTCCTTGTTCTCATTCTTCTTGTAGTCTTCAAAGAA
GCGGCGAATCTCGGCCAATCGATGCGGTGGGAGCTCCTTAATGTCATTGTAGTGACGGTA
TTCAGGATCATCAGCACAAACAGCTATAATCTTGTCATCTTTTTCACCCTGGTCAATCAT
AGGCATAACGCCTATAGCTTTCGCCCTCAGAAAACATCCAGGAAGAACTGGCTCCTGCAT
GATGACTAAGACATCAATGGGGTCATTGTCCTCACAAAGAGTCCGAGGAATGAAGCCATA
ATTGTGTGGGTACACGACAGAGGAGTAAAGAATCCTATCAACCTTGATCAAACCAGTTCT
TTTGTCAAGTTCATACTTCACTTTGCTTCCTTTTCCTATTTCAACCACACAATTGAAAAC
CGTTGGAGCCCCAGGTCCTATCTCAAGATCATGCCAAGGGTGTGCAGCAACAGACCTCCT
GGTCATTGATGAAAGTATTCTCTCATTGAGTGGTGCGTGTGGGGAAGGATGAGAATTGTT
TGATGTTCCATTTGAAGGAGCCATAACAGCAAGCTGAAGCTTCAGACGAGAAATGGAAGC
GAAAAACTGGAGC
>contig207
CCCGGGAAGGCACAATGATCATGGAACCCAACAAGACAAGTAGTAGAGTTGAAGTGCAGA
TTCATTACAATAGGCTTTTCAAAAAATAAAAAATAAAAAATATAGCCATTGATCTTAGAC
TAGTATGATCGCTGTGTAATATTTTGATTCAGTCCTTGATACAAACATTTATACGCATAA
TTTCTTTTCCTAACAAAACGTAGTGTGAAATCAAGTATGAAAGCATATTAACAAAACATA
GAGACAAGAACATCTTTCCTTTGAGACAGTGTAGGCCTTCCAATGCATGATGAATGGAAT
TGCGATTACCCAAATTTCTTAGAGGACTACCGCCTCAAGCTCTCCACTATGTAATCTGCA
TAGAGGTCCATTGAGTGTTGGATGGCCTTGAAGGCATCAGTGGCTGGCAGAAAGTCATTC
ACAGCTACCTCCTTGTTCTCATTCTTCTTGTCTGAATGGTTTGTCAAGGAAAAATCACAA
GATGAGAAAAAATCACTGCAAGTTGGTTCTCGCCGGTGATGTTAAAAACTATCAAATTAA
TTTTAGGATACAGTCTTCAAAGAAGCGGCGAATCTCGGCCAATCGATGCGGTGGGAGCTC
CTTAATGTCATTGTAGTGACGGTATTCAGGATCATCAGCACAAACAGCTATAATCTTGTC
ATCTTTTTCACCCTGGTCAATCATAGGCATAACGCCTATAGCTTTCGCCCTCAGAAAACA
TCCAGGAAGAACTGGCTCCTGCATGATGACTAAGACATCAATGGGGTCATTGTCCTCACA
AAGAGTCCGAGGAATGAAGCCATAATTGTGTGGGTACACGACAGAGGAGTAAAGAATCCT
ATCAACCTTGATCAAACCAGTTCTTTTGTCAAGTTCATACTTCACTTTGCTTCCTTTTCC
TATTTCAACCACACAATTGAAAACCGTTGGAGCCCCAGGTCCTATCTCAAGATCATGCCA
AGGGTGTGCAGCAACAGACCTCCTGGTCATTGATGAAAGTATTCTCTCATTGAGTGGTGC
GTGTGGGGAAGGATGAGAATTGTTTGATGTTCCATTTGAAGGAGCCATAACAGCAAGCTG
AAGCTTCAGACGAGAAATGGAAGCGAAAAACTGGAGC
>contig208
CCCGGGAAGGCACAATGATCATGGAACCCAACAAGACAAGTAGTAGAGTTGAAGTGCAGA
TTCATTACAATAGGCTTTTCAAAAAATAAAAAATAAAAAATATAGCCATTGATCTTAGAC
TAGTATGATCGCTGTGTAATATTTTGATTCAGTCCTTGATACAAACATTTATACGCATAA
TTTCTTTTCCTAACAAAACGTAGTGTGAAATCAAGTATGAAAGCATATTAACAAAACATA
GAGACAAGAACATCTTTCCTTTGAGACAGTGTAGGCCTTCCAATGCATGATGAATGGAAT
TGCGATTACCCAAATTTCTTAGAGGACTACCGCCTCAAGCTCTCCACTATGTAATCTGCA
TAGAGGTCCATTGAGTGTTGGATGGCCTTGAAGGCATCAGTGGCTGGCAGAAAGTCATTC
ACAGCTACCTCCTTGTTCTCATTCTTCTTGTAGTCTTCAAAGAAGCGGCGAATCTCGGCC
AATCGATGCGGTGGGAGCTCCTTAATGTCATTGTAGTGACGGTATTCAGGATCATCAGCA
CAAACAGCTATAATCTTGTCATCTTTTTCACCCTGGTCAATCATAGGCATAACGCCTATA
GCTTTCGCCCTCAGAAAACATCCAGGAAGAACTGGCTCCTGCATGATGACTAAGACATCA
ATGGGGTCATTGTCCTCACAAAGAGTCCGAGGAATGAAGCCATAATTGTGTGGGTACACG
ACAGAGGAGTAAAGAATCCTATCAACCTTGATCAAACCAGTTCTTTTGTCAAGTTCATAC
TTCACTTTGCTTCCTTTTCCTATTTCAACCACCTGCATGATGGAAATTCATCAAGCTCGA
ACTTTTTTATCAATATTCATCAGAAAACTTCTGTGGAAATTCAAAAGTCGAGCAGCTAAT
ATAAGAAGAAGAAAACAGGATAACAATTTAGAATGGTGAGCCACCATTGGAATAACATCG
ATATTCCTACTATAAAGTTGTTATTTCAAGCCTCATGGCATTCTCACGAAATTATAATGT
GCAATTGTTAATGTACTATAACACAAGCAGTGCTCGATTATCTGGGAAGAACTGTATCAC
ATACTAATACAATCATTTTAAGCAACACCATATATGAAATTATGGAATTCAGATCAGTAT
CCTTACACAATTGAAAACCGTTGGAGCCCCAGGTCCTGAAATAGAATTATAAGTTTGTTT
ATTAGTAGATTATTAGAATTATAAAATCTCACCGCTGAAAAATG
>contig209
CCGGGAAGCGCCGCGAAAGGCCGGACTGGAGGAGGTTCGGGTAATACCGGTGGTAATAAT
CAAATGGTTGACGCATTGGCGGCCGGGATGAGTGGGTTGACATTTGAGGATACTGGGGAT
GACGATAGTTACGAGTTTGGGAAGGGGAATTTCACGGAGCATGCTTGCAGGTATTGTGGG
GTTTCGAACCCGGCTTGCGTGGTGAGGTGTAACGTTCCATCATGCCGCAAGTGGTTCTGC
AATTCGCGAGGGAACACGTCTGGGTCGCATATTGTGAATCATCTGGTCCGGGCAAAACAT
AAGGAAGTTTGTCTTCATAAAGACAGTCCTTTGGGAGAAACAATTCTTGAGTGTTACAAT
TGTGGATGTAGAAATGTTTTCCTCCTTGGATTTATTTCTGCAAAGACAGAAAGCGTGGTT
GTTCTACTTTGTAGGGAACCTTGCTTAAGTGTTAATGCTCTGAAGGATATGAATTGGGAC
TTGAGTCAGTGGTTCCCTCTTATTGATGATAGGTGCTTCTTGCAGTGGCTGGTTAAGATT
CCTTCTGAGCAAGAGCAGTTGAGGGCACGCCAAATTAGTGCACAACAAATAAATAAGATT
GAGGAACTTTGGAAGACAAACCCAGATGCATCCCTTGAAGATCTTGAAAAACCTGGTGTG
GATGATGAACCACAGCCTGTAGCATTGAAATATGAAGATGCTTATCAGTATCAAAATGTT
TTTGCACCTCTTATCAAGCTTGAAGCTGATTACGATAAAATGATGAAAGAATCTCAAAGC
AAGGATAATGTCACCGTACGTTGGGACATTGGCCTTAACAAGAAGAGAATAGCTTATTTT
GTCTTTCCAAAGGAGGACAATGAGTTGCGTCTTGTACCTGGAGACGAGTTAAGGTTACGT
TATTCTGGTGATGCTGCTCATCCAGCTTGGCATTCTGTGGGACATGTGATCAAGCTAACT
GCACAGGAAGAGGTTGCACTTGAGCTTCGTGCTAGCCAGGGGGTCCCAGTTGATGTTGTC
CATGGTTTTAGTGTTGATTTTGTGTGGAAGAGTACTAGCTTTGACCGGATGCAGGGAGCT
ATGAAGACATTTGCAGTTGATGAGACCAGTGTTAGTGGTTATATCTACCATCACTTATTA
GGACATGAAGTGGAGGTCCAGATGGTTCGCAATACACTTCCTCGCCGTTTTGGTGCTCCA
GGTCTCCCAGAGCTCAATGCATCCCAAGTTTTTGCTGTAAAAAGTGTTCTTCAGAAGCCA
ATAAGCTTGATTCAGGGTCCTCCGGGCACTGGAAAAACTGTCACTTCTGCTGCCATAGTG
TATCATATGGCCAAACAAGGCCAAGGGCAGGTTCTAGTTTGTGCCCCTAGTAATGTGGCT
GTGGACCAGCTGGCGGAGAAGATAAGTGCAACCGGGTTAAAGGTTGTTAGGCTATGTGCA
AAATCAAGGGAAGCCGTAAGCTCTCCTGTTGAACATTTAACCCTTCACTATCAGGTTCGA
CATCTTGACACATCTGAAAGAAGTGAGCTTCATAAGTTGCAACAATTGAAAGATGAACAA
GGAGAGTTGTCTAGCAGTGACGAGAAAAAATATAAAGCCCTTAAGAGAGCTACAGAGAGG
GAAATTTCACAGAGTGCAGACGTTATTTGTTGCACATGTGTTGGTGCTGGAGATCCTCGC
TTGTCAAATTTTAGATTTCGCCAGGTTCTTATTGACGAGTCTACTCAAGCAACAGAACCT
GAATGTCTCATTCCTCTTGTTCTTGGAGCAAAGCAGGCTGTTCTTGTTGGTGACCATTGC
CAACTGGGACCTGTCATTATGTGCAAAAAAGCAGCGCGTGCAGGGCTGGCTCAGTCCCTA
TTTGAACGCCTTGTTCTTCTTGGTGTGAAGCCAATTAGGTTGCAGGTCCAATATCGTATG
CATCCATCACTTTCTGAGTTTCCTTCTAATAGCTTCTATGAGGGTACACTGCAAAATGGA
GTTACCATCAACGAAAGGCAATCAACAGGCATTGACTTCCCATGGCCAGTTCCCAACCGT
CCAATGTTTTTCTATGTCCAGATGGGACAAGAGGAGATAAGTGCCAGTGGAACATCCTAC
CTAAATAGGACTGAGGCAGCAAATGTAGAAAAGATTGTGACTACTTTCTTGAGGAGTGGT
GTAGTCCCTAGTCAGATTGGTGTTATCACACCTTATGAAGGGCAAAGAGCTTACATTGTG
AACTATATGTCGAGAAATGGTGCTCTCAGACAGCAACTTTACAAAGAAATTGAGGTTGCA
AGCGTGGATTCATTTCAAGGAAGGGAAAAAGATTACATAATATTGTCATGTGTGAGGAGT
AATGAACATCAGGGCATTGGATTTCTTAATGATCCTCGCAGGCTCAATGTGGCTTTAACA
CGAGCTCGATATGGTATTGTCATTCTTGGAAACCCGAAGGTTTTGAGTAAGCAACCACTG
TGGAATAGCTTATTGACACATTACAAGGAACACGAGTGTTTGGTTGAGGGTCCCCTGAAT
AACTTGAAACAAAGTATGATTCAATTTCAGAAGCCTAAAAAGATATACAATGATCGGCGT
CTTTTCTTTGCTGGTGGACCTGGAGTTGTGCCTAATGATAGTTTTGGACCTGTTGCCCCA
TCTGGCCCTAATGCTGATAGAAGAAGCAGTCGTGGTAGAGGTTCATACTTCCCTCCTCAT
CTGCCCAACGGTGCCCAAAAGCCTGGAGTGCATGCTTCTGGTTATCCCATGCCACGAGTT
CCCCTCCCCTCATTTCATGGTGGTCCTCCACAGCCATATGCAATTCCTACTCGTGGAGCT
GTACATGGACCAGTTGGTGCTGTTCCTCATGTCCCTCAACCCGGAAGTAGGGGTTTTGGG
GCAGGGCGAGGAAATGCGGGTGCTCCTATTGGTAGTCAGCTTCCAAACCAGCAAGGCACA
CAACAAAATATTGGAAATCTTGGTTCCACTTTCAACTTCCCTGGTTTGGAGAGTCCCAAT
AGCCAACCGTCAGTCGGTGGTCCATTGTCTCAGCTTGGGTTTGTCAACAATATGCCTGTT
CAGCCACCTTCTCAAACATTTCGTGATGGGTACTCCATGGGTGGAATCTCACAGGACTTC
TTGGGTGATGACTTTAAAAGCCAGGGATCACATGTTCCATATAATGTTACTGATTTCTCC
ACCCAGGCCTCTCAAACTGGATATGCCATTGATTATGTTAGTCAAGGAGCACAGGGTGGC
TTTCCAGGGAGCTTCCTGAACCAGAATTCTCAATCTGGATATTCCCGTTTTGGAACAGGA
AACGATTTTATGTCGCAGGACTACATGAATCACGGTTCACAAGGCTTATTCACTCAAGTT
GGTTTTAGCGATCCCTCATTAGATGATGCCTCTCAGAGTCACTATAACGTGTCCAATGCA
AACCCACTACAGTCTCAGCAGGGCATGATGAATTCTCTCTACTCCCAGCCCTTTGCACAC
TACAATACACAGCCCTCGACCCTTCAGGCCCCACCGCAGCAGCCTCAGCAGGGCCAGAGC
TCTCAAAATCAGAAAATTCACTTTAGTGGTTGAGAGAGTGTAGGGATTCACAGCGGTGAT
GGGTAGTCTTTGCATCCAGCAACTTGGTGTGTGCCATCTGTATGCAACTGTCTGCTCTGT
TGGTTTCAGAAAAGGTTGCCAGTTTTGGGTCAGTATGATTATTACTCTTATCCACAACCA
TTGTTGGTAACATGTGATTTGGCAAATCTATTAATACTCAAGGTGGACAACAAAAAGACG
AAGGGCGGGCCGTCTTTCAGCAGAACAAGGGCAGCAGCACATCCAGGGCTGAGAAAGAAA
AGATAACCCATACTCCTACTCAAGGTTTTGTGTTAATGAATAAAACTACAAATGTTATTT
TGTGCGAACGGAGCACTGCATGGCACGGTTTCGGTTTCGGCGGAAGGGGTTCATAATACA
TAGGACCGGCAACATTTTGTGTGATGTATATGTGGGGCAACTGATTCATTAAAATACAGA
AGCAGCAGTCAAATGGAAAATTTTTGTACAGCAGCAGCTGGTGAAAGTTGCCTTTATCAT
CATCCTTTCTCCTCCCCGTGACATGTACCTGTACTCTGCTTTATCATCATTTCAAGTAGA
GGATGGCTATTGACTATAGATTATAGGAAGTATTTACATATCTTTCTTTTTCTTTTGCTT
TAGTGAGTGCTGCTTCTACTTCTACACAGGGATCAATGTATTTCTATTTGATATGGTATA
TATATCTTTGGGCTTGTTGAGAGAATTATAATGAGACACTGAGCTCTATTATGAATATGA
ATGCATTTGTTTTTACCTGCTAATATGGAACACAAAATTGCATTTTGCAACTTTTTTGTC
TTCTCTTTTGCTCTTTCTGAGATTTGGAATTTTAAATTCTACTGAACAGATTGGATTGAT
AGTGTCAAAAGTTGCATTCTGCATCCGATGGTTGGAGATGGAAAATGGAAAATGAGTCTA
AGATGGCATAGTCGTCTTCCTCACAAGGACGATCGAGTTGAACTGGTGTCTCGTCAATCT
TGAATCCTTGATTTGTGAACTCACCAAGGCACTCGATGGTCCATGGTCGGAGCTCGGATG
CTGCCCAGATTATGCTATTTTCCCCAGCGATGATCTTTAGGATCTGTGCTAGAGGGGGCA
TTTCCTCCTGGTCGAAGAACACATCTGACATCAATATCAGGTCAAACTCTCCCAACTCGT
TGGCTTGACTCACCGATTTGTCCGAACCCCAGACGAGTTCCCTTACTTCCACCCGGTCCC
CAAGTCCATTGGCATCTACATTCTGCAACAACCCAGGCAGCAACGACTCTATATCGGTAA
GTACAACTCGACTGGCACCAAGAAGAGCTGCCATCAAACCAGGGAGTCCAGCCCCAG
>contig210
ATTCCAACTCCAATTCTCCTCCTCTCTTATAAGTTAATAACTTTTATCAAACATCCCATC
CCACTATCTCCGATTAATCCCTCCCTTCCATTTCGTCTTCTTCATCAATTTCTGAGTTCA
GTTTCTCCATAACCTCGCTTTGAGGCCTTGGTCTCCATCTCAGATGGCGTCCATGGCGAC
TCGTTTCACCAAATCCTCATCCCCATTTCATTCTATTACCAGAACATCCAATCCCCATTT
CGCCGCTCCGGTGAAAATCTCAATTTCTCGGAGCTCCAAGGCGAGGACCCCCCTCCGGCT
CCGGGTCTCGGCCGGGTTGATCGAACCGGACGGCGGAAGGCTGGTGGAGCTTCTGGTTGA
GGAGCCTCTGAGGGGTTTGAAGAAGAGGGAGGCCTTATCCTTGCCCAGAATCGAGCTCTC
CAGCATCGATATCCAGTGGGTTCATGTGCTCAGCGAAGGCTGGGCCAGCCCTCTCACCGG
ATTCATGAGAGAATCCGAGTTCCTCCAAACGCTTCATTTCAATTCCCTCAGGCTCCCGGA
TGGGTCTGTGGCGAATATGTCAGTGCCCATTGTTCTCGCCATTGACGATGCCCAAAAGCA
CCGCATCGCCGACTCCACTTCTGTCGCTCTCTTTGACGCCAACAACAATCCCATCGCCAT
TCTCAAAGATATTGAGATCTACAAGCACCCTAAAGAAGAAAGGATAGCAAGAACCTGGGG
CACCACTGCCCCAGGACTCCCTTACGTTGATCAAGCTATAACCAATGCTGGTAATTGGCT
GATTGGGGGTGATTTGGAGGTTATAGAACCAATCAAGTACCATGATGGTCTGGACCGTTT
CCGACAGTCACCTGCAGAACTACGGGAGGAATTTACCCGGCGAAATGCAGATGCAGTATT
TGCATTCCAACTTCGCAATCCAGTCCATAACGGGCATGCTTTACTAATGACTGACACCCG
CCGTCGGCTGCTCGATATGGGGTACAAGAACCCCATTTTGTTGCTTCATCCTCTGGGTGG
CTACACCAAGGCAGATGATGTTCCACTTAGTTGGCGAATGAAGCAACATGAGAAGGTGCT
TGAGGATGGTGTTCTTGATCCAGAGACAACGGTGGTCTCCATATTTCCATCTCCAATGCA
CTATGCAGGGCCAACAGAGGTGCAGTGGCATGCAAAGGCGAGAATCAATGCAGGGGCTAA
CTTTTACATTGTTGGCCGTGACCCTGCTGGAATGGGTCATCCTACTGAGAAAAGGGATCT
GTATGATGCTGACCATGGGAAGAAAGTACTGAGCATGGCACCTGGACTGGAGCGGCTAAA
CATCCTTCCTTTCAGAGTTGCTGCTTATGATAAAACTCAGGGCAAAATGGCCTTTTAAGC
TTATTTAGAATCCTCTGCCATCAAACTTGGTGAACTTAACTCAGTTAAGTAAAGGGAGTT
GCTCATCTATTTTGTTTCACATTCAGGTTGCTGCTTATGATAAAACTCAGGGCAAAATGG
CCTTTTTCGATCCCTCGAGACCTCAGGATTTCCTTTTCATATCCGGCACCAAGATGAGAA
CACTAGCAAAGAACAAAGAGAATCCACCAGAAGGGTTTATGTGCCCAGGGGGATGGAAGG
TGTTGGTTGAATATTATGACAGTTTGGTACCTGCAAGCAATGACAGACTTCCTGAACCTG
TTCTAGCTTAGGCTGCTGTATCAGGGGAAAAAGTTATTAGAAATTTTAAACATACTGTGC
CAGTGATGAATAAGATCATGAGGCGATGGTACAGAAGCATAATATAATTTGCCTCACTTT
GTAAATTAGATGCCCTCATCGCATCTTTGGCTTTCCTACAAGACAACATATTGTGTGTAA
TAGTAAGTGCTTTATGTTCAGTGCTATGAAGGAGATGGGTTTGATGATGGATTTGGTTTT
GAGGTTAAACAACTTTACTGAATGTACTTAATATATTATGAATTTATTTTTATATTATTC
ATAGGATTAATCATAACTTTGGGTAACTACTCACTCATATTATAATTCTAGACATTAGAC
TGCCATTTCCAATATAACATCAAGAACTAAATTGCTACTTTGGTAAAAAAAAAAAAAGCA
CCA
>contig211
TTTTTTTTTTTTTTTTTGCTATTAAAAAGGGGCGAACAAGGAGAAGACAGCCGCCGGGAG
CAGAAGTCGAAGGCAAATGCAATTCCGTGTCTCGTGGGGTGTCTCATTTCTGATCTAGGT
CACTTCGGATTCCGGTTGCTGAAGAACTTGAAAGAGTGCAGAGAGTTTATCATTCATATG
GGAGATGTGGCGAAGGATCTTGCTGCTGGGACTGCTGGGGGAGCAGCTCAATTGATATGT
GGGCACCCATTTGATACAATAAAGGTCAAGCTTCAAAGCCAACCCGCCCCACTTCCTGGC
CAACTTCCCAAGTATTCTGGAGCAATTGATGCTGTCAGACAAACTTTAGCTTCAGAAGGC
CCAAGAGGATTGTACAAAGGTATGGGAGCTCCATTGGCTACGGTTGCTGCATTAAATGCC
GTTCTCTTCACTGTAAGGGGACAAATAGAGTCCTTCTTTAGGCCTTATCCTGGTGCCTCC
CTTCAAGTTAACCAACAAATGGTTTGTGGGGCTGGGGCTGGCGTTGCTGTGTCTCTTCTA
GCTTGTCCCACTGAGTTGATCAAGTGCAGGTTTGTACAACTACAACCTTTCCTTGAAAAT
CCTGAAGTTTGTGATCCTCAAATATCAAATTATGCCTAGAGTTACAAGTTTAGAAAACTC
ACAGTGAAAGGCACTTTTATCCTAATATAGAAACAGAGACAAATAAGACCCAACATATGA
TCCGCATCTTGTTCCTGATAACTCAAACAAACTGCATTTGGGTTGTCGCACATTGTCTTG
GTTCTTGACTACTGTTGCCTTTGTTGGTTTCTCATCTAGTGCATGGGTGGGAAGGGAAAT
TAAACTACGGCTATATCTATATAGGCATTTTTCTTCTCTAATGAGTTTACTTTGGCAACC
TCTTTATATTGAAAGGATGCCAAATAGTAGGAGACAGGTATGTTATTAGATGTTACTTAG
TTAACGTTTGCAAATTATTTAACTTGCCAACAATGAGAAAGCTCATTAGACATTACAACC
TTCATCTTTTCTTGTTAAAGAATAGACTGCAAGCTCAGAGTGCATTGGCAACATCCTCTT
CTGTTGGTGTGGCAGTGAAGTATGGCGGTCCAGTTGATGTAGCCAAGCATGTTCTCCAGT
CGAGTGGAGTGAAGGGTCTTTTTAAAGGCTTGATTCCAACTATGGCACGAGAAGTTCCCG
GAAACGCTGTGGCGTTTGGTGTATATGAACTGCTAAAACAGCACTTTGCAGGAGGTCGAG
ACACTTCTAATCTAGGAAGAGGCTCTCTGATGGTAGCAGGGGGTGTAGCTGGAGCTGCCT
TCTGGCTAGCCGTCTATCCAACTGATGTTATCAAGAGTGTGATTCAGGTGGATGATTACA
AAAATCCAAAGTTCTCTGGTTCTATGGATGCCTTCAGAAAAATCATGGCCTTAGAAGGAG
CTAAAGGCCTATACAAAGGATTTGGACCTGCCATTGTTCGTAGTGTTCCAGCTAATGCAG
CTTGCTTCTTGGTATACGAGATCACCAGATCAAGTTTAGGTTAAAAAAATTCTTTTGGAA
ATTCTTGTTTTGTTCTGCTTCTTAATGCATATTATTGGTTATACGGTATCCCATGGCTTA
TAGGAAAAGCCATTGTGGCAATCCAACGTAGCCTCCTCAAGCATTGGTCTCTTTTTCCCC
TTTCCTTCTGCGGTAATTTGACTTGGGTACTCAGAGAAATTAAACTTCCTTCGTTGGCGT
TTT
>contig212
TTTTTTTTTTTTTTTTTGCTATTAAAAAGGGGCGAACAAGGAGAAGACAGCCGCCGGGAG
CAGAAGTCGAAGGCAAATGCAATTCCGTGTCTCGTGGGGTGTCTCATTTCTGATCTAGGT
CACTTCGGATTCCGGTTGCTGAAGAACTTGAAAGAGTGCAGAGAGTTTATCATTCATATG
GGAGATGTGGCGAAGGATCTTGCTGCTGGGACTGCTGGGGGAGCAGCTCAATTGATATGT
GGGCACCCATTTGATACAATAAAGGTCAAGCTTCAAAGCCAACCCGCCCCACTTCCTGGC
CAACTTCCCAAGTATTCTGGAGCAATTGATGCTGTCAGACAAACTTTAGCTTCAGAAGGC
CCAAGAGGATTGTACAAAGGTATGGGAGCTCCATTGGCTACGGTTGCTGCATTAAATGCC
GTTCTCTTCACTGTAAGGGGACAAATAGAGTCCTTCTTTAGGCCTTATCCTGGTGCCTCC
CTTCAAGTTAACCAACAAATGGTTTGTGGGGCTGGGGCTGGCGTTGCTGTGTCTCTTCTA
GCTTGTCCCACTGAGTTGATCAAGTGCAGACTGCAAGCTCAGAGTGCATTGGCAACATCC
TCTTCTGTTGGTGTGGCAGTGAAGTATGGCGGTCCAGTTGATGTAGCCAAGCATGTTCTC
CAGTCGAGTGGAGTGAAGGGTCTTTTTAAAGGCTTGATTCCAACTATGGCACGAGAAGTT
CCCGGAAACGCTGTGGCGTTTGGTGTATATGAACTGCTAAAACAGCACTTTGCAGGAGGT
CGAGACACTTCTAATCTAGGAAGAGGCTCTCTGATGGTAGCAGGGGGTGTAGCTGGAGCT
GCCTTCTGGCTAGCCGTCTATCCAACTGATGTTATCAAGAGTGTGATTCAGGTGGATGAT
TACAAAAATCCAAAGTTCTCTGGTTCTATGGATGCCTTCAGAAAAATCATGGCCTTAGAA
GGAGCTAAAGGCCTATACAAAGGATTTGGACCTGCCATTGTTCGTAGTGTTCCAGCTAAT
GCAGCTTGCTTCTTGGTATACGAGATCACCAGATCAAGTTTAGGTTAAAAAAATTCTTTT
GGAAATTCTTGTTTTGTTCTGCTTCTTAATGCATATTATTGGTTATACGGTATCCCATGG
CTTATAGGAAAAGCCATTGTGGCAATCCAACGTAGCCTCCTCAAGCATTGGTCTCTTTTT
CCCCTTTCCTTCTGCGGTAATTTGACTTGGGTACTCAGAGAAATTAAACTTCCTTCGTTG
GCGTTTT
>contig213
AGCGACTCCGCTATGAATCAACAAGCTTCATCTTCTGAATCTAATGAGAAGAGGCAAGAT
TCTGTTAGTGCAGTTGGCGGTACTAAGACCTTAGAGGATGAACTGACTTGCAGTGTTTGC
TTGGAGCAAGTAAATGTTGGTGAGCTCATACGTAGTTTGCCATGCTTGCATCAGGTTTAT
CTCTATCTCTTTGCCAAGTTGCCGATATTTCATCAAAAAATTCACGTTGGTTTGTTTCAA
TTTTCTTATAAATGACTTCCGTCTTGTAGTTCCATACAAACTGCATCGATCCATGGCTGC
GACAGCAGGGAACATGCCCTGTTTGTAAATTCAGAGCGGTGACCGGGTGGTCAGAACACG
GGCATGGGGAAACCGATGCTTATATGGTTTAATTGGATGCAGAGCAAGTAATCAAACAAT
GCTTGATGCCTGATTAAAGAGCAGAGGATATGGACAGACGTGGTGTAATTATGTTGAGAG
TAGGAATTGAAGCTCCGCTGTGATGTATCTTTGAACTTCTGACGACCCATTTGATTGTAT
TCTTGAAGTTAATCGTCTTTTGTGATACAGAGTCTCTGACCTGTGTTAGTGAGCAGAATT
TTGTTCTTTCACTGTCGTCCATGTACTATTCCAATCCTTACTAAAGCATTGAATTTGGTT
GTCTCTAGAACTCTCTTTCGTGATTCTGAAACTCATACCTGATGCATTTTGACGCACTGT
TTAAAAG
>contig214
ATCAGACTCTTTTTCTTCCCTGCTTGTTTGATACTCTTTAAGTCTTATGTTGACCTGAAT
GGTGTGTATAAAGACAATAATTACTCCTTTTAGAAGAAAATGTAATGTAGCATTTTCTGG
CTTCTTATATGTGTGACACCCTACTCATTAATTATCAATTTTGAAGTAAATGTTCTAAAA
TGTGATTGCAGAAGAGGCAAGATTCTGTTAGTGCAGTTGGCGGTACTAAGACCTTAGAGG
ATGAACTGACTTGCAGTGTTTGCTTGGAGCAAGTAAATGTTGGTGAGCTCATACGTAGTT
TGCCATGCTTGCATCAGTTCCATACAAACTGCATCGATCCATGGCTGCGACAGCAGGGAA
CATGCCCTGTTTGTAAATTCAGAGCGGTGACCGGGTGGTCAGAACACGGGCATGGGGAAA
CCGATGCTTATATGGTTTAATTGGATGCAGAGCAAGTAATCAAACAATGCTTGATGCCTG
ATTAAAGAGCAGAGGATATGGACAGACGTGGTGTAATTATGTTGAGAGTAGGAATTGAAG
CTCCGCTGTGATGTATCTTTGAACTTCTGACGACCCATTTGATTGTATTCTTGAAGTTAA
TCGTCTTTTGTGATACAGAGTCTCTGACCTGTGTTAGTGAGCAGAATTTTGTTCTTTCAC
TGTCGTCCATGTACTATTCCAATCCTTACTAAAGCATTGAATTTGGTTGTCTCTAGAACT
CTCTTTCGTGATTCTGAAACTCATACCTGATGCATTTTGACGCACTGTTTAAAAG
>contig215
ATTTTACCATTTGATAAGACATTAGAGAAGATTAAGAATAACAAAAAGTGCTTTTAGCTA
ATTAAAAGCTCTTCTTTAGATTAGTCATGGCCTTCTTAAACACTCAAAAAAGTGCTTTAG
ATGGAAAGGTGTTTCACTTAGTTTAAGGTTTTTCTGGTCAGCTGAAGGTCTTATTTAGTC
TTACATGAAATTTGCAAGCACTTTTTCAGGAACTACTGGTCTTCATGACAATGTCTTTTC
TTTTTCT
>contig216
CTTGAAGTAGGGTTTTAGCAATGGAATCCTGCTGTCAATCTCTCTCTCTCTCTCTCCTCA
AACTCCATTGCTAAAACCCTACTTCAAGAACCACAATTCCCCTCAACATTTCTCCATTTC
TCATCTCACTTTCCAACTCTGATTTCGCCATGCTTTTCCTCTGGTTCTTCTTCCTCTACT
TCACGCTCCCAATGGCGGCGCCGACGCGCTCTTACGCTGCTCCGAAGCAGGATTCCAAGT
CCATTTACGATCTGCTTTCGGCGCACGGCCTCCCCAAGGGCCTACTCCCCGAGGGAGTTA
GGGATTACGAAATCGACGAGGAGAGTGGGCGATTTCAGGTCTTTCTGGATCGGGAATGTA
ATGCGATGTTCGAGAATCAGCTGCATTACGATATGAATGTTTCAGGGACTTTGAGTTACG
GCCAGATCGGCGCCTTGTCTGGAATCTCTGCGCAGGATCTCTTCTTGTGGTTCCCTGTTA
AGGGCATTCGCGTCGACATTCCCAGCTCCGGCGTTATTTACTTCGACGTCGGCGTTGTTT
TCAAGCAATTCTCTCAGTCTCTCTTCGATACTCCGCCGGAATGTGTCGCGGTTCAATCCC
TTGCCGCTAATTCCAAGAGTCAACACCGGAAGATTGGGAACCAATTTGTTCAGCTGGGTT
CAGGAAGGGAAGTGGTATAATCACTCTTGAAGCTATGCAAAGAGGCTGAAAGAAATCTCC
ATTATTGGGTTGTGAATCTTCATTGTTGTATATGTCATCAAAAGCATATATTATTAGCAA
TCTGCTATATGGTTCTTTACACAGTGTGTGCTTGAACTTCTCATCATCATCATTCAGAGC
AGAGTTTCAGTCTGGGAATTTGTTGAGCAACTTCTGGTTTGGGTGAGGAAGAAAGGGGAA
GAAGAAGAAGAACAACAACAACAACAATTGGTTCAGAGAAAATTCTTTTGGGGGAAGATT
GCAGAATGGTAGGTGGAGTTCAGGTGAAAAAATCTACACATTTCTATTCAATAATCTTCA
GAAATTTTGGTGTATTGTGAATATTATCATCATCATTATCACTATTTACCATCATCATCA
TCATAATCATCATTAATATTATTATTACAGTTGCTATAATTAATTTTGTTTTTTTGTCTG
GAATGCAAACTTTCTGCAATAAACATGTCAAGAATAGAGTGCTGCTTACTTTTGTTTTAT
GCCCATGTCCTTTTTTTTGCCTCTCAGTTCTATAATCTAACACCAATATTGCAATGGAGA
CAGAACAGTGGAAATTTGTCAATCTTGTCAGAATCGGTAAACATTTTCTTTGTTGTAGTA
GTCTAAAACTTGATAAGAAAACAAACAGTACTTTTTTGTTTGCATGAAAAAGTGATATCC
CATATCTTAACTTGAAAATGGGATTTTACCATAGTGTTTGAATGGTGCTGAGTCTTTTTC
TTTGACATTATACATTCATAGACTGAGGATATATTTGCTGCTGCACTGATAAGAACTGGG
TCAACTAGAGCTGTTTGACACTCTTTTTGAAACTTCATATACAATCTTGTTTGGAAGATG
ATCAGATATGTATATCATTAGAGCATTTACCTTTGCTTTTTGAAAAGTTGTTTTTGGTCT
GATGAGGAGATTTTACCATTTGATAAGACATTAGAGAAGAT
>contig217
GAAAAAAGAAAAGGAAAAAATCCTCGAAATCATTGATTGGAACCATATTTTTAGCCGAAA
AAAACACAGCGGGAAAGAGCAAAAATTAAAAAGTTCCAGTCGCATTGAGATTGGCCATTT
GAATCCATGCAAATACTTGAAAAAGTTTCAGTCATCCTTCGAAGAGGGCAAAAATGGGCA
CTTGGTGAAAAATTATCAGCTGTCTTTCGTAATAGAAGAAAAAGAGATCGAACAAAAAGA
ACAGTAGTACCAGTGGATCTGTTTAGAACTGTGATGCATTTAAGAAACTAACTTGCCAAT
TATTCCAAACGGCAGATCAAGACAAACTACGTTGAGACACTCTCAGTCCCATGGAAAATT
ATGTTTTCATTTGGAGATATTTTGAGTTGAATAGAGGAGCCCGCACGTGAGCCAATAATA
ACTGACACCTACTCCTTGATGTTCGAATCTCCTTACTCCCAATTTGTTGTAAATCTCCTT
ACTCCCAATTTGTTGTAAATGCATATCGCATGTGTTTTAGAATGCTTTGAAACTAAAGAA
GAATGAACTTTAAATTATATACTCCCTTGGACATGCAGATGGCACAATACCATTTAGCGT
AGATGAGGGACAAAGAAAACACAAGGATTCAAATTTTATTCACTTAGCCCAGGGCTGTCA
AGTTTATACCAAACATGAAGACCAACTTAATCAAATATGTAACCTTCAGGTCGAATTTGG
AGAGGATTTCGAAGTTTAGATCTCAGATGCATGTAGTTATTCCTCAATTAGATGACTTGT
GAGAAAACTAATTAGATTTGAGGCTCCTAGTACGGTAAACAAAGATGCAGAAAAAGTGCC
CATATGCAATCATACCCTAGCTGGTGTGTACGAGGAACTACTTCAGTAGCAAATGCTCAA
AAAGTTTAAGAAATACTTCAGTAATCATATGCATTCCTTGATTAACTCTAACAGTAGTGT
TTTTGTGTAACCTTGTATGCTCTTATAAAATTTTCGATTTTAGCTGATTCTTCCAATAAA
AAGACGAAGCGAGTGAAAAAACAGAAGCAAAGGATTTACGTAAACTTATTGAATGGACTT
CGCTCCTCTTACCAAACCAAACACCAAAGTGTTGCTCCCTAGTTGATATGATGATTGGAG
CAAAGAATTTACTACTTTAATTGAGAAACGAGAACCTAGCTAGCTTGACAGCTGTCCATC
ATCATCATCATGAAGAATAAATTAAGCAGTCAAAATCCTTCTAGCAAAGAATTTGAAATG
GAGGATCCATAAATTTTAAAATAGCCAATAGAGTATCGACCAGAGCTTAATAATCAATAT
ATACTTGAAGATAGCGAAGATTAGTATTCAAGTAAGCAGCCTATAATTCAATAAAATTAG
AACTGAAATCTAAACATATTCCTTTTATGCTTTTTGTTTGAATCTTTTTTCTTATTTCAA
GGAATTGGTAGCACAAAACTTGATACTGCTTTGTAGTAAATTCCACACAAGTCAGTTCTT
GAACACTCTGACAAAATGCAGGATGTTTAACTTAATTCGAGACACCTAAATGACTCTAGA
GGATAGTTCTGTGTTTAGAAAATCAAAATAAATAAAGATATTTAGAGCTATTTGAGATGG
ACAGGAAAGGCAAAAGAATACATAACACACAAGTATCACAAGAAAGAAATCTCATTCATC
ACATGTGACTGTAACACATCATCAAAGATAGACCAACATTTTACCTAGAAGAAGATTGAA
GGAAAAACATTTTTCTCATTTATGGTGCTAACTCCTAAATTCTTCCAAAACTTACTTCCG
AATACTTTTAAGACCAAGCTAGATTACCACCCAACTTAAAGAACAGTTGAAAGTTTCGTT
CATTCCCAGTGGCCTGTCCCCTCGAGCACAACTCGCTAGTAGAAATGTTCTAAAAGAGTT
TATTTTGCAATTATTGTCATCAAGGAGTTTAATATATCTAAATATTATTCAACATTTTAT
TTAATACCTTCAGATGCAGAGGAAAATTTTGGAAATCGATTAAGTATTCAGACATCATTC
CAGATTATTTCTAAAACTTTTGATTAAGGAAATGTTGTGTTATATAGTTCGATTATAAAC
GTGTATTCATTTCAATTGAAACTTTTGAAATTATGATACTATTTATATATATAT
>contig218
TTTTTTTTGGAGAACTGAAACTTCATAGAGTTATTTTATTACATTCTACATGGATTTGAA
AGAAAAACATGATCATACAAACATCACCAAAGCTGGGTAATTAAAAGCTACATTTGTTAG
ACCTAACTTACCACACAGCTACACAGGAAGAATATCTCACAAAACATAATGTGGATGGTA
CTATTATTCCACCAATCTCACAGTTACACATTTTCTTATTTGCTTGCATTATATTAGTCA
AGGTATTCGCTCAATGGCTTCACTCAAAAGATTCTCATTCCTTAATGAAGGCTCTTGTGG
ATCATTGGAAGATGACTCTTTTGGTTTAACATTACGTGTATAGTGAAATACGAATGATTG
AGGCTTTATGTCCCTAAGGAGAGGTTTTTGTGGATTTATGGGAGGACGACTTTTTTGGTT
TAACATTACGTGTATAGTCAAATACGAATGATTGAGGTTTTATATCTTTGAGAGGCTTTT
GTGGATAGGGGAGGATGACTCTTTTGGTTTAACATCATGTGCGTAATCAAATACGAATGA
TTGAGACTTTATATCTTTGAGAGGCTTTTGTGGGGACGACTCTTTTGATTTAACATGATG
TGCATAGTCAAATACAAATGACTGAGGCTTTATATAATTAAGGAGAGGCTTTTGTTGGTC
ATTCGAGGATGACTCTTTTGGTTTAACATGATGTGCATAGTCAAATACAAATGACTGAGG
TCTTATATCCTTGAGGAGATGCTTTTGTTGGTCATTGGAGGATGACTCTTTTGGTTTAAC
ATTACGTGCGTAATCAAATACAAATGACTGAGGCTTTATATCCTTAAGGAGAGGCTTTTG
TGGATCATTGAAGGACGACTCTTTTGGTTTAACACCATGTGCATAGTCAAATACAAACAC
TTGAGGATTTATATCCTGAAGGCCGAGAGGCTTTCGTGGATCATTCGATGACGACTCTTG
TTGTTTAGCACCATGTGCGTAGTCAAATACGAATGATTGAGGCTTTATATCCTTAAGAAG
AGGCCCTTCACTTTCCAAAGATGGCTTTGAATCGTCACAATGATCTGCTTGAGGCAACAA
ATCATCTTTTAACACATTTATCCTCCTTTGATGATCTCCTGGCTCATGTCTTGATTCTGT
AGTGATTACAATCTAAACACCCCATAAAAAGAGGGCAAGAGAAAATTAGATTGCACCATA
TGTTACTAAATCCACTAGATGATCTAGTTTCAGATATATATGTACGTAAATATCAATGTA
CAATAATTTTCATATCATTTCGCATGCATTAAAATTGGTTTAATTTAGAATGTGTCAAGC
AAATGCTTTTTCAAAACCAAAATGTGTTCTTAGCTCAATGCAAGAGATGAATGAAATTGC
TCACCAATATAAGCGAGAAGAAAGTGATGAAAACAACCCCCTTCATATCATTCAATATCT
TCACTAAAATTCAAGTCCCTCCTTTGATGAGTTTGCTGAGAACAAGCACAAATTGTTACT
ATAAATAGAC
>contig219
TTTTTTTTGGAGAACTGAAACTTCATAGAGTTATTTTATTACATTCTACATGGATTTGAA
AGAAAAACATGATCATACAAACATCACCAAAGCTGGGTAATTAAAAGCTACATTTGTTAG
ACCTAACTTACCACACAGCTACACAGGAAGAATATCTCACAAAACATAATGTGGATGGTA
CTATTATTCCACCAATCTCACAGTTACACATTTTCTTATTTGCTTGCATTATATTAGTCA
AGGTATTCGCTCAATGGCTTCACTCAAAAGATTCTCATTCCTTAATGAAGGCTCTTGTGG
ATCATTGGAAGATGACTCTTTTGGTTTAACATTACGTGTATAGTGAAATACGAATGATTG
AGGCTTTATGTCCCTAAGGAGAGGTTTTTGTGGATTTATGGGAGGACGACTTTTTTGGTT
TAACATTACGTGTATAGTCAAATACGAATGATTGAGGTTTTATATCTTTGAGAGGCTTTT
GTGGATAGGGGAGGATGACTCTTTTGGTTTAACATCATGTGCGTAATCAAATACGAATGA
TTGAGACTTTATATCTTTGAGAGGCTTTTGTGGGGACGACTCTTTTGATTTAACATGATG
TGCATAGTCAAATACAAATGACTGAGGCTTTATATAATTAAGGAGAGGCTTTTGTTGGTC
ATTCGAGGATGACTCTTTTGGTTTAACATGATGTGCATAGTCAAATACAAATGACTGAGG
TCTTATATCCTTGAGGAGATGCTTTTGTTGGTCATTGGAGGATGACTCTTTTGGTTTAAC
ATTACGTGCGTAATCAAATACAAATGACTGAGGCTTTATATCCTTAAGGAGAGGCTTTTG
TGGATCATTGAAGGACGACTCTTTTGGTTTAACACCATGTGCATAATCAAATACAAACGA
TTGAGGCTCTAAGTCTTGAAAGAAAGGCTTTCGTGGATCATTGGATGACGACTCTTTTGG
TTTAGCACCATGTGCGTAGTCAAATACAAATGACTTAGGATTTATATCCTTAAGGAGAGA
CTTTTGTGGATCATTGGAGGACGACTCTTTTGGTTTAACATCATGTGCATAGTCAAATAC
AAACGATTGGGGCTTTAAATCCTGAAGGAGAGGTTTTCGTGGATCATTGGAGGACGACTC
TTTTGGTTTAGCACCATGTGCATAGTCAAATACAAATGACTGAGGCTTTATATCCTTAAG
GAGAG
>contig220
TCTCTCTCTCTCTCTCTCTCTCCTGATTTTTCTCTTTCCCCTTCTCTCTCACCTCACAAC
CGTCGCGCTCCAATTTCTTGCTCCGATGGCTACGGTTCTCGATTCCCTCACTCTTCCCTG
TTCCTCTGCTTTCTCTTCGCCTTCTTCTTTCTCCGGCCGCCGGACCTCCCTCGCCCTCCC
GCAGTTCAGAGGCTTGAAGATCTCCCACAGCTTCACTTCCCACTCTATAAGATCTGCCAG
ATCCAGTTCCAGGTTTGCTCCGCGTTCCGGGAGAATCGTCTGCGAAGCTCAGGAAACTAC
TGCCGTAGTGCCTGCTGCTACAGAAGCTACCTGGCAGTCACTTGTT
>contig221
TCTCTCTCTCTCTCTCTCTCTCCTGATTTTTCTCTTTCCCCTTCTCTCTCACCTCACAAC
CGTCGCGCTCCAATTTCTTGCTCCGATGGCTACGGTTCTCGATTCCCTCACTCTTCCCTG
TTCCTCTGCTTTCTCTTCGCCTTCTTCTTTCTCCGGCCGCCGGACCTCCCTCGCCCTCCC
GCAGTTCAGAGGCTTGAAGATCTCCCACAGCTTCACTTCCCACTCTATAAGATCTGCCAG
ATCCAGTTCCAGGTTTGCTCCGCGTTCCGGGAGAATCGTCTGCGAAGCTCAGGAAACTAC
TGCCGTAGGTCGGGATTTCGTTCTGCATTTTTCCTTTTGCTGGCTTCTGTTTTAGATCTT
TGCTGTCTTTGTTTGGTTGTTTCGATGGAGAAGGATAAATTTTAAACGATACTTGGCAGT
TTTGTGAATTTAAGATCCTTTGAAGGAGAAGAAAAGATGAAAAATGTACGTTATGGATGG
TTTAGAAAGCTTAAGATAAGTTTAATAGTTTCAGTGATATGGAAGCAAAACACACTTCGC
AGCAGGGTTATGGATTAAGAGCTTATACTGTGACCTAAAAGTTTTAAGGTGTATTCTGAA
CGTAATATTTGTTGCTAGTGTCATTTAGTGGAATGATGCTGAAATACATCACAAATCATT
TCCTGTTTGAATTTATGTACTTTTCATATTTTTTTATACTCTGAAACCTGACAGATGTGT
GGATGTTGCGTATTCCCATCCTTACATATG
>contig222
TCCGACTCTTGTAACGCTATTAATTGCATTCAAATTTCATATGTCTGCTCATCTTTGTAA
TGAAAGAGAATGTTACAACTGCCCAAACTGGGCTTCATACAATCGCCTCGAAGTTTTCCA
GCCGATAAAAGAGCCAGAGTTGCAATTTGAAAAACAAGTGAAACACTAAAACTAATCATA
AAAACTTGGATGAAAAGAATCGTTAAAAATAAAATTAATTTAATTGCTTCAATGCTTTCC
ACATTATTGCATTAAATTTACTATAACATGAAAACAATTATGCTTATTAACCACCTCCTT
CCCCCATTCCCCCAAATGGAGTGACCTCGGAAACTTTTCAAAATTTGTCCAATCTCCTAT
TAATCCCCTCCCCCTCAGCCTACTCTGAGTAAAGGGGATTGTCCATCAAACCTTGTATAC
CACCGCCAGCTACCAAAACTCAGGTTATACACACGCCATCGTCATCCCCGCCACGCCATA
GCTGGCATACCGTAATGATGTACAAACCGGTGACCCCATCAACTGCCTGTACATCTTGCT
ACAGAAGCATTTTGTCTCGCTATTCGGTTGAACTATCTGAAAATGGAAGTCATATTCCCA
TTTGACAATTCTCTTTGACATAAACAATCTGGCAAAGGGTTAACGTAAAATGCTTCTTCT
GAGCGGAACCTGTCCATGCCCTTGGTTCCTGAAATGGGACCTTTTCTCTTCCTCGCAGAG
CCTTGCCTGAGGAAACAGGTTGCAGATAAAAGCGAAATAGAATTATAACTTTTCAGTAAC
TCTCCTTATAGATGGCTGTTCAAGACCATGAAAAT
>contig223
TCCGACTCTTGTAACGCTATTAATTGCATTCAAATTTCATATGTCTGCTCATCTTTGTAA
TGAAAGAGAATGTTACAACTGCCCAAACTGGGCTTCATACAATCGCCTCGAAGTTTTCCA
GCCGATAAAAGAGCCAGAGTTGCAATTTGAAAAACAAGTGAAACACTAAAACTAATCATA
AAAACTTGGATGAAAAGAATCGTTAAAAATAAAATTAATTTAATTGCTTCAATGCTTTCC
ACATTATTGCATTAAATTTACTATAACATGAAAACAATTATGCTTATTAACCACCTCCTT
CCCCCATTCCCCCAAATGGAGTGACCTCGGAAACTTTTCAAAATTTGTCCAATCTCCTAT
TAATCCCCTCCCCCTCAGCCTACTCTGAGTAAAGGGGATTGTCCATCAAACCTTGTATAC
CACCGCCAGCTACCAAAACTCAGGTTATACACACGCCATCGTCATCCCCGCCACGCCATA
GCTGGCATACCGTAATGATGTACAAACCGGTGACCCCATCAACTGCCTGTACATCTTGCT
ACAGAAGCATTTTGTCTCGCTATTCGGTTGAACTATCTGAAAATGGAAGTCATATTCCCA
TTTGACAATTCTCTTTGACATAAACAATCTGGCAAAGGGTTAACGTAAAATGCTTCTTCT
GAGCGGAACCTGTCCATGCCCTTGGTTCCTGAAATGGGACCTTTTCTCTTCCTCGCAGAG
CCTTGCCTTCTTTTGTGCATCTCAATTATTCGGTTGGCCAAATTTTTCCCTTCTCTCATT
GTTCCTCGATCAAGTTTGTCAAACAAACGAACAAGCCCTTTCCTGTCAGGAGATATTGTT
TTCCTATGTCCAAGAAATCGCCGATGACCTTCAACTGCTCTTGCCATATTTCCAGAATAT
GAAGGAACAAAAACATCACTCTCAACAGACACAATGTAGTCCAGGGCAGCCATCTGAGAC
GCATGATTTACAAATGGTTCGAGCTCCTCAACAGATGCTAATTTTTCCTTGCTCATCAGT
AATGGATACCGTGCTTGCAGATCGGACATATGTGAATCACCACCGTAAATCTCTCCAGCT
GCAATGTATATGGGAGTATTTGATGGGTAGCCAAGTGCACTAAGAAATATACCAACCTCC
TTTGGAGTCAATGGGCAAAACCCTTTGGATCTCTGTTCCAAAGGATCAATCTCCTTTACC
TTCCAATAAGAAGTATTCTCTCTAATCATCCTTAGCTCATCTGCTTCAGCAGGAGATAAA
TCATGTGTACATCCACTAAAGGCAAGCATATCCTTCTCAAATCGTAAATGTAGAGCAATA
TATGGACCATGGGACCTCATTCGATCCACCAGAAATTTCCCCATGGCCTCAATTTTAGGT
GCAAAACGGAGGGCTTGATAACAAGCACGGCATCGGAGCCTCTGTATATCGGAAGGTAGA
TTATTATTTGCCAAGCGTGAATCAGATTTTGCAGCTCGAATTACCTGATATTCTCCCCAA
AGGGTAGCTATCTCCTCTTCATAATAATCCATACTAGACCAACTTCTAAAATGCCTCACT
GTCTTGGTAGCAGTAGCCAATTCTTTAGGAAGCTTTTTTATCACTTTTACATCCTTATCA
AGAGCATTGATAAAATAATCTTCATAAAAAACATCTGAGAAGTTGCTAGTGTCCTGCCAA
AATGATTGTTTATCAAGTTCTGGAATTACAAGGGTAGCGTTAATGATACGAGCCACAGCT
ACCATGTCACATATCCCAGCACGCATTTGATTGAGTCCACCATTGGTATGAACTAGGAGA
TAACCTTGCGACTTCCCAGGAGATGTATAATTGGAACTAGGCTTTACACAAGGTACAAAG
TCGCGATTTGATGGAGGCTTCCATAGCTTGTCCAGACTCGAAACCAAGTTTCCACTGCCC
AACTGTCAAATCTTGCGAGAAGCAACAGGAGCTTTGGACAAATGAGGCGGA
>contig224
TCCGACTCTTGTAACGCTATTAATTGCATTCAAATTTCATATGTCTGCTCATCTTTGTAA
TGAAAGAGAATGTTACAACTGCCCAAACTGGGCTTCATACAATCGCCTCGAAGTTTTCCA
GCCGATAAAAGAGCCAGAGTTGCAATTTGAAAAACAAGTGAAACACTAAAACTAATCATA
AAAACTTGGATGAAAAGAATCGTTAAAAATAAAATTAATTTAATTGCTTCAATGCTTTCC
ACATTATTGCATTAAATTTACTATAACATGAAAACAATTATGCTTATTAACCACCTCCTT
CCCCCATTCCCCCAAATGGAGTGACCTCGGAAACTTTTCAAAATTTGTCCAATCTCCTAT
TAATCCCCTCCCCCTCAGCCTACTCTGAGTAAAGGGGATTGTCCATCAAACCTTGTATAC
CACCGCCAGCTACCAAAACTCAGGTTATACACACGCCATCGTCATCCCCGCCACGCCATA
GCTGGCATACCGTAATGATGTACAAACCGGTGACCCCATCAACTGCCTGTACATCTTGCT
ACAGAAGCATTTTGTCTCGCTATTCGGTTGAACTATCTGAAAATGGAAGTCATATTCCCA
TTTGACAATTCTCTTTGACATAAACAATCTGGCAAAGGGTTAACGTAAAATGCTTCTTCT
GAGCGGAACCTGTCCATGCCCTTGGTTCCTGAAATGGGACCTTTTCTCTTCCTCGCAGAG
CCTTGCCTTCTTTTGTGCATCTCAATTATTCGGTTGGCCAAATTTTTCCCTTCTCTCATT
GTTCCTCGATCAAGTTTGTCAAACAAACGAACAAGCCCTTTCCTGTCAGGAGATATTGTT
TTCCTATGTCCAAGAAATCGCCGATGACCTTCAACTGCTCTTGCCATATTTCCAGAATAT
GAAGGAACAAAAACATCACTCTCAACAGACACAATGTAGTCCAGGGCAGCCATCTGAGAC
GCATGATTTACAAATGGTTCGAGCTCCTCAACAGATGCTAATTTTTCCTGGAAATTTCGG
AGAAACAAATAAGCTAATACTGCACAACATACTAGATTAAGCATTTGCTAAACAACAAAA
AGATGGTTGGGTAGTGGTGGTGGTAGTGGGCGGCGAAAGGTCCTAAACACAAAACCAAGG
ACAATCGACAAAATGTCCATTCTTGACTGCCATAAAATTTCAAATTCACAAGAATTGTTT
CCTCCTTGGGATATGCCGGCGATATAGCAGATTAAATCCAACATGCACTAAATACAGAAA
GATTGATAAGGCATATGTCATATGTGGCAGTTCCGTAAGAATCTGTGTGAGAAATCCCAA
GACCCACACTTTCAGAAAAATCAGAGATTGTTGAAAATTATCAAATATTAATCTGCGTGA
TTGTTAGGAAATGGGATTTGAGATTAGCAAATACGTGGAACGTTTGTTGTAACAAAAGTT
CTCCATGAAATTTTGAAAAGAACAATACTCAGAGT
>contig225
ATATGATATTGTAGAGAAGGTAGATAGGGGAGGGATCGGACGATTTCCGTTTGAACAGCG
GAGCGGCGCGGCGCCTGGTCAGTAACCAACGATTAATTATAGGAATTGGAAAAAGCCAAG
TCTGTTGCAGGTTTGCAACCAAACACAAGAACACTACAAACACGATTCCTGCGAGTCATC
GAGCCGCGGAAAACGTCGTTTAGGATTTGGTGGGAATGGTTAAAACCAAGCACCAAAAGT
CCAACTCTAAGCGACAACCCCAAAACAAAAAGCCTGGAAAGGCAGCTGATATTTCTCAGT
TTCGTGCTCAGCTTGACTTATTGGGCCTCCAAATTGTTCAAGTGACT
>contig226
CGAAGCCCAGGAGAGGCACAAACCAGAAGGTAAAATCCATTTCTGTTTCCCTTTTCTCTT
CTGTTTTCCCCCTCTCTTAATAAACTTCTCGATCTCTGCTCGCTAATCTCTCATTTCCCT
TTCCATTCCTCGCCCCTTCTCTTGCAATTTCTGTCCCATTTTGAATTTGGGTTTTTAATT
TCTGAAACAGGGTTGAAATCTGAAAGTCTCCCTTGTGTTTTTTTTTTTAATTATTGGGTT
GTGGGTGATTTGGGTTTCTTGTTTTTCTGTGTTCGGGATCAGTCTGTATCTGGGGTTGTG
TTTTTCTTCTTCTTCTATTTTGTTTCTGCCTTGTTTATTTTGTTGGCATTTTGAATTTTG
AATCTCTGGTTTGATAATGGACGGCCGAGATCATCATCATCGTTTTGGTTTAGTGGCGCA
TGCCCCTCCTCCTGGTGACTTCGTACGTTTGAAGAATACCGGTTCTAAAGACGATCTATA
TCTAAGTAAAAGGGATAGAATGCGCAGGTGGCTTTGTTGTACTTGTCAAGTCGAAGACCC
CTACCCATCAGCAGAAAGTGAGCACCTGAAAAGCCCACGAAGTTATGGAGATGGTCACCA
AAAGGGCTCGAAAGAGTCGGCCCCTGTCAAGGTTGAAGCACCAAAAACTCCACCTCCCAT
AGAAGTACCAGTACTGCCTCTGGAAGAACTGAAAGGAATGACCGACAACTTCGGGTCCAA
AGCACTTATTGGTGAAGGATCTTATGGTCGAGTTTATTATGCTAGCTTAAGCAATGGGAA
GGCTGTGGCAGTAAAGAAGCTCGACGTTTCCTCTGAGCCTGACTCGAATGGTGACTTTTT
GACTCAGGTTTCTACAGTCTCTAGGTTGAAACATGAAAATTTTGTTGAGTTGCAAGGATA
TTGTGTCGAAGGAAATTTCCGTGTACTTGCCTACGAGTTTGCAACTATGGGTTCTCTACA
TGACATATTGCATGGTAGAAAGGGAGTGCAAGGGGCGCAGCCCGGTCCGGTGCTTGATTG
GATGCAGCGTGTGACAATTGCTGTTGATGCAGCCAGAGGATTGGAATACTTGCACGAGAA
AGTTCAACCTTCTATCATACATAGAGATGTTAGGTCCAGCAACGTGCTCCTCTTTGAAGA
CTTTAAATCCAAGATTGCAGACTTTAACCTTTCAAACCAGGCTCCTGACATGGCTGCTCG
TCTTCATTCTACTCGAGTTTTGGGAACTTTTGGCTATCATGCTCCTGAGTATGCAATGAC
TGGACAATTGACACAAAAGAGTGATGTCTACAGCTTCGGCGTGGTTCTACTTGAGCTTTT
GACTGGGAGGAAACCCGTTGATCACACCATGCCTCGCGGGCAGCAGAGTCTTGTTACATG
GGCAACTCCAAGGCTAAGTGAAGACAAAGTTAAACAATGTGTAGATCCAAGGCTGAAGGG
CGAATATCCTCCCAAAGGAGTTGCCAAGCTTGCAGCCGTTGCAGCACTGTGTGTCCAGTA
TGAAGCGGAGTTCAGGCCGAACATGAGCATTGTCGTCAAGGCTCTGCAGCCGCTTCTAAA
GCCACCTGCCATGGCTCCCCCGATCGTGGAGCCTTGAAGTAAATCGAACTCAGTTTTCTT
CCTCACTGTTGATATATATGTCAGCCTACATTGCAAAATTTGCTGCTTTCTTCATGGTGA
CCATACAGAATTCATAATATTCATTATTTATTCCAATTATTGCTGTTGTTTTTACTTGAA
GATCCGTTGAGTCATGTTTGGTTGGATTTGAATAGGTTGCTTTCTTGGAAGCAATTCTTC
TTGTGTAGAAGCTGCTACTGCTGGTATTAGCCCTCAGTTGTTTAAAAAATCTCATTTCCC
CCTCCTTTTTCCCTTCTTTTTTTGGAGTCATCAAGTGGAGACTGAGTGGGAGTGGCATGG
TGTGGTGGAAAATACATATGAAGAATGTTGTTTTCTTTCCCTTCTCTCTTTTCGTTTTAA
TGGATATGGATTGTTTTTTCAGTTGTCATGGAATAATGGTGGTGTGCCTATTTATTTATT
AATAATTATTTTATCTATAGCTCTGCCCGA
>contig227
CAGAAAGGATAGTCCTTCTTGGAAGGCTATCCAGAAGATTTTGGACAGCGGAGAACCAAT
AGGACTGAAACATTTCAGGCCAGTTAAACCTTTGGGATCAGGTGATACTGGCAGCGTGCA
TTTGGTTGAACTGTGCGGGACAGATCAGTATTTTGCAATGAAGGCAATGGATAAGGGTGT
TATGCTTAACCGCAACAAGGTGCATAGAGCTTGCGCGGAGAGAGAAATACTTGACATGTT
GGATCATCCTTTTCTTCCTGCATTATATGCTTCATTTCAGACAAAAACACATGTTTGTCT
TATAACTGATTACTGCCCTGGTGGGGAACTCTTTCTGCTTTTGGACAGACAACCTACAAA
GGTCATAAAAGAAGATGCTGTAAGGTTTTATGCTGCTGAAGTTGTCGTGGCATTAGAGTA
TCTTCATTGTCAAGGGATAATTTACCGGGATTTGAAGCCCGAAAATGTTCTACTACAGAG
CAATGGACATGTTGCCTTGACAGATTTTGACTTGTCATGTTTGACTTCTTGCAAACCTCA
GCTTTTGCTTCCAACCACAAATGAGAAGAAAAAGCAATCAAAATCTCAACAGGCTCCAAT
CTTTATGGCTGAACCCATGCGAGCATCCAACTCATTCGTTGGTACTGAAGAGTACATAGC
ACCGGAACAAGGGATGATACACATTGATCTGTTCTCCTTTGCATGTTTTGTGTTACTGGT
AGATCGAGTTGTCGTTGTCTTTGTCGACGTCCAGTGGTTGCAAATTTTTTTGCAGGAAAT
CATAACTGGGGCAGGCCATACTAGTGCTGTGGACTGGTGGGCTTTGGGCATCCTTATCTA
TGAGATGCTCTATGGATACACTCCCTTTAGGGGGAAGACAAGGCAAAAAACTTTCGCCAA
CATTCTTCATAAGGATCTTAAATTCCCAAAGAGTATATCGGCTAGTCTTAGTACGAAGCA
GTTAATTTTCAGGTTGTTGCATAGAGACCCCAAAAACCGATTGGGTTCTCAAGAAGGAGC
AAACGAAATCAAACAACATCCTTTCTTCCGAGGAGTCAATTGGGCGCTCGTTCGTTGCAT
GAGTCCGCCCGAGCTTGCAGCTCCTCTTTTCGAGACAACAGATGCTGAAAAAGATGCTAT
TAAAAGTAAAACTTCAGATTTTGATCTAAAAGATCTTGAACTCAGTGTTTTCTGAGAAGT
TTCCTCCTTAATTATGGCTTGCGTTCTTCCAAAGGAATGGCTCTCTTCAAATAATTATTT
TATGGTCTGATTTGTTCTGATCAATTTCACCTTCCTAGTTCTGCAGCATTTTGGAGCGTT
TGGTCGCTTTAGCTTGTGAATTTTTTTTAGGCTTCAAAAGCGGCTTTCTTTTTCTTCAGT
GTTTTATTTAATCTTTCCCAATAATGTAATAAGAATGTGTTGTAATGTAATGGTGGTTGG
TGAAATAATCTCTTGGTCTGCTTCATTTGTAATAATTTGTAATTGTTTTGTTCAGTCTTG
AGCTTTCATTTTTGTGTATTGATTGTACGTGTATCGATTTTTTTCTTTTATGGTG
>contig228
CAGAAAGGATAGTCCTTCTTGGAAGGCTATCCAGAAGATTTTGGACAGCGGAGAACCAAT
AGGACTGAAACATTTCAGGCCAGTTAAACCTTTGGGATCAGGTGATACTGGCAGCGTGCA
TTTGGTTGAACTGTGCGGGACAGATCAGTATTTTGCAATGAAGGCAATGGATAAGGGTGT
TATGCTTAACCGCAACAAGGTGCATAGAGCTTGCGCGGAGAGAGAAATACTTGACATGTT
GGATCATCCTTTTCTTCCTGCATTATATGCTTCATTTCAGGTTAGAAAGTTAGATAGACG
CTGAAGAAATAATCTACATTGGATTTCTTGCTTACTGAAACGGTAAAAAATGTCTAAGTG
GGTTGAATAGAACAGCTGTTTAAGCTGAATGTGAATAGATTGTTGATTTAATTTTTCTTT
ATGTACCTCCTCATTCATCT
>contig229
CAGAAAGGATAGTCCTTCTTGGAAGGCTATCCAGAAGATTTTGGACAGCGGAGAACCAAT
AGGACTGAAACATTTCAGGCCAGTTAAACCTTTGGGATCAGGTGATACTGGCAGCGTGCA
TTTGGTTGAACTGTGCGGGACAGATCAGTATTTTGCAATGAAGGCAATGGATAAGGGTGT
TATGCTTAACCGCAACAAGGTGCATAGAGCTTGCGCGGAGAGAGAAATACTTGACATGTT
GGATCATCCTTTTCTTCCTGCATTATATGCTTCATTTCAGACAAAAACACATGTTTGTCT
TATAACTGATTACTGCCCTGGTGGGGAACTCTTTCTGCTTTTGGACAGACAACCTACAAA
GGTCATAAAAGAAGATGCTGTAAGGTTTTATGCTGCTGAAGTTGTCGTGGCATTAGAGTA
TCTTCATTGTCAAGGGATAATTTACCGGGATTTGAAGCCCGAAAATGTTCTACTACAGAG
CAATGGACATGTTGCCTTGACAGATTTTGACTTGTCATGTTTGACTTCTTGCAAACCTCA
GCTTTTGCTTCCAACCACAAATGAGAAGAAAAAGCAATCAAAATCTCAACAGGCTCCAAT
CTTTATGGCTGAACCCATGCGAGCATCCAACTCATTCGTTGGTACTGAAGAGTACATAGC
ACCGGTTTGTACTACTTGCAACAGTAATAAAATCATTGGATAGTTTCCAAATTCGCATAT
TTCGACCAGAAACAACAAATAGTATACTAAAAAATTTGCTCATTTTCACCCATTATATCA
GTGTCTGTTCACACGAGAGCCTTTAGAAAAAGGCTAAAAAGGCAGTCCCCCTAACCCCTA
GGGGGAGCTAAAAAAATTAAGTAAAATAAAATGCATACAACTTCTTCCTTTTGTTTGAAA
CAACCCATGCTTAAGGTGGAAACTTACTCCGTCCTGATGTCAGGAACAAGGGATGATACA
CATTGATCTGTTCTCCTTTGCATGTTTTGTGTTACTGGTAGATCGAGTTGTCGTTGTCTT
TGTCGACGTCCAGTGGTTGCAAATTTTTTTGCAGGAAATCATAACTGGGGCAGGCCATAC
TAGTGCTGTGGACTGGTGGGCTTTGGGCATCCTTATCTATGAGATGCTCTATGGATACAC
TCCCTTTAGGGGGAAGACAAGGCAAAAAACTTTCGCCAACATTCTTCATAAGGATCTTAA
ATTCCCAAAGAGTATATCGGTACAGCATTTTAATCATTAAACTATTCGAAACTAGCATAC
AAAGTTATCTTTGTTTTACCATACGGACTTTGTTATTTTCTTTCACCATACGTCGGTTTT
GGTCGGTTGAAAACTAAAAATGAGAAAAATCCTTTTGTGTTGCAGGCTAGTCTTAGTACG
AAGCAGTTAATTTTCAGGTTGTTGCATAGAGACCCCAAAAACCGATTGGGTTCTCAAGAA
GGAGCAAACGAAATCAAACAACATCCTTTCTTCCGAGGAGTCAATTGGGCGCTCGTTCGT
TGCATGAGTCCGCCCGAGCTTGCAGCTCCTCTTTTCGAGACAACAGATGCTGAAAAAGAT
GCTATTAAAAGTAAAACTTCAGATTTTGATCTAAAAGATCTTGAACTCAGTGTTTTCTGA
GAAGTTTCCTCCTTAATTATGGCTTGCGTTCTTCCAAAGGAATGGCTCTCTTCAAATAAT
TATTTTATGGTCTGATTTGTTCTGATCAATTTCACCTTCCTAGTTCTGCAGCATTTTGGA
GCGTTTGGTCGCTTTAGCTTGTGAATTTTTTTTAGGCTTCAAAAGCGGCTTTCTTTTTCT
TCAGTGTTTTATTTAATCTTTCCCAATAATGTAATAAGAATGTGTTGTAATGTAATGGTG
GTTGGTGAAATAATCTCTTGGTCTGCTTCATTTGTAATAATTTGTAATTGTTTTGTTCAG
TCTTGAGCTTTCATTTTTGTGTATTGATTGTACGTGTATCGATTTTTTTCTTTTATGGTG
>contig230
CAGAAAGGATAGTCCTTCTTGGAAGGCTATCCAGAAGATTTTGGACAGCGGAGAACCAAT
AGGACTGAAACATTTCAGGCCAGTTAAACCTTTGGGATCAGGTGATACTGGCAGCGTGCA
TTTGGTTGAACTGTGCGGGACAGATCAGTATTTTGCAATGAAGGCAATGGATAAGGGTGT
TATGCTTAACCGCAACAAGGTGCATAGAGCTTGCGCGGAGAGAGAAATACTTGACATGTT
GGATCATCCTTTTCTTCCTGCATTATATGCTTCATTTCAGACAAAAACACATGTTTGTCT
TATAACTGATTACTGCCCTGGTGGGGAACTCTTTCTGCTTTTGGACAGACAACCTACAAA
GGTCATAAAAGAAGATGCTGTAAGGTTTTATGCTGCTGAAGTTGTCGTGGCATTAGAGTA
TCTTCATTGTCAAGGGATAATTTACCGGGATTTGAAGCCCGAAAATGTTCTACTACAGAG
CAATGGACATGTTGCCTTGACAGATTTTGACTTGTCATGTTTGACTTCTTGCAAACCTCA
GCTTTTGCTTCCAACCACAAATGAGAAGAAAAAGCAATCAAAATCTCAACAGGCTCCAAT
CTTTATGGCTGAACCCATGCGAGCATCCAACTCATTCGTTGGTACTGAAGAGTACATAGC
ACCGGTTTGTACTACTTGCAACAGTAATAAAATCATTGGATAGTTTCCAAATTCGCATAT
TTCGACCAGAAACAACAAATAGTATACTAAAAAATTTGCTCATTTTCACCCATTATATCA
GTGTCTGTTCACACGAGAGCCTTTAGAAAAAGGCTAAAAAGGCAGTCCCCCTAACCCCTA
GGGGGAGCTAAAAAAATTAAGTAAAATAAAATGCATACAACTTCTTCCTTTTGTTTGAAA
CAACCCATGCTTAAGGTGGAAACTTACTCCGTCCTGATGTCAGGAACAAGGGATGATACA
CATTGATCTGTTCTCCTTTGCATGTTTTGTGTTACTGGTAGATCGAGTTGTCGTTGTCTT
TGTCGACGTCCAGTGGTTGCAAATTTTTTTGCAGGAAATCATAACTGGGGCAGGCCATAC
TAGTGCTGTGGACTGGTGGGCTTTGGGTATTTTTCATTTTGCTTTTTTCTGATTGAAAAT
GTTTGAGGATTTATATCTTGATTTTGATTGCCTTACTAATGTTCTTTTGATGGTTTATGT
CTCAGGCATCCTTATCTATGAGATGCTCTATGGATACACTCCCTTTAGGGGGAAGACAAG
GCAAAAAACTTTCGCCAACATTCTTCATAAGGATCTTAAATTCCCAAAGAGTATATCGGC
TAGTCTTAGTACGAAGCAGTTAATTTTCAGGTTGTTGCATAGAGACCCCAAAAACCGATT
GGGTTCTCAAGAAGGAGCAAACGAAATCAAACAACATCCTTTCTTCCGAGGAGTCAATTG
GGCGCTCGTTCGTTGCATGAGTCCGCCCGAGCTTGCAGCTCCTCTTTTCGAGACAACAGA
TGCTGAAAAAGATGCTATTAAAAGTAAAACTTCAGATTTTGATCTAAAAGATCTTGAACT
CAGTGTTTTCTGAGAAGTTTCCTCCTTAATTATGGCTTGCGTTCTTCCAAAGGAATGGCT
CTCTTCAAATAATTATTTTATGGTCTGATTTGTTCTGATCAATTTCACCTTCCTAGTTCT
GCAGCATTTTGGAGCGTTTGGTCGCTTTAGCTTGTGAATTTTTTTTAGGCTTCAAAAGCG
GCTTTCTTTTTCTTCAGTGTTTTATTTAATCTTTCCCAATAATGTAATAAGAATGTGTTG
TAATGTAATGGTGGTTGGTGAAATAATCTCTTGGTCTGCTTCATTTGTAATAATTTGTAA
TTGTTTTGTTCAGTCTTGAGCTTTCATTTTTGTGTATTGATTGTACGTGTATCGATTTTT
TTCTTTTATGGTG
>contig231
CAGAAAGGATAGTCCTTCTTGGAAGGCTATCCAGAAGATTTTGGACAGCGGAGAACCAAT
AGGACTGAAACATTTCAGGCCAGTTAAACCTTTGGGATCAGGTGATACTGGCAGCGTGCA
TTTGGTTGAACTGTGCGGGACAGATCAGTATTTTGCAATGAAGGCAATGGATAAGGGTGT
TATGCTTAACCGCAACAAGGTGCATAGAGCTTGCGCGGAGAGAGAAATACTTGACATGTT
GGATCATCCTTTTCTTCCTGCATTATATGCTTCATTTCAGACAAAAACACATGTTTGTCT
TATAACTGATTACTGCCCTGGTGGGGAACTCTTTCTGCTTTTGGACAGACAACCTACAAA
GGTCATAAAAGAAGATGCTGTAAGGTTTTATGCTGCTGAAGTTGTCGTGGCATTAGAGTA
TCTTCATTGTCAAGGGATAATTTACCGGGATTTGAAGCCCGAAAATGTTCTACTACAGAG
CAATGGACATGTTGCCTTGACAGATTTTGACTTGTCATGTTTGACTTCTTGCAAACCTCA
GCTTTTGCTTCCAACCACAAATGAGAAGAAAAAGCAATCAAAATCTCAACAGGCTCCAAT
CTTTATGGCTGAACCCATGCGAGCATCCAACTCATTCGTTGGTACTGAAGAGTACATAGC
ACCGGTTTGTACTACTTGCAACAGTAATAAAATCATTGGATAGTTTCCAAATTCGCATAT
TTCGACCAGAAACAACAAATAGTATACTAAAAAATTTGCTCATTTTCACCCATTATATCA
GTGTCTGTTCACACGAGAGCCTTTAGAAAAAGGCTAAAAAGGCAGTCCCCCTAACCCCTA
GGGGGAGCTAAAAAAATTAAGTAAAATAAAATGCATACAACTTCTTCCTTTTGTTTGAAA
CAACCCATGCTTAAGGTGGAAACTTACTCCGTCCTGATGTCAGGAACAAGGGATGATACA
CATTGATCTGTTCTCCTTTGCATGTTTTGTGTTACTGGTAGATCGAGTTGTCGTTGTCTT
TGTCGACGTCCAGTGGTTGCAAATTTTTTTGCAGGAAATCATAACTGGGGCAGGCCATAC
TAGTGCTGTGGACTGGTGGGCTTTGGGCATCCTTATCTATGAGATGCTCTATGGATACAC
TCCCTTTAGGGGGAAGACAAGGCAAAAAACTTTCGCCAACATTCTTCATAAGGATCTTAA
ATTCCCAAAGAGTATATCGGCTAGTCTTAGTACGAAGCAGTTAATTTTCAGGTTGTTGCA
TAGAGACCCCAAAAACCGATTGGGTTCTCAAGAAGGAGCAAACGAAATCAAACAACATCC
TTTCTTCCGAGGAGTCAATTGGGCGCTCGTTCGTTGCATGAGTCCGCCCGAGCTTGCAGC
TCCTCTTTTCGAGACAACAGATGCTGAAAAAGATGCTATTAAAAGTAAAACTTCAGATTT
TGATCTAAAAGATCTTGAACTCAGTGTTTTCTGAGAAGTTTCCTCCTTAATTATGGCTTG
CGTTCTTCCAAAGGAATGGCTCTCTTCAAATAATTATTTTATGGTCTGATTTGTTCTGAT
CAATTTCACCTTCCTAGTTCTGCAGCATTTTGGAGCGTTTGGTCGCTTTAGCTTGTGAAT
TTTTTTTAGGCTTCAAAAGCGGCTTTCTTTTTCTTCAGTGTTTTATTTAATCTTTCCCAA
TAATGTAATAAGAATGTGTTGTAATGTAATGGTGGTTGGTGAAATAATCTCTTGGTCTGC
TTCATTTGTAATAATTTGTAATTGTTTTGTTCAGTCTTGAGCTTTCATTTTTGTGTATTG
ATTGTACGTGTATCGATTTTTTTCTTTTATGGTG
>contig232
CTAACATTTCGAAAACTCAACATTATCTATCGACATAAGCATTTAAAACTTGGTTTTATG
GTGCAAAGGAATAAGCTAGCTACCTGTTAACCTTTCTGGGCTAGCAAATTATATTCAAGC
AAAGCCAAAGGTTCGACACAAAATTGTTTTATGGTTGACTTGCTTTCAAAATATGAAATA
AATGAGGCAGAAAATAAGATGTTCTTTCCCTTTTAGTGGTAAGCTACTGATGAAAGCAAG
ACCTCAACATCTGATCATGGCTGAGTATTATTTGGTGGTAAAGCTACTAAAATAGCGCCT
TCTCGCCGAATAGTTTTCAATCTTGCCGACTCAATGGCTCGTCAACTGGGTACCAGTATC
TGTTGAAAAACCAAAGAGAATCAGCTTCGACCGCGTACCCATCTTGATTCCTATTCCAAC
TGAAATGTGCATGAGTTCTGTTCTTTATATCGAATATGCCATGGCCAAAGCTTGCTTCGC
GATAAGCCGAGTACTCGGGCTGTGGCTCTGTCATGTTGGTTGCTAGGCCTTCAAGGTTTC
CTCCATCACCTATTG
>contig233
CTAAAAACGAAATTATATGAAAAAAGTATGGAAGAAATTGTCAAAGAATAATGTGTCATT
CACCAATAGAGGAAGTAATATCAGCTTGTAAAACAGAACAGAACTCATTTATCACCCTTC
TCTCCCACCTATCACTAATAAACCCAGATAACTTGCAATTAAAGCCATTTTCGTACTCCT
CAGTTCATCCACAGAATTTATCACAAAAGGCGGGTCAGGGGATGGAATGACGATGCCCGG
TAATCGATTGAACCTACGGCTTACTCACAGAAATCTGGGAAGGGTCACAGATTTAGTTGG
GACATTAATCAGAACTATCATTTAATACTTTAGGAGATTTAACTTATACAAAAACCAAAC
ATACAGCATTGATAATGATAAAGCTACATAAACAGATTCTACAAACACAAACAGAAATTG
AAGAGAAAAGCCAAAGGAAACTCGAGCTTTACATTGAGAACAGGTGCTGGATCGAAGGCC
GATAAACTCCTCAGGCGATAAGGAATGGCAGGACAGTCAGCATGAAAGCCTCGTAACTGA
AGGTTGCAGAACCAGAATATGTGGTGTCCTTTTCCTTGAATTTCTCAGTCAGTCCCTTGA
CCGTAAGACAGCACCTGAATTTGCAAAAAGAAAACAATAAGAACTGTGATCGAAAGAATT
CTTAACACTTAAATATCACAAGAAACCTCATCAGAAAAAGAGTACCACATCAGATCAACA
GTAAGGAAGGCAAACATACTCTATGAAATTATCATATTCAATGGCCTTGCTTTTCCCACC
GCTTTTGTCAAACTTAGACACCAGCAAGTCCAAGACCACCGGTGAGACTGCAAAGCCCAA
ACTCAAAAGTGCTTCTCGCAACTCATTGGAATCGATTTTTCCACTTCTATCTGAATCGAA
TCTCTCAAAAATACCCCTCCAGCTCTGAAGACCATAAAACAGAGCAATGAACTCCTTGGG
CCCGATCTTCCTGGTGTTCGTGTTGGTGAAATGGTACATGAGGAGGTGAACAGTTCTGAT
GCTAAACTTCTGATTATACGAGGACAGAACACCTTGCAACTCCTTATCATCGATAAAGCC
ACTCCCATCCTGATCGGCTACTTGGAAGCAGGCGACGATGCTCGGATCAGTACCAGGCGG
GAAGGCCGAGGGCAAGAGCGACGCGAAAGGGTTTCCGTACGAATTAGGTGGAGGATAAGC
ATGACCGCCACCGGCTCCACCGTAAGATTGATGACCGCCACCAGCCCCGCCGTAGGACTG
ATGAGGCTT
>contig234
CTAAAAACGAAATTATATGAAAAAAGTATGGAAGAAATTGTCAAAGAATAATGTGTCATT
CACCAATAGAGGAAGTAATATCAGCTTGTAAAACAGAACAGAACTCATTTATCACCCTTC
TCTCCCACCTATCACTAATAAACCCAGATAACTTGCAATTAAAGCCATTTTCGTACTCCT
CAGTTCATCCACAGAATTTATCACAAAAGGCGGGTCAGGGGATGGAATGACGATGCCCGG
TAATCGATTGAACCTACGGCTTACTCACAGAAATATTGAGAACAGGTGCTGGATCGAAGG
CCGATAAACTCCTCAGGCGATAAGGAATGGCAGGACAGTCAGCATGAAAGCCTCGTAACT
GAAGGTTGCAGAACCAGAATATGTGGTGTCCTTTTCCTTGAATTTCTCAGTCAGTCCCTT
GACCGTAAGACAGCACTCTATGAAATTATCATATTCAATGGCCTTGCTTTTCCCACCGCT
TTTGTCAAACTTAGACACCAGCAAGTCCAAGACCACCGGTGAGACTGCAAAGCCCAAACT
CAAAAGTGCTTCTCGCAACTCATTGGAATCGATTTTTCCACTTCTATCTGAATCGAATCT
CTCAAAAATACCCCTCCAGCTCTGAAGACCATAAAACAGAGCAATGAACTCCTTGGGCCC
GATCTTCCTGGTGTTCGTGTTGGTGAAATGGTACATGAGGAGGTGAACAGTTCTGATGCT
AAACTTCTGATTATACGAGGACAGAACACCTTGCAACTCCTTATCATCGATAAAGCCACT
CCCATCCTGATCGGCTACTTGGAAGCAGGCGACGATGCTCGGATCAGTACCAGGCGGGAA
GGCCGAGGGCAAGAGCGACGCGAAAGGGTTTCCGTACGAATTAGGTGGAGGATAAGCATG
ACCGCCACCGGCTCCACCGTAAGATTGATGACCGCCACCAGCCCCGCCGTAGGACTGATG
AGGCTT
>contig235
CTAAAAACGAAATTATATGAAAAAAGTATGGAAGAAATTGTCAAAGAATAATGTGTCATT
CACCAATAGAGGAAGTAATATCAGCTTGTAAAACAGAACAGAACTCATTTATCACCCTTC
TCTCCCACCTATCACTAATAAACCCAGATAACTTGCAATTAAAGCCATTTTCGTACTCCT
CAGTTCATCCACAGAATTTATCACAAAAGGCGGGTCAGGGGATGGAATGACGATGCCCGG
TAATCGATTGAACCTACGGCTTACTCACAGAAATCTGGGAAGGGTCACAGATTTAGTTGG
GACATTAATCAGAACTATCATTTAATACTTTAGGAGATTTAACTTATACAAAAACCAAAC
ATACAGCATTGATAATGATAAAGCTACATAAACAGATTCTACAAACACAAACAGAAATTG
AAGAGAAAAGCCAAAGGAAACTCGAGCTTTACATTGAGAACAGGTGCTGGATCGAAGGCC
GATAAACTCCTCAGGCGATAAGGAATGGCAGGACAGTCAGCATGAAAGCCTCGTAACTGA
AGGTTGCAGAACCAGAATATGTGGTGTCCTTTTCCTTGAATTTCTCAGTCAGTCCCTGTA
AAAAAAAAATTTTACAACAAAACCATTTTAGTTTTAGCTCTTTCTTTGTCGCCATGGTAC
AGAAACGATTATGAGAGCCGTAAATATCAATGCAGATGTGATGCCGAGGACTCGGGTTCA
ATTCATACAAGGTGTTAAAAATACCAGTGTGTGAAAAAACATTTCATGTTACAGGAAAGG
GAAAAAGGATAAAAACAAGAACAATTTTACATAGTGAAATTAGATGACAAGCGACTACTA
GATCCACAGGCTTGTTAAATGCAGGTTCGTGTAACAGGTGTTCGGTGTATTCACATGCAC
CAACAGGAGTTGGAATAAAATCAAGTTCAAGGTTAAGCAGTAGATGTAATGACAAGTAGG
CAAATATGCTCAAATAGTTAAACAGATTGCACACTAAGCCTGTGGATTCAAAGATGATGC
CATCACCTCTAAACAGTATACAGTGATATGTAAAAGATATTCATATTAATCAGTCTAATT
AGAAGACATGCAAATCAAATCAGAAGAAGCTCACCTTGACCGTAAGACAGCACCTGAATT
TGCAAAAAGAAAACAATAAGAACTGTGATCGAAAGAATTCTTAACACTTAAATATCACAA
GAAACCTCATCAGAAAAAGAGTACCACATCAGATCAACAGTAAGGAAGGCAAACATACTC
TATGAAATTATCATATTCAATGGCCTTGCTTTTCCCACCGCTTTTGTCAAACTTAGACAC
CAGCAAGTCCAAGACCACCGGTGAGACTGCAAAGCCCAAACTCAAAAGTGCTTCTCGCAA
CTCATTGGAATCGATTTTTCCACTTCTATCTGAATCGAATCTCTCAAAAATACCCCTCCA
GCTCTGAAGACCATAAAACAGAGCAATGAACTCCTTGGGCCCGATCTTCCTGGTGTTCGT
GTTGGTGAAATGGTACATGAGGAGGTGAACAGTTCTGATGCTAAACTTCTGATTATACGA
GGACAGAACACCTTGCAACTCCTTATCATCGATAAAGCCACTCCCATCCTGATCGGCTAC
TTGGAAGCAGGCGACGATGCTCGGATCAGTACCAGGCGGGAAGGCCGAGGGCAAGAGCGA
CGCGAAAGGGTTTCCGTACGAATTAGGTGGAGGATAAGCATGACCGCCACCGGCTCCACC
GTAAGATTGATGACCGCCACCAGCCCCGCCGTAGGACTGATGAGGCTT
>contig236
CTAAAAACGAAATTATATGAAAAAAGTATGGAAGAAATTGTCAAAGAATAATGTGTCATT
CACCAATAGAGGAAGTAATATCAGCTTGTAAAACAGAACAGAACTCATTTATCACCCTTC
TCTCCCACCTATCACTAATAAACCCAGATAACTTGCAATTAAAGCCATTTTCGTACTCCT
CAGTTCATCCACAGAATTTATCACAAAAGGCGGGTCAGGGGATGGAATGACGATGCCCGG
TAATCGATTGAACCTACGGCTTACTCACAGAAATCTGGGAAGGGTCACAGATTTAGTTGG
GACATTAATCAGAACTATCATTTAATACTTTAGGAGATTTAACTTATACAAAAACCAAAC
ATACAGCATTGATAATGATAAAGCTACATAAACAGATTCTACAAACACAAACAGAAATTG
AAGAGAAAAGCCAAAGGAAACTCGAGCTTTACATTGAGAACAGGTGCTGGATCGAAGGCC
GATAAACTCCTCAGGCGATAAGGAATGGCAGGACAGTCAGCATGAAAGCCTCGTAACTGA
AGGTTGCAGAACCAGAATATGTGGTGTCCTTTTCCTTGAATTTCTCAGTCAGTCCCTTGA
CCGTAAGACAGCACTCTATGAAATTATCATATTCAATGGCCTTGCTTTTCCCACCGCTTT
TGTCAAACTTAGACACCAGCAAGTCCAAGACCACCGGTGAGACTGCAAAGCCCAAACTCA
AAAGTGCTTCTCGCAACTCATTGGAATCGATTTTTCCACTTCTATCTGAATCGAATCTCT
CAAAAATACCCCTCCAGCTCTGAAGACCATAAAACAGAGCAATGAACTCCTTGGGCCCGA
TCTTCCTGGTGTTCGTGTTGGTGAAATGGTACATGAGGAGGTGAACAGTTCTGATGCTAA
ACTTCTGATTATACGAGGACAGAACACCTTGCAACTCCTTATCATCGATAAAGCCACTCC
CATCCTGATCGGCTACTTGGAAGCAGGCGACGATGCTCGGATCAGTACCAGGCGGGAAGG
CCGAGGGCAAGAGCGACGCGAAAGGGTTTCCGTACGAATTAGGTGGAGGATAAGCATGAC
CGCCACCGGCTCCACCGTAAGATTGATGACCGCCACCAGCCCCGCCGTAGGACTGATGAG
GCTT
>contig237
CTTGTGAGACAATTTTGGTCTTCTAACATGGATTACTCCATAAAACGTTAAATTCATCTA
AAGTAGTTCTTCCAAGAAGGATATAAATGGCCATTCTTGCTTGTTATGAAGAAATTAATT
ATTACATTCAAAATTGTTCGCATTTGGGTCGGATTTAACAAATCAACAGCCAAGTATTTG
AATAATTACACCTTTGTAGGAGGGCTTAATGTTAGAGACATTTAAACGTTGTTGTTGTAT
GTCGCTTCAGATCTTCCATCCAAGAACACCAATCCTTGCACAAACATGGCATAAAAATAG
CTAATAGAACACCAAACCCCTCATCCAACAGACAAAGAATCGCAGGTTTTTTCAAAACAG
GAACCAAAATCAAGCCGCAACTTCTTGCTCCTTGGCAGCCAGCTCGTTCTGGATGTGCTG
AGGGACAACTTCAAACTTGGCTAACTGCATTGTGTATGAGGCTCTGCCTTTTGTCATCCC
TCTTAGCGTACTGACGTATTGGAACATCTCGGCCAGAGGAACCAGCGCGTCCACGACCTG
CATTCGTTCGAAACTTTTTCAACCAGATGCTGTATTGAGGGCGTGATAGTTGATTGATGA
AAAGAAGTGATCATGTGCATTATGGAAAGAGGGGATAGGTTTGTGGCATACCTTGAGACC
[truncated: 64,362,424 more chars]
