# Supplementary material for: De Novo Assembly of Bitter Gourd Transcriptomes: Gene Expression and Sequence Variations in Gynoecious and Monoecious Lines
Source: PLoS One. 2015 Jun 5;10(6):e0128331. doi: 10.1371/journal.pone.0128331 (PMC4457790; doi:10.1371/journal.pone.0128331)
Supplement: S7 File — (ZIP) [file pone.0128331.s009.zip › Supplementary 7/SO_1285_Denovo_DEseq_report.xls]

## Sheet: All
Contig ID	Mono Expression	Gyno Expression	foldChange	log2FoldChange	P-value	Corrected P-value	Regulation	Hit_Description	Hit_ID(subject)	%identity	%Quary_coveryage	Query_Length	taxonomy_ID	Organism	Protein_ID	Gene_name	Pathway	GO:Molegular_function	GO:Biological_process	GO:Cellular_component
contig10000	808.2208611301	822.3247282565	1.0174505111	0.0249586234	0.9663142072	1	NEUTRAL	Putative uncharacterized protein	tr|F6HHP5|F6HHP5_VITVI	74.58	8.34	2683	29760	Vitis vinifera (Grape)	F6HHP5	VIT_12s0057g00960	-	GO:0008270-zinc ion binding;	-	-
contig10001	298.889224116	470.180885295	1.5730941344	0.6536050046	0.30338456	1	NEUTRAL	Putative uncharacterized protein	tr|F6I1I4|F6I1I4_VITVI	55.37	13.12	1266	29760	Vitis vinifera (Grape)	F6I1I4	VIT_15s0045g01490	-	GO:0008171-O-methyltransferase activity;GO:0046983-protein dimerization activity;	-	-
contig10002	8.133040112	14.7546302917	1.814159292	0.8593011371	0.8010941964	1	NEUTRAL	DNA polymerase	tr|B9SSU6|B9SSU6_RICCO	95.12	116.00	246	3988	Ricinus communis (Castor bean)	B9SSU6	RCOM_0792580	-	GO:0003677-DNA binding;GO:0000166-nucleotide binding;GO:0008270-zinc ion binding;	-	GO:0005634-nucleus;
contig10003	5024.1855291885	4828.6986734581	0.9610908366	-0.0572553025	0.9059635251	1	NEUTRAL	Putative uncharacterized protein	tr|F6HE19|F6HE19_VITVI	67.74	5.12	3967	29760	Vitis vinifera (Grape)	F6HE19	VIT_05s0020g04980	-	-	-	-
contig1000	3856.0776431024	4069.3270344462	1.0553021518	0.0776561274	0.8735474924	1	NEUTRAL	Vacuolar ATPase subunit c	tr|Q9AXF4|Q9AXF4_AVIMR	95.90	16.93	1699	82927	Avicennia marina (Grey mangrove) (Sceura marina)	Q9AXF4	-	-	GO:0015078-hydrogen ion transmembrane transporter activity;	GO:0015991-ATP hydrolysis coupled proton transport;	GO:0016021-integral to membrane;GO:0033179-proton-transporting V-type ATPase, V0 domain;
contig10004	476.799476566	519.3629862672	1.0892692039	0.1233605483	0.8396829422	1	NEUTRAL	Centromere/kinetochore protein zw10-like protein	tr|G7K7G8|G7K7G8_MEDTR	62.25	12.53	1491	3880	Medicago truncatula (Barrel medic) (Medicago tribuloides)	G7K7G8	MTR_5g084830	-	-	GO:0007067-mitosis;	GO:0000775-chromosome, centromeric region;GO:0005634-nucleus;
contig10005	312.105414298	456.4098970227	1.4623581525	0.5482966912	0.3878773954	1	NEUTRAL	Cytokinin riboside 5'-monophosphate phosphoribohydrolase LOG3	sp|Q8L8B8|LOG3_ARATH	89.10	25.53	1047	3702	Arabidopsis thaliana (Mouse-ear cress)	Q8L8B8	LOG3 At2g37210 T2N18.3	-	GO:0016799-hydrolase activity, hydrolyzing N-glycosyl compounds;	GO:0009691-cytokinin biosynthetic process;	GO:0005829-cytosol;GO:0005634-nucleus;
contig10006	421.90145581	533.1339745395	1.2636457334	0.3375920566	0.5777815138	1	NEUTRAL	Cytokinin riboside 5'-monophosphate phosphoribohydrolase LOG3	sp|Q8L8B8|LOG3_ARATH	88.15	22.94	1153	3702	Arabidopsis thaliana (Mouse-ear cress)	Q8L8B8	LOG3 At2g37210 T2N18.3	-	GO:0016799-hydrolase activity, hydrolyzing N-glycosyl compounds;	GO:0009691-cytokinin biosynthetic process;	GO:0005829-cytosol;GO:0005634-nucleus;
contig10007	602.8615983021	595.1034217645	0.9871310819	-0.0186864209	0.9774435533	1	NEUTRAL	DNA mismatch repair protein	tr|B3U2A3|B3U2A3_CUCSA	82.31	12.35	1999	3659	Cucumis sativus (Cucumber)	B3U2A3	-	-	GO:0005524-ATP binding;GO:0004518-nuclease activity;	-	GO:0005622-intracellular;
contig10008	1014.5967539721	1511.8577838878	1.4901070578	0.5754159858	0.2725913053	1	NEUTRAL	Putative uncharacterized protein	tr|A5AXT5|A5AXT5_VITVI	45.85	4.40	3128	29760	Vitis vinifera (Grape)	A5AXT5	VITISV_026810	-	GO:0003676-nucleic acid binding;GO:0008270-zinc ion binding;	GO:0015074-DNA integration;	-
contig10009	547.9635775461	888.2287435593	1.6209631077	0.6968512562	0.2164126041	1	NEUTRAL	Putative uncharacterized protein	tr|A5AXT5|A5AXT5_VITVI	45.85	4.69	2934	29760	Vitis vinifera (Grape)	A5AXT5	VITISV_026810	-	GO:0003676-nucleic acid binding;GO:0008270-zinc ion binding;	GO:0015074-DNA integration;	-
contig10010	140.294941932	138.6935247418	0.9885853533	-0.0165625629	0.9941185413	1	NEUTRAL	-	-	-	-	-	-	-	-	-	-	-	-	-
contig10011	53.881390742	73.7731514584	1.3691768242	0.4533087774	0.7098331194	1	NEUTRAL	-	-	-	-	-	-	-	-	-	-	-	-	-
contig10012	2828.2646989483	3307.9881113953	1.1696175795	0.2260369005	0.6458986112	1	NEUTRAL	Predicted protein	tr|B9GYG0|B9GYG0_POPTR	69.64	18.06	1157	3694	Populus trichocarpa (Western balsam poplar) (Populus balsamifera subsp. trichocarpa)	B9GYG0	POPTRDRAFT_646882	-	GO:0003824-catalytic activity;GO:0030151-molybdenum ion binding;GO:0030170-pyridoxal phosphate binding;	-	-
contig10013	401.56885553	334.4382866115	0.8328292446	-0.2639073654	0.682310851	1	NEUTRAL	Protease m50 membrane-bound transcription factor site 2 protease, putative	tr|B9T384|B9T384_RICCO	47.65	9.15	1563	3988	Ricinus communis (Castor bean)	B9T384	RCOM_0096190	-	GO:0004222-metalloendopeptidase activity;	GO:0006508-proteolysis;	GO:0016020-membrane;
contig10014	63.031060868	72.789509439	1.1548196784	0.2076675967	0.8682509604	1	NEUTRAL	-	-	-	-	-	-	-	-	-	-	-	-	-
contig10015	770.6055506121	356.0784110393	0.4620761046	-1.1137976096	0.0594362872	1	DOWN	-	-	-	-	-	-	-	-	-	-	-	-	-
contig10016	627.2607186381	730.846020448	1.1651391498	0.2205022629	0.69878521	1	NEUTRAL	Putative uncharacterized protein	tr|F6I6F3|F6I6F3_VITVI	64.15	7.64	2520	29760	Vitis vinifera (Grape)	F6I6F3	VIT_15s0046g00290	-	GO:0003677-DNA binding;GO:0046983-protein dimerization activity;	GO:0009734-auxin mediated signaling pathway;	GO:0005634-nucleus;
contig1001	6790.0718635067	6992.7111162383	1.0298434622	0.0424250621	0.9296471177	1	NEUTRAL	Vacuolar ATPase subunit c	tr|Q9AXF4|Q9AXF4_AVIMR	97.58	29.54	991	82927	Avicennia marina (Grey mangrove) (Sceura marina)	Q9AXF4	-	-	GO:0015078-hydrogen ion transmembrane transporter activity;	GO:0015991-ATP hydrolysis coupled proton transport;	GO:0016021-integral to membrane;GO:0033179-proton-transporting V-type ATPase, V0 domain;
contig10017	923.1000527121	802.6518878676	0.8695177576	-0.2017126038	0.7136366913	1	NEUTRAL	Putative uncharacterized protein	tr|F6I6F3|F6I6F3_VITVI	67.19	8.33	2421	29760	Vitis vinifera (Grape)	F6I6F3	VIT_15s0046g00290	-	GO:0003677-DNA binding;GO:0046983-protein dimerization activity;	GO:0009734-auxin mediated signaling pathway;	GO:0005634-nucleus;
contig10018	147.41135203	114.1024742557	0.7740412979	-0.3695175534	0.6786357879	1	NEUTRAL	Putative uncharacterized protein	tr|F6H8K2|F6H8K2_VITVI	56.74	26.31	647	29760	Vitis vinifera (Grape)	F6H8K2	VIT_05s0049g00390	-	-	-	-
contig10019	397.502335474	262.632419192	0.6607066066	-0.5979183241	0.3640416028	1	NEUTRAL	Predicted protein	tr|B9IBP8|B9IBP8_POPTR	78.33	16.20	1451	3694	Populus trichocarpa (Western balsam poplar) (Populus balsamifera subsp. trichocarpa)	B9IBP8	POPTRDRAFT_572020	-	GO:0008374-O-acyltransferase activity;	GO:0006629-lipid metabolic process;	-
contig10020	206.375892842	244.9268628419	1.1867997733	0.2470765564	0.7389546064	1	NEUTRAL	Putative uncharacterized protein	tr|A9PGN2|A9PGN2_POPTR	67.87	23.03	884	3694	Populus trichocarpa (Western balsam poplar) (Populus balsamifera subsp. trichocarpa)	A9PGN2	-	-	GO:0008374-O-acyltransferase activity;	GO:0006629-lipid metabolic process;	-
contig10021	1563.5769615322	2030.2371281356	1.2984567937	0.3767980089	0.4583014847	1	NEUTRAL	Putative uncharacterized protein	tr|C6TMU9|C6TMU9_SOYBN	74.01	13.34	1665	3847	Glycine max (Soybean) (Glycine hispida)	C6TMU9	-	-	GO:0008270-zinc ion binding;	-	-
contig10022	2231.5028807302	2205.3254075969	0.9882691287	-0.0170241201	0.9738307193	1	NEUTRAL	GTPase Der (Fragment)	tr|B9HNV9|B9HNV9_POPTR	88.77	9.63	2766	3694	Populus trichocarpa (Western balsam poplar) (Populus balsamifera subsp. trichocarpa)	B9HNV9	POPTRDRAFT_203056	-	GO:0005525-GTP binding;	-	-
contig10023	795.0046709481	681.6639194758	0.8574338546	-0.2219027137	0.6930168494	1	NEUTRAL	Putative uncharacterized protein	tr|D7UE86|D7UE86_VITVI	73.18	10.46	2099	29760	Vitis vinifera (Grape)	D7UE86	VIT_00s0586g00020	-	-	-	-
contig10024	431.051125936	384.6040296032	0.8922468971	-0.1644851158	0.7953148947	1	NEUTRAL	Putative uncharacterized protein	tr|D7UE86|D7UE86_VITVI	72.64	13.65	1596	29760	Vitis vinifera (Grape)	D7UE86	VIT_00s0586g00020	-	-	-	-
contig1002	491.0322967621	456.4098970227	0.9294905855	-0.1054878422	0.864715831	1	NEUTRAL	Putative uncharacterized protein	tr|D7T159|D7T159_VITVI	85.14	31.85	802	29760	Vitis vinifera (Grape)	D7T159	VIT_06s0009g03440	-	-	-	-
contig10025	464.599916398	399.3586598949	0.859575402	-0.2183038964	0.7258237495	1	NEUTRAL	Expressed protein, putative	tr|B9RZ67|B9RZ67_RICCO	56.78	14.84	1148	3988	Ricinus communis (Castor bean)	B9RZ67	RCOM_0935910	-	-	-	-
contig10026	760.4392504721	700.3531178452	0.9209849668	-0.1187504874	0.8341887385	1	NEUTRAL	Putative uncharacterized protein	tr|D7UE86|D7UE86_VITVI	72.83	10.96	1993	29760	Vitis vinifera (Grape)	D7UE86	VIT_00s0586g00020	-	-	-	-
contig10027	1492.4128605522	5449.3767877282	3.6513869129	1.8684445496	0.0002127965	0.0149506497	UP	Putative uncharacterized protein	tr|D7U3H5|D7U3H5_VITVI	46.15	5.64	2454	29760	Vitis vinifera (Grape)	D7U3H5	VIT_07s0005g06000	-	-	GO:0009405-pathogenesis;	GO:0005576-extracellular region;
contig10028	1455.8141800482	4793.2875607581	3.2925133073	1.7191892714	0.0006541906	0.0406935669	UP	Putative uncharacterized protein	tr|D7U3H5|D7U3H5_VITVI	47.52	8.25	1727	29760	Vitis vinifera (Grape)	D7U3H5	VIT_07s0005g06000	-	-	GO:0009405-pathogenesis;	GO:0005576-extracellular region;
contig10029	1087.7941149801	1137.090174479	1.0453174538	0.0639411427	0.9056555279	1	NEUTRAL	Putative uncharacterized protein	tr|D7SJY9|D7SJY9_VITVI	69.38	6.57	3170	29760	Vitis vinifera (Grape)	D7SJY9	VIT_06s0004g06500	-	GO:0003779-actin binding;	GO:0007010-cytoskeleton organization;	-
contig10030	631.3272386941	1266.9309210458	2.0067737354	1.0048779614	0.0651090268	1	UP	-	-	-	-	-	-	-	-	-	-	-	-	-
contig1003	1095.9271550921	927.5744243371	0.8463832838	-0.2406169606	0.654523844	1	NEUTRAL	Putative uncharacterized protein	tr|D7T159|D7T159_VITVI	75.34	24.95	906	29760	Vitis vinifera (Grape)	D7T159	VIT_06s0009g03440	-	-	-	-
contig10031	20.33260028	47.2148169334	2.3221238938	1.2154449473	0.4614605367	1	UP	-	-	-	-	-	-	-	-	-	-	-	-	-
contig10032	14.232820196	68.8549413612	4.8377581121	2.2743386364	0.1350210571	1	UP	-	-	-	-	-	-	-	-	-	-	-	-	-
contig10033	430.034495922	400.3423019143	0.9309539251	-0.1032183274	0.8717620545	1	NEUTRAL	Putative uncharacterized protein	tr|F6GSP8|F6GSP8_VITVI	70.61	11.00	1925	29760	Vitis vinifera (Grape)	F6GSP8	VIT_17s0000g01960	-	-	-	GO:0005634-nucleus;GO:0000808-origin recognition complex;
contig10034	8.133040112	22.6237664472	2.7817109145	1.4759724975	0.577232302	1	UP	-	-	-	-	-	-	-	-	-	-	-	-	-
contig10035	286.689663948	246.8941468808	0.8611895646	-0.215597257	0.7601582802	1	NEUTRAL	Putative uncharacterized protein	tr|F6H0P3|F6H0P3_VITVI	76.83	21.93	1051	29760	Vitis vinifera (Grape)	F6H0P3	VIT_18s0001g04590	-	GO:0005488-binding;	-	-
contig10036	290.756184004	283.2889016003	0.9743177177	-0.0375357939	0.9615762007	1	NEUTRAL	Putative uncharacterized protein	tr|A5BUV6|A5BUV6_VITVI	34.76	6.75	1545	29760	Vitis vinifera (Grape)	A5BUV6	VITISV_044291	-	GO:0003677-DNA binding;GO:0046983-protein dimerization activity;	-	-
contig10037	35.58205049	79.6750035751	2.2391908976	1.1629775274	0.3546450926	1	UP	-	-	-	-	-	-	-	-	-	-	-	-	-
contig10038	837.7031315361	1413.4935819432	1.6873442736	0.7547543608	0.1559009892	1	NEUTRAL	Wall-associated kinase, putative	tr|B9RSP6|B9RSP6_RICCO	48.71	6.19	2362	3988	Ricinus communis (Castor bean)	B9RSP6	RCOM_1729460	-	GO:0005524-ATP binding;GO:0004715-non-membrane spanning protein tyrosine kinase activity;	-	-
contig10039	1037.9792442941	993.47843964	0.9571274619	-0.0632170318	0.9078658089	1	NEUTRAL	Molybdopterin biosynthesis protein, putative	tr|B9RQ35|B9RQ35_RICCO	72.33	10.57	2052	3988	Ricinus communis (Castor bean)	B9RQ35	RCOM_0953150	-	-	GO:0006777-Mo-molybdopterin cofactor biosynthetic process;	-
contig10040	41.681830574	57.0512371278	1.3687315634	0.452839532	0.7447699503	1	NEUTRAL	-	-	-	-	-	-	-	-	-	-	-	-	-
contig10041	994.2641536921	1917.1182958993	1.9281780287	0.9472382618	0.0685685409	1	NEUTRAL	Putative uncharacterized protein	tr|F6HFR1|F6HFR1_VITVI	76.99	6.31	3662	29760	Vitis vinifera (Grape)	F6HFR1	VIT_01s0011g02480	-	GO:0005524-ATP binding;GO:0015662-ATPase activity, coupled to transmembrane movement of ions, phosphorylative mechanism;GO:0000287-magnesium ion binding;	-	GO:0016021-integral to membrane;
contig10042	493.0655567901	795.7663937314	1.6139160052	0.6905654968	0.2285868091	1	NEUTRAL	Putative uncharacterized protein	tr|F6H5L9|F6H5L9_VITVI	72.18	28.99	747	29760	Vitis vinifera (Grape)	F6H5L9	VIT_14s0108g01370	-	GO:0000166-nucleotide binding;GO:0016491-oxidoreductase activity;	-	-
contig10043	12.199560168	14.7546302917	1.209439528	0.2743386364	0.9486208919	1	NEUTRAL	-	-	-	-	-	-	-	-	-	-	-	-	-
contig100	446.300576146	454.4426129838	1.0182433931	0.0260824534	0.969955558	1	NEUTRAL	F-box family protein	tr|B9HD09|B9HD09_POPTR	81.13	27.63	881	3694	Populus trichocarpa (Western balsam poplar) (Populus balsamifera subsp. trichocarpa)	B9HD09	POPTRDRAFT_865582	-	-	-	-
contig10044	1790.2854546542	1698.7497675824	0.9488708983	-0.0757162848	0.8826529177	1	NEUTRAL	Putative uncharacterized protein	tr|F6HYA9|F6HYA9_VITVI	73.95	12.39	1790	29760	Vitis vinifera (Grape)	F6HYA9	VIT_09s0002g03680	-	GO:0005524-ATP binding;	-	-
contig10045	238.90805329	196.7284038891	0.8234481893	-0.2802502153	0.7077569398	1	NEUTRAL	Predicted protein	tr|B9GXM1|B9GXM1_POPTR	82.26	131.27	188	3694	Populus trichocarpa (Western balsam poplar) (Populus balsamifera subsp. trichocarpa)	B9GXM1	POPTRDRAFT_555140	-	-	-	-
contig10046	115.895821596	254.7632830364	2.1982093878	1.136328815	0.146989133	1	UP	Predicted protein	tr|B9GLS1|B9GLS1_POPTR	79.07	21.90	1083	3694	Populus trichocarpa (Western balsam poplar) (Populus balsamifera subsp. trichocarpa)	B9GLS1	POPTRDRAFT_639757	-	-	-	-
contig1004	772.6388106401	502.6410719367	0.6505511567	-0.6202655859	0.2800127845	1	NEUTRAL	Putative uncharacterized protein	tr|F6HFB9|F6HFB9_VITVI	67.64	18.13	1119	29760	Vitis vinifera (Grape)	F6HFB9	VIT_01s0011g06050	-	GO:0003676-nucleic acid binding;GO:0000166-nucleotide binding;	-	-
contig10047	962.7486232581	569.528729259	0.5915653531	-0.757390536	0.1751446764	1	NEUTRAL	4-nitrophenylphosphatase, putative	tr|B9T7X0|B9T7X0_RICCO	81.82	15.16	1619	3988	Ricinus communis (Castor bean)	B9T7X0	RCOM_0426670	-	GO:0003869-4-nitrophenylphosphatase activity;	-	-
contig10048	872.2685520121	798.7173197898	0.9156782254	-0.1270873788	0.8188319588	1	NEUTRAL	Putative uncharacterized protein	tr|F6HZB5|F6HZB5_VITVI	78.80	12.23	1933	29760	Vitis vinifera (Grape)	F6HZB5	VIT_07s0005g01740	-	GO:0003676-nucleic acid binding;GO:0008270-zinc ion binding;	-	-
contig10049	311.088784284	409.1950800893	1.3153642971	0.3954624169	0.5401771684	1	NEUTRAL	Putative uncharacterized protein	tr|F6HZB5|F6HZB5_VITVI	70.97	15.77	1350	29760	Vitis vinifera (Grape)	F6HZB5	VIT_07s0005g01740	-	GO:0003676-nucleic acid binding;GO:0008270-zinc ion binding;	-	-
contig10050	222.641973066	501.6574299172	2.2532024084	1.1719769187	0.0708876696	1	UP	DNA binding protein, putative	tr|B9SN18|B9SN18_RICCO	70.67	25.79	822	3988	Ricinus communis (Castor bean)	B9SN18	RCOM_1518720	-	-	-	-
contig10051	21.349230294	23.6074084667	1.1057732828	0.1450556194	0.9666168462	1	NEUTRAL	-	-	-	-	-	-	-	-	-	-	-	-	-
contig10052	360.90365497	465.2626751977	1.2891603307	0.3664317004	0.5579768949	1	NEUTRAL	Putative uncharacterized protein	tr|F6H230|F6H230_VITVI	67.78	21.40	950	29760	Vitis vinifera (Grape)	F6H230	VIT_19s0014g02440	-	GO:0015297-antiporter activity;	-	GO:0016020-membrane;
contig10053	357.853764928	408.2114380699	1.140721373	0.1899464491	0.7673149712	1	NEUTRAL	Putative uncharacterized protein	tr|A9PJ87|A9PJ87_9ROSI	66.67	11.81	1694	3695	Populus trichocarpa x Populus deltoides	A9PJ87	-	-	GO:0003676-nucleic acid binding;GO:0008270-zinc ion binding;	-	GO:0005634-nucleus;
contig10054	1065.4282546721	626.5799663868	0.588101511	-0.7658628978	0.1644525073	1	NEUTRAL	Sulfate transporter, putative	tr|B9RJF7|B9RJF7_RICCO	69.54	10.00	2086	3988	Ricinus communis (Castor bean)	B9RJF7	RCOM_1033840	-	GO:0008271-secondary active sulfate transmembrane transporter activity;	-	GO:0016021-integral to membrane;
contig10055	728.9237200381	438.7043406727	0.6018521947	-0.7325188673	0.2093829712	1	NEUTRAL	Sulfate transporter, putative	tr|B9RJF7|B9RJF7_RICCO	73.24	11.02	1993	3988	Ricinus communis (Castor bean)	B9RJF7	RCOM_1033840	-	GO:0008271-secondary active sulfate transmembrane transporter activity;	-	GO:0016021-integral to membrane;
contig10056	144.361461988	205.5811820641	1.4240724583	0.5100225541	0.5219734709	1	NEUTRAL	Phosphatidylinositol-4-phosphate 5-kinase, putative	tr|B9RG97|B9RG97_RICCO	80.20	18.24	1319	3988	Ricinus communis (Castor bean)	B9RG97	RCOM_1452400	-	GO:0005524-ATP binding;	-	-
contig1005	657.7596190581	498.7065038589	0.7581896021	-0.3993694235	0.4939895044	1	NEUTRAL	Putative uncharacterized protein	tr|F6HFB9|F6HFB9_VITVI	66.49	14.10	1415	29760	Vitis vinifera (Grape)	F6HFB9	VIT_01s0011g06050	-	GO:0003676-nucleic acid binding;GO:0000166-nucleotide binding;	-	-
contig10057	819.4037912841	993.47843964	1.2124406187	0.2779140906	0.6100944105	1	NEUTRAL	Predicted protein	tr|A9PFH7|A9PFH7_POPTR	82.23	7.84	3146	3694	Populus trichocarpa (Western balsam poplar) (Populus balsamifera subsp. trichocarpa)	A9PFH7	POPTRDRAFT_836570	-	GO:0046872-metal ion binding;	GO:0006470-protein dephosphorylation;	GO:0008287-protein serine/threonine phosphatase complex;
contig10058	1677.4395231002	1665.3059389213	0.9927666041	-0.0104735098	0.9849355264	1	NEUTRAL	Putative uncharacterized protein	tr|B9RFI6|B9RFI6_RICCO	76.54	20.48	1121	3988	Ricinus communis (Castor bean)	B9RFI6	RCOM_1434910	-	-	-	-
contig10059	11755.2928518832	9400.6667798409	0.7996965195	-0.3224754859	0.497450211	1	NEUTRAL	Putative uncharacterized protein	tr|A9PBM8|A9PBM8_POPTR	82.30	16.37	1508	3694	Populus trichocarpa (Western balsam poplar) (Populus balsamifera subsp. trichocarpa)	A9PBM8	-	-	GO:0003871-5-methyltetrahydropteroyltriglutamate-homocysteine S-methyltransferase activity;	-	-
contig10060	9288.948437919	7380.2660718998	0.7945211583	-0.3318424555	0.4867589613	1	NEUTRAL	Putative uncharacterized protein	tr|A9PBM8|A9PBM8_POPTR	84.04	16.95	1487	3694	Populus trichocarpa (Western balsam poplar) (Populus balsamifera subsp. trichocarpa)	A9PBM8	-	-	GO:0003871-5-methyltetrahydropteroyltriglutamate-homocysteine S-methyltransferase activity;	-	-
contig10061	287.706293962	293.1253217948	1.0188352773	0.0269208191	0.9739728303	1	NEUTRAL	Predicted protein (Fragment)	tr|B9IPK1|B9IPK1_POPTR	67.72	16.99	1196	3694	Populus trichocarpa (Western balsam poplar) (Populus balsamifera subsp. trichocarpa)	B9IPK1	POPTRDRAFT_738378	-	GO:0005524-ATP binding;	-	-
contig10062	170.793842352	193.7774778308	1.134569462	0.1821449382	0.8212519144	1	NEUTRAL	Predicted protein (Fragment)	tr|B9IPK1|B9IPK1_POPTR	73.58	18.47	1195	3694	Populus trichocarpa (Western balsam poplar) (Populus balsamifera subsp. trichocarpa)	B9IPK1	POPTRDRAFT_738378	-	GO:0005524-ATP binding;	-	-
contig10063	72.180730994	141.6444508002	1.9623582201	0.9725884234	0.3088921988	1	NEUTRAL	Predicted protein (Fragment)	tr|B9IPK1|B9IPK1_POPTR	72.22	24.59	881	3694	Populus trichocarpa (Western balsam poplar) (Populus balsamifera subsp. trichocarpa)	B9IPK1	POPTRDRAFT_738378	-	GO:0005524-ATP binding;	-	-
contig10064	2939.0773704743	3884.4023347904	1.3216400404	0.4023293005	0.4113517592	1	NEUTRAL	Predicted protein	tr|B9MTQ4|B9MTQ4_POPTR	36.25	6.61	1646	3694	Populus trichocarpa (Western balsam poplar) (Populus balsamifera subsp. trichocarpa)	B9MTQ4	POPTRDRAFT_826496	-	GO:0046983-protein dimerization activity;GO:0043565-sequence-specific DNA binding;	-	GO:0005634-nucleus;
contig1006	4970.3041384465	3970.9628325016	0.7989375945	-0.323845277	0.5039722496	1	NEUTRAL	40S ribosomal protein s2	tr|E5GBY7|E5GBY7_CUCME	97.54	24.61	1189	412675	Cucumis melo subsp. melo	E5GBY7	-	-	GO:0003723-RNA binding;	-	GO:0015935-small ribosomal subunit;
contig10065	2649.3378164843	3104.3742133701	1.1717547661	0.2286706629	0.6431040165	1	NEUTRAL	Putative uncharacterized protein	tr|D7SKZ0|D7SKZ0_VITVI	90.82	7.47	3645	29760	Vitis vinifera (Grape)	D7SKZ0	VIT_06s0004g02800	-	GO:0043565-sequence-specific DNA binding;	-	GO:0005634-nucleus;
contig10066	2781.4997183043	3314.8736055314	1.1917576636	0.2530909027	0.6070089591	1	NEUTRAL	DNA binding protein, putative	tr|B9SVC7|B9SVC7_RICCO	88.61	7.87	3377	3988	Ricinus communis (Castor bean)	B9SVC7	RCOM_0034760	-	GO:0043565-sequence-specific DNA binding;	-	GO:0005634-nucleus;
contig10067	599.8117082601	687.5657715924	1.1463026849	0.1969880426	0.7322100851	1	NEUTRAL	Putative uncharacterized protein	tr|C6TLN2|C6TLN2_SOYBN	74.31	43.46	513	3847	Glycine max (Soybean) (Glycine hispida)	C6TLN2	-	-	-	-	GO:0016021-integral to membrane;
contig10068	396.48570546	429.8515624977	1.0841539974	0.1165696972	0.8549645861	1	NEUTRAL	Putative uncharacterized protein	tr|D7TBB8|D7TBB8_VITVI	83.52	24.64	1017	29760	Vitis vinifera (Grape)	D7TBB8	VIT_11s0016g02630	-	-	-	-
contig10069	520.5145671681	554.7740989673	1.0658185841	0.0919618939	0.8790996088	1	NEUTRAL	Putative uncharacterized protein	tr|D7TBB8|D7TBB8_VITVI	84.68	33.38	761	29760	Vitis vinifera (Grape)	D7TBB8	VIT_11s0016g02630	-	-	-	-
contig10070	93.529961288	169.1864273446	1.8089008593	0.8551133401	0.3319937932	1	NEUTRAL	-	-	-	-	-	-	-	-	-	-	-	-	-
contig1007	1120.3262754281	699.3694758258	0.6242551756	-0.6797922175	0.2123064939	1	NEUTRAL	Putative uncharacterized protein	tr|D7U0U4|D7U0U4_VITVI	71.46	7.45	2876	29760	Vitis vinifera (Grape)	D7U0U4	VIT_09s0002g05740	-	GO:0003824-catalytic activity;	-	-
contig10071	64.047690882	66.8876573223	1.0443414337	0.0625934592	0.9716582858	1	NEUTRAL	Putative uncharacterized protein	tr|A5B4X3|A5B4X3_VITVI	75.61	66.91	339	29760	Vitis vinifera (Grape)	A5B4X3	VITISV_003292	-	-	-	-
contig10072	12.199560168	19.6728403889	1.6125860374	0.6893761356	0.8002908794	1	NEUTRAL	-	-	-	-	-	-	-	-	-	-	-	-	-
contig10073	326.338234494	413.1296481671	1.2659553938	0.340226572	0.5962945421	1	NEUTRAL	Putative uncharacterized protein	tr|B9SS95|B9SS95_RICCO	33.96	9.49	1073	3988	Ricinus communis (Castor bean)	B9SS95	RCOM_0619320	-	-	-	-
contig10074	414.785045712	379.685819506	0.9153797212	-0.1275577632	0.8425599712	1	NEUTRAL	Putative uncharacterized protein	tr|B9SS95|B9SS95_RICCO	33.96	8.11	1257	3988	Ricinus communis (Castor bean)	B9SS95	RCOM_0619320	-	-	-	-
contig10075	1310.4360880461	1130.2046803429	0.8624645571	-0.2134629242	0.6852041094	1	NEUTRAL	Putative uncharacterized protein	tr|D7TGP5|D7TGP5_VITVI	51.71	5.77	2689	29760	Vitis vinifera (Grape)	D7TGP5	VIT_12s0035g01430	-	GO:0003677-DNA binding;GO:0008270-zinc ion binding;	GO:0016570-histone modification;GO:0006352-transcription initiation, DNA-dependent;	GO:0005634-nucleus;
contig10076	900.7341924041	685.5984875535	0.7611551702	-0.3937375012	0.4777553467	1	NEUTRAL	Putative uncharacterized protein	tr|F6GV07|F6GV07_VITVI	76.10	13.23	1725	29760	Vitis vinifera (Grape)	F6GV07	VIT_06s0004g04820	-	GO:0005524-ATP binding;	-	-
contig10077	1672.3563730302	1008.2330699317	0.60288171	-0.7300531327	0.1621724796	1	NEUTRAL	Putative uncharacterized protein	tr|F6GTC5|F6GTC5_VITVI	69.34	15.76	1320	29760	Vitis vinifera (Grape)	F6GTC5	VIT_17s0000g05370	-	-	-	-
contig10078	2824.1981788923	2733.5411720391	0.9678999131	-0.0470702233	0.9247712038	1	NEUTRAL	Ubiquitin ligase E3 alpha, putative	tr|B9T256|B9T256_RICCO	58.83	2.57	6863	3988	Ricinus communis (Castor bean)	B9T256	RCOM_0915870	-	GO:0008270-zinc ion binding;	-	-
contig10079	1849.2499954662	1261.0290689292	0.6819137878	-0.5523387396	0.2829405535	1	NEUTRAL	Putative uncharacterized protein	tr|A5BWB7|A5BWB7_VITVI	69.72	6.92	3022	29760	Vitis vinifera (Grape)	A5BWB7	VITISV_020725	-	GO:0005488-binding;	-	-
contig10080	1852.2998855082	2103.0266375745	1.1353596974	0.1831494354	0.7168623681	1	NEUTRAL	Calmodulin binding protein, putative	tr|B9SKQ6|B9SKQ6_RICCO	69.92	7.78	2695	3988	Ricinus communis (Castor bean)	B9SKQ6	RCOM_0543410	-	GO:0005488-binding;	-	-
contig1008	1354.1511786481	880.3596074037	0.6501191457	-0.6212239534	0.2424692118	1	NEUTRAL	Putative uncharacterized protein	tr|D7U0U4|D7U0U4_VITVI	73.47	7.90	2791	29760	Vitis vinifera (Grape)	D7U0U4	VIT_09s0002g05740	-	GO:0003824-catalytic activity;	-	-
contig10081	900.7341924041	1358.4096288543	1.5081137591	0.5927452572	0.2640731457	1	NEUTRAL	Putative uncharacterized protein	tr|B9SQI0|B9SQI0_RICCO	68.10	15.78	1295	3988	Ricinus communis (Castor bean)	B9SQI0	RCOM_0590490	-	-	-	-
contig10082	331.421384564	472.1481693339	1.4246158858	0.5105729829	0.4166246276	1	NEUTRAL	Putative uncharacterized protein	tr|B9S1H1|B9S1H1_RICCO	56.60	11.72	1449	3988	Ricinus communis (Castor bean)	B9S1H1	RCOM_0865000	-	-	-	-
contig10083	1278.9205576121	2151.2250965274	1.6820631147	0.7502318397	0.1424449863	1	NEUTRAL	Zinc finger protein LSD1	tr|B7FMB3|B7FMB3_MEDTR	68.64	20.57	1001	3880	Medicago truncatula (Barrel medic) (Medicago tribuloides)	B7FMB3	MTR_4g098500	-	-	-	-
contig10084	1546.2942512942	1587.5982193851	1.0267115836	0.038030967	0.9421790297	1	NEUTRAL	Predicted protein	tr|A9PDJ2|A9PDJ2_POPTR	54.34	6.16	2645	3694	Populus trichocarpa (Western balsam poplar) (Populus balsamifera subsp. trichocarpa)	A9PDJ2	POPTRDRAFT_819519	-	-	-	-
contig10085	930.2164628101	1055.4478868651	1.1346261102	0.1822169691	0.7357376682	1	NEUTRAL	Predicted protein	tr|A9PDJ2|A9PDJ2_POPTR	60.41	13.97	1297	3694	Populus trichocarpa (Western balsam poplar) (Populus balsamifera subsp. trichocarpa)	A9PDJ2	POPTRDRAFT_819519	-	-	-	-
contig10086	1431.4150597122	1755.8010047103	1.2266190668	0.2946872818	0.565645793	1	NEUTRAL	Phosphatidylserine decarboxylase, putative	tr|B9SKC6|B9SKC6_RICCO	73.55	9.94	2219	3988	Ricinus communis (Castor bean)	B9SKC6	RCOM_0758900	-	GO:0005509-calcium ion binding;GO:0004609-phosphatidylserine decarboxylase activity;	GO:0008654-phospholipid biosynthetic process;	-
contig10087	787.8882608501	716.0913901563	0.9088742982	-0.1378473185	0.8066864699	1	NEUTRAL	Dead box ATP-dependent RNA helicase, putative	tr|B9RI04|B9RI04_RICCO	79.59	13.07	1827	3988	Ricinus communis (Castor bean)	B9RI04	RCOM_1574790	-	GO:0005524-ATP binding;GO:0008026-ATP-dependent helicase activity;GO:0003676-nucleic acid binding;	-	-
contig10088	840.7530215781	832.1611484509	0.9897807407	-0.0148191246	0.980906144	1	NEUTRAL	Dead box ATP-dependent RNA helicase, putative	tr|B9RI04|B9RI04_RICCO	79.37	13.76	1730	3988	Ricinus communis (Castor bean)	B9RI04	RCOM_1574790	-	GO:0005524-ATP binding;GO:0008026-ATP-dependent helicase activity;GO:0003676-nucleic acid binding;	-	-
contig10089	406.6520056	378.7021774865	0.9312684366	-0.1027310127	0.8741674668	1	NEUTRAL	Putative uncharacterized protein	tr|D7UBI5|D7UBI5_VITVI	55.90	6.44	2604	29760	Vitis vinifera (Grape)	D7UBI5	VIT_11s0103g00650	-	GO:0043565-sequence-specific DNA binding;GO:0008270-zinc ion binding;	-	GO:0005634-nucleus;
contig10090	769.5889205981	795.7663937314	1.0340148779	0.0482569439	0.9330182814	1	NEUTRAL	Predicted protein	tr|B9HY16|B9HY16_POPTR	53.93	14.60	1108	3694	Populus trichocarpa (Western balsam poplar) (Populus balsamifera subsp. trichocarpa)	B9HY16	POPTRDRAFT_770043	-	-	-	-
contig10091	669.9591792261	654.1219429313	0.9763608936	-0.0345135831	0.9544658679	1	NEUTRAL	Putative uncharacterized protein	tr|F6HGS2|F6HGS2_VITVI	55.35	11.59	1433	29760	Vitis vinifera (Grape)	F6HGS2	VIT_11s0016g00850	-	GO:0005524-ATP binding;GO:0008026-ATP-dependent helicase activity;GO:0003676-nucleic acid binding;	GO:0006310-DNA recombination;	-
contig10092	475.782846552	402.3095859532	0.8455739606	-0.2419971452	0.6960167046	1	NEUTRAL	DNA helicase, putative	tr|B9SXL4|B9SXL4_RICCO	55.60	13.16	1267	3988	Ricinus communis (Castor bean)	B9SXL4	RCOM_0017330	-	GO:0005524-ATP binding;GO:0008026-ATP-dependent helicase activity;GO:0003676-nucleic acid binding;	GO:0006310-DNA recombination;	-
contig10093	95.563221316	72.789509439	0.7616895751	-0.3927249446	0.7146113209	1	NEUTRAL	-	-	-	-	-	-	-	-	-	-	-	-	-
contig10094	1508.6789407762	1004.2985018539	0.6656807321	-0.5870976843	0.2632522293	1	NEUTRAL	Putative uncharacterized protein	tr|F6H3C4|F6H3C4_VITVI	45.79	9.27	1482	29760	Vitis vinifera (Grape)	F6H3C4	VIT_04s0008g02750	-	GO:0046983-protein dimerization activity;GO:0043565-sequence-specific DNA binding;	-	GO:0005634-nucleus;
contig10095	1049.1621744481	579.3651494534	0.5522169628	-0.8566928901	0.1223527751	1	NEUTRAL	Putative uncharacterized protein	tr|F6H3C4|F6H3C4_VITVI	47.35	9.82	1446	29760	Vitis vinifera (Grape)	F6H3C4	VIT_04s0008g02750	-	GO:0046983-protein dimerization activity;GO:0043565-sequence-specific DNA binding;	-	GO:0005634-nucleus;
contig10096	206.375892842	205.5811820641	0.9961492073	-0.0055662436	1	1	NEUTRAL	Putative uncharacterized protein	tr|C6T6E2|C6T6E2_SOYBN	75.00	36.06	624	3847	Glycine max (Soybean) (Glycine hispida)	C6T6E2	-	-	-	-	-
contig1009	6.099780084	26.558334525	4.3539823009	2.1223355429	0.4093023493	1	UP	-	-	-	-	-	-	-	-	-	-	-	-	-
contig10097	1.016630014	2.9509260583	2.9026548673	1.5373730422	0.948634834	1	UP	Predicted protein	tr|B9GFS0|B9GFS0_POPTR	80.85	169.62	143	3694	Populus trichocarpa (Western balsam poplar) (Populus balsamifera subsp. trichocarpa)	B9GFS0	POPTRDRAFT_641406	-	-	-	-
contig10098	140.294941932	176.0719214808	1.2550126117	0.327701862	0.6937365928	1	NEUTRAL	-	-	-	-	-	-	-	-	-	-	-	-	-
contig10099	312.105414298	296.0762478531	0.9486418187	-0.0760646271	0.9145686171	1	NEUTRAL	Putative uncharacterized protein	tr|B9SVQ9|B9SVQ9_RICCO	73.23	37.43	587	3988	Ricinus communis (Castor bean)	B9SVQ9	RCOM_0009800	-	GO:0003677-DNA binding;	-	GO:0005634-nucleus;
contig10100	380.219625236	212.4666762002	0.5587998675	-0.8395964162	0.2158619192	1	NEUTRAL	Putative uncharacterized protein	tr|F6H021|F6H021_VITVI	53.85	10.40	1554	29760	Vitis vinifera (Grape)	F6H021	VIT_18s0001g11560	-	GO:0020037-heme binding;GO:0016705-oxidoreductase activity, acting on paired donors, with incorporation or reduction of molecular oxygen;	-	-
contig10101	99.629741372	208.5321081225	2.0930708567	1.0656211519	0.2010415322	1	UP	Avr9/Cf-9 rapidly elicited protein	tr|D3GC10|D3GC10_9ROSI	45.68	23.83	575	180498	Jatropha curcas	D3GC10	ACRE	-	-	-	-
contig10102	272.456843752	565.5941611812	2.0759036675	1.0537394969	0.0924060808	1	UP	Avr9/Cf-9 rapidly elicited protein	tr|D3GC10|D3GC10_9ROSI	45.68	23.43	585	180498	Jatropha curcas	D3GC10	ACRE	-	-	-	-
contig10103	2177.6214899882	2242.7038043358	1.029886881	0.0424858858	0.9332257806	1	NEUTRAL	Leucine-rich repeat protein, putative	tr|B9SI80|B9SI80_RICCO	66.62	5.47	3652	3988	Ricinus communis (Castor bean)	B9SI80	RCOM_1321720	-	GO:0032440-2-alkenal reductase [NAD(P)] activity;GO:0005524-ATP binding;	-	-
contig10104	744.1731702481	277.3870494836	0.3727452972	-1.4237379444	0.0188550328	0.5841846698	DOWN	1-aminocyclopropane-1-carboxylate synthase	tr|Q6U5H3|Q6U5H3_ROSHC	70.28	17.67	1193	128735	Rosa hybrid cultivar	Q6U5H3	-	-	GO:0030170-pyridoxal phosphate binding;GO:0016769-transferase activity, transferring nitrogenous groups;	-	-
contig10105	12.199560168	20.6564824084	1.6932153392	0.7597654635	0.772992286	1	NEUTRAL	-	-	-	-	-	-	-	-	-	-	-	-	-
contig1010	56.931280784	392.4731657588	6.8938053097	2.7853005556	0.000374222	0.0248514171	UP	Putative uncharacterized protein	tr|A5B8Q2|A5B8Q2_VITVI	67.33	8.68	2328	29760	Vitis vinifera (Grape)	A5B8Q2	VITISV_003315	-	-	-	-
contig10106	228.74175315	185.9083416752	0.8127433628	-0.2991282255	0.6933677248	1	NEUTRAL	Putative uncharacterized protein	tr|F6HSK3|F6HSK3_VITVI	43.28	19.91	652	29760	Vitis vinifera (Grape)	F6HSK3	VIT_14s0006g01240	-	-	-	-
contig10107	385.302775306	353.1274849809	0.9164934893	-0.1258034629	0.8476076564	1	NEUTRAL	Putative uncharacterized protein	tr|B9T714|B9T714_RICCO	70.37	13.74	1536	3988	Ricinus communis (Castor bean)	B9T714	RCOM_0307970	-	-	-	-
contig10108	266.357063668	207.548466103	0.7792114211	-0.3599132713	0.6194804429	1	NEUTRAL	Putative uncharacterized protein (Fragment)	tr|C6T9T7|C6T9T7_SOYBN	43.71	21.25	617	3847	Glycine max (Soybean) (Glycine hispida)	C6T9T7	-	-	-	-	-
contig10109	403.602115558	455.4262550033	1.1284040332	0.1742837276	0.7805986807	1	NEUTRAL	Predicted protein	tr|B9HDR9|B9HDR9_POPTR	58.94	17.66	1001	3694	Populus trichocarpa (Western balsam poplar) (Populus balsamifera subsp. trichocarpa)	B9HDR9	POPTRDRAFT_560302	-	GO:0008270-zinc ion binding;	-	-
contig10110	1134.5590956241	1081.0225793706	0.9528129328	-0.0697350994	0.8970278894	1	NEUTRAL	Ribosomal protein L2	tr|G9HNT1|G9HNT1_PHODC	70.02	5.52	3803	42345	Phoenix dactylifera (Date palm)	G9HNT1	rpl2 DP_rpl2	-	-	-	-
contig10111	103.696261428	138.6935247418	1.337497831	0.4195365519	0.6470939956	1	NEUTRAL	-	-	-	-	-	-	-	-	-	-	-	-	-
contig10112	440.200796062	531.1666905006	1.2066463651	0.2710029238	0.6544265727	1	NEUTRAL	-	-	-	-	-	-	-	-	-	-	-	-	-
contig10113	82.347031134	86.5604977112	1.0511671947	0.0719921572	0.9572348868	1	NEUTRAL	Putative uncharacterized protein	tr|B9SXU4|B9SXU4_RICCO	46.34	30.42	457	3988	Ricinus communis (Castor bean)	B9SXU4	RCOM_0877440	-	-	-	-
contig10114	16704.2477600357	14235.2673054157	0.8521944544	-0.2307454316	0.6255969349	1	NEUTRAL	eIF5A	tr|A1Z3W7|A1Z3W7_ROSCH	97.48	19.50	1500	74649	Rosa chinensis (China rose)	A1Z3W7	-	-	-	GO:0045901-positive regulation of translational elongation;GO:0045905-positive regulation of translational termination;GO:0006452-translational frameshifting;	-
contig10115	46.764980644	85.5768556918	1.8299345902	0.8717920813	0.4588196013	1	NEUTRAL	-	-	-	-	-	-	-	-	-	-	-	-	-
contig10116	4379.6421003125	4094.9017269517	0.9349854699	-0.0969841499	0.8419006736	1	NEUTRAL	Lon protease homolog	tr|D7TTJ0|D7TTJ0_VITVI	87.39	7.83	3349	29760	Vitis vinifera (Grape)	D7TTJ0	VIT_02s0012g00310	-	GO:0005524-ATP binding;GO:0004252-serine-type endopeptidase activity;	GO:0006508-proteolysis;	-
contig10117	395.469075446	764.2898491092	1.9326159656	0.9505549849	0.1048520253	1	NEUTRAL	Putative uncharacterized protein	tr|D7SJP9|D7SJP9_VITVI	81.09	17.14	1419	29760	Vitis vinifera (Grape)	D7SJP9	VIT_06s0004g07390	-	GO:0016787-hydrolase activity;	-	-
contig10118	2256.9186310802	3084.7013729812	1.3667756252	0.4507764244	0.3630577104	1	NEUTRAL	Transcription factor, putative	tr|B9SWC9|B9SWC9_RICCO	56.82	3.93	4334	3988	Ricinus communis (Castor bean)	B9SWC9	RCOM_1203530	-	-	-	-
contig1011	95.563221316	336.4055706504	3.5202410092	1.8156742047	0.0169587394	0.5406350966	UP	Putative uncharacterized protein	tr|A5B8Q2|A5B8Q2_VITVI	67.33	8.36	2415	29760	Vitis vinifera (Grape)	A5B8Q2	VITISV_003315	-	-	-	-
contig10119	726.8904600101	752.4861448758	1.035212575	0.0499270474	0.9313305415	1	NEUTRAL	Ubiquitin-protein ligase, putative	tr|B9RLB8|B9RLB8_RICCO	72.99	14.66	1494	3988	Ricinus communis (Castor bean)	B9RLB8	RCOM_1464810	-	GO:0016874-ligase activity;	-	-
contig10120	60.99780084	41.3129648167	0.6772861357	-0.5621626313	0.6768344689	1	NEUTRAL	Putative uncharacterized protein	tr|F6GUP9|F6GUP9_VITVI	79.31	83.19	286	29760	Vitis vinifera (Grape)	F6GUP9	VIT_06s0004g06890	-	-	-	GO:0016020-membrane;
contig10121	199.259482744	247.8777889003	1.2439949431	0.3149806209	0.6702485207	1	NEUTRAL	Putative uncharacterized protein	tr|F6GUP9|F6GUP9_VITVI	77.27	22.40	1035	29760	Vitis vinifera (Grape)	F6GUP9	VIT_06s0004g06890	-	-	-	GO:0016020-membrane;
contig10122	48.798240672	64.9203732834	1.3303834808	0.4118421601	0.7511246298	1	NEUTRAL	Putative uncharacterized protein	tr|F6GUP9|F6GUP9_VITVI	74.78	46.07	487	29760	Vitis vinifera (Grape)	F6GUP9	VIT_06s0004g06890	-	-	-	GO:0016020-membrane;
contig10123	119.962341652	199.6793299474	1.6645167742	0.7351034093	0.3702481185	1	NEUTRAL	Aspartic proteinase Asp1, putative	tr|B9SCN7|B9SCN7_RICCO	40.24	27.82	434	3988	Ricinus communis (Castor bean)	B9SCN7	RCOM_0476540	-	GO:0004190-aspartic-type endopeptidase activity;	GO:0006508-proteolysis;	-
contig1012	45.74835063	424.9333524005	9.2884955752	3.2154449473	4.64005601668304e-05	0.0038605372	UP	Putative uncharacterized protein	tr|A5B8Q2|A5B8Q2_VITVI	67.33	8.60	2349	29760	Vitis vinifera (Grape)	A5B8Q2	VITISV_003315	-	-	-	-
contig10124	8.133040112	19.6728403889	2.418879056	1.2743386364	0.6544024558	1	UP	-	-	-	-	-	-	-	-	-	-	-	-	-
contig10125	16.266080224	75.7404354973	4.6563421829	2.2191970822	0.1239668102	1	UP	-	-	-	-	-	-	-	-	-	-	-	-	-
contig10126	93.529961288	127.8734625279	1.3671925099	0.4512163985	0.6345117795	1	NEUTRAL	Putative uncharacterized protein	tr|B7FMM3|B7FMM3_MEDTR	53.05	21.11	754	3880	Medicago truncatula (Barrel medic) (Medicago tribuloides)	B7FMM3	-	-	-	-	-
contig10127	2464.3111539363	2053.8445366023	0.8334355559	-0.2628574454	0.5992070648	1	NEUTRAL	Putative uncharacterized protein	tr|D7TKA9|D7TKA9_VITVI	84.28	16.70	1514	29760	Vitis vinifera (Grape)	D7TKA9	VIT_10s0003g03920	-	-	-	GO:0015934-large ribosomal subunit;
contig10128	54.898020756	65.9040153029	1.2004807167	0.2636122298	0.8395537772	1	NEUTRAL	Putative uncharacterized protein	tr|A5B762|A5B762_VITVI	23.90	9.76	735	29760	Vitis vinifera (Grape)	A5B762	VITISV_022814	-	GO:0005516-calmodulin binding;	-	-
contig10129	2084.0915287002	1459.7247568572	0.7004129794	-0.5137222763	0.3127629284	1	NEUTRAL	Putative uncharacterized protein	tr|F6HVT8|F6HVT8_VITVI	54.94	9.63	1712	29760	Vitis vinifera (Grape)	F6HVT8	VIT_17s0053g00590	-	-	-	-
contig10130	4053.3038658184	3688.6575729207	0.9100372671	-0.1360024682	0.780236799	1	NEUTRAL	Predicted protein	tr|B9HMP3|B9HMP3_POPTR	78.52	12.95	1819	3694	Populus trichocarpa (Western balsam poplar) (Populus balsamifera subsp. trichocarpa)	B9HMP3	POPTRDRAFT_820932	-	GO:0000166-nucleotide binding;	-	-
contig1013	0	404.2768699921	Inf	inf	6.17089584673889e-13	1.35567683772602e-10	UP	Putative uncharacterized protein	tr|A5B8Q2|A5B8Q2_VITVI	35.12	10.95	962	29760	Vitis vinifera (Grape)	A5B8Q2	VITISV_003315	-	-	-	-
contig10131	485.9491466921	410.1787221088	0.8440774614	-0.2445526931	0.6916226087	1	NEUTRAL	RAD51 homolog	tr|Q0PCG3|Q0PCG3_POPNI	94.74	21.70	1310	3691	Populus nigra (Lombardy poplar)	Q0PCG3	PnRad51	-	GO:0005524-ATP binding;GO:0003684-damaged DNA binding;	GO:0006281-DNA repair;	-
contig10132	468.666436454	518.3793442478	1.1060731128	0.1454467527	0.8111807523	1	NEUTRAL	Putative uncharacterized protein	tr|D7TE76|D7TE76_VITVI	63.75	11.02	1736	29760	Vitis vinifera (Grape)	D7TE76	VIT_12s0059g00620	-	GO:0008408-3'-5' exonuclease activity;GO:0003676-nucleic acid binding;GO:0000166-nucleotide binding;	-	GO:0005622-intracellular;
contig10133	3343.6961160464	2810.2652495559	0.8404667027	-0.2507374304	0.6101929591	1	NEUTRAL	Putative uncharacterized protein	tr|F6GT16|F6GT16_VITVI	73.97	8.84	2510	29760	Vitis vinifera (Grape)	F6GT16	VIT_17s0000g07160	-	-	-	-
contig10134	160.627542212	124.9225364696	0.7777155446	-0.3626855199	0.6740710597	1	NEUTRAL	-	-	-	-	-	-	-	-	-	-	-	-	-
contig10135	2013.9440577342	1435.133706371	0.7125985952	-0.4888384555	0.3376997375	1	NEUTRAL	Pak inhibitor skb15, putative	tr|B9T810|B9T810_RICCO	74.35	18.73	1191	3988	Ricinus communis (Castor bean)	B9T810	RCOM_0229960	-	-	-	-
contig10136	30.49890042	76.7240775168	2.5156342183	1.3309221647	0.3072358216	1	UP	-	-	-	-	-	-	-	-	-	-	-	-	-
contig10137	301.939114158	405.2605120116	1.342192823	0.4245919479	0.5124626632	1	NEUTRAL	Transposase	tr|E5GBS6|E5GBS6_CUCME	49.59	16.33	911	412675	Cucumis melo subsp. melo	E5GBS6	-	-	GO:0003676-nucleic acid binding;GO:0046983-protein dimerization activity;	-	-
contig10138	232.808273206	226.2376644725	0.9717767387	-0.0413031957	0.9611029743	1	NEUTRAL	Condensin complex subunit 1	tr|F6HLQ7|F6HLQ7_VITVI	70.24	18.04	1168	29760	Vitis vinifera (Grape)	F6HLQ7	VIT_08s0007g05500	-	GO:0005488-binding;	GO:0051301-cell division;GO:0007067-mitosis;	GO:0005634-nucleus;
contig10139	16.266080224	35.4111127	2.1769911504	1.1223355429	0.5591765181	1	UP	Anion exchanger family protein (Fragment)	tr|B9GWN4|B9GWN4_POPTR	60.38	56.96	318	3694	Populus trichocarpa (Western balsam poplar) (Populus balsamifera subsp. trichocarpa)	B9GWN4	POPTRDRAFT_413890	-	GO:0005452-inorganic anion exchanger activity;	-	GO:0016021-integral to membrane;
contig10140	20.33260028	156.3990810918	7.6920353982	2.9433654019	0.0079024373	0.3102816043	UP	-	-	-	-	-	-	-	-	-	-	-	-	-
contig10141	107.762781484	103.2824120418	0.9584237769	-0.0612643954	0.9594544953	1	NEUTRAL	Predicted protein	tr|A9PIK5|A9PIK5_POPTR	43.40	14.34	908	3694	Populus trichocarpa (Western balsam poplar) (Populus balsamifera subsp. trichocarpa)	A9PIK5	POPTRDRAFT_554044	-	-	-	GO:0005789-endoplasmic reticulum membrane;
contig1014	123.012231694	314.7654462226	2.558814208	1.3554753991	0.0695672696	1	UP	Putative uncharacterized protein	tr|A5AGY3|A5AGY3_VITVI	47.53	7.37	1935	29760	Vitis vinifera (Grape)	A5AGY3	VITISV_032667	-	-	-	-
contig10142	26.432380364	46.2311749139	1.7490356251	0.806559675	0.6135687621	1	NEUTRAL	-	-	-	-	-	-	-	-	-	-	-	-	-
contig10143	1102.0269351761	1637.7639623768	1.4861378702	0.5715679621	0.2720235072	1	NEUTRAL	Putative uncharacterized protein	tr|F6HLW5|F6HLW5_VITVI	77.14	6.22	3723	29760	Vitis vinifera (Grape)	F6HLW5	VIT_10s0003g04470	-	GO:0005524-ATP binding;GO:0042626-ATPase activity, coupled to transmembrane movement of substances;	-	GO:0016021-integral to membrane;
contig10144	497.1320768461	610.8416940757	1.2287312015	0.2971693447	0.6141480153	1	NEUTRAL	Putative uncharacterized protein	tr|A5BP26|A5BP26_VITVI	45.67	9.18	1493	29760	Vitis vinifera (Grape)	A5BP26	VITISV_034590	-	GO:0003676-nucleic acid binding;GO:0008270-zinc ion binding;	-	-
contig10145	2671.7036767923	2542.7146202667	0.9517202983	-0.0713904536	0.8861203892	1	NEUTRAL	Protein CASP, putative	tr|B9RE25|B9RE25_RICCO	84.84	9.87	2579	3988	Ricinus communis (Castor bean)	B9RE25	RCOM_1617420	-	-	GO:0006891-intra-Golgi vesicle-mediated transport;	GO:0030173-integral to Golgi membrane;
contig10146	446.300576146	450.5080449061	1.009427433	0.0135372	0.9864594516	1	NEUTRAL	Phosphorylase	tr|B9H2Q8|B9H2Q8_POPTR	87.95	22.36	1180	3694	Populus trichocarpa (Western balsam poplar) (Populus balsamifera subsp. trichocarpa)	B9H2Q8	POPTRDRAFT_713920	-	GO:0004645-phosphorylase activity;GO:0030170-pyridoxal phosphate binding;	GO:0005975-carbohydrate metabolic process;	-
contig10147	509.3316370141	470.180885295	0.9231330849	-0.1153894437	0.8506952193	1	NEUTRAL	Phosphorylase	tr|B9H2Q8|B9H2Q8_POPTR	89.49	18.76	1431	3694	Populus trichocarpa (Western balsam poplar) (Populus balsamifera subsp. trichocarpa)	B9H2Q8	POPTRDRAFT_713920	-	GO:0004645-phosphorylase activity;GO:0030170-pyridoxal phosphate binding;	GO:0005975-carbohydrate metabolic process;	-
contig10148	21.349230294	9.8364201945	0.4607388678	-1.1179787864	0.6721831955	1	DOWN	-	-	-	-	-	-	-	-	-	-	-	-	-
contig10149	67.097580924	487.886441645	7.2712970412	2.8622127325	0.0001083398	0.0082321291	UP	Predicted protein	tr|A9TWD2|A9TWD2_PHYPA	40.00	10.32	1163	145481	Physcomitrella patens subsp. patens (Moss)	A9TWD2	PHYPADRAFT_151796	-	-	-	-
contig10150	30.49890042	223.2867384141	7.3211406096	2.8720684332	0.0026452695	0.1304108879	UP	Predicted protein	tr|A9TWD2|A9TWD2_PHYPA	40.00	10.90	1101	145481	Physcomitrella patens subsp. patens (Moss)	A9TWD2	PHYPADRAFT_151796	-	-	-	-
contig10151	2364.6814125642	1271.8491311431	0.5378522132	-0.8947182802	0.0795691513	1	NEUTRAL	Putative uncharacterized protein	tr|F6I6K3|F6I6K3_VITVI	65.62	9.96	1977	29760	Vitis vinifera (Grape)	F6I6K3	VIT_13s0067g00320	-	GO:0000287-magnesium ion binding;GO:0010333-terpene synthase activity;	-	-
contig10152	175.876992422	335.4219286309	1.9071393251	0.9314102429	0.1880288814	1	NEUTRAL	Putative uncharacterized protein	tr|A5BF50|A5BF50_VITVI	73.15	9.95	2206	29760	Vitis vinifera (Grape)	A5BF50	VITISV_025459	-	-	-	-
contig1015	28.465640392	103.2824120418	3.6283185841	1.8593011371	0.1212722682	1	UP	Putative transposase protein (Fragment)	tr|Q9SPU5|Q9SPU5_MAIZE	52.88	18.26	869	4577	Zea mays (Maize)	Q9SPU5	Sho	-	-	-	-
contig10153	137.24505189	191.8101937919	1.3975745657	0.4829252582	0.5531659177	1	NEUTRAL	Putative uncharacterized protein	tr|A5BF50|A5BF50_VITVI	73.15	10.34	2123	29760	Vitis vinifera (Grape)	A5BF50	VITISV_025459	-	-	-	-
contig10154	230.775013178	334.4382866115	1.4491962627	0.5352529903	0.4355476894	1	NEUTRAL	Putative uncharacterized protein	tr|A5BF50|A5BF50_VITVI	73.15	9.81	2237	29760	Vitis vinifera (Grape)	A5BF50	VITISV_025459	-	-	-	-
contig10155	264.32380364	536.0849005978	2.0281370547	1.0201551481	0.1065863238	1	UP	Putative uncharacterized protein	tr|C6TIC2|C6TIC2_SOYBN	79.17	21.59	1100	3847	Glycine max (Soybean) (Glycine hispida)	C6TIC2	-	-	GO:0003677-DNA binding;	-	GO:0005634-nucleus;
contig10156	511.3648970421	643.3018807174	1.2580094653	0.3311427772	0.5710571158	1	NEUTRAL	Predicted protein	tr|B9NBK7|B9NBK7_POPTR	55.69	6.13	2725	3694	Populus trichocarpa (Western balsam poplar) (Populus balsamifera subsp. trichocarpa)	B9NBK7	POPTRDRAFT_935499	-	GO:0005524-ATP binding;GO:0005529-carbohydrate binding;	-	-
contig10157	547.9635775461	726.9114523702	1.326568922	0.4076996329	0.4775400911	1	NEUTRAL	Predicted protein	tr|B9NBK7|B9NBK7_POPTR	53.67	5.82	2768	3694	Populus trichocarpa (Western balsam poplar) (Populus balsamifera subsp. trichocarpa)	B9NBK7	POPTRDRAFT_935499	-	GO:0005524-ATP binding;GO:0005529-carbohydrate binding;	-	-
contig10158	603.8782283161	713.140464098	1.1809342193	0.2399286056	0.6750860477	1	NEUTRAL	Predicted protein	tr|B9NBK7|B9NBK7_POPTR	56.39	6.40	2642	3694	Populus trichocarpa (Western balsam poplar) (Populus balsamifera subsp. trichocarpa)	B9NBK7	POPTRDRAFT_935499	-	GO:0005524-ATP binding;GO:0005529-carbohydrate binding;	-	-
contig10159	903.7840824461	1178.4031392957	1.3038547173	0.3827831254	0.4744888042	1	NEUTRAL	Putative uncharacterized protein	tr|D7SHK3|D7SHK3_VITVI	59.87	7.67	2342	29760	Vitis vinifera (Grape)	D7SHK3	VIT_17s0000g09160	-	GO:0050660-flavin adenine dinucleotide binding;GO:0005506-iron ion binding;	-	GO:0016021-integral to membrane;
contig10160	16.266080224	27.5419765445	1.6932153392	0.7597654635	0.7257850101	1	NEUTRAL	-	-	-	-	-	-	-	-	-	-	-	-	-
contig10161	251.107613458	430.8352045171	1.7157393142	0.7788303695	0.2338425541	1	NEUTRAL	Putative uncharacterized protein	tr|C6T3J0|C6T3J0_SOYBN	65.05	12.23	1596	3847	Glycine max (Soybean) (Glycine hispida)	C6T3J0	-	-	-	-	-
contig10162	443.250686104	545.9213207923	1.231631079	0.3005701779	0.6179515704	1	NEUTRAL	Putative uncharacterized protein	tr|C6T3J0|C6T3J0_SOYBN	65.05	16.32	1196	3847	Glycine max (Soybean) (Glycine hispida)	C6T3J0	-	-	-	-	-
contig1016	3051.9233020283	2547.6328303639	0.8347630586	-0.2605613376	0.5979684005	1	NEUTRAL	Phosphoinositide 5-phosphatase, putative	tr|B9RR38|B9RR38_RICCO	77.51	6.45	3607	3988	Ricinus communis (Castor bean)	B9RR38	RCOM_0708920	-	GO:0042578-phosphoric ester hydrolase activity;	-	-
contig10163	2.033260028	3.9345680778	1.9351032448	0.9524105415	0.9535867445	1	NEUTRAL	-	-	-	-	-	-	-	-	-	-	-	-	-
contig10164	974.9481834261	681.6639194758	0.6991796396	-0.5162649214	0.3490106408	1	NEUTRAL	Predicted protein	tr|B9II94|B9II94_POPTR	35.13	4.55	2316	3694	Populus trichocarpa (Western balsam poplar) (Populus balsamifera subsp. trichocarpa)	B9II94	POPTRDRAFT_576373	-	GO:0047134-protein-disulfide reductase activity;GO:0008270-zinc ion binding;	-	GO:0005622-intracellular;
contig10165	1458.8640700902	961.0182529983	0.6587442056	-0.6022097281	0.2530525297	1	NEUTRAL	Predicted protein	tr|B9II94|B9II94_POPTR	35.13	4.69	2245	3694	Populus trichocarpa (Western balsam poplar) (Populus balsamifera subsp. trichocarpa)	B9II94	POPTRDRAFT_576373	-	GO:0047134-protein-disulfide reductase activity;GO:0008270-zinc ion binding;	-	GO:0005622-intracellular;
contig10166	564.2296577701	596.087063784	1.0564617715	0.0792405637	0.8945347093	1	NEUTRAL	Putative uncharacterized protein	tr|B9SVT2|B9SVT2_RICCO	48.17	8.68	1664	3988	Ricinus communis (Castor bean)	B9SVT2	RCOM_0255530	-	-	-	-
contig10167	55.91465077	68.8549413612	1.2314293376	0.3003338449	0.8123106373	1	NEUTRAL	Phosphatidylinositol glycan, putative	tr|B9SXG8|B9SXG8_RICCO	61.65	43.52	425	3988	Ricinus communis (Castor bean)	B9SXG8	RCOM_0069700	-	GO:0003824-catalytic activity;	-	-
contig10168	498.1487068601	594.1197797451	1.1926554693	0.2541773418	0.6675469425	1	NEUTRAL	Putative uncharacterized protein	tr|C6TJD5|C6TJD5_SOYBN	74.26	10.52	2118	3847	Glycine max (Soybean) (Glycine hispida)	C6TJD5	-	-	-	-	-
contig10169	1245.3717671501	892.1633116371	0.7163831196	-0.4811967519	0.3671985392	1	NEUTRAL	Putative uncharacterized protein	tr|D7TQV8|D7TQV8_VITVI	74.51	10.05	2224	29760	Vitis vinifera (Grape)	D7TQV8	VIT_08s0040g00760	-	GO:0005524-ATP binding;	-	-
contig10170	281.606513878	463.2953911588	1.6451870547	0.718251625	0.2618107031	1	NEUTRAL	AP-1 complex subunit sigma-2	tr|F4JN08|F4JN08_ARATH	67.86	19.90	1023	3702	Arabidopsis thaliana (Mouse-ear cress)	F4JN08	At4g35410 AT4G35410	-	-	GO:0006886-intracellular protein transport;	GO:0030117-membrane coat;
contig1017	1048.1455444341	944.2963386677	0.9009210063	-0.1505274803	0.7806288706	1	NEUTRAL	Putative uncharacterized protein	tr|D7TPX8|D7TPX8_VITVI	80.00	26.52	905	29760	Vitis vinifera (Grape)	D7TPX8	VIT_03s0063g02100	-	GO:0004579-dolichyl-diphosphooligosaccharide-protein glycotransferase activity;	GO:0018279-protein N-linked glycosylation via asparagine;	GO:0005789-endoplasmic reticulum membrane;
contig10171	677.0755893241	838.0630005676	1.2377687422	0.3077417946	0.5818462896	1	NEUTRAL	Putative uncharacterized protein	tr|A5C1I3|A5C1I3_VITVI	94.41	40.81	694	29760	Vitis vinifera (Grape)	A5C1I3	VITISV_017884	-	-	GO:0006886-intracellular protein transport;	GO:0030117-membrane coat;
contig10172	656.7429890441	483.9518735672	0.7368969013	-0.4404653079	0.4516636515	1	NEUTRAL	Predicted protein (Fragment)	tr|B9MZ35|B9MZ35_POPTR	71.37	12.48	1715	3694	Populus trichocarpa (Western balsam poplar) (Populus balsamifera subsp. trichocarpa)	B9MZ35	POPTRDRAFT_294042	-	GO:0005524-ATP binding;	-	-
contig10173	355.8205049	429.8515624977	1.2080573114	0.2726888992	0.6673597595	1	NEUTRAL	AP-1 complex subunit sigma-2	tr|F4JN08|F4JN08_ARATH	89.62	29.19	921	3702	Arabidopsis thaliana (Mouse-ear cress)	F4JN08	At4g35410 AT4G35410	-	-	GO:0006886-intracellular protein transport;	GO:0030117-membrane coat;
contig10174	4.066520056	21.6401244278	5.3215339233	2.4118421601	0.428141287	1	UP	-	-	-	-	-	-	-	-	-	-	-	-	-
contig10175	1578.8264117422	1148.8938787124	0.7276885351	-0.458607014	0.3779621591	1	NEUTRAL	Ataxin-3, putative	tr|B9SPE7|B9SPE7_RICCO	82.81	15.01	1655	3988	Ricinus communis (Castor bean)	B9SPE7	RCOM_0085220	-	GO:0008242-omega peptidase activity;	-	-
contig10176	390.385925376	527.2321224228	1.3505408063	0.4335372312	0.477856433	1	NEUTRAL	Predicted protein	tr|B9GXC5|B9GXC5_POPTR	49.27	10.17	1454	3694	Populus trichocarpa (Western balsam poplar) (Populus balsamifera subsp. trichocarpa)	B9GXC5	POPTRDRAFT_645971	-	-	-	-
contig10177	553.0467276161	767.2407751675	1.3872982821	0.472278014	0.4078339867	1	NEUTRAL	Transcription factor bHLH68	tr|G7IUP4|G7IUP4_MEDTR	48.78	9.51	1538	3880	Medicago truncatula (Barrel medic) (Medicago tribuloides)	G7IUP4	MTR_2g101520	-	-	-	-
contig10178	343.620944732	547.8886048312	1.5944563719	0.6730646225	0.2735471585	1	NEUTRAL	Putative uncharacterized protein	tr|A9PEI4|A9PEI4_POPTR	56.49	18.89	897	3694	Populus trichocarpa (Western balsam poplar) (Populus balsamifera subsp. trichocarpa)	A9PEI4	-	-	-	-	-
contig101	80210.0748445803	57884.3819183111	0.721659742	-0.470609319	0.3166215489	1	NEUTRAL	Light-harvesting complex II protein Lhcb2	tr|B9IAR5|B9IAR5_POPTR	95.85	18.97	1516	3694	Populus trichocarpa (Western balsam poplar) (Populus balsamifera subsp. trichocarpa)	B9IAR5	Lhcb2-1 POPTRDRAFT_664872	-	-	GO:0009765-photosynthesis, light harvesting;	-
contig10179	71.16410098	90.495065789	1.2716392752	0.3466894806	0.752880805	1	NEUTRAL	Catalytic, putative	tr|B9RKK5|B9RKK5_RICCO	73.99	24.83	894	3988	Ricinus communis (Castor bean)	B9RKK5	RCOM_1050620	-	-	-	GO:0016020-membrane;
contig10180	44.731720616	106.2333381001	2.3748994368	1.247866425	0.2613960166	1	UP	Putative uncharacterized protein	tr|B7FKV0|B7FKV0_MEDTR	92.96	75.37	370	3880	Medicago truncatula (Barrel medic) (Medicago tribuloides)	B7FKV0	-	-	GO:0003677-DNA binding;	-	-
contig10181	1045.0956543921	886.2614595204	0.8480194667	-0.2378307119	0.66014993	1	NEUTRAL	Putative uncharacterized protein	tr|D7TGZ0|D7TGZ0_VITVI	80.89	12.80	1896	29760	Vitis vinifera (Grape)	D7TGZ0	VIT_12s0035g00320	-	GO:0008972-phosphomethylpyrimidine kinase activity;GO:0004789-thiamine-phosphate diphosphorylase activity;	GO:0009228-thiamine biosynthetic process;	-
contig10182	2137.9729194422	1580.712725249	0.7393511447	-0.4356683796	0.390041282	1	NEUTRAL	Predicted protein	tr|B9MTL7|B9MTL7_POPTR	80.66	10.62	2279	3694	Populus trichocarpa (Western balsam poplar) (Populus balsamifera subsp. trichocarpa)	B9MTL7	POPTRDRAFT_826476	-	GO:0004794-L-threonine ammonia-lyase activity;GO:0030170-pyridoxal phosphate binding;	GO:0009097-isoleucine biosynthetic process;	-
contig10183	16349.4438851497	13741.479011654	0.8404860195	-0.2507042728	0.5961438271	1	NEUTRAL	Ribosomal protein	tr|C6SVL1|C6SVL1_SOYBN	94.91	24.32	1171	3847	Glycine max (Soybean) (Glycine hispida)	C6SVL1	-	-	GO:0003723-RNA binding;	-	GO:0015934-large ribosomal subunit;
contig1018	4171.2329474424	3419.1396595927	0.8196952083	-0.2868405306	0.5562105818	1	NEUTRAL	Putative uncharacterized protein	tr|D7TPX8|D7TPX8_VITVI	76.41	13.29	1725	29760	Vitis vinifera (Grape)	D7TPX8	VIT_03s0063g02100	-	GO:0004579-dolichyl-diphosphooligosaccharide-protein glycotransferase activity;	GO:0018279-protein N-linked glycosylation via asparagine;	GO:0005789-endoplasmic reticulum membrane;
contig10184	10.16630014	46.2311749139	4.5474926254	2.1850712983	0.2406497527	1	UP	Putative uncharacterized protein	tr|D7UAP9|D7UAP9_VITVI	93.55	63.64	441	29760	Vitis vinifera (Grape)	D7UAP9	VIT_19s0015g01320	-	GO:0008324-cation transmembrane transporter activity;	-	GO:0016021-integral to membrane;
contig10185	188.07655259	294.1089638142	1.5637726222	0.6450307552	0.3690428586	1	NEUTRAL	Putative uncharacterized protein	tr|D7UAP9|D7UAP9_VITVI	90.00	37.19	726	29760	Vitis vinifera (Grape)	D7UAP9	VIT_19s0015g01320	-	GO:0008324-cation transmembrane transporter activity;	-	GO:0016021-integral to membrane;
contig10186	192.143072646	257.7142090947	1.3412620374	0.4235911188	0.5644511772	1	NEUTRAL	Putative uncharacterized protein	tr|D7UAP9|D7UAP9_VITVI	91.30	42.20	649	29760	Vitis vinifera (Grape)	D7UAP9	VIT_19s0015g01320	-	GO:0008324-cation transmembrane transporter activity;	-	GO:0016021-integral to membrane;
contig10187	162.66080224	339.3564967087	2.0862831858	1.0609349983	0.1365938809	1	UP	Predicted protein	tr|B9H210|B9H210_POPTR	48.19	27.86	519	3694	Populus trichocarpa (Western balsam poplar) (Populus balsamifera subsp. trichocarpa)	B9H210	POPTRDRAFT_555484	-	-	-	-
contig10188	150.461242072	201.6466139863	1.3401897473	0.4224372754	0.5959803475	1	NEUTRAL	Putative uncharacterized protein	tr|G7KB93|G7KB93_MEDTR	53.76	27.02	597	3880	Medicago truncatula (Barrel medic) (Medicago tribuloides)	G7KB93	MTR_5g063940	-	GO:0003824-catalytic activity;	-	-
contig10189	19.315970266	35.4111127	1.8332557056	0.8744080295	0.6404618169	1	NEUTRAL	-	-	-	-	-	-	-	-	-	-	-	-	-
contig10190	206.375892842	254.7632830364	1.2344624148	0.303882912	0.6784816775	1	NEUTRAL	Lipase	tr|G7IDS8|G7IDS8_MEDTR	57.36	15.63	1101	3880	Medicago truncatula (Barrel medic) (Medicago tribuloides)	G7IDS8	MTR_1g087330	-	GO:0004806-triglyceride lipase activity;	GO:0006629-lipid metabolic process;	-
contig10191	844.8195416341	1004.2985018539	1.1887728117	0.2494730256	0.6464293808	1	NEUTRAL	Lipase	tr|G7IDS8|G7IDS8_MEDTR	63.87	7.46	2570	3880	Medicago truncatula (Barrel medic) (Medicago tribuloides)	G7IDS8	MTR_1g087330	-	GO:0004806-triglyceride lipase activity;	GO:0006629-lipid metabolic process;	-
contig10192	1170.1411461141	1322.0148741348	1.1297909475	0.1760558461	0.7378327225	1	NEUTRAL	Triacylglycerol lipase, putative	tr|B9RNG5|B9RNG5_RICCO	67.90	8.22	2478	3988	Ricinus communis (Castor bean)	B9RNG5	RCOM_1347470	-	GO:0004806-triglyceride lipase activity;	GO:0006629-lipid metabolic process;	-
contig10193	278.556623836	74.7567934779	0.2683719829	-1.897694028	0.0195712147	0.5989730712	DOWN	Auxin-induced protein 5NG4, putative	tr|B9RYY6|B9RYY6_RICCO	72.09	38.14	567	3988	Ricinus communis (Castor bean)	B9RYY6	RCOM_1314890	-	-	-	GO:0016020-membrane;
contig10194	435.117645992	126.8898205085	0.2916218675	-1.7778291895	0.0115102148	0.4122373361	DOWN	Putative uncharacterized protein (Fragment)	tr|C6SXF8|C6SXF8_SOYBN	66.90	40.96	490	3847	Glycine max (Soybean) (Glycine hispida)	C6SXF8	-	-	-	-	GO:0016020-membrane;
contig1019	5144.1478708405	4301.4665510353	0.836186412	-0.258103495	0.5936073549	1	NEUTRAL	Putative uncharacterized protein	tr|D7TPX8|D7TPX8_VITVI	81.15	14.81	1644	29760	Vitis vinifera (Grape)	D7TPX8	VIT_03s0063g02100	-	GO:0004579-dolichyl-diphosphooligosaccharide-protein glycotransferase activity;	GO:0018279-protein N-linked glycosylation via asparagine;	GO:0005789-endoplasmic reticulum membrane;
contig10195	975.9648134401	1099.7117777401	1.1267944936	0.1722244187	0.748490947	1	NEUTRAL	Putative uncharacterized protein	tr|D7TUZ1|D7TUZ1_VITVI	80.32	13.59	1773	29760	Vitis vinifera (Grape)	D7TUZ1	VIT_14s0030g00490	-	GO:0008270-zinc ion binding;	-	-
contig10196	466.633176426	423.949710381	0.9085288655	-0.1383957428	0.8243453071	1	NEUTRAL	Putative uncharacterized protein	tr|B9RCI1|B9RCI1_RICCO	59.84	9.75	1842	3988	Ricinus communis (Castor bean)	B9RCI1	RCOM_1689130	-	-	-	-
contig10197	384.286145292	649.203732834	1.6893758487	0.7564903315	0.2051821435	1	NEUTRAL	Cinnamoyl-CoA reductase	tr|G3FJ91|G3FJ91_BETPL	59.68	13.69	1308	78630	Betula platyphylla (Asian white birch)	G3FJ91	CCR1	-	GO:0003854-3-beta-hydroxy-delta5-steroid dehydrogenase activity;GO:0000166-nucleotide binding;	GO:0006694-steroid biosynthetic process;	-
contig10198	167.74395231	272.4688393864	1.6243139358	0.6998304933	0.3430833839	1	NEUTRAL	Cinnamoyl-CoA reductase, putative	tr|B9SF82|B9SF82_RICCO	58.44	17.76	987	3988	Ricinus communis (Castor bean)	B9SF82	RCOM_1095430	-	GO:0003854-3-beta-hydroxy-delta5-steroid dehydrogenase activity;GO:0045552-dihydrokaempferol 4-reductase activity;GO:0000166-nucleotide binding;	GO:0006694-steroid biosynthetic process;	-
contig10199	356.837134914	601.9889159007	1.6870130852	0.7544711639	0.21311809	1	NEUTRAL	Cinnamoyl-CoA reductase	tr|G3FJ91|G3FJ91_BETPL	58.62	14.49	1214	78630	Betula platyphylla (Asian white birch)	G3FJ91	CCR1	-	GO:0003854-3-beta-hydroxy-delta5-steroid dehydrogenase activity;GO:0000166-nucleotide binding;	GO:0006694-steroid biosynthetic process;	-
contig10200	1868.5659657322	1578.7454412101	0.8448968194	-0.2431529278	0.6334278711	1	NEUTRAL	Putative uncharacterized protein	tr|E0CQP6|E0CQP6_VITVI	78.88	11.77	2010	29760	Vitis vinifera (Grape)	E0CQP6	VIT_18s0001g15630	-	-	-	-
contig10201	47.781610658	182.9574156169	3.8290340802	1.9369805009	0.0414540366	0.9652299648	UP	Putative 3-dehydroquinate synthase	tr|Q30D01|Q30D01_FAGSY	26.83	11.78	683	28930	Fagus sylvatica (Beechnut)	Q30D01	-	-	GO:0003856-3-dehydroquinate synthase activity;	-	GO:0005737-cytoplasm;
contig10202	321.255084424	340.3401387282	1.0594077891	0.0832580209	0.9035462196	1	NEUTRAL	Putative uncharacterized protein	tr|D7SLI3|D7SLI3_VITVI	87.59	20.61	1275	29760	Vitis vinifera (Grape)	D7SLI3	VIT_06s0004g00700	-	-	GO:0006367-transcription initiation from RNA polymerase II promoter;	GO:0005669-transcription factor TFIID complex;
contig10203	494.0821868041	466.2463172172	0.9436614589	-0.0836587132	0.8930045709	1	NEUTRAL	Putative uncharacterized protein	tr|D7SLI3|D7SLI3_VITVI	87.59	16.53	1590	29760	Vitis vinifera (Grape)	D7SLI3	VIT_06s0004g00700	-	-	GO:0006367-transcription initiation from RNA polymerase II promoter;	GO:0005669-transcription factor TFIID complex;
contig10204	356.837134914	365.9148312337	1.0254393263	0.0362421323	0.9596499478	1	NEUTRAL	Putative uncharacterized protein	tr|D7SLI3|D7SLI3_VITVI	87.59	19.98	1315	29760	Vitis vinifera (Grape)	D7SLI3	VIT_06s0004g00700	-	-	GO:0006367-transcription initiation from RNA polymerase II promoter;	GO:0005669-transcription factor TFIID complex;
contig1020	52.864760728	78.6913615556	1.4885409576	0.5738989182	0.6295116781	1	NEUTRAL	Predicted protein	tr|B9IAK0|B9IAK0_POPTR	82.76	60.56	410	3694	Populus trichocarpa (Western balsam poplar) (Populus balsamifera subsp. trichocarpa)	B9IAK0	POPTRDRAFT_834953	-	-	-	-
contig10205	458.500136314	814.4555921009	1.7763475463	0.8289138757	0.1499101174	1	NEUTRAL	Predicted protein	tr|B9IQP8|B9IQP8_POPTR	76.10	14.22	1605	3694	Populus trichocarpa (Western balsam poplar) (Populus balsamifera subsp. trichocarpa)	B9IQP8	POPTRDRAFT_836128	-	-	-	-
contig10206	523.5644572101	778.0608373814	1.4860841424	0.5715158039	0.317799244	1	NEUTRAL	Putative uncharacterized protein	tr|F6H4Y4|F6H4Y4_VITVI	76.96	14.47	1596	29760	Vitis vinifera (Grape)	F6H4Y4	VIT_12s0028g02440	-	-	-	-
contig10207	583.5456280361	938.394486551	1.608091024	0.6853490708	0.2199923155	1	NEUTRAL	Putative uncharacterized protein	tr|F6H4Y4|F6H4Y4_VITVI	80.68	12.56	1927	29760	Vitis vinifera (Grape)	F6H4Y4	VIT_12s0028g02440	-	-	-	-
contig10208	637.4270187781	976.7565253094	1.5323425216	0.6157388162	0.2660912969	1	NEUTRAL	Putative uncharacterized protein	tr|F6H4Y4|F6H4Y4_VITVI	77.61	15.30	1522	29760	Vitis vinifera (Grape)	F6H4Y4	VIT_12s0028g02440	-	-	-	-
contig10209	1767.9195943462	834.1284324898	0.4718135571	-1.0837112213	0.0397034864	0.9416609554	DOWN	Putative uncharacterized protein	tr|F6HSV1|F6HSV1_VITVI	71.37	23.10	927	29760	Vitis vinifera (Grape)	F6HSV1	VIT_07s0129g00490	-	GO:0042802-identical protein binding;GO:0004252-serine-type endopeptidase activity;	GO:0043086-negative regulation of catalytic activity;GO:0006508-proteolysis;	-
contig10210	29.482270406	18.6891983695	0.6339131319	-0.6576429402	0.7495587551	1	NEUTRAL	-	-	-	-	-	-	-	-	-	-	-	-	-
contig10211	28.465640392	31.4765446223	1.1057732828	0.1450556194	0.9534009039	1	NEUTRAL	-	-	-	-	-	-	-	-	-	-	-	-	-
contig10212	14.232820196	16.7219143306	1.1748841129	0.2325184607	0.9535000288	1	NEUTRAL	-	-	-	-	-	-	-	-	-	-	-	-	-
contig10213	1321.6190182001	1563.9908109184	1.1833900613	0.2429256837	0.6388872989	1	NEUTRAL	Putative uncharacterized protein	tr|D7THE0|D7THE0_VITVI	70.86	12.40	1714	29760	Vitis vinifera (Grape)	D7THE0	VIT_08s0007g01540	-	GO:0003677-DNA binding;	-	GO:0005634-nucleus;
contig10214	117.929081624	138.6935247418	1.176075679	0.2339808988	0.798045947	1	NEUTRAL	Putative phytosulfokine peptide	tr|Q7PCB5|Q7PCB5_GOSAR	54.55	28.86	567	29729	Gossypium arboreum (Tree cotton) (Gossypium nanking)	Q7PCB5	PSK1	-	GO:0008083-growth factor activity;	GO:0008283-cell proliferation;	GO:0005576-extracellular region;
contig10215	29.482270406	45.2475328945	1.5347370563	0.6179915024	0.6977721173	1	NEUTRAL	-	-	-	-	-	-	-	-	-	-	-	-	-
contig10216	1372.4505189001	1320.0475900959	0.9618179832	-0.0561641943	0.9153768316	1	NEUTRAL	Putative uncharacterized protein	tr|B9SNE9|B9SNE9_RICCO	49.78	7.30	2047	3988	Ricinus communis (Castor bean)	B9SNE9	RCOM_0175730	-	-	-	-
contig10217	927.1665727681	905.9342999093	0.9770998292	-0.0334221266	0.9530257261	1	NEUTRAL	Putative uncharacterized protein	tr|B9SNE9|B9SNE9_RICCO	50.15	11.10	1355	3988	Ricinus communis (Castor bean)	B9SNE9	RCOM_0175730	-	-	-	-
contig10218	86.41355119	96.3969179057	1.1155301058	0.1577294495	0.8861752849	1	NEUTRAL	Putative uncharacterized protein	tr|F6GSM8|F6GSM8_VITVI	33.73	20.57	492	29760	Vitis vinifera (Grape)	F6GSM8	VIT_17s0000g08510	-	-	-	-
contig10219	80.313771106	117.053400314	1.4574511781	0.5434475566	0.5837254195	1	NEUTRAL	Putative uncharacterized protein	tr|F6GSM8|F6GSM8_VITVI	33.73	20.16	502	29760	Vitis vinifera (Grape)	F6GSM8	VIT_17s0000g08510	-	-	-	-
contig1021	1012.5634939441	991.5111556011	0.9792088709	-0.0303114671	0.9569462327	1	NEUTRAL	Putative uncharacterized protein	tr|D7TED8|D7TED8_VITVI	98.55	25.51	1159	29760	Vitis vinifera (Grape)	D7TED8	VIT_12s0059g01310	-	-	-	-
contig10220	130.128641792	287.2234696781	2.2072271386	1.1422351004	0.1300081734	1	UP	-	-	-	-	-	-	-	-	-	-	-	-	-
contig1022	1625.5913923862	1643.6658144935	1.0111186748	0.0159523361	0.9764230746	1	NEUTRAL	Putative uncharacterized protein	tr|D7TED8|D7TED8_VITVI	94.57	39.85	712	29760	Vitis vinifera (Grape)	D7TED8	VIT_12s0059g01310	-	-	-	-
contig10221	71.16410098	189.842909753	2.6676780447	1.4155845618	0.112402914	1	UP	-	-	-	-	-	-	-	-	-	-	-	-	-
contig10222	16.266080224	13.7709882722	0.8466076696	-0.2402345365	0.9526401586	1	NEUTRAL	-	-	-	-	-	-	-	-	-	-	-	-	-
contig10223	1927.5305065442	1614.1565539101	0.8374220529	-0.2559731839	0.6148470444	1	NEUTRAL	Predicted protein	tr|B9GM79|B9GM79_POPTR	84.86	18.42	1382	3694	Populus trichocarpa (Western balsam poplar) (Populus balsamifera subsp. trichocarpa)	B9GM79	POPTRDRAFT_797116	-	-	-	-
contig10224	248.057723416	268.5342713086	1.082547512	0.1144303448	0.8754587226	1	NEUTRAL	Putative uncharacterized protein	tr|B9RUL0|B9RUL0_RICCO	45.24	11.16	1216	3988	Ricinus communis (Castor bean)	B9RUL0	RCOM_0854030	-	-	-	-
contig10225	45.74835063	60.9858052056	1.3330711242	0.4147537555	0.7572589227	1	NEUTRAL	-	-	-	-	-	-	-	-	-	-	-	-	-
contig10226	4.066520056	24.5910504861	6.0471976401	2.5962667313	0.3627615877	1	UP	Predicted protein	tr|F2ED10|F2ED10_HORVD	93.85	142.20	198	112509	Hordeum vulgare var. distichum (Two-rowed barley)	F2ED10	-	-	-	-	-
contig10227	295.839334074	260.6651351531	0.8811037111	-0.182616252	0.7943405695	1	NEUTRAL	Predicted protein	tr|B9N692|B9N692_POPTR	67.71	29.44	690	3694	Populus trichocarpa (Western balsam poplar) (Populus balsamifera subsp. trichocarpa)	B9N692	POPTRDRAFT_785447	-	GO:0008270-zinc ion binding;	-	-
contig10228	1845.1834754102	2002.6951515911	1.0853636932	0.1181785547	0.8157140108	1	NEUTRAL	Putative uncharacterized protein	tr|F6H3A3|F6H3A3_VITVI	45.42	4.83	2819	29760	Vitis vinifera (Grape)	F6H3A3	VIT_04s0008g02390	-	GO:0008270-zinc ion binding;	-	-
contig10229	1055.2619545321	1085.9407894679	1.0290722458	0.0413442699	0.939932869	1	NEUTRAL	Putative uncharacterized protein	tr|F6H3A3|F6H3A3_VITVI	48.09	6.32	2284	29760	Vitis vinifera (Grape)	F6H3A3	VIT_04s0008g02390	-	GO:0008270-zinc ion binding;	-	-
contig10230	2263.0184111642	2489.5979512166	1.1001227117	0.1376644563	0.7828226161	1	NEUTRAL	YSL transporter	tr|G7J868|G7J868_MEDTR	85.54	12.40	2070	3880	Medicago truncatula (Barrel medic) (Medicago tribuloides)	G7J868	MTR_3g092090	-	GO:0020037-heme binding;	GO:0055085-transmembrane transport;	-
contig10231	883.4514821661	832.1611484509	0.9419432366	-0.0862879722	0.8767065219	1	NEUTRAL	Putative uncharacterized protein	tr|E0CV99|E0CV99_VITVI	92.68	101.85	273	29760	Vitis vinifera (Grape)	E0CV99	VIT_16s0098g01230	-	GO:0020037-heme binding;	-	-
contig1023	2329.0993620742	2372.5445509026	1.018653214	0.0266629901	0.9582375159	1	NEUTRAL	Putative uncharacterized protein	tr|D7SJ78|D7SJ78_VITVI	66.58	12.94	1544	29760	Vitis vinifera (Grape)	D7SJ78	VIT_17s0000g02760	-	-	GO:0007031-peroxisome organization;	GO:0005779-integral to peroxisomal membrane;
contig10232	4366.4259101305	4517.8677953133	1.03468326	0.0491891937	0.9195395207	1	NEUTRAL	Putative uncharacterized protein	tr|C6SX32|C6SX32_SOYBN	86.79	13.08	1990	3847	Glycine max (Soybean) (Glycine hispida)	C6SX32	-	-	GO:0020037-heme binding;	-	-
contig10233	869.2186619701	1443.0028425266	1.660114889	0.7312830874	0.1678102123	1	NEUTRAL	BTB/POZ domain-containing protein	tr|F4INV5|F4INV5_ARATH	56.52	5.49	3091	3702	Arabidopsis thaliana (Mouse-ear cress)	F4INV5	At2g30600 AT2G30600	-	-	GO:0007155-cell adhesion;	-
contig10234	269.40695371	321.6509403587	1.1939221907	0.2557088175	0.7082443815	1	NEUTRAL	-	-	-	-	-	-	-	-	-	-	-	-	-
contig10235	1620.5082423162	1655.4695187268	1.0215742663	0.0307940888	0.9532114823	1	NEUTRAL	1-aminocyclopropane-1-carboxylate synthase	tr|G8E0Q0|G8E0Q0_GOSHI	73.28	9.73	2260	3635	Gossypium hirsutum (Upland cotton) (Gossypium mexicanum)	G8E0Q0	ACS12	-	GO:0030170-pyridoxal phosphate binding;GO:0016769-transferase activity, transferring nitrogenous groups;	-	-
contig10236	69.130840952	78.6913615556	1.1382960264	0.1868757951	0.8772344218	1	NEUTRAL	1-aminocyclopropane-1-carboxylate synthase	tr|G8E0Q0|G8E0Q0_GOSHI	61.45	20.85	884	3635	Gossypium hirsutum (Upland cotton) (Gossypium mexicanum)	G8E0Q0	ACS12	-	GO:0030170-pyridoxal phosphate binding;GO:0016769-transferase activity, transferring nitrogenous groups;	-	-
contig10237	812.2873811861	722.9768842925	0.8900506164	-0.1680407117	0.7641837911	1	NEUTRAL	Putative uncharacterized protein	tr|B9RT75|B9RT75_RICCO	65.59	15.79	1246	3988	Ricinus communis (Castor bean)	B9RT75	RCOM_0681600	-	-	-	GO:0016021-integral to membrane;
contig10238	120.978971666	167.2191433057	1.3822166035	0.4669837143	0.5849548009	1	NEUTRAL	-	-	-	-	-	-	-	-	-	-	-	-	-
contig10239	1047.1289144201	955.1164008816	0.9121287625	-0.1326905952	0.8061880165	1	NEUTRAL	Putative uncharacterized protein	tr|B9RT75|B9RT75_RICCO	63.87	15.30	1252	3988	Ricinus communis (Castor bean)	B9RT75	RCOM_0681600	-	-	-	GO:0016021-integral to membrane;
contig10240	9.149670126	15.7382723111	1.7200917732	0.78248554	0.8088485657	1	NEUTRAL	Putative uncharacterized protein	tr|C6TD71|C6TD71_SOYBN	86.96	127.88	204	3847	Glycine max (Soybean) (Glycine hispida)	C6TD71	-	-	-	-	GO:0016021-integral to membrane;
contig10241	1009.5136039021	860.6867670148	0.8525756995	-0.2301001593	0.6718771236	1	NEUTRAL	Putative uncharacterized protein	tr|B9RT75|B9RT75_RICCO	67.00	17.42	1154	3988	Ricinus communis (Castor bean)	B9RT75	RCOM_0681600	-	-	-	GO:0016021-integral to membrane;
contig10242	1630.6745424562	2057.7791046801	1.2619189489	0.3356192513	0.5080321354	1	NEUTRAL	Poly(A) polymerase alpha, putative	tr|B9SFV5|B9SFV5_RICCO	71.35	7.93	2700	3988	Ricinus communis (Castor bean)	B9SFV5	RCOM_0723820	-	GO:0003723-RNA binding;GO:0004652-polynucleotide adenylyltransferase activity;	GO:0043631-RNA polyadenylation;	GO:0005634-nucleus;
contig1024	339.554424676	317.7163722809	0.9356861498	-0.0959033963	0.8883864015	1	NEUTRAL	Putative uncharacterized protein	tr|F6GTT6|F6GTT6_VITVI	60.71	30.15	604	29760	Vitis vinifera (Grape)	F6GTT6	VIT_17s0000g02820	-	-	GO:0007031-peroxisome organization;	GO:0005779-integral to peroxisomal membrane;
contig10243	68.114210938	93.4459918473	1.3719015542	0.4561769594	0.6751734131	1	NEUTRAL	Ankyrin repeat-containing protein, putative (Fragment)	tr|B9TA96|B9TA96_RICCO	35.87	12.53	859	3988	Ricinus communis (Castor bean)	B9TA96	RCOM_2028270	-	-	-	-
contig10244	301.939114158	271.485197367	0.8991388814	-0.1533841225	0.8260896137	1	NEUTRAL	WRKY protein	tr|E7CEY6|E7CEY6_CUCSA	58.33	15.44	1133	3659	Cucumis sativus (Cucumber)	E7CEY6	WRKY52	-	GO:0043565-sequence-specific DNA binding;	-	-
contig102	45832.7309211667	32991.3533322031	0.7198208064	-0.4742902909	0.3136863486	1	NEUTRAL	Light-harvesting complex II protein Lhcb2	tr|B9IAR5|B9IAR5_POPTR	97.69	16.04	1827	3694	Populus trichocarpa (Western balsam poplar) (Populus balsamifera subsp. trichocarpa)	B9IAR5	Lhcb2-1 POPTRDRAFT_664872	-	-	GO:0009765-photosynthesis, light harvesting;	-
contig10245	6.099780084	14.7546302917	2.418879056	1.2743386364	0.7170945046	1	UP	Predicted protein	tr|B9HMH8|B9HMH8_POPTR	79.55	148.23	161	3694	Populus trichocarpa (Western balsam poplar) (Populus balsamifera subsp. trichocarpa)	B9HMH8	POPTRDRAFT_656097	-	-	-	-
contig10246	1273.8374075421	1714.4880398936	1.3459237653	0.4285966963	0.4060266588	1	NEUTRAL	Predicted protein	tr|B9HDV6|B9HDV6_POPTR	49.86	4.81	3107	3694	Populus trichocarpa (Western balsam poplar) (Populus balsamifera subsp. trichocarpa)	B9HDV6	POPTRDRAFT_561021	-	GO:0003677-DNA binding;	-	GO:0016602-CCAAT-binding factor complex;
contig10247	679.1088493521	1039.7096145539	1.5309911151	0.6144659104	0.26291851	1	NEUTRAL	Predicted protein	tr|B9HDV6|B9HDV6_POPTR	52.63	5.70	2769	3694	Populus trichocarpa (Western balsam poplar) (Populus balsamifera subsp. trichocarpa)	B9HDV6	POPTRDRAFT_561021	-	GO:0003677-DNA binding;	-	GO:0016602-CCAAT-binding factor complex;
contig10248	1293.1533778081	1097.7444937012	0.848889631	-0.236351102	0.6541208889	1	NEUTRAL	Putative uncharacterized protein	tr|F6HYW6|F6HYW6_VITVI	76.30	10.05	2278	29760	Vitis vinifera (Grape)	F6HYW6	VIT_05s0102g01110	-	GO:0004174-electron-transferring-flavoprotein dehydrogenase activity;	-	-
contig10249	1057.2952145601	1158.7302989068	1.09593828	0.1321665523	0.8045617481	1	NEUTRAL	Predicted protein	tr|B9GSD8|B9GSD8_POPTR	69.04	11.31	1831	3694	Populus trichocarpa (Western balsam poplar) (Populus balsamifera subsp. trichocarpa)	B9GSD8	POPTRDRAFT_816702	-	GO:0008270-zinc ion binding;	-	GO:0005737-cytoplasm;
contig10250	2.033260028	19.6728403889	9.6755162242	3.2743386364	0.3611882499	1	UP	-	-	-	-	-	-	-	-	-	-	-	-	-
contig10251	135.211791862	530.1830484811	3.9211302593	1.9712695687	0.0036584079	0.1696610011	UP	Polycystin cation channel family	tr|C1EH31|C1EH31_MICSR	47.50	16.45	866	296587	Micromonas sp. (strain RCC299 / NOUM17) (Picoplanktonic green alga)	C1EH31	MICPUN_64086	-	-	-	-
contig1025	13634.0251177554	9398.699495802	0.6893561817	-0.536678497	0.2590436686	1	NEUTRAL	Mitochondrial cytochrome c	tr|B2LXS2|B2LXS2_VITVI	95.54	35.12	816	29760	Vitis vinifera (Grape)	B2LXS2	VIT_18s0001g05810	-	GO:0020037-heme binding;	GO:0022900-electron transport chain;	GO:0005739-mitochondrion;GO:0070469-respiratory chain;
contig10252	32.532160448	102.2987700223	3.1445427729	1.6528502596	0.1611958377	1	UP	-	-	-	-	-	-	-	-	-	-	-	-	-
contig10253	32.532160448	54.1003110695	1.662979351	0.733770255	0.614560267	1	NEUTRAL	-	-	-	-	-	-	-	-	-	-	-	-	-
contig10254	946.4825430341	1021.0204161845	1.0787525071	0.1093639123	0.8404793722	1	NEUTRAL	Beta-1,2-xylosyltransferase (Fragment)	tr|Q2UVB4|Q2UVB4_VITVI	75.51	13.44	1685	29760	Vitis vinifera (Grape)	Q2UVB4	xt1	-	GO:0050513-glycoprotein 2-beta-D-xylosyltransferase activity;	-	-
contig10255	470.699696482	515.4284181895	1.0950260262	0.1309651598	0.8300830294	1	NEUTRAL	Predicted protein (Fragment)	tr|B9I8W3|B9I8W3_POPTR	70.90	13.57	1567	3694	Populus trichocarpa (Western balsam poplar) (Populus balsamifera subsp. trichocarpa)	B9I8W3	POPTRDRAFT_244897	-	GO:0043169-cation binding;	GO:0005975-carbohydrate metabolic process;	-
contig10256	75.230621036	75.7404354973	1.0067766882	0.0097437165	1	1	NEUTRAL	Putative uncharacterized protein At4g01040	tr|Q8L7N1|Q8L7N1_ARATH	59.30	24.40	729	3702	Arabidopsis thaliana (Mouse-ear cress)	Q8L7N1	At4g01040	-	GO:0003824-catalytic activity;GO:0043169-cation binding;	GO:0005975-carbohydrate metabolic process;	-
contig10257	0	36.3947547195	Inf	inf	0.0381701196	0.92151945	UP	-	-	-	-	-	-	-	-	-	-	-	-	-
contig10258	2301.6503516962	3285.3643449481	1.4273950613	0.513384686	0.2993601667	1	NEUTRAL	Putative uncharacterized protein	tr|F6HH69|F6HH69_VITVI	72.06	10.11	2139	29760	Vitis vinifera (Grape)	F6HH69	VIT_11s0016g04870	-	GO:0008270-zinc ion binding;	-	GO:0005622-intracellular;
contig10259	314.138674326	661.9910790868	2.1073211712	1.0754102082	0.0763670748	1	UP	Putative uncharacterized protein	tr|D7UAX7|D7UAX7_VITVI	69.16	20.85	995	29760	Vitis vinifera (Grape)	D7UAX7	VIT_19s0015g02140	-	GO:0020037-heme binding;GO:0004497-monooxygenase activity;GO:0016705-oxidoreductase activity, acting on paired donors, with incorporation or reduction of molecular oxygen;	-	-
contig10260	971.8982933841	1340.7040725043	1.3794695202	0.4641135803	0.3802692919	1	NEUTRAL	Putative uncharacterized protein	tr|F6HHA3|F6HHA3_VITVI	40.32	8.43	1435	29760	Vitis vinifera (Grape)	F6HHA3	VIT_11s0016g05580	-	GO:0003677-DNA binding;	-	GO:0005634-nucleus;
contig10261	511.3648970421	620.6781142701	1.2137675422	0.2794921467	0.6341605203	1	NEUTRAL	Putative uncharacterized protein	tr|F6HHA3|F6HHA3_VITVI	38.41	7.83	1471	29760	Vitis vinifera (Grape)	F6HHA3	VIT_11s0016g05580	-	GO:0003677-DNA binding;	-	GO:0005634-nucleus;
contig10262	23.382490322	46.2311749139	1.9771707067	0.9834374371	0.545463038	1	NEUTRAL	ACC synthase	tr|O82125|O82125_CUCSA	94.96	69.15	412	3659	Cucumis sativus (Cucumber)	O82125	CS-ACS3	-	GO:0030170-pyridoxal phosphate binding;GO:0016769-transferase activity, transferring nitrogenous groups;	-	-
contig10263	271.440213738	380.6694615254	1.4024062842	0.4879043659	0.46050531	1	NEUTRAL	Predicted protein	tr|B9HQU1|B9HQU1_POPTR	52.65	16.02	986	3694	Populus trichocarpa (Western balsam poplar) (Populus balsamifera subsp. trichocarpa)	B9HQU1	POPTRDRAFT_649095	-	-	-	-
contig1026	337.521164648	364.9311892143	1.0812097949	0.1126464868	0.865700755	1	NEUTRAL	Putative uncharacterized protein	tr|F6H456|F6H456_VITVI	76.15	11.12	2054	29760	Vitis vinifera (Grape)	F6H456	VIT_14s0068g01550	-	-	-	-
contig10264	16.266080224	17.70555635	1.0884955752	0.1223355429	0.9868219717	1	NEUTRAL	Predicted protein	tr|B9HVH7|B9HVH7_POPTR	52.83	83.86	189	3694	Populus trichocarpa (Western balsam poplar) (Populus balsamifera subsp. trichocarpa)	B9HVH7	POPTRDRAFT_822681	-	GO:0016627-oxidoreductase activity, acting on the CH-CH group of donors;	GO:0006629-lipid metabolic process;	GO:0016021-integral to membrane;
contig10265	9.149670126	6.8854941361	0.7525401508	-0.4101595379	0.9493413074	1	NEUTRAL	-	-	-	-	-	-	-	-	-	-	-	-	-
contig10266	12.199560168	51.1493850112	4.1927236971	2.0678877589	0.2345728464	1	UP	-	-	-	-	-	-	-	-	-	-	-	-	-
contig10267	271.440213738	324.601866417	1.1958503198	0.258036824	0.7050105529	1	NEUTRAL	Beta-amylase	tr|B9RWS7|B9RWS7_RICCO	81.23	18.92	1288	3988	Ricinus communis (Castor bean)	B9RWS7	RCOM_1023980	-	GO:0016161-beta-amylase activity;GO:0043169-cation binding;	GO:0000272-polysaccharide catabolic process;	-
contig10268	52.864760728	55.0839530889	1.0419786703	0.0593257454	0.9791143913	1	NEUTRAL	DNA binding protein, putative	tr|B9S1L1|B9S1L1_RICCO	89.66	74.72	360	3988	Ricinus communis (Castor bean)	B9S1L1	RCOM_0866110	-	-	-	-
contig10269	23.382490322	44.263890875	1.893035783	0.9207016818	0.5780040946	1	NEUTRAL	-	-	-	-	-	-	-	-	-	-	-	-	-
contig10270	2132.8897693722	1884.6581092576	0.8836172109	-0.1785065754	0.7234658505	1	NEUTRAL	Defender against cell death 2	tr|F4IKR2|F4IKR2_ARATH	97.26	32.17	907	3702	Arabidopsis thaliana (Mouse-ear cress)	F4IKR2	DAD2 At2g35520 AT2G35520	-	-	-	GO:0016021-integral to membrane;
contig10271	73.197361008	72.789509439	0.9944280564	-0.0080610943	1	1	NEUTRAL	Predicted protein	tr|B9HQY0|B9HQY0_POPTR	53.89	31.09	520	3694	Populus trichocarpa (Western balsam poplar) (Populus balsamifera subsp. trichocarpa)	B9HQY0	POPTRDRAFT_721554	-	-	-	-
contig10272	164.694062268	435.7534146144	2.6458356095	1.4037234272	0.0400809744	0.9438368579	UP	Predicted protein	tr|B9HQM8|B9HQM8_POPTR	51.36	13.37	1152	3694	Populus trichocarpa (Western balsam poplar) (Populus balsamifera subsp. trichocarpa)	B9HQM8	MYB025 POPTRDRAFT_558303	-	GO:0003677-DNA binding;	-	GO:0005634-nucleus;
contig10273	267.373693682	757.4043549731	2.8327557006	1.5022061878	0.013385741	0.4574111509	UP	Predicted protein	tr|B9HQM8|B9HQM8_POPTR	56.82	15.61	1092	3694	Populus trichocarpa (Western balsam poplar) (Populus balsamifera subsp. trichocarpa)	B9HQM8	MYB025 POPTRDRAFT_558303	-	GO:0003677-DNA binding;	-	GO:0005634-nucleus;
contig10274	1630.6745424562	1434.1500643516	0.8794827092	-0.1852728806	0.7192229026	1	NEUTRAL	Putative uncharacterized protein	tr|D7TL44|D7TL44_VITVI	78.13	9.90	2368	29760	Vitis vinifera (Grape)	D7TL44	VIT_08s0056g01270	-	GO:0004222-metalloendopeptidase activity;	GO:0006508-proteolysis;	-
contig10275	1262.6544773881	1079.0552953318	0.8545926971	-0.2266911063	0.6681502571	1	NEUTRAL	Putative uncharacterized protein	tr|D7TL44|D7TL44_VITVI	80.28	10.82	2226	29760	Vitis vinifera (Grape)	D7TL44	VIT_08s0056g01270	-	GO:0004222-metalloendopeptidase activity;	GO:0006508-proteolysis;	-
contig10276	174.860362408	485.9191576061	2.7788982644	1.4745130184	0.0274117986	0.7504908735	UP	-	-	-	-	-	-	-	-	-	-	-	-	-
contig10277	15.24945021	19.6728403889	1.2900688299	0.3674480408	0.8984045826	1	NEUTRAL	-	-	-	-	-	-	-	-	-	-	-	-	-
contig1027	728.9237200381	533.1339745395	0.7313988554	-0.4512697259	0.4324572068	1	NEUTRAL	Sterol desaturase, putative	tr|B9SKI2|B9SKI2_RICCO	67.15	12.51	1610	3988	Ricinus communis (Castor bean)	B9SKI2	RCOM_0658920	-	GO:0005506-iron ion binding;GO:0016491-oxidoreductase activity;	-	GO:0016021-integral to membrane;
contig10278	414.785045712	204.5975400447	0.4932616114	-1.0195750823	0.1294110793	1	DOWN	Putative uncharacterized protein	tr|G7JJ31|G7JJ31_MEDTR	58.06	33.69	517	3880	Medicago truncatula (Barrel medic) (Medicago tribuloides)	G7JJ31	MTR_4g118810	-	-	-	-
contig10	2831.3145889903	2698.1300593391	0.9529601796	-0.0695121639	0.8887372465	1	NEUTRAL	Pseudouridine synthase and archaeosine transglycosylase-like protein	tr|B3TLK5|B3TLK5_CUCSA	98.34	28.73	1027	3659	Cucumis sativus (Cucumber)	B3TLK5	-	-	GO:0003723-RNA binding;	-	-
contig10279	567.2795478121	481.0009475089	0.8479081422	-0.2380201154	0.6900611179	1	NEUTRAL	Putative uncharacterized protein	tr|F6HQ01|F6HQ01_VITVI	71.31	12.16	1760	29760	Vitis vinifera (Grape)	F6HQ01	VIT_07s0104g01570	-	GO:0008324-cation transmembrane transporter activity;	-	GO:0016021-integral to membrane;
contig10280	177.91025245	179.0228475391	1.0062536873	0.0089940698	0.9990704143	1	NEUTRAL	-	-	-	-	-	-	-	-	-	-	-	-	-
contig10281	1426.3319096422	1107.5809138957	0.7765239678	-0.3648976401	0.4860570125	1	NEUTRAL	Putative uncharacterized protein	tr|F6HV02|F6HV02_VITVI	62.41	12.55	1492	29760	Vitis vinifera (Grape)	F6HV02	VIT_14s0066g01440	-	GO:0000976-transcription regulatory region sequence-specific DNA binding;	-	GO:0005634-nucleus;
contig10282	860.0689918441	1314.1457379792	1.5279538624	0.6116009808	0.2512786455	1	NEUTRAL	Predicted protein	tr|B9H186|B9H186_POPTR	84.78	23.97	1061	3694	Populus trichocarpa (Western balsam poplar) (Populus balsamifera subsp. trichocarpa)	B9H186	POPTRDRAFT_818188	-	-	-	-
contig10283	454.433616258	497.7228618394	1.0952597784	0.131273095	0.8309652257	1	NEUTRAL	Putative uncharacterized protein	tr|A9PB72|A9PB72_POPTR	44.13	11.57	1144	3694	Populus trichocarpa (Western balsam poplar) (Populus balsamifera subsp. trichocarpa)	A9PB72	-	-	GO:0004857-enzyme inhibitor activity;GO:0030599-pectinesterase activity;	-	-
contig10284	88.446811218	162.3009332085	1.8350116977	0.8757892599	0.3290522168	1	NEUTRAL	Kinase, putative	tr|B9SJG0|B9SJG0_RICCO	66.67	21.65	924	3988	Ricinus communis (Castor bean)	B9SJG0	RCOM_0137010	-	GO:0005524-ATP binding;GO:0005529-carbohydrate binding;	-	-
contig10285	233.82490322	234.106800628	1.0012055919	0.0017382538	1	1	NEUTRAL	Predicted protein (Fragment)	tr|B9HWW8|B9HWW8_POPTR	82.76	39.72	625	3694	Populus trichocarpa (Western balsam poplar) (Populus balsamifera subsp. trichocarpa)	B9HWW8	MYB035 POPTRDRAFT_225837	-	GO:0003677-DNA binding;	-	GO:0005634-nucleus;
contig10286	352.770614858	277.3870494836	0.786309964	-0.3468299587	0.603929662	1	NEUTRAL	P1-WR 8	tr|C6G8B5|C6G8B5_MAIZE	74.83	42.84	524	4577	Zea mays (Maize)	C6G8B5	P1-wr 8	-	GO:0003677-DNA binding;	-	GO:0005634-nucleus;
contig10287	24.399120336	35.4111127	1.4513274336	0.5373730422	0.7693238891	1	NEUTRAL	Chloroplast-targeted copper chaperone, putative	tr|B9RFA4|B9RFA4_RICCO	70.00	70.71	297	3988	Ricinus communis (Castor bean)	B9RFA4	RCOM_1433240	-	GO:0046872-metal ion binding;	GO:0030001-metal ion transport;	-
contig10288	70.147470966	287.2234696781	4.0945662862	2.0337106436	0.0125200931	0.437493325	UP	Putative uncharacterized protein	tr|B7FMT7|B7FMT7_MEDTR	79.71	66.42	360	3880	Medicago truncatula (Barrel medic) (Medicago tribuloides)	B7FMT7	-	-	-	-	-
contig1028	92.513331274	1392.8370995349	15.0555285423	3.9122214514	6.455453745318e-10	1.13937191747158e-07	UP	Putative uncharacterized protein	tr|D7SM84|D7SM84_VITVI	65.69	12.07	1633	29760	Vitis vinifera (Grape)	D7SM84	VIT_15s0021g00040	-	GO:0005506-iron ion binding;GO:0016491-oxidoreductase activity;	-	GO:0016021-integral to membrane;
contig10289	772.6388106401	768.224417187	0.9942866015	-0.0082663287	0.9907821698	1	NEUTRAL	Putative uncharacterized protein	tr|F6GX60|F6GX60_VITVI	64.05	14.92	1288	29760	Vitis vinifera (Grape)	F6GX60	VIT_14s0219g00070	-	GO:0008270-zinc ion binding;	-	GO:0005622-intracellular;
contig10290	1473.0968902862	1714.4880398936	1.1638664444	0.2189255161	0.6697403196	1	NEUTRAL	Putative uncharacterized protein	tr|F6GU73|F6GU73_VITVI	69.21	6.45	3220	29760	Vitis vinifera (Grape)	F6GU73	VIT_06s0004g08250	-	GO:0005524-ATP binding;	-	GO:0016021-integral to membrane;
contig10291	164.694062268	140.6608087807	0.8540733457	-0.2275681246	0.7897790868	1	NEUTRAL	Pentatricopeptide repeat-containing protein, putative	tr|B9S8N5|B9S8N5_RICCO	64.54	19.46	995	3988	Ricinus communis (Castor bean)	B9S8N5	RCOM_0603130	-	GO:0005488-binding;	-	-
contig10292	990.1976336361	2143.3559603718	2.1645739068	1.1140830605	0.0316621284	0.8216898604	UP	Predicted protein	tr|B9H1R3|B9H1R3_POPTR	62.16	12.67	1472	3694	Populus trichocarpa (Western balsam poplar) (Populus balsamifera subsp. trichocarpa)	B9H1R3	POPTRDRAFT_1077168	-	GO:0003676-nucleic acid binding;GO:0008270-zinc ion binding;	-	-
contig10293	14.232820196	9.8364201945	0.6911083017	-0.5330162857	0.8823117761	1	NEUTRAL	Mom(Plant), putative	tr|B9STU6|B9STU6_RICCO	46.91	57.68	244	3988	Ricinus communis (Castor bean)	B9STU6	RCOM_0543920	-	GO:0005524-ATP binding;GO:0004386-helicase activity;GO:0003676-nucleic acid binding;	-	-
contig10294	40.66520056	42.2966068362	1.0401179941	0.0567472013	0.9875741228	1	NEUTRAL	-	-	-	-	-	-	-	-	-	-	-	-	-
contig10295	46.764980644	84.5932136723	1.8089008593	0.8551133401	0.4690721293	1	NEUTRAL	Copalyl diphosphate synthase 2	tr|Q9ZTN7|Q9ZTN7_CUCMA	88.76	51.31	519	3661	Cucurbita maxima (Pumpkin) (Winter squash)	Q9ZTN7	-	-	GO:0000287-magnesium ion binding;GO:0010333-terpene synthase activity;	-	-
contig10296	1407.0159393762	1057.4151709039	0.7515303426	-0.4120967417	0.4327715769	1	NEUTRAL	Beta-galactosidase	tr|D7SWF1|D7SWF1_VITVI	70.27	12.62	1670	29760	Vitis vinifera (Grape)	D7SWF1	VIT_07s0031g02480	-	GO:0004565-beta-galactosidase activity;GO:0043169-cation binding;GO:0005529-carbohydrate binding;	GO:0005975-carbohydrate metabolic process;	-
contig10297	1537.1445811682	1054.4642448456	0.685988981	-0.5437426923	0.2984970816	1	NEUTRAL	Beta-galactosidase	tr|D7SWF1|D7SWF1_VITVI	76.96	13.75	1679	29760	Vitis vinifera (Grape)	D7SWF1	VIT_07s0031g02480	-	GO:0004565-beta-galactosidase activity;GO:0043169-cation binding;GO:0005529-carbohydrate binding;	GO:0005975-carbohydrate metabolic process;	-
contig10298	154.527762128	152.4645130141	0.986648036	-0.0193925667	0.9902293972	1	NEUTRAL	Predicted protein	tr|B9HF52|B9HF52_POPTR	60.00	18.26	986	3694	Populus trichocarpa (Western balsam poplar) (Populus balsamifera subsp. trichocarpa)	B9HF52	POPTRDRAFT_802680	-	GO:0043169-cation binding;GO:0005529-carbohydrate binding;	GO:0005975-carbohydrate metabolic process;	-
contig1029	833.6366114801	899.0488057732	1.0784660767	0.108980797	0.8438054229	1	NEUTRAL	Putative uncharacterized protein	tr|D7TL10|D7TL10_VITVI	74.06	15.61	1423	29760	Vitis vinifera (Grape)	D7TL10	VIT_08s0056g00790	-	-	GO:0006909-phagocytosis;	GO:0005856-cytoskeleton;
contig10299	88.446811218	171.1537113835	1.9351032448	0.9524105415	0.2824213324	1	NEUTRAL	-	-	-	-	-	-	-	-	-	-	-	-	-
contig10300	155.544392142	172.137353403	1.1066766923	0.1462338106	0.8633662267	1	NEUTRAL	Predicted protein	tr|B9MUT9|B9MUT9_POPTR	71.88	18.67	1155	3694	Populus trichocarpa (Western balsam poplar) (Populus balsamifera subsp. trichocarpa)	B9MUT9	POPTRDRAFT_589907	-	GO:0016491-oxidoreductase activity;	-	-
contig1030	10298.4620418211	12899.4814430087	1.2525638674	0.3248841673	0.4936998013	1	NEUTRAL	-	-	-	-	-	-	-	-	-	-	-	-	-
contig10301	143.344831974	120.0043263724	0.8371723258	-0.2564034734	0.7759082084	1	NEUTRAL	Predicted protein	tr|B9MUT9|B9MUT9_POPTR	77.74	21.65	1077	3694	Populus trichocarpa (Western balsam poplar) (Populus balsamifera subsp. trichocarpa)	B9MUT9	POPTRDRAFT_589907	-	GO:0016491-oxidoreductase activity;	-	-
contig10302	3377.2449065084	3057.1593964367	0.9052228906	-0.1436550281	0.7699682271	1	NEUTRAL	Putative uncharacterized protein	tr|F6H0H8|F6H0H8_VITVI	57.52	3.90	4430	29760	Vitis vinifera (Grape)	F6H0H8	VIT_18s0001g01700	-	GO:0018024-histone-lysine N-methyltransferase activity;	-	GO:0005634-nucleus;
contig10303	217.558822996	226.2376644725	1.0398919306	0.056433606	0.9451176393	1	NEUTRAL	Predicted protein	tr|B9GVJ1|B9GVJ1_POPTR	60.81	27.39	666	3694	Populus trichocarpa (Western balsam poplar) (Populus balsamifera subsp. trichocarpa)	B9GVJ1	POPTRDRAFT_1074493	-	GO:0003676-nucleic acid binding;GO:0008270-zinc ion binding;	-	GO:0005622-intracellular;
contig10304	346.670834774	423.949710381	1.2229171533	0.2903266715	0.6485267354	1	NEUTRAL	Predicted protein	tr|B9HV40|B9HV40_POPTR	51.61	8.01	1933	3694	Populus trichocarpa (Western balsam poplar) (Populus balsamifera subsp. trichocarpa)	B9HV40	POPTRDRAFT_567808	-	-	-	GO:0000145-exocyst;
contig10305	118.945711638	127.8734625279	1.0750573582	0.1044136349	0.9163239565	1	NEUTRAL	Putative uncharacterized protein	tr|F6GX56|F6GX56_VITVI	46.37	15.39	904	29760	Vitis vinifera (Grape)	F6GX56	VIT_14s0219g00030	-	GO:0008270-zinc ion binding;	-	-
contig10306	1794.3519747102	1504.9722897517	0.8387274687	-0.2537259891	0.6199410485	1	NEUTRAL	Predicted protein	tr|B9I2H3|B9I2H3_POPTR	74.30	19.96	1117	3694	Populus trichocarpa (Western balsam poplar) (Populus balsamifera subsp. trichocarpa)	B9I2H3	POPTRDRAFT_823277	-	-	-	-
contig10307	112.845931554	47.2148169334	0.4184007016	-1.2570428241	0.2455246702	1	DOWN	Putative uncharacterized protein	tr|F6H8A4|F6H8A4_VITVI	73.42	30.51	722	29760	Vitis vinifera (Grape)	F6H8A4	VIT_00s0824g00010	-	GO:0005524-ATP binding;GO:0016301-kinase activity;GO:0016773-phosphotransferase activity, alcohol group as acceptor;	-	-
contig10308	623.1941985821	478.0500214505	0.7670963923	-0.3825202186	0.5162467088	1	NEUTRAL	Putative uncharacterized protein	tr|D7T781|D7T781_VITVI	72.81	7.43	2939	29760	Vitis vinifera (Grape)	D7T781	VIT_05s0020g04630	-	GO:0000166-nucleotide binding;	-	-
contig10309	576.4292179381	400.3423019143	0.6945211822	-0.5259093992	0.38296731	1	NEUTRAL	Putative uncharacterized protein	tr|D7T781|D7T781_VITVI	68.01	7.24	2818	29760	Vitis vinifera (Grape)	D7T781	VIT_05s0020g04630	-	GO:0000166-nucleotide binding;	-	-
contig10310	492.0489267761	319.6836563198	0.64969892	-0.6221567879	0.3211536168	1	NEUTRAL	Putative uncharacterized protein	tr|D7T781|D7T781_VITVI	61.66	6.04	3064	29760	Vitis vinifera (Grape)	D7T781	VIT_05s0020g04630	-	GO:0000166-nucleotide binding;	-	-
contig10311	613.0278984421	418.0478582644	0.681939369	-0.5522846194	0.354450552	1	NEUTRAL	Putative uncharacterized protein	tr|D7T781|D7T781_VITVI	66.02	6.83	2899	29760	Vitis vinifera (Grape)	D7T781	VIT_05s0020g04630	-	GO:0000166-nucleotide binding;	-	-
contig1031	2065.7921884482	1877.7726151215	0.9089842752	-0.1376727579	0.7854414159	1	NEUTRAL	Putative uncharacterized protein	tr|C6TFG9|C6TFG9_SOYBN	83.92	24.37	1033	3847	Glycine max (Soybean) (Glycine hispida)	C6TFG9	-	-	-	-	GO:0005761-mitochondrial ribosome;
contig10312	285.673033934	529.1994064617	1.8524653838	0.8894465838	0.1568891941	1	NEUTRAL	Predicted protein (Fragment)	tr|B9GGJ0|B9GGJ0_POPTR	64.67	11.09	1750	3694	Populus trichocarpa (Western balsam poplar) (Populus balsamifera subsp. trichocarpa)	B9GGJ0	POPTRDRAFT_177383	-	GO:0008762-UDP-N-acetylmuramate dehydrogenase activity;GO:0050660-flavin adenine dinucleotide binding;	-	-
contig10313	2379.9308627743	2456.1541225555	1.0320275101	0.0454814283	0.9279896968	1	NEUTRAL	Methionine aminopeptidase	tr|B9RD92|B9RD92_RICCO	86.82	15.79	1650	3988	Ricinus communis (Castor bean)	B9RD92	RCOM_1611160	-	GO:0004177-aminopeptidase activity;GO:0008235-metalloexopeptidase activity;GO:0008270-zinc ion binding;	GO:0006508-proteolysis;	-
contig10314	37.615310518	29.5092605834	0.7845013155	-0.3501522285	0.8445989542	1	NEUTRAL	Predicted protein	tr|B9IBX7|B9IBX7_POPTR	46.00	59.74	231	3694	Populus trichocarpa (Western balsam poplar) (Populus balsamifera subsp. trichocarpa)	B9IBX7	POPTRDRAFT_730835	-	GO:0004177-aminopeptidase activity;GO:0008235-metalloexopeptidase activity;GO:0003676-nucleic acid binding;GO:0008270-zinc ion binding;	GO:0006508-proteolysis;	-
contig10315	266.357063668	193.7774778308	0.7275101894	-0.4589606406	0.529126611	1	NEUTRAL	Putative uncharacterized protein	tr|D7TAE8|D7TAE8_VITVI	62.02	21.34	872	29760	Vitis vinifera (Grape)	D7TAE8	VIT_01s0010g01570	-	GO:0005488-binding;	-	-
contig10316	1235.2054670101	1047.5787507095	0.8481008048	-0.2376923419	0.6539249103	1	NEUTRAL	Putative uncharacterized protein	tr|D7U040|D7U040_VITVI	72.52	6.78	3208	29760	Vitis vinifera (Grape)	D7U040	VIT_09s0002g02590	-	-	-	-
contig10317	60.99780084	132.7916726251	2.1769911504	1.1223355429	0.2600874671	1	UP	Predicted protein	tr|B9NED1|B9NED1_POPTR	49.40	20.14	736	3694	Populus trichocarpa (Western balsam poplar) (Populus balsamifera subsp. trichocarpa)	B9NED1	POPTRDRAFT_594801	-	GO:0043565-sequence-specific DNA binding;	-	-
contig10318	1616.4417222602	1547.2688965878	0.9572067309	-0.0630975533	0.9031871131	1	NEUTRAL	Predicted protein	tr|B9N815|B9N815_POPTR	70.85	10.17	2089	3694	Populus trichocarpa (Western balsam poplar) (Populus balsamifera subsp. trichocarpa)	B9N815	POPTRDRAFT_931481	-	-	-	GO:0016021-integral to membrane;
contig10319	303.972374186	303.9453840087	0.9999112085	-0.0001281048	1	1	NEUTRAL	Putative uncharacterized protein	tr|C6TCE8|C6TCE8_SOYBN	92.54	35.64	779	3847	Glycine max (Soybean) (Glycine hispida)	C6TCE8	-	-	-	-	GO:0016021-integral to membrane;
contig10320	546.9469475321	524.2811963645	0.958559507	-0.0610600983	0.9208314953	1	NEUTRAL	Putative uncharacterized protein	tr|F6GSM6|F6GSM6_VITVI	58.75	11.33	1555	29760	Vitis vinifera (Grape)	F6GSM6	VIT_17s0000g08580	-	GO:0003677-DNA binding;GO:0004518-nuclease activity;	-	-
contig10321	612.0112684281	615.7599041729	1.006125109	0.0088097117	0.9910131712	1	NEUTRAL	Putative uncharacterized protein	tr|F6GSM6|F6GSM6_VITVI	69.47	14.90	1399	29760	Vitis vinifera (Grape)	F6GSM6	VIT_17s0000g08580	-	GO:0003677-DNA binding;GO:0004518-nuclease activity;	-	-
contig10322	505.2651169581	579.3651494534	1.1466557457	0.1974323237	0.7396934942	1	NEUTRAL	Putative uncharacterized protein	tr|F6GSM6|F6GSM6_VITVI	68.27	9.76	2099	29760	Vitis vinifera (Grape)	F6GSM6	VIT_17s0000g08580	-	GO:0003677-DNA binding;GO:0004518-nuclease activity;	-	-
contig10323	415.801675726	517.3957022283	1.2443328934	0.3153724978	0.6049907068	1	NEUTRAL	Putative uncharacterized protein	tr|A9PCB3|A9PCB3_POPTR	81.03	18.43	1319	3694	Populus trichocarpa (Western balsam poplar) (Populus balsamifera subsp. trichocarpa)	A9PCB3	-	-	-	-	-
contig10324	2152.2057396382	3495.8637371094	1.6243167058	0.6998329535	0.15775612	1	NEUTRAL	N-rich protein, putative	tr|B9RYM8|B9RYM8_RICCO	49.87	10.27	1457	3988	Ricinus communis (Castor bean)	B9RYM8	RCOM_1311800	-	-	-	-
contig10325	3235.9333345623	4825.7477473998	1.491300113	0.5765706184	0.2366786398	1	NEUTRAL	N-rich protein, putative	tr|B9RYM8|B9RYM8_RICCO	52.93	10.72	1481	3988	Ricinus communis (Castor bean)	B9RYM8	RCOM_1311800	-	-	-	-
contig1032	6311.2391269127	5571.3483981395	0.882766171	-0.1798967506	0.7081500378	1	NEUTRAL	Putative uncharacterized protein	tr|F6HHI1|F6HHI1_VITVI	80.48	16.91	1428	29760	Vitis vinifera (Grape)	F6HHI1	VIT_12s0057g00020	-	-	GO:0015979-photosynthesis;GO:0010027-thylakoid membrane organization;	GO:0009523-photosystem II;
contig10326	282.623143892	291.1580377559	1.0301988498	0.0429228344	0.9552306282	1	NEUTRAL	Putative uncharacterized protein	tr|A5B9H5|A5B9H5_VITVI	81.58	28.10	871	29760	Vitis vinifera (Grape)	A5B9H5	VITISV_009442	-	-	-	-
contig10327	389.369295362	359.0293370976	0.9220792224	-0.1170373867	0.8579471738	1	NEUTRAL	Putative uncharacterized protein	tr|A5B9H5|A5B9H5_VITVI	83.82	25.76	976	29760	Vitis vinifera (Grape)	A5B9H5	VITISV_009442	-	-	-	-
contig10328	14213.5042257355	14023.7842712349	0.9866521337	-0.019386575	0.9674715774	1	NEUTRAL	Peroxidase 2 (Fragment)	sp|P19135|PER2_CUCSA	78.86	14.49	1633	3659	Cucumis sativus (Cucumber)	P19135	-	-	GO:0020037-heme binding;	GO:0042744-hydrogen peroxide catabolic process;	-
contig10329	3527.7061485804	3460.4526244094	0.9809356218	-0.0277696385	0.9552892882	1	NEUTRAL	Predicted protein	tr|B9H4E2|B9H4E2_POPTR	62.79	8.83	2134	3694	Populus trichocarpa (Western balsam poplar) (Populus balsamifera subsp. trichocarpa)	B9H4E2	POPTRDRAFT_818753	-	GO:0005524-ATP binding;GO:0035299-inositol pentakisphosphate 2-kinase activity;	-	-
contig10330	228.74175315	208.5321081225	0.9116486398	-0.1334501952	0.8617776234	1	NEUTRAL	Putative uncharacterized protein	tr|A5BDC8|A5BDC8_VITVI	75.00	34.35	655	29760	Vitis vinifera (Grape)	A5BDC8	VITISV_008114	-	GO:0005385-zinc ion transmembrane transporter activity;	-	GO:0016021-integral to membrane;
contig10331	1327.7187982841	1241.3562285403	0.9349541711	-0.0970324451	0.8538963746	1	NEUTRAL	Putative uncharacterized protein	tr|D7SN86|D7SN86_VITVI	81.92	11.40	2155	29760	Vitis vinifera (Grape)	D7SN86	VIT_06s0061g00940	-	GO:0008270-zinc ion binding;	GO:0006886-intracellular protein transport;	-
contig10332	592.6952981621	280.337975542	0.4729883574	-1.0801234227	0.0819098984	1	DOWN	Putative uncharacterized protein	tr|C6T1Y8|C6T1Y8_SOYBN	63.41	35.42	537	3847	Glycine max (Soybean) (Glycine hispida)	C6T1Y8	-	-	-	-	-
contig10333	962.7486232581	597.0707058034	0.620173004	-0.6892573677	0.2156952091	1	NEUTRAL	Putative uncharacterized protein	tr|C6T1Y8|C6T1Y8_SOYBN	69.88	20.00	1048	3847	Glycine max (Soybean) (Glycine hispida)	C6T1Y8	-	-	-	-	-
contig10334	1429.3817996842	547.8886048312	0.3833045901	-1.3834368203	0.0113803862	0.4100830252	DOWN	Putative uncharacterized protein	tr|C6T1Y8|C6T1Y8_SOYBN	69.05	35.90	577	3847	Glycine max (Soybean) (Glycine hispida)	C6T1Y8	-	-	-	-	-
contig10335	17.282710238	24.5910504861	1.422870033	0.50880389	0.8274495786	1	NEUTRAL	-	-	-	-	-	-	-	-	-	-	-	-	-
contig1033	5996.0838225726	5112.9712170779	0.8527184356	-0.2298586471	0.6330078884	1	NEUTRAL	Putative uncharacterized protein	tr|F6HHI1|F6HHI1_VITVI	65.07	15.31	1275	29760	Vitis vinifera (Grape)	F6HHI1	VIT_12s0057g00020	-	-	GO:0015979-photosynthesis;GO:0010027-thylakoid membrane organization;	GO:0009523-photosystem II;
contig10336	361.920284984	501.6574299172	1.3860992344	0.4710305474	0.4464427891	1	NEUTRAL	Predicted protein	tr|B9MVY7|B9MVY7_POPTR	67.49	15.01	1349	3694	Populus trichocarpa (Western balsam poplar) (Populus balsamifera subsp. trichocarpa)	B9MVY7	POPTRDRAFT_1110563	-	GO:0004190-aspartic-type endopeptidase activity;	GO:0006508-proteolysis;	-
contig10337	696.3915595901	502.6410719367	0.7217793855	-0.4703701554	0.4173564554	1	NEUTRAL	SCL domain class transcription factor	tr|D9ZJB6|D9ZJB6_MALDO	71.84	14.24	1513	3750	Malus domestica (Apple) (Pyrus malus)	D9ZJB6	SCL4	-	-	-	-
contig10338	1014.5967539721	1154.7957308291	1.1381819687	0.1867312293	0.7265741323	1	NEUTRAL	Putative uncharacterized protein (Fragment)	tr|E2CXH9|E2CXH9_9ROSI	57.41	12.04	1430	180498	Jatropha curcas	E2CXH9	-	-	-	-	-
contig10339	240.941313318	268.5342713086	1.1145214891	0.1564244335	0.8288169107	1	NEUTRAL	Putative uncharacterized protein	tr|A9PJ77|A9PJ77_9ROSI	67.92	23.18	879	3695	Populus trichocarpa x Populus deltoides	A9PJ77	-	-	-	-	-
contig10340	847.8694316761	777.077195362	0.9165057335	-0.1257841889	0.821422818	1	NEUTRAL	Putative uncharacterized protein	tr|F6I0P4|F6I0P4_VITVI	83.73	7.62	3295	29760	Vitis vinifera (Grape)	F6I0P4	VIT_03s0038g04140	-	GO:0008270-zinc ion binding;	-	-
contig10341	620.1443085401	658.0565110091	1.0611344843	0.0856075097	0.8836578653	1	NEUTRAL	Putative uncharacterized protein	tr|F6I0P4|F6I0P4_VITVI	83.73	8.54	2941	29760	Vitis vinifera (Grape)	F6I0P4	VIT_03s0038g04140	-	GO:0008270-zinc ion binding;	-	-
contig10342	1003.4138238181	425.9169944199	0.4244679357	-1.2362725182	0.0299135269	0.7927193631	DOWN	Predicted protein	tr|B9I7B2|B9I7B2_POPTR	68.12	20.37	1003	3694	Populus trichocarpa (Western balsam poplar) (Populus balsamifera subsp. trichocarpa)	B9I7B2	POPTRDRAFT_570756	-	-	-	-
contig10343	655.7263590301	672.8111413007	1.0260547438	0.0371077061	0.9507844637	1	NEUTRAL	Predicted protein (Fragment)	tr|B9GKT7|B9GKT7_POPTR	74.29	26.31	847	3694	Populus trichocarpa (Western balsam poplar) (Populus balsamifera subsp. trichocarpa)	B9GKT7	POPTRDRAFT_180724	-	-	GO:0015969-guanosine tetraphosphate metabolic process;	-
contig10344	627.2607186381	787.8972575759	1.2560921387	0.3289422947	0.5601717257	1	NEUTRAL	Predicted protein	tr|B9IAI0|B9IAI0_POPTR	82.98	8.62	2887	3694	Populus trichocarpa (Western balsam poplar) (Populus balsamifera subsp. trichocarpa)	B9IAI0	POPTRDRAFT_807630	-	-	-	-
contig10345	173.843732394	225.254022453	1.2957270265	0.3737618147	0.6252143701	1	NEUTRAL	Predicted protein	tr|B9GPJ8|B9GPJ8_POPTR	71.05	31.39	679	3694	Populus trichocarpa (Western balsam poplar) (Populus balsamifera subsp. trichocarpa)	B9GPJ8	POPTRDRAFT_550692	-	GO:0031072-heat shock protein binding;	-	-
contig103	4683.6144744985	2713.8683316502	0.5794388813	-0.7872715998	0.1082057215	1	NEUTRAL	NAD-dependent epimerase/dehydratase	tr|A2Q3X3|A2Q3X3_MEDTR	62.69	24.08	781	3880	Medicago truncatula (Barrel medic) (Medicago tribuloides)	A2Q3X3	MtrDRAFT_AC155890g43v2	-	GO:0003824-catalytic activity;GO:0050662-coenzyme binding;GO:0000166-nucleotide binding;	GO:0044237-cellular metabolic process;	-
contig1034	6502.3655695447	5121.8239952529	0.7876862567	-0.3443069906	0.4740536357	1	NEUTRAL	Putative uncharacterized protein	tr|D7UAP4|D7UAP4_VITVI	77.57	4.02	5788	29760	Vitis vinifera (Grape)	D7UAP4	VIT_19s0015g01270	-	GO:0005488-binding;	-	-
contig10346	911.9171225581	1048.5623927289	1.1498439571	0.2014380893	0.7093282249	1	NEUTRAL	Predicted protein	tr|B9GPJ8|B9GPJ8_POPTR	67.86	8.98	2266	3694	Populus trichocarpa (Western balsam poplar) (Populus balsamifera subsp. trichocarpa)	B9GPJ8	POPTRDRAFT_550692	-	GO:0031072-heat shock protein binding;	-	-
contig10347	1432.4316897262	1601.3692076573	1.1179375737	0.1608396294	0.7553598931	1	NEUTRAL	Chaperone protein dnaJ, putative	tr|B9R8X2|B9R8X2_RICCO	83.71	14.53	1728	3988	Ricinus communis (Castor bean)	B9R8X2	RCOM_1602630	-	GO:0031072-heat shock protein binding;GO:0051082-unfolded protein binding;	-	-
contig10348	2034.2766580142	2101.0593535357	1.0328287184	0.0466010213	0.9270520315	1	NEUTRAL	Putative uncharacterized protein	tr|F6HM45|F6HM45_VITVI	53.24	4.75	3363	29760	Vitis vinifera (Grape)	F6HM45	VIT_10s0003g00420	-	GO:0003677-DNA binding;	GO:0009725-response to hormone stimulus;	GO:0005634-nucleus;
contig10349	1690.6557132822	1872.8544050243	1.1077680632	0.1476558515	0.7719443325	1	NEUTRAL	Putative uncharacterized protein	tr|F6HM45|F6HM45_VITVI	58.08	5.81	2997	29760	Vitis vinifera (Grape)	F6HM45	VIT_10s0003g00420	-	GO:0003677-DNA binding;	GO:0009725-response to hormone stimulus;	GO:0005634-nucleus;
contig10350	1492.4128605522	1702.6843356602	1.1408936365	0.190164298	0.7111141356	1	NEUTRAL	Putative uncharacterized protein	tr|F6HM45|F6HM45_VITVI	45.84	6.11	2252	29760	Vitis vinifera (Grape)	F6HM45	VIT_10s0003g00420	-	GO:0003677-DNA binding;	GO:0009725-response to hormone stimulus;	GO:0005634-nucleus;
contig10351	1966.1624470762	2233.8510261608	1.1361477428	0.1841504527	0.7142407829	1	NEUTRAL	Putative uncharacterized protein	tr|F6HM45|F6HM45_VITVI	58.02	5.36	3245	29760	Vitis vinifera (Grape)	F6HM45	VIT_10s0003g00420	-	GO:0003677-DNA binding;	GO:0009725-response to hormone stimulus;	GO:0005634-nucleus;
contig10352	70.147470966	321.6509403587	4.585353341	2.1970329102	0.0057502991	0.2433701285	UP	Adenosylhomocysteinase	tr|B4G0V3|B4G0V3_MAIZE	83.87	19.05	1321	4577	Zea mays (Maize)	B4G0V3	-	Amino-acid biosynthesis; L-homocysteine biosynthesis; L-homocysteine from S-adenosyl-L-homocysteine: step 1/1.	GO:0004013-adenosylhomocysteinase activity;	-	-
contig10353	23.382490322	39.3456807778	1.6826984738	0.7507766803	0.6662349228	1	NEUTRAL	-	-	-	-	-	-	-	-	-	-	-	-	-
contig10354	8.133040112	15.7382723111	1.9351032448	0.9524105415	0.7698657077	1	NEUTRAL	Predicted protein	tr|B9IGQ6|B9IGQ6_POPTR	86.96	186.34	140	3694	Populus trichocarpa (Western balsam poplar) (Populus balsamifera subsp. trichocarpa)	B9IGQ6	POPTRDRAFT_577151	-	-	-	GO:0016020-membrane;
contig10355	429.017865908	459.3608230811	1.0707265585	0.0985900925	0.8756380736	1	NEUTRAL	-	-	-	-	-	-	-	-	-	-	-	-	-
contig10356	3012.2747314823	3180.1146488674	1.0557186619	0.0782254226	0.8740393927	1	NEUTRAL	RAB6-interacting protein, putative	tr|B9SD87|B9SD87_RICCO	59.87	6.11	2938	3988	Ricinus communis (Castor bean)	B9SD87	RCOM_1165000	-	-	-	-
contig10357	909.8838625301	1000.3639337761	1.0994413408	0.1367706332	0.8014988916	1	NEUTRAL	Predicted protein (Fragment)	tr|B9H4A6|B9H4A6_POPTR	72.94	17.26	1268	3694	Populus trichocarpa (Western balsam poplar) (Populus balsamifera subsp. trichocarpa)	B9H4A6	POPTRDRAFT_863068	-	-	-	-
contig10358	442.23405609	721.993242273	1.6326043468	0.7071752036	0.2257500851	1	NEUTRAL	Putative uncharacterized protein	tr|F6GXQ3|F6GXQ3_VITVI	54.72	4.77	3443	29760	Vitis vinifera (Grape)	F6GXQ3	VIT_12s0134g00300	-	GO:0005524-ATP binding;GO:0005529-carbohydrate binding;	-	-
contig1035	8780.6334309189	6105.4660146984	0.6953332083	-0.5242236022	0.2736441002	1	NEUTRAL	Acyl carrier protein 4, chloroplastic	sp|P52414|ACP4_CUPLA	68.07	17.44	1171	3930	Cuphea lanceolata (Cigar flower)	P52414	ACL1	Lipid metabolism; fatty acid biosynthesis.	GO:0000036-acyl carrier activity;GO:0048037-cofactor binding;GO:0031177-phosphopantetheine binding;	-	GO:0009507-chloroplast;
contig10359	417.834935754	681.6639194758	1.631419159	0.7061274999	0.231266335	1	NEUTRAL	Putative uncharacterized protein	tr|F6GXQ3|F6GXQ3_VITVI	56.10	5.01	3358	29760	Vitis vinifera (Grape)	F6GXQ3	VIT_12s0134g00300	-	GO:0005524-ATP binding;GO:0005529-carbohydrate binding;	-	-
contig10360	297.872594102	205.5811820641	0.6901648092	-0.5349871809	0.450641316	1	NEUTRAL	-	-	-	-	-	-	-	-	-	-	-	-	-
contig10361	497.1320768461	515.4284181895	1.0368037835	0.0521428881	0.9338116355	1	NEUTRAL	Predicted protein	tr|B9HUT1|B9HUT1_POPTR	77.57	11.26	2067	3694	Populus trichocarpa (Western balsam poplar) (Populus balsamifera subsp. trichocarpa)	B9HUT1	POPTRDRAFT_566213	-	GO:0005524-ATP binding;GO:0003676-nucleic acid binding;	-	-
contig10362	377.169735194	515.4284181895	1.3665688683	0.4505581664	0.4633175221	1	NEUTRAL	Putative uncharacterized protein	tr|D7U401|D7U401_VITVI	59.28	13.67	1301	29760	Vitis vinifera (Grape)	D7U401	VIT_02s0033g01350	-	-	-	-
contig10363	129.112011778	722.9768842925	5.5996097833	2.4853262944	0.0001439444	0.0105943375	UP	-	-	-	-	-	-	-	-	-	-	-	-	-
contig10364	575.4125879241	644.2855227368	1.119693132	0.1631033951	0.779515402	1	NEUTRAL	Putative uncharacterized protein	tr|C6T018|C6T018_SOYBN	75.74	26.76	849	3847	Glycine max (Soybean) (Glycine hispida)	C6T018	-	-	-	GO:0000160-two-component signal transduction system (phosphorelay);	-
contig10365	255.174133514	311.8145201642	1.2219675869	0.2892060177	0.6750717696	1	NEUTRAL	Putative uncharacterized protein	tr|C6T018|C6T018_SOYBN	73.68	29.16	758	3847	Glycine max (Soybean) (Glycine hispida)	C6T018	-	-	-	GO:0000160-two-component signal transduction system (phosphorelay);	-
contig10366	1309.4194580321	1627.9275421824	1.2432437384	0.3141091651	0.5431520546	1	NEUTRAL	Putative uncharacterized protein	tr|C6T018|C6T018_SOYBN	76.62	21.54	1067	3847	Glycine max (Soybean) (Glycine hispida)	C6T018	-	-	-	GO:0000160-two-component signal transduction system (phosphorelay);	-
contig10367	910.9004925441	1183.321349393	1.2990676359	0.3774765466	0.4803418262	1	NEUTRAL	Putative uncharacterized protein	tr|C6T018|C6T018_SOYBN	76.40	15.28	1500	3847	Glycine max (Soybean) (Glycine hispida)	C6T018	-	-	-	GO:0000160-two-component signal transduction system (phosphorelay);	-
contig1036	814.3206412141	890.1960275982	1.0931763025	0.128526091	0.8162693427	1	NEUTRAL	WRKY protein	tr|E7CEX8|E7CEX8_CUCSA	90.53	13.46	2018	3659	Cucumis sativus (Cucumber)	E7CEX8	WRKY37	-	GO:0043565-sequence-specific DNA binding;	-	-
contig10368	1125.4094254981	1311.1948119209	1.1650824866	0.2204320998	0.6755238586	1	NEUTRAL	Putative uncharacterized protein	tr|C6T018|C6T018_SOYBN	76.62	19.32	1190	3847	Glycine max (Soybean) (Glycine hispida)	C6T018	-	-	-	GO:0000160-two-component signal transduction system (phosphorelay);	-
contig10369	27.449010378	60.0021631862	2.1859499618	1.1282603769	0.4332821846	1	UP	Metal ion binding protein	tr|G7KW42|G7KW42_MEDTR	75.00	74.01	304	3880	Medicago truncatula (Barrel medic) (Medicago tribuloides)	G7KW42	MTR_7g083060	-	GO:0046872-metal ion binding;	GO:0030001-metal ion transport;	-
contig10370	63.031060868	136.7262407029	2.1691883148	1.1171553038	0.2563181646	1	UP	Putative uncharacterized protein	tr|A5AES0|A5AES0_VITVI	28.97	13.19	659	29760	Vitis vinifera (Grape)	A5AES0	VITISV_008302	-	GO:0003723-RNA binding;GO:0003964-RNA-directed DNA polymerase activity;	GO:0006278-RNA-dependent DNA replication;	-
contig10371	1427.3485396562	1359.3932708737	0.9523905571	-0.0703747784	0.8932778282	1	NEUTRAL	Ubiquinone biosynthesis protein coq-8, putative	tr|B9SPR5|B9SPR5_RICCO	68.54	6.18	3325	3988	Ricinus communis (Castor bean)	B9SPR5	RCOM_0205150	-	GO:0016772-transferase activity, transferring phosphorus-containing groups;	GO:0009244-lipopolysaccharide core region biosynthetic process;	-
contig10372	3392.4943567184	2713.8683316502	0.7999625191	-0.3219956883	0.5128271358	1	NEUTRAL	Predicted protein	tr|B9MWN8|B9MWN8_POPTR	82.01	11.25	2186	3694	Populus trichocarpa (Western balsam poplar) (Populus balsamifera subsp. trichocarpa)	B9MWN8	POPTRDRAFT_919473	-	GO:0005524-ATP binding;GO:0031072-heat shock protein binding;GO:0046872-metal ion binding;GO:0051082-unfolded protein binding;	-	-
contig10373	1422.2653895862	1623.0093320851	1.1411438006	0.1904806035	0.7118100968	1	NEUTRAL	Putative uncharacterized protein	tr|F6H143|F6H143_VITVI	59.65	6.75	2650	29760	Vitis vinifera (Grape)	F6H143	VIT_18s0001g07680	-	-	-	-
contig10374	80.313771106	75.7404354973	0.9430566446	-0.084583666	0.9501825905	1	NEUTRAL	Predicted protein	tr|B9I114|B9I114_POPTR	82.46	34.74	712	3694	Populus trichocarpa (Western balsam poplar) (Populus balsamifera subsp. trichocarpa)	B9I114	POPTRDRAFT_889817	-	GO:0008236-serine-type peptidase activity;	GO:0006508-proteolysis;	-
contig10375	197.226222716	185.9083416752	0.9426147249	-0.0852598765	0.9183941265	1	NEUTRAL	Carboxyl-terminal-processing protease, putative	tr|B9S174|B9S174_RICCO	77.12	15.17	1525	3988	Ricinus communis (Castor bean)	B9S174	RCOM_0634390	-	GO:0008236-serine-type peptidase activity;	GO:0006508-proteolysis;	-
contig10376	235.858163248	175.0882794613	0.7423456413	-0.4298370227	0.5697652652	1	NEUTRAL	Carboxyl-terminal-processing protease, putative	tr|B9S174|B9S174_RICCO	79.39	14.97	1591	3988	Ricinus communis (Castor bean)	B9S174	RCOM_0634390	-	GO:0008236-serine-type peptidase activity;	GO:0006508-proteolysis;	-
contig1037	661.8261391141	757.4043549731	1.1444158975	0.1946114439	0.7311363837	1	NEUTRAL	WRKY protein	tr|E7CEX8|E7CEX8_CUCSA	90.53	14.23	1909	3659	Cucumis sativus (Cucumber)	E7CEX8	WRKY37	-	GO:0043565-sequence-specific DNA binding;	-	-
contig10377	265.340433654	231.1558745697	0.8711671696	-0.1989785085	0.7832994411	1	NEUTRAL	Carboxyl-terminal-processing protease, putative	tr|B9S174|B9S174_RICCO	78.09	14.71	1593	3988	Ricinus communis (Castor bean)	B9S174	RCOM_0634390	-	GO:0008236-serine-type peptidase activity;	GO:0006508-proteolysis;	-
contig10378	128.095381764	229.1885905308	1.7892026034	0.8393167626	0.2880145166	1	NEUTRAL	Putative uncharacterized protein	tr|B9RFM7|B9RFM7_RICCO	75.00	32.05	702	3988	Ricinus communis (Castor bean)	B9RFM7	RCOM_1435920	-	-	-	-
contig10379	319.221824396	548.8722468506	1.7194070233	0.7819111044	0.2064019381	1	NEUTRAL	mRNA, clone: RTFL01-17-I18	tr|E4MXA1|E4MXA1_THEHA	41.76	10.11	1239	98038	Thellungiella halophila (Salt cress)	E4MXA1	-	-	-	GO:0008219-cell death;	GO:0016021-integral to membrane;
contig10380	948.5158030621	1050.5296767678	1.1075510533	0.1473732023	0.7850722365	1	NEUTRAL	MYB transcription factor MYB160 (Fragment)	tr|Q0PJD6|Q0PJD6_SOYBN	94.32	19.02	1488	3847	Glycine max (Soybean) (Glycine hispida)	Q0PJD6	MYB160	-	GO:0003677-DNA binding;	-	GO:0005634-nucleus;
contig10381	1515.7953508742	1663.3386548824	1.097337219	0.1340069436	0.7945532709	1	NEUTRAL	MYB transcription factor MYB160 (Fragment)	tr|Q0PJD6|Q0PJD6_SOYBN	80.38	18.21	1324	3847	Glycine max (Soybean) (Glycine hispida)	Q0PJD6	MYB160	-	GO:0003677-DNA binding;	-	GO:0005634-nucleus;
contig10382	12.199560168	29.5092605834	2.418879056	1.2743386364	0.5591522084	1	UP	-	-	-	-	-	-	-	-	-	-	-	-	-
contig10383	138.261681904	126.8898205085	0.9177511713	-0.1238250443	0.8954601162	1	NEUTRAL	-	-	-	-	-	-	-	-	-	-	-	-	-
contig10384	113.862561568	143.611734839	1.2612726507	0.3348801783	0.7098905138	1	NEUTRAL	-	-	-	-	-	-	-	-	-	-	-	-	-
contig10385	296.855964088	347.2256328643	1.1696771326	0.2261103559	0.7353644866	1	NEUTRAL	Putative uncharacterized protein	tr|D7U736|D7U736_VITVI	61.24	6.93	2650	29760	Vitis vinifera (Grape)	D7U736	VIT_16s0013g00200	-	GO:0005488-binding;	-	-
contig10386	182.99340252	152.4645130141	0.8331694526	-0.2633181496	0.7479596583	1	NEUTRAL	-	-	-	-	-	-	-	-	-	-	-	-	-
contig10387	5.08315007	19.6728403889	3.8702064897	1.9524105415	0.5262378909	1	UP	-	-	-	-	-	-	-	-	-	-	-	-	-
contig10388	14.232820196	27.5419765445	1.9351032448	0.9524105415	0.665180096	1	NEUTRAL	-	-	-	-	-	-	-	-	-	-	-	-	-
contig1038	1000.3639337761	1000.3639337761	1	-1.60171325190746e-16	1	1	NEUTRAL	Putative uncharacterized protein	tr|B9RR03|B9RR03_RICCO	74.18	24.70	901	3988	Ricinus communis (Castor bean)	B9RR03	RCOM_0708170	-	-	-	-
contig10389	87.430181204	94.4296338668	1.080057625	0.1111082875	0.9236305893	1	NEUTRAL	-	-	-	-	-	-	-	-	-	-	-	-	-
contig10390	2194.9042002262	2067.6155248745	0.942007184	-0.0861900326	0.8643161886	1	NEUTRAL	Glucosamine-fructose-6-phosphate aminotransferase, putative	tr|B9RM60|B9RM60_RICCO	85.55	10.38	2472	3988	Ricinus communis (Castor bean)	B9RM60	RCOM_1077800	-	GO:0004360-glutamine-fructose-6-phosphate transaminase (isomerizing) activity;GO:0005529-carbohydrate binding;	-	GO:0005737-cytoplasm;
contig10391	16.266080224	49.1821009723	3.0235988201	1.5962667313	0.3438213352	1	UP	Putative uncharacterized protein	tr|F6HIK0|F6HIK0_VITVI	79.73	81.63	293	29760	Vitis vinifera (Grape)	F6HIK0	VIT_12s0059g02340	-	-	-	GO:0016020-membrane;
contig10392	2336.2157721722	1920.0692219577	0.8218715261	-0.2830152036	0.5729406663	1	NEUTRAL	V-H+-ATPase subunit c protein	tr|C8CHS0|C8CHS0_9CARY	100.00	33.08	907	293754	Limonium bicolor	C8CHS0	-	-	GO:0015078-hydrogen ion transmembrane transporter activity;	GO:0015991-ATP hydrolysis coupled proton transport;	GO:0016021-integral to membrane;GO:0033179-proton-transporting V-type ATPase, V0 domain;
contig10393	984.0978535521	675.7620673591	0.6866817816	-0.542286407	0.3251849431	1	NEUTRAL	V-H+-ATPase subunit c protein	tr|C8CHS0|C8CHS0_9CARY	100.00	28.63	1048	293754	Limonium bicolor	C8CHS0	-	-	GO:0015078-hydrogen ion transmembrane transporter activity;	GO:0015991-ATP hydrolysis coupled proton transport;	GO:0016021-integral to membrane;GO:0033179-proton-transporting V-type ATPase, V0 domain;
contig10394	270.423583724	280.337975542	1.0366624526	0.051946215	0.9454295538	1	NEUTRAL	Serine/threonine-protein phosphatase	tr|A5BEN9|A5BEN9_VITVI	94.66	59.04	481	29760	Vitis vinifera (Grape)	A5BEN9	VITISV_016668	-	GO:0004721-phosphoprotein phosphatase activity;	-	-
contig10395	5.08315007	9.8364201945	1.9351032448	0.9524105415	0.8450431525	1	NEUTRAL	-	-	-	-	-	-	-	-	-	-	-	-	-
contig10396	43.715090602	40.3293227973	0.9225492214	-0.1163022086	0.9532980386	1	NEUTRAL	-	-	-	-	-	-	-	-	-	-	-	-	-
contig10397	108.779411498	136.7262407029	1.2569128553	0.3298846278	0.7193745083	1	NEUTRAL	(RAP Annotation release2) Galactose-binding like domain containing protein	tr|G7I7C8|G7I7C8_MEDTR	72.09	56.76	381	3880	Medicago truncatula (Barrel medic) (Medicago tribuloides)	G7I7C8	MTR_1g050530	-	-	-	-
contig1039	7825.0012177588	6234.3231192458	0.7967184855	-0.3278580461	0.4934594158	1	NEUTRAL	Biotin carboxylase 1, chloroplastic	sp|B9HBA8|ACCC1_POPTR	89.33	13.08	2049	3694	Populus trichocarpa (Western balsam poplar) (Populus balsamifera subsp. trichocarpa)	B9HBA8	POPTRDRAFT_831870	Lipid metabolism; malonyl-CoA biosynthesis; malonyl-CoA from acetyl-CoA: step 1/1.	GO:0005524-ATP binding;GO:0003989-acetyl-CoA carboxylase activity;GO:0004075-biotin carboxylase activity;GO:0046872-metal ion binding;	-	-
contig10398	762.4725105001	526.2484804034	0.690186824	-0.5349411626	0.3504344477	1	NEUTRAL	Inosine triphosphate pyrophosphatase	sp|F6HS55|ITPA_VITVI	86.63	20.76	1252	29760	Vitis vinifera (Grape)	F6HS55	VIT_05s0051g00580 Vv05s0051g00580	-	GO:0046872-metal ion binding;GO:0047429-nucleoside-triphosphate diphosphatase activity;GO:0000166-nucleotide binding;	GO:0009117-nucleotide metabolic process;	GO:0005737-cytoplasm;
contig10399	2193.8875702122	1812.8522418381	0.8263195737	-0.2752282524	0.5850823111	1	NEUTRAL	Dtdp-glucose 4-6-dehydratase, putative	tr|B9SR17|B9SR17_RICCO	88.80	15.30	1741	3988	Ricinus communis (Castor bean)	B9SR17	RCOM_0464520	-	GO:0048040-UDP-glucuronate decarboxylase activity;GO:0050662-coenzyme binding;GO:0000166-nucleotide binding;	GO:0044237-cellular metabolic process;	-
contig10400	2008.8609076642	1577.7617991906	0.7854012158	-0.3484982636	0.4927841751	1	NEUTRAL	Dtdp-glucose 4-6-dehydratase, putative	tr|B9SR17|B9SR17_RICCO	84.53	14.13	1795	3988	Ricinus communis (Castor bean)	B9SR17	RCOM_0464520	-	GO:0048040-UDP-glucuronate decarboxylase activity;GO:0050662-coenzyme binding;GO:0000166-nucleotide binding;	GO:0044237-cellular metabolic process;	-
contig10401	2712.3688773523	1959.4149027355	0.722399862	-0.4691304776	0.3475195018	1	NEUTRAL	Dtdp-glucose 4-6-dehydratase, putative	tr|B9SR17|B9SR17_RICCO	91.62	14.36	1914	3988	Ricinus communis (Castor bean)	B9SR17	RCOM_0464520	-	GO:0048040-UDP-glucuronate decarboxylase activity;GO:0050662-coenzyme binding;GO:0000166-nucleotide binding;	GO:0044237-cellular metabolic process;	-
contig10402	2179.6547500162	1701.7006936408	0.7807202923	-0.3571223265	0.4796173806	1	NEUTRAL	Dtdp-glucose 4-6-dehydratase, putative	tr|B9SR17|B9SR17_RICCO	91.62	16.09	1708	3988	Ricinus communis (Castor bean)	B9SR17	RCOM_0464520	-	GO:0048040-UDP-glucuronate decarboxylase activity;GO:0050662-coenzyme binding;GO:0000166-nucleotide binding;	GO:0044237-cellular metabolic process;	-
contig10403	934.2829828661	1533.4979083156	1.6413634161	0.7148947029	0.1745115441	1	NEUTRAL	Cry1-1 (Fragment)	tr|F2Y9G2|F2Y9G2_POPTN	69.00	14.67	1411	113636	Populus tremula (European aspen)	F2Y9G2	cry1-1	-	GO:0003913-DNA photolyase activity;	GO:0006281-DNA repair;	-
contig10404	1511.7288308182	2380.4136870582	1.5746300782	0.6550129416	0.1956445201	1	NEUTRAL	Cry1-2 (Fragment)	tr|F2Y9G4|F2Y9G4_POPTN	80.08	10.74	2236	113636	Populus tremula (European aspen)	F2Y9G4	cry1-2	-	GO:0003913-DNA photolyase activity;	GO:0006281-DNA repair;	-
contig10405	1265.7043674301	2211.2272597136	1.7470329696	0.8049068347	0.1154745593	1	NEUTRAL	Cryptochrome 1.2	tr|G1FMC8|G1FMC8_POPTN	82.54	9.55	2593	113636	Populus tremula (European aspen)	G1FMC8	CRY1.2	-	GO:0003913-DNA photolyase activity;	GO:0006281-DNA repair;	-
contig10406	1636.7743225402	2897.8093892865	1.7704391799	0.8241072835	0.1008769299	1	NEUTRAL	Cryptochrome 1.2	tr|G1FMC8|G1FMC8_POPTN	82.54	10.41	2379	113636	Populus tremula (European aspen)	G1FMC8	CRY1.2	-	GO:0003913-DNA photolyase activity;	GO:0006281-DNA repair;	-
contig10407	94.546591302	78.6913615556	0.8323024709	-0.2648201747	0.8066479022	1	NEUTRAL	Predicted protein (Fragment)	tr|B9P6P4|B9P6P4_POPTR	58.77	18.20	969	3694	Populus trichocarpa (Western balsam poplar) (Populus balsamifera subsp. trichocarpa)	B9P6P4	POPTRDRAFT_792942	-	-	-	-
contig10408	217.558822996	356.0784110393	1.6366994734	0.7107894422	0.2985505787	1	NEUTRAL	Electron transporter, putative	tr|B9S8S3|B9S8S3_RICCO	63.97	9.18	2090	3988	Ricinus communis (Castor bean)	B9S8S3	RCOM_0604220	-	-	-	-
contig10409	236.874793262	430.8352045171	1.8188309469	0.8630114564	0.1898363648	1	NEUTRAL	Electron transporter, putative	tr|B9S8S3|B9S8S3_RICCO	66.94	10.05	1998	3988	Ricinus communis (Castor bean)	B9S8S3	RCOM_0604220	-	-	-	-
contig1040	9645.785572833	9560.0167869911	0.9911081596	-0.0128855876	0.9786211863	1	NEUTRAL	Putative uncharacterized protein	tr|F6HQW1|F6HQW1_VITVI	53.14	7.51	2124	29760	Vitis vinifera (Grape)	F6HQW1	VIT_08s0040g02980	-	-	-	-
contig104	1023.7464240981	1215.7815360347	1.1875807401	0.2480256014	0.6405979122	1	NEUTRAL	Predicted protein	tr|B9N466|B9N466_POPTR	74.66	19.80	1131	3694	Populus trichocarpa (Western balsam poplar) (Populus balsamifera subsp. trichocarpa)	B9N466	POPTRDRAFT_744441	-	-	-	GO:0016021-integral to membrane;
contig10410	83.363661148	57.0512371278	0.6843657817	-0.547160468	0.6355591813	1	NEUTRAL	-	-	-	-	-	-	-	-	-	-	-	-	-
contig10411	36.598680504	38.3620387584	1.0481809243	0.0678877589	0.9841740319	1	NEUTRAL	Putative uncharacterized protein F21E1_170	tr|Q9FYD6|Q9FYD6_ARATH	51.43	95.24	162	3702	Arabidopsis thaliana (Mouse-ear cress)	Q9FYD6	F21E1_170	-	-	-	-
contig10412	90.480071246	79.6750035751	0.8805806901	-0.1834728866	0.8704358814	1	NEUTRAL	Putative uncharacterized protein	tr|A5AKX3|A5AKX3_VITVI	76.67	55.03	418	29760	Vitis vinifera (Grape)	A5AKX3	VITISV_015517	-	GO:0005524-ATP binding;GO:0017111-nucleoside-triphosphatase activity;	-	-
contig10413	26.432380364	62.9530892445	2.3816655321	1.2519708233	0.3795836193	1	UP	-	-	-	-	-	-	-	-	-	-	-	-	-
contig10414	1695.7388633522	1334.8022203876	0.7871508103	-0.3452880265	0.502648878	1	NEUTRAL	N-hydroxycinnamoyl/benzoyltransferase 6	tr|Q00M84|Q00M84_SOYBN	59.03	8.38	2113	3847	Glycine max (Soybean) (Glycine hispida)	Q00M84	-	-	GO:0016747-transferase activity, transferring acyl groups other than amino-acyl groups;	-	-
contig1041	424.951345852	3746.692452068	8.8167562914	3.140247982	8.55485615144832e-09	1.30964942055762e-06	UP	Putative uncharacterized protein	tr|G7I8M4|G7I8M4_MEDTR	24.51	13.01	565	3880	Medicago truncatula (Barrel medic) (Medicago tribuloides)	G7I8M4	MTR_1g058970	-	-	-	-
contig10415	10.16630014	27.5419765445	2.7091445428	1.4378373687	0.5355805457	1	UP	Putative uncharacterized protein	tr|D5ACS5|D5ACS5_PICSI	47.83	67.37	213	3332	Picea sitchensis (Sitka spruce) (Pinus sitchensis)	D5ACS5	-	-	GO:0016491-oxidoreductase activity;	-	-
contig10416	1997.6779775102	1997.7769414939	1.0000495395	7.14686319237641e-05	1	1	NEUTRAL	Putative uncharacterized protein	tr|A5ALG6|A5ALG6_VITVI	54.55	3.45	4746	29760	Vitis vinifera (Grape)	A5ALG6	VITISV_016602	-	-	-	-
contig10417	2035.2932880282	2010.5642877467	0.9878499082	-0.0176362364	0.9731107638	1	NEUTRAL	Putative uncharacterized protein	tr|D7T6H8|D7T6H8_VITVI	70.69	7.35	2884	29760	Vitis vinifera (Grape)	D7T6H8	VIT_05s0020g01740	-	-	-	-
contig10418	1443.6146198802	1448.9046946433	1.0036644647	0.0052770421	0.9933728535	1	NEUTRAL	Putative uncharacterized protein	tr|B9RPB3|B9RPB3_RICCO	71.57	7.31	2938	3988	Ricinus communis (Castor bean)	B9RPB3	RCOM_0926490	-	-	-	-
contig10419	1707.9384235202	1875.8053310826	1.0982862762	0.1352541521	0.790636456	1	NEUTRAL	Putative uncharacterized protein	tr|B9RPB3|B9RPB3_RICCO	72.41	7.67	2834	3988	Ricinus communis (Castor bean)	B9RPB3	RCOM_0926490	-	-	-	-
contig10420	147.41135203	66.8876573223	0.4537483471	-1.1400357073	0.2332758959	1	DOWN	Putative uncharacterized protein	tr|E0CQH4|E0CQH4_VITVI	70.15	84.18	250	29760	Vitis vinifera (Grape)	E0CQH4	VIT_18s0001g12970	-	-	-	-
contig1042	1211.8229766881	1365.2951229904	1.1266456811	0.1720338736	0.7427755235	1	NEUTRAL	Putative uncharacterized protein	tr|D7TTJ6|D7TTJ6_VITVI	86.84	25.47	1023	29760	Vitis vinifera (Grape)	D7TTJ6	VIT_02s0012g00180	-	GO:0016788-hydrolase activity, acting on ester bonds;	-	-
contig10421	478.832736594	368.8657572921	0.7703436484	-0.3764259227	0.5448692928	1	NEUTRAL	Putative uncharacterized protein	tr|D7TPI2|D7TPI2_VITVI	80.86	16.64	1458	29760	Vitis vinifera (Grape)	D7TPI2	VIT_03s0063g00360	-	GO:0008417-fucosyltransferase activity;	GO:0006486-protein glycosylation;	GO:0032580-Golgi cisterna membrane;GO:0016021-integral to membrane;
contig10422	383.269515278	476.0827374116	1.2421617646	0.3128530655	0.6142572395	1	NEUTRAL	Putative uncharacterized protein	tr|D7U1L4|D7U1L4_VITVI	82.38	10.82	2285	29760	Vitis vinifera (Grape)	D7U1L4	VIT_11s0037g01410	-	GO:0008270-zinc ion binding;	-	-
contig10423	126.062121736	153.4481550335	1.2172423637	0.28361645	0.7461876743	1	NEUTRAL	Putative uncharacterized protein	tr|D7U1L4|D7U1L4_VITVI	60.58	19.19	947	29760	Vitis vinifera (Grape)	D7U1L4	VIT_11s0037g01410	-	GO:0008270-zinc ion binding;	-	-
contig10424	367.003435054	294.1089638142	0.8013793216	-0.3194428112	0.6288268696	1	NEUTRAL	Alcohol dehydrogenase-like protein	tr|G7LFT6|G7LFT6_MEDTR	82.29	14.95	1651	3880	Medicago truncatula (Barrel medic) (Medicago tribuloides)	G7LFT6	MTR_8g095220	-	GO:0000166-nucleotide binding;GO:0016491-oxidoreductase activity;GO:0008270-zinc ion binding;	-	-
contig10425	324.304974466	272.4688393864	0.8401623806	-0.2512599062	0.712414774	1	NEUTRAL	Alcohol dehydrogenase-like protein	tr|G7LFT7|G7LFT7_MEDTR	87.02	17.75	1471	3880	Medicago truncatula (Barrel medic) (Medicago tribuloides)	G7LFT7	MTR_8g095220	-	GO:0000166-nucleotide binding;GO:0016491-oxidoreductase activity;GO:0008270-zinc ion binding;	-	-
contig10426	382.252885264	298.043531892	0.7797025042	-0.3590043267	0.5837686074	1	NEUTRAL	Alcohol dehydrogenase-like protein	tr|G7LFT6|G7LFT6_MEDTR	84.04	15.63	1613	3880	Medicago truncatula (Barrel medic) (Medicago tribuloides)	G7LFT6	MTR_8g095220	-	GO:0000166-nucleotide binding;GO:0016491-oxidoreductase activity;GO:0008270-zinc ion binding;	-	-
contig10427	589.6454081201	541.003110695	0.9175058488	-0.1242107401	0.8343211821	1	NEUTRAL	Putative uncharacterized protein	tr|A5BZ19|A5BZ19_VITVI	72.25	9.13	2374	29760	Vitis vinifera (Grape)	A5BZ19	VITISV_014255	-	GO:0046983-protein dimerization activity;GO:0043565-sequence-specific DNA binding;	-	GO:0005634-nucleus;
contig10428	626.2440886241	642.3182386979	1.0256675478	0.0365631823	0.9520544403	1	NEUTRAL	Calmodulin-binding heat-shock protein, putative	tr|B9RIW9|B9RIW9_RICCO	84.01	16.12	1563	3988	Ricinus communis (Castor bean)	B9RIW9	RCOM_1583280	-	GO:0004806-triglyceride lipase activity;	-	-
contig10429	735.0235001221	762.3225650703	1.0371403975	0.0526112047	0.9273372082	1	NEUTRAL	Calmodulin-binding heat-shock protein, putative	tr|B9RIW9|B9RIW9_RICCO	83.38	18.79	1331	3988	Ricinus communis (Castor bean)	B9RIW9	RCOM_1583280	-	GO:0004806-triglyceride lipase activity;	-	-
contig10430	132.16190182	414.1132901866	3.1333787157	1.6477191515	0.0196616137	0.6012336275	UP	Putative uncharacterized protein	tr|B9T6E6|B9T6E6_RICCO	42.71	14.81	865	3988	Ricinus communis (Castor bean)	B9T6E6	RCOM_0333370	-	-	-	-
contig10431	337.521164648	483.9518735672	1.4338415609	0.5198856155	0.4058391446	1	NEUTRAL	Predicted protein	tr|B9HUL3|B9HUL3_POPTR	38.24	6.69	1715	3694	Populus trichocarpa (Western balsam poplar) (Populus balsamifera subsp. trichocarpa)	B9HUL3	POPTRDRAFT_770594	-	-	-	-
contig1043	212.475672926	675.7620673591	3.1804208833	1.6692176982	0.0078865681	0.3098258098	UP	Putative uncharacterized protein	tr|B9SZ33|B9SZ33_RICCO	48.45	21.41	679	3988	Ricinus communis (Castor bean)	B9SZ33	RCOM_0212500	-	-	-	-
contig10432	688.2585194781	506.5756400144	0.7360252371	-0.44217286	0.4461286292	1	NEUTRAL	Putative uncharacterized protein	tr|F6GUS6|F6GUS6_VITVI	73.77	11.92	1856	29760	Vitis vinifera (Grape)	F6GUS6	VIT_06s0004g06420	-	GO:0005488-binding;	-	-
contig10433	3659.8680504004	3668.0010905124	1.0022222222	0.003202432	0.9953996783	1	NEUTRAL	F12K11.14	tr|Q9SHJ6|Q9SHJ6_ARATH	48.41	8.48	1712	3702	Arabidopsis thaliana (Mouse-ear cress)	Q9SHJ6	At1g06530 AT1G06530	-	-	-	GO:0005739-mitochondrion;GO:0009536-plastid;GO:0005774-vacuolar membrane;
contig10434	502.2152269161	345.2583488254	0.6874708896	-0.5406294698	0.3840205652	1	NEUTRAL	IPN2	tr|E5L8F7|E5L8F7_LOTJA	49.31	13.27	1115	34305	Lotus japonicus	E5L8F7	IPN2	-	GO:0003677-DNA binding;	-	GO:0005634-nucleus;
contig10435	160.627542212	150.4972289752	0.9369329002	-0.093982364	0.9169604716	1	NEUTRAL	Putative uncharacterized protein	tr|F6HHZ1|F6HHZ1_VITVI	36.14	9.69	1119	29760	Vitis vinifera (Grape)	F6HHZ1	VIT_13s0158g00420	-	-	-	-
contig10436	437.15090602	612.8089781146	1.4018247925	0.4873060449	0.4122900531	1	NEUTRAL	Putative uncharacterized protein	tr|D7T9X6|D7T9X6_VITVI	68.90	8.92	2316	29760	Vitis vinifera (Grape)	D7T9X6	VIT_01s0011g00390	-	GO:0004066-asparagine synthase (glutamine-hydrolyzing) activity;	GO:0006529-asparagine biosynthetic process;	-
contig10437	565.2462877841	715.1077481369	1.2651259523	0.3392810227	0.5544106186	1	NEUTRAL	Putative uncharacterized protein	tr|D7T9X6|D7T9X6_VITVI	56.53	7.26	2337	29760	Vitis vinifera (Grape)	D7T9X6	VIT_01s0011g00390	-	GO:0004066-asparagine synthase (glutamine-hydrolyzing) activity;	GO:0006529-asparagine biosynthetic process;	-
contig10438	566.2629177981	694.4512657285	1.2263760241	0.2944013974	0.6091832027	1	NEUTRAL	Putative uncharacterized protein	tr|D7T9X6|D7T9X6_VITVI	59.75	7.06	2539	29760	Vitis vinifera (Grape)	D7T9X6	VIT_01s0011g00390	-	GO:0004066-asparagine synthase (glutamine-hydrolyzing) activity;	GO:0006529-asparagine biosynthetic process;	-
contig10439	566.2629177981	832.1611484509	1.4695667371	0.5553908773	0.3259979948	1	NEUTRAL	Putative uncharacterized protein	tr|D7T9X6|D7T9X6_VITVI	59.62	5.94	3009	29760	Vitis vinifera (Grape)	D7T9X6	VIT_01s0011g00390	-	GO:0004066-asparagine synthase (glutamine-hydrolyzing) activity;	GO:0006529-asparagine biosynthetic process;	-
contig10440	1739.4539539542	1647.6003825713	0.9471940196	-0.0782681228	0.8789946369	1	NEUTRAL	Putative uncharacterized protein	tr|D7TMU6|D7TMU6_VITVI	83.20	11.56	2159	29760	Vitis vinifera (Grape)	D7TMU6	VIT_16s0100g00690	-	GO:0008270-zinc ion binding;	-	-
contig10441	247.041093402	479.03366347	1.9390849388	0.955376	0.1390663801	1	NEUTRAL	Predicted protein	tr|B9H9K2|B9H9K2_POPTR	70.48	17.74	1192	3694	Populus trichocarpa (Western balsam poplar) (Populus balsamifera subsp. trichocarpa)	B9H9K2	POPTRDRAFT_652692	-	-	-	-
contig10442	2490.7435343003	2630.2587599974	1.056013485	0.0786282577	0.8747161472	1	NEUTRAL	Predicted protein	tr|B9H6L5|B9H6L5_POPTR	67.22	6.14	3282	3694	Populus trichocarpa (Western balsam poplar) (Populus balsamifera subsp. trichocarpa)	B9H6L5	POPTRDRAFT_864432	-	GO:0005488-binding;	-	GO:0000151-ubiquitin ligase complex;
contig10443	1495.4627505942	1672.1914330574	1.1181765861	0.1611480413	0.7539935272	1	NEUTRAL	Putative uncharacterized protein	tr|F6HHM7|F6HHM7_VITVI	67.81	4.48	4541	29760	Vitis vinifera (Grape)	F6HHM7	VIT_12s0057g00690	-	GO:0005524-ATP binding;GO:0000156-two-component response regulator activity;GO:0000155-two-component sensor activity;	GO:0018106-peptidyl-histidine phosphorylation;	GO:0016020-membrane;
contig10444	95.563221316	101.3151280029	1.0601895437	0.084322217	0.9422928482	1	NEUTRAL	Putative uncharacterized protein	tr|A2Q356|A2Q356_MEDTR	42.49	8.67	1470	3880	Medicago truncatula (Barrel medic) (Medicago tribuloides)	A2Q356	MTR_2g048300 MtrDRAFT_AC154867g16v2	-	-	-	-
contig10445	77.263881064	124.9225364696	1.6168296848	0.6931677148	0.4785899547	1	NEUTRAL	Putative uncharacterized protein	tr|A2Q356|A2Q356_MEDTR	40.60	9.23	1320	3880	Medicago truncatula (Barrel medic) (Medicago tribuloides)	A2Q356	MTR_2g048300 MtrDRAFT_AC154867g16v2	-	-	-	-
contig1044	608.9613783861	527.2321224228	0.8657890979	-0.2079124608	0.723873903	1	NEUTRAL	Predicted protein (Fragment)	tr|B9HMB5|B9HMB5_POPTR	84.66	21.89	1160	3694	Populus trichocarpa (Western balsam poplar) (Populus balsamifera subsp. trichocarpa)	B9HMB5	POPTRDRAFT_418674	-	GO:0004385-guanylate kinase activity;	GO:0006163-purine nucleotide metabolic process;	-
contig10446	8.133040112	37.3783967389	4.5958702065	2.2003380549	0.2960161149	1	UP	-	-	-	-	-	-	-	-	-	-	-	-	-
contig10447	54.898020756	122.9552524307	2.2397028297	1.163307324	0.2603826619	1	UP	-	-	-	-	-	-	-	-	-	-	-	-	-
contig10448	83.363661148	147.5463029168	1.7699115044	0.8236772274	0.3739210762	1	NEUTRAL	-	-	-	-	-	-	-	-	-	-	-	-	-
contig10449	10.16630014	113.1188322362	11.1268436578	3.4759724975	0.0095023107	0.3581494948	UP	-	-	-	-	-	-	-	-	-	-	-	-	-
contig10450	538.8139074201	629.5308924451	1.1683642233	0.2244900869	0.7011690503	1	NEUTRAL	Putative uncharacterized protein	tr|F6I0N4|F6I0N4_VITVI	70.56	10.95	1934	29760	Vitis vinifera (Grape)	F6I0N4	VIT_03s0038g04260	-	GO:0005247-voltage-gated chloride channel activity;	-	GO:0016021-integral to membrane;
contig10451	49.814870686	96.3969179057	1.9351032448	0.9524105415	0.3968038854	1	NEUTRAL	-	-	-	-	-	-	-	-	-	-	-	-	-
contig1045	2352.4818523962	4516.8841532939	1.9200505835	0.941144319	0.0561752795	1	NEUTRAL	Malic enzyme	tr|B9RKI6|B9RKI6_RICCO	87.60	11.89	2211	3988	Ricinus communis (Castor bean)	B9RKI6	RCOM_1049930	-	GO:0046872-metal ion binding;	GO:0006108-malate metabolic process;	-
contig10452	66.08095091	83.6095716529	1.2652598139	0.3394336646	0.7666505498	1	NEUTRAL	Putative uncharacterized protein	tr|F6HF16|F6HF16_VITVI	75.00	40.47	556	29760	Vitis vinifera (Grape)	F6HF16	VIT_01s0011g02940	-	-	-	-
contig10453	289.73955399	614.7762621535	2.1218237334	1.085304812	0.0783045863	1	UP	Putative uncharacterized protein	tr|F6I2Z7|F6I2Z7_VITVI	73.66	8.09	2733	29760	Vitis vinifera (Grape)	F6I2Z7	VIT_15s0048g02380	-	GO:0005524-ATP binding;GO:0008026-ATP-dependent helicase activity;GO:0003725-double-stranded RNA binding;GO:0004525-ribonuclease III activity;	-	-
contig10454	319.221824396	407.2277960504	1.2756890818	0.3512767501	0.5859316035	1	NEUTRAL	Putative uncharacterized protein	tr|B9SHC7|B9SHC7_RICCO	59.03	20.45	866	3988	Ricinus communis (Castor bean)	B9SHC7	RCOM_0529230	-	-	-	-
contig10455	885.4847421941	910.8525100066	1.0286484528	0.0407500161	0.942433783	1	NEUTRAL	Sodium/hydrogen exchanger	tr|D0V1M5|D0V1M5_VITVI	79.88	24.71	970	29760	Vitis vinifera (Grape)	D0V1M5	-	-	-	GO:0006885-regulation of pH;	GO:0016021-integral to membrane;
contig10456	787.8882608501	1143.9756686152	1.4519516605	0.5379934228	0.3193936239	1	NEUTRAL	Putative uncharacterized protein	tr|D7TNL8|D7TNL8_VITVI	76.04	12.42	1837	29760	Vitis vinifera (Grape)	D7TNL8	VIT_01s0026g00710	-	-	-	GO:0005634-nucleus;
contig10457	96.57985133	157.3827231113	1.6295606272	0.704483028	0.4301615401	1	NEUTRAL	Putative uncharacterized protein	tr|F6HXY1|F6HXY1_VITVI	69.90	26.65	787	29760	Vitis vinifera (Grape)	F6HXY1	VIT_09s0002g01470	-	GO:0000287-magnesium ion binding;	-	-
contig10458	46.764980644	74.7567934779	1.5985635501	0.6767760989	0.5822716701	1	NEUTRAL	DNA repair helicase rad3/xp-d, putative	tr|B9S438|B9S438_RICCO	87.68	43.12	610	3988	Ricinus communis (Castor bean)	B9S438	RCOM_0558550	-	GO:0005524-ATP binding;GO:0004003-ATP-dependent DNA helicase activity;GO:0003677-DNA binding;	-	GO:0005634-nucleus;
contig10459	12.199560168	30.4929026028	2.4995083579	1.3216443511	0.5387119995	1	UP	-	-	-	-	-	-	-	-	-	-	-	-	-
contig10460	74.213991022	68.8549413612	0.927789227	-0.1081310005	0.936137823	1	NEUTRAL	-	-	-	-	-	-	-	-	-	-	-	-	-
contig10461	52.864760728	52.1330270306	0.9861583844	-0.0201087221	1	1	NEUTRAL	-	-	-	-	-	-	-	-	-	-	-	-	-
contig1046	2324.0162120042	4762.7946581553	2.0493809955	1.0351882173	0.0357748579	0.8856614176	UP	Malic enzyme	tr|B9RKI6|B9RKI6_RICCO	88.45	11.55	2297	3988	Ricinus communis (Castor bean)	B9RKI6	RCOM_1049930	-	GO:0046872-metal ion binding;	GO:0006108-malate metabolic process;	-
contig10462	30.49890042	57.0512371278	1.8705998033	0.903500941	0.5308242928	1	NEUTRAL	-	-	-	-	-	-	-	-	-	-	-	-	-
contig10463	39.648570546	37.3783967389	0.9427426065	-0.0850641639	0.9739891327	1	NEUTRAL	-	-	-	-	-	-	-	-	-	-	-	-	-
contig10464	348.704094802	821.341086237	2.3554099263	1.2359781627	0.0357411486	0.8852142721	UP	MYB domain class transcription factor	tr|Q2LMF1|Q2LMF1_MALDO	92.31	80.97	342	3750	Malus domestica (Apple) (Pyrus malus)	Q2LMF1	MYB6	-	GO:0003677-DNA binding;	-	GO:0005634-nucleus;
contig10465	18.299340252	40.3293227973	2.2038675844	1.1400375447	0.5232970282	1	UP	-	-	-	-	-	-	-	-	-	-	-	-	-
contig10466	5.08315007	14.7546302917	2.9026548673	1.5373730422	0.6709866313	1	UP	-	-	-	-	-	-	-	-	-	-	-	-	-
contig10467	32.532160448	78.6913615556	2.418879056	1.2743386364	0.3193211034	1	UP	-	-	-	-	-	-	-	-	-	-	-	-	-
contig10468	27.449010378	30.4929026028	1.1108926035	0.1517193497	0.9518529623	1	NEUTRAL	-	-	-	-	-	-	-	-	-	-	-	-	-
contig10469	446.300576146	509.5265660728	1.1416668347	0.1911416996	0.7540486116	1	NEUTRAL	Zinc ion binding protein, putative	tr|B9R7N9|B9R7N9_RICCO	72.88	10.91	2004	3988	Ricinus communis (Castor bean)	B9R7N9	RCOM_1593410	-	GO:0008270-zinc ion binding;	-	-
contig10470	440.200796062	485.9191576061	1.1038579711	0.1425545583	0.8174630216	1	NEUTRAL	Predicted protein	tr|B9MUG0|B9MUG0_POPTR	46.96	21.09	668	3694	Populus trichocarpa (Western balsam poplar) (Populus balsamifera subsp. trichocarpa)	B9MUG0	POPTRDRAFT_796590	-	-	-	-
contig10471	48.798240672	36.3947547195	0.7458210423	-0.4230985936	0.7801433529	1	NEUTRAL	-	-	-	-	-	-	-	-	-	-	-	-	-
contig1047	2277.2512313602	4371.3051344159	1.919553308	0.9407706259	0.0566120879	1	NEUTRAL	Malic enzyme	tr|B9RKI6|B9RKI6_RICCO	83.81	10.97	2292	3988	Ricinus communis (Castor bean)	B9RKI6	RCOM_1049930	-	GO:0046872-metal ion binding;	GO:0006108-malate metabolic process;	-
contig10472	4.066520056	55.0839530889	13.5457227139	3.7597654635	0.0576009614	1	UP	Putative uncharacterized protein	tr|F6HZB3|F6HZB3_VITVI	49.30	45.65	324	29760	Vitis vinifera (Grape)	F6HZB3	VIT_07s0005g01700	-	-	-	-
contig10473	2173.5549699322	1948.5948405216	0.8965012928	-0.1576224313	0.7543919024	1	NEUTRAL	WD-repeat protein, putative	tr|B9RJH4|B9RJH4_RICCO	78.05	11.98	1954	3988	Ricinus communis (Castor bean)	B9RJH4	RCOM_1034310	-	-	-	-
contig10474	378.186365208	289.190753717	0.7646778951	-0.3870759248	0.5563721492	1	NEUTRAL	Ribosome-inactivating protein cucurmosin	sp|P84531|RIP_CUCMO	36.46	23.88	458	3662	Cucurbita moschata (Winter crookneck squash) (Cucurbita pepo var. moschata)	P84531	-	-	GO:0030598-rRNA N-glycosylase activity;	-	-
contig10475	327.354864508	915.7707201038	2.7974862126	1.4841310209	0.0113488162	0.4095542763	UP	Ribosome-inactivating protein cucurmosin	sp|P84531|RIP_CUCMO	36.46	24.86	440	3662	Cucurbita moschata (Winter crookneck squash) (Cucurbita pepo var. moschata)	P84531	-	-	GO:0030598-rRNA N-glycosylase activity;	-	-
contig10476	608.9613783861	704.287685923	1.156539168	0.209814126	0.714398249	1	NEUTRAL	Putative uncharacterized protein	tr|F6H2Y7|F6H2Y7_VITVI	63.10	8.55	2215	29760	Vitis vinifera (Grape)	F6H2Y7	VIT_04s0008g03850	-	GO:0005488-binding;	-	-
contig10477	566.2629177981	693.4676237091	1.2246389476	0.2923564714	0.6117346724	1	NEUTRAL	Histone deacetylase	tr|D7SN35|D7SN35_VITVI	98.09	19.12	1539	29760	Vitis vinifera (Grape)	D7SN35	VIT_06s0061g01510	-	GO:0032041-NAD-dependent histone deacetylase activity (H3-K14 specific);GO:0046969-NAD-dependent histone deacetylase activity (H3-K9 specific);GO:0046970-NAD-dependent histone deacetylase activity (H4-K16 specific);GO:0034739-histone deacetylase activity (H4-K16 specific);	-	GO:0005634-nucleus;
contig10478	475.782846552	749.5352188175	1.5753725134	0.6556930094	0.2568643847	1	NEUTRAL	Predicted protein (Fragment)	tr|B9I2M0|B9I2M0_POPTR	77.99	11.59	2018	3694	Populus trichocarpa (Western balsam poplar) (Populus balsamifera subsp. trichocarpa)	B9I2M0	POPTRDRAFT_892121	-	-	-	-
contig10479	379.202995222	401.3259439338	1.0583406487	0.0818040632	0.9007628251	1	NEUTRAL	Putative uncharacterized protein	tr|A5BWG3|A5BWG3_VITVI	97.78	71.90	408	29760	Vitis vinifera (Grape)	A5BWG3	VIT_06s0061g01300 VITISV_041082	-	GO:0004664-prephenate dehydratase activity;	-	-
contig10480	97.596481344	115.0861162751	1.1792035398	0.2378127603	0.8103262776	1	NEUTRAL	Phosphatidate cytidylyltransferase (Fragment)	tr|D7TRK0|D7TRK0_VITVI	93.33	30.87	907	29760	Vitis vinifera (Grape)	D7TRK0	VIT_00s0187g00380	Phospholipid metabolism; CDP-diacylglycerol biosynthesis; CDP-diacylglycerol from sn-glycerol 3-phosphate: step 3/3.	GO:0004605-phosphatidate cytidylyltransferase activity;	-	GO:0016021-integral to membrane;
contig10481	108.779411498	126.8898205085	1.16648747	0.2221708105	0.8152330438	1	NEUTRAL	Phosphatidate cytidylyltransferase (Fragment)	tr|D7TRK0|D7TRK0_VITVI	95.50	31.11	921	29760	Vitis vinifera (Grape)	D7TRK0	VIT_00s0187g00380	Phospholipid metabolism; CDP-diacylglycerol biosynthesis; CDP-diacylglycerol from sn-glycerol 3-phosphate: step 3/3.	GO:0004605-phosphatidate cytidylyltransferase activity;	-	GO:0016021-integral to membrane;
contig10482	131.145271806	120.0043263724	0.9150488212	-0.1280793764	0.8942076555	1	NEUTRAL	Putative uncharacterized protein	tr|D7TA28|D7TA28_VITVI	64.78	16.94	1147	29760	Vitis vinifera (Grape)	D7TA28	VIT_04s0079g00480	-	GO:0043565-sequence-specific DNA binding;	-	GO:0005634-nucleus;
contig1048	2443.9785536563	4890.6681206832	2.0011092623	1.0007999418	0.0419652851	0.9718438327	UP	Malic enzyme	tr|B9RKI6|B9RKI6_RICCO	88.63	10.83	2454	3988	Ricinus communis (Castor bean)	B9RKI6	RCOM_1049930	-	GO:0046872-metal ion binding;	GO:0006108-malate metabolic process;	-
contig10483	349.720724816	373.7839673893	1.0688070248	0.0960013951	0.8852039166	1	NEUTRAL	Putative uncharacterized protein	tr|D7TQ88|D7TQ88_VITVI	77.40	27.64	840	29760	Vitis vinifera (Grape)	D7TQ88	VIT_08s0040g03330	-	GO:0003676-nucleic acid binding;GO:0000166-nucleotide binding;	-	-
contig10484	75.230621036	63.936731264	0.8498764251	-0.2346750111	0.847407028	1	NEUTRAL	Putative uncharacterized protein	tr|A5C156|A5C156_VITVI	52.17	43.72	358	29760	Vitis vinifera (Grape)	A5C156	VITISV_020615	-	GO:0003723-RNA binding;GO:0003964-RNA-directed DNA polymerase activity;	GO:0006278-RNA-dependent DNA replication;	-
contig10485	206.375892842	214.4339602391	1.0390455847	0.0552589491	0.947638501	1	NEUTRAL	U1 small nuclear ribonucleoprotein 70 kD, putative	tr|B9SUT3|B9SUT3_RICCO	53.15	15.04	1060	3988	Ricinus communis (Castor bean)	B9SUT3	RCOM_0574500	-	GO:0003676-nucleic acid binding;GO:0000166-nucleotide binding;	-	GO:0030529-ribonucleoprotein complex;
contig10486	313.122044312	305.9126680476	0.9769758265	-0.0336052291	0.9651150908	1	NEUTRAL	Putative uncharacterized protein	tr|D7U1M3|D7U1M3_VITVI	85.43	16.63	1541	29760	Vitis vinifera (Grape)	D7U1M3	VIT_05s0102g00080	-	GO:0003676-nucleic acid binding;GO:0000166-nucleotide binding;	-	-
contig10487	1139.6422456941	950.1981907844	0.8337688379	-0.2622806425	0.6242288201	1	NEUTRAL	-	-	-	-	-	-	-	-	-	-	-	-	-
contig10488	1072.5446647701	1155.7793728485	1.0776048875	0.1078282993	0.8402492925	1	NEUTRAL	Putative uncharacterized protein	tr|B9SDH4|B9SDH4_RICCO	68.85	10.10	2046	3988	Ricinus communis (Castor bean)	B9SDH4	RCOM_1517910	-	GO:0003677-DNA binding;GO:0004518-nuclease activity;	-	-
contig10489	715.7075298561	841.0139266259	1.1750804505	0.2327595326	0.6762589345	1	NEUTRAL	Predicted protein	tr|B9ICY2|B9ICY2_POPTR	67.97	20.15	1012	3694	Populus trichocarpa (Western balsam poplar) (Populus balsamifera subsp. trichocarpa)	B9ICY2	POPTRDRAFT_734053	-	-	-	-
contig10490	180.960142492	196.7284038891	1.0871366544	0.1205333003	0.8822661228	1	NEUTRAL	Shoot meristemless-like protein (Fragment)	tr|A7XAF5|A7XAF5_POPDE	92.54	42.58	652	3696	Populus deltoides (Eastern poplar) (Eastern cottonwood)	A7XAF5	-	-	GO:0043565-sequence-specific DNA binding;	-	GO:0005634-nucleus;
contig10491	78.280511078	1162.6648669846	14.8525456844	3.892638321	2.32679299958723e-09	3.83667588550985e-07	UP	Mads-box transcription factor	tr|Q84XW0|Q84XW0_MOMCH	100.00	45.87	654	3673	Momordica charantia (Bitter gourd) (Balsam pear)	Q84XW0	-	-	GO:0003677-DNA binding;GO:0046983-protein dimerization activity;	-	GO:0005634-nucleus;
contig10492	114.879191582	180.0064895585	1.5669198841	0.6479314174	0.4430768731	1	NEUTRAL	-	-	-	-	-	-	-	-	-	-	-	-	-
contig1049	2887.2292397603	5140.5131936223	1.7804312601	0.8322267364	0.088750773	1	NEUTRAL	Malic enzyme	tr|G7L7H0|G7L7H0_MEDTR	87.68	11.25	2338	3880	Medicago truncatula (Barrel medic) (Medicago tribuloides)	G7L7H0	MTR_8g102620	-	GO:0046872-metal ion binding;	GO:0006108-malate metabolic process;	-
contig10493	32.532160448	131.8080306057	4.0516224189	2.0184997319	0.0651822425	1	UP	-	-	-	-	-	-	-	-	-	-	-	-	-
contig10494	684.1919994221	879.3759653843	1.285276598	0.3620788681	0.5148414042	1	NEUTRAL	Predicted protein	tr|B9N5K3|B9N5K3_POPTR	85.33	24.24	1056	3694	Populus trichocarpa (Western balsam poplar) (Populus balsamifera subsp. trichocarpa)	B9N5K3	POPTRDRAFT_582533	-	-	-	-
contig10495	738.0733901641	794.782751712	1.0768343126	0.1067962862	0.8497814713	1	NEUTRAL	Predicted protein	tr|B9N5K3|B9N5K3_POPTR	85.33	27.44	933	3694	Populus trichocarpa (Western balsam poplar) (Populus balsamifera subsp. trichocarpa)	B9N5K3	POPTRDRAFT_582533	-	-	-	-
contig10496	763.4891405141	1039.7096145539	1.3617870371	0.4455011054	0.4135942917	1	NEUTRAL	Predicted protein	tr|B9N5K3|B9N5K3_POPTR	86.85	7.05	3698	3694	Populus trichocarpa (Western balsam poplar) (Populus balsamifera subsp. trichocarpa)	B9N5K3	POPTRDRAFT_582533	-	-	-	-
contig10497	996.2974137201	1182.3377073735	1.1867316838	0.2469937832	0.6430437035	1	NEUTRAL	Predicted protein	tr|B9N5K3|B9N5K3_POPTR	85.33	7.29	3512	3694	Populus trichocarpa (Western balsam poplar) (Populus balsamifera subsp. trichocarpa)	B9N5K3	POPTRDRAFT_582533	-	-	-	-
contig10498	827.5368313961	652.1546588924	0.7880672305	-0.3436093827	0.539912509	1	NEUTRAL	Putative uncharacterized protein	tr|D7U230|D7U230_VITVI	61.92	12.38	1500	29760	Vitis vinifera (Grape)	D7U230	VIT_14s0128g00740	-	-	-	-
contig10499	965.7985133001	2936.1714280449	3.0401490452	1.6041420544	0.0018900905	0.0988035923	UP	Nucleic acid binding protein, putative	tr|B9RT23|B9RT23_RICCO	67.65	9.75	2082	3988	Ricinus communis (Castor bean)	B9RT23	RCOM_0680370	-	GO:0003676-nucleic acid binding;GO:0008270-zinc ion binding;	-	-
contig10500	1208.7730866461	679.6966354369	0.5623029193	-0.8305805579	0.1264631259	1	NEUTRAL	-	-	-	-	-	-	-	-	-	-	-	-	-
contig10501	166.727322296	188.8592677335	1.1327433628	0.1798210376	0.8251918912	1	NEUTRAL	Predicted protein	tr|B9ILL5|B9ILL5_POPTR	57.89	33.08	525	3694	Populus trichocarpa (Western balsam poplar) (Populus balsamifera subsp. trichocarpa)	B9ILL5	POPTRDRAFT_669299	-	-	-	-
contig10502	102.679631414	220.3358123558	2.1458570636	1.1015539808	0.1793076373	1	UP	Putative uncharacterized protein	tr|B9RZ83|B9RZ83_RICCO	68.42	27.04	759	3988	Ricinus communis (Castor bean)	B9RZ83	RCOM_0936080	-	-	-	-
contig10503	26.432380364	63.936731264	2.418879056	1.2743386364	0.3685848531	1	UP	Putative uncharacterized protein	tr|F6GTU7|F6GTU7_VITVI	63.00	46.32	408	29760	Vitis vinifera (Grape)	F6GTU7	VIT_06s0004g04010	-	-	-	GO:0000145-exocyst;
contig1050	3363.0120863124	3676.8538686874	1.0933216338	0.1287178761	0.792559619	1	NEUTRAL	Argininosuccinate synthase, putative	tr|B9S599|B9S599_RICCO	88.56	15.12	1757	3988	Ricinus communis (Castor bean)	B9S599	RCOM_0887890	-	GO:0005524-ATP binding;GO:0004055-argininosuccinate synthase activity;	GO:0006526-arginine biosynthetic process;	-
contig10504	2688.9863870303	2841.7417941781	1.0568078023	0.079713023	0.8724208991	1	NEUTRAL	Putative uncharacterized protein	tr|G7IJA3|G7IJA3_MEDTR	83.28	10.42	2398	3880	Medicago truncatula (Barrel medic) (Medicago tribuloides)	G7IJA3	MTR_2g069500	-	GO:0003824-catalytic activity;	-	-
contig10505	69.130840952	120.0043263724	1.7359014402	0.7956850378	0.4285115841	1	NEUTRAL	-	-	-	-	-	-	-	-	-	-	-	-	-
contig10506	42.698460588	115.0861162751	2.6953223767	1.4304578383	0.1909154736	1	UP	-	-	-	-	-	-	-	-	-	-	-	-	-
contig10507	15.24945021	34.4274706806	2.2576204523	1.1748029628	0.5499938978	1	UP	-	-	-	-	-	-	-	-	-	-	-	-	-
contig10508	54.898020756	98.3642019446	1.7917622637	0.8413792291	0.4446753131	1	NEUTRAL	-	-	-	-	-	-	-	-	-	-	-	-	-
contig10509	140.294941932	218.3685283169	1.5564960882	0.6383019511	0.4183152118	1	NEUTRAL	-	-	-	-	-	-	-	-	-	-	-	-	-
contig10510	44.731720616	15.7382723111	0.3518369536	-1.5070210772	0.3907973864	1	DOWN	Predicted protein	tr|B9N3S3|B9N3S3_POPTR	73.21	56.32	390	3694	Populus trichocarpa (Western balsam poplar) (Populus balsamifera subsp. trichocarpa)	B9N3S3	POPTRDRAFT_784414	-	-	-	-
contig10511	202.309372786	363.9475471948	1.7989653281	0.8471673815	0.2175020296	1	NEUTRAL	177 protein	tr|G7LJE1|G7LJE1_MEDTR	90.57	56.25	483	3880	Medicago truncatula (Barrel medic) (Medicago tribuloides)	G7LJE1	MTR_8g086350	-	-	-	-
contig1051	1336.8684684101	1348.5732086598	1.0087553417	0.0125763131	0.9823066917	1	NEUTRAL	Argininosuccinate synthase, putative	tr|B9S599|B9S599_RICCO	82.81	20.62	1205	3988	Ricinus communis (Castor bean)	B9S599	RCOM_0887890	-	GO:0005524-ATP binding;GO:0004055-argininosuccinate synthase activity;	GO:0006526-arginine biosynthetic process;	-
contig10512	6.099780084	20.6564824084	3.3864306785	1.7597654635	0.5455382605	1	UP	-	-	-	-	-	-	-	-	-	-	-	-	-
contig10513	594.7285581901	555.7577409867	0.9344729345	-0.0977752157	0.8694921575	1	NEUTRAL	Putative uncharacterized protein	tr|D7T5B2|D7T5B2_VITVI	66.28	13.73	1448	29760	Vitis vinifera (Grape)	D7T5B2	VIT_00s0211g00010	-	-	-	-
contig10514	570.3294378541	520.3466282867	0.912361512	-0.132322507	0.824698552	1	NEUTRAL	Putative uncharacterized protein	tr|B9SMJ7|B9SMJ7_RICCO	75.46	19.35	1170	3988	Ricinus communis (Castor bean)	B9SMJ7	RCOM_0230440	-	-	-	-
contig10515	456.466876286	475.0990953922	1.0408183377	0.0577182856	0.9278612423	1	NEUTRAL	Putative uncharacterized protein	tr|B9S2H7|B9S2H7_RICCO	60.79	12.38	1473	3988	Ricinus communis (Castor bean)	B9S2H7	RCOM_0699610	-	-	-	GO:0005634-nucleus;
contig10516	62.014430854	52.1330270306	0.8406596064	-0.2504063415	0.8528815921	1	NEUTRAL	Serine-threonine protein kinase, plant-type, putative	tr|B9T4Y2|B9T4Y2_RICCO	73.89	36.34	610	3988	Ricinus communis (Castor bean)	B9T4Y2	RCOM_0778930	-	GO:0032440-2-alkenal reductase [NAD(P)] activity;GO:0016301-kinase activity;	-	-
contig10517	312.105414298	251.8123569781	0.806818291	-0.3096843039	0.6536364948	1	NEUTRAL	Predicted protein	tr|B9IN05|B9IN05_POPTR	84.77	22.99	1106	3694	Populus trichocarpa (Western balsam poplar) (Populus balsamifera subsp. trichocarpa)	B9IN05	POPTRDRAFT_1107375	-	GO:0043169-cation binding;	-	-
contig10518	728.9237200381	558.7086670451	0.7664844094	-0.3836716477	0.5031860253	1	NEUTRAL	Predicted protein	tr|B9IN05|B9IN05_POPTR	87.50	10.66	2462	3694	Populus trichocarpa (Western balsam poplar) (Populus balsamifera subsp. trichocarpa)	B9IN05	POPTRDRAFT_1107375	-	GO:0043169-cation binding;	-	-
contig10519	1904.1480162222	1608.2547017934	0.8446059277	-0.2436497224	0.6322325381	1	NEUTRAL	Acid phosphatase, putative	tr|B9RUL1|B9RUL1_RICCO	89.27	7.25	3692	3988	Ricinus communis (Castor bean)	B9RUL1	RCOM_0854040	-	GO:0003993-acid phosphatase activity;	-	-
contig10520	231.791643192	192.7938358113	0.8317549035	-0.2657696286	0.724766325	1	NEUTRAL	Putative uncharacterized protein	tr|D7SVD9|D7SVD9_VITVI	46.33	6.99	1987	29760	Vitis vinifera (Grape)	D7SVD9	VIT_14s0068g00700	-	GO:0005488-binding;	-	-
contig10521	77.263881064	154.4317970529	1.9987579568	0.9991037769	0.2806485215	1	NEUTRAL	-	-	-	-	-	-	-	-	-	-	-	-	-
contig10522	20.33260028	31.4765446223	1.5480825959	0.6304824466	0.7496873554	1	NEUTRAL	-	-	-	-	-	-	-	-	-	-	-	-	-
contig10523	279.57325385	481.9845895283	1.7240010727	0.7857606721	0.2175186965	1	NEUTRAL	Putative uncharacterized protein Sb03g034920	tr|C5XK74|C5XK74_SORBI	59.52	14.99	1191	4558	Sorghum bicolor (Sorghum) (Sorghum vulgare)	C5XK74	Sb03g034920 SORBIDRAFT_03g034920	-	GO:0003676-nucleic acid binding;GO:0046983-protein dimerization activity;	-	-
contig10524	677.0755893241	879.3759653843	1.2987855112	0.3771631956	0.4977370399	1	NEUTRAL	Putative uncharacterized protein	tr|D7TV74|D7TV74_VITVI	43.49	5.19	2516	29760	Vitis vinifera (Grape)	D7TV74	VIT_02s0025g00490	-	-	-	-
contig10525	40.66520056	63.936731264	1.5722713864	0.6528502596	0.6226422307	1	NEUTRAL	Auxin efflux facilitator	tr|D7URM3|D7URM3_CUCSA	95.86	65.81	437	3659	Cucumis sativus (Cucumber)	D7URM3	CsPIN3	-	-	GO:0055085-transmembrane transport;	GO:0016021-integral to membrane;
contig10526	277.539993822	308.8635941059	1.112861573	0.1542741495	0.8239418354	1	NEUTRAL	-	-	-	-	-	-	-	-	-	-	-	-	-
contig10527	53.881390742	57.0512371278	1.0588300774	0.082471082	0.9633713246	1	NEUTRAL	Heme-binding protein, putative	tr|B9SPI4|B9SPI4_RICCO	54.17	38.15	426	3988	Ricinus communis (Castor bean)	B9SPI4	RCOM_0024110	-	-	-	-
contig10528	370.053325096	217.3848862975	0.5874420565	-0.7674815393	0.2587171306	1	NEUTRAL	Putative uncharacterized protein	tr|A4Q956|A4Q956_POPTN	78.00	35.78	654	113636	Populus tremula (European aspen)	A4Q956	-	-	-	-	-
contig1052	905.8173424741	812.488308062	0.8969670484	-0.1568731086	0.7759574761	1	NEUTRAL	Putative uncharacterized protein	tr|B9T5J2|B9T5J2_RICCO	88.41	22.36	1186	3988	Ricinus communis (Castor bean)	B9T5J2	RCOM_0158110	-	-	-	-
contig10529	263.307173626	197.7120459086	0.7508798305	-0.413346055	0.5710417614	1	NEUTRAL	Putative uncharacterized protein	tr|F6I4S5|F6I4S5_VITVI	70.56	15.81	1339	29760	Vitis vinifera (Grape)	F6I4S5	VIT_14s0060g01220	-	GO:0005488-binding;	-	-
contig10530	780.7718507521	386.5713136421	0.4951143068	-1.014166457	0.0835192661	1	DOWN	Putative uncharacterized protein	tr|F6H282|F6H282_VITVI	78.14	16.25	1443	29760	Vitis vinifera (Grape)	F6H282	VIT_19s0014g03380	-	GO:0008441-3'(2'),5'-bisphosphate nucleotidase activity;	GO:0006790-sulfur compound metabolic process;	-
contig1053	1165.0579960441	1278.7346252792	1.0975716485	0.1343151206	0.7992385488	1	NEUTRAL	Putative uncharacterized protein	tr|D7SWA1|D7SWA1_VITVI	89.91	12.59	2142	29760	Vitis vinifera (Grape)	D7SWA1	VIT_07s0031g02010	-	-	-	-
contig10531	1009.5136039021	1544.3179705295	1.529764398	0.6133094777	0.2419110679	1	NEUTRAL	Putative uncharacterized protein	tr|G7JCS2|G7JCS2_MEDTR	73.08	27.82	788	3880	Medicago truncatula (Barrel medic) (Medicago tribuloides)	G7JCS2	MTR_4g094240	-	-	-	-
contig10532	680.1254793661	765.2734911286	1.1251945624	0.1701744858	0.7634627346	1	NEUTRAL	Predicted protein	tr|B9MSY6|B9MSY6_POPTR	83.40	18.81	1330	3694	Populus trichocarpa (Western balsam poplar) (Populus balsamifera subsp. trichocarpa)	B9MSY6	POPTRDRAFT_1108877	-	-	-	-
contig10533	1278.9205576121	1338.7367884654	1.0467708729	0.0659456861	0.9007386854	1	NEUTRAL	Putative uncharacterized protein	tr|D7TCF8|D7TCF8_VITVI	83.00	16.13	1544	29760	Vitis vinifera (Grape)	D7TCF8	VIT_11s0016g01190	-	-	-	-
contig10534	47.781610658	14.7546302917	0.308793071	-1.6952877146	0.327187821	1	DOWN	-	-	-	-	-	-	-	-	-	-	-	-	-
contig10535	290.756184004	255.7469250558	0.879592384	-0.1850929823	0.7926333931	1	NEUTRAL	K+ channel tetramerisation	tr|Q2HUH9|Q2HUH9_MEDTR	65.48	27.32	719	3880	Medicago truncatula (Barrel medic) (Medicago tribuloides)	Q2HUH9	MTR_7g088170 MtrDRAFT_AC149134g11v2	-	GO:0005249-voltage-gated potassium channel activity;	-	GO:0008076-voltage-gated potassium channel complex;
contig10536	32.532160448	94.4296338668	2.9026548673	1.5373730422	0.2034355687	1	UP	-	-	-	-	-	-	-	-	-	-	-	-	-
contig10537	217.558822996	206.5648240836	0.9494665454	-0.0748109273	0.9262951778	1	NEUTRAL	Putative uncharacterized protein	tr|F6I309|F6I309_VITVI	84.62	24.29	1045	29760	Vitis vinifera (Grape)	F6I309	VIT_15s0048g02180	-	-	-	-
contig10538	1077.6278148401	868.5559031704	0.8059887572	-0.3111683803	0.5643037192	1	NEUTRAL	Putative uncharacterized protein	tr|B9SEU7|B9SEU7_RICCO	63.31	12.65	1502	3988	Ricinus communis (Castor bean)	B9SEU7	RCOM_0105590	-	-	-	-
contig10539	514.4147870841	558.7086670451	1.0861053785	0.1191640863	0.8427620353	1	NEUTRAL	Predicted protein	tr|B9I3J0|B9I3J0_POPTR	64.76	23.61	823	3694	Populus trichocarpa (Western balsam poplar) (Populus balsamifera subsp. trichocarpa)	B9I3J0	POPTRDRAFT_662077	-	GO:0005524-ATP binding;	-	-
contig10540	159.610912198	180.990131578	1.1339458505	0.1813517486	0.8264475825	1	NEUTRAL	Phosphatidylserine synthase, putative	tr|B9SJZ1|B9SJZ1_RICCO	79.88	28.91	829	3988	Ricinus communis (Castor bean)	B9SJZ1	RCOM_0577720	-	-	GO:0006659-phosphatidylserine biosynthetic process;	-
contig1054	1031.8794642101	1175.4522132374	1.1391371318	0.1879414323	0.7243265675	1	NEUTRAL	Putative uncharacterized protein	tr|D7SWA1|D7SWA1_VITVI	87.94	15.68	1683	29760	Vitis vinifera (Grape)	D7SWA1	VIT_07s0031g02010	-	-	-	-
contig10541	479.8493666081	483.9518735672	1.0085495725	0.0122819975	0.9876351362	1	NEUTRAL	Putative uncharacterized protein	tr|D7T8X7|D7T8X7_VITVI	83.73	13.12	1915	29760	Vitis vinifera (Grape)	D7T8X7	VIT_01s0011g04370	-	-	GO:0006659-phosphatidylserine biosynthetic process;	-
contig105	421.90145581	556.7413830062	1.319600526	0.4001012581	0.5069556148	1	NEUTRAL	Protein FAM18B, putative	tr|B9RFM0|B9RFM0_RICCO	83.10	29.68	840	3988	Ricinus communis (Castor bean)	B9RFM0	RCOM_1435750	-	-	-	GO:0016021-integral to membrane;
contig10542	63.031060868	66.8876573223	1.0611856504	0.0856770723	0.9558096367	1	NEUTRAL	Putative uncharacterized protein	tr|F6H2W9|F6H2W9_VITVI	62.93	27.60	684	29760	Vitis vinifera (Grape)	F6H2W9	VIT_04s0008g03060	-	GO:0005488-binding;	-	-
contig10543	93.529961288	86.5604977112	0.9254841606	-0.1117197959	0.9235436649	1	NEUTRAL	Putative uncharacterized protein	tr|D7TC07|D7TC07_VITVI	78.49	29.43	800	29760	Vitis vinifera (Grape)	D7TC07	VIT_11s0016g05240	-	-	-	-
contig10544	62.014430854	63.936731264	1.0309976304	0.0440410169	0.985486421	1	NEUTRAL	Protein PHYLLO, chloroplastic	sp|Q15KI9|PHYLO_ARATH	72.09	26.67	811	3702	Arabidopsis thaliana (Mouse-ear cress)	Q15KI9	PHYLLO At1g68890/At1g68900 T6L1.7/T6L1.8	-	GO:0070204-2-succinyl-5-enolpyruvyl-6-hydroxy-3-cyclohexene-1-carboxylic-acid synthase activity;GO:0070205-2-succinyl-6-hydroxy-2,4-cyclohexadiene-1-carboxylate synthase activity;GO:0016836-hydro-lyase activity;GO:0000287-magnesium ion binding;GO:0030976-thiamine pyrophosphate binding;	GO:0009063-cellular amino acid catabolic process;GO:0009234-menaquinone biosynthetic process;GO:0042550-photosystem I stabilization;GO:0042372-phylloquinone biosynthetic process;	GO:0031969-chloroplast membrane;GO:0016021-integral to membrane;
contig10545	475.782846552	366.8984732532	0.7711469127	-0.3749223578	0.5470157183	1	NEUTRAL	Aminotransferase family protein	tr|B9MYE9|B9MYE9_POPTR	64.95	12.60	1546	3694	Populus trichocarpa (Western balsam poplar) (Populus balsamifera subsp. trichocarpa)	B9MYE9	AMT6 POPTRDRAFT_594645	-	GO:0030170-pyridoxal phosphate binding;	-	-
contig10546	43.715090602	40.3293227973	0.9225492214	-0.1163022086	0.9532980386	1	NEUTRAL	-	-	-	-	-	-	-	-	-	-	-	-	-
contig10547	23.382490322	28.5256185639	1.2199563935	0.2868295806	0.8972279037	1	NEUTRAL	-	-	-	-	-	-	-	-	-	-	-	-	-
contig10548	1641.8574726102	1512.8414259072	0.9214206782	-0.1180681201	0.8188090265	1	NEUTRAL	Putative uncharacterized protein	tr|F6H4G1|F6H4G1_VITVI	77.52	15.10	1540	29760	Vitis vinifera (Grape)	F6H4G1	VIT_07s0031g00090	-	GO:0050660-flavin adenine dinucleotide binding;GO:0017150-tRNA dihydrouridine synthase activity;	GO:0008033-tRNA processing;	-
contig10549	506.2817469721	657.0728689896	1.2978403289	0.3761129019	0.519144543	1	NEUTRAL	Xyloglucan galactosyltransferase KATAMARI1	tr|G7JAS7|G7JAS7_MEDTR	70.59	20.52	1032	3880	Medicago truncatula (Barrel medic) (Medicago tribuloides)	G7JAS7	MTR_3g084400	-	-	-	GO:0016020-membrane;
contig10550	64.047690882	116.0697582946	1.8122395468	0.8577736673	0.4030328584	1	NEUTRAL	Predicted protein (Fragment)	tr|B9P7I1|B9P7I1_POPTR	68.89	39.82	519	3694	Populus trichocarpa (Western balsam poplar) (Populus balsamifera subsp. trichocarpa)	B9P7I1	POPTRDRAFT_679732	-	GO:0008236-serine-type peptidase activity;	GO:0006508-proteolysis;	-
contig10551	227.725123136	614.7762621535	2.6996418036	1.432767999	0.0231671776	0.6735206181	UP	Putative uncharacterized protein	tr|A5C9W6|A5C9W6_VITVI	71.51	16.53	1298	29760	Vitis vinifera (Grape)	A5C9W6	VITISV_018664	-	GO:0008236-serine-type peptidase activity;	GO:0006508-proteolysis;	-
contig10552	652.6764689881	1394.8043835738	2.1370532719	1.0956228716	0.0427664627	0.9829654613	UP	Putative uncharacterized protein	tr|A5C9W6|A5C9W6_VITVI	67.69	10.68	1901	29760	Vitis vinifera (Grape)	A5C9W6	VITISV_018664	-	GO:0008236-serine-type peptidase activity;	GO:0006508-proteolysis;	-
contig1055	3494.1573581184	3260.7732944619	0.9332073402	-0.0997304399	0.838969336	1	NEUTRAL	Epsin, N-terminal; ENTH/VHS	tr|A2Q4X4|A2Q4X4_MEDTR	38.94	4.10	2852	3880	Medicago truncatula (Barrel medic) (Medicago tribuloides)	A2Q4X4	MTR_7g006280 MtrDRAFT_AC157893g11v2	-	-	-	-
contig10553	579.4791079801	1031.8404783984	1.780634477	0.832391395	0.1337993731	1	NEUTRAL	Putative uncharacterized protein	tr|A5C9W6|A5C9W6_VITVI	70.87	11.65	1825	29760	Vitis vinifera (Grape)	A5C9W6	VITISV_018664	-	GO:0008236-serine-type peptidase activity;	GO:0006508-proteolysis;	-
contig10554	2575.1238254623	1950.5621245605	0.7574634296	-0.400751858	0.4229891831	1	NEUTRAL	Putative uncharacterized protein	tr|D7SK52|D7SK52_VITVI	91.36	33.34	822	29760	Vitis vinifera (Grape)	D7SK52	VIT_06s0004g05820	-	GO:0046872-metal ion binding;	GO:0045039-protein import into mitochondrial inner membrane;	GO:0005743-mitochondrial inner membrane;GO:0042719-mitochondrial intermembrane space protein transporter complex;
contig10555	241.957943332	244.9268628419	1.0122703949	0.0175947102	0.9868176364	1	NEUTRAL	Putative uncharacterized protein	tr|C6TIE8|C6TIE8_SOYBN	70.42	22.08	957	3847	Glycine max (Soybean) (Glycine hispida)	C6TIE8	-	-	GO:0016628-oxidoreductase activity, acting on the CH-CH group of donors, NAD or NADP as acceptor;	-	GO:0016020-membrane;
contig10556	319.221824396	486.9027996255	1.5252804239	0.6090745076	0.3322299413	1	NEUTRAL	Putative uncharacterized protein	tr|C6TIE8|C6TIE8_SOYBN	76.75	15.33	1502	3847	Glycine max (Soybean) (Glycine hispida)	C6TIE8	-	-	GO:0016628-oxidoreductase activity, acting on the CH-CH group of donors, NAD or NADP as acceptor;	-	GO:0016020-membrane;
contig10557	65.064320896	62.9530892445	0.9675516224	-0.0475894585	0.9826518433	1	NEUTRAL	-	-	-	-	-	-	-	-	-	-	-	-	-
contig10558	43.715090602	40.3293227973	0.9225492214	-0.1163022086	0.9532980386	1	NEUTRAL	-	-	-	-	-	-	-	-	-	-	-	-	-
contig10559	44.731720616	90.495065789	2.0230624832	1.0165408789	0.3828294809	1	UP	Patatin T5, putative	tr|B9R7G6|B9R7G6_RICCO	77.12	50.08	462	3988	Ricinus communis (Castor bean)	B9R7G6	RCOM_1591470	-	GO:0016787-hydrolase activity;	GO:0006629-lipid metabolic process;	-
contig10560	8.133040112	18.6891983695	2.2979351032	1.2003380549	0.681888791	1	UP	-	-	-	-	-	-	-	-	-	-	-	-	-
contig10561	20.33260028	25.5746925056	1.2578171091	0.3309221647	0.8885860441	1	NEUTRAL	-	-	-	-	-	-	-	-	-	-	-	-	-
contig1056	2102.3908689522	1544.3179705295	0.7345532143	-0.4450610851	0.3806091489	1	NEUTRAL	RING-box protein	tr|Q2PYP4|Q2PYP4_ARAHY	94.02	29.02	972	3818	Arachis hypogaea (Peanut)	Q2PYP4	RBX1a	-	GO:0008270-zinc ion binding;	-	-
contig10562	1224.0225368561	1025.9386262817	0.8381697194	-0.2546856928	0.6314278694	1	NEUTRAL	Putative uncharacterized protein	tr|D7SIC5|D7SIC5_VITVI	68.07	13.66	1495	29760	Vitis vinifera (Grape)	D7SIC5	VIT_17s0000g06060	-	GO:0008270-zinc ion binding;	-	GO:0005634-nucleus;
contig10563	367.003435054	350.1765589226	0.9541506304	-0.0677110544	0.9205499989	1	NEUTRAL	Putative uncharacterized protein	tr|F6I1E7|F6I1E7_VITVI	64.80	14.05	1384	29760	Vitis vinifera (Grape)	F6I1E7	VIT_15s0045g00630	-	-	-	-
contig10564	505.2651169581	485.9191576061	0.9617112706	-0.0563242685	0.9285809143	1	NEUTRAL	Putative uncharacterized protein	tr|F6I1E7|F6I1E7_VITVI	68.35	17.25	1189	29760	Vitis vinifera (Grape)	F6I1E7	VIT_15s0045g00630	-	-	-	-
contig10565	166.727322296	233.1231586086	1.3982300885	0.4836017858	0.5257295907	1	NEUTRAL	Putative uncharacterized protein	tr|A5BPG9|A5BPG9_VITVI	79.69	21.52	1111	29760	Vitis vinifera (Grape)	A5BPG9	VITISV_008455	-	GO:0020037-heme binding;	-	-
contig10566	148.427982044	227.2213064919	1.5308522245	0.614335024	0.4289424378	1	NEUTRAL	Putative uncharacterized protein	tr|A5BPG9|A5BPG9_VITVI	78.12	23.16	1012	29760	Vitis vinifera (Grape)	A5BPG9	VITISV_008455	-	GO:0020037-heme binding;	-	-
contig10567	647.5933189181	717.0750321758	1.1072922021	0.1470359836	0.7971256296	1	NEUTRAL	Putative uncharacterized protein	tr|E0CRD4|E0CRD4_VITVI	71.74	10.52	2045	29760	Vitis vinifera (Grape)	E0CRD4	VIT_18s0001g04150	-	GO:0008378-galactosyltransferase activity;	GO:0006486-protein glycosylation;	GO:0005794-Golgi apparatus;GO:0016021-integral to membrane;
contig10568	480.8659966221	534.1176165589	1.1107410803	0.1515225559	0.8021564499	1	NEUTRAL	Putative uncharacterized protein	tr|E0CRD4|E0CRD4_VITVI	75.89	12.40	1836	29760	Vitis vinifera (Grape)	E0CRD4	VIT_18s0001g04150	-	GO:0008378-galactosyltransferase activity;	GO:0006486-protein glycosylation;	GO:0005794-Golgi apparatus;GO:0016021-integral to membrane;
contig10569	88.446811218	134.758956664	1.5236157732	0.6074991286	0.5184507267	1	NEUTRAL	-	-	-	-	-	-	-	-	-	-	-	-	-
contig10570	80.313771106	193.7774778308	2.4127553116	1.2706816128	0.1453943985	1	UP	Putative uncharacterized protein	tr|A5BFS0|A5BFS0_VITVI	73.03	47.94	457	29760	Vitis vinifera (Grape)	A5BFS0	VITISV_021511	-	-	-	-
contig10571	51.848130714	160.3336491696	3.0923708717	1.6287133537	0.0937126536	1	UP	Putative uncharacterized protein	tr|A5AYJ3|A5AYJ3_VITVI	66.39	39.68	502	29760	Vitis vinifera (Grape)	A5AYJ3	VITISV_041073	-	GO:0003676-nucleic acid binding;	GO:0015074-DNA integration;	-
contig10572	459.516766328	401.3259439338	0.8733651813	-0.195343079	0.7542773575	1	NEUTRAL	Putative uncharacterized protein	tr|B9RWR4|B9RWR4_RICCO	71.24	16.67	1282	3988	Ricinus communis (Castor bean)	B9RWR4	RCOM_1023650	-	-	-	-
contig10573	410.718525656	329.5200765143	0.8023014691	-0.3177836559	0.6208498652	1	NEUTRAL	Predicted protein	tr|B9H5W7|B9H5W7_POPTR	81.25	31.86	765	3694	Populus trichocarpa (Western balsam poplar) (Populus balsamifera subsp. trichocarpa)	B9H5W7	POPTRDRAFT_678997 POPTRDRAFT_818883	-	-	-	-
contig1057	384.286145292	317.7163722809	0.8267703017	-0.274441528	0.6738346279	1	NEUTRAL	Ring box protein	tr|Q7Y042|Q7Y042_POPTO	100.00	42.43	707	118781	Populus tomentosa (Chinese white poplar)	Q7Y042	-	-	GO:0008270-zinc ion binding;	-	-
contig10574	207.392522856	177.0555635002	0.8537220198	-0.2281617042	0.7710516351	1	NEUTRAL	Predicted protein	tr|B9H5W7|B9H5W7_POPTR	81.25	25.60	952	3694	Populus trichocarpa (Western balsam poplar) (Populus balsamifera subsp. trichocarpa)	B9H5W7	POPTRDRAFT_678997 POPTRDRAFT_818883	-	-	-	-
contig10575	1191.4903764081	1010.2003539706	0.8478460036	-0.2381258466	0.6546587992	1	NEUTRAL	Predicted protein	tr|B9H5W7|B9H5W7_POPTR	82.61	16.80	1475	3694	Populus trichocarpa (Western balsam poplar) (Populus balsamifera subsp. trichocarpa)	B9H5W7	POPTRDRAFT_678997 POPTRDRAFT_818883	-	-	-	-
contig10576	653.6930990021	726.9114523702	1.1120072301	0.1531661683	0.7883410054	1	NEUTRAL	Putative uncharacterized protein	tr|E0CPL7|E0CPL7_VITVI	64.81	17.12	1136	29760	Vitis vinifera (Grape)	E0CPL7	VIT_18s0001g13950	-	-	-	-
contig10577	18.299340252	30.4929026028	1.6663389053	0.7366818504	0.7163144244	1	NEUTRAL	ABC transporter family, cholesterol/phospholipid flippase	tr|B9H9T2|B9H9T2_POPTR	74.32	70.33	317	3694	Populus trichocarpa (Western balsam poplar) (Populus balsamifera subsp. trichocarpa)	B9H9T2	PtrAOH1 POPTRDRAFT_831828	-	GO:0005524-ATP binding;	-	-
contig10578	287.706293962	285.2561856392	0.9914839947	-0.0123386113	0.9913698942	1	NEUTRAL	Putative uncharacterized protein	tr|A5B3M7|A5B3M7_VITVI	59.69	22.72	788	29760	Vitis vinifera (Grape)	A5B3M7	VITISV_023048	-	-	-	-
contig10579	414.785045712	522.3139123256	1.2592399792	0.3325532503	0.5849943596	1	NEUTRAL	Putative uncharacterized protein	tr|A5CB87|A5CB87_VITVI	57.29	12.66	1358	29760	Vitis vinifera (Grape)	A5CB87	VITISV_003511	-	GO:0003676-nucleic acid binding;GO:0008270-zinc ion binding;	-	-
contig10580	104.712891442	219.3521703364	2.0947962311	1.0668099142	0.1926623831	1	UP	FOM-2	tr|Q6E436|Q6E436_CUCME	58.22	18.76	931	3656	Cucumis melo (Muskmelon)	Q6E436	Fom-2	-	GO:0043531-ADP binding;	-	-
contig10581	4906.2564475645	6378.9184961043	1.3001600231	0.3786892004	0.4315002078	1	NEUTRAL	WRKY protein	tr|E7CEW6|E7CEW6_CUCSA	83.56	6.19	4053	3659	Cucumis sativus (Cucumber)	E7CEW6	WRKY17	-	GO:0043565-sequence-specific DNA binding;	-	-
contig1058	1754.7034041642	1312.1784539403	0.7478064104	-0.4192632565	0.4152426467	1	NEUTRAL	Eukaryotic translation initiation factor 3 subunit, putative	tr|B9SX58|B9SX58_RICCO	73.18	10.31	2130	3988	Ricinus communis (Castor bean)	B9SX58	RCOM_0547730	-	-	-	-
contig10582	5.08315007	32.4601866417	6.385840708	2.674876566	0.2674676866	1	UP	-	-	-	-	-	-	-	-	-	-	-	-	-
contig10583	4.066520056	23.6074084667	5.8053097345	2.5373730422	0.383504961	1	UP	-	-	-	-	-	-	-	-	-	-	-	-	-
contig10584	433.084385964	438.7043406727	1.0129765812	0.0186008212	0.9800537603	1	NEUTRAL	Putative uncharacterized protein	tr|F6HBI8|F6HBI8_VITVI	65.73	11.55	1708	29760	Vitis vinifera (Grape)	F6HBI8	VIT_00s0179g00220	-	GO:0005488-binding;	-	-
contig10585	40.66520056	40.3293227973	0.991740413	-0.0119655488	1	1	NEUTRAL	-	-	-	-	-	-	-	-	-	-	-	-	-
contig10586	1170.1411461141	1062.3333810012	0.9078677256	-0.1394459796	0.7937504354	1	NEUTRAL	Phytochrome-interacting factor, putative	tr|B9S581|B9S581_RICCO	68.00	13.47	1514	3988	Ricinus communis (Castor bean)	B9S581	RCOM_1722420	-	-	-	-
contig10587	1043.0623943641	991.5111556011	0.9505770326	-0.0731245506	0.8931563237	1	NEUTRAL	Putative uncharacterized protein	tr|F6H1V3|F6H1V3_VITVI	66.18	5.59	3549	29760	Vitis vinifera (Grape)	F6H1V3	VIT_19s0014g00830	-	GO:0005524-ATP binding;	-	-
contig10588	1029.8462041821	871.5068292287	0.846249494	-0.2408450288	0.6567429698	1	NEUTRAL	Putative uncharacterized protein	tr|F6H1V3|F6H1V3_VITVI	68.31	5.93	3453	29760	Vitis vinifera (Grape)	F6H1V3	VIT_19s0014g00830	-	GO:0005524-ATP binding;	-	-
contig10589	2811.9986187243	2316.4769557942	0.8237831059	-0.2796635552	0.5731949211	1	NEUTRAL	ATP-dependent Clp protease proteolytic subunit	tr|D7U9V6|D7U9V6_VITVI	85.00	19.56	1304	29760	Vitis vinifera (Grape)	D7U9V6	VIT_14s0060g02160	-	GO:0004252-serine-type endopeptidase activity;	GO:0006508-proteolysis;	-
contig10590	840.7530215781	987.5765875233	1.1746334086	0.2322105763	0.6699732145	1	NEUTRAL	Dynamin, putative	tr|B9T3E4|B9T3E4_RICCO	81.98	8.85	2778	3988	Ricinus communis (Castor bean)	B9T3E4	RCOM_0449340	-	GO:0005525-GTP binding;GO:0003924-GTPase activity;	-	-
contig10591	484.9325166781	514.44477617	1.0608584875	0.0852322217	0.8899379137	1	NEUTRAL	Putative uncharacterized protein	tr|F6HSV0|F6HSV0_VITVI	61.87	7.93	2342	29760	Vitis vinifera (Grape)	F6HSV0	VIT_07s0129g00480	-	GO:0031072-heat shock protein binding;GO:0051082-unfolded protein binding;	-	-
contig10592	362.936914998	342.307422767	0.9431595647	-0.0844262267	0.9002760968	1	NEUTRAL	Putative uncharacterized protein	tr|F6HSV0|F6HSV0_VITVI	62.56	9.49	1978	29760	Vitis vinifera (Grape)	F6HSV0	VIT_07s0129g00480	-	GO:0031072-heat shock protein binding;GO:0051082-unfolded protein binding;	-	-
contig10593	102.679631414	142.6280928196	1.3890592599	0.4741081487	0.602192445	1	NEUTRAL	Glutaredoxin family protein	tr|D7MJF8|D7MJF8_ARALL	84.48	43.40	584	81972	Arabidopsis lyrata subsp. lyrata (Lyre-leaved rock-cress)	D7MJF8	ARALYDRAFT_916294	-	-	-	-
contig10594	23.382490322	45.2475328945	1.9351032448	0.9524105415	0.5615418222	1	NEUTRAL	Pentatricopeptide repeat-containing protein	tr|G7ICG3|G7ICG3_MEDTR	65.09	48.10	406	3880	Medicago truncatula (Barrel medic) (Medicago tribuloides)	G7ICG3	MTR_1g039030	-	GO:0005488-binding;	-	-
contig10595	1031.8794642101	965.9364630955	0.936094279	-0.0952742563	0.860790358	1	NEUTRAL	Predicted protein	tr|B9NA67|B9NA67_POPTR	82.69	11.95	2076	3694	Populus trichocarpa (Western balsam poplar) (Populus balsamifera subsp. trichocarpa)	B9NA67	POPTRDRAFT_586756	-	-	-	-
contig1059	525.5977172381	512.4774921311	0.975037515	-0.0364703666	0.9545163648	1	NEUTRAL	Putative uncharacterized protein	tr|F6H2Q4|F6H2Q4_VITVI	60.94	5.90	3100	29760	Vitis vinifera (Grape)	F6H2Q4	VIT_00s0125g00170	-	GO:0005524-ATP binding;GO:0017111-nucleoside-triphosphatase activity;	-	-
contig10596	1266.7209974441	1204.9614738208	0.9512445726	-0.0721117777	0.8920540004	1	NEUTRAL	Predicted protein	tr|B9NA67|B9NA67_POPTR	82.69	11.80	2103	3694	Populus trichocarpa (Western balsam poplar) (Populus balsamifera subsp. trichocarpa)	B9NA67	POPTRDRAFT_586756	-	-	-	-
contig10597	15.24945021	13.7709882722	0.9030481809	-0.1471251321	0.9846249838	1	NEUTRAL	-	-	-	-	-	-	-	-	-	-	-	-	-
contig10598	1795.3686047242	1784.3266232742	0.9938497413	-0.0089003456	0.9872458884	1	NEUTRAL	Serine-threonine protein kinase	tr|E5GBK8|E5GBK8_CUCME	88.27	9.57	2768	412675	Cucumis melo subsp. melo	E5GBK8	-	-	GO:0016301-kinase activity;	-	-
contig10599	3601.9201396024	3297.1680491814	0.9153917692	-0.1275387749	0.7945966529	1	NEUTRAL	Predicted protein	tr|B9I1Y5|B9I1Y5_POPTR	73.00	20.62	1062	3694	Populus trichocarpa (Western balsam poplar) (Populus balsamifera subsp. trichocarpa)	B9I1Y5	POPTRDRAFT_1095103	-	-	-	-
contig10600	87.430181204	77.7077195362	0.8887974206	-0.170073465	0.8826210767	1	NEUTRAL	-	-	-	-	-	-	-	-	-	-	-	-	-
contig10601	2501.9264644543	2402.053811486	0.9600816993	-0.058770916	0.9066680358	1	NEUTRAL	Putative uncharacterized protein	tr|F6HPK2|F6HPK2_VITVI	58.42	3.59	4881	29760	Vitis vinifera (Grape)	F6HPK2	VIT_01s0026g00800	-	-	-	-
contig10602	4358.2928700185	4170.642162449	0.9569439886	-0.0634936109	0.8962644632	1	NEUTRAL	Putative uncharacterized protein	tr|F6HI40|F6HI40_VITVI	40.41	2.68	4528	29760	Vitis vinifera (Grape)	F6HI40	VIT_07s0151g01080	-	-	-	-
contig10603	465.616546412	612.8089781146	1.3161237135	0.3962951064	0.5029270086	1	NEUTRAL	-	-	-	-	-	-	-	-	-	-	-	-	-
contig10604	622.1775685681	590.1852116673	0.948580022	-0.0761586107	0.8978295654	1	NEUTRAL	Peptidyl-tRNA hydrolase	tr|G7J3G3|G7J3G3_MEDTR	72.02	21.02	1028	3880	Medicago truncatula (Barrel medic) (Medicago tribuloides)	G7J3G3	MTR_3g109700	-	-	-	-
contig10605	170.793842352	131.8080306057	0.7717376036	-0.3738176908	0.6574950281	1	NEUTRAL	Predicted protein	tr|A9PDF5|A9PDF5_POPTR	85.00	38.64	660	3694	Populus trichocarpa (Western balsam poplar) (Populus balsamifera subsp. trichocarpa)	A9PDF5	POPTRDRAFT_561744	-	-	-	-
contig10606	206.375892842	188.8592677335	0.9151227168	-0.127962875	0.8724178888	1	NEUTRAL	Predicted protein (Fragment)	tr|B9NBT6|B9NBT6_POPTR	77.29	25.79	899	3694	Populus trichocarpa (Western balsam poplar) (Populus balsamifera subsp. trichocarpa)	B9NBT6	POPTRDRAFT_280789	-	-	-	-
contig10607	1598.1423820082	1567.9253789962	0.9810924212	-0.0275390468	0.9584573453	1	NEUTRAL	Putative uncharacterized protein	tr|D7U4X1|D7U4X1_VITVI	87.99	15.73	1678	29760	Vitis vinifera (Grape)	D7U4X1	VIT_03s0038g03270	-	GO:0005524-ATP binding;	-	-
contig1060	834.6532414941	671.8274992813	0.8049180976	-0.313086102	0.575589382	1	NEUTRAL	Putative uncharacterized protein	tr|F6H2Q4|F6H2Q4_VITVI	63.41	6.57	2896	29760	Vitis vinifera (Grape)	F6H2Q4	VIT_00s0125g00170	-	GO:0005524-ATP binding;GO:0017111-nucleoside-triphosphatase activity;	-	-
contig10608	662.8427691281	813.4719500815	1.2272472266	0.2954259064	0.5985691503	1	NEUTRAL	B3 domain-containing protein	tr|G7IYF2|G7IYF2_MEDTR	54.17	6.97	2333	3880	Medicago truncatula (Barrel medic) (Medicago tribuloides)	G7IYF2	MTR_3g005510	-	GO:0003677-DNA binding;GO:0000166-nucleotide binding;	-	-
contig10609	702.4913396741	824.2920122954	1.1733838778	0.2306750748	0.6799053797	1	NEUTRAL	B3 domain-containing protein	tr|G7IYF2|G7IYF2_MEDTR	54.02	6.95	2331	3880	Medicago truncatula (Barrel medic) (Medicago tribuloides)	G7IYF2	MTR_3g005510	-	GO:0003677-DNA binding;GO:0000166-nucleotide binding;	-	-
contig10610	962.7486232581	1109.5481979346	1.1524796516	0.2047412784	0.7028076194	1	NEUTRAL	B3 domain-containing protein	tr|G7IYF2|G7IYF2_MEDTR	54.02	5.28	3072	3880	Medicago truncatula (Barrel medic) (Medicago tribuloides)	G7IYF2	MTR_3g005510	-	GO:0003677-DNA binding;GO:0000166-nucleotide binding;	-	-
contig10611	715.7075298561	765.2734911286	1.0692544918	0.0966052678	0.8649870375	1	NEUTRAL	B3 domain-containing protein	tr|G7IYF2|G7IYF2_MEDTR	54.55	6.93	2360	3880	Medicago truncatula (Barrel medic) (Medicago tribuloides)	G7IYF2	MTR_3g005510	-	GO:0003677-DNA binding;GO:0000166-nucleotide binding;	-	-
contig10612	595.7451882041	724.9441683314	1.216869532	0.2831744962	0.6202206093	1	NEUTRAL	Putative uncharacterized protein	tr|D7TYT2|D7TYT2_VITVI	66.47	9.98	1999	29760	Vitis vinifera (Grape)	D7TYT2	VIT_01s0244g00020	-	GO:0003723-RNA binding;GO:0016779-nucleotidyltransferase activity;	-	-
contig10613	40.66520056	60.9858052056	1.4997050147	0.584678757	0.665352936	1	NEUTRAL	Poly(A) polymerase, putative	tr|B9RA84|B9RA84_RICCO	59.02	25.19	703	3988	Ricinus communis (Castor bean)	B9RA84	RCOM_1504220	-	GO:0003723-RNA binding;GO:0004652-polynucleotide adenylyltransferase activity;	-	-
contig10614	108.779411498	373.7839673893	3.4361646404	1.7807991634	0.015370167	0.5057341335	UP	Benzoate carboxyl methyltransferase, putative	tr|B9SYY5|B9SYY5_RICCO	86.67	27.20	956	3988	Ricinus communis (Castor bean)	B9SYY5	RCOM_0546890	-	-	-	-
contig10615	1061.3617346161	1174.468571218	1.1065676601	0.1460916662	0.7840436717	1	NEUTRAL	DNA ligase	tr|Q0PCF8|Q0PCF8_POPNI	49.59	4.74	3140	3691	Populus nigra (Lombardy poplar)	Q0PCF8	PnLig4	-	GO:0005524-ATP binding;GO:0003677-DNA binding;GO:0003910-DNA ligase (ATP) activity;	GO:0051103-DNA ligation involved in DNA repair;GO:0006310-DNA recombination;	GO:0005622-intracellular;
contig106	153.511132114	167.2191433057	1.0892965286	0.1233967383	0.8868948974	1	NEUTRAL	FAM18-like protein, putative	tr|G7I9I8|G7I9I8_MEDTR	89.66	37.10	725	3880	Medicago truncatula (Barrel medic) (Medicago tribuloides)	G7I9I8	MTR_1g084620	-	-	-	GO:0016021-integral to membrane;
contig10616	185.026662548	175.0882794613	0.9462867516	-0.0796506678	0.9262391206	1	NEUTRAL	-	-	-	-	-	-	-	-	-	-	-	-	-
contig1061	64.047690882	61.9694472251	0.9675516224	-0.0475894585	0.9830181555	1	NEUTRAL	Putative uncharacterized protein	tr|A5B5R6|A5B5R6_VITVI	64.83	36.35	535	29760	Vitis vinifera (Grape)	A5B5R6	VITISV_008555	-	-	GO:0005975-carbohydrate metabolic process;	-
contig10617	20.33260028	59.0185211667	2.9026548673	1.5373730422	0.3121276401	1	UP	-	-	-	-	-	-	-	-	-	-	-	-	-
contig10618	773.6554406541	998.3966497372	1.290492637	0.3679219101	0.5005750519	1	NEUTRAL	Putative uncharacterized protein	tr|F6HMG6|F6HMG6_VITVI	68.97	4.87	4252	29760	Vitis vinifera (Grape)	F6HMG6	VIT_10s0003g02670	-	GO:0003676-nucleic acid binding;GO:0000166-nucleotide binding;	-	-
contig10619	792.9714109201	974.7892412705	1.2292867408	0.2978214749	0.5859128311	1	NEUTRAL	Putative uncharacterized protein	tr|F6HMG6|F6HMG6_VITVI	64.31	4.74	4074	29760	Vitis vinifera (Grape)	F6HMG6	VIT_10s0003g02670	-	GO:0003676-nucleic acid binding;GO:0000166-nucleotide binding;	-	-
contig10620	720.7906799261	954.1327588622	1.3237307105	0.4046096613	0.4622453593	1	NEUTRAL	Putative uncharacterized protein	tr|F6HMG6|F6HMG6_VITVI	65.85	5.84	3380	29760	Vitis vinifera (Grape)	F6HMG6	VIT_10s0003g02670	-	GO:0003676-nucleic acid binding;GO:0000166-nucleotide binding;	-	-
contig10621	822.4536813261	1010.2003539706	1.2282762871	0.2966351154	0.5856123123	1	NEUTRAL	Putative uncharacterized protein	tr|F6HMG6|F6HMG6_VITVI	68.97	4.77	4342	29760	Vitis vinifera (Grape)	F6HMG6	VIT_10s0003g02670	-	GO:0003676-nucleic acid binding;GO:0000166-nucleotide binding;	-	-
contig1062	2509.0428745523	2066.6318828551	0.823673403	-0.279855691	0.5754833744	1	NEUTRAL	Calmodulin-related protein	sp|P27164|CALM3_PETHY	88.07	35.46	745	4102	Petunia hybrida (Petunia)	P27164	CAM53	-	GO:0005509-calcium ion binding;	-	-
contig10622	749.2563203181	914.7870780843	1.220926742	0.2879766384	0.6014604759	1	NEUTRAL	Putative uncharacterized protein	tr|F6HMG6|F6HMG6_VITVI	67.49	5.09	3980	29760	Vitis vinifera (Grape)	F6HMG6	VIT_10s0003g02670	-	GO:0003676-nucleic acid binding;GO:0000166-nucleotide binding;	-	-
contig10623	580.4957379941	456.4098970227	0.7862415986	-0.3469553988	0.5607229559	1	NEUTRAL	Predicted protein	tr|B9IQD5|B9IQD5_POPTR	80.17	16.70	1440	3694	Populus trichocarpa (Western balsam poplar) (Populus balsamifera subsp. trichocarpa)	B9IQD5	POPTRDRAFT_574217	-	-	-	-
contig10624	66.08095091	111.1515481973	1.6820512821	0.7502216909	0.4679377126	1	NEUTRAL	-	-	-	-	-	-	-	-	-	-	-	-	-
contig10625	2.033260028	22.6237664472	11.1268436578	3.4759724975	0.2956473748	1	UP	-	-	-	-	-	-	-	-	-	-	-	-	-
contig10626	153.511132114	119.0206843529	0.7753228233	-0.3671309606	0.6757446119	1	NEUTRAL	-	-	-	-	-	-	-	-	-	-	-	-	-
contig10627	525.5977172381	477.0663794311	0.9076644814	-0.1397689918	0.8179539579	1	NEUTRAL	Diphteria toxin resistance protein 2, dph2, putative	tr|B9SX45|B9SX45_RICCO	65.42	10.44	1880	3988	Ricinus communis (Castor bean)	B9SX45	RCOM_0547500	-	-	GO:0017183-peptidyl-diphthamide biosynthetic process from peptidyl-histidine;	GO:0005737-cytoplasm;
contig10628	1734.3708038842	1564.9744529378	0.9023297956	-0.1482732695	0.7724054914	1	NEUTRAL	Putative uncharacterized protein	tr|C6TDM9|C6TDM9_SOYBN	84.76	19.82	1283	3847	Glycine max (Soybean) (Glycine hispida)	C6TDM9	-	-	-	-	-
contig10629	1154.8916959041	1454.8065467599	1.2596908887	0.3330697591	0.5237056691	1	NEUTRAL	Putative uncharacterized protein	tr|D7TGI0|D7TGI0_VITVI	71.61	14.30	1502	29760	Vitis vinifera (Grape)	D7TGI0	VIT_12s0035g02270	-	-	-	-
contig10630	372.086585124	306.896310067	0.8247981044	-0.2778870779	0.6725514589	1	NEUTRAL	-	-	-	-	-	-	-	-	-	-	-	-	-
contig10631	1346.0181385361	1418.4117920405	1.0537835646	0.0755785839	0.8854223877	1	NEUTRAL	-	-	-	-	-	-	-	-	-	-	-	-	-
contig10632	318.205194382	231.1558745697	0.7264365216	-0.4610913589	0.5053961583	1	NEUTRAL	Putative uncharacterized protein	tr|D7SZN6|D7SZN6_VITVI	80.20	22.96	1048	29760	Vitis vinifera (Grape)	D7SZN6	VIT_05s0049g01850	-	-	-	-
contig1063	299.90585413	277.3870494836	0.9249137543	-0.1126092504	0.8731314154	1	NEUTRAL	Calmodulin (Fragment)	tr|H2EIH2|H2EIH2_MALDO	93.10	18.12	1541	3750	Malus domestica (Apple) (Pyrus malus)	H2EIH2	CA	-	-	-	-
contig10633	158.594282184	129.8407465668	0.8186975267	-0.288597558	0.7386121239	1	NEUTRAL	GDSL-motif lipase/hydrolase family protein	tr|D7MSP3|D7MSP3_ARALL	59.91	21.97	818	81972	Arabidopsis lyrata subsp. lyrata (Lyre-leaved rock-cress)	D7MSP3	ARALYDRAFT_494382	-	GO:0016788-hydrolase activity, acting on ester bonds;	GO:0006629-lipid metabolic process;	-
contig10634	245.007833374	383.6203875838	1.5657474388	0.646851519	0.3322835862	1	NEUTRAL	Predicted protein	tr|B9GQ07|B9GQ07_POPTR	49.10	8.71	1692	3694	Populus trichocarpa (Western balsam poplar) (Populus balsamifera subsp. trichocarpa)	B9GQ07	POPTRDRAFT_798353	-	-	-	-
contig10635	159.610912198	121.9716104112	0.7641808992	-0.388013897	0.653950397	1	NEUTRAL	Alpha-expansin 3	tr|Q8W5B0|Q8W5B0_CUCSA	87.92	32.72	806	3659	Cucumis sativus (Cucumber)	Q8W5B0	-	-	-	GO:0009664-plant-type cell wall organization;	GO:0005576-extracellular region;GO:0016020-membrane;
contig10636	4208.8482579604	4000.472093085	0.9504909296	-0.0732552354	0.8805211322	1	NEUTRAL	Ribosomal protein L29	tr|Q9MAW5|Q9MAW5_PANGI	94.23	41.21	686	4054	Panax ginseng (Korean ginseng)	Q9MAW5	RPL29	-	-	-	-
contig10637	111.82930154	133.7753146446	1.1962456423	0.2585136692	0.780329658	1	NEUTRAL	Putative uncharacterized protein	tr|B9RYF7|B9RYF7_RICCO	64.86	40.20	484	3988	Ricinus communis (Castor bean)	B9RYF7	RCOM_0812810	-	-	-	-
contig10638	1213.8562367161	1511.8577838878	1.2454998691	0.3167248699	0.5425989535	1	NEUTRAL	Gamma reponse I-like protein	tr|B3TLK2|B3TLK2_CUCSA	88.31	11.81	2244	3659	Cucumis sativus (Cucumber)	B3TLK2	-	-	GO:0003723-RNA binding;	-	GO:0005622-intracellular;
contig10639	185.026662548	139.6771667613	0.7549029142	-0.4056369792	0.6209480613	1	NEUTRAL	Putative uncharacterized protein	tr|A5BLT6|A5BLT6_VITVI	79.37	22.38	1064	29760	Vitis vinifera (Grape)	A5BLT6	VIT_17s0000g00370 VITISV_021177	-	GO:0004185-serine-type carboxypeptidase activity;	GO:0006508-proteolysis;	-
contig10640	171.810472366	129.8407465668	0.7557207938	-0.4040747754	0.6315791325	1	NEUTRAL	Serine carboxypeptidase-like 45	sp|Q93Y09|SCP45_ARATH	72.04	17.69	1222	3702	Arabidopsis thaliana (Mouse-ear cress)	Q93Y09	SCPL45 At1g28110 F13K9.20	-	GO:0004185-serine-type carboxypeptidase activity;	GO:0006508-proteolysis;	GO:0005576-extracellular region;GO:0009505-plant-type cell wall;GO:0009506-plasmodesma;
contig10641	155.544392142	128.8571045474	0.8284265525	-0.2715542997	0.7553480021	1	NEUTRAL	Predicted protein	tr|B9I3Y5|B9I3Y5_POPTR	76.67	20.34	1131	3694	Populus trichocarpa (Western balsam poplar) (Populus balsamifera subsp. trichocarpa)	B9I3Y5	POPTRDRAFT_773254	-	GO:0004185-serine-type carboxypeptidase activity;	GO:0006508-proteolysis;	-
contig10642	1117.2763853861	942.3290546288	0.8434162459	-0.2456832837	0.6469961177	1	NEUTRAL	Predicted protein (Fragment)	tr|B9GUV2|B9GUV2_POPTR	89.81	18.72	1439	3694	Populus trichocarpa (Western balsam poplar) (Populus balsamifera subsp. trichocarpa)	B9GUV2	POPTRDRAFT_709848	-	GO:0003676-nucleic acid binding;GO:0000166-nucleotide binding;	-	-
contig1064	32291.2191346853	32662.8168977082	1.0115077031	0.0165073068	0.9720619574	1	NEUTRAL	Putative uncharacterized protein	tr|D7LMD4|D7LMD4_ARALL	99.33	13.02	2289	81972	Arabidopsis lyrata subsp. lyrata (Lyre-leaved rock-cress)	D7LMD4	ARALYDRAFT_484819	-	GO:0005509-calcium ion binding;	-	-
contig10643	34.565420476	43.2802488556	1.252125629	0.3243793189	0.8435855314	1	NEUTRAL	Putative uncharacterized protein	tr|B8LQW7|B8LQW7_PICSI	96.43	81.95	353	3332	Picea sitchensis (Sitka spruce) (Pinus sitchensis)	B8LQW7	-	-	GO:0003676-nucleic acid binding;GO:0000166-nucleotide binding;	-	-
contig10644	1134.5590956241	973.8055992511	0.8583119231	-0.2204260554	0.6804840206	1	NEUTRAL	Predicted protein (Fragment)	tr|B9GUV2|B9GUV2_POPTR	89.81	18.03	1494	3694	Populus trichocarpa (Western balsam poplar) (Populus balsamifera subsp. trichocarpa)	B9GUV2	POPTRDRAFT_709848	-	GO:0003676-nucleic acid binding;GO:0000166-nucleotide binding;	-	-
contig10645	1174.2076661701	1104.6299878373	0.9407449974	-0.0881243824	0.8691363804	1	NEUTRAL	Predicted protein (Fragment)	tr|B9GUV2|B9GUV2_POPTR	89.81	19.03	1416	3694	Populus trichocarpa (Western balsam poplar) (Populus balsamifera subsp. trichocarpa)	B9GUV2	POPTRDRAFT_709848	-	GO:0003676-nucleic acid binding;GO:0000166-nucleotide binding;	-	-
contig10646	847.8694316761	757.4043549731	0.8933030567	-0.1627783964	0.7699172644	1	NEUTRAL	Putative uncharacterized protein	tr|E0CRB1|E0CRB1_VITVI	70.83	10.65	1995	29760	Vitis vinifera (Grape)	E0CRB1	VIT_18s0001g03610	-	-	-	-
contig10647	932.2497228381	947.247264726	1.0160874726	0.0230246057	0.9681975118	1	NEUTRAL	Putative uncharacterized protein	tr|F6HE61|F6HE61_VITVI	72.34	6.79	3194	29760	Vitis vinifera (Grape)	F6HE61	VIT_05s0020g01250	-	-	-	-
contig10648	330.40475455	347.2256328643	1.050909916	0.0716390068	0.9170894516	1	NEUTRAL	-	-	-	-	-	-	-	-	-	-	-	-	-
contig10649	7453.9312626488	5595.9394486256	0.7507366585	-0.4136211634	0.388635915	1	NEUTRAL	Threonine synthase, putative	tr|B9RK44|B9RK44_RICCO	93.51	9.92	2827	3988	Ricinus communis (Castor bean)	B9RK44	RCOM_1046290	-	GO:0030170-pyridoxal phosphate binding;GO:0004795-threonine synthase activity;	GO:0009088-threonine biosynthetic process;	-
contig10650	22.365860308	23.6074084667	1.0555108608	0.0779414236	0.9936742998	1	NEUTRAL	Putative uncharacterized protein	tr|A5AKW0|A5AKW0_VITVI	69.84	59.02	355	29760	Vitis vinifera (Grape)	A5AKW0	VITISV_009615	-	GO:0008270-zinc ion binding;	-	-
contig10651	334.471274606	354.1111270004	1.0587191005	0.0823198641	0.9035557892	1	NEUTRAL	JHL18I08.5 protein	tr|E6NU61|E6NU61_9ROSI	73.71	15.11	1463	180498	Jatropha curcas	E6NU61	JHL18I08.5	-	GO:0005525-GTP binding;GO:0003924-GTPase activity;GO:0000287-magnesium ion binding;	-	-
contig10652	245.007833374	316.7327302615	1.2927453212	0.3704380834	0.5910496183	1	NEUTRAL	Putative uncharacterized protein	tr|E0CPG0|E0CPG0_VITVI	79.31	19.38	1228	29760	Vitis vinifera (Grape)	E0CPG0	VIT_18s0001g13310	-	GO:0005525-GTP binding;GO:0003924-GTPase activity;GO:0000287-magnesium ion binding;	-	-
contig10653	242.974573346	247.8777889003	1.0201799533	0.028823657	0.9740167519	1	NEUTRAL	Endonuclease/exonuclease/phosphatase family protein	tr|E5GC61|E5GC61_CUCME	75.20	15.02	1502	412675	Cucumis melo subsp. melo	E5GC61	-	-	GO:0004519-endonuclease activity;GO:0008270-zinc ion binding;	-	GO:0005622-intracellular;
contig10654	181.976772506	184.9246996558	1.0161994694	0.0231836159	0.9841157424	1	NEUTRAL	Endonuclease/exonuclease/phosphatase family protein	tr|E5GC61|E5GC61_CUCME	88.89	28.16	947	412675	Cucumis melo subsp. melo	E5GC61	-	-	GO:0004519-endonuclease activity;GO:0008270-zinc ion binding;	-	GO:0005622-intracellular;
contig1065	4471.1388015725	3882.4350507515	0.8683324815	-0.2036805435	0.6749811896	1	NEUTRAL	Calmodulin-related protein CAM53	tr|F1BXA2|F1BXA2_WOLAR	100.00	30.40	987	161111	Wolffia arrhiza (Rootless water meal)	F1BXA2	-	-	GO:0005509-calcium ion binding;	-	-
contig10655	344.637574746	275.4197654447	0.7991576822	-0.3234479047	0.6302846516	1	NEUTRAL	-	-	-	-	-	-	-	-	-	-	-	-	-
contig10656	31.515530434	39.3456807778	1.2484537063	0.320142326	0.8546676652	1	NEUTRAL	-	-	-	-	-	-	-	-	-	-	-	-	-
contig10657	2383.9973828303	2513.2053596833	1.0541980364	0.0761459099	0.879002711	1	NEUTRAL	Putative uncharacterized protein	tr|B9R8Q7|B9R8Q7_RICCO	76.35	9.14	2505	3988	Ricinus communis (Castor bean)	B9R8Q7	RCOM_1601660	-	-	-	-
contig10658	62.014430854	169.1864273446	2.7281783452	1.4479379586	0.1213478944	1	UP	Putative uncharacterized protein	tr|D7SMP8|D7SMP8_VITVI	69.28	28.67	725	29760	Vitis vinifera (Grape)	D7SMP8	VIT_14s0083g01160	-	-	-	-
contig10659	31.515530434	130.8243885863	4.1511085736	2.0534966666	0.0623755842	1	UP	Putative uncharacterized protein	tr|D7SIL9|D7SIL9_VITVI	76.09	29.96	762	29760	Vitis vinifera (Grape)	D7SIL9	VIT_17s0000g05070	-	-	-	-
contig10660	97.596481344	190.8265517724	1.9552605703	0.9673608829	0.2563825089	1	NEUTRAL	Putative uncharacterized protein	tr|D7SMP8|D7SMP8_VITVI	65.35	19.70	995	29760	Vitis vinifera (Grape)	D7SMP8	VIT_14s0083g01160	-	-	-	-
contig10661	37.615310518	48.1984589528	1.2813521486	0.35766702	0.8155698235	1	NEUTRAL	Leucine-rich repeat receptor protein kinase EXS, putative	tr|B9RC79|B9RC79_RICCO	52.94	45.38	350	3988	Ricinus communis (Castor bean)	B9RC79	RCOM_1686080	-	GO:0032440-2-alkenal reductase [NAD(P)] activity;GO:0005524-ATP binding;	-	GO:0016021-integral to membrane;
contig10662	28.465640392	18.6891983695	0.6565528866	-0.6070168671	0.7730117768	1	NEUTRAL	AtI6-like protein (Fragment)	tr|D9YU51|D9YU51_ARAHA	55.56	64.86	257	81970	Arabidopsis halleri	D9YU51	-	-	-	-	-
contig10663	15.24945021	32.4601866417	2.1286135693	1.0899140652	0.5888483433	1	UP	-	-	-	-	-	-	-	-	-	-	-	-	-
contig10664	34.565420476	128.8571045474	3.7279194864	1.8983707018	0.0822453498	1	UP	Predicted protein	tr|B9P5P4|B9P5P4_POPTR	72.22	30.43	712	3694	Populus trichocarpa (Western balsam poplar) (Populus balsamifera subsp. trichocarpa)	B9P5P4	POPTRDRAFT_829120	-	GO:0005524-ATP binding;GO:0003779-actin binding;	GO:0030833-regulation of actin filament polymerization;	GO:0005856-cytoskeleton;
contig10665	44.731720616	229.1885905308	5.1236256369	2.3571650675	0.0092626371	0.3511529474	UP	-	-	-	-	-	-	-	-	-	-	-	-	-
contig10666	18.299340252	105.2496960807	5.7515568666	2.5239525264	0.0469167085	1	UP	-	-	-	-	-	-	-	-	-	-	-	-	-
contig10667	568.2961778261	326.5691504559	0.5746460441	-0.7992545	0.1936533205	1	NEUTRAL	Predicted protein	tr|B9I2L7|B9I2L7_POPTR	55.40	16.91	983	3694	Populus trichocarpa (Western balsam poplar) (Populus balsamifera subsp. trichocarpa)	B9I2L7	POPTRDRAFT_823289	-	-	-	-
contig10668	151.477872086	160.3336491696	1.0584625131	0.0819701753	0.9286412589	1	NEUTRAL	Putative uncharacterized protein	tr|F6H2U7|F6H2U7_VITVI	77.52	29.11	799	29760	Vitis vinifera (Grape)	F6H2U7	VIT_04s0008g02280	-	-	-	-
contig1066	8940.2443431169	10198.4004576112	1.1407294998	0.1899567272	0.6897402745	1	NEUTRAL	Putative uncharacterized protein	tr|F6H4A9|F6H4A9_VITVI	81.76	9.27	2645	29760	Vitis vinifera (Grape)	F6H4A9	VIT_07s0031g01640	-	GO:0005524-ATP binding;	-	-
contig10669	258.224023556	199.6793299474	0.7732794463	-0.3709382281	0.6124134951	1	NEUTRAL	Putative uncharacterized protein	tr|F6H2U7|F6H2U7_VITVI	76.86	25.97	888	29760	Vitis vinifera (Grape)	F6H2U7	VIT_04s0008g02280	-	-	-	-
contig10670	198.24285273	182.9574156169	0.9228953937	-0.1157609612	0.8867872296	1	NEUTRAL	Putative uncharacterized protein	tr|F6H2U7|F6H2U7_VITVI	79.47	27.63	863	29760	Vitis vinifera (Grape)	F6H2U7	VIT_04s0008g02280	-	-	-	-
contig10671	11.182930154	13.7709882722	1.2314293376	0.3003338449	0.9459084311	1	NEUTRAL	-	-	-	-	-	-	-	-	-	-	-	-	-
contig1067	2476.5107141043	2110.8957737301	0.8523669055	-0.2304535157	0.6447208006	1	NEUTRAL	Glucose-6-phosphate isomerase	tr|F6H116|F6H116_VITVI	94.74	23.01	1235	29760	Vitis vinifera (Grape)	F6H116	VIT_18s0001g07280	Carbohydrate degradation; glycolysis; D-glyceraldehyde 3-phosphate and glycerone phosphate from D-glucose: step 2/4.	GO:0004347-glucose-6-phosphate isomerase activity;	GO:0006094-gluconeogenesis;	-
contig10672	495.0988168181	163.284575228	0.3298019904	-1.6003279893	0.0171422672	0.5452905717	DOWN	GDSL-motif lipase/acylhydrolase (Fragment)	tr|A1IW18|A1IW18_9LAMI	73.02	30.59	716	126558	Phillyrea latifolia	A1IW18	ophe-35A	-	GO:0016788-hydrolase activity, acting on ester bonds;	GO:0006629-lipid metabolic process;	-
contig10673	935.2996128801	966.920105115	1.0338078748	0.0479680969	0.9312208489	1	NEUTRAL	Predicted protein	tr|B9HHK0|B9HHK0_POPTR	97.18	26.24	1111	3694	Populus trichocarpa (Western balsam poplar) (Populus balsamifera subsp. trichocarpa)	B9HHK0	POPTRDRAFT_765520	-	-	-	GO:0016020-membrane;
contig10674	54.898020756	104.2660540612	1.8992679996	0.9254434939	0.3924844843	1	NEUTRAL	Putative uncharacterized protein	tr|A5ADZ3|A5ADZ3_VITVI	87.88	47.93	550	29760	Vitis vinifera (Grape)	A5ADZ3	VITISV_015941	-	GO:0015299-solute:hydrogen antiporter activity;	-	GO:0016021-integral to membrane;
contig10675	538.8139074201	470.180885295	0.8726220293	-0.1965712	0.7443931639	1	NEUTRAL	Predicted protein	tr|B9HKN0|B9HKN0_POPTR	48.84	7.79	1881	3694	Populus trichocarpa (Western balsam poplar) (Populus balsamifera subsp. trichocarpa)	B9HKN0	POPTRDRAFT_820200	-	GO:0043565-sequence-specific DNA binding;	-	-
contig10676	326.338234494	297.0598898726	0.9102822117	-0.1356142063	0.8428627963	1	NEUTRAL	Predicted protein	tr|B9HKN0|B9HKN0_POPTR	48.84	9.43	1553	3694	Populus trichocarpa (Western balsam poplar) (Populus balsamifera subsp. trichocarpa)	B9HKN0	POPTRDRAFT_820200	-	GO:0043565-sequence-specific DNA binding;	-	-
contig10677	18.299340252	56.0675951084	3.063913471	1.6153755542	0.305352046	1	UP	Putative uncharacterized protein	tr|F6GSK7|F6GSK7_VITVI	45.16	24.86	545	29760	Vitis vinifera (Grape)	F6GSK7	VIT_17s0000g02390	-	GO:0005524-ATP binding;	-	-
contig10678	1576.7931517142	1413.4935819432	0.8964356424	-0.1577280831	0.7602698764	1	NEUTRAL	Predicted protein (Fragment)	tr|B9HQ56|B9HQ56_POPTR	93.17	24.98	1119	3694	Populus trichocarpa (Western balsam poplar) (Populus balsamifera subsp. trichocarpa)	B9HQ56	POPTRDRAFT_199969	-	-	-	-
contig10679	499.1653368741	432.802488556	0.8670523704	-0.2058089593	0.7369387659	1	NEUTRAL	Uridine kinase	tr|D7UAT7|D7UAT7_VITVI	80.38	30.80	783	29760	Vitis vinifera (Grape)	D7UAT7	VIT_19s0015g01730	Pyrimidine metabolism; CTP biosynthesis via salvage pathway; CTP from cytidine: step 1/3. Pyrimidine metabolism; UMP biosynthesis via salvage pathway; UMP from uridine: step 1/1.	GO:0005524-ATP binding;GO:0016773-phosphotransferase activity, alcohol group as acceptor;GO:0004849-uridine kinase activity;	-	-
contig10680	170.793842352	271.485197367	1.589549094	0.6686175755	0.3643270114	1	NEUTRAL	Uridine kinase	tr|B9N5N9|B9N5N9_POPTR	91.59	64.05	429	3694	Populus trichocarpa (Western balsam poplar) (Populus balsamifera subsp. trichocarpa)	B9N5N9	POPTRDRAFT_744904	Pyrimidine metabolism; CTP biosynthesis via salvage pathway; CTP from cytidine: step 1/3. Pyrimidine metabolism; UMP biosynthesis via salvage pathway; UMP from uridine: step 1/1.	GO:0005524-ATP binding;GO:0016773-phosphotransferase activity, alcohol group as acceptor;GO:0004849-uridine kinase activity;	-	-
contig10681	13.216190182	16.7219143306	1.2652598139	0.3394336646	0.9206425568	1	NEUTRAL	-	-	-	-	-	-	-	-	-	-	-	-	-
contig10682	286.689663948	390.5058817199	1.3621205465	0.4458543862	0.4961128799	1	NEUTRAL	Lysosomal cystine transporter family protein	tr|E5GCE1|E5GCE1_CUCME	68.57	34.17	602	412675	Cucumis melo subsp. melo	E5GCE1	-	-	-	-	-
contig1068	2541.5750350003	2191.5544193246	0.8622820059	-0.2137683207	0.6682992571	1	NEUTRAL	Glucose-6-phosphate isomerase	tr|F6H116|F6H116_VITVI	96.65	16.77	1729	29760	Vitis vinifera (Grape)	F6H116	VIT_18s0001g07280	Carbohydrate degradation; glycolysis; D-glyceraldehyde 3-phosphate and glycerone phosphate from D-glucose: step 2/4.	GO:0004347-glucose-6-phosphate isomerase activity;	GO:0006094-gluconeogenesis;	-
contig10683	239.924683304	189.842909753	0.791260437	-0.3377754706	0.6516121196	1	NEUTRAL	Putative MYB transcription factor	tr|F2QKV9|F2QKV9_ROSRU	74.18	23.01	967	74645	Rosa rugosa (Rugosa rose)	F2QKV9	myb6 myb12	-	GO:0003677-DNA binding;	-	GO:0005634-nucleus;
contig10684	88.446811218	652.1546588924	7.3734106398	2.8823321057	2.7553810384717e-05	0.0024140126	UP	(-)-germacrene D synthase	sp|Q6Q3H3|TPSGD_VITVI	54.93	10.93	1507	29760	Vitis vinifera (Grape)	Q6Q3H3	VIT_19s0014g04930 VIT_00014569001 VITISV_013313 VITISV_030783 Vv19s0014g04930	Secondary metabolite biosynthesis; terpenoid biosynthesis.	GO:0034004-germacradienol synthase activity;GO:0052577-germacrene-D synthase activity;GO:0000287-magnesium ion binding;	-	GO:0005737-cytoplasm;
contig10685	113.862561568	1090.8589995651	9.5804888327	3.2600992696	2.66547998571427e-07	3.25210919666417e-05	UP	(-)-germacrene D synthase	sp|Q6Q3H3|TPSGD_VITVI	54.08	12.46	1302	29760	Vitis vinifera (Grape)	Q6Q3H3	VIT_19s0014g04930 VIT_00014569001 VITISV_013313 VITISV_030783 Vv19s0014g04930	Secondary metabolite biosynthesis; terpenoid biosynthesis.	GO:0034004-germacradienol synthase activity;GO:0052577-germacrene-D synthase activity;GO:0000287-magnesium ion binding;	-	GO:0005737-cytoplasm;
contig10686	240.941313318	591.1688536868	2.4535802746	1.2948884733	0.0399828903	0.9427461492	UP	WRKY protein	tr|E7CEW4|E7CEW4_CUCSA	99.05	31.41	946	3659	Cucumis sativus (Cucumber)	E7CEW4	WRKY14	-	GO:0043565-sequence-specific DNA binding;	-	-
contig10687	75.230621036	120.0043263724	1.5951526748	0.6736945134	0.4974709563	1	NEUTRAL	-	-	-	-	-	-	-	-	-	-	-	-	-
contig10688	40.66520056	124.9225364696	3.0719764012	1.6191671334	0.1325370427	1	UP	Ribosomal protein L19	tr|C4J6E6|C4J6E6_MAIZE	84.80	42.26	602	4577	Zea mays (Maize)	C4J6E6	-	-	-	-	-
contig10689	674.0256992821	691.5003396702	1.0259257776	0.0369263604	0.9507441771	1	NEUTRAL	Putative uncharacterized protein	tr|B9T053|B9T053_RICCO	59.26	12.85	1383	3988	Ricinus communis (Castor bean)	B9T053	RCOM_0029900	-	-	-	-
contig10690	806.1876011021	907.9015839482	1.1261666425	0.1714203234	0.7557025035	1	NEUTRAL	Putative uncharacterized protein	tr|B9T053|B9T053_RICCO	42.46	7.62	1672	3988	Ricinus communis (Castor bean)	B9T053	RCOM_0029900	-	-	-	-
contig10691	927.1665727681	876.425039326	0.9452724732	-0.0811978512	0.8831983897	1	NEUTRAL	Putative uncharacterized protein	tr|B9T053|B9T053_RICCO	59.26	11.99	1483	3988	Ricinus communis (Castor bean)	B9T053	RCOM_0029900	-	-	-	-
contig10692	4.066520056	5.9018521167	1.4513274336	0.5373730422	0.9616444773	1	NEUTRAL	Putative uncharacterized protein Sb0010s003430 (Fragment)	tr|C6JRH7|C6JRH7_SORBI	56.10	137.95	122	4558	Sorghum bicolor (Sorghum) (Sorghum vulgare)	C6JRH7	Sb0010s003430 SORBIDRAFT_0010s003430	-	-	-	-
contig1069	3116.9876229243	2309.5914616581	0.7409690833	-0.4325147471	0.382363992	1	NEUTRAL	Putative uncharacterized protein	tr|A9PIR9|A9PIR9_9ROSI	68.72	12.51	1648	3695	Populus trichocarpa x Populus deltoides	A9PIR9	-	-	GO:0016787-hydrolase activity;	-	-
contig10693	9.149670126	14.7546302917	1.6125860374	0.6893761356	0.8400983793	1	NEUTRAL	Putative uncharacterized protein Sb06g016046 (Fragment)	tr|C5YFZ2|C5YFZ2_SORBI	56.25	96.43	175	4558	Sorghum bicolor (Sorghum) (Sorghum vulgare)	C5YFZ2	Sb06g016046 SORBIDRAFT_06g016046	-	GO:0003676-nucleic acid binding;	-	-
contig10694	76.24725105	118.0370423335	1.5480825959	0.6304824466	0.5266609445	1	NEUTRAL	-	-	-	-	-	-	-	-	-	-	-	-	-
contig10695	1043.0623943641	849.8667048009	0.8147803136	-0.295516972	0.5854390214	1	NEUTRAL	Putative uncharacterized protein	tr|D7TC51|D7TC51_VITVI	74.52	9.88	2263	29760	Vitis vinifera (Grape)	D7TC51	VIT_11s0016g05700	-	GO:0005097-Rab GTPase activator activity;	-	GO:0005622-intracellular;
contig10696	86.41355119	101.3151280029	1.1724449072	0.2295201325	0.8272767759	1	NEUTRAL	-	-	-	-	-	-	-	-	-	-	-	-	-
contig10697	2156.2722596942	2147.2905284496	0.9958346024	-0.0060219491	0.9914614575	1	NEUTRAL	Sugar transporter, putative	tr|B9S6G4|B9S6G4_RICCO	67.35	18.15	1113	3988	Ricinus communis (Castor bean)	B9S6G4	RCOM_0536300	-	GO:0032440-2-alkenal reductase [NAD(P)] activity;	-	GO:0016021-integral to membrane;
contig10698	918.0169026421	1412.5099399238	1.5386535214	0.6216683978	0.240014021	1	NEUTRAL	Putative uncharacterized protein	tr|D7SIH5|D7SIH5_VITVI	93.53	9.90	2833	29760	Vitis vinifera (Grape)	D7SIH5	VIT_17s0000g05540	-	GO:0005524-ATP binding;GO:0015662-ATPase activity, coupled to transmembrane movement of ions, phosphorylative mechanism;GO:0046872-metal ion binding;	-	GO:0016021-integral to membrane;
contig10699	481.8826266361	576.4142233951	1.1961714151	0.258424147	0.6642243546	1	NEUTRAL	Dead box ATP-dependent RNA helicase, putative	tr|B9SM72|B9SM72_RICCO	43.03	7.35	1757	3988	Ricinus communis (Castor bean)	B9SM72	RCOM_0296580	-	GO:0005524-ATP binding;GO:0008026-ATP-dependent helicase activity;GO:0003723-RNA binding;	-	-
contig10700	8.133040112	26.558334525	3.2654867257	1.7072980436	0.4860846279	1	UP	-	-	-	-	-	-	-	-	-	-	-	-	-
contig10701	151.477872086	138.6935247418	0.915602542	-0.1272066266	0.8879692639	1	NEUTRAL	-	-	-	-	-	-	-	-	-	-	-	-	-
contig10702	145.378092002	153.4481550335	1.0555108608	0.0779414236	0.933951445	1	NEUTRAL	-	-	-	-	-	-	-	-	-	-	-	-	-
contig10703	151.477872086	168.2027853252	1.1104115935	0.1510945359	0.8599634051	1	NEUTRAL	-	-	-	-	-	-	-	-	-	-	-	-	-
contig1070	3209.5009541983	2455.170480536	0.7649695437	-0.386525785	0.433881141	1	NEUTRAL	2-deoxyglucose-6-phosphate phosphatase, putative	tr|B9RAP3|B9RAP3_RICCO	76.85	17.91	1287	3988	Ricinus communis (Castor bean)	B9RAP3	RCOM_1507630	-	GO:0016787-hydrolase activity;	-	-
contig10704	162.66080224	107.2169801196	0.6591445428	-0.6013332286	0.4910732282	1	NEUTRAL	-	-	-	-	-	-	-	-	-	-	-	-	-
contig10705	167.74395231	283.2889016003	1.6888173773	0.7560133287	0.3022571506	1	NEUTRAL	Putative uncharacterized protein	tr|F6H1K1|F6H1K1_VITVI	74.07	41.85	531	29760	Vitis vinifera (Grape)	F6H1K1	VIT_18s0001g13160	-	-	-	-
contig10706	28.465640392	17.70555635	0.6219974716	-0.6850193791	0.7453939961	1	NEUTRAL	-	-	-	-	-	-	-	-	-	-	-	-	-
contig10707	23.382490322	44.263890875	1.893035783	0.9207016818	0.5780040946	1	NEUTRAL	-	-	-	-	-	-	-	-	-	-	-	-	-
contig10708	490.0156667481	797.7336777703	1.6279758626	0.7030793095	0.2203869337	1	NEUTRAL	-	-	-	-	-	-	-	-	-	-	-	-	-
contig10709	6.099780084	94.4296338668	15.4808259587	3.9524105415	0.0095073278	0.3581494948	UP	-	-	-	-	-	-	-	-	-	-	-	-	-
contig10710	149.444612058	775.1099113231	5.1866032549	2.3747900161	0.0002046895	0.0144508815	UP	Putative uncharacterized protein	tr|B9RDJ0|B9RDJ0_RICCO	73.61	27.64	799	3988	Ricinus communis (Castor bean)	B9RDJ0	RCOM_1613500	-	-	GO:0055085-transmembrane transport;	GO:0016021-integral to membrane;
contig10711	1778.0858944862	1889.5763193549	1.0627024967	0.0877377712	0.863436195	1	NEUTRAL	DNA repair endonuclease UVH1	tr|G7JYL5|G7JYL5_MEDTR	70.44	6.30	3352	3880	Medicago truncatula (Barrel medic) (Medicago tribuloides)	G7JYL5	MTR_5g013480	-	GO:0003677-DNA binding;GO:0004519-endonuclease activity;	-	-
contig10712	65.064320896	729.8623784286	11.2175516224	3.4876859181	5.75506409684871e-07	6.68515967940172e-05	UP	Putative uncharacterized protein Sb07g022880	tr|C5YM90|C5YM90_SORBI	48.48	15.81	920	4558	Sorghum bicolor (Sorghum) (Sorghum vulgare)	C5YM90	Sb07g022880 SORBIDRAFT_07g022880	-	-	-	-
contig10713	3257.2825648563	2665.6698726974	0.8183723148	-0.2891707547	0.5572787024	1	NEUTRAL	-	-	-	-	-	-	-	-	-	-	-	-	-
contig10714	72.180730994	166.2355012863	2.3030454111	1.2035428583	0.1901249203	1	UP	Putative uncharacterized protein	tr|D7T2N2|D7T2N2_VITVI	52.26	18.04	869	29760	Vitis vinifera (Grape)	D7T2N2	VIT_05s0094g01470	-	GO:0004649-poly(ADP-ribose) glycohydrolase activity;	GO:0005975-carbohydrate metabolic process;	-
contig10715	93.529961288	291.1580377559	3.1129921765	1.6383019511	0.0366674884	0.8983658198	UP	Putative uncharacterized protein	tr|D7T2N2|D7T2N2_VITVI	57.68	19.69	879	29760	Vitis vinifera (Grape)	D7T2N2	VIT_05s0094g01470	-	GO:0004649-poly(ADP-ribose) glycohydrolase activity;	GO:0005975-carbohydrate metabolic process;	-
contig10716	406.6520056	343.2910647865	0.8441887906	-0.2443624221	0.7036991812	1	NEUTRAL	Putative uncharacterized protein	tr|D7TWH0|D7TWH0_VITVI	51.18	22.45	684	29760	Vitis vinifera (Grape)	D7TWH0	VIT_14s0066g00330	-	-	-	-
contig10717	148.427982044	127.8734625279	0.8615185679	-0.2150462044	0.8091823199	1	NEUTRAL	Putative uncharacterized protein	tr|A5BWG3|A5BWG3_VITVI	91.11	96.93	282	29760	Vitis vinifera (Grape)	A5BWG3	VIT_06s0061g01300 VITISV_041082	-	GO:0004664-prephenate dehydratase activity;	-	-
contig1071	7890.0655386548	6404.4931886098	0.811716095	-0.3009528747	0.5294060036	1	NEUTRAL	Lysyl-tRNA synthetase	tr|F6I4L4|F6I4L4_VITVI	81.66	10.69	2292	29760	Vitis vinifera (Grape)	F6I4L4	VIT_14s0060g02350	-	GO:0005524-ATP binding;GO:0008026-ATP-dependent helicase activity;GO:0004824-lysine-tRNA ligase activity;GO:0003676-nucleic acid binding;	GO:0006310-DNA recombination;GO:0006430-lysyl-tRNA aminoacylation;	GO:0005737-cytoplasm;
contig10718	12.199560168	55.0839530889	4.5152409046	2.1748029628	0.1984389206	1	UP	-	-	-	-	-	-	-	-	-	-	-	-	-
contig10719	142.32820196	171.1537113835	1.202528445	0.2660710204	0.7515003705	1	NEUTRAL	Acyl-CoA thioesterase, putative	tr|B9T2I4|B9T2I4_RICCO	88.19	42.13	628	3988	Ricinus communis (Castor bean)	B9T2I4	RCOM_0101390	-	-	-	-
contig107	1999.7112375382	2471.8923948666	1.2361246706	0.3058242551	0.5411369726	1	NEUTRAL	Predicted protein	tr|B9N466|B9N466_POPTR	90.16	26.60	1017	3694	Populus trichocarpa (Western balsam poplar) (Populus balsamifera subsp. trichocarpa)	B9N466	POPTRDRAFT_744441	-	-	-	GO:0016021-integral to membrane;
contig10720	95.563221316	123.9388944501	1.2969308981	0.3751016133	0.695277753	1	NEUTRAL	Putative uncharacterized protein (Fragment)	tr|C6TI17|C6TI17_SOYBN	96.49	99.47	291	3847	Glycine max (Soybean) (Glycine hispida)	C6TI17	-	-	GO:0003677-DNA binding;GO:0008270-zinc ion binding;	-	-
contig10721	155.544392142	224.2703804336	1.4418416334	0.527912713	0.495494912	1	NEUTRAL	-	-	-	-	-	-	-	-	-	-	-	-	-
contig10722	14.232820196	13.7709882722	0.9675516224	-0.0475894585	1	1	NEUTRAL	-	-	-	-	-	-	-	-	-	-	-	-	-
contig10723	383.269515278	350.1765589226	0.913656174	-0.1302767408	0.8423655432	1	NEUTRAL	Putative uncharacterized protein	tr|F6HWT8|F6HWT8_VITVI	65.23	18.53	1056	29760	Vitis vinifera (Grape)	F6HWT8	VIT_00s0580g00010	-	-	-	-
contig1072	357.853764928	2709.9337635724	7.5727406811	2.9208155263	1.27454038419582e-07	1.6259781248696e-05	UP	Putative uncharacterized protein	tr|G7KSN0|G7KSN0_MEDTR	75.38	12.13	1865	3880	Medicago truncatula (Barrel medic) (Medicago tribuloides)	G7KSN0	MTR_7g091060	-	-	-	-
contig10724	968.8484033421	1324.9658001931	1.3675677182	0.451612273	0.3936320846	1	NEUTRAL	Auxin responsive protein	tr|B3U2A2|B3U2A2_CUCSA	85.82	20.56	1252	3659	Cucumis sativus (Cucumber)	B3U2A2	-	-	GO:0046983-protein dimerization activity;	GO:0009734-auxin mediated signaling pathway;	GO:0005634-nucleus;
contig10725	12.199560168	30.4929026028	2.4995083579	1.3216443511	0.5387119995	1	UP	-	-	-	-	-	-	-	-	-	-	-	-	-
contig10726	1503.5957907062	1347.5895666404	0.8962445725	-0.1580356178	0.760847712	1	NEUTRAL	Putative uncharacterized protein	tr|F6HQP4|F6HQP4_VITVI	60.42	5.66	3200	29760	Vitis vinifera (Grape)	F6HQP4	VIT_08s0040g00910	-	GO:0005524-ATP binding;GO:0017111-nucleoside-triphosphatase activity;	-	-
contig10727	46.764980644	29.5092605834	0.6310119277	-0.664260819	0.6715124488	1	NEUTRAL	Predicted protein	tr|B9HEN8|B9HEN8_POPTR	66.99	63.80	315	3694	Populus trichocarpa (Western balsam poplar) (Populus balsamifera subsp. trichocarpa)	B9HEN8	POPTRDRAFT_1083426	-	GO:0016758-transferase activity, transferring hexosyl groups;	-	-
contig10728	713.6742698281	661.0074370674	0.9262032625	-0.110599256	0.8471842815	1	NEUTRAL	Predicted protein	tr|B9H3X9|B9H3X9_POPTR	74.82	25.77	871	3694	Populus trichocarpa (Western balsam poplar) (Populus balsamifera subsp. trichocarpa)	B9H3X9	POPTRDRAFT_714469	-	GO:0003676-nucleic acid binding;	-	-
contig10729	402.585485544	186.8919836947	0.4642293138	-1.1070904703	0.1046301098	1	DOWN	GH3 family protein	tr|B9GMV3|B9GMV3_POPTR	77.23	24.24	956	3694	Populus trichocarpa (Western balsam poplar) (Populus balsamifera subsp. trichocarpa)	B9GMV3	GH3-7 POPTRDRAFT_750995	-	-	-	-
contig10730	282.623143892	316.7327302615	1.1206892893	0.1643863469	0.8110758578	1	NEUTRAL	Putative uncharacterized protein	tr|F6I5L4|F6I5L4_VITVI	57.04	14.51	1179	29760	Vitis vinifera (Grape)	F6I5L4	VIT_14s0171g00360	-	-	-	-
contig10731	24.399120336	15.7382723111	0.6450344149	-0.6325519592	0.7863948954	1	NEUTRAL	-	-	-	-	-	-	-	-	-	-	-	-	-
contig1073	186.043292562	257.7142090947	1.3852378419	0.4701337047	0.5237893357	1	NEUTRAL	Hexokinase 6	tr|Q6Q8A0|Q6Q8A0_TOBAC	76.06	30.63	745	4097	Nicotiana tabacum (Common tobacco)	Q6Q8A0	Hxk6	-	GO:0005524-ATP binding;GO:0004396-hexokinase activity;	-	-
contig10732	270.423583724	376.7348934476	1.3931288398	0.4783286879	0.4702573258	1	NEUTRAL	-	-	-	-	-	-	-	-	-	-	-	-	-
contig10733	824.4869413541	857.7358409565	1.0403267753	0.057036762	0.9194081919	1	NEUTRAL	-	-	-	-	-	-	-	-	-	-	-	-	-
contig10734	2369.7645626343	1944.6602724438	0.8206132808	-0.2852255919	0.5696045193	1	NEUTRAL	Ribonucleoprotein, chloroplast, putative	tr|B9SNU9|B9SNU9_RICCO	70.09	16.64	1264	3988	Ricinus communis (Castor bean)	B9SNU9	RCOM_1279020	-	GO:0003676-nucleic acid binding;GO:0000166-nucleotide binding;	-	GO:0030529-ribonucleoprotein complex;
contig10735	54.898020756	62.9530892445	1.1467278488	0.1975230393	0.8850285733	1	NEUTRAL	Predicted protein	tr|B9HHR5|B9HHR5_POPTR	53.42	28.82	556	3694	Populus trichocarpa (Western balsam poplar) (Populus balsamifera subsp. trichocarpa)	B9HHR5	POPTRDRAFT_765590	-	-	-	-
contig10736	3564.3048290844	2158.1105906635	0.6054786821	-0.7238519289	0.1438303876	1	NEUTRAL	Galactinol synthase	tr|Q84V66|Q84V66_CUCSA	93.96	19.77	1426	3659	Cucumis sativus (Cucumber)	Q84V66	GolS	-	-	-	-
contig10737	3057.0064520983	5597.9067326645	1.8311726914	0.872767853	0.0737046905	1	NEUTRAL	2-deoxyglucose-6-phosphate phosphatase, putative	tr|B9RCB5|B9RCB5_RICCO	76.24	10.58	2161	3988	Ricinus communis (Castor bean)	B9RCB5	RCOM_1686660	-	GO:0016787-hydrolase activity;	-	-
contig10738	155.544392142	167.2191433057	1.0750573582	0.1044136349	0.9053043116	1	NEUTRAL	Putative uncharacterized protein	tr|B9RT90|B9RT90_RICCO	50.00	18.32	819	3988	Ricinus communis (Castor bean)	B9RT90	RCOM_0682050	-	-	-	-
contig10739	6.099780084	19.6728403889	3.2251720747	1.6893761356	0.5715631648	1	UP	Predicted protein	tr|B9MU52|B9MU52_POPTR	65.12	146.89	133	3694	Populus trichocarpa (Western balsam poplar) (Populus balsamifera subsp. trichocarpa)	B9MU52	POPTRDRAFT_796477	-	GO:0005488-binding;	-	-
contig10740	1459.8807001042	1007.2494279122	0.6899532461	-0.5354294923	0.3083034242	1	NEUTRAL	Alpha-galactosidase/alpha-n-acetylgalactosaminidase, putative	tr|B9SVM8|B9SVM8_RICCO	79.75	14.29	1674	3988	Ricinus communis (Castor bean)	B9SVM8	RCOM_0794100	-	GO:0043169-cation binding;GO:0052692-raffinose alpha-galactosidase activity;	GO:0005975-carbohydrate metabolic process;	-
contig10741	769.5889205981	577.3978654145	0.7502679027	-0.4145222554	0.466084984	1	NEUTRAL	Alpha-galactosidase/alpha-n-acetylgalactosaminidase, putative	tr|B9SVM8|B9SVM8_RICCO	79.75	15.82	1512	3988	Ricinus communis (Castor bean)	B9SVM8	RCOM_0794100	-	GO:0043169-cation binding;GO:0052692-raffinose alpha-galactosidase activity;	GO:0005975-carbohydrate metabolic process;	-
contig10742	38.631940532	63.936731264	1.655022512	0.7268508411	0.5863023108	1	NEUTRAL	Putative uncharacterized protein	tr|D7TY61|D7TY61_VITVI	85.96	49.12	525	29760	Vitis vinifera (Grape)	D7TY61	VIT_03s0097g00490	-	-	-	-
contig10743	373.103215138	304.9290260281	0.8172779372	-0.2911013061	0.6578652845	1	NEUTRAL	JmjC domain-containing protein D	tr|G7ICR6|G7ICR6_MEDTR	54.35	12.62	1292	3880	Medicago truncatula (Barrel medic) (Medicago tribuloides)	G7ICR6	MTR_1g071300	-	-	-	-
contig10744	1028.8295741681	535.1012585784	0.520106801	-0.943120192	0.0912716813	1	NEUTRAL	Putative uncharacterized protein	tr|F6GUQ6|F6GUQ6_VITVI	65.08	17.25	1132	29760	Vitis vinifera (Grape)	F6GUQ6	VIT_06s0004g06730	-	GO:0016717-oxidoreductase activity, acting on paired donors, with oxidation of a pair of donors resulting in the reduction of molecular oxygen to two molecules of water;	-	-
contig10745	1472.0802602722	920.688930201	0.6254339217	-0.677070626	0.1996417227	1	NEUTRAL	Putative uncharacterized protein	tr|F6GUQ6|F6GUQ6_VITVI	72.22	45.23	479	29760	Vitis vinifera (Grape)	F6GUQ6	VIT_06s0004g06730	-	GO:0016717-oxidoreductase activity, acting on paired donors, with oxidation of a pair of donors resulting in the reduction of molecular oxygen to two molecules of water;	-	-
contig10746	1448.6977699502	1670.2241490185	1.1529141438	0.2052850811	0.6898234072	1	NEUTRAL	Putative uncharacterized protein	tr|A5ARV9|A5ARV9_VITVI	45.85	3.08	4472	29760	Vitis vinifera (Grape)	A5ARV9	VITISV_010143	-	GO:0003676-nucleic acid binding;GO:0008270-zinc ion binding;	GO:0015074-DNA integration;	-
contig10747	1530.0281710702	1998.7605835133	1.3063554131	0.3855474566	0.4485689759	1	NEUTRAL	Putative uncharacterized protein	tr|A5ARV9|A5ARV9_VITVI	40.92	2.56	4789	29760	Vitis vinifera (Grape)	A5ARV9	VITISV_010143	-	GO:0003676-nucleic acid binding;GO:0008270-zinc ion binding;	GO:0015074-DNA integration;	-
contig10748	53.881390742	90.495065789	1.679523571	0.748052043	0.5088236356	1	NEUTRAL	Putative uncharacterized protein	tr|A5B7L9|A5B7L9_VITVI	70.00	24.22	867	29760	Vitis vinifera (Grape)	A5B7L9	VITISV_014420	-	GO:0005488-binding;	-	-
contig10749	339.554424676	194.7611198502	0.5735785067	-0.8019371309	0.2503063382	1	NEUTRAL	Predicted protein	tr|B9I5L4|B9I5L4_POPTR	90.48	85.36	318	3694	Populus trichocarpa (Western balsam poplar) (Populus balsamifera subsp. trichocarpa)	B9I5L4	POPTRDRAFT_571071	-	-	-	-
contig1074	1011.5468639301	894.130595676	0.883924045	-0.1780056898	0.7429755867	1	NEUTRAL	Catalytic, putative	tr|B9RG08|B9RG08_RICCO	92.03	21.42	1289	3988	Ricinus communis (Castor bean)	B9RG08	RCOM_1438450	-	-	-	GO:0016020-membrane;
contig10750	246.024463388	358.0456950782	1.4553255808	0.5413419444	0.4220148343	1	NEUTRAL	FOM-2	tr|Q6E436|Q6E436_CUCME	47.43	7.93	1794	3656	Cucumis melo (Muskmelon)	Q6E436	Fom-2	-	GO:0043531-ADP binding;	-	-
contig10751	336.504534634	557.7250250256	1.6574071599	0.7289280596	0.2356181524	1	NEUTRAL	Putative calcium-binding protein	tr|A4L9I0|A4L9I0_GOSHI	58.93	22.04	802	3635	Gossypium hirsutum (Upland cotton) (Gossypium mexicanum)	A4L9I0	-	-	GO:0005509-calcium ion binding;	-	-
contig1075	1852.2998855082	1506.9395737906	0.8135505409	-0.2976961204	0.5599751074	1	NEUTRAL	Catalytic, putative	tr|B9RA54|B9RA54_RICCO	92.15	16.22	1704	3988	Ricinus communis (Castor bean)	B9RA54	RCOM_1503220	-	-	-	GO:0016020-membrane;
contig10752	83.363661148	101.3151280029	1.215339233	0.281359064	0.7880250408	1	NEUTRAL	Putative uncharacterized protein	tr|F6HCK4|F6HCK4_VITVI	65.24	26.77	731	29760	Vitis vinifera (Grape)	F6HCK4	VIT_11s0149g00140	-	GO:0016491-oxidoreductase activity;	-	-
contig10753	109.796041512	122.9552524307	1.1198514148	0.163307324	0.8671717086	1	NEUTRAL	Putative uncharacterized protein	tr|F6HCK4|F6HCK4_VITVI	59.83	25.10	715	29760	Vitis vinifera (Grape)	F6HCK4	VIT_11s0149g00140	-	GO:0016491-oxidoreductase activity;	-	-
contig10754	50.8315007	58.0348791473	1.1417109145	0.1911974011	0.8943826575	1	NEUTRAL	Putative D-amino acid dehydrogenase	tr|Q56XK6|Q56XK6_ARATH	60.00	40.72	442	3702	Arabidopsis thaliana (Mouse-ear cress)	Q56XK6	At2g22650	-	GO:0016491-oxidoreductase activity;	-	-
contig10755	116.91245161	173.1209954224	1.4807746569	0.5663521092	0.5056267213	1	NEUTRAL	Putative uncharacterized protein	tr|F6HCK4|F6HCK4_VITVI	65.69	25.66	768	29760	Vitis vinifera (Grape)	F6HCK4	VIT_11s0149g00140	-	GO:0016491-oxidoreductase activity;	-	-
contig10756	14.232820196	32.4601866417	2.2806573957	1.1894497388	0.5596372969	1	UP	-	-	-	-	-	-	-	-	-	-	-	-	-
contig10757	775.6887006821	515.4284181895	0.6644784406	-0.5897057038	0.3032958586	1	NEUTRAL	Predicted protein	tr|B9HV17|B9HV17_POPTR	75.88	19.56	1164	3694	Populus trichocarpa (Western balsam poplar) (Populus balsamifera subsp. trichocarpa)	B9HV17	POPTRDRAFT_833904	-	GO:0016628-oxidoreductase activity, acting on the CH-CH group of donors, NAD or NADP as acceptor;	-	-
contig10758	238.90805329	191.8101937919	0.8028619846	-0.3167760913	0.6721104264	1	NEUTRAL	Sterol delta-7 reductase (Fragment)	tr|Q66WR9|Q66WR9_MORAL	92.13	30.74	899	3498	Morus alba (White mulberry)	Q66WR9	Dwf5	-	GO:0016628-oxidoreductase activity, acting on the CH-CH group of donors, NAD or NADP as acceptor;	-	GO:0016020-membrane;
contig10759	603.8782283161	696.4185497674	1.1532433479	0.2056969708	0.7202727356	1	NEUTRAL	ATP binding protein, putative	tr|B9S6B7|B9S6B7_RICCO	66.37	13.72	1451	3988	Ricinus communis (Castor bean)	B9S6B7	RCOM_0534830	-	GO:0005524-ATP binding;GO:0017111-nucleoside-triphosphatase activity;	-	-
contig10760	779.7552207381	940.3617705899	1.2059704707	0.270194582	0.6225845517	1	NEUTRAL	ATP binding protein, putative	tr|B9S6B7|B9S6B7_RICCO	67.07	13.95	1442	3988	Ricinus communis (Castor bean)	B9S6B7	RCOM_0534830	-	GO:0005524-ATP binding;GO:0017111-nucleoside-triphosphatase activity;	-	-
contig10761	105.729521456	161.3172911891	1.5257544815	0.609522828	0.4869985174	1	NEUTRAL	Putative uncharacterized protein	tr|A5C9F5|A5C9F5_VITVI	52.22	32.50	482	29760	Vitis vinifera (Grape)	A5C9F5	VITISV_001611	-	-	-	-
contig10762	228.74175315	330.5037185337	1.4448770895	0.530946773	0.4406011403	1	NEUTRAL	Calmodulin-binding protein	tr|P93370|P93370_TOBAC	54.84	18.51	889	4097	Nicotiana tabacum (Common tobacco)	P93370	TCB60	-	-	-	-
contig1076	2818.0983988083	1603.3364916962	0.5689426928	-0.8136447515	0.1057465511	1	NEUTRAL	Annexin	tr|E5GCK4|E5GCK4_CUCME	76.92	35.39	652	412675	Cucumis melo subsp. melo	E5GCK4	-	-	GO:0005509-calcium ion binding;GO:0005544-calcium-dependent phospholipid binding;	-	-
contig10763	211.459042912	226.2376644725	1.0698888133	0.0974608743	0.9007177462	1	NEUTRAL	Predicted protein (Fragment)	tr|B9P5X9|B9P5X9_POPTR	51.96	50.28	310	3694	Populus trichocarpa (Western balsam poplar) (Populus balsamifera subsp. trichocarpa)	B9P5X9	POPTRDRAFT_945029	-	-	-	-
contig10764	63.031060868	59.0185211667	0.9363402798	-0.0948951733	0.9517225207	1	NEUTRAL	Putative uncharacterized protein	tr|F6HHR3|F6HHR3_VITVI	58.99	31.77	557	29760	Vitis vinifera (Grape)	F6HHR3	VIT_12s0057g01500	-	GO:0008324-cation transmembrane transporter activity;GO:0003676-nucleic acid binding;GO:0000166-nucleotide binding;	-	GO:0016021-integral to membrane;
contig10765	1353.1345486341	1706.618903738	1.2612337077	0.334835633	0.5153383577	1	NEUTRAL	MuDRA transposase-like	tr|Q5GIT1|Q5GIT1_CUCME	58.52	6.53	2687	3656	Cucumis melo (Muskmelon)	Q5GIT1	-	-	GO:0003676-nucleic acid binding;GO:0008270-zinc ion binding;	-	-
contig10766	281.606513878	327.5527924754	1.1631577266	0.2180467425	0.7483692872	1	NEUTRAL	Putative uncharacterized protein	tr|F6H6M7|F6H6M7_VITVI	40.20	19.90	606	29760	Vitis vinifera (Grape)	F6H6M7	VIT_16s0050g00600	-	-	-	-
contig10767	2.033260028	11.8037042333	5.8053097345	2.5373730422	0.6030279186	1	UP	-	-	-	-	-	-	-	-	-	-	-	-	-
contig10768	353.787244872	629.5308924451	1.7794052826	0.8313951405	0.1683153715	1	NEUTRAL	Putative uncharacterized protein	tr|F6H3J6|F6H3J6_VITVI	81.97	20.36	1208	29760	Vitis vinifera (Grape)	F6H3J6	VIT_04s0008g05960	-	-	-	-
contig10769	831.6033514521	1097.7444937012	1.3200337538	0.4005748204	0.4583620439	1	NEUTRAL	Putative non-LTR retroelement reverse transcriptase	tr|O82276|O82276_ARATH	30.00	5.28	1705	3702	Arabidopsis thaliana (Mouse-ear cress)	O82276	At2g31080	-	GO:0003723-RNA binding;GO:0003964-RNA-directed DNA polymerase activity;	GO:0006278-RNA-dependent DNA replication;	-
contig10770	53.881390742	40.3293227973	0.7484833306	-0.4179579085	0.7707083947	1	NEUTRAL	Stachyose synthase	tr|B8LG99|B8LG99_CUCSA	75.00	43.02	523	3659	Cucumis sativus (Cucumber)	B8LG99	-	-	GO:0003824-catalytic activity;	-	-
contig10771	51.848130714	80.6586455945	1.555671236	0.6375372041	0.5896538736	1	NEUTRAL	Sodium/hydrogen exchanger	tr|F6HEL8|F6HEL8_VITVI	68.89	40.52	510	29760	Vitis vinifera (Grape)	F6HEL8	VIT_19s0090g01480	-	-	GO:0006885-regulation of pH;	GO:0016021-integral to membrane;
contig10772	938.3495029221	1078.0716533123	1.1489020349	0.2002557868	0.7099890177	1	NEUTRAL	Predicted protein	tr|B9IQC0|B9IQC0_POPTR	49.75	8.02	1862	3694	Populus trichocarpa (Western balsam poplar) (Populus balsamifera subsp. trichocarpa)	B9IQC0	POPTRDRAFT_780548	-	GO:0005488-binding;	-	-
contig10773	237.891423276	282.3052595809	1.1866979301	0.2469527486	0.7277860062	1	NEUTRAL	Predicted protein	tr|B9IQT1|B9IQT1_POPTR	48.18	21.32	678	3694	Populus trichocarpa (Western balsam poplar) (Populus balsamifera subsp. trichocarpa)	B9IQT1	POPTRDRAFT_780725	-	GO:0005524-ATP binding;	-	-
contig1077	389.369295362	572.4796553173	1.470274267	0.5560853025	0.3578353451	1	NEUTRAL	Predicted protein	tr|B9MYK4|B9MYK4_POPTR	82.63	28.04	884	3694	Populus trichocarpa (Western balsam poplar) (Populus balsamifera subsp. trichocarpa)	B9MYK4	POPTRDRAFT_594843	-	-	-	-
contig10774	8.133040112	24.5910504861	3.0235988201	1.5962667313	0.5300348907	1	UP	-	-	-	-	-	-	-	-	-	-	-	-	-
contig10775	388.352665348	401.3259439338	1.0334059213	0.0474070554	0.9441655416	1	NEUTRAL	Putative uncharacterized protein	tr|C6TJN3|C6TJN3_SOYBN	44.22	11.48	1156	3847	Glycine max (Soybean) (Glycine hispida)	C6TJN3	-	-	-	-	-
contig10776	2503.9597244823	2672.5553668335	1.0673316111	0.0940084792	0.8502098553	1	NEUTRAL	Uridine kinase	tr|B9S0W5|B9S0W5_RICCO	95.59	15.16	1892	3988	Ricinus communis (Castor bean)	B9S0W5	RCOM_1538500	Pyrimidine metabolism; CTP biosynthesis via salvage pathway; CTP from cytidine: step 1/3. Pyrimidine metabolism; UMP biosynthesis via salvage pathway; UMP from uridine: step 1/1.	GO:0005524-ATP binding;GO:0016773-phosphotransferase activity, alcohol group as acceptor;GO:0004849-uridine kinase activity;	-	-
contig10777	1110.1599752881	736.7478725647	0.6636411769	-0.591524691	0.2764812361	1	NEUTRAL	D-alanine-D-alanine ligase, putative	tr|B9T6C3|B9T6C3_RICCO	76.78	6.55	3518	3988	Ricinus communis (Castor bean)	B9T6C3	RCOM_0157020	-	GO:0005524-ATP binding;GO:0008716-D-alanine-D-alanine ligase activity;GO:0046872-metal ion binding;	-	GO:0005618-cell wall;GO:0005737-cytoplasm;
contig10778	1685.5725632122	1219.7161041125	0.7236212375	-0.4666933447	0.3668479956	1	NEUTRAL	D-alanine-D-alanine ligase, putative	tr|B9T6C3|B9T6C3_RICCO	76.78	6.71	3435	3988	Ricinus communis (Castor bean)	B9T6C3	RCOM_0157020	-	GO:0005524-ATP binding;GO:0008716-D-alanine-D-alanine ligase activity;GO:0046872-metal ion binding;	-	GO:0005618-cell wall;GO:0005737-cytoplasm;
contig10779	44.731720616	38.3620387584	0.8576025744	-0.2216188583	0.8944293577	1	NEUTRAL	-	-	-	-	-	-	-	-	-	-	-	-	-
contig10780	739.0900201781	553.7904569478	0.7492868823	-0.4164099004	0.4670783407	1	NEUTRAL	Putative uncharacterized protein	tr|B9SBJ3|B9SBJ3_RICCO	77.64	26.29	886	3988	Ricinus communis (Castor bean)	B9SBJ3	RCOM_0718940	-	-	-	-
contig10781	662.8427691281	457.3935390422	0.6900483197	-0.5352307068	0.3619840938	1	NEUTRAL	Mitochondrial import inner membrane translocase subunit tim44, putative	tr|B9SF39|B9SF39_RICCO	69.54	11.57	1803	3988	Ricinus communis (Castor bean)	B9SF39	RCOM_1213600	-	GO:0015450-P-P-bond-hydrolysis-driven protein transmembrane transporter activity;	GO:0006886-intracellular protein transport;	GO:0005744-mitochondrial inner membrane presequence translocase complex;
contig10782	556.0966176581	415.096932206	0.746447504	-0.4218872926	0.4846555843	1	NEUTRAL	Putative uncharacterized protein	tr|D7U300|D7U300_VITVI	58.41	9.13	1919	29760	Vitis vinifera (Grape)	D7U300	VIT_07s0005g03380	-	GO:0015450-P-P-bond-hydrolysis-driven protein transmembrane transporter activity;	GO:0006886-intracellular protein transport;	GO:0005744-mitochondrial inner membrane presequence translocase complex;
contig10783	669.9591792261	418.0478582644	0.6239900448	-0.6804050825	0.2494609192	1	NEUTRAL	Mitochondrial import inner membrane translocase subunit tim44, putative	tr|B9SF39|B9SF39_RICCO	68.45	11.73	1751	3988	Ricinus communis (Castor bean)	B9SF39	RCOM_1213600	-	GO:0015450-P-P-bond-hydrolysis-driven protein transmembrane transporter activity;	GO:0006886-intracellular protein transport;	GO:0005744-mitochondrial inner membrane presequence translocase complex;
contig10784	235.858163248	333.454644592	1.4137931034	0.4995710095	0.4659982027	1	NEUTRAL	-	-	-	-	-	-	-	-	-	-	-	-	-
contig10785	1053.2286945041	1051.5133187873	0.998371317	-0.0023516085	0.9985284004	1	NEUTRAL	Putative uncharacterized protein	tr|F6H0M1|F6H0M1_VITVI	81.66	10.61	2309	29760	Vitis vinifera (Grape)	F6H0M1	VIT_18s0001g03820	-	GO:0005524-ATP binding;	-	-
contig10786	912.9337525721	487.886441645	0.5344160409	-0.9039647829	0.1111374961	1	NEUTRAL	Predicted protein	tr|B9HNE1|B9HNE1_POPTR	77.31	19.67	1179	3694	Populus trichocarpa (Western balsam poplar) (Populus balsamifera subsp. trichocarpa)	B9HNE1	POPTRDRAFT_1087651	-	-	-	-
contig10787	214.508932954	206.5648240836	0.9629660697	-0.0544431296	0.948495736	1	NEUTRAL	Putative uncharacterized protein orf166a	tr|Q5M9X8|Q5M9X8_TOBAC	94.94	23.19	1228	4097	Nicotiana tabacum (Common tobacco)	Q5M9X8	orf166a	-	-	-	GO:0005739-mitochondrion;
contig1078	798.0545609901	1137.090174479	1.4248276121	0.5107873802	0.3443051168	1	NEUTRAL	Transferase, transferring glycosyl groups, putative	tr|B9SN76|B9SN76_RICCO	89.91	19.86	1358	3988	Ricinus communis (Castor bean)	B9SN76	RCOM_1186280	-	GO:0016760-cellulose synthase (UDP-forming) activity;	-	-
contig10788	256.190763528	304.9290260281	1.1902420752	0.2512550233	0.7171945055	1	NEUTRAL	NADH-ubiquinone oxidoreductase chain 5	tr|G9JLP7|G9JLP7_9FABA	97.89	18.07	1625	56065	Millettia pinnata	G9JLP7	nad5 MipiMp017	-	-	-	-
contig10789	311.088784284	413.1296481671	1.3280120308	0.4092682165	0.5254876192	1	NEUTRAL	NADH-ubiquinone oxidoreductase chain 5	tr|G9JLP7|G9JLP7_9FABA	97.89	18.73	1568	56065	Millettia pinnata	G9JLP7	nad5 MipiMp017	-	-	-	-
contig10790	565.2462877841	436.7370566338	0.7726491373	-0.3721146649	0.5352832049	1	NEUTRAL	NADH-ubiquinone oxidoreductase chain	tr|G7I9T0|G7I9T0_MEDTR	90.00	19.97	1352	3880	Medicago truncatula (Barrel medic) (Medicago tribuloides)	G7I9T0	MTR_1g006220	-	GO:0008137-NADH dehydrogenase (ubiquinone) activity;	GO:0042773-ATP synthesis coupled electron transport;	-
contig1079	1228.0890569121	1863.0179848298	1.5170056067	0.6012264176	0.2429686962	1	NEUTRAL	Transferase, transferring glycosyl groups, putative	tr|B9SN76|B9SN76_RICCO	87.61	12.28	2141	3988	Ricinus communis (Castor bean)	B9SN76	RCOM_1186280	-	GO:0016760-cellulose synthase (UDP-forming) activity;	-	-
contig10791	251.107613458	275.4197654447	1.0968196529	0.1333263268	0.8531913872	1	NEUTRAL	NADH-ubiquinone oxidoreductase chain 5	tr|G9JLP7|G9JLP7_9FABA	97.89	19.08	1539	56065	Millettia pinnata	G9JLP7	nad5 MipiMp017	-	-	-	-
contig10792	26.432380364	517.3957022283	19.574313592	4.2908898126	1.02849938983675e-07	1.34513291602084e-05	UP	Putative uncharacterized protein	tr|A5ATH6|A5ATH6_VITVI	64.18	18.28	1053	29760	Vitis vinifera (Grape)	A5ATH6	VITISV_026465	-	GO:0005524-ATP binding;GO:0003777-microtubule motor activity;	GO:0007018-microtubule-based movement;	GO:0005874-microtubule;
contig10793	156.561022156	597.0707058034	3.813661265	1.931176707	0.0033045096	0.1556308455	UP	AMP dependent CoA ligase, putative	tr|B9S0G8|B9S0G8_RICCO	52.53	9.08	1736	3988	Ricinus communis (Castor bean)	B9S0G8	RCOM_1354540	-	GO:0047077-Photinus-luciferin 4-monooxygenase (ATP-hydrolyzing) activity;GO:0016874-ligase activity;	-	-
contig10794	130.128641792	166.2355012863	1.2774705015	0.3532899778	0.6780530561	1	NEUTRAL	Cytochrome c biogenesis C	tr|G9JLV0|G9JLV0_LOTJA	98.05	32.83	896	34305	Lotus japonicus	G9JLV0	ccmC LojaMp035	-	-	-	-
contig10795	3359.9621962704	3122.0797697201	0.9292008622	-0.1059376021	0.8293798238	1	NEUTRAL	Putative uncharacterized protein	tr|B9SCM8|B9SCM8_RICCO	69.85	5.48	3827	3988	Ricinus communis (Castor bean)	B9SCM8	RCOM_0476140	-	-	-	-
contig10796	1086.7774849661	1059.3824549428	0.9747924203	-0.0368330617	0.9466757589	1	NEUTRAL	Putative uncharacterized protein	tr|B9T1A3|B9T1A3_RICCO	74.03	20.76	1070	3988	Ricinus communis (Castor bean)	B9T1A3	RCOM_0163950	-	-	-	-
contig10797	917.0002726281	814.4555921009	0.8881737731	-0.1710861243	0.7558195572	1	NEUTRAL	Putative uncharacterized protein	tr|B9T1A3|B9T1A3_RICCO	75.54	20.20	1122	3988	Ricinus communis (Castor bean)	B9T1A3	RCOM_0163950	-	-	-	-
contig10798	8.133040112	14.7546302917	1.814159292	0.8593011371	0.8010941964	1	NEUTRAL	Pleiotrophic drug resistance protein	tr|B3U2B8|B3U2B8_CUCSA	92.31	116.85	237	3659	Cucumis sativus (Cucumber)	B3U2B8	-	-	GO:0005524-ATP binding;	-	GO:0016020-membrane;
contig10799	15.24945021	73.7731514584	4.8377581121	2.2743386364	0.1217788535	1	UP	-	-	-	-	-	-	-	-	-	-	-	-	-
contig10800	666.9092891841	281.3216175614	0.4218289086	-1.2452701264	0.0420382264	0.972603789	DOWN	Putative uncharacterized protein	tr|F6H261|F6H261_VITVI	60.29	14.08	1285	29760	Vitis vinifera (Grape)	F6H261	VIT_19s0014g02980	-	-	GO:0008219-cell death;	GO:0016021-integral to membrane;
contig10801	1375.5004089421	948.2309067455	0.689371592	-0.5366462463	0.3102445702	1	NEUTRAL	Putative uncharacterized protein	tr|F6H261|F6H261_VITVI	76.20	7.95	2877	29760	Vitis vinifera (Grape)	F6H261	VIT_19s0014g02980	-	-	GO:0008219-cell death;	GO:0016021-integral to membrane;
contig10802	79.297141092	102.2987700223	1.2900688299	0.3674480408	0.7240635662	1	NEUTRAL	Putative uncharacterized protein	tr|F6H7B0|F6H7B0_VITVI	75.79	42.03	541	29760	Vitis vinifera (Grape)	F6H7B0	VIT_16s0098g00580	-	GO:0008270-zinc ion binding;	-	GO:0005622-intracellular;
contig10803	53.881390742	106.2333381001	1.9716146268	0.9793775891	0.3642951962	1	NEUTRAL	-	-	-	-	-	-	-	-	-	-	-	-	-
contig10804	468.666436454	540.0194686756	1.152246943	0.2044499401	0.7344249183	1	NEUTRAL	Putative uncharacterized protein	tr|F6HZL4|F6HZL4_VITVI	45.22	5.27	2574	29760	Vitis vinifera (Grape)	F6HZL4	VIT_07s0005g03580	-	-	-	GO:0005634-nucleus;
contig10805	583.5456280361	690.5166976508	1.183312263	0.2428308351	0.6731094276	1	NEUTRAL	Transcription factor, putative	tr|B9T1C1|B9T1C1_RICCO	49.14	4.88	3024	3988	Ricinus communis (Castor bean)	B9T1C1	RCOM_0500140	-	-	-	GO:0005634-nucleus;
contig10806	436.134276006	383.6203875838	0.879592384	-0.1850929823	0.7695572378	1	NEUTRAL	Mechanosensitive ion channel domain-containing protein	tr|F8WLB3|F8WLB3_CITUN	66.99	10.42	1928	55188	Citrus unshiu (Satsuma mandarin) (Citrus nobilis var. unshiu)	F8WLB3	ORF46	-	-	GO:0055085-transmembrane transport;	GO:0016020-membrane;
contig10807	46.764980644	72.789509439	1.5564960882	0.6383019511	0.6073268123	1	NEUTRAL	-	-	-	-	-	-	-	-	-	-	-	-	-
contig10808	2160.3387797502	1689.8969894074	0.7822370293	-0.3543222633	0.4833163139	1	NEUTRAL	Protein binding protein, putative	tr|B9S7Z7|B9S7Z7_RICCO	52.58	4.51	3496	3988	Ricinus communis (Castor bean)	B9S7Z7	RCOM_1383110	-	-	-	-
contig1080	930.2164628101	1307.2602438431	1.4053290778	0.4909079976	0.3551751222	1	NEUTRAL	Transferase, transferring glycosyl groups, putative	tr|B9SN76|B9SN76_RICCO	89.90	15.95	1691	3988	Ricinus communis (Castor bean)	B9SN76	RCOM_1186280	-	GO:0016760-cellulose synthase (UDP-forming) activity;	-	-
contig10809	32.532160448	70.8222254001	2.1769911504	1.1223355429	0.3966501046	1	UP	Putative uncharacterized protein	tr|F6I172|F6I172_VITVI	55.77	32.74	511	29760	Vitis vinifera (Grape)	F6I172	VIT_03s0038g01090	-	-	-	-
contig10810	698.4248196181	586.2506435895	0.8393897627	-0.2525872269	0.6602077426	1	NEUTRAL	MKKK9 (Fragment)	tr|C1K4Q3|C1K4Q3_BRAJU	96.75	13.54	2144	3707	Brassica juncea (Indian mustard) (Sinapis juncea)	C1K4Q3	-	-	GO:0005524-ATP binding;	-	-
contig1081	1277.9039275981	1709.5698297963	1.3377921398	0.4198539739	0.4156675607	1	NEUTRAL	Transferase, transferring glycosyl groups, putative	tr|B9SN76|B9SN76_RICCO	86.21	11.01	2349	3988	Ricinus communis (Castor bean)	B9SN76	RCOM_1186280	-	GO:0016760-cellulose synthase (UDP-forming) activity;	-	-
contig10811	720.7906799261	711.1731800591	0.9866570141	-0.0193794388	0.9752379449	1	NEUTRAL	Putative uncharacterized protein	tr|B9RXD6|B9RXD6_RICCO	91.41	13.66	2007	3988	Ricinus communis (Castor bean)	B9RXD6	RCOM_0902830	-	GO:0005524-ATP binding;	-	-
contig10812	5.08315007	37.3783967389	7.3533923304	2.87840996	0.2035347753	1	UP	-	-	-	-	-	-	-	-	-	-	-	-	-
contig10813	27.449010378	79.6750035751	2.9026548673	1.5373730422	0.2403788058	1	UP	Putative uncharacterized protein	tr|F6HGH0|F6HGH0_VITVI	79.55	45.03	530	29760	Vitis vinifera (Grape)	F6HGH0	VIT_01s0010g01090	-	GO:0020037-heme binding;	GO:0006979-response to oxidative stress;	-
contig10814	921.0667926841	948.2309067455	1.0294920133	0.0419326377	0.9403072295	1	NEUTRAL	Alpha-1,2-fucosyltransferase	tr|A7LIF1|A7LIF1_POPCN	74.52	10.18	2195	80863	Populus canescens (Grey poplar) (Populus tremula x Populus alba)	A7LIF1	FUT1	-	GO:0008107-galactoside 2-alpha-L-fucosyltransferase activity;	GO:0042546-cell wall biogenesis;	GO:0016020-membrane;
contig10815	839.7363915641	942.3290546288	1.1221724628	0.1662944158	0.7615886603	1	NEUTRAL	Putative uncharacterized protein	tr|D7SP05|D7SP05_VITVI	70.04	8.28	2537	29760	Vitis vinifera (Grape)	D7SP05	VIT_04s0023g03280	-	GO:0008270-zinc ion binding;	-	GO:0005622-intracellular;
contig10816	700.4580796461	801.6682458481	1.1444913966	0.1947066179	0.7286608235	1	NEUTRAL	Putative uncharacterized protein	tr|D7SP05|D7SP05_VITVI	71.05	10.86	1962	29760	Vitis vinifera (Grape)	D7SP05	VIT_04s0023g03280	-	GO:0008270-zinc ion binding;	-	GO:0005622-intracellular;
contig10817	626.2440886241	437.7206986533	0.6989618052	-0.5167144734	0.38340279	1	NEUTRAL	Alliin lyase	tr|G7J4U4|G7J4U4_MEDTR	75.17	21.21	1063	3880	Medicago truncatula (Barrel medic) (Medicago tribuloides)	G7J4U4	MTR_3g077250	-	GO:0016846-carbon-sulfur lyase activity;GO:0030170-pyridoxal phosphate binding;	-	-
contig10818	27.449010378	28.5256185639	1.039222113	0.0555040344	0.9981845222	1	NEUTRAL	Putative uncharacterized protein	tr|F6HVA5|F6HVA5_VITVI	84.21	84.49	299	29760	Vitis vinifera (Grape)	F6HVA5	VIT_13s0084g00170	-	GO:0003677-DNA binding;GO:0032549-ribonucleoside binding;	-	-
contig10819	395.469075446	668.876573223	1.6913498798	0.7581751326	0.2016516406	1	NEUTRAL	Putative uncharacterized protein	tr|C6TNV0|C6TNV0_SOYBN	93.02	23.97	1164	3847	Glycine max (Soybean) (Glycine hispida)	C6TNV0	-	-	GO:0003676-nucleic acid binding;GO:0008270-zinc ion binding;	-	-
contig10820	289.73955399	333.454644592	1.150877193	0.2027338956	0.7644266958	1	NEUTRAL	Putative uncharacterized protein	tr|C6TNV0|C6TNV0_SOYBN	93.84	26.43	1065	3847	Glycine max (Soybean) (Glycine hispida)	C6TNV0	-	-	GO:0003676-nucleic acid binding;GO:0008270-zinc ion binding;	-	-
contig108	20.33260028	53.1166690501	2.6123893805	1.3853699488	0.3805056865	1	UP	Caffeic acid O-methyltransferase 3	tr|E4W6N1|E4W6N1_GOSHI	75.56	89.24	254	3635	Gossypium hirsutum (Upland cotton) (Gossypium mexicanum)	E4W6N1	COMT3	-	GO:0008171-O-methyltransferase activity;GO:0046983-protein dimerization activity;	-	-
contig10821	109.796041512	120.0043263724	1.0929749809	0.1282603769	0.8984380044	1	NEUTRAL	Putative uncharacterized protein	tr|F6I2W2|F6I2W2_VITVI	61.33	22.30	825	29760	Vitis vinifera (Grape)	F6I2W2	VIT_15s0048g02880	-	-	-	-
contig10822	681.1421093801	864.6213350926	1.2693699643	0.3441126113	0.5366610219	1	NEUTRAL	Histidine-containing phosphotransfer protein, putative	tr|B9RS10|B9RS10_RICCO	69.23	10.63	1954	3988	Ricinus communis (Castor bean)	B9RS10	RCOM_0801590	-	GO:0032440-2-alkenal reductase [NAD(P)] activity;	GO:0000160-two-component signal transduction system (phosphorelay);	-
contig10823	96.57985133	104.2660540612	1.0795839155	0.1104753877	0.9198288945	1	NEUTRAL	Histidine-containing phosphotransfer protein, putative	tr|B9RS10|B9RS10_RICCO	69.14	74.08	280	3988	Ricinus communis (Castor bean)	B9RS10	RCOM_0801590	-	GO:0032440-2-alkenal reductase [NAD(P)] activity;	GO:0000160-two-component signal transduction system (phosphorelay);	-
contig10824	1165.0579960441	807.5700979648	0.6931587103	-0.5287423755	0.326484743	1	NEUTRAL	Protein bem46, putative	tr|B9RAQ5|B9RAQ5_RICCO	87.60	15.78	1665	3988	Ricinus communis (Castor bean)	B9RAQ5	RCOM_1507860	-	-	-	-
contig10825	111.82930154	165.2518592668	1.4777152051	0.5633682507	0.5150817897	1	NEUTRAL	Putative uncharacterized protein	tr|F6I7G5|F6I7G5_VITVI	44.84	14.50	928	29760	Vitis vinifera (Grape)	F6I7G5	VIT_00s0421g00020	-	-	-	-
contig1082	591.6786681481	1000.3639337761	1.6907216495	0.7576391624	0.1726637383	1	NEUTRAL	Transferase, transferring glycosyl groups, putative	tr|B9SN76|B9SN76_RICCO	80.17	12.95	1857	3988	Ricinus communis (Castor bean)	B9SN76	RCOM_1186280	-	GO:0016760-cellulose synthase (UDP-forming) activity;	-	-
contig10826	1282.9870776681	1177.4194972763	0.9177173471	-0.1238782166	0.8145319316	1	NEUTRAL	Putative uncharacterized protein	tr|B9S5J2|B9S5J2_RICCO	84.68	27.11	937	3988	Ricinus communis (Castor bean)	B9S5J2	RCOM_0977290	-	-	-	-
contig10827	445.283946132	566.5778032006	1.2723966541	0.3475484833	0.561974398	1	NEUTRAL	4-coumarate coenzyme A ligase	tr|B8XCX9|B8XCX9_9LAMI	86.30	50.67	511	586722	Paulownia fortunei	B8XCX9	4CL	-	GO:0016874-ligase activity;	-	-
contig10828	216.542192982	358.0456950782	1.6534685003	0.7254955615	0.2884920827	1	NEUTRAL	4-coumaryl-CoA ligase (Fragment)	tr|Q2YHM7|Q2YHM7_PLAMJ	86.49	41.52	625	29818	Plantago major (Common plantain)	Q2YHM7	4CL2	-	GO:0016874-ligase activity;	-	-
contig10829	1714.0382036042	2585.0112271029	1.5081409631	0.5927712809	0.2381327629	1	NEUTRAL	p-coumarate:CoA ligase 1	tr|D5LLN7|D5LLN7_SORAU	81.53	15.06	1624	36599	Sorbus aucuparia (European mountain ash) (Rowan)	D5LLN7	-	-	GO:0016874-ligase activity;	-	-
contig10830	25.41575035	52.1330270306	2.0512094395	1.0364748063	0.4991142196	1	UP	Putative uncharacterized protein Sb04g011080	tr|C5Y049|C5Y049_SORBI	40.58	26.81	454	4558	Sorghum bicolor (Sorghum) (Sorghum vulgare)	C5Y049	Sb04g011080 SORBIDRAFT_04g011080	-	GO:0003676-nucleic acid binding;GO:0008270-zinc ion binding;	-	-
contig10831	1101.0103051621	1076.1043692734	0.9773790166	-0.0330099633	0.9523084756	1	NEUTRAL	Putative uncharacterized protein	tr|B9R7I4|B9R7I4_RICCO	52.28	7.03	2230	3988	Ricinus communis (Castor bean)	B9R7I4	RCOM_1591950	-	GO:0005524-ATP binding;	-	-
contig1083	1302.3030479341	1746.9482265353	1.341429884	0.4237716475	0.4105020188	1	NEUTRAL	Transferase, transferring glycosyl groups, putative	tr|B9SN76|B9SN76_RICCO	86.70	12.71	2047	3988	Ricinus communis (Castor bean)	B9SN76	RCOM_1186280	-	GO:0016760-cellulose synthase (UDP-forming) activity;	-	-
contig10832	1316.5358681301	1411.5262979043	1.0721517978	0.1005091805	0.8477197147	1	NEUTRAL	WRKY protein	tr|E7CEY5|E7CEY5_CUCSA	74.85	12.59	1784	3659	Cucumis sativus (Cucumber)	E7CEY5	WRKY51	-	GO:0043565-sequence-specific DNA binding;	-	-
contig10833	238.90805329	495.7555778005	2.075089437	1.0531735184	0.1025809517	1	UP	Putative uncharacterized protein	tr|G7L3S8|G7L3S8_MEDTR	37.92	10.09	1128	3880	Medicago truncatula (Barrel medic) (Medicago tribuloides)	G7L3S8	MTR_7g088200	-	-	-	-
contig10834	917.0002726281	844.9484947037	0.9214266559	-0.1180587606	0.8303766721	1	NEUTRAL	Putative uncharacterized protein	tr|D7U104|D7U104_VITVI	76.67	21.78	1056	29760	Vitis vinifera (Grape)	D7U104	VIT_09s0002g06550	-	GO:0008233-peptidase activity;	GO:0006508-proteolysis;GO:0006465-signal peptide processing;	GO:0016021-integral to membrane;
contig10835	178.926882464	179.0228475391	1.0005363368	0.000773563	1	1	NEUTRAL	Putative uncharacterized protein	tr|A9PBS3|A9PBS3_POPTR	80.00	32.48	739	3694	Populus trichocarpa (Western balsam poplar) (Populus balsamifera subsp. trichocarpa)	A9PBS3	-	-	GO:0008233-peptidase activity;	GO:0006508-proteolysis;GO:0006465-signal peptide processing;	GO:0016021-integral to membrane;
contig10836	241.957943332	184.9246996558	0.7642844749	-0.3878183701	0.604151846	1	NEUTRAL	Putative uncharacterized protein	tr|A5BCD9|A5BCD9_VITVI	70.43	24.86	850	29760	Vitis vinifera (Grape)	A5BCD9	VITISV_011581	-	-	-	-
contig10837	1355.1678086621	1010.2003539706	0.7454429979	-0.4238300573	0.4217900722	1	NEUTRAL	Putative uncharacterized protein	tr|F6GTI2|F6GTI2_VITVI	75.03	9.51	2368	29760	Vitis vinifera (Grape)	F6GTI2	VIT_17s0000g04200	-	GO:0008237-metallopeptidase activity;GO:0008270-zinc ion binding;	-	-
contig10838	2821.1482888503	1676.1260011352	0.5941289963	-0.7511518944	0.1345793474	1	NEUTRAL	Predicted protein	tr|B9HRT8|B9HRT8_POPTR	75.51	10.57	2143	3694	Populus trichocarpa (Western balsam poplar) (Populus balsamifera subsp. trichocarpa)	B9HRT8	POPTRDRAFT_833082	-	-	-	-
contig10839	3910.9756638584	2245.6547303941	0.5741929696	-0.8003924286	0.1052091652	1	NEUTRAL	Predicted protein	tr|B9HRT8|B9HRT8_POPTR	79.80	11.64	2056	3694	Populus trichocarpa (Western balsam poplar) (Populus balsamifera subsp. trichocarpa)	B9HRT8	POPTRDRAFT_833082	-	-	-	-
contig10840	1257.5713273181	1124.3028282262	0.8940270852	-0.1616095553	0.7599091423	1	NEUTRAL	Predicted protein	tr|B9H418|B9H418_POPTR	45.14	4.90	2766	3694	Populus trichocarpa (Western balsam poplar) (Populus balsamifera subsp. trichocarpa)	B9H418	POPTRDRAFT_556281	-	-	-	-
contig10841	756.3727304161	816.4228761398	1.0793922669	0.1102192566	0.8443124689	1	NEUTRAL	Predicted protein	tr|B9GMY1|B9GMY1_POPTR	63.92	13.50	1420	3694	Populus trichocarpa (Western balsam poplar) (Populus balsamifera subsp. trichocarpa)	B9GMY1	POPTRDRAFT_814954	-	GO:0031072-heat shock protein binding;GO:0051082-unfolded protein binding;	-	-
contig1084	2314.8665418782	1732.1935962436	0.7482909122	-0.4183288408	0.4063593322	1	NEUTRAL	Predicted protein	tr|B9H9F5|B9H9F5_POPTR	68.56	15.74	1307	3694	Populus trichocarpa (Western balsam poplar) (Populus balsamifera subsp. trichocarpa)	B9H9F5	POPTRDRAFT_654065	-	GO:0005509-calcium ion binding;	GO:0015979-photosynthesis;	GO:0009654-oxygen evolving complex;
contig10842	934.2829828661	951.1818328038	1.0180875069	0.0258615697	0.963980263	1	NEUTRAL	Putative uncharacterized protein	tr|D7SKB6|D7SKB6_VITVI	66.83	14.90	1346	29760	Vitis vinifera (Grape)	D7SKB6	VIT_06s0004g05140	-	GO:0031072-heat shock protein binding;GO:0051082-unfolded protein binding;	-	-
contig10843	170.793842352	197.7120459086	1.1576064054	0.2111448099	0.7913764302	1	NEUTRAL	Putative uncharacterized protein	tr|D7SKB6|D7SKB6_VITVI	58.43	16.69	1050	29760	Vitis vinifera (Grape)	D7SKB6	VIT_06s0004g05140	-	GO:0031072-heat shock protein binding;GO:0051082-unfolded protein binding;	-	-
contig10844	927.1665727681	882.3268914426	0.9516379444	-0.0715152978	0.8972705069	1	NEUTRAL	Predicted protein	tr|B9GMY1|B9GMY1_POPTR	61.22	13.99	1313	3694	Populus trichocarpa (Western balsam poplar) (Populus balsamifera subsp. trichocarpa)	B9GMY1	POPTRDRAFT_814954	-	GO:0031072-heat shock protein binding;GO:0051082-unfolded protein binding;	-	-
contig10845	492.0489267761	576.4142233951	1.1714571296	0.2283041586	0.7011717441	1	NEUTRAL	Beta-1,3-glucuronyltransferase, putative	tr|B9RS38|B9RS38_RICCO	63.62	7.63	2501	3988	Ricinus communis (Castor bean)	B9RS38	RCOM_0802770	-	GO:0015018-galactosylgalactosylxylosylprotein 3-beta-glucuronosyltransferase activity;	-	GO:0016020-membrane;
contig10846	24.399120336	78.6913615556	3.2251720747	1.6893761356	0.2071543906	1	UP	Putative uncharacterized protein	tr|F6H3X3|F6H3X3_VITVI	87.23	61.14	428	29760	Vitis vinifera (Grape)	F6H3X3	VIT_14s0068g01920	-	GO:0020037-heme binding;	GO:0006979-response to oxidative stress;	-
contig10847	111.82930154	294.1089638142	2.6299812282	1.3950525022	0.0683604424	1	UP	Potassium transporter	tr|G7KRU2|G7KRU2_MEDTR	69.13	16.00	1296	3880	Medicago truncatula (Barrel medic) (Medicago tribuloides)	G7KRU2	MTR_7g108480	-	-	-	GO:0016020-membrane;
contig10848	70.147470966	88.5277817501	1.2620238553	0.335739181	0.7628772224	1	NEUTRAL	Putative uncharacterized protein	tr|E0CV91|E0CV91_VITVI	76.92	39.99	577	29760	Vitis vinifera (Grape)	E0CV91	VIT_16s0098g01300	-	-	-	-
contig10849	719.7740499121	1636.7803203574	2.2740196324	1.1852447095	0.0262818672	0.7322369876	UP	Sugar transporter, putative	tr|B9RTZ7|B9RTZ7_RICCO	83.62	13.94	1799	3988	Ricinus communis (Castor bean)	B9RTZ7	RCOM_0914040	-	GO:0032440-2-alkenal reductase [NAD(P)] activity;GO:0022891-substrate-specific transmembrane transporter activity;	-	GO:0016021-integral to membrane;
contig10850	296.855964088	337.3892126698	1.136541803	0.1846507488	0.7843390944	1	NEUTRAL	Putative uncharacterized protein	tr|D7U4Z3|D7U4Z3_VITVI	84.78	28.26	900	29760	Vitis vinifera (Grape)	D7U4Z3	VIT_03s0038g03040	-	GO:0005524-ATP binding;GO:0016597-amino acid binding;	-	-
contig1085	1125.4094254981	1197.0923376652	1.0636949634	0.0890844874	0.8674090392	1	NEUTRAL	Putative uncharacterized protein	tr|F6H9R8|F6H9R8_VITVI	74.23	9.47	2352	29760	Vitis vinifera (Grape)	F6H9R8	VIT_19s0085g01190	-	GO:0005524-ATP binding;GO:0042626-ATPase activity, coupled to transmembrane movement of substances;	-	GO:0016021-integral to membrane;
contig10851	1276.8872975841	1299.3911076875	1.0176239596	0.0252045438	0.9631050748	1	NEUTRAL	Putative uncharacterized protein	tr|D7U4Z3|D7U4Z3_VITVI	86.80	19.40	1342	29760	Vitis vinifera (Grape)	D7U4Z3	VIT_03s0038g03040	-	GO:0005524-ATP binding;GO:0016597-amino acid binding;	-	-
contig10852	927.1665727681	841.9975686454	0.9081405579	-0.1390124863	0.8003412254	1	NEUTRAL	Calcineurin-like protein	tr|Q93VF2|Q93VF2_EUCCA	83.43	15.78	1586	34316	Eucalyptus camaldulensis (River red gum)	Q93VF2	EcCBL1	-	GO:0005509-calcium ion binding;	-	-
contig10853	220.608713038	228.2049485114	1.034433071	0.0488403042	0.9532184446	1	NEUTRAL	Putative uncharacterized protein	tr|F6HHY5|F6HHY5_VITVI	76.88	19.17	1203	29760	Vitis vinifera (Grape)	F6HHY5	VIT_13s0158g00320	-	GO:0008762-UDP-N-acetylmuramate dehydrogenase activity;GO:0050660-flavin adenine dinucleotide binding;	GO:0009690-cytokinin metabolic process;	-
contig10854	1504.6124207202	3271.5933566758	2.1743761461	1.1206015343	0.0260422683	0.727868877	UP	Predicted protein	tr|B9HN55|B9HN55_POPTR	65.50	5.72	3436	3694	Populus trichocarpa (Western balsam poplar) (Populus balsamifera subsp. trichocarpa)	B9HN55	POPTRDRAFT_1087454	-	GO:0005524-ATP binding;	-	GO:0016021-integral to membrane;
contig10855	0	14.7546302917	Inf	inf	0.2996694608	1	UP	-	-	-	-	-	-	-	-	-	-	-	-	-
contig10856	499.1653368741	1064.3006650401	2.1321606017	1.092316111	0.0511692044	1	UP	Putative uncharacterized protein	tr|F6GX06|F6GX06_VITVI	87.14	14.81	1765	29760	Vitis vinifera (Grape)	F6GX06	VIT_04s0023g01030	-	GO:0008270-zinc ion binding;	-	-
contig10857	89.463441232	147.5463029168	1.64923572	0.7217976133	0.4312888115	1	NEUTRAL	Putative uncharacterized protein	tr|E5GBE1|E5GBE1_CUCME	51.61	17.46	887	412675	Cucumis melo subsp. melo	E5GBE1	-	-	-	-	-
contig10858	18212.9267008119	14075.9172982655	0.772853124	-0.37173383	0.4319548226	1	NEUTRAL	40S ribosomal protein S6	tr|A9P9D9|A9P9D9_POPTR	95.98	12.92	2229	3694	Populus trichocarpa (Western balsam poplar) (Populus balsamifera subsp. trichocarpa)	A9P9D9	POPTRDRAFT_815654	-	-	-	-
contig10859	518.4813071401	606.9071259979	1.1705477471	0.2271837838	0.6997341787	1	NEUTRAL	-	-	-	-	-	-	-	-	-	-	-	-	-
contig10860	333.454644592	477.0663794311	1.4306784661	0.5166994739	0.4101370995	1	NEUTRAL	Putative uncharacterized protein	tr|D7KJW3|D7KJW3_ARALL	50.00	13.82	1085	81972	Arabidopsis lyrata subsp. lyrata (Lyre-leaved rock-cress)	D7KJW3	ARALYDRAFT_472333	-	GO:0003872-6-phosphofructokinase activity;GO:0005524-ATP binding;GO:0047334-diphosphate-fructose-6-phosphate 1-phosphotransferase activity;	-	GO:0005945-6-phosphofructokinase complex;
contig10861	454.433616258	487.886441645	1.0736143282	0.1024758307	0.8688269843	1	NEUTRAL	Predicted protein	tr|B9IIM1|B9IIM1_POPTR	60.70	9.56	1904	3694	Populus trichocarpa (Western balsam poplar) (Populus balsamifera subsp. trichocarpa)	B9IIM1	POPTRDRAFT_1103534	-	-	-	-
contig10862	14.232820196	29.5092605834	2.0733249052	1.051946215	0.6211862906	1	UP	-	-	-	-	-	-	-	-	-	-	-	-	-
contig10863	571.3460678681	649.203732834	1.1362705886	0.1843064355	0.7513246371	1	NEUTRAL	Predicted protein	tr|B9IIM1|B9IIM1_POPTR	60.70	9.18	1983	3694	Populus trichocarpa (Western balsam poplar) (Populus balsamifera subsp. trichocarpa)	B9IIM1	POPTRDRAFT_1103534	-	-	-	-
contig10864	10.16630014	15.7382723111	1.5480825959	0.6304824466	0.8462784498	1	NEUTRAL	Putative ribosomal protein L2 (Fragment)	tr|Q8L6A3|Q8L6A3_VITVI	88.00	121.66	217	29760	Vitis vinifera (Grape)	Q8L6A3	rpl2	-	GO:0003723-RNA binding;GO:0016740-transferase activity;	-	GO:0015934-large ribosomal subunit;
contig10865	126.062121736	100.3314859834	0.7958892378	-0.3293604269	0.728633721	1	NEUTRAL	Predicted protein (Fragment)	tr|B9MWH4|B9MWH4_POPTR	49.25	26.57	556	3694	Populus trichocarpa (Western balsam poplar) (Populus balsamifera subsp. trichocarpa)	B9MWH4	POPTRDRAFT_288092	-	-	-	-
contig10866	60.99780084	55.0839530889	0.9030481809	-0.1471251321	0.9191107711	1	NEUTRAL	Predicted protein (Fragment)	tr|B9MWH4|B9MWH4_POPTR	82.89	45.46	547	3694	Populus trichocarpa (Western balsam poplar) (Populus balsamifera subsp. trichocarpa)	B9MWH4	POPTRDRAFT_288092	-	-	-	-
contig10867	346.670834774	302.9617419892	0.8739175944	-0.1944308468	0.7714840803	1	NEUTRAL	Predicted protein (Fragment)	tr|B9MWH4|B9MWH4_POPTR	84.00	25.48	989	3694	Populus trichocarpa (Western balsam poplar) (Populus balsamifera subsp. trichocarpa)	B9MWH4	POPTRDRAFT_288092	-	-	-	-
contig10868	294.82270406	251.8123569781	0.8541145357	-0.2274985485	0.7452973502	1	NEUTRAL	Predicted protein (Fragment)	tr|B9MWH4|B9MWH4_POPTR	68.93	25.53	810	3694	Populus trichocarpa (Western balsam poplar) (Populus balsamifera subsp. trichocarpa)	B9MWH4	POPTRDRAFT_288092	-	-	-	-
contig10869	205.359262828	169.1864273446	0.8238558369	-0.2795361866	0.7222731047	1	NEUTRAL	Putative uncharacterized protein	tr|B9S0F9|B9S0F9_RICCO	33.60	5.38	1874	3988	Ricinus communis (Castor bean)	B9S0F9	RCOM_1354150	-	-	-	-
contig1086	1013.5801239581	1077.0880112929	1.0626569975	0.0876760016	0.8711990819	1	NEUTRAL	Putative uncharacterized protein	tr|A5AV15|A5AV15_VITVI	72.14	12.75	1698	29760	Vitis vinifera (Grape)	A5AV15	VITISV_041705	-	-	-	-
contig10870	682.1587393941	531.1666905006	0.7786555531	-0.3609428177	0.5331008542	1	NEUTRAL	Putative uncharacterized protein	tr|B9S0F9|B9S0F9_RICCO	42.60	5.09	2513	3988	Ricinus communis (Castor bean)	B9S0F9	RCOM_1354150	-	-	-	-
contig10871	1416.1656095022	1177.4194972763	0.8314137057	-0.2663615642	0.6104546039	1	NEUTRAL	CASP-like protein RCOM_0477780	sp|B9T3K6|CSPLD_RICCO	67.24	24.66	818	3988	Ricinus communis (Castor bean)	B9T3K6	RCOM_0477780	-	-	-	GO:0016021-integral to membrane;
contig1087	1710.9883135622	2012.5315717856	1.1762392273	0.2341815099	0.6440927025	1	NEUTRAL	Putative uncharacterized protein	tr|F6HVQ2|F6HVQ2_VITVI	71.19	7.64	2796	29760	Vitis vinifera (Grape)	F6HVQ2	VIT_13s0106g00640	-	GO:0003676-nucleic acid binding;	-	-
contig10872	3216.6173642963	3985.7174627933	1.239102141	0.3092951158	0.5266061618	1	NEUTRAL	Aig1, putative	tr|B9R8X8|B9R8X8_RICCO	81.34	16.59	1471	3988	Ricinus communis (Castor bean)	B9R8X8	RCOM_1602690	-	GO:0005525-GTP binding;	-	-
contig10873	1498.5126406362	1070.2025171567	0.7141765028	-0.4856474264	0.3533514933	1	NEUTRAL	30S ribosomal protein S28e	tr|G7KLD3|G7KLD3_MEDTR	98.08	27.22	1081	3880	Medicago truncatula (Barrel medic) (Medicago tribuloides)	G7KLD3	MTR_6g013210	-	-	-	-
contig10874	943.4326529921	1105.6136298568	1.1719051978	0.2288558666	0.6700014502	1	NEUTRAL	30S ribosomal protein S28e	tr|G7KLD3|G7KLD3_MEDTR	98.08	30.49	965	3880	Medicago truncatula (Barrel medic) (Medicago tribuloides)	G7KLD3	MTR_6g013210	-	-	-	-
contig10875	1333.8185783681	1124.3028282262	0.842920354	-0.2465317749	0.6392138763	1	NEUTRAL	Putative uncharacterized protein	tr|C6TFC7|C6TFC7_SOYBN	81.82	57.76	425	3847	Glycine max (Soybean) (Glycine hispida)	C6TFC7	-	-	GO:0003723-RNA binding;	-	-
contig10876	1758.7699242202	1707.6025457574	0.9709072928	-0.0425945486	0.9344267325	1	NEUTRAL	Protein binding protein, putative	tr|B9RCS8|B9RCS8_RICCO	64.47	9.84	1966	3988	Ricinus communis (Castor bean)	B9RCS8	RCOM_1692040	-	GO:0008270-zinc ion binding;	-	-
contig10877	1273.8374075421	1272.8327731625	0.9992113323	-0.0011382558	0.9999917655	1	NEUTRAL	Putative uncharacterized protein	tr|D7TVF7|D7TVF7_VITVI	68.18	11.00	1859	29760	Vitis vinifera (Grape)	D7TVF7	VIT_02s0025g01440	-	GO:0008270-zinc ion binding;	-	-
contig10878	11.182930154	20.6564824084	1.8471440064	0.8852963456	0.7385246318	1	NEUTRAL	-	-	-	-	-	-	-	-	-	-	-	-	-
contig10879	356.837134914	379.685819506	1.0640311289	0.0895403584	0.8926858207	1	NEUTRAL	Cysteinyl-tRNA synthetase, putative	tr|B9RP10|B9RP10_RICCO	74.55	13.74	1628	3988	Ricinus communis (Castor bean)	B9RP10	RCOM_0923140	-	GO:0005524-ATP binding;GO:0004817-cysteine-tRNA ligase activity;	GO:0006423-cysteinyl-tRNA aminoacylation;	GO:0005737-cytoplasm;
contig10880	21.349230294	30.4929026028	1.4282904902	0.5142894291	0.7985732022	1	NEUTRAL	Transferase, transferring glycosyl groups, putative	tr|B9SKY2|B9SKY2_RICCO	70.30	68.92	306	3988	Ricinus communis (Castor bean)	B9SKY2	RCOM_0696580	-	-	GO:0006075-(1->3)-beta-D-glucan biosynthetic process;	GO:0000148-1,3-beta-D-glucan synthase complex;
contig10881	56.931280784	67.8712993417	1.1921618205	0.2535800762	0.8434332704	1	NEUTRAL	F12K21.14	tr|Q9LNL4|Q9LNL4_ARATH	52.63	19.84	796	3702	Arabidopsis thaliana (Mouse-ear cress)	Q9LNL4	-	-	-	-	-
contig1088	2364.6814125642	1561.0398848601	0.660148076	-0.5991384272	0.2359630762	1	NEUTRAL	Predicted protein	tr|B9H851|B9H851_POPTR	89.09	47.39	564	3694	Populus trichocarpa (Western balsam poplar) (Populus balsamifera subsp. trichocarpa)	B9H851	POPTRDRAFT_714905	-	-	-	-
contig10882	58.964540812	86.5604977112	1.4680093582	0.553861165	0.6256817322	1	NEUTRAL	F12K21.14	tr|Q9LNL4|Q9LNL4_ARATH	52.63	17.20	918	3702	Arabidopsis thaliana (Mouse-ear cress)	Q9LNL4	-	-	-	-	-
contig10883	6.099780084	13.7709882722	2.2576204523	1.1748029628	0.749403319	1	UP	-	-	-	-	-	-	-	-	-	-	-	-	-
contig10884	903.7840824461	866.5886191315	0.9588447462	-0.0606308584	0.9134854648	1	NEUTRAL	DNA binding protein, putative	tr|B9RFQ8|B9RFQ8_RICCO	56.47	9.17	1847	3988	Ricinus communis (Castor bean)	B9RFQ8	RCOM_1436640	-	-	-	-
contig10885	1604.2421620922	1618.0911219879	1.0086327116	0.0124009201	0.9820193913	1	NEUTRAL	Vacuolar sorting protein, putative	tr|B9SYU2|B9SYU2_RICCO	84.91	8.00	3183	3988	Ricinus communis (Castor bean)	B9SYU2	RCOM_0363260	-	-	-	-
contig10886	85.396921176	116.0697582946	1.3591796601	0.4427361681	0.6540881363	1	NEUTRAL	Putative uncharacterized protein	tr|B9RJ33|B9RJ33_RICCO	81.40	52.97	461	3988	Ricinus communis (Castor bean)	B9RJ33	RCOM_1030620	-	-	-	-
contig10887	1068.4781447141	1123.3191862068	1.0513263109	0.0722105229	0.8934756036	1	NEUTRAL	Putative uncharacterized protein	tr|B9RJ33|B9RJ33_RICCO	77.23	14.78	1568	3988	Ricinus communis (Castor bean)	B9RJ33	RCOM_1030620	-	-	-	-
contig10888	1004.4304538321	1036.7586884956	1.0321856377	0.0457024615	0.9338620823	1	NEUTRAL	Putative uncharacterized protein	tr|B9RJ33|B9RJ33_RICCO	81.76	18.54	1323	3988	Ricinus communis (Castor bean)	B9RJ33	RCOM_1030620	-	-	-	-
contig10889	17.282710238	16.7219143306	0.9675516224	-0.0475894585	1	1	NEUTRAL	-	-	-	-	-	-	-	-	-	-	-	-	-
contig10890	1244.3551371361	1077.0880112929	0.8655792701	-0.2082621467	0.6940963924	1	NEUTRAL	Putative uncharacterized protein	tr|D7U0L2|D7U0L2_VITVI	80.03	10.43	2303	29760	Vitis vinifera (Grape)	D7U0L2	VIT_09s0002g04690	-	GO:0005488-binding;	-	-
contig10891	10.16630014	14.7546302917	1.4513274336	0.5373730422	0.8775556462	1	NEUTRAL	Multidrug resistance-associated protein (Fragment)	tr|H6BDI6|H6BDI6_LOLPR	95.65	169.79	169
contig1089	20.33260028	53.1166690501	2.6123893805	1.3853699488	0.3805056865	1	UP	-	-	-	-	-	-	-	-	-	-	-	-	-
contig10892	19.315970266	29.5092605834	1.527713088	0.6113736236	0.7664093027	1	NEUTRAL	-	-	-	-	-	-	-	-	-	-	-	-	-
contig10893	533.7307573501	550.8395308895	1.0320550639	0.0455199459	0.9416928773	1	NEUTRAL	-	-	-	-	-	-	-	-	-	-	-	-	-
contig10894	524.5810872241	515.4284181895	0.9825524228	-0.0253937124	0.969443219	1	NEUTRAL	-	-	-	-	-	-	-	-	-	-	-	-	-
contig10895	519.4979371541	553.7904569478	1.0660108873	0.0922221726	0.87879777	1	NEUTRAL	-	-	-	-	-	-	-	-	-	-	-	-	-
contig10896	446.300576146	464.2790331783	1.0402832934	0.0569764613	0.9292583201	1	NEUTRAL	-	-	-	-	-	-	-	-	-	-	-	-	-
contig10897	68.114210938	114.1024742557	1.675164003	0.7443023462	0.4661932425	1	NEUTRAL	-	-	-	-	-	-	-	-	-	-	-	-	-
contig10898	90.480071246	125.906178489	1.3915349176	0.4766771105	0.6183995821	1	NEUTRAL	-	-	-	-	-	-	-	-	-	-	-	-	-
contig10899	253.140873486	252.7959989975	0.9986376183	-0.0019668414	1	1	NEUTRAL	Beta-1,3-galactosyltransferase sqv-2, putative	tr|B9RXK5|B9RXK5_RICCO	78.21	14.32	1639	3988	Ricinus communis (Castor bean)	B9RXK5	RCOM_0904320	-	GO:0047220-galactosylxylosylprotein 3-beta-galactosyltransferase activity;	GO:0006486-protein glycosylation;	GO:0005794-Golgi apparatus;GO:0016021-integral to membrane;
contig10900	425.967975866	404.2768699921	0.9490780831	-0.0754013085	0.9073316375	1	NEUTRAL	Beta-1,3-galactosyltransferase sqv-2, putative	tr|B9RXK5|B9RXK5_RICCO	78.21	13.48	1740	3988	Ricinus communis (Castor bean)	B9RXK5	RCOM_0904320	-	GO:0047220-galactosylxylosylprotein 3-beta-galactosyltransferase activity;	GO:0006486-protein glycosylation;	GO:0005794-Golgi apparatus;GO:0016021-integral to membrane;
contig10901	21.349230294	41.3129648167	1.9351032448	0.9524105415	0.5810892779	1	NEUTRAL	Serine carboxypeptidase, putative	tr|B9R6Y4|B9R6Y4_RICCO	47.41	40.99	347	3988	Ricinus communis (Castor bean)	B9R6Y4	RCOM_1586890	-	GO:0004185-serine-type carboxypeptidase activity;	GO:0006508-proteolysis;	-
contig10902	96.57985133	118.0370423335	1.2221704704	0.2894455288	0.7669819101	1	NEUTRAL	Putative uncharacterized protein	tr|A5AJA6|A5AJA6_VITVI	66.80	25.46	787	29760	Vitis vinifera (Grape)	A5AJA6	VITISV_030147	-	-	-	-
contig10903	16.266080224	25.5746925056	1.5722713864	0.6528502596	0.7730440872	1	NEUTRAL	-	-	-	-	-	-	-	-	-	-	-	-	-
contig1090	3884.5432834944	5531.0190753422	1.4238531204	0.5098003307	0.2925960139	1	NEUTRAL	Isoflavone reductase-like protein 6	tr|Q3KN67|Q3KN67_VITVI	65.29	12.44	1574	29760	Vitis vinifera (Grape)	Q3KN67	ifrl6	-	GO:0000166-nucleotide binding;	-	-
contig10904	1659.1401828482	1171.5176451596	0.7060992539	-0.5020571026	0.3328970323	1	NEUTRAL	Peptidyl-prolyl cis-trans isomerase	tr|B9R9N7|B9R9N7_RICCO	58.94	9.46	1869	3988	Ricinus communis (Castor bean)	B9R9N7	RCOM_1499110	-	-	-	-
contig10905	3158.6694534983	2622.3896238418	0.8302197056	-0.2684349196	0.5863415013	1	NEUTRAL	Putative uncharacterized protein	tr|B7FHP4|B7FHP4_MEDTR	97.77	16.70	1756	3880	Medicago truncatula (Barrel medic) (Medicago tribuloides)	B7FHP4	-	-	GO:0005525-GTP binding;GO:0003924-GTPase activity;GO:0005198-structural molecule activity;	GO:0007018-microtubule-based movement;GO:0051258-protein polymerization;	GO:0005737-cytoplasm;GO:0005874-microtubule;
contig10906	276.523363808	321.6509403587	1.163196252	0.2180945257	0.7495464211	1	NEUTRAL	-	-	-	-	-	-	-	-	-	-	-	-	-
contig10907	435.117645992	496.73921982	1.1416204891	0.1910831327	0.7554221944	1	NEUTRAL	Putative uncharacterized protein	tr|F6H1C9|F6H1C9_VITVI	42.23	4.63	2739	29760	Vitis vinifera (Grape)	F6H1C9	VIT_18s0001g10430	-	-	GO:0009452-RNA capping;GO:0001510-RNA methylation;	-
contig10908	632.3438687081	696.4185497674	1.1013288564	0.1392453214	0.8086769303	1	NEUTRAL	Putative uncharacterized protein	tr|F6H1C9|F6H1C9_VITVI	42.23	4.69	2701	29760	Vitis vinifera (Grape)	F6H1C9	VIT_18s0001g10430	-	-	GO:0009452-RNA capping;GO:0001510-RNA methylation;	-
contig10909	24.399120336	19.6728403889	0.8062930187	-0.3106238644	0.9001587452	1	NEUTRAL	Putative uncharacterized protein Sb02g023670	tr|C5XBG0|C5XBG0_SORBI	58.33	108.02	162	4558	Sorghum bicolor (Sorghum) (Sorghum vulgare)	C5XBG0	Sb02g023670 SORBIDRAFT_02g023670	-	GO:0020037-heme binding;GO:0004497-monooxygenase activity;GO:0016705-oxidoreductase activity, acting on paired donors, with incorporation or reduction of molecular oxygen;	-	-
contig10910	339.554424676	442.6389087505	1.3035875152	0.3824874402	0.5457967452	1	NEUTRAL	Putative uncharacterized protein	tr|D7SWX7|D7SWX7_VITVI	78.29	10.21	2300	29760	Vitis vinifera (Grape)	D7SWX7	VIT_19s0027g00600	-	-	-	-
contig10911	79.297141092	102.2987700223	1.2900688299	0.3674480408	0.7240635662	1	NEUTRAL	-	-	-	-	-	-	-	-	-	-	-	-	-
contig10912	296.855964088	396.4077338365	1.3353537803	0.4172220111	0.5219037265	1	NEUTRAL	Putative uncharacterized protein	tr|D7SWX7|D7SWX7_VITVI	81.18	9.30	2620	29760	Vitis vinifera (Grape)	D7SWX7	VIT_19s0027g00600	-	-	-	-
contig10913	34.565420476	74.7567934779	2.1627624501	1.1128752137	0.3876782569	1	UP	-	-	-	-	-	-	-	-	-	-	-	-	-
contig1091	3613.1030697564	5192.646220653	1.4371707976	0.5232315261	0.2811626617	1	NEUTRAL	Putative uncharacterized protein	tr|E0CQE7|E0CQE7_VITVI	78.66	14.73	1602	29760	Vitis vinifera (Grape)	E0CQE7	VIT_18s0001g12690	-	GO:0000166-nucleotide binding;	-	-
contig10914	4976.4039185305	5901.8521166732	1.1859672593	0.2460641824	0.6094491375	1	NEUTRAL	Fyve finger-containing phosphoinositide kinase, fyv1, putative	tr|B9T3Y2|B9T3Y2_RICCO	62.38	2.87	6527	3988	Ricinus communis (Castor bean)	B9T3Y2	RCOM_0417950	-	GO:0000285-1-phosphatidylinositol-3-phosphate 5-kinase activity;GO:0005524-ATP binding;GO:0046872-metal ion binding;	GO:0044267-cellular protein metabolic process;	-
contig10915	87.430181204	51.1493850112	0.5850312136	-0.7734144951	0.5022716498	1	NEUTRAL	Pentatricopeptide repeat-containing protein, putative	tr|B9SQY5|B9SQY5_RICCO	32.86	15.95	618	3988	Ricinus communis (Castor bean)	B9SQY5	RCOM_1406220	-	GO:0005488-binding;	GO:0007049-cell cycle;	GO:0005634-nucleus;
contig10916	168.760582324	391.4895237393	2.3197924441	1.2139957307	0.0799441221	1	UP	Predicted protein	tr|B9GF02|B9GF02_POPTR	77.55	27.44	848	3694	Populus trichocarpa (Western balsam poplar) (Populus balsamifera subsp. trichocarpa)	B9GF02	POPTRDRAFT_752242	-	-	-	-
contig10917	98.613111358	256.7305670753	2.6034120974	1.3804036959	0.0839966595	1	UP	Predicted protein	tr|B9N5W3|B9N5W3_POPTR	35.88	26.78	402	3694	Populus trichocarpa (Western balsam poplar) (Populus balsamifera subsp. trichocarpa)	B9N5W3	POPTRDRAFT_928996	-	-	-	-
contig10918	35.58205049	97.3805599251	2.7367888748	1.4524841446	0.2187700529	1	UP	-	-	-	-	-	-	-	-	-	-	-	-	-
contig10919	30.49890042	25.5746925056	0.8385447394	-0.254040336	0.9060702836	1	NEUTRAL	Putative uncharacterized protein	tr|A5BVG4|A5BVG4_VITVI	37.84	36.98	307	29760	Vitis vinifera (Grape)	A5BVG4	VITISV_032027	-	GO:0003723-RNA binding;GO:0003964-RNA-directed DNA polymerase activity;	GO:0006278-RNA-dependent DNA replication;	-
contig10920	40.66520056	74.7567934779	1.8383480826	0.87840996	0.4841972276	1	NEUTRAL	-	-	-	-	-	-	-	-	-	-	-	-	-
contig10921	19.315970266	43.2802488556	2.2406458624	1.1639146467	0.4989188469	1	UP	-	-	-	-	-	-	-	-	-	-	-	-	-
contig1092	1410.0658294182	1980.0713851439	1.4042403864	0.4897899261	0.3374317269	1	NEUTRAL	Eugenol synthase 2	tr|B2WSN0|B2WSN0_CLABR	77.24	16.95	1367	36903	Clarkia breweri (Fairy fans) (Eucharidium breweri)	B2WSN0	-	-	GO:0000166-nucleotide binding;	-	-
contig10922	612.0112684281	604.939841959	0.9884455943	-0.0167665351	0.9799979373	1	NEUTRAL	Predicted protein	tr|B9I7Z3|B9I7Z3_POPTR	63.12	16.42	1153	3694	Populus trichocarpa (Western balsam poplar) (Populus balsamifera subsp. trichocarpa)	B9I7Z3	POPTRDRAFT_570886	-	-	-	-
contig10923	33.548790462	54.1003110695	1.6125860374	0.6893761356	0.6347899336	1	NEUTRAL	-	-	-	-	-	-	-	-	-	-	-	-	-
contig10924	10.16630014	25.5746925056	2.5156342183	1.3309221647	0.5796768909	1	UP	-	-	-	-	-	-	-	-	-	-	-	-	-
contig109	2533.4419948883	4959.5230620444	1.9576225041	0.9691025913	0.0485811328	1	NEUTRAL	Predicted protein	tr|B9HTY4|B9HTY4_POPTR	59.71	5.40	3320	3694	Populus trichocarpa (Western balsam poplar) (Populus balsamifera subsp. trichocarpa)	B9HTY4	POPTRDRAFT_659779	-	GO:0005524-ATP binding;	-	-
contig10925	22.365860308	60.9858052056	2.7267363905	1.4471752332	0.3282978983	1	UP	Predicted protein	tr|B9GTW0|B9GTW0_POPTR	74.55	59.01	379	3694	Populus trichocarpa (Western balsam poplar) (Populus balsamifera subsp. trichocarpa)	B9GTW0	POPTRDRAFT_816796	-	GO:0016760-cellulose synthase (UDP-forming) activity;	GO:0007047-cellular cell wall organization;	GO:0016021-integral to membrane;
contig10926	18.299340252	29.5092605834	1.6125860374	0.6893761356	0.7383718706	1	NEUTRAL	-	-	-	-	-	-	-	-	-	-	-	-	-
contig10927	699.4414496321	801.6682458481	1.1461549016	0.1968020359	0.725860023	1	NEUTRAL	Putative uncharacterized protein	tr|D7TLR8|D7TLR8_VITVI	85.44	13.88	1847	29760	Vitis vinifera (Grape)	D7TLR8	VIT_13s0019g01840	-	-	-	-
contig10928	6.099780084	32.4601866417	5.3215339233	2.4118421601	0.3035826218	1	UP	-	-	-	-	-	-	-	-	-	-	-	-	-
contig10929	431.051125936	688.5494136119	1.5973729615	0.6757011988	0.2502810439	1	NEUTRAL	-	-	-	-	-	-	-	-	-	-	-	-	-
contig10930	5754.1258792406	5517.24808707	0.9588334011	-0.0606479286	0.8999635452	1	NEUTRAL	JHL03K20.8 protein	tr|E6NU89|E6NU89_9ROSI	95.00	22.01	1295	180498	Jatropha curcas	E6NU89	JHL03K20.8	-	GO:0005524-ATP binding;GO:0016881-acid-amino acid ligase activity;	-	-
contig10931	1168.1078860861	881.3432494232	0.7545050076	-0.4063976191	0.4484860483	1	NEUTRAL	Putative uncharacterized protein	tr|F6H140|F6H140_VITVI	43.99	6.09	2166	29760	Vitis vinifera (Grape)	F6H140	VIT_18s0001g07620	-	GO:0003677-DNA binding;	-	GO:0005634-nucleus;
contig1093	1171.1577761281	1430.2154962738	1.2211979679	0.288297094	0.5812029918	1	NEUTRAL	Predicted protein (Fragment)	tr|B9HIE2|B9HIE2_POPTR	83.92	13.28	1896	3694	Populus trichocarpa (Western balsam poplar) (Populus balsamifera subsp. trichocarpa)	B9HIE2	POPTRDRAFT_421134	-	-	-	-
contig10932	38.631940532	541.9867527145	14.0294985251	3.8103915366	7.20277729733348e-07	8.18381807390936e-05	UP	ABC transporter G family member	tr|G7I4Z2|G7I4Z2_MEDTR	72.35	27.37	793	3880	Medicago truncatula (Barrel medic) (Medicago tribuloides)	G7I4Z2	MTR_1g093990	-	GO:0005524-ATP binding;	-	GO:0016020-membrane;
contig10933	166.727322296	356.0784110393	2.1356932153	1.0947044239	0.1204622397	1	UP	Putative uncharacterized protein	tr|F6GX58|F6GX58_VITVI	70.09	19.87	1058	29760	Vitis vinifera (Grape)	F6GX58	VIT_14s0219g00050	-	GO:0003677-DNA binding;	-	GO:0005634-nucleus;
contig10934	17.282710238	70.8222254001	4.097865695	2.0348727017	0.1643843441	1	UP	Putative uncharacterized protein	tr|B9RAF2|B9RAF2_RICCO	50.00	44.51	337	3988	Ricinus communis (Castor bean)	B9RAF2	RCOM_1506010	-	GO:0003824-catalytic activity;GO:0030170-pyridoxal phosphate binding;	-	-
contig10935	246.024463388	235.0904426475	0.9555571808	-0.0655858878	0.932959751	1	NEUTRAL	-	-	-	-	-	-	-	-	-	-	-	-	-
contig10936	180.960142492	244.9268628419	1.3534851347	0.4366790426	0.5591496996	1	NEUTRAL	Putative uncharacterized protein	tr|F6HG17|F6HG17_VITVI	56.86	20.14	847	29760	Vitis vinifera (Grape)	F6HG17	VIT_01s0010g01830	-	GO:0005524-ATP binding;GO:0004003-ATP-dependent DNA helicase activity;GO:0003677-DNA binding;	-	-
contig10937	25.41575035	56.0675951084	2.2060176991	1.1414443659	0.4446824399	1	UP	Cyclopropane-fatty-acyl-phospholipid synthase	tr|G7J8C2|G7J8C2_MEDTR	84.62	61.62	412	3880	Medicago truncatula (Barrel medic) (Medicago tribuloides)	G7J8C2	MTR_3g104740	-	-	GO:0008610-lipid biosynthetic process;	-
contig10938	144.361461988	238.0413687058	1.6489260044	0.7215266593	0.3499465769	1	NEUTRAL	Putative uncharacterized protein	tr|A5BQR6|A5BQR6_VITVI	71.51	18.85	1138	29760	Vitis vinifera (Grape)	A5BQR6	VITISV_025934	-	-	-	-
contig10939	159.610912198	156.3990810918	0.9798771208	-0.0293272521	0.9800593439	1	NEUTRAL	F12M16.1	tr|Q9MAI9|Q9MAI9_ARATH	68.75	20.60	1001	3702	Arabidopsis thaliana (Mouse-ear cress)	Q9MAI9	-	-	-	-	-
contig10940	2273.1847113042	2487.6306671777	1.094337233	0.1300573903	0.794573094	1	NEUTRAL	Anamorsin homolog	sp|D1I234|DRE2_VITVI	68.28	9.39	2181	29760	Vitis vinifera (Grape)	D1I234	VIT_01s0010g01180 GSVIVT01010181001 Vv01s0010g01180	-	-	-	GO:0005737-cytoplasm;
contig10941	3426.0431471804	3993.5865989489	1.1656556638	0.2211416775	0.6503674565	1	NEUTRAL	Anamorsin homolog	sp|D1I234|DRE2_VITVI	68.28	9.28	2208	29760	Vitis vinifera (Grape)	D1I234	VIT_01s0010g01180 GSVIVT01010181001 Vv01s0010g01180	-	-	-	GO:0005737-cytoplasm;
contig10942	1105.0768252181	971.8383152122	0.8794305455	-0.185358452	0.7298680153	1	NEUTRAL	GTP binding protein, putative	tr|B9RV68|B9RV68_RICCO	74.81	15.56	1442	3988	Ricinus communis (Castor bean)	B9RV68	RCOM_0900240	-	-	-	-
contig10943	1536.1279511542	1055.4478868651	0.6870833163	-0.5414430429	0.3005377825	1	NEUTRAL	GTP binding protein, putative	tr|B9RV68|B9RV68_RICCO	74.76	22.96	977	3988	Ricinus communis (Castor bean)	B9RV68	RCOM_0900240	-	-	-	-
contig10944	309.055524256	332.4710025726	1.0757646328	0.1053624643	0.8778101596	1	NEUTRAL	Putative uncharacterized protein	tr|D7TCZ6|D7TCZ6_VITVI	72.27	16.94	1280	29760	Vitis vinifera (Grape)	D7TCZ6	VIT_00s0434g00080	-	GO:0004190-aspartic-type endopeptidase activity;	GO:0006508-proteolysis;	-
contig1094	4963.1877283485	4240.4807458297	0.854386531	-0.2270391911	0.63907343	1	NEUTRAL	Putative uncharacterized protein	tr|F6HF50|F6HF50_VITVI	99.07	29.22	1017	29760	Vitis vinifera (Grape)	F6HF50	VIT_01s0011g02090	-	-	-	-
contig10945	111.82930154	184.9246996558	1.653633682	0.7256396796	0.3890704906	1	NEUTRAL	Putative uncharacterized protein	tr|F6H2V9|F6H2V9_VITVI	47.90	20.56	699	29760	Vitis vinifera (Grape)	F6H2V9	VIT_04s0008g02910	-	GO:0005524-ATP binding;	GO:0006950-response to stress;	-
contig10946	14.232820196	36.3947547195	2.5571007164	1.3545089851	0.4854614776	1	UP	Predicted protein (Fragment)	tr|B9PCN4|B9PCN4_POPTR	89.62	84.28	319	3694	Populus trichocarpa (Western balsam poplar) (Populus balsamifera subsp. trichocarpa)	B9PCN4	POPTRDRAFT_273826	-	GO:0005524-ATP binding;	-	GO:0009507-chloroplast;
contig10947	1581.8763017842	1457.7574728183	0.9215369566	-0.1178860712	0.8196849933	1	NEUTRAL	Trichomaglin	tr|E0CX00|E0CX00_TRILE	53.85	33.66	480	282652	Trichosanthes lepiniana (Snake gourd)	E0CX00	-	-	GO:0003723-RNA binding;GO:0033897-ribonuclease T2 activity;	-	-
contig10948	3824.5621126684	3467.3381185455	0.9065974134	-0.1414660499	0.7721662061	1	NEUTRAL	S-like RNase	tr|D2KKB6|D2KKB6_CITRE	54.87	21.10	780	85571	Citrus reticulata (Tangerine)	D2KKB6	-	-	GO:0003723-RNA binding;GO:0033897-ribonuclease T2 activity;	-	-
contig10949	4027.8881154684	4013.2594393378	0.9963681523	-0.0052491865	0.991960261	1	NEUTRAL	S-like RNase	tr|D2KKB6|D2KKB6_CITRE	52.55	16.81	938	85571	Citrus reticulata (Tangerine)	D2KKB6	-	-	GO:0003723-RNA binding;GO:0033897-ribonuclease T2 activity;	-	-
contig10950	112.845931554	115.0861162751	1.0198517101	0.0283593947	0.986227782	1	NEUTRAL	Trichomaglin	tr|E0CX00|E0CX00_TRILE	56.25	24.07	701	282652	Trichosanthes lepiniana (Snake gourd)	E0CX00	-	-	GO:0003723-RNA binding;GO:0033897-ribonuclease T2 activity;	-	-
contig1095	1363.3008487741	1848.2633545382	1.3557266954	0.439066371	0.3917737848	1	NEUTRAL	Dead box ATP-dependent RNA helicase, putative	tr|B9S627|B9S627_RICCO	70.06	6.33	3322	3988	Ricinus communis (Castor bean)	B9S627	RCOM_1063350	-	GO:0005524-ATP binding;GO:0008026-ATP-dependent helicase activity;GO:0003676-nucleic acid binding;	-	-
contig10951	945.4659130201	901.9997318316	0.9540267073	-0.0678984409	0.9022539813	1	NEUTRAL	S-like RNase	tr|D2KKB6|D2KKB6_CITRE	63.46	17.74	1073	85571	Citrus reticulata (Tangerine)	D2KKB6	-	-	GO:0003723-RNA binding;GO:0033897-ribonuclease T2 activity;	-	-
contig10952	8.133040112	39.3456807778	4.8377581121	2.2743386364	0.2696377166	1	UP	-	-	-	-	-	-	-	-	-	-	-	-	-
contig10953	395.469075446	385.5876716226	0.9750134601	-0.0365059594	0.9582102692	1	NEUTRAL	BTB/POZ domain-containing protein KCTD6	tr|G7JGR0|G7JGR0_MEDTR	85.98	23.86	1081	3880	Medicago truncatula (Barrel medic) (Medicago tribuloides)	G7JGR0	MTR_4g130970	-	GO:0005249-voltage-gated potassium channel activity;	-	GO:0008076-voltage-gated potassium channel complex;
contig10954	38.631940532	64.9203732834	1.6804843968	0.7488771474	0.5728742209	1	NEUTRAL	-	-	-	-	-	-	-	-	-	-	-	-	-
contig10955	419.868195782	50.1657429917	0.1194797403	-3.065162088	9.02146527004692e-05	0.0070312314	DOWN	Carboxy-lyase, putative	tr|B9R872|B9R872_RICCO	91.54	48.86	562	3988	Ricinus communis (Castor bean)	B9R872	RCOM_1597390	-	GO:0016829-lyase activity;	-	-
contig10956	369.036695082	497.7228618394	1.3487083222	0.4315783782	0.4851975245	1	NEUTRAL	Predicted protein (Fragment)	tr|B9GZZ0|B9GZZ0_POPTR	79.45	13.43	1775	3694	Populus trichocarpa (Western balsam poplar) (Populus balsamifera subsp. trichocarpa)	B9GZZ0	POPTRDRAFT_712063	-	-	-	-
contig10957	195.192962688	194.7611198502	0.9977876106	-0.0031953392	1	1	NEUTRAL	-	-	-	-	-	-	-	-	-	-	-	-	-
contig10958	4236.2972683384	2919.4495137143	0.6891512396	-0.5371074666	0.2722971971	1	NEUTRAL	Putative uncharacterized protein	tr|C6T8J1|C6T8J1_SOYBN	84.97	15.11	1687	3847	Glycine max (Soybean) (Glycine hispida)	C6T8J1	-	-	GO:0016853-isomerase activity;	GO:0005975-carbohydrate metabolic process;	-
contig10959	3716.7993311844	2430.5794300499	0.6539442174	-0.6127605182	0.2137690346	1	NEUTRAL	Putative uncharacterized protein	tr|C6T8J1|C6T8J1_SOYBN	87.00	16.29	1602	3847	Glycine max (Soybean) (Glycine hispida)	C6T8J1	-	-	GO:0016853-isomerase activity;	GO:0005975-carbohydrate metabolic process;	-
contig10960	185.026662548	80.6586455945	0.4359298519	-1.1978320941	0.1740220361	1	DOWN	-	-	-	-	-	-	-	-	-	-	-	-	-
contig10961	127.07875175	193.7774778308	1.5248613569	0.6086780763	0.4578104936	1	NEUTRAL	Putative uncharacterized protein	tr|D7TVG1|D7TVG1_VITVI	76.92	31.10	742	29760	Vitis vinifera (Grape)	D7TVG1	VIT_02s0025g01480	-	-	-	-
contig1096	1435.4815797682	1865.9689108882	1.2998905296	0.3783901316	0.4593848709	1	NEUTRAL	Dead box ATP-dependent RNA helicase, putative	tr|B9S627|B9S627_RICCO	70.06	6.01	3495	3988	Ricinus communis (Castor bean)	B9S627	RCOM_1063350	-	GO:0005524-ATP binding;GO:0008026-ATP-dependent helicase activity;GO:0003676-nucleic acid binding;	-	-
contig10962	1781.1357845282	1484.3158073433	0.8333535378	-0.2629994276	0.6074893243	1	NEUTRAL	Predicted protein	tr|B9IPU6|B9IPU6_POPTR	87.29	17.67	1482	3694	Populus trichocarpa (Western balsam poplar) (Populus balsamifera subsp. trichocarpa)	B9IPU6	POPTRDRAFT_826161	-	GO:0005524-ATP binding;GO:0003689-DNA clamp loader activity;	-	GO:0005663-DNA replication factor C complex;
contig10963	523.5644572101	690.5166976508	1.3188761921	0.3993091397	0.4903352294	1	NEUTRAL	-	-	-	-	-	-	-	-	-	-	-	-	-
contig10964	814.3206412141	781.9954054592	0.9603040447	-0.0584368408	0.918094258	1	NEUTRAL	Predicted protein	tr|B9I2A8|B9I2A8_POPTR	81.84	14.07	1745	3694	Populus trichocarpa (Western balsam poplar) (Populus balsamifera subsp. trichocarpa)	B9I2A8	POPTRDRAFT_1095176	-	-	GO:0055085-transmembrane transport;	GO:0016021-integral to membrane;
contig10965	107.762781484	114.1024742557	1.0588300774	0.082471082	0.9397222128	1	NEUTRAL	-	-	-	-	-	-	-	-	-	-	-	-	-
contig10966	2293.5173115842	2254.5075085692	0.982991276	-0.0247494822	0.9614093205	1	NEUTRAL	Disulfide isomerase-related protein	tr|G0Z814|G0Z814_9ROSA	56.04	11.65	1443	225117	Pyrus x bretschneideri	G0Z814	-	-	GO:0016853-isomerase activity;	-	-
contig10967	136.228421876	145.5790188779	1.0686391054	0.0957747167	0.9190003219	1	NEUTRAL	Putative uncharacterized protein	tr|D7U7X6|D7U7X6_VITVI	80.92	36.62	663	29760	Vitis vinifera (Grape)	D7U7X6	VIT_15s0048g00310	-	-	-	-
contig10968	136.228421876	169.1864273446	1.2419319333	0.3125861057	0.7111951929	1	NEUTRAL	Putative uncharacterized protein	tr|D7U7X6|D7U7X6_VITVI	68.87	22.14	933	29760	Vitis vinifera (Grape)	D7U7X6	VIT_15s0048g00310	-	-	-	-
contig10969	147.41135203	128.8571045474	0.8741328451	-0.194075547	0.8284073963	1	NEUTRAL	mRNA, clone: RTFL01-01-F12	tr|E4MVM2|E4MVM2_THEHA	69.09	37.01	560	98038	Thellungiella halophila (Salt cress)	E4MVM2	-	-	GO:0005524-ATP binding;	GO:0008033-tRNA processing;	-
contig10970	35.58205049	94.4296338668	2.6538558786	1.4080900253	0.2375298086	1	UP	-	-	-	-	-	-	-	-	-	-	-	-	-
contig10971	1612.3752022042	1282.669193357	0.7955153314	-0.33003836	0.5234058184	1	NEUTRAL	Putative uncharacterized protein	tr|C6T0G5|C6T0G5_SOYBN	61.38	19.22	958	3847	Glycine max (Soybean) (Glycine hispida)	C6T0G5	-	-	GO:0003676-nucleic acid binding;	-	-
contig1097	1350.0846585921	1863.0179848298	1.3799267868	0.4645917256	0.3648745614	1	NEUTRAL	Dead box ATP-dependent RNA helicase, putative	tr|B9S627|B9S627_RICCO	68.64	6.94	2967	3988	Ricinus communis (Castor bean)	B9S627	RCOM_1063350	-	GO:0005524-ATP binding;GO:0008026-ATP-dependent helicase activity;GO:0003676-nucleic acid binding;	-	-
contig10972	890.5678922641	606.9071259979	0.6814832774	-0.553249839	0.3227286508	1	NEUTRAL	Putative uncharacterized protein	tr|F6GWD4|F6GWD4_VITVI	33.89	8.43	1206	29760	Vitis vinifera (Grape)	F6GWD4	VIT_05s0029g00650	-	GO:0008270-zinc ion binding;	-	-
contig10973	3617.1695898124	2357.7899206109	0.6518328384	-0.6174260601	0.2109337336	1	NEUTRAL	Predicted protein	tr|A9PBM3|A9PBM3_POPTR	84.09	36.30	695	3694	Populus trichocarpa (Western balsam poplar) (Populus balsamifera subsp. trichocarpa)	A9PBM3	POPTRDRAFT_734949	-	-	-	-
contig10974	1438.5314698102	1380.0497532821	0.9593462376	-0.0598765026	0.9092483742	1	NEUTRAL	Protein farnesyltransferase alpha subunit, putative	tr|B9T797|B9T797_RICCO	72.26	15.12	1434	3988	Ricinus communis (Castor bean)	B9T797	RCOM_0143720	-	GO:0004662-CAAX-protein geranylgeranyltransferase activity;	-	-
contig10975	783.8217407941	850.8503468204	1.0855151146	0.1183798141	0.8317741311	1	NEUTRAL	Protein farnesyltransferase alpha subunit, putative	tr|B9T797|B9T797_RICCO	72.86	23.60	926	3988	Ricinus communis (Castor bean)	B9T797	RCOM_0143720	-	GO:0004662-CAAX-protein geranylgeranyltransferase activity;	-	-
contig10976	1404.9826793482	1346.6059246209	0.9584501962	-0.0612246276	0.9074182553	1	NEUTRAL	Putative uncharacterized protein	tr|A9PGI1|A9PGI1_POPTR	61.66	7.50	2468	3694	Populus trichocarpa (Western balsam poplar) (Populus balsamifera subsp. trichocarpa)	A9PGI1	-	-	-	-	-
contig10977	1525.9616510142	1366.2787650098	0.8953558984	-0.1594668362	0.7584199179	1	NEUTRAL	Putative uncharacterized protein	tr|A9PGI1|A9PGI1_POPTR	66.85	8.28	2423	3694	Populus trichocarpa (Western balsam poplar) (Populus balsamifera subsp. trichocarpa)	A9PGI1	-	-	-	-	-
contig10978	74.213991022	47.2148169334	0.6361983271	-0.6524515167	0.5962072662	1	NEUTRAL	-	-	-	-	-	-	-	-	-	-	-	-	-
contig10979	251.107613458	418.0478582644	1.6648155446	0.7353623409	0.2630344563	1	NEUTRAL	-	-	-	-	-	-	-	-	-	-	-	-	-
contig10980	346.670834774	258.6978511142	0.746234829	-0.4222983983	0.5312841673	1	NEUTRAL	MCM10-like protein	tr|G7J8I4|G7J8I4_MEDTR	55.65	13.04	1280	3880	Medicago truncatula (Barrel medic) (Medicago tribuloides)	G7J8I4	MTR_3g117880	-	-	-	GO:0005634-nucleus;
contig10981	357.853764928	276.4034074642	0.7723920622	-0.3725947569	0.5764039218	1	NEUTRAL	Predicted protein (Fragment)	tr|B9H9T8|B9H9T8_POPTR	55.05	40.18	411	3694	Populus trichocarpa (Western balsam poplar) (Populus balsamifera subsp. trichocarpa)	B9H9T8	POPTRDRAFT_416869	-	-	-	-
contig10982	3091.5718725743	3118.1452016423	1.0085954104	0.0123475655	0.9806696443	1	NEUTRAL	Putative uncharacterized protein	tr|C6SYZ9|C6SYZ9_SOYBN	86.32	21.26	1218	3847	Glycine max (Soybean) (Glycine hispida)	C6SYZ9	-	-	-	-	-
contig10983	290.756184004	269.5179133281	0.9269550508	-0.1094287123	0.8779880751	1	NEUTRAL	Predicted protein	tr|B9IE10|B9IE10_POPTR	58.33	15.55	1125	3694	Populus trichocarpa (Western balsam poplar) (Populus balsamifera subsp. trichocarpa)	B9IE10	POPTRDRAFT_775808	-	GO:0016798-hydrolase activity, acting on glycosyl bonds;	-	GO:0016020-membrane;
contig10984	3051.9233020283	2400.0865274471	0.7864177078	-0.3466322877	0.4836005487	1	NEUTRAL	Putative uncharacterized protein	tr|D7SY95|D7SY95_VITVI	68.37	8.11	2529	29760	Vitis vinifera (Grape)	D7SY95	VIT_05s0077g01770	-	GO:0003723-RNA binding;	-	-
contig10985	1832.9839152422	1693.8315574852	0.924084245	-0.1139037126	0.8234934769	1	NEUTRAL	Transmembrane protein, putative	tr|B9T4T0|B9T4T0_RICCO	79.72	14.99	1595	3988	Ricinus communis (Castor bean)	B9T4T0	RCOM_0332900	-	-	-	GO:0016021-integral to membrane;
contig10986	1586.9594518542	1530.5469822572	0.9644524821	-0.0522179355	0.9201779398	1	NEUTRAL	Putative uncharacterized protein	tr|B9HUD8|B9HUD8_POPTR	79.39	17.88	1332	3694	Populus trichocarpa (Western balsam poplar) (Populus balsamifera subsp. trichocarpa)	B9HUD8	POPTRDRAFT_659857	-	-	-	-
contig1098	699.4414496321	619.6944722507	0.8859847705	-0.1746461948	0.7609266449	1	NEUTRAL	Putative uncharacterized protein	tr|D7THI9|D7THI9_VITVI	53.28	17.92	892	29760	Vitis vinifera (Grape)	D7THI9	VIT_08s0007g00930	-	-	-	-
contig10987	892.6011522921	1011.18399599	1.1328508745	0.1799579611	0.7402790547	1	NEUTRAL	Putative uncharacterized protein	tr|E5GCH7|E5GCH7_CUCME	84.40	12.16	2082	412675	Cucumis melo subsp. melo	E5GCH7	-	-	-	-	-
contig10988	60.99780084	32.4601866417	0.5321533923	-0.9100859348	0.5135042484	1	NEUTRAL	Isopentenyltransferase	tr|F2X313|F2X313_CUCSA	88.89	87.72	304	3659	Cucumis sativus (Cucumber)	F2X313	-	-	GO:0005524-ATP binding;GO:0016740-transferase activity;	GO:0008033-tRNA processing;	-
contig10989	187.059922576	426.9006364394	2.2821598051	1.1903998179	0.0783838731	1	UP	Putative uncharacterized protein	tr|B9R7R0|B9R7R0_RICCO	52.73	19.24	822	3988	Ricinus communis (Castor bean)	B9R7R0	RCOM_1593820	-	-	-	GO:0005783-endoplasmic reticulum;
contig10990	967.8317733281	719.0423162147	0.7429414244	-0.4286796259	0.4355512721	1	NEUTRAL	-	-	-	-	-	-	-	-	-	-	-	-	-
contig10991	1137.6089856661	956.1000429011	0.8404469857	-0.2507712759	0.639506835	1	NEUTRAL	-	-	-	-	-	-	-	-	-	-	-	-	-
contig10992	685.2086294361	566.5778032006	0.8268690423	-0.2742692383	0.6344253787	1	NEUTRAL	-	-	-	-	-	-	-	-	-	-	-	-	-
contig10993	34.565420476	46.2311749139	1.337497831	0.4195365519	0.7885990979	1	NEUTRAL	Putative uncharacterized protein	tr|D7STH1|D7STH1_VITVI	63.16	62.33	304	29760	Vitis vinifera (Grape)	D7STH1	VIT_04s0008g00200	-	GO:0005524-ATP binding;GO:0004830-tryptophan-tRNA ligase activity;	GO:0006436-tryptophanyl-tRNA aminoacylation;	GO:0005737-cytoplasm;
contig10994	59.981170826	69.8385833806	1.1643417829	0.2195146116	0.8633644559	1	NEUTRAL	Putative uncharacterized protein	tr|D7STH1|D7STH1_VITVI	95.24	42.39	674	29760	Vitis vinifera (Grape)	D7STH1	VIT_04s0008g00200	-	GO:0005524-ATP binding;GO:0004830-tryptophan-tRNA ligase activity;	GO:0006436-tryptophanyl-tRNA aminoacylation;	GO:0005737-cytoplasm;
contig10995	70.147470966	56.0675951084	0.799281775	-0.3232239011	0.79590523	1	NEUTRAL	-	-	-	-	-	-	-	-	-	-	-	-	-
contig10996	506.2817469721	495.7555778005	0.9792088709	-0.0303114671	0.9632064345	1	NEUTRAL	Predicted protein	tr|B9HWU8|B9HWU8_POPTR	83.26	15.01	1664	3694	Populus trichocarpa (Western balsam poplar) (Populus balsamifera subsp. trichocarpa)	B9HWU8	POPTRDRAFT_723869	-	GO:0016597-amino acid binding;	GO:0008152-metabolic process;	-
contig1099	701.4747096601	613.792620134	0.8750032064	-0.1926397913	0.7370095505	1	NEUTRAL	Putative uncharacterized protein F5K20_130	tr|Q9M343|Q9M343_ARATH	64.04	21.76	883	3702	Arabidopsis thaliana (Mouse-ear cress)	Q9M343	F5K20_130 At3g53830	-	-	-	-
contig10997	17.282710238	42.2966068362	2.4473364567	1.2912124549	0.4654700322	1	UP	-	-	-	-	-	-	-	-	-	-	-	-	-
contig10998	1339.9183584521	1092.826283604	0.8155916939	-0.2940810121	0.5762358075	1	NEUTRAL	Putative uncharacterized protein	tr|D7TIN5|D7TIN5_VITVI	73.78	8.24	2687	29760	Vitis vinifera (Grape)	D7TIN5	VIT_08s0007g05330	-	-	-	GO:0005634-nucleus;
contig10999	744.1731702481	799.7009618092	1.074616761	0.1038222453	0.8538226781	1	NEUTRAL	Putative uncharacterized protein	tr|F6HGR7|F6HGR7_VITVI	67.05	5.49	3664	29760	Vitis vinifera (Grape)	F6HGR7	VIT_11s0016g02500	-	GO:0005488-binding;	-	-
contig11000	75.230621036	44.263890875	0.5883759866	-0.7651897278	0.5360347896	1	NEUTRAL	Putative uncharacterized protein	tr|A5ASP3|A5ASP3_VITVI	52.63	31.77	497	29760	Vitis vinifera (Grape)	A5ASP3	VITISV_043063	-	GO:0003824-catalytic activity;GO:0050662-coenzyme binding;GO:0000166-nucleotide binding;	GO:0044237-cellular metabolic process;	-
contig11001	72.180730994	163.284575228	2.2621629482	1.1777028533	0.2017746635	1	UP	Kinase, putative	tr|B9T3P2|B9T3P2_RICCO	39.42	16.22	729	3988	Ricinus communis (Castor bean)	B9T3P2	RCOM_0376600	-	GO:0005524-ATP binding;GO:0004709-MAP kinase kinase kinase activity;	-	-
contig11002	243.99120336	439.6879826922	1.8020648968	0.8496509671	0.194096599	1	NEUTRAL	Putative uncharacterized protein	tr|A5B4R8|A5B4R8_VITVI	43.75	8.74	1501	29760	Vitis vinifera (Grape)	A5B4R8	VITISV_018405	-	GO:0003676-nucleic acid binding;GO:0008270-zinc ion binding;	GO:0015074-DNA integration;	-
contig11003	413.768415698	309.8472361253	0.7488421648	-0.4172664244	0.5174137256	1	NEUTRAL	Putative uncharacterized protein Sb09g019000	tr|C5YXD9|C5YXD9_SORBI	40.85	27.85	440	4558	Sorghum bicolor (Sorghum) (Sorghum vulgare)	C5YXD9	Sb09g019000 SORBIDRAFT_09g019000	-	-	-	-
contig11004	167.74395231	193.7774778308	1.1551979977	0.2081401467	0.7957731451	1	NEUTRAL	Putative uncharacterized protein (Fragment)	tr|B9THV9|B9THV9_RICCO	69.12	35.45	585	3988	Ricinus communis (Castor bean)	B9THV9	RCOM_2155830	-	-	-	-
contig11005	394.452445432	575.4305813756	1.4588085029	0.5447905138	0.3668666655	1	NEUTRAL	Putative uncharacterized protein (Fragment)	tr|B9THV9|B9THV9_RICCO	69.12	18.92	1096	3988	Ricinus communis (Castor bean)	B9THV9	RCOM_2155830	-	-	-	-
contig11006	110.812671526	129.8407465668	1.1717138914	0.2286203361	0.8079819605	1	NEUTRAL	Putative uncharacterized protein	tr|A2Q3J0|A2Q3J0_MEDTR	53.09	32.24	494	3880	Medicago truncatula (Barrel medic) (Medicago tribuloides)	A2Q3J0	MTR_2g062700 MtrDRAFT_AC155884g5v2	-	-	-	-
contig11007	409.701895642	379.685819506	0.9267367897	-0.1097684498	0.8651373514	1	NEUTRAL	Putative uncharacterized protein	tr|D7UD32|D7UD32_VITVI	89.79	17.30	1557	29760	Vitis vinifera (Grape)	D7UD32	VIT_13s0067g01920	-	GO:0005488-binding;	GO:0006886-intracellular protein transport;	-
contig11008	139.278311918	114.1024742557	0.8192407898	-0.2876405464	0.7521281096	1	NEUTRAL	Exportin-7, putative	tr|B9SHV4|B9SHV4_RICCO	90.20	30.10	899	3988	Ricinus communis (Castor bean)	B9SHV4	RCOM_0622010	-	GO:0005488-binding;	GO:0006886-intracellular protein transport;	-
contig1100	927.1665727681	730.846020448	0.7882575169	-0.3432610721	0.5335068683	1	NEUTRAL	Ran GTPase binding protein, putative	tr|B9T626|B9T626_RICCO	60.25	25.14	719	3988	Ricinus communis (Castor bean)	B9T626	RCOM_0306980	-	-	-	-
contig11009	181.976772506	190.8265517724	1.0486313673	0.0685076064	0.9367178524	1	NEUTRAL	Putative uncharacterized protein	tr|B9RKG9|B9RKG9_RICCO	67.93	17.91	1138	3988	Ricinus communis (Castor bean)	B9RKG9	RCOM_1049360	-	-	-	-
contig11010	180.960142492	214.4339602391	1.1849789533	0.2448614353	0.7520115073	1	NEUTRAL	Putative uncharacterized protein	tr|B9RKG9|B9RKG9_RICCO	59.67	13.03	1374	3988	Ricinus communis (Castor bean)	B9RKG9	RCOM_1049360	-	-	-	-
contig11011	265.340433654	271.485197367	1.0231580375	0.0330290017	0.9678979188	1	NEUTRAL	Putative uncharacterized protein	tr|B9RKG9|B9RKG9_RICCO	64.67	15.02	1292	3988	Ricinus communis (Castor bean)	B9RKG9	RCOM_1049360	-	-	-	-
contig11012	37.615310518	112.1351902168	2.9811049988	1.57584719	0.1606182748	1	UP	CPK related kinase 4	tr|B9I232|B9I232_POPTR	70.00	33.55	626	3694	Populus trichocarpa (Western balsam poplar) (Populus balsamifera subsp. trichocarpa)	B9I232	CRK4 POPTRDRAFT_772500	-	GO:0005524-ATP binding;GO:0005509-calcium ion binding;	-	-
contig11013	702.4913396741	847.899420762	1.206989144	0.2714127002	0.6262053837	1	NEUTRAL	Plastid phosphate translocator	tr|A3RLB0|A3RLB0_VICNA	92.05	20.55	1344	3912	Vicia narbonensis (Narbonne vetch)	A3RLB0	GPT1	-	-	-	GO:0016021-integral to membrane;
contig110	1405.9993093622	3251.9205162869	2.3128891278	1.2096961096	0.0166517886	0.5367323175	UP	Putative uncharacterized protein	tr|F6GXA3|F6GXA3_VITVI	67.78	4.58	4443	29760	Vitis vinifera (Grape)	F6GXA3	VIT_11s0052g01840	-	GO:0004143-diacylglycerol kinase activity;	GO:0007205-activation of protein kinase C activity by G-protein coupled receptor protein signaling pathway;	-
contig11014	1928.5471365582	1683.9951372908	0.8731936624	-0.1956264355	0.7003390593	1	NEUTRAL	Adenylyl-sulfate kinase	tr|D7L2Q0|D7L2Q0_ARALL	76.71	16.39	1404	81972	Arabidopsis lyrata subsp. lyrata (Lyre-leaved rock-cress)	D7L2Q0	ARALYDRAFT_480365	Sulfur metabolism; hydrogen sulfide biosynthesis; sulfite from sulfate: step 2/3.	GO:0005524-ATP binding;GO:0004020-adenylylsulfate kinase activity;	-	-
contig11015	2252.8521110242	2856.4964244698	1.267946711	0.3424941134	0.4903567648	1	NEUTRAL	Pseudo-response regulator 5	tr|D0PPG8|D0PPG8_CASSA	50.08	5.95	2525	21020	Castanea sativa (Sweet chestnut)	D0PPG8	PRR5	-	GO:0000156-two-component response regulator activity;	-	-
contig11016	1449.7143999642	1467.5938930127	1.0123331141	0.0176840953	0.9741271557	1	NEUTRAL	Putative uncharacterized protein	tr|D7UA52|D7UA52_VITVI	73.59	7.68	2874	29760	Vitis vinifera (Grape)	D7UA52	VIT_14s0060g00910	-	GO:0004177-aminopeptidase activity;GO:0030145-manganese ion binding;GO:0008235-metalloexopeptidase activity;	GO:0006508-proteolysis;	-
contig11017	7195.7072390927	14259.8583559018	1.981717416	0.9867512553	0.0394374409	0.9399450637	NEUTRAL	Putative uncharacterized protein	tr|C6TAX7|C6TAX7_SOYBN	71.43	26.04	823	3847	Glycine max (Soybean) (Glycine hispida)	C6TAX7	-	-	-	GO:0006950-response to stress;GO:0009415-response to water;	-
contig11018	312.105414298	429.8515624977	1.3772640358	0.4618051656	0.470897283	1	NEUTRAL	Putative uncharacterized protein	tr|D7T9Y2|D7T9Y2_VITVI	60.94	9.37	1952	29760	Vitis vinifera (Grape)	D7T9Y2	VIT_01s0011g00290	-	-	-	-
contig1101	864.1355119001	764.2898491092	0.8844560125	-0.1771377011	0.7495489913	1	NEUTRAL	Putative uncharacterized protein F5K20_130	tr|Q9M343|Q9M343_ARATH	64.04	18.56	1035	3702	Arabidopsis thaliana (Mouse-ear cress)	Q9M343	F5K20_130 At3g53830	-	-	-	-
contig11019	476.799476566	442.6389087505	0.9283544352	-0.1072523798	0.8633472057	1	NEUTRAL	Putative uncharacterized protein	tr|D7T9Y2|D7T9Y2_VITVI	60.94	12.91	1416	29760	Vitis vinifera (Grape)	D7T9Y2	VIT_01s0011g00290	-	-	-	-
contig11020	1175.2242961841	1088.8917155262	0.9265394862	-0.1100756342	0.8366149038	1	NEUTRAL	Putative uncharacterized protein	tr|A5BFE0|A5BFE0_VITVI	66.74	11.85	1690	29760	Vitis vinifera (Grape)	A5BFE0	VIT_08s0040g03380 VITISV_029718	-	-	-	-
contig11021	897.6843023621	1026.9222683011	1.1439681697	0.1940469104	0.7202374213	1	NEUTRAL	Predicted protein	tr|B9IAK4|B9IAK4_POPTR	67.90	15.35	1327	3694	Populus trichocarpa (Western balsam poplar) (Populus balsamifera subsp. trichocarpa)	B9IAK4	POPTRDRAFT_573013	-	GO:0005488-binding;	-	-
contig11022	47.781610658	70.8222254001	1.4822067407	0.5677466912	0.6501363795	1	NEUTRAL	Putative uncharacterized protein	tr|D7SPS8|D7SPS8_VITVI	59.06	44.86	395	29760	Vitis vinifera (Grape)	D7SPS8	VIT_04s0023g00280	-	-	-	-
contig11023	147.41135203	201.6466139863	1.367917811	0.451981551	0.5713117175	1	NEUTRAL	Putative uncharacterized protein	tr|D7T4Z8|D7T4Z8_VITVI	85.51	20.04	1280	29760	Vitis vinifera (Grape)	D7T4Z8	VIT_11s0118g00630	-	-	-	-
contig11024	112.845931554	175.0882794613	1.5515692684	0.6337281061	0.4571408224	1	NEUTRAL	Putative uncharacterized protein	tr|D7T4Z8|D7T4Z8_VITVI	76.98	15.77	1464	29760	Vitis vinifera (Grape)	D7T4Z8	VIT_11s0118g00630	-	-	-	-
contig11025	206.375892842	273.4524814059	1.3250214337	0.406015697	0.5733756275	1	NEUTRAL	Putative uncharacterized protein	tr|D7T4Z8|D7T4Z8_VITVI	63.74	13.37	1430	29760	Vitis vinifera (Grape)	D7T4Z8	VIT_11s0118g00630	-	-	-	-
contig11026	48.798240672	62.9530892445	1.2900688299	0.3674480408	0.7807979617	1	NEUTRAL	Pectinesterase; Pectinesterase inhibitor	tr|A2Q3Z2|A2Q3Z2_MEDTR	82.86	47.62	522	3880	Medicago truncatula (Barrel medic) (Medicago tribuloides)	A2Q3Z2	MtrDRAFT_AC155891g3v1	Glycan metabolism; pectin degradation; 2-dehydro-3-deoxy-D-gluconate from pectin: step 1/5.	GO:0045330-aspartyl esterase activity;GO:0004857-enzyme inhibitor activity;GO:0030599-pectinesterase activity;	GO:0042545-cell wall modification;	GO:0005618-cell wall;
contig11027	798.0545609901	616.7435461923	0.7728087481	-0.3718166695	0.5100249716	1	NEUTRAL	Pectinesterase/pectinesterase inhibitor PPE8B	sp|Q43062|PME_PRUPE	86.17	33.93	762	3760	Prunus persica (Peach) (Amygdalus persica)	Q43062	-	Glycan metabolism; pectin degradation; 2-dehydro-3-deoxy-D-gluconate from pectin: step 1/5.	GO:0045330-aspartyl esterase activity;GO:0004857-enzyme inhibitor activity;GO:0030599-pectinesterase activity;	GO:0042545-cell wall modification;GO:0007047-cellular cell wall organization;	GO:0005618-cell wall;GO:0005576-extracellular region;
contig11028	515.4314170981	574.4469393562	1.1144973323	0.1563931634	0.7928999114	1	NEUTRAL	Putative uncharacterized protein	tr|F6H347|F6H347_VITVI	51.07	5.59	2739	29760	Vitis vinifera (Grape)	F6H347	VIT_04s0008g06820	-	-	-	-
contig1102	892.6011522921	838.0630005676	0.9388997521	-0.0909569678	0.8697928254	1	NEUTRAL	High mobility group protein	tr|Q4ZH67|Q4ZH67_CUCSA	97.10	48.23	604	3659	Cucumis sativus (Cucumber)	Q4ZH67	-	-	GO:0003677-DNA binding;	-	-
contig11029	367.003435054	321.6509403587	0.8764248768	-0.1902976599	0.7729121688	1	NEUTRAL	Putative uncharacterized protein	tr|B9RF34|B9RF34_RICCO	45.23	9.84	1379	3988	Ricinus communis (Castor bean)	B9RF34	RCOM_1431030	-	-	-	-
contig11030	17.282710238	28.5256185639	1.6505292382	0.7229286954	0.7322536069	1	NEUTRAL	-	-	-	-	-	-	-	-	-	-	-	-	-
contig1103	1146.7586557921	1192.174127568	1.039603339	0.0560331726	0.9169849678	1	NEUTRAL	High mobility group protein	tr|Q4ZH67|Q4ZH67_CUCSA	97.10	46.91	621	3659	Cucumis sativus (Cucumber)	Q4ZH67	-	-	GO:0003677-DNA binding;	-	-
contig11031	40.66520056	40.3293227973	0.991740413	-0.0119655488	1	1	NEUTRAL	Putative uncharacterized protein	tr|A5BAK6|A5BAK6_VITVI	77.27	69.82	332	29760	Vitis vinifera (Grape)	A5BAK6	VITISV_006669	-	GO:0005488-binding;	-	-
contig11032	1303.3196779481	1210.8633259375	0.9290608792	-0.1061549587	0.8405506345	1	NEUTRAL	Predicted protein (Fragment)	tr|B9H6W2|B9H6W2_POPTR	73.76	12.34	1793	3694	Populus trichocarpa (Western balsam poplar) (Populus balsamifera subsp. trichocarpa)	B9H6W2	POPTRDRAFT_209220	-	-	GO:0006511-ubiquitin-dependent protein catabolic process;	-
contig11033	164.694062268	102.2987700223	0.6211442514	-0.6869997433	0.4328760655	1	NEUTRAL	Putative uncharacterized protein	tr|F6H0W4|F6H0W4_VITVI	70.00	66.88	314	29760	Vitis vinifera (Grape)	F6H0W4	VIT_18s0001g05370	-	-	-	-
contig11034	44.731720616	100.3314859834	2.2429605792	1.1654042648	0.3022405312	1	UP	-	-	-	-	-	-	-	-	-	-	-	-	-
contig11035	1536.1279511542	958.0673269399	0.623689795	-0.6810994416	0.1950934857	1	NEUTRAL	Putative uncharacterized protein	tr|C6SVU2|C6SVU2_SOYBN	58.21	21.69	805	3847	Glycine max (Soybean) (Glycine hispida)	C6SVU2	-	-	-	-	-
contig11036	468.666436454	579.3651494534	1.2361993614	0.3059114249	0.6075493227	1	NEUTRAL	Putative uncharacterized protein	tr|C0P2H8|C0P2H8_MAIZE	90.32	45.01	602	4577	Zea mays (Maize)	C0P2H8	-	-	GO:0043565-sequence-specific DNA binding;	-	-
contig11037	8.133040112	20.6564824084	2.5398230088	1.3447279643	0.6278080676	1	UP	-	-	-	-	-	-	-	-	-	-	-	-	-
contig11038	1308.4028280181	1138.0738164985	0.8698191353	-0.2012126476	0.7023898141	1	NEUTRAL	Putative uncharacterized protein	tr|F6HWM2|F6HWM2_VITVI	55.62	4.62	3612	29760	Vitis vinifera (Grape)	F6HWM2	VIT_07s0141g00250	-	GO:0003677-DNA binding;	-	GO:0005634-nucleus;
contig11039	12.199560168	22.6237664472	1.854473943	0.8910099968	0.7206081621	1	NEUTRAL	-	-	-	-	-	-	-	-	-	-	-	-	-
contig11040	16.266080224	13.7709882722	0.8466076696	-0.2402345365	0.9526401586	1	NEUTRAL	-	-	-	-	-	-	-	-	-	-	-	-	-
contig11041	42.698460588	194.7611198502	4.5613147914	2.1894497388	0.0210338845	0.631593995	UP	Leucoanthocyanidin dioxygenase	tr|G7JP17|G7JP17_MEDTR	72.46	35.75	608	3880	Medicago truncatula (Barrel medic) (Medicago tribuloides)	G7JP17	MTR_4g015790	-	GO:0005506-iron ion binding;GO:0016702-oxidoreductase activity, acting on single donors with incorporation of molecular oxygen, incorporation of two atoms of oxygen;	-	-
contig1104	1814.6845749902	1686.9460633491	0.9296084215	-0.1053049564	0.8368096446	1	NEUTRAL	High mobility group protein	tr|Q4ZH67|Q4ZH67_CUCSA	96.39	44.42	651	3659	Cucumis sativus (Cucumber)	Q4ZH67	-	-	GO:0003677-DNA binding;	-	-
contig11042	360.90365497	930.5253503955	2.5783206614	1.3664317004	0.0186037988	0.5793629279	UP	Oxidoreductase 2OG-fe(II) oxygenase family protein	tr|E5GBF0|E5GBF0_CUCME	75.64	21.21	1070	412675	Cucumis melo subsp. melo	E5GBF0	-	-	GO:0005506-iron ion binding;	-	-
contig11043	2838.4309990883	5071.6582522612	1.7867822941	0.8373638636	0.0869937109	1	NEUTRAL	Predicted protein	tr|B9HF16|B9HF16_POPTR	47.99	4.36	3300	3694	Populus trichocarpa (Western balsam poplar) (Populus balsamifera subsp. trichocarpa)	B9HF16	POPTRDRAFT_802937	-	GO:0005488-binding;	-	GO:0000151-ubiquitin ligase complex;
contig11044	260.257283584	431.8188465366	1.6591998525	0.730487671	0.2622177784	1	NEUTRAL	Predicted protein	tr|B9HF16|B9HF16_POPTR	60.49	17.14	1059	3694	Populus trichocarpa (Western balsam poplar) (Populus balsamifera subsp. trichocarpa)	B9HF16	POPTRDRAFT_802937	-	GO:0005488-binding;	-	GO:0000151-ubiquitin ligase complex;
contig11045	314.138674326	364.9311892143	1.1616881939	0.2162228902	0.743291197	1	NEUTRAL	Putative uncharacterized protein	tr|E0CU27|E0CU27_VITVI	81.74	30.88	794	29760	Vitis vinifera (Grape)	E0CU27	VIT_12s0028g00570	-	-	GO:0006886-intracellular protein transport;	GO:0005737-cytoplasm;
contig11046	125.045491722	80.6586455945	0.6450344149	-0.6325519592	0.5151686336	1	NEUTRAL	Glutamyl-tRNA(Gln) amidotransferase subunit A, chloroplastic/mitochondrial	tr|G7IZY8|G7IZY8_MEDTR	74.07	44.09	504	3880	Medicago truncatula (Barrel medic) (Medicago tribuloides)	G7IZY8	MTR_3g048950	-	GO:0016740-transferase activity;	-	-
contig11047	379.202995222	314.7654462226	0.830071097	-0.2686931839	0.6812506326	1	NEUTRAL	Glutamyl-tRNA(Gln) amidotransferase subunit A, putative	tr|B9SIS4|B9SIS4_RICCO	83.08	27.03	922	3988	Ricinus communis (Castor bean)	B9SIS4	RCOM_0540600	-	GO:0004040-amidase activity;GO:0016740-transferase activity;	-	-
contig11048	45.74835063	55.0839530889	1.2040642412	0.2679123672	0.8523796902	1	NEUTRAL	-	-	-	-	-	-	-	-	-	-	-	-	-
contig11049	197.226222716	301.9780999698	1.5311255056	0.6145925447	0.3872469494	1	NEUTRAL	Putative uncharacterized protein	tr|B9SDS4|B9SDS4_RICCO	36.96	6.09	1821	3988	Ricinus communis (Castor bean)	B9SDS4	RCOM_1290900	-	-	-	-
contig11050	1155.9083259181	1426.280928196	1.2339048835	0.3032311875	0.5620282468	1	NEUTRAL	Putative uncharacterized protein	tr|C6TGN3|C6TGN3_SOYBN	74.19	17.93	1241	3847	Glycine max (Soybean) (Glycine hispida)	C6TGN3	-	-	-	GO:0006886-intracellular protein transport;	GO:0016020-membrane;
contig11051	1038.9958743081	1227.585240268	1.1815111788	0.2406332794	0.650183515	1	NEUTRAL	Vesicle transport V-snare protein vti1a, putative	tr|B9SVJ2|B9SVJ2_RICCO	84.30	16.23	1558	3988	Ricinus communis (Castor bean)	B9SVJ2	RCOM_0537940	-	-	GO:0006886-intracellular protein transport;	GO:0016020-membrane;
contig11052	1048.1455444341	1440.0519164683	1.3739045346	0.4582817624	0.3826204281	1	NEUTRAL	Putative uncharacterized protein	tr|C6TGN3|C6TGN3_SOYBN	84.02	21.84	1154	3847	Glycine max (Soybean) (Glycine hispida)	C6TGN3	-	-	-	GO:0006886-intracellular protein transport;	GO:0016020-membrane;
contig11053	16.266080224	27.5419765445	1.6932153392	0.7597654635	0.7257850101	1	NEUTRAL	Putative uncharacterized protein	tr|D7TBI3|D7TBI3_VITVI	66.32	69.57	286	29760	Vitis vinifera (Grape)	D7TBI3	VIT_11s0016g03340	-	GO:0005488-binding;	-	-
contig1105	418.851565768	671.8274992813	1.603975141	0.6816517826	0.2484406024	1	NEUTRAL	-	-	-	-	-	-	-	-	-	-	-	-	-
contig11054	1920.4140964462	1910.2328017632	0.9946983858	-0.0076689595	0.9890500711	1	NEUTRAL	Putative uncharacterized protein	tr|F6GT66|F6GT66_VITVI	69.98	9.44	2225	29760	Vitis vinifera (Grape)	F6GT66	VIT_17s0000g06440	-	GO:0008107-galactoside 2-alpha-L-fucosyltransferase activity;	GO:0042546-cell wall biogenesis;	GO:0016020-membrane;
contig11055	284.65640392	418.0478582644	1.4686051412	0.5544465556	0.3927008915	1	NEUTRAL	Putative uncharacterized protein	tr|A5AF08|A5AF08_VITVI	34.51	10.84	955	29760	Vitis vinifera (Grape)	A5AF08	VITISV_031725	-	GO:0008107-galactoside 2-alpha-L-fucosyltransferase activity;	GO:0042546-cell wall biogenesis;	GO:0016020-membrane;
contig11056	3745.2649715764	3121.0961277007	0.8333445434	-0.2630149987	0.5909861481	1	NEUTRAL	Predicted protein (Fragment)	tr|A9THG9|A9THG9_PHYPA	81.82	28.84	851	145481	Physcomitrella patens subsp. patens (Moss)	A9THG9	PHYPADRAFT_145658	-	-	-	-
contig11057	259.24065357	215.4176022586	0.8309560993	-0.2671558358	0.7137431213	1	NEUTRAL	Predicted protein (Fragment)	tr|B9HFS1|B9HFS1_POPTR	81.51	16.83	1453	3694	Populus trichocarpa (Western balsam poplar) (Populus balsamifera subsp. trichocarpa)	B9HFS1	POPTRDRAFT_869853	-	GO:0043169-cation binding;	GO:0005975-carbohydrate metabolic process;	-
contig11058	271.440213738	229.1885905308	0.8443428016	-0.2440992456	0.733824395	1	NEUTRAL	Putative uncharacterized protein	tr|F6HRQ1|F6HRQ1_VITVI	79.38	19.76	1205	29760	Vitis vinifera (Grape)	F6HRQ1	VIT_07s0191g00250	-	GO:0043169-cation binding;	GO:0005975-carbohydrate metabolic process;	-
contig11059	18.299340252	28.5256185639	1.5588331695	0.6404665352	0.7609572274	1	NEUTRAL	-	-	-	-	-	-	-	-	-	-	-	-	-
contig11060	751.2895803461	1044.6278246512	1.3904463099	0.4755480381	0.3830950587	1	NEUTRAL	Putative uncharacterized protein	tr|F6H152|F6H152_VITVI	70.86	8.97	2369	29760	Vitis vinifera (Grape)	F6H152	VIT_18s0001g08280	-	GO:0003723-RNA binding;	-	-
contig11061	1275.8706675701	1743.9973004769	1.3669075909	0.4509157135	0.3816296256	1	NEUTRAL	Putative uncharacterized protein	tr|E0CNV4|E0CNV4_VITVI	72.54	7.95	2737	29760	Vitis vinifera (Grape)	E0CNV4	VIT_18s0001g08270	-	-	-	GO:0016021-integral to membrane;
contig1106	14665.9045819655	20360.406160503	1.3882816465	0.4733002832	0.3170666062	1	NEUTRAL	Putative uncharacterized protein	tr|F6GUP1|F6GUP1_VITVI	65.87	6.30	3138	29760	Vitis vinifera (Grape)	F6GUP1	VIT_06s0004g00200	-	-	-	-
contig11062	26.432380364	94.4296338668	3.5724982982	1.8369333241	0.1409132936	1	UP	Leucoanthocyanidin dioxygenase, putative	tr|B9S9D4|B9S9D4_RICCO	57.14	14.54	1179	3988	Ricinus communis (Castor bean)	B9S9D4	RCOM_0884210	-	GO:0016702-oxidoreductase activity, acting on single donors with incorporation of molecular oxygen, incorporation of two atoms of oxygen;	-	-
contig11063	31.515530434	93.4459918473	2.9650775526	1.5680698394	0.1981873321	1	UP	Leucoanthocyanidin dioxygenase, putative	tr|B9S9D4|B9S9D4_RICCO	58.96	16.36	1081	3988	Ricinus communis (Castor bean)	B9S9D4	RCOM_0884210	-	GO:0016702-oxidoreductase activity, acting on single donors with incorporation of molecular oxygen, incorporation of two atoms of oxygen;	-	-
contig11064	14.232820196	48.1984589528	3.3864306785	1.7597654635	0.310913752	1	UP	Leucoanthocyanidin dioxygenase, putative	tr|B9S9D4|B9S9D4_RICCO	59.33	29.52	603	3988	Ricinus communis (Castor bean)	B9S9D4	RCOM_0884210	-	GO:0016702-oxidoreductase activity, acting on single donors with incorporation of molecular oxygen, incorporation of two atoms of oxygen;	-	-
contig11065	44.731720616	115.0861162751	2.5728077233	1.3633436424	0.2093520511	1	UP	Leucoanthocyanidin dioxygenase, putative	tr|B9S9D4|B9S9D4_RICCO	57.94	13.10	1327	3988	Ricinus communis (Castor bean)	B9S9D4	RCOM_0884210	-	GO:0016702-oxidoreductase activity, acting on single donors with incorporation of molecular oxygen, incorporation of two atoms of oxygen;	-	-
contig11066	42.698460588	116.0697582946	2.7183593201	1.4427361681	0.1860701726	1	UP	Leucoanthocyanidin dioxygenase, putative	tr|B9S9D4|B9S9D4_RICCO	57.94	14.50	1199	3988	Ricinus communis (Castor bean)	B9S9D4	RCOM_0884210	-	GO:0016702-oxidoreductase activity, acting on single donors with incorporation of molecular oxygen, incorporation of two atoms of oxygen;	-	-
contig11067	48.798240672	102.2987700223	2.0963618486	1.0678877589	0.3352202838	1	UP	-	-	-	-	-	-	-	-	-	-	-	-	-
contig11068	467.64980644	588.2179276284	1.2578171091	0.3309221647	0.5777642957	1	NEUTRAL	-	-	-	-	-	-	-	-	-	-	-	-	-
contig11069	117.929081624	60.9858052056	0.5171396603	-0.9513741433	0.3549024425	1	NEUTRAL	-	-	-	-	-	-	-	-	-	-	-	-	-
contig11070	878.3683320961	802.6518878676	0.9137987545	-0.1300516187	0.8144650538	1	NEUTRAL	Putative uncharacterized protein	tr|B9S4G3|B9S4G3_RICCO	52.20	7.51	2084	3988	Ricinus communis (Castor bean)	B9S4G3	RCOM_0690110	-	-	-	-
contig11071	148.427982044	90.495065789	0.6096900634	-0.7138520613	0.4348022053	1	NEUTRAL	-	-	-	-	-	-	-	-	-	-	-	-	-
contig11072	3156.6361934703	3174.2127967507	1.0055681435	0.0080108509	0.9876989361	1	NEUTRAL	Multidrug resistance-associated protein 2, 6 (Mrp2, 6), abc-transoprter, putative	tr|B9SAP4|B9SAP4_RICCO	73.33	4.44	4950	3988	Ricinus communis (Castor bean)	B9SAP4	RCOM_1177870	-	GO:0032440-2-alkenal reductase [NAD(P)] activity;GO:0005524-ATP binding;GO:0042626-ATPase activity, coupled to transmembrane movement of substances;	-	GO:0016021-integral to membrane;
contig1107	24339.1391651765	32717.9008507972	1.3442505353	0.4268020461	0.365121394	1	NEUTRAL	Putative uncharacterized protein	tr|F6GUP1|F6GUP1_VITVI	68.27	6.34	3228	29760	Vitis vinifera (Grape)	F6GUP1	VIT_06s0004g00200	-	-	-	-
contig11073	6.099780084	7.8691361556	1.2900688299	0.3674480408	0.967918452	1	NEUTRAL	-	-	-	-	-	-	-	-	-	-	-	-	-
contig11074	15.24945021	27.5419765445	1.8060963618	0.8528748679	0.6957882482	1	NEUTRAL	Putative uncharacterized protein	tr|F6I469|F6I469_VITVI	66.22	86.00	231	29760	Vitis vinifera (Grape)	F6I469	VIT_18s0041g01650	-	-	-	GO:0005622-intracellular;
contig11075	133.178531834	159.3500071502	1.1965142201	0.2588375428	0.764411244	1	NEUTRAL	Putative uncharacterized protein	tr|A5BQ34|A5BQ34_VITVI	66.94	27.47	731	29760	Vitis vinifera (Grape)	A5BQ34	VITISV_034866	-	GO:0030170-pyridoxal phosphate binding;GO:0008483-transaminase activity;	-	-
contig11076	75.230621036	52.1330270306	0.692976162	-0.5291223696	0.662226148	1	NEUTRAL	Putative uncharacterized protein	tr|F6HFL3|F6HFL3_VITVI	77.67	56.42	413	29760	Vitis vinifera (Grape)	F6HFL3	VIT_01s0011g04400	-	GO:0005524-ATP binding;GO:0003677-DNA binding;GO:0017111-nucleoside-triphosphatase activity;	-	GO:0005634-nucleus;GO:0000808-origin recognition complex;
contig11077	257.207393542	212.4666762002	0.826051978	-0.275695531	0.7057511176	1	NEUTRAL	Taz protein, putative	tr|B9SRC1|B9SRC1_RICCO	76.08	15.61	1462	3988	Ricinus communis (Castor bean)	B9SRC1	RCOM_0613760	-	-	-	-
contig11078	226.708493122	173.1209954224	0.7636281863	-0.3890577398	0.6106228925	1	NEUTRAL	Taz protein, putative	tr|B9SRC1|B9SRC1_RICCO	84.21	17.63	1433	3988	Ricinus communis (Castor bean)	B9SRC1	RCOM_0613760	-	-	-	-
contig11079	52.864760728	100.3314859834	1.8978897209	0.9243961653	0.4010154635	1	NEUTRAL	-	-	-	-	-	-	-	-	-	-	-	-	-
contig11080	262.290543612	299.0271739114	1.1400608264	0.1891107995	0.786492124	1	NEUTRAL	Putative uncharacterized protein	tr|A5AF05|A5AF05_VITVI	60.95	10.85	1685	29760	Vitis vinifera (Grape)	A5AF05	VITISV_031722	-	GO:0005488-binding;	-	-
contig11081	54.898020756	72.789509439	1.3259040752	0.4069764049	0.7396778953	1	NEUTRAL	ATP binding protein, putative	tr|B9SSS7|B9SSS7_RICCO	86.14	64.28	402	3988	Ricinus communis (Castor bean)	B9SSS7	RCOM_0047060	-	GO:0005524-ATP binding;GO:0004709-MAP kinase kinase kinase activity;	-	-
contig1108	2072.9085985462	3908.0097432571	1.8852783697	0.9147775596	0.0649426849	1	NEUTRAL	Predicted protein	tr|B9GNA6|B9GNA6_POPTR	50.85	5.84	2612	3694	Populus trichocarpa (Western balsam poplar) (Populus balsamifera subsp. trichocarpa)	B9GNA6	POPTRDRAFT_754856	-	GO:0003950-NAD+ ADP-ribosyltransferase activity;	-	-
contig11082	15.24945021	21.6401244278	1.4190757129	0.5049515645	0.843883174	1	NEUTRAL	-	-	-	-	-	-	-	-	-	-	-	-	-
contig11083	201.292742772	413.1296481671	2.0523822294	1.0372994391	0.1238700297	1	UP	Putative uncharacterized protein	tr|F6GX22|F6GX22_VITVI	73.20	42.97	511	29760	Vitis vinifera (Grape)	F6GX22	VIT_04s0023g00560	-	-	-	-
contig11084	199.259482744	549.8558888701	2.759496719	1.4644051702	0.0239250634	0.6890134014	UP	Putative uncharacterized protein	tr|F6GX22|F6GX22_VITVI	72.34	37.61	577	29760	Vitis vinifera (Grape)	F6GX22	VIT_04s0023g00560	-	-	-	-
contig11085	883.4514821661	1121.3519021679	1.2692852124	0.3440162837	0.5223225633	1	NEUTRAL	Kelch repeat protein, putative	tr|B9RLL7|B9RLL7_RICCO	70.65	8.12	2609	3988	Ricinus communis (Castor bean)	B9RLL7	RCOM_1469310	-	-	-	-
contig11086	49.814870686	125.906178489	2.5274817892	1.3377006974	0.1992831674	1	UP	-	-	-	-	-	-	-	-	-	-	-	-	-
contig11087	99.629741372	100.3314859834	1.0070435254	0.0101260393	1	1	NEUTRAL	RING/c3HC4/PHD zinc finger-like protein	tr|Q84KA9|Q84KA9_CUCME	73.11	56.82	386	412675	Cucumis melo subsp. melo	Q84KA9	-	-	GO:0008270-zinc ion binding;	-	-
contig11088	234.841533234	421.9824263421	1.7968815845	0.8454953376	0.2007340588	1	NEUTRAL	-	-	-	-	-	-	-	-	-	-	-	-	-
contig11089	345.65420476	395.4240918171	1.1439875065	0.1940712965	0.7642049562	1	NEUTRAL	Putative uncharacterized protein	tr|D7SIG7|D7SIG7_VITVI	68.57	30.25	680	29760	Vitis vinifera (Grape)	D7SIG7	VIT_17s0000g05620	-	-	-	-
contig11090	68.114210938	61.9694472251	0.9097873465	-0.1363987255	0.9204955352	1	NEUTRAL	Predicted protein (Fragment)	tr|B9GGY8|B9GGY8_POPTR	72.06	88.60	244	3694	Populus trichocarpa (Western balsam poplar) (Populus balsamifera subsp. trichocarpa)	B9GGY8	POPTRDRAFT_843570	-	GO:0008236-serine-type peptidase activity;	GO:0006508-proteolysis;	GO:0016021-integral to membrane;
contig11091	1591.0259719102	1935.8074942688	1.2167038932	0.282978105	0.5781144502	1	NEUTRAL	Putative uncharacterized protein	tr|B9RFJ0|B9RFJ0_RICCO	70.90	17.92	1187	3988	Ricinus communis (Castor bean)	B9RFJ0	RCOM_1435150	-	-	-	-
contig11092	31.515530434	78.6913615556	2.4969074127	1.320142326	0.3046950105	1	UP	Putative uncharacterized protein	tr|B9RFJ0|B9RFJ0_RICCO	60.00	51.14	352	3988	Ricinus communis (Castor bean)	B9RFJ0	RCOM_1435150	-	-	-	-
contig11093	13.216190182	53.1166690501	4.0190605854	2.0068583255	0.2359922585	1	UP	-	-	-	-	-	-	-	-	-	-	-	-	-
contig1109	3231.8668145063	2847.6436462948	0.8811141701	-0.1825991268	0.7107166566	1	NEUTRAL	Putative uncharacterized protein	tr|D7TPN7|D7TPN7_VITVI	71.55	11.44	1876	29760	Vitis vinifera (Grape)	D7TPN7	VIT_03s0063g01020	-	GO:0005488-binding;	-	-
contig11094	678.0922193381	597.0707058034	0.8805154945	-0.1835797034	0.7503863821	1	NEUTRAL	Putative uncharacterized protein	tr|B9SSM4|B9SSM4_RICCO	68.16	7.74	2643	3988	Ricinus communis (Castor bean)	B9SSM4	RCOM_0985650	-	-	-	-
contig11095	576.4292179381	547.8886048312	0.9504872199	-0.0732608661	0.903346665	1	NEUTRAL	Putative uncharacterized protein	tr|B9SSM4|B9SSM4_RICCO	68.16	7.27	2814	3988	Ricinus communis (Castor bean)	B9SSM4	RCOM_0985650	-	-	-	-
contig11096	85.396921176	409.1950800893	4.7916842253	2.2605328368	0.0023470016	0.1181903851	UP	Predicted protein	tr|B9MVC0|B9MVC0_POPTR	55.13	27.11	610	3694	Populus trichocarpa (Western balsam poplar) (Populus balsamifera subsp. trichocarpa)	B9MVC0	POPTRDRAFT_836412	-	GO:0004857-enzyme inhibitor activity;GO:0030599-pectinesterase activity;	-	-
contig11097	1832.9839152422	1363.3278389515	0.7437751241	-0.4270615978	0.4049951647	1	NEUTRAL	Putative uncharacterized protein	tr|D7SH77|D7SH77_VITVI	66.20	10.12	1962	29760	Vitis vinifera (Grape)	D7SH77	VIT_17s0000g00230	-	-	-	-
contig11098	98.613111358	135.7425986835	1.3765167412	0.4610221561	0.618918938	1	NEUTRAL	Putative uncharacterized protein	tr|D7SHY4|D7SHY4_VITVI	87.50	38.66	679	29760	Vitis vinifera (Grape)	D7SHY4	VIT_17s0000g07640	-	GO:0016779-nucleotidyltransferase activity;	GO:0009058-biosynthetic process;	-
contig11099	13.216190182	27.5419765445	2.0839573406	1.0593257454	0.6339170484	1	UP	-	-	-	-	-	-	-	-	-	-	-	-	-
contig11100	12.199560168	15.7382723111	1.2900688299	0.3674480408	0.9172892069	1	NEUTRAL	-	-	-	-	-	-	-	-	-	-	-	-	-
contig11101	4.066520056	5.9018521167	1.4513274336	0.5373730422	0.9616444773	1	NEUTRAL	-	-	-	-	-	-	-	-	-	-	-	-	-
contig11102	99.629741372	101.3151280029	1.0169165011	0.0242012245	0.9917810456	1	NEUTRAL	-	-	-	-	-	-	-	-	-	-	-	-	-
contig11103	1153.8750658901	724.9441683314	0.6282692033	-0.6705452316	0.2166671086	1	NEUTRAL	Predicted protein	tr|B9H745|B9H745_POPTR	57.30	15.04	1143	3694	Populus trichocarpa (Western balsam poplar) (Populus balsamifera subsp. trichocarpa)	B9H745	POPTRDRAFT_559121	-	-	-	-
contig11104	582.5289980221	476.0827374116	0.8172687352	-0.29111755	0.6244467513	1	NEUTRAL	Putative uncharacterized protein	tr|F6I1L6|F6I1L6_VITVI	82.77	14.91	1665	29760	Vitis vinifera (Grape)	F6I1L6	VIT_18s0086g00690	-	-	-	GO:0016020-membrane;
contig1110	477.81610658	564.6105191617	1.1816481516	0.2408005216	0.6869466091	1	NEUTRAL	Putative uncharacterized protein	tr|B9SDN4|B9SDN4_RICCO	54.76	18.73	877	3988	Ricinus communis (Castor bean)	B9SDN4	RCOM_0422700	-	-	-	-
contig11105	682.1587393941	548.8722468506	0.8046107382	-0.3136371029	0.5873921005	1	NEUTRAL	Putative uncharacterized protein	tr|F6I1L6|F6I1L6_VITVI	81.06	14.89	1633	29760	Vitis vinifera (Grape)	F6I1L6	VIT_18s0086g00690	-	-	-	GO:0016020-membrane;
contig11106	1128.4593155401	1211.8469679569	1.0738951341	0.1028531209	0.8467352034	1	NEUTRAL	Putative uncharacterized protein	tr|F6GVM6|F6GVM6_VITVI	75.94	7.88	2892	29760	Vitis vinifera (Grape)	F6GVM6	VIT_01s0137g00640	-	GO:0005524-ATP binding;GO:0008026-ATP-dependent helicase activity;GO:0003676-nucleic acid binding;	-	-
contig11107	17.282710238	20.6564824084	1.1952108277	0.257265123	0.9320394164	1	NEUTRAL	Putative uncharacterized protein	tr|D7T700|D7T700_VITVI	67.05	72.10	279	29760	Vitis vinifera (Grape)	D7T700	VIT_05s0020g03630	-	GO:0005488-binding;	-	-
contig11108	99.629741372	139.6771667613	1.4019625549	0.4874478169	0.5954562593	1	NEUTRAL	Putative uncharacterized protein	tr|D7T700|D7T700_VITVI	76.23	28.66	798	29760	Vitis vinifera (Grape)	D7T700	VIT_05s0020g03630	-	GO:0005488-binding;	-	-
contig11109	107.762781484	121.9716104112	1.1318528413	0.1786863973	0.8546434677	1	NEUTRAL	Putative uncharacterized protein	tr|F6H5M1|F6H5M1_VITVI	47.16	22.00	643	29760	Vitis vinifera (Grape)	F6H5M1	VIT_14s0108g01450	-	GO:0005516-calmodulin binding;	-	-
contig11110	64.047690882	84.5932136723	1.3207847544	0.4013953727	0.7242517547	1	NEUTRAL	Putative uncharacterized protein	tr|F4NCI4|F4NCI4_BETVU	53.21	27.91	572	3555	Beta vulgaris subsp. vulgaris	F4NCI4	-	-	GO:0003723-RNA binding;GO:0003964-RNA-directed DNA polymerase activity;	GO:0006278-RNA-dependent DNA replication;	-
contig11111	44.731720616	48.1984589528	1.0775006704	0.107688767	0.954218334	1	NEUTRAL	Cucumisin, putative	tr|B9SE30|B9SE30_RICCO	61.18	31.06	591	3988	Ricinus communis (Castor bean)	B9SE30	RCOM_1482950	-	GO:0042802-identical protein binding;GO:0004252-serine-type endopeptidase activity;	GO:0043086-negative regulation of catalytic activity;GO:0006508-proteolysis;	-
contig111	1196.5735264781	3082.7340889423	2.5763014313	1.3653014009	0.0074026995	0.2954457202	UP	Putative uncharacterized protein	tr|F6GXA3|F6GXA3_VITVI	72.63	4.91	4440	29760	Vitis vinifera (Grape)	F6GXA3	VIT_11s0052g01840	-	GO:0004143-diacylglycerol kinase activity;	GO:0007205-activation of protein kinase C activity by G-protein coupled receptor protein signaling pathway;	-
contig11112	2.033260028	13.7709882722	6.7728613569	2.7597654635	0.5324490233	1	UP	Putative uncharacterized protein	tr|A5C102|A5C102_VITVI	68.29	166.56	123	29760	Vitis vinifera (Grape)	A5C102	VITISV_001913	-	GO:0003676-nucleic acid binding;	GO:0015074-DNA integration;	-
contig1111	2300.6337216822	2765.0177166614	1.2018504687	0.2652574106	0.5933844459	1	NEUTRAL	Putative uncharacterized protein	tr|F6GXN0|F6GXN0_VITVI	45.64	3.17	4321	29760	Vitis vinifera (Grape)	F6GXN0	VIT_07s0141g00860	-	-	-	-
contig11113	404.618745572	686.582129573	1.6968618906	0.7628691471	0.1968066742	1	NEUTRAL	Putative uncharacterized protein	tr|B9SPR2|B9SPR2_RICCO	57.25	11.40	1507	3988	Ricinus communis (Castor bean)	B9SPR2	RCOM_0205120	-	-	-	-
contig11114	179.943512478	180.0064895585	1.0003499825	0.0005048297	1	1	NEUTRAL	Putative uncharacterized protein	tr|D7LAR4|D7LAR4_ARALL	75.61	52.26	434	81972	Arabidopsis lyrata subsp. lyrata (Lyre-leaved rock-cress)	D7LAR4	ARALYDRAFT_478522	-	-	-	-
contig11115	103.696261428	104.2660540612	1.0054948233	0.0079056541	1	1	NEUTRAL	Putative uncharacterized protein	tr|C6TA38|C6TA38_SOYBN	66.34	25.75	773	3847	Glycine max (Soybean) (Glycine hispida)	C6TA38	-	-	-	-	GO:0016021-integral to membrane;
contig11116	100.646371386	176.0719214808	1.7494115193	0.8068696987	0.3505776174	1	NEUTRAL	Putative uncharacterized protein	tr|C6TA38|C6TA38_SOYBN	56.73	13.67	1245	3847	Glycine max (Soybean) (Glycine hispida)	C6TA38	-	-	-	-	GO:0016021-integral to membrane;
contig11117	363.953545012	382.6367455643	1.0513340255	0.0722211092	0.913962992	1	NEUTRAL	Putative uncharacterized protein	tr|D7T488|D7T488_VITVI	76.85	25.59	901	29760	Vitis vinifera (Grape)	D7T488	VIT_13s0067g03560	-	-	-	-
contig11118	384.286145292	374.7676094087	0.9752306035	-0.0361846952	0.9590191511	1	NEUTRAL	Predicted protein	tr|B9HM18|B9HM18_POPTR	91.30	39.18	699	3694	Populus trichocarpa (Western balsam poplar) (Populus balsamifera subsp. trichocarpa)	B9HM18	POPTRDRAFT_563817	-	-	-	-
contig11119	1624.5747623722	1566.9417369767	0.9645242394	-0.0521105999	0.9201588566	1	NEUTRAL	Putative uncharacterized protein	tr|D7T488|D7T488_VITVI	82.32	15.54	1589	29760	Vitis vinifera (Grape)	D7T488	VIT_13s0067g03560	-	-	-	-
contig11120	33.548790462	57.0512371278	1.7005452758	0.7659974173	0.5899528025	1	NEUTRAL	Putative uncharacterized protein	tr|G7LF69|G7LF69_MEDTR	67.53	60.84	333	3880	Medicago truncatula (Barrel medic) (Medicago tribuloides)	G7LF69	MTR_8g012420	-	-	-	-
contig11121	18.299340252	67.8712993417	3.7089478859	1.8910099968	0.199038939	1	UP	Component of cytosolic 80S ribosome and 40S small subunit	tr|D8TNR5|D8TNR5_VOLCA	70.49	63.89	331	3067	Volvox carteri (Green alga)	D8TNR5	rps11 VOLCADRAFT_108961	-	-	-	-
contig1112	1430.3984296982	1567.9253789962	1.0961459034	0.1324398422	0.7979652667	1	NEUTRAL	Putative uncharacterized protein	tr|D7SIG7|D7SIG7_VITVI	83.64	40.80	615	29760	Vitis vinifera (Grape)	D7SIG7	VIT_17s0000g05620	-	-	-	-
contig11122	1010.5302339161	1314.1457379792	1.3004516776	0.3790127924	0.4733583919	1	NEUTRAL	-	-	-	-	-	-	-	-	-	-	-	-	-
contig11123	1855.3497755502	1516.775993985	0.8175148503	-0.2906831573	0.5691480298	1	NEUTRAL	-	-	-	-	-	-	-	-	-	-	-	-	-
contig11124	124.028861708	142.6280928196	1.1499588955	0.2015822939	0.8241096266	1	NEUTRAL	Putative uncharacterized protein	tr|A5BHI6|A5BHI6_VITVI	62.95	16.55	1141	29760	Vitis vinifera (Grape)	A5BHI6	VITISV_010606	-	GO:0005488-binding;	-	-
contig11125	378.186365208	743.6333667008	1.9663145875	0.9754941546	0.0981911478	1	NEUTRAL	Triacylglycerol lipase, putative	tr|B9SYI5|B9SYI5_RICCO	75.29	26.95	838	3988	Ricinus communis (Castor bean)	B9SYI5	RCOM_1288510	-	GO:0004806-triglyceride lipase activity;	GO:0006629-lipid metabolic process;	-
contig11126	16.266080224	62.9530892445	3.8702064897	1.9524105415	0.2048676174	1	UP	Histone H4	tr|B6T145|B6T145_MAIZE	91.46	59.65	460	4577	Zea mays (Maize)	B6T145	-	-	GO:0003677-DNA binding;	GO:0006334-nucleosome assembly;	-
contig11127	11.182930154	60.0021631862	5.3655135425	2.4237162604	0.1440007726	1	UP	-	-	-	-	-	-	-	-	-	-	-	-	-
contig11128	32.532160448	45.2475328945	1.3908554572	0.4759724975	0.7636434881	1	NEUTRAL	-	-	-	-	-	-	-	-	-	-	-	-	-
contig11129	47.781610658	94.4296338668	1.9762756543	0.9827841905	0.3879048424	1	NEUTRAL	-	-	-	-	-	-	-	-	-	-	-	-	-
contig11130	3205.4344341423	3921.7807315293	1.2234786929	0.2909889768	0.5515219949	1	NEUTRAL	Putative uncharacterized protein	tr|F6HHF8|F6HHF8_VITVI	82.96	14.97	1662	29760	Vitis vinifera (Grape)	F6HHF8	VIT_06s0080g00470	-	GO:0003676-nucleic acid binding;GO:0000166-nucleotide binding;	-	-
contig11131	1674.3896330582	2164.0124427802	1.292418682	0.3700735102	0.4642053479	1	NEUTRAL	Putative uncharacterized protein	tr|D7SH59|D7SH59_VITVI	50.14	8.99	1674	29760	Vitis vinifera (Grape)	D7SH59	VIT_17s0000g00430	-	-	-	-
contig1113	1479.1966703702	1881.7071831993	1.2721142637	0.347228262	0.4965528235	1	NEUTRAL	CBL-interacting serine/threonine-protein kinase, putative	tr|B9T2W2|B9T2W2_RICCO	88.11	17.72	1492	3988	Ricinus communis (Castor bean)	B9T2W2	RCOM_1394800	-	GO:0005524-ATP binding;	-	-
contig11132	212.475672926	240.9922947642	1.134211232	0.1816893484	0.8078698727	1	NEUTRAL	Jasmonate O-methyltransferase, putative	tr|B9R7Y1|B9R7Y1_RICCO	57.33	14.01	1228	3988	Ricinus communis (Castor bean)	B9R7Y1	RCOM_1595240	-	-	-	-
contig11133	27.449010378	38.3620387584	1.3975745657	0.4829252582	0.7819979355	1	NEUTRAL	Putative uncharacterized protein	tr|B9SZP6|B9SZP6_RICCO	69.72	48.98	427	3988	Ricinus communis (Castor bean)	B9SZP6	RCOM_0006170	-	-	-	-
contig11134	383.269515278	233.1231586086	0.6082486327	-0.7172669229	0.2848841409	1	NEUTRAL	Putative uncharacterized protein	tr|A5B2U2|A5B2U2_VITVI	64.12	11.14	1726	29760	Vitis vinifera (Grape)	A5B2U2	VITISV_009884	-	-	-	-
contig11135	236.874793262	289.190753717	1.2208591287	0.2878967417	0.6830168654	1	NEUTRAL	Predicted protein	tr|D7M5C2|D7M5C2_ARALL	58.82	34.60	510	81972	Arabidopsis lyrata subsp. lyrata (Lyre-leaved rock-cress)	D7M5C2	ARALYDRAFT_662522	-	-	-	-
contig11136	426.98460588	359.0293370976	0.8408484338	-0.2500823224	0.6937375599	1	NEUTRAL	Putative uncharacterized protein	tr|A5AFC3|A5AFC3_VITVI	74.40	30.96	721	29760	Vitis vinifera (Grape)	A5AFC3	VITISV_003667	-	-	-	-
contig11137	185.026662548	290.1743957364	1.5682842232	0.6491870455	0.368041314	1	NEUTRAL	Predicted protein	tr|B9HQW5|B9HQW5_POPTR	62.63	15.78	1191	3694	Populus trichocarpa (Western balsam poplar) (Populus balsamifera subsp. trichocarpa)	B9HQW5	POPTRDRAFT_649125	-	GO:0000166-nucleotide binding;	-	-
contig11138	2275.2179713322	2408.9393056221	1.0587729773	0.0823932791	0.8694562711	1	NEUTRAL	Putative uncharacterized protein	tr|F6HCC0|F6HCC0_VITVI	55.83	4.16	4026	29760	Vitis vinifera (Grape)	F6HCC0	VIT_13s0067g01130	-	-	-	GO:0016021-integral to membrane;
contig11139	162.66080224	209.5157501419	1.2880530973	0.3651920668	0.6412045506	1	NEUTRAL	-	-	-	-	-	-	-	-	-	-	-	-	-
contig11140	173.843732394	111.1515481973	0.6393762183	-0.645263011	0.4505282814	1	NEUTRAL	Putative uncharacterized protein	tr|B9RLN3|B9RLN3_RICCO	51.41	12.35	1249	3988	Ricinus communis (Castor bean)	B9RLN3	RCOM_1469690	-	-	-	-
contig11141	602.8615983021	380.6694615254	0.6314375681	-0.6632879969	0.2707996305	1	NEUTRAL	Putative uncharacterized protein	tr|F6HY81|F6HY81_VITVI	67.11	14.62	1377	29760	Vitis vinifera (Grape)	F6HY81	VIT_09s0002g03240	-	-	-	-
contig11142	360.90365497	295.0926058337	0.8176492584	-0.2904459824	0.6613183485	1	NEUTRAL	Putative uncharacterized protein	tr|F6HY81|F6HY81_VITVI	65.15	15.57	1255	29760	Vitis vinifera (Grape)	F6HY81	VIT_09s0002g03240	-	-	-	-
contig11143	821.4370513121	907.9015839482	1.1052600835	0.1443858964	0.793373224	1	NEUTRAL	Putative uncharacterized protein	tr|F6HLT7|F6HLT7_VITVI	62.45	7.87	2381	29760	Vitis vinifera (Grape)	F6HLT7	VIT_10s0003g03910	-	-	-	-
contig11144	101.6630014	133.7753146446	1.3158702065	0.396017193	0.6697966772	1	NEUTRAL	48-kDa glycoprotein	tr|Q8S4P9|Q8S4P9_CORAV	56.50	28.11	603	13451	Corylus avellana (European hazel) (Corylus maxima)	Q8S4P9	-	-	GO:0045735-nutrient reservoir activity;	-	-
contig11145	86.41355119	79.6750035751	0.9220197814	-0.1171303918	0.9229057895	1	NEUTRAL	48-kDa glycoprotein	tr|Q8S4P9|Q8S4P9_CORAV	62.26	36.48	512	13451	Corylus avellana (European hazel) (Corylus maxima)	Q8S4P9	-	-	GO:0045735-nutrient reservoir activity;	-	-
contig11146	91.49670126	146.5626608974	1.6018354638	0.6797259656	0.4580023241	1	NEUTRAL	Ring finger protein, putative	tr|B9T6X0|B9T6X0_RICCO	67.22	21.75	927	3988	Ricinus communis (Castor bean)	B9T6X0	RCOM_0319990	-	GO:0008270-zinc ion binding;	-	-
contig11147	829.5700914241	863.6376930732	1.0410665741	0.058062329	0.9178318562	1	NEUTRAL	Rnf5, putative	tr|B9T4V2|B9T4V2_RICCO	75.11	16.25	1387	3988	Ricinus communis (Castor bean)	B9T4V2	RCOM_0411590	-	GO:0008270-zinc ion binding;	-	-
contig11148	799.0711910041	821.341086237	1.0278697261	0.0396574266	0.9450517696	1	NEUTRAL	Rnf5, putative	tr|B9T4V2|B9T4V2_RICCO	75.11	13.83	1629	3988	Ricinus communis (Castor bean)	B9T4V2	RCOM_0411590	-	GO:0008270-zinc ion binding;	-	-
contig11149	58.964540812	109.1842641585	1.8516936222	0.8888454127	0.4001940356	1	NEUTRAL	Putative uncharacterized protein	tr|D7M962|D7M962_ARALL	32.43	19.00	512	81972	Arabidopsis lyrata subsp. lyrata (Lyre-leaved rock-cress)	D7M962	ARALYDRAFT_490769	-	-	-	-
contig1114	1005.4470838461	1187.2559174708	1.1808238708	0.2397937915	0.6525542104	1	NEUTRAL	Putative uncharacterized protein	tr|A9PBA9|A9PBA9_POPTR	78.63	26.59	887	3694	Populus trichocarpa (Western balsam poplar) (Populus balsamifera subsp. trichocarpa)	A9PBA9	-	-	-	-	GO:0016021-integral to membrane;
contig11150	7.116410098	39.3456807778	5.5288664138	2.4669837143	0.2408778434	1	UP	-	-	-	-	-	-	-	-	-	-	-	-	-
contig11151	5.08315007	15.7382723111	3.0961651917	1.6304824466	0.6397581345	1	UP	-	-	-	-	-	-	-	-	-	-	-	-	-
contig11152	80.313771106	87.5441397307	1.0900265113	0.1243632243	0.9168632281	1	NEUTRAL	-	-	-	-	-	-	-	-	-	-	-	-	-
contig11153	595.7451882041	341.3237807476	0.5729358583	-0.8035544604	0.1870624128	1	NEUTRAL	-	-	-	-	-	-	-	-	-	-	-	-	-
contig1115	3682.2339107084	4033.9159217461	1.0955077867	0.1315997389	0.7872241277	1	NEUTRAL	Predicted protein	tr|B9H0S9|B9H0S9_POPTR	82.18	16.81	1467	3694	Populus trichocarpa (Western balsam poplar) (Populus balsamifera subsp. trichocarpa)	B9H0S9	POPTRDRAFT_648623	-	-	-	GO:0016021-integral to membrane;
contig11154	425.967975866	574.4469393562	1.3485683711	0.4314286667	0.4722096314	1	NEUTRAL	Vacuolar cation/proton exchanger, putative	tr|B9T661|B9T661_RICCO	46.74	20.23	693	3988	Ricinus communis (Castor bean)	B9T661	RCOM_0415280	-	-	GO:0055085-transmembrane transport;	GO:0016021-integral to membrane;
contig11155	2753.0340779123	1619.0747640073	0.5881056021	-0.7658528617	0.1278599223	1	NEUTRAL	Mevalonate kinase, putative	tr|B9SUI6|B9SUI6_RICCO	77.78	13.61	1714	3988	Ricinus communis (Castor bean)	B9SUI6	RCOM_0573350	-	GO:0005524-ATP binding;GO:0004496-mevalonate kinase activity;	-	GO:0005737-cytoplasm;
contig11156	1707.9384235202	1582.6800092879	0.9266610479	-0.1098863655	0.8306413239	1	NEUTRAL	Putative uncharacterized protein	tr|B9RK87|B9RK87_RICCO	68.25	21.15	968	3988	Ricinus communis (Castor bean)	B9RK87	RCOM_1047530	-	-	-	-
contig11157	83.363661148	55.0839530889	0.6607669617	-0.5977865411	0.6060878206	1	NEUTRAL	Predicted protein	tr|A9PFW6|A9PFW6_POPTR	60.00	59.21	304	3694	Populus trichocarpa (Western balsam poplar) (Populus balsamifera subsp. trichocarpa)	A9PFW6	POPTRDRAFT_815164	-	GO:0030170-pyridoxal phosphate binding;GO:0016769-transferase activity, transferring nitrogenous groups;	GO:0009058-biosynthetic process;	-
contig11158	70.147470966	55.0839530889	0.7852592878	-0.3487589932	0.779904152	1	NEUTRAL	Predicted protein	tr|A9PFW6|A9PFW6_POPTR	60.00	92.31	195	3694	Populus trichocarpa (Western balsam poplar) (Populus balsamifera subsp. trichocarpa)	A9PFW6	POPTRDRAFT_815164	-	GO:0030170-pyridoxal phosphate binding;GO:0016769-transferase activity, transferring nitrogenous groups;	GO:0009058-biosynthetic process;	-
contig11159	164.694062268	96.3969179057	0.5853090062	-0.7727296173	0.3815608381	1	NEUTRAL	Predicted protein	tr|A9PFW6|A9PFW6_POPTR	59.09	44.43	399	3694	Populus trichocarpa (Western balsam poplar) (Populus balsamifera subsp. trichocarpa)	A9PFW6	POPTRDRAFT_815164	-	GO:0030170-pyridoxal phosphate binding;GO:0016769-transferase activity, transferring nitrogenous groups;	GO:0009058-biosynthetic process;	-
contig11160	680.1254793661	510.5102080922	0.7506117968	-0.4138611308	0.4761092615	1	NEUTRAL	G-strand specific single-stranded telomere-binding protein 3	tr|E2F3T0|E2F3T0_TOBAC	52.63	14.97	1055	4097	Nicotiana tabacum (Common tobacco)	E2F3T0	GTBP3	-	GO:0003676-nucleic acid binding;GO:0000166-nucleotide binding;	-	-
contig11161	85.396921176	52.1330270306	0.6104789999	-0.7119864267	0.5387700529	1	NEUTRAL	Predicted protein	tr|A9PFW6|A9PFW6_POPTR	60.00	60.00	300	3694	Populus trichocarpa (Western balsam poplar) (Populus balsamifera subsp. trichocarpa)	A9PFW6	POPTRDRAFT_815164	-	GO:0030170-pyridoxal phosphate binding;GO:0016769-transferase activity, transferring nitrogenous groups;	GO:0009058-biosynthetic process;	-
contig11162	102.679631414	108.200622139	1.0537690937	0.0755587723	0.947337151	1	NEUTRAL	Putative uncharacterized protein	tr|B9RP40|B9RP40_RICCO	36.75	16.17	682	3988	Ricinus communis (Castor bean)	B9RP40	RCOM_0923950	-	-	-	-
contig1116	2938.0607404603	2674.5226508724	0.9103020282	-0.1355827999	0.7840356911	1	NEUTRAL	Proteasome subunit beta type	tr|D7TAR8|D7TAR8_VITVI	84.18	17.97	1405	29760	Vitis vinifera (Grape)	D7TAR8	VIT_01s0010g02900	-	GO:0004298-threonine-type endopeptidase activity;	GO:0051603-proteolysis involved in cellular protein catabolic process;	GO:0005737-cytoplasm;GO:0005634-nucleus;
contig11163	1185.3905963241	1094.7935676429	0.9235720032	-0.1147036544	0.8296313204	1	NEUTRAL	Putative uncharacterized protein	tr|F6HTQ4|F6HTQ4_VITVI	62.47	6.07	3087	29760	Vitis vinifera (Grape)	F6HTQ4	VIT_03s0017g02380	-	-	-	-
contig11164	754.3394703881	735.7642305453	0.97537549	-0.0359703753	0.9512014375	1	NEUTRAL	Putative uncharacterized protein	tr|F6HTQ4|F6HTQ4_VITVI	62.47	6.03	3109	29760	Vitis vinifera (Grape)	F6HTQ4	VIT_03s0017g02380	-	-	-	-
contig11165	1151.8418058621	1171.5176451596	1.0170820673	0.0244360935	0.9648356795	1	NEUTRAL	Predicted protein	tr|B9MX87|B9MX87_POPTR	71.22	9.81	2178	3694	Populus trichocarpa (Western balsam poplar) (Populus balsamifera subsp. trichocarpa)	B9MX87	POPTRDRAFT_741193	-	-	-	-
contig11166	797.0379309761	1011.18399599	1.2686773825	0.3433252466	0.5285871077	1	NEUTRAL	Putative uncharacterized protein	tr|D7SML5|D7SML5_VITVI	87.90	8.33	3164	29760	Vitis vinifera (Grape)	D7SML5	VIT_14s0083g00810	-	-	-	-
contig11167	13.216190182	39.3456807778	2.9770819151	1.5738989182	0.4084989629	1	UP	Putative uncharacterized protein	tr|F6H0V2|F6H0V2_VITVI	67.12	57.04	353	29760	Vitis vinifera (Grape)	F6H0V2	VIT_18s0001g04930	-	-	GO:0055085-transmembrane transport;	GO:0016021-integral to membrane;
contig11168	247.041093402	230.1722325503	0.9317163771	-0.1020372425	0.8924665146	1	NEUTRAL	Putative uncharacterized protein	tr|C6T5I7|C6T5I7_SOYBN	78.57	23.27	1013	3847	Glycine max (Soybean) (Glycine hispida)	C6T5I7	-	-	GO:0020037-heme binding;	-	-
contig11169	337.521164648	322.6345823781	0.955894374	-0.0650768852	0.9257402832	1	NEUTRAL	Putative uncharacterized protein	tr|C6T5I7|C6T5I7_SOYBN	78.57	29.06	811	3847	Glycine max (Soybean) (Glycine hispida)	C6T5I7	-	-	GO:0020037-heme binding;	-	-
contig11170	255.174133514	293.1253217948	1.1487266274	0.200035508	0.7756717782	1	NEUTRAL	Putative uncharacterized protein	tr|C6T5I7|C6T5I7_SOYBN	67.11	10.86	1854	3847	Glycine max (Soybean) (Glycine hispida)	C6T5I7	-	-	GO:0020037-heme binding;	-	-
contig11171	283.639773906	289.190753717	1.0195705269	0.0279615745	0.9729202263	1	NEUTRAL	Putative uncharacterized protein	tr|C6T5I7|C6T5I7_SOYBN	78.57	21.41	1101	3847	Glycine max (Soybean) (Glycine hispida)	C6T5I7	-	-	GO:0020037-heme binding;	-	-
contig11172	51.848130714	87.5441397307	1.6884724391	0.7557186305	0.5112921302	1	NEUTRAL	-	-	-	-	-	-	-	-	-	-	-	-	-
contig11173	270.423583724	611.8253360951	2.2624703351	1.1778988761	0.0578054466	1	UP	LIGULELESS1 protein, putative	tr|B9RMD6|B9RMD6_RICCO	46.80	5.24	2677	3988	Ricinus communis (Castor bean)	B9RMD6	RCOM_1079880	-	GO:0003677-DNA binding;	-	GO:0005634-nucleus;
contig1117	390.385925376	306.896310067	0.7861356932	-0.3471497404	0.59408521	1	NEUTRAL	Proteasome subunit beta type	tr|D7TAR8|D7TAR8_VITVI	88.89	43.86	608	29760	Vitis vinifera (Grape)	D7TAR8	VIT_01s0010g02900	-	GO:0004298-threonine-type endopeptidase activity;	GO:0051603-proteolysis involved in cellular protein catabolic process;	GO:0005737-cytoplasm;GO:0005634-nucleus;
contig11174	311.088784284	566.5778032006	1.8212736422	0.8649477002	0.1616601092	1	NEUTRAL	LIGULELESS1 protein, putative	tr|B9RMD6|B9RMD6_RICCO	44.59	5.58	2397	3988	Ricinus communis (Castor bean)	B9RMD6	RCOM_1079880	-	GO:0003677-DNA binding;	-	GO:0005634-nucleus;
contig11175	835.6698715081	789.8645416148	0.9451872905	-0.0813278647	0.8848523275	1	NEUTRAL	Constitutive triple response 1	tr|H6WP26|H6WP26_CUCSA	84.77	7.92	3211
contig11176	12.199560168	19.6728403889	1.6125860374	0.6893761356	0.8002908794	1	NEUTRAL	Putative uncharacterized protein	tr|F6HDT6|F6HDT6_VITVI	59.72	87.82	204	29760	Vitis vinifera (Grape)	F6HDT6	VIT_05s0020g04020	-	-	-	-
contig11177	16.266080224	45.2475328945	2.7817109145	1.4759724975	0.396483967	1	UP	-	-	-	-	-	-	-	-	-	-	-	-	-
contig11178	1040.0125043221	903.9670158704	0.8691886031	-0.202258837	0.7084796136	1	NEUTRAL	Putative uncharacterized protein	tr|B9SY83|B9SY83_RICCO	73.14	13.73	1598	3988	Ricinus communis (Castor bean)	B9SY83	RCOM_0845230	-	GO:0004190-aspartic-type endopeptidase activity;	-	GO:0016021-integral to membrane;
contig11179	52.864760728	70.8222254001	1.3396868618	0.4218958248	0.7341203457	1	NEUTRAL	-	-	-	-	-	-	-	-	-	-	-	-	-
contig11180	43.715090602	107.2169801196	2.4526308568	1.2943301116	0.2444783644	1	UP	-	-	-	-	-	-	-	-	-	-	-	-	-
contig11181	50.8315007	130.8243885863	2.5736873156	1.3638367872	0.1847177191	1	UP	Predicted protein	tr|B9GK49|B9GK49_POPTR	85.51	40.08	640	3694	Populus trichocarpa (Western balsam poplar) (Populus balsamifera subsp. trichocarpa)	B9GK49	POPTRDRAFT_814988	-	-	-	-
contig11182	972.9149233981	721.0096002536	0.7410818592	-0.4322951849	0.4314239057	1	NEUTRAL	Putative uncharacterized protein	tr|C6SWF3|C6SWF3_SOYBN	68.38	35.43	579	3847	Glycine max (Soybean) (Glycine hispida)	C6SWF3	-	-	-	-	-
contig11183	96.57985133	116.0697582946	1.2018009626	0.2651979825	0.7877406219	1	NEUTRAL	-	-	-	-	-	-	-	-	-	-	-	-	-
contig1118	40.66520056	48.1984589528	1.1852507375	0.2451922907	0.8761316947	1	NEUTRAL	-	-	-	-	-	-	-	-	-	-	-	-	-
contig11184	1972.2622271602	1294.4728975903	0.6563391418	-0.6074866219	0.23595885	1	NEUTRAL	Putative uncharacterized protein	tr|B9RCZ6|B9RCZ6_RICCO	69.19	9.74	2132	3988	Ricinus communis (Castor bean)	B9RCZ6	RCOM_1608270	-	-	-	-
contig11185	1745.5537340382	1159.7139409263	0.6643816906	-0.5899157795	0.2544331035	1	NEUTRAL	BZIP transcription factor bZIP80 (Fragment)	tr|Q0GPH0|Q0GPH0_SOYBN	80.24	17.02	1414	3847	Glycine max (Soybean) (Glycine hispida)	Q0GPH0	bZIP80	-	-	-	-
contig11186	99.629741372	234.106800628	2.3497682259	1.2325184607	0.1295882613	1	UP	-	-	-	-	-	-	-	-	-	-	-	-	-
contig11187	5.08315007	25.5746925056	5.0312684366	2.3309221647	0.3877573237	1	UP	-	-	-	-	-	-	-	-	-	-	-	-	-
contig11188	17.282710238	30.4929026028	1.7643588409	0.8191440106	0.6879969969	1	NEUTRAL	-	-	-	-	-	-	-	-	-	-	-	-	-
contig11189	307.022264228	488.8700836644	1.5922952197	0.6711078437	0.2868876558	1	NEUTRAL	-	-	-	-	-	-	-	-	-	-	-	-	-
contig11190	5.08315007	15.7382723111	3.0961651917	1.6304824466	0.6397581345	1	UP	-	-	-	-	-	-	-	-	-	-	-	-	-
contig1119	1212.8396067021	969.8710311733	0.7996696561	-0.3225239498	0.5446387616	1	NEUTRAL	Putative uncharacterized protein	tr|D7TNK1|D7TNK1_VITVI	44.49	11.36	1175	29760	Vitis vinifera (Grape)	D7TNK1	VIT_01s0026g00960	-	-	-	-
contig11191	89.463441232	40.3293227973	0.4507910968	-1.1494690725	0.3330202442	1	DOWN	Regulator of telomere elongation helicase 1 rtel1, putative	tr|B9SQD1|B9SQD1_RICCO	58.82	34.80	507	3988	Ricinus communis (Castor bean)	B9SQD1	RCOM_0980890	-	GO:0005524-ATP binding;GO:0004003-ATP-dependent DNA helicase activity;GO:0003677-DNA binding;	-	GO:0005634-nucleus;
contig11192	20.33260028	31.4765446223	1.5480825959	0.6304824466	0.7496873554	1	NEUTRAL	-	-	-	-	-	-	-	-	-	-	-	-	-
contig11193	598.7950782461	1055.4478868651	1.7626195091	0.8177210784	0.1392456784	1	NEUTRAL	-	-	-	-	-	-	-	-	-	-	-	-	-
contig11194	813.3040112001	1623.9929741046	1.9967846608	0.9976787566	0.0595361043	1	NEUTRAL	-	-	-	-	-	-	-	-	-	-	-	-	-
contig11195	10.16630014	17.70555635	1.7415929204	0.800407448	0.7864074593	1	NEUTRAL	-	-	-	-	-	-	-	-	-	-	-	-	-
contig11196	6.099780084	12.7873462528	2.0963618486	1.0678877589	0.7828223102	1	UP	-	-	-	-	-	-	-	-	-	-	-	-	-
contig11197	13.216190182	55.0839530889	4.1679146812	2.0593257454	0.217630647	1	UP	Putative uncharacterized protein	tr|A5APL5|A5APL5_VITVI	43.42	31.31	416	29760	Vitis vinifera (Grape)	A5APL5	VITISV_039877	-	-	-	-
contig11198	136.228421876	124.9225364696	0.9170078809	-0.1249939622	0.8951144929	1	NEUTRAL	-	-	-	-	-	-	-	-	-	-	-	-	-
contig11199	145.378092002	184.9246996558	1.2720259092	0.3471280564	0.6713173849	1	NEUTRAL	-	-	-	-	-	-	-	-	-	-	-	-	-
contig11200	425.967975866	444.6061927894	1.0437549722	0.0617830702	0.9238565397	1	NEUTRAL	Predicted protein	tr|B9H236|B9H236_POPTR	75.00	29.92	752	3694	Populus trichocarpa (Western balsam poplar) (Populus balsamifera subsp. trichocarpa)	B9H236	POPTRDRAFT_647716	-	GO:0000166-nucleotide binding;GO:0016491-oxidoreductase activity;GO:0008270-zinc ion binding;	-	-
contig11201	134.195161848	181.9737735974	1.3560382587	0.4393978826	0.595297989	1	NEUTRAL	-	-	-	-	-	-	-	-	-	-	-	-	-
contig11202	214.508932954	317.7163722809	1.4811335263	0.5667017075	0.4168274962	1	NEUTRAL	-	-	-	-	-	-	-	-	-	-	-	-	-
contig11203	75.230621036	54.1003110695	0.7191262059	-0.4756831106	0.6935936719	1	NEUTRAL	-	-	-	-	-	-	-	-	-	-	-	-	-
contig11204	11.182930154	4.9182100972	0.439796192	-1.1850929823	0.7860957164	1	DOWN	-	-	-	-	-	-	-	-	-	-	-	-	-
contig11205	44.731720616	73.7731514584	1.64923572	0.7217976133	0.561636299	1	NEUTRAL	-	-	-	-	-	-	-	-	-	-	-	-	-
contig11206	300.922484144	575.4305813756	1.9122219565	0.9352499903	0.1307407893	1	NEUTRAL	Putative uncharacterized protein	tr|C6T1C1|C6T1C1_SOYBN	62.64	21.14	889	3847	Glycine max (Soybean) (Glycine hispida)	C6T1C1	-	-	-	-	-
contig11207	3.049890042	80.6586455945	26.4464110128	4.7250000454	0.0076065588	0.3012669575	UP	-	-	-	-	-	-	-	-	-	-	-	-	-
contig11208	13.216190182	35.4111127	2.6793737236	1.4218958248	0.4746095167	1	UP	-	-	-	-	-	-	-	-	-	-	-	-	-
contig1120	839.7363915641	703.3040439036	0.8375295521	-0.2557879983	0.6465369524	1	NEUTRAL	Putative uncharacterized protein	tr|D7TNK1|D7TNK1_VITVI	44.96	9.67	1395	29760	Vitis vinifera (Grape)	D7TNK1	VIT_01s0026g00960	-	-	-	-
contig11209	803.1377110601	1288.5710454736	1.6044210448	0.6820527948	0.203074365	1	NEUTRAL	Putative uncharacterized protein	tr|A5AQ32|A5AQ32_VITVI	76.15	8.53	2677	29760	Vitis vinifera (Grape)	A5AQ32	VITISV_038658	-	-	-	-
contig11210	571.3460678681	760.3552810314	1.3308138864	0.4123088252	0.4693367361	1	NEUTRAL	Predicted protein	tr|B9GUS1|B9GUS1_POPTR	77.55	36.29	641	3694	Populus trichocarpa (Western balsam poplar) (Populus balsamifera subsp. trichocarpa)	B9GUS1	POPTRDRAFT_552939	-	-	-	-
contig11211	478.832736594	796.7500357509	1.6639422806	0.7346053896	0.2012517672	1	NEUTRAL	Predicted protein	tr|B9GUS1|B9GUS1_POPTR	75.00	16.83	1337	3694	Populus trichocarpa (Western balsam poplar) (Populus balsamifera subsp. trichocarpa)	B9GUS1	POPTRDRAFT_552939	-	-	-	-
contig11212	689.2751494921	912.8197940455	1.3243184448	0.4052500735	0.4643529365	1	NEUTRAL	Predicted protein	tr|B9GUS1|B9GUS1_POPTR	75.28	37.83	597	3694	Populus trichocarpa (Western balsam poplar) (Populus balsamifera subsp. trichocarpa)	B9GUS1	POPTRDRAFT_552939	-	-	-	-
contig11213	11.182930154	21.6401244278	1.9351032448	0.9524105415	0.7121347223	1	NEUTRAL	-	-	-	-	-	-	-	-	-	-	-	-	-
contig11214	248.057723416	552.8068149284	2.228541032	1.1560995241	0.0681357826	1	UP	(-)-germacrene D synthase	sp|Q6Q3H3|TPSGD_VITVI	54.55	7.76	2110	29760	Vitis vinifera (Grape)	Q6Q3H3	VIT_19s0014g04930 VIT_00014569001 VITISV_013313 VITISV_030783 Vv19s0014g04930	Secondary metabolite biosynthesis; terpenoid biosynthesis.	GO:0034004-germacradienol synthase activity;GO:0052577-germacrene-D synthase activity;GO:0000287-magnesium ion binding;	-	GO:0005737-cytoplasm;
contig112	1535.1113211402	3625.7044836762	2.361851179	1.2399180629	0.0136374699	0.4631250251	UP	Putative uncharacterized protein	tr|F6GXA3|F6GXA3_VITVI	72.63	4.90	4443	29760	Vitis vinifera (Grape)	F6GXA3	VIT_11s0052g01840	-	GO:0004143-diacylglycerol kinase activity;	GO:0007205-activation of protein kinase C activity by G-protein coupled receptor protein signaling pathway;	-
contig11215	473.749586524	530.1830484811	1.119120868	0.1623658596	0.7885410201	1	NEUTRAL	Predicted protein	tr|B9IJK1|B9IJK1_POPTR	80.45	11.96	2018	3694	Populus trichocarpa (Western balsam poplar) (Populus balsamifera subsp. trichocarpa)	B9IJK1	POPTRDRAFT_825505	-	GO:0005524-ATP binding;	-	-
contig1121	6437.3012486487	3283.3970609092	0.5100580094	-0.9712667593	0.0461246071	1	NEUTRAL	3-ketoacyl-CoA synthase	tr|B9R7V1|B9R7V1_RICCO	89.52	12.30	2183	3988	Ricinus communis (Castor bean)	B9R7V1	RCOM_1594430	Lipid metabolism; fatty acid biosynthesis.	GO:0016747-transferase activity, transferring acyl groups other than amino-acyl groups;	-	GO:0016020-membrane;
contig11216	478.832736594	509.5265660728	1.0641013597	0.0896355796	0.8843824309	1	NEUTRAL	Predicted protein	tr|B9IJK1|B9IJK1_POPTR	78.71	18.88	1251	3694	Populus trichocarpa (Western balsam poplar) (Populus balsamifera subsp. trichocarpa)	B9IJK1	POPTRDRAFT_825505	-	GO:0005524-ATP binding;	-	-
contig11217	258.224023556	250.8287149586	0.9713608808	-0.0419207084	0.9585268741	1	NEUTRAL	Predicted protein	tr|B9N3G3|B9N3G3_POPTR	71.23	16.64	1284	3694	Populus trichocarpa (Western balsam poplar) (Populus balsamifera subsp. trichocarpa)	B9N3G3	POPTRDRAFT_926315	-	GO:0005524-ATP binding;GO:0005529-carbohydrate binding;	-	-
contig11218	12.199560168	16.7219143306	1.3706981318	0.454910882	0.8868222416	1	NEUTRAL	Midasin	tr|G7LJ09|G7LJ09_MEDTR	48.48	70.95	205	3880	Medicago truncatula (Barrel medic) (Medicago tribuloides)	G7LJ09	MTR_8g018890	-	GO:0005524-ATP binding;GO:0008134-transcription factor binding;	-	GO:0005622-intracellular;
contig11219	35.58205049	48.1984589528	1.3545722714	0.4378373687	0.7743078328	1	NEUTRAL	Midasin	tr|G7LJ09|G7LJ09_MEDTR	54.35	39.87	409	3880	Medicago truncatula (Barrel medic) (Medicago tribuloides)	G7LJ09	MTR_8g018890	-	GO:0005524-ATP binding;GO:0008134-transcription factor binding;	-	GO:0005622-intracellular;
contig11220	495.0988168181	644.2855227368	1.3013271308	0.3799836758	0.5164315498	1	NEUTRAL	Putative uncharacterized protein	tr|B9S1F2|B9S1F2_RICCO	42.14	10.13	1248	3988	Ricinus communis (Castor bean)	B9S1F2	RCOM_0864500	-	-	-	-
contig1122	1059.3284745881	980.6910933872	0.9257667635	-0.1112793264	0.8369210483	1	NEUTRAL	Phosphoglycerate mutase-like protein	tr|Q8LGT9|Q8LGT9_SOYBN	73.94	18.08	1227	3847	Glycine max (Soybean) (Glycine hispida)	Q8LGT9	PGM	-	-	-	-
contig11221	31.515530434	37.3783967389	1.186031021	0.2461417445	0.894893349	1	NEUTRAL	DNA-directed RNA polymerase	tr|F6GTV9|F6GTV9_VITVI	71.25	60.04	356	29760	Vitis vinifera (Grape)	F6GTV9	VIT_06s0004g03740	-	GO:0003677-DNA binding;GO:0032549-ribonucleoside binding;GO:0008270-zinc ion binding;	-	GO:0005634-nucleus;
contig11222	39.648570546	65.9040153029	1.6622040693	0.7330975131	0.5775412162	1	NEUTRAL	Putative uncharacterized protein	tr|A2X2X2|A2X2X2_ORYSI	100.00	80.65	372	39946	Oryza sativa subsp. indica (Rice)	A2X2X2	OsI_06540	-	-	-	-
contig11223	601.8449682881	721.0096002536	1.1979988838	0.260626564	0.648418542	1	NEUTRAL	Cc-nbs-lrr resistance protein	tr|E5GBR5|E5GBR5_CUCME	66.35	5.91	3368	412675	Cucumis melo subsp. melo	E5GBR5	-	-	GO:0043531-ADP binding;	-	-
contig11224	677.0755893241	909.8688679871	1.3438216978	0.4263417298	0.4420406017	1	NEUTRAL	DOF domain class transcription factor	tr|G3EXN0|G3EXN0_9ROSI	53.04	12.30	1294	80754	Corylus heterophylla	G3EXN0	-	-	GO:0003677-DNA binding;GO:0008270-zinc ion binding;	-	-
contig11225	1566.6268515742	1415.4608659821	0.9035086208	-0.1463897283	0.7771799863	1	NEUTRAL	Putative uncharacterized protein	tr|E5RDC3|E5RDC3_CUCME	80.12	15.03	1599	412675	Cucumis melo subsp. melo	E5RDC3	-	-	-	-	-
contig11226	397.502335474	324.601866417	0.8166036711	-0.2922920416	0.6514150003	1	NEUTRAL	Putative uncharacterized protein	tr|E5RDC3|E5RDC3_CUCME	83.42	19.45	1287	412675	Cucumis melo subsp. melo	E5RDC3	-	-	-	-	-
contig11227	116.91245161	126.8898205085	1.0853405156	0.118147746	0.9045540011	1	NEUTRAL	Putative uncharacterized protein	tr|D7TG98|D7TG98_VITVI	65.42	33.43	587	29760	Vitis vinifera (Grape)	D7TG98	VIT_00s0533g00020	-	GO:0016491-oxidoreductase activity;	-	-
contig11228	661.8261391141	548.8722468506	0.8293299621	-0.2699818799	0.6417357299	1	NEUTRAL	Putative uncharacterized protein	tr|B9RSC7|B9RSC7_RICCO	79.66	23.76	1006	3988	Ricinus communis (Castor bean)	B9RSC7	RCOM_1474460	-	-	-	-
contig11229	1625.5913923862	1670.2241490185	1.0274563195	0.0390770616	0.9402407247	1	NEUTRAL	Putative uncharacterized protein	tr|D7THW7|D7THW7_VITVI	79.29	6.74	3529	29760	Vitis vinifera (Grape)	D7THW7	VIT_08s0007g08490	-	GO:0004222-metalloendopeptidase activity;GO:0008270-zinc ion binding;	GO:0006508-proteolysis;	-
contig11230	1594.0758619522	1632.8457522796	1.0243212329	0.0346682236	0.9472443507	1	NEUTRAL	Putative uncharacterized protein	tr|D7THW7|D7THW7_VITVI	79.04	6.86	3456	29760	Vitis vinifera (Grape)	D7THW7	VIT_08s0007g08490	-	GO:0004222-metalloendopeptidase activity;GO:0008270-zinc ion binding;	GO:0006508-proteolysis;	-
contig11231	185.026662548	229.1885905308	1.2386787254	0.3088020459	0.6839267819	1	NEUTRAL	Putative uncharacterized protein	tr|F6GSX0|F6GSX0_VITVI	68.39	34.60	593	29760	Vitis vinifera (Grape)	F6GSX0	VIT_17s0000g01110	-	-	GO:0030001-metal ion transport;	-
contig11232	310.07215427	2591.896721239	8.3590115576	3.0633323556	4.31994724319224e-08	6.0063786555107e-06	UP	Putative uncharacterized protein	tr|F6H697|F6H697_VITVI	63.54	13.23	1441	29760	Vitis vinifera (Grape)	F6H697	VIT_03s0091g00310	-	-	-	-
contig11233	180.960142492	1664.3222969018	9.1971760963	3.2011909636	6.30899712243304e-08	8.49576562503636e-06	UP	Indole-3-acetic acid-amido synthetase GH3.6, putative	tr|B9T670|B9T670_RICCO	81.72	18.08	1356	3988	Ricinus communis (Castor bean)	B9T670	RCOM_0032550	-	-	-	-
contig1123	401.56885553	383.6203875838	0.9553041335	-0.0659679878	0.920666625	1	NEUTRAL	Putative uncharacterized protein	tr|A5BHF6|A5BHF6_VITVI	100.00	86.46	347	29760	Vitis vinifera (Grape)	A5BHF6	VITISV_000297	-	GO:0005524-ATP binding;GO:0003777-microtubule motor activity;	GO:0007018-microtubule-based movement;	GO:0005874-microtubule;
contig11234	415.801675726	968.8873891538	2.3301671102	1.2204334229	0.0328996849	0.8414936288	UP	Putative uncharacterized protein	tr|A5BFT3|A5BFT3_VITVI	43.75	12.06	1088	29760	Vitis vinifera (Grape)	A5BFT3	VITISV_017741	-	GO:0003676-nucleic acid binding;GO:0008270-zinc ion binding;	GO:0015074-DNA integration;	-
contig11235	681.1421093801	497.7228618394	0.730718091	-0.4526131692	0.4365483007	1	NEUTRAL	Putative uncharacterized protein	tr|D7TPW9|D7TPW9_VITVI	74.30	23.07	966	29760	Vitis vinifera (Grape)	D7TPW9	VIT_03s0063g02010	-	-	-	-
contig11236	14.232820196	95.4132758862	6.7037505268	2.7449684616	0.0432510086	0.9887090818	UP	Predicted protein	tr|A9SNZ3|A9SNZ3_PHYPA	44.26	24.14	550	145481	Physcomitrella patens subsp. patens (Moss)	A9SNZ3	PHYPADRAFT_233757	-	-	-	-
contig11237	37.615310518	60.0021631862	1.5951526748	0.6736945134	0.6236390446	1	NEUTRAL	Putative uncharacterized protein	tr|G7J0K8|G7J0K8_MEDTR	60.98	42.15	434	3880	Medicago truncatula (Barrel medic) (Medicago tribuloides)	G7J0K8	MTR_3g014680	-	-	-	-
contig11238	610.9946384141	610.8416940757	0.9997496797	-0.000361181	1	1	NEUTRAL	Putative uncharacterized protein	tr|D7UBN4|D7UBN4_VITVI	72.24	13.03	1663	29760	Vitis vinifera (Grape)	D7UBN4	VIT_13s0067g02890	-	-	-	-
contig11239	607.9447483721	652.1546588924	1.072720277	0.1012739274	0.8623611952	1	NEUTRAL	Putative uncharacterized protein	tr|D7UBN4|D7UBN4_VITVI	65.00	11.05	1765	29760	Vitis vinifera (Grape)	D7UBN4	VIT_13s0067g02890	-	-	-	-
contig11240	636.4103887641	603.9561999396	0.949004307	-0.0755134601	0.898256124	1	NEUTRAL	Putative uncharacterized protein	tr|D7UBN4|D7UBN4_VITVI	68.97	13.20	1568	29760	Vitis vinifera (Grape)	D7UBN4	VIT_13s0067g02890	-	-	-	-
contig11241	189.093182604	62.9530892445	0.3329209884	-1.5867482696	0.0802933159	1	DOWN	Predicted protein	tr|B9H9B5|B9H9B5_POPTR	61.40	49.65	371	3694	Populus trichocarpa (Western balsam poplar) (Populus balsamifera subsp. trichocarpa)	B9H9B5	POPTRDRAFT_802398	-	-	-	GO:0016021-integral to membrane;
contig1124	1317.5524981441	1211.8469679569	0.9197712954	-0.1206529207	0.8187853309	1	NEUTRAL	Putative uncharacterized protein	tr|F6HB01|F6HB01_VITVI	72.20	11.23	1929	29760	Vitis vinifera (Grape)	F6HB01	VIT_05s0094g00050	-	-	-	-
contig11242	352.770614858	527.2321224228	1.4945465983	0.5797078794	0.3467506101	1	NEUTRAL	Predicted protein	tr|B9HG01|B9HG01_POPTR	72.34	27.33	794	3694	Populus trichocarpa (Western balsam poplar) (Populus balsamifera subsp. trichocarpa)	B9HG01	POPTRDRAFT_655539	-	-	-	-
contig11243	18.299340252	14.7546302917	0.8062930187	-0.3106238644	0.9225671139	1	NEUTRAL	Molybdenum cofactor sulfurase (Fragment)	tr|G7JKU9|G7JKU9_MEDTR	74.07	127.71	174	3880	Medicago truncatula (Barrel medic) (Medicago tribuloides)	G7JKU9	MTR_4g031120	-	GO:0003824-catalytic activity;GO:0030170-pyridoxal phosphate binding;	-	-
contig11244	234.841533234	280.337975542	1.1937325212	0.2554796091	0.7193668043	1	NEUTRAL	JHL05D22.12 protein	tr|E6NU31|E6NU31_9ROSI	69.95	23.55	891	180498	Jatropha curcas	E6NU31	JHL05D22.12	-	GO:0016616-oxidoreductase activity, acting on the CH-OH group of donors, NAD or NADP as acceptor;	-	-
contig11245	32.532160448	60.9858052056	1.8746312684	0.9066068519	0.5152777252	1	NEUTRAL	-	-	-	-	-	-	-	-	-	-	-	-	-
contig11246	339.554424676	385.5876716226	1.1355695688	0.1834160931	0.7782374364	1	NEUTRAL	Putative uncharacterized protein	tr|B9SZ16|B9SZ16_RICCO	69.96	13.74	1527	3988	Ricinus communis (Castor bean)	B9SZ16	RCOM_1395600	-	-	-	-
contig11247	1112.1932353161	563.6268771423	0.5067706395	-0.9805951526	0.0764267555	1	NEUTRAL	Putative uncharacterized protein	tr|F6HQ71|F6HQ71_VITVI	66.67	16.25	1231	29760	Vitis vinifera (Grape)	F6HQ71	VIT_07s0104g00250	-	-	-	-
contig11248	193.15970266	105.2496960807	0.5448843347	-0.8759780804	0.2975478923	1	NEUTRAL	Putative uncharacterized protein	tr|F6HJS6|F6HJS6_VITVI	73.38	28.52	772	29760	Vitis vinifera (Grape)	F6HJS6	VIT_00s0527g00020	-	-	-	-
contig11249	86.41355119	66.8876573223	0.7740412979	-0.3695175534	0.7426150082	1	NEUTRAL	Putative uncharacterized protein	tr|F6HJS6|F6HJS6_VITVI	73.05	32.81	668	29760	Vitis vinifera (Grape)	F6HJS6	VIT_00s0527g00020	-	-	-	-
contig11250	289.73955399	284.2725436198	0.9811312943	-0.0274818851	0.9734543964	1	NEUTRAL	Predicted protein	tr|B9ICQ8|B9ICQ8_POPTR	84.85	29.09	875	3694	Populus trichocarpa (Western balsam poplar) (Populus balsamifera subsp. trichocarpa)	B9ICQ8	POPTRDRAFT_733945	-	GO:0003824-catalytic activity;	-	-
contig11251	338.537794662	294.1089638142	0.8687625679	-0.2029661514	0.7631880402	1	NEUTRAL	14 kDa zinc-binding protein	tr|Q2MGQ9|Q2MGQ9_MEDTR	68.60	40.83	504	3880	Medicago truncatula (Barrel medic) (Medicago tribuloides)	Q2MGQ9	MTR_4g084190 MtrDRAFT_AC147481g20v2	-	GO:0003824-catalytic activity;	-	-
contig11252	9.149670126	13.7709882722	1.5050803015	0.5898404621	0.8723103541	1	NEUTRAL	-	-	-	-	-	-	-	-	-	-	-	-	-
contig11253	18.299340252	23.6074084667	1.2900688299	0.3674480408	0.8820628364	1	NEUTRAL	-	-	-	-	-	-	-	-	-	-	-	-	-
contig11254	81.33040112	160.3336491696	1.9713864307	0.9792106008	0.2823452276	1	NEUTRAL	-	-	-	-	-	-	-	-	-	-	-	-	-
contig11255	293.806074046	247.8777889003	0.8436782313	-0.2452352175	0.7264824487	1	NEUTRAL	Putative uncharacterized protein	tr|E0CSF1|E0CSF1_VITVI	74.61	25.04	894	29760	Vitis vinifera (Grape)	E0CSF1	VIT_19s0014g02090	-	GO:0003676-nucleic acid binding;	-	-
contig11256	167.74395231	165.2518592668	0.9851434701	-0.02159425	0.9870066582	1	NEUTRAL	Predicted protein	tr|B9IJJ7|B9IJJ7_POPTR	91.43	99.02	277	3694	Populus trichocarpa (Western balsam poplar) (Populus balsamifera subsp. trichocarpa)	B9IJJ7	POPTRDRAFT_825501	-	-	-	-
contig11257	540.8471674481	532.15033252	0.9839199769	-0.0233871102	0.9718751781	1	NEUTRAL	Predicted protein (Fragment)	tr|B9N850|B9N850_POPTR	73.81	9.95	2226	3694	Populus trichocarpa (Western balsam poplar) (Populus balsamifera subsp. trichocarpa)	B9N850	POPTRDRAFT_274340	-	GO:0003824-catalytic activity;GO:0030170-pyridoxal phosphate binding;	-	-
contig11258	546.9469475321	450.5080449061	0.8236777752	-0.279848033	0.6419888142	1	NEUTRAL	Predicted protein	tr|B9HS15|B9HS15_POPTR	73.78	13.44	1647	3694	Populus trichocarpa (Western balsam poplar) (Populus balsamifera subsp. trichocarpa)	B9HS15	POPTRDRAFT_1087090	-	-	-	-
contig11259	1029.8462041821	813.4719500815	0.7898965368	-0.3402643981	0.5312206006	1	NEUTRAL	Predicted protein	tr|B9I7Z4|B9I7Z4_POPTR	75.65	11.54	1966	3694	Populus trichocarpa (Western balsam poplar) (Populus balsamifera subsp. trichocarpa)	B9I7Z4	POPTRDRAFT_570888	-	GO:0015450-P-P-bond-hydrolysis-driven protein transmembrane transporter activity;	GO:0006886-intracellular protein transport;	GO:0005744-mitochondrial inner membrane presequence translocase complex;
contig1125	944.4492830061	971.8383152122	1.0290000032	0.0412429867	0.9410893563	1	NEUTRAL	Putative uncharacterized protein	tr|F6HB01|F6HB01_VITVI	71.86	8.16	2641	29760	Vitis vinifera (Grape)	F6HB01	VIT_05s0094g00050	-	-	-	-
contig11260	42.698460588	50.1657429917	1.1748841129	0.2325184607	0.8801704334	1	NEUTRAL	-	-	-	-	-	-	-	-	-	-	-	-	-
contig1126	1208.7730866461	1055.4478868651	0.8731563422	-0.1956880975	0.7125769011	1	NEUTRAL	Predicted protein	tr|B9GP35|B9GP35_POPTR	78.57	15.47	1524	3694	Populus trichocarpa (Western balsam poplar) (Populus balsamifera subsp. trichocarpa)	B9GP35	POPTRDRAFT_830316	-	-	-	-
contig11261	340.57105469	281.3216175614	0.8260291463	-0.2757354071	0.6819904753	1	NEUTRAL	Transferase, transferring glycosyl groups, putative	tr|B9SVW5|B9SVW5_RICCO	82.19	42.59	579	3988	Ricinus communis (Castor bean)	B9SVW5	RCOM_0747060	-	-	GO:0006075-(1->3)-beta-D-glucan biosynthetic process;	GO:0000148-1,3-beta-D-glucan synthase complex;
contig11262	425.967975866	854.7849148982	2.0066882097	1.0048164746	0.0814757016	1	UP	Putative uncharacterized protein	tr|D7TZL6|D7TZL6_VITVI	60.77	7.02	2597	29760	Vitis vinifera (Grape)	D7TZL6	VIT_09s0002g00540	-	GO:0016788-hydrolase activity, acting on ester bonds;	GO:0006629-lipid metabolic process;	-
contig11263	340.57105469	569.528729259	1.6722757892	0.7418127941	0.2257875878	1	NEUTRAL	Putative uncharacterized protein	tr|D7TZL6|D7TZL6_VITVI	60.77	6.77	2691	29760	Vitis vinifera (Grape)	D7TZL6	VIT_09s0002g00540	-	GO:0016788-hydrolase activity, acting on ester bonds;	GO:0006629-lipid metabolic process;	-
contig11264	355.8205049	405.2605120116	1.1389464812	0.1876999568	0.7704001847	1	NEUTRAL	Pentatricopeptide repeat-containing protein, putative	tr|B9RL03|B9RL03_RICCO	60.44	13.49	1344	3988	Ricinus communis (Castor bean)	B9RL03	RCOM_0940800	-	GO:0005488-binding;	-	-
contig11265	27.449010378	59.0185211667	2.1501147165	1.1044136349	0.4457076316	1	UP	-	-	-	-	-	-	-	-	-	-	-	-	-
contig11266	233.82490322	367.8821152726	1.573323073	0.6538149504	0.3326559939	1	NEUTRAL	Putative uncharacterized protein	tr|F6I0Z1|F6I0Z1_VITVI	58.06	15.58	1118	29760	Vitis vinifera (Grape)	F6I0Z1	VIT_03s0038g02610	-	GO:0016705-oxidoreductase activity, acting on paired donors, with incorporation or reduction of molecular oxygen;	GO:0016117-carotenoid biosynthetic process;	-
contig11267	309.055524256	484.9355155866	1.5690886508	0.6499268644	0.3025717094	1	NEUTRAL	Putative uncharacterized protein	tr|F6I0Z1|F6I0Z1_VITVI	57.04	16.28	1051	29760	Vitis vinifera (Grape)	F6I0Z1	VIT_03s0038g02610	-	GO:0016705-oxidoreductase activity, acting on paired donors, with incorporation or reduction of molecular oxygen;	GO:0016117-carotenoid biosynthetic process;	-
contig11268	199.259482744	185.9083416752	0.9329962073	-0.1000568784	0.9027305937	1	NEUTRAL	Protein C9orf78, putative	tr|B9S044|B9S044_RICCO	50.72	47.55	320	3988	Ricinus communis (Castor bean)	B9S044	RCOM_1297580	-	-	-	-
contig11269	499.1653368741	1106.5972718762	2.2168952652	1.1485406133	0.0397992862	0.9416609554	UP	Soluble epoxide hydrolase	tr|Q76E11|Q76E11_CITJA	58.50	21.07	833	64884	Citrus jambhiri (Rough lemon)	Q76E11	RlemEH	-	GO:0016787-hydrolase activity;	-	-
contig11270	87.430181204	278.3706915031	3.1839198738	1.6708040296	0.0362501126	0.8911424743	UP	Putative uncharacterized protein	tr|C6T1A5|C6T1A5_SOYBN	58.89	31.95	553	3847	Glycine max (Soybean) (Glycine hispida)	C6T1A5	-	-	-	-	-
contig11271	11.182930154	25.5746925056	2.2869401984	1.193418641	0.6139927443	1	UP	-	-	-	-	-	-	-	-	-	-	-	-	-
contig1127	21.349230294	22.6237664472	1.059699396	0.0836550748	0.9926598934	1	NEUTRAL	Putative uncharacterized protein	tr|A5CA13|A5CA13_VITVI	81.36	77.73	314	29760	Vitis vinifera (Grape)	A5CA13	VITISV_014688	-	GO:0005488-binding;	-	-
contig11272	2.033260028	16.7219143306	8.2241887906	3.0398733827	0.4395845068	1	UP	-	-	-	-	-	-	-	-	-	-	-	-	-
contig11273	339.554424676	297.0598898726	0.8748520658	-0.1928890117	0.7744970133	1	NEUTRAL	Leucine-rich repeat protein, putative	tr|B9RBL3|B9RBL3_RICCO	80.77	31.55	768	3988	Ricinus communis (Castor bean)	B9RBL3	RCOM_1678470	-	GO:0032440-2-alkenal reductase [NAD(P)] activity;GO:0005524-ATP binding;	-	-
contig11274	1579.8430417562	1801.0485376048	1.1400173878	0.1890558289	0.711430481	1	NEUTRAL	Putative uncharacterized protein	tr|A5BBB0|A5BBB0_VITVI	65.41	6.16	3187	29760	Vitis vinifera (Grape)	A5BBB0	VITISV_008739	-	GO:0005524-ATP binding;	-	-
contig11275	17042.7855546978	11949.2832522243	0.7011344016	-0.5122370715	0.2799407018	1	NEUTRAL	Ferredoxin--NADP reductase	tr|E5RDD5|E5RDD5_CUCME	91.59	19.87	1383	412675	Cucumis melo subsp. melo	E5RDD5	-	-	GO:0050661-NADP binding;GO:0004324-ferredoxin-NADP+ reductase activity;GO:0050660-flavin adenine dinucleotide binding;	-	GO:0042651-thylakoid membrane;
contig11276	682.1587393941	651.1710168729	0.9545740299	-0.0670710079	0.9086494229	1	NEUTRAL	Ferredoxin-NADP+ reductase	tr|Q56ZZ9|Q56ZZ9_ARATH	90.91	30.54	893	3702	Arabidopsis thaliana (Mouse-ear cress)	Q56ZZ9	At5g66190	-	-	-	-
contig11277	641.4935388341	1022.9877002234	1.5946968103	0.6732821595	0.2222252958	1	NEUTRAL	Receptor-like protein kinase 2	tr|Q9LKZ5|Q9LKZ5_SOYBN	65.82	6.19	3190	3847	Glycine max (Soybean) (Glycine hispida)	Q9LKZ5	RLK2	-	GO:0005524-ATP binding;	-	GO:0016021-integral to membrane;
contig11278	1182.3407062821	1505.9559317711	1.2737072519	0.3490337275	0.5027499087	1	NEUTRAL	Putative uncharacterized protein	tr|A5B2U2|A5B2U2_VITVI	74.82	11.81	1901	29760	Vitis vinifera (Grape)	A5B2U2	VITISV_009884	-	-	-	-
contig11279	481.8826266361	541.003110695	1.1226864817	0.166955101	0.7817849801	1	NEUTRAL	Putative uncharacterized protein	tr|D7TSN5|D7TSN5_VITVI	88.79	37.10	718	29760	Vitis vinifera (Grape)	D7TSN5	VIT_14s0006g00910	-	GO:0005488-binding;	-	-
contig11280	1116.2597553721	1243.3235125792	1.1138299187	0.1555289507	0.7689838737	1	NEUTRAL	Predicted protein	tr|A9PHH3|A9PHH3_POPTR	79.26	17.57	1353	3694	Populus trichocarpa (Western balsam poplar) (Populus balsamifera subsp. trichocarpa)	A9PHH3	POPTRDRAFT_816844	-	GO:0005488-binding;	-	-
contig11281	1174.2076661701	926.5907823177	0.7891200245	-0.3416833452	0.5228063588	1	NEUTRAL	-	-	-	-	-	-	-	-	-	-	-	-	-
contig1128	2107.4740190222	2720.7538257863	1.2910023095	0.3684915815	0.4595013402	1	NEUTRAL	Ubiquitin protein ligase E3a, putative	tr|B9SGR6|B9SGR6_RICCO	61.78	3.65	5073	3988	Ricinus communis (Castor bean)	B9SGR6	RCOM_0819650	-	GO:0016881-acid-amino acid ligase activity;GO:0005488-binding;	GO:0006464-cellular protein modification process;	GO:0005622-intracellular;
contig11282	30.49890042	76.7240775168	2.5156342183	1.3309221647	0.3072358216	1	UP	Putative uncharacterized protein	tr|F6H1F3|F6H1F3_VITVI	46.11	27.61	501	29760	Vitis vinifera (Grape)	F6H1F3	VIT_18s0001g11390	-	GO:0003677-DNA binding;	-	-
contig11283	1379.5669289981	1386.9352474182	1.0053410373	0.0076849833	0.9897546043	1	NEUTRAL	Putative uncharacterized protein	tr|F6I1U2|F6I1U2_VITVI	68.91	7.13	2901	29760	Vitis vinifera (Grape)	F6I1U2	VIT_03s0038g00850	-	-	-	GO:0016020-membrane;
contig11284	20.33260028	74.7567934779	3.6766961652	1.87840996	0.1800912311	1	UP	-	-	-	-	-	-	-	-	-	-	-	-	-
contig11285	1426.3319096422	1385.9516053988	0.9716894056	-0.0414328558	0.9376320773	1	NEUTRAL	Putative uncharacterized protein	tr|F6I0D5|F6I0D5_VITVI	72.31	7.23	3002	29760	Vitis vinifera (Grape)	F6I0D5	VIT_04s0044g01470	-	GO:0015299-solute:hydrogen antiporter activity;	-	GO:0016021-integral to membrane;
contig11286	177.91025245	223.2867384141	1.2550526759	0.3277479169	0.6686040711	1	NEUTRAL	Putative uncharacterized protein	tr|B4FGH0|B4FGH0_MAIZE	32.62	16.10	608	4577	Zea mays (Maize)	B4FGH0	-	-	-	-	-
contig11287	206.375892842	118.0370423335	0.571951698	-0.8060347801	0.3232978063	1	NEUTRAL	Putative uncharacterized protein	tr|D7SI73|D7SI73_VITVI	45.61	5.70	2402	29760	Vitis vinifera (Grape)	D7SI73	VIT_17s0000g06650	-	GO:0005524-ATP binding;	-	-
contig11288	208.40915287	90.495065789	0.4342182891	-1.203507602	0.1539923187	1	DOWN	ATP binding protein, putative	tr|B9SVK4|B9SVK4_RICCO	67.27	8.45	2387	3988	Ricinus communis (Castor bean)	B9SVK4	RCOM_0538570	-	GO:0005524-ATP binding;GO:0008353-RNA polymerase II carboxy-terminal domain kinase activity;	-	-
contig11289	214.508932954	116.0697582946	0.5410952201	-0.8860455979	0.2747051947	1	NEUTRAL	ATP binding protein, putative	tr|B9SVK4|B9SVK4_RICCO	72.18	9.30	2329	3988	Ricinus communis (Castor bean)	B9SVK4	RCOM_0538570	-	GO:0005524-ATP binding;GO:0008353-RNA polymerase II carboxy-terminal domain kinase activity;	-	-
contig11290	161.644172226	136.7262407029	0.8458470158	-0.2415313411	0.7786252459	1	NEUTRAL	ATP binding protein, putative	tr|B9SVK4|B9SVK4_RICCO	51.83	6.07	2563	3988	Ricinus communis (Castor bean)	B9SVK4	RCOM_0538570	-	GO:0005524-ATP binding;GO:0008353-RNA polymerase II carboxy-terminal domain kinase activity;	-	-
contig11291	177.91025245	144.5953768585	0.8127433628	-0.2991282255	0.7179652233	1	NEUTRAL	ATP binding protein, putative	tr|B9SVK4|B9SVK4_RICCO	54.05	6.28	2584	3988	Ricinus communis (Castor bean)	B9SVK4	RCOM_0538570	-	GO:0005524-ATP binding;GO:0008353-RNA polymerase II carboxy-terminal domain kinase activity;	-	-
contig11292	166.727322296	151.4808709946	0.9085545723	-0.1383549224	0.8726174395	1	NEUTRAL	ATP binding protein, putative	tr|B9SVK4|B9SVK4_RICCO	60.20	7.02	2573	3988	Ricinus communis (Castor bean)	B9SVK4	RCOM_0538570	-	GO:0005524-ATP binding;GO:0008353-RNA polymerase II carboxy-terminal domain kinase activity;	-	-
contig1129	27211.1189547268	21993.2519127826	0.8082450394	-0.307135347	0.5145988101	1	NEUTRAL	Predicted protein (Fragment)	tr|B9HVL1|B9HVL1_POPTR	92.37	18.34	1511	3694	Populus trichocarpa (Western balsam poplar) (Populus balsamifera subsp. trichocarpa)	B9HVL1	POPTRDRAFT_228682	-	-	-	-
contig11293	158.594282184	106.2333381001	0.6698434309	-0.5781041752	0.5111809971	1	NEUTRAL	ATP binding protein, putative	tr|B9SVK4|B9SVK4_RICCO	60.20	7.28	2482	3988	Ricinus communis (Castor bean)	B9SVK4	RCOM_0538570	-	GO:0005524-ATP binding;GO:0008353-RNA polymerase II carboxy-terminal domain kinase activity;	-	-
contig11294	20.33260028	54.1003110695	2.6607669617	1.4118421601	0.3682762635	1	UP	-	-	-	-	-	-	-	-	-	-	-	-	-
contig11295	735.0235001221	748.551576798	1.018404958	0.026311348	0.9650776642	1	NEUTRAL	Putative uncharacterized protein	tr|D7T0U0|D7T0U0_VITVI	48.03	5.58	2580	29760	Vitis vinifera (Grape)	D7T0U0	VIT_19s0085g00690	-	-	-	GO:0005634-nucleus;
contig11296	461.550026356	1026.9222683011	2.2249424974	1.1537680508	0.0411217455	0.9603645689	UP	Cysteine synthase	tr|G7I7F2|G7I7F2_MEDTR	77.00	13.02	1774	3880	Medicago truncatula (Barrel medic) (Medicago tribuloides)	G7I7F2	MTR_1g081620	-	GO:0003824-catalytic activity;GO:0030170-pyridoxal phosphate binding;	-	-
contig11297	473.749586524	427.8842784588	0.9031866003	-0.1469040124	0.8129747051	1	NEUTRAL	Putative uncharacterized protein	tr|B9SQL6|B9SQL6_RICCO	61.23	10.01	1835	3988	Ricinus communis (Castor bean)	B9SQL6	RCOM_0739750	-	-	-	-
contig11298	822.4536813261	893.1469536565	1.0859541077	0.1189631363	0.8297375172	1	NEUTRAL	Putative uncharacterized protein	tr|D7TCF0|D7TCF0_VITVI	76.50	14.46	1587	29760	Vitis vinifera (Grape)	D7TCF0	VIT_11s0016g01110	-	-	-	-
contig11299	1110.1599752881	704.287685923	0.6344019795	-0.6565308222	0.2284332987	1	NEUTRAL	Putative uncharacterized protein	tr|B9S0E6|B9S0E6_RICCO	65.44	16.71	1175	3988	Ricinus communis (Castor bean)	B9S0E6	RCOM_1353710	-	-	GO:0055085-transmembrane transport;	GO:0016021-integral to membrane;
contig11300	29.482270406	301.9780999698	10.242701658	3.3565243917	0.000164461	0.0118641955	UP	-	-	-	-	-	-	-	-	-	-	-	-	-
contig11301	3475.8580178664	2831.9053739837	0.8147356306	-0.2955960924	0.5473636522	1	NEUTRAL	Putative uncharacterized protein	tr|D7TBS5|D7TBS5_VITVI	69.84	8.56	2449	29760	Vitis vinifera (Grape)	D7TBS5	VIT_11s0016g04320	-	GO:0016787-hydrolase activity;	-	-
contig11302	2068.8420784902	1709.5698297963	0.8263413856	-0.2751901709	0.5866944392	1	NEUTRAL	Glutaredoxin	tr|B3F8F4|B3F8F4_SOLTU	83.05	11.59	2150	4113	Solanum tuberosum (Potato)	B3F8F4	GRX3	-	-	-	-
contig1130	3078.3556823923	2504.3525815083	0.8135358093	-0.2977222446	0.5468681838	1	NEUTRAL	Midasin	tr|B9S5U3|B9S5U3_RICCO	51.33	3.71	4148	3988	Ricinus communis (Castor bean)	B9S5U3	RCOM_0654710	-	GO:0005524-ATP binding;GO:0008134-transcription factor binding;	GO:0006461-protein complex assembly;	GO:0005634-nucleus;
contig11303	7853.4668581508	6259.8978117514	0.7970871877	-0.3271905559	0.4943028196	1	NEUTRAL	Glutaredoxin	tr|Q945T3|Q945T3_TILPL	79.44	18.58	1283	82423	Tilia platyphyllos (Large-leaved lime)	Q945T3	Cl31	-	-	-	-
contig11304	290.756184004	395.4240918171	1.3599851476	0.4435908959	0.4968945362	1	NEUTRAL	Putative uncharacterized protein	tr|B9S472|B9S472_RICCO	85.15	36.76	695	3988	Ricinus communis (Castor bean)	B9S472	RCOM_0687400	-	-	-	-
contig11305	98.613111358	58.0348791473	0.5885107806	-0.7648592513	0.4830492815	1	NEUTRAL	-	-	-	-	-	-	-	-	-	-	-	-	-
contig11306	909.8838625301	627.5636084062	0.6897183632	-0.5359207169	0.3361837043	1	NEUTRAL	Putative uncharacterized protein	tr|A5AMS0|A5AMS0_VITVI	79.91	18.36	1306	29760	Vitis vinifera (Grape)	A5AMS0	VIT_05s0077g01880 VITISV_012015	-	-	-	-
contig11307	755.3561004021	901.9997318316	1.1941384088	0.2559700645	0.6428482703	1	NEUTRAL	Putative uncharacterized protein	tr|D7UAH1|D7UAH1_VITVI	75.48	12.01	1886	29760	Vitis vinifera (Grape)	D7UAH1	VIT_19s0015g00500	-	GO:0016161-beta-amylase activity;GO:0043169-cation binding;	-	-
contig11308	22.365860308	47.2148169334	2.1110217216	1.0779414236	0.5070877186	1	UP	Putative uncharacterized protein	tr|A5AYD3|A5AYD3_VITVI	78.57	138.65	170	29760	Vitis vinifera (Grape)	A5AYD3	VITISV_037409	-	-	-	-
contig11309	1767.9195943462	1630.8784682407	0.9224845256	-0.1164033843	0.8202002574	1	NEUTRAL	Putative uncharacterized protein	tr|F6HJ68|F6HJ68_VITVI	39.05	6.43	1821	29760	Vitis vinifera (Grape)	F6HJ68	VIT_01s0150g00110	-	-	-	-
contig11310	42.698460588	56.0675951084	1.3131057733	0.3929831329	0.7796298889	1	NEUTRAL	-	-	-	-	-	-	-	-	-	-	-	-	-
contig11311	49.814870686	75.7404354973	1.5204382638	0.6044872381	0.6187583538	1	NEUTRAL	Putative uncharacterized protein	tr|A5BWA9|A5BWA9_VITVI	69.44	47.45	439	29760	Vitis vinifera (Grape)	A5BWA9	VITISV_018905	-	-	-	GO:0016020-membrane;
contig11312	910.9004925441	1348.5732086598	1.4804835651	0.5660684752	0.2860612996	1	NEUTRAL	Muconate cycloisomerase, putative	tr|B9SQ11|B9SQ11_RICCO	62.95	11.84	1595	3988	Ricinus communis (Castor bean)	B9SQ11	RCOM_0468960	-	GO:0018849-muconate cycloisomerase activity;	-	-
contig1131	298.889224116	290.1743957364	0.9708426143	-0.0426906591	0.9550363045	1	NEUTRAL	Putative uncharacterized protein	tr|E5GCU4|E5GCU4_CUCME	80.81	31.77	763	412675	Cucumis melo subsp. melo	E5GCU4	-	-	-	-	-
contig11313	65.064320896	62.9530892445	0.9675516224	-0.0475894585	0.9826518433	1	NEUTRAL	-	-	-	-	-	-	-	-	-	-	-	-	-
contig11314	829.5700914241	885.277817501	1.0671525247	0.0937663907	0.8659241041	1	NEUTRAL	NAC domain protein, IPR003441	tr|A9PB02|A9PB02_POPTR	46.15	11.86	1167	3694	Populus trichocarpa (Western balsam poplar) (Populus balsamifera subsp. trichocarpa)	A9PB02	NAC040 POPTRDRAFT_725098	-	GO:0003677-DNA binding;	-	-
contig113	1547.3108813082	3565.70232049	2.3044511375	1.2044231778	0.0165385874	0.5345050941	UP	Glutamate receptor	tr|B9IM39|B9IM39_POPTR	47.78	3.30	4341	3694	Populus trichocarpa (Western balsam poplar) (Populus balsamifera subsp. trichocarpa)	B9IM39	POPTRDRAFT_578647	-	GO:0005234-extracellular-glutamate-gated ion channel activity;GO:0004970-ionotropic glutamate receptor activity;	-	GO:0016021-integral to membrane;GO:0030288-outer membrane-bounded periplasmic space;
contig11315	358.870394942	331.4873605531	0.9236965914	-0.1145090506	0.8640522231	1	NEUTRAL	Leucine rich repeat receptor kinase, putative	tr|B9R9P2|B9R9P2_RICCO	73.29	50.31	437	3988	Ricinus communis (Castor bean)	B9R9P2	RCOM_1499360	-	GO:0032440-2-alkenal reductase [NAD(P)] activity;GO:0005524-ATP binding;	-	-
contig11316	239.924683304	321.6509403587	1.3406329684	0.4229143176	0.5391115758	1	NEUTRAL	Putative uncharacterized protein	tr|B9SCV3|B9SCV3_RICCO	49.22	8.99	1642	3988	Ricinus communis (Castor bean)	B9SCV3	RCOM_1281760	-	-	-	-
contig11317	409.701895642	333.454644592	0.8138957816	-0.2970840239	0.643698547	1	NEUTRAL	Oligopeptide transporter OPT family	tr|B9GXV8|B9GXV8_POPTR	79.07	13.66	1737	3694	Populus trichocarpa (Western balsam poplar) (Populus balsamifera subsp. trichocarpa)	B9GXV8	POPTRDRAFT_817437	-	-	GO:0055085-transmembrane transport;	-
contig11318	455.450246272	340.3401387282	0.7472608512	-0.4203161529	0.5048420146	1	NEUTRAL	Oligopeptide transporter OPT family	tr|B9GXV8|B9GXV8_POPTR	84.33	14.52	1742	3694	Populus trichocarpa (Western balsam poplar) (Populus balsamifera subsp. trichocarpa)	B9GXV8	POPTRDRAFT_817437	-	-	GO:0055085-transmembrane transport;	-
contig11319	508.3150070001	416.0805742255	0.8185486726	-0.2888598901	0.6365722226	1	NEUTRAL	Oligopeptide transporter OPT family	tr|B9GXV8|B9GXV8_POPTR	77.72	12.81	1820	3694	Populus trichocarpa (Western balsam poplar) (Populus balsamifera subsp. trichocarpa)	B9GXV8	POPTRDRAFT_817437	-	-	GO:0055085-transmembrane transport;	-
contig11320	246.024463388	245.9105048614	0.9995368	-0.0006684111	1	1	NEUTRAL	Cell division cycle 16	tr|D0VFU6|D0VFU6_MEDTR	83.82	17.92	1403	3880	Medicago truncatula (Barrel medic) (Medicago tribuloides)	D0VFU6	CDC16	-	GO:0005488-binding;	GO:0051301-cell division;	-
contig1132	1168.1078860861	917.7380041427	0.7856620224	-0.3480192703	0.5154692016	1	NEUTRAL	Putative uncharacterized protein	tr|E5GCU4|E5GCU4_CUCME	81.34	17.66	1382	412675	Cucumis melo subsp. melo	E5GCU4	-	-	-	-	-
contig11321	93.529961288	108.200622139	1.1568552007	0.2102082989	0.8372422699	1	NEUTRAL	Putative uncharacterized protein	tr|F6H2M3|F6H2M3_VITVI	79.49	35.70	668	29760	Vitis vinifera (Grape)	F6H2M3	VIT_19s0014g01170	-	GO:0005488-binding;	-	-
contig11322	490.0156667481	513.4611341506	1.0478463629	0.0674272018	0.9135442153	1	NEUTRAL	Putative uncharacterized protein	tr|D7TIT5|D7TIT5_VITVI	63.41	15.66	1215	29760	Vitis vinifera (Grape)	D7TIT5	VIT_08s0007g04800	-	GO:0004089-carbonate dehydratase activity;GO:0008270-zinc ion binding;	-	-
contig11323	382.252885264	382.6367455643	1.0010042051	0.0014480348	1	1	NEUTRAL	Putative uncharacterized protein	tr|D7TIT5|D7TIT5_VITVI	71.14	18.97	1125	29760	Vitis vinifera (Grape)	D7TIT5	VIT_08s0007g04800	-	GO:0004089-carbonate dehydratase activity;GO:0008270-zinc ion binding;	-	-
contig11324	886.5013722081	781.0117634398	0.8810045736	-0.1827785862	0.7409163222	1	NEUTRAL	Putative uncharacterized protein	tr|B9S1Y3|B9S1Y3_RICCO	69.27	18.23	1140	3988	Ricinus communis (Castor bean)	B9S1Y3	RCOM_1324340	-	-	-	-
contig11325	1323.6522782281	706.2549699619	0.533565334	-0.9062631579	0.0929159691	1	NEUTRAL	Putative uncharacterized protein	tr|Q1KV02|Q1KV02_9ROSI	87.92	19.73	1337	228870	Cleome spinosa	Q1KV02	-	-	-	-	-
contig11326	36.598680504	414.1132901866	11.3149786955	3.5001619631	1.65218555366851e-05	0.0015150312	UP	Peroxidase 25	tr|E5GBC1|E5GBC1_CUCME	85.85	23.06	1117	412675	Cucumis melo subsp. melo	E5GBC1	-	-	GO:0020037-heme binding;	GO:0006979-response to oxidative stress;	-
contig11327	117.929081624	114.1024742557	0.9675516224	-0.0475894585	0.9689383119	1	NEUTRAL	-	-	-	-	-	-	-	-	-	-	-	-	-
contig11328	859.0523618301	906.9179419288	1.0557190484	0.0782259507	0.8878861751	1	NEUTRAL	UDP-n-acteylglucosamine pyrophosphorylase, putative	tr|B9T5A5|B9T5A5_RICCO	93.79	24.77	1136	3988	Ricinus communis (Castor bean)	B9T5A5	RCOM_0061330	-	GO:0032440-2-alkenal reductase [NAD(P)] activity;GO:0016779-nucleotidyltransferase activity;	-	-
contig11329	605.9114883441	785.929973537	1.2971036012	0.3752937139	0.5071998858	1	NEUTRAL	UDP-n-acteylglucosamine pyrophosphorylase, putative	tr|B9T5A5|B9T5A5_RICCO	92.86	22.47	1240	3988	Ricinus communis (Castor bean)	B9T5A5	RCOM_0061330	-	GO:0032440-2-alkenal reductase [NAD(P)] activity;GO:0016779-nucleotidyltransferase activity;	-	-
contig11330	1185.3905963241	1678.0932851741	1.4156458558	0.5014603996	0.3329844943	1	NEUTRAL	UDP-n-acteylglucosamine pyrophosphorylase, putative	tr|B9T5A5|B9T5A5_RICCO	94.26	11.20	2525	3988	Ricinus communis (Castor bean)	B9T5A5	RCOM_0061330	-	GO:0032440-2-alkenal reductase [NAD(P)] activity;GO:0016779-nucleotidyltransferase activity;	-	-
contig1133	1466.9971102022	2212.210901733	1.507985862	0.5926229028	0.243254642	1	NEUTRAL	Glucan endo-1,3-beta-glucosidase, putative	tr|B9SCU1|B9SCU1_RICCO	83.38	8.60	2909	3988	Ricinus communis (Castor bean)	B9SCU1	RCOM_1281640	-	GO:0043169-cation binding;GO:0042973-glucan endo-1,3-beta-D-glucosidase activity;	GO:0005975-carbohydrate metabolic process;	-
contig11331	49.814870686	48.1984589528	0.9675516224	-0.0475894585	0.9888658947	1	NEUTRAL	-	-	-	-	-	-	-	-	-	-	-	-	-
contig11332	3.049890042	16.7219143306	5.482792527	2.454910882	0.5039791872	1	UP	-	-	-	-	-	-	-	-	-	-	-	-	-
contig11333	32.532160448	64.9203732834	1.9955752212	0.9968046608	0.4646955352	1	NEUTRAL	-	-	-	-	-	-	-	-	-	-	-	-	-
contig11334	287.706293962	291.1580377559	1.0119974567	0.0172056643	0.9855238212	1	NEUTRAL	Predicted protein	tr|B9GYP3|B9GYP3_POPTR	50.44	11.48	1318	3694	Populus trichocarpa (Western balsam poplar) (Populus balsamifera subsp. trichocarpa)	B9GYP3	POPTRDRAFT_553929	-	-	-	-
contig11335	19.315970266	14.7546302917	0.763856544	-0.3886263764	0.8930416268	1	NEUTRAL	Pentatricopeptide repeat-containing protein, putative	tr|B9S9V6|B9S9V6_RICCO	45.08	36.85	367	3988	Ricinus communis (Castor bean)	B9S9V6	RCOM_0522600	-	GO:0005488-binding;	-	-
contig11336	169.777212338	229.1885905308	1.3499372936	0.4328923937	0.5707869418	1	NEUTRAL	RRM-containing protein	tr|F8WL76|F8WL76_CITUN	69.23	26.80	775	55188	Citrus unshiu (Satsuma mandarin) (Citrus nobilis var. unshiu)	F8WL76	ORF09	-	GO:0003676-nucleic acid binding;GO:0000166-nucleotide binding;	-	-
contig11337	1331.7853183401	1541.3670444711	1.1573690018	0.2108489095	0.6840554577	1	NEUTRAL	Predicted protein	tr|B9I6L1|B9I6L1_POPTR	63.85	6.41	2986	3694	Populus trichocarpa (Western balsam poplar) (Populus balsamifera subsp. trichocarpa)	B9I6L1	POPTRDRAFT_571859	-	GO:0005488-binding;	-	-
contig11338	24.399120336	65.9040153029	2.7010816126	1.4335372312	0.3130918219	1	UP	Putative non-LTR retroelement reverse transcriptase	tr|O22220|O22220_ARATH	43.75	48.08	273	3702	Arabidopsis thaliana (Mouse-ear cress)	O22220	At2g41580	-	GO:0003723-RNA binding;GO:0003964-RNA-directed DNA polymerase activity;	GO:0006278-RNA-dependent DNA replication;	-
contig11339	26.432380364	58.0348791473	2.1955979124	1.1346138727	0.4389018744	1	UP	Putative uncharacterized protein	tr|A5AIV6|A5AIV6_VITVI	35.03	21.32	493	29760	Vitis vinifera (Grape)	A5AIV6	VITISV_028992	-	-	-	-
contig11340	12.199560168	30.4929026028	2.4995083579	1.3216443511	0.5387119995	1	UP	Putative uncharacterized protein	tr|A5BUF7|A5BUF7_VITVI	37.18	44.44	251	29760	Vitis vinifera (Grape)	A5BUF7	VITISV_019648	-	-	-	-
contig11341	0	33.4438286611	Inf	inf	0.0503788504	1	UP	-	-	-	-	-	-	-	-	-	-	-	-	-
contig1134	2842.4975191443	4761.8110161358	1.6752208169	0.744351275	0.128197018	1	NEUTRAL	Glucan endo-1,3-beta-glucosidase, putative	tr|B9SCU1|B9SCU1_RICCO	83.38	8.86	2822	3988	Ricinus communis (Castor bean)	B9SCU1	RCOM_1281640	-	GO:0043169-cation binding;GO:0042973-glucan endo-1,3-beta-D-glucosidase activity;	GO:0005975-carbohydrate metabolic process;	-
contig11342	9.149670126	35.4111127	3.8702064897	1.9524105415	0.3557458186	1	UP	Class V chitinase	tr|Q8S2V9|Q8S2V9_MOMCH	100.00	93.75	320	3673	Momordica charantia (Bitter gourd) (Balsam pear)	Q8S2V9	Chi5	-	GO:0043169-cation binding;GO:0004568-chitinase activity;	GO:0006032-chitin catabolic process;	-
contig11343	16.266080224	30.4929026028	1.8746312684	0.9066068519	0.6592027467	1	NEUTRAL	-	-	-	-	-	-	-	-	-	-	-	-	-
contig11344	258.224023556	262.632419192	1.017071981	0.0244217864	0.9782595312	1	NEUTRAL	Putative uncharacterized protein	tr|E0CNU0|E0CNU0_VITVI	65.42	18.19	1079	29760	Vitis vinifera (Grape)	E0CNU0	VIT_18s0001g08130	-	-	-	-
contig11345	1545.2776212802	1683.9951372908	1.0897686695	0.1240219196	0.8093959526	1	NEUTRAL	Putative uncharacterized protein	tr|F6HI46|F6HI46_VITVI	44.76	3.17	4234	29760	Vitis vinifera (Grape)	F6HI46	VIT_07s0151g00870	-	GO:0003677-DNA binding;GO:0003723-RNA binding;GO:0008270-zinc ion binding;	-	-
contig11346	41.681830574	40.3293227973	0.9675516224	-0.0475894585	0.9930083635	1	NEUTRAL	Predicted protein	tr|B9HJP1|B9HJP1_POPTR	41.76	24.61	509	3694	Populus trichocarpa (Western balsam poplar) (Populus balsamifera subsp. trichocarpa)	B9HJP1	POPTRDRAFT_564746	-	-	-	-
contig11347	266.357063668	318.7000143004	1.1965142201	0.2588375428	0.705581252	1	NEUTRAL	Putative uncharacterized protein	tr|B9RY33|B9RY33_RICCO	32.58	6.94	1409	3988	Ricinus communis (Castor bean)	B9RY33	RCOM_0814110	-	GO:0005524-ATP binding;GO:0004003-ATP-dependent DNA helicase activity;GO:0003677-DNA binding;	-	-
contig11348	249.07435343	329.5200765143	1.322978749	0.4037898878	0.5545102709	1	NEUTRAL	Nucleolar protein (Fragment)	tr|Q9ZRW0|Q9ZRW0_CICAR	71.67	13.78	1560	3827	Cicer arietinum (Chickpea) (Garbanzo)	Q9ZRW0	-	-	-	-	-
contig11349	45.74835063	43.2802488556	0.9460504753	-0.0800109362	0.9721043723	1	NEUTRAL	Putative uncharacterized protein	tr|A5CBF2|A5CBF2_VITVI	35.06	17.59	598	29760	Vitis vinifera (Grape)	A5CBF2	VITISV_005500	-	GO:0003723-RNA binding;GO:0003964-RNA-directed DNA polymerase activity;	GO:0006278-RNA-dependent DNA replication;	-
contig11350	217.558822996	101.3151280029	0.4656907342	-1.1025559177	0.1807118061	1	DOWN	-	-	-	-	-	-	-	-	-	-	-	-	-
contig11351	748.2396903041	595.1034217645	0.7953379505	-0.3303600824	0.5617528633	1	NEUTRAL	Putative uncharacterized protein	tr|D7UC23|D7UC23_VITVI	71.30	14.06	1521	29760	Vitis vinifera (Grape)	D7UC23	VIT_15s0046g03700	-	GO:0008831-dTDP-4-dehydrorhamnose reductase activity;GO:0000166-nucleotide binding;	GO:0045226-extracellular polysaccharide biosynthetic process;	-
contig11352	433.084385964	384.6040296032	0.8880579445	-0.1712742814	0.7867668445	1	NEUTRAL	Predicted protein	tr|B9H209|B9H209_POPTR	68.70	10.59	1947	3694	Populus trichocarpa (Western balsam poplar) (Populus balsamifera subsp. trichocarpa)	B9H209	POPTRDRAFT_1075024	-	-	-	-
contig11353	480.8659966221	513.4611341506	1.0677842429	0.0946201647	0.8776242301	1	NEUTRAL	Predicted protein	tr|B9H209|B9H209_POPTR	68.67	6.94	2969	3694	Populus trichocarpa (Western balsam poplar) (Populus balsamifera subsp. trichocarpa)	B9H209	POPTRDRAFT_1075024	-	-	-	-
contig11354	262.290543612	242.959578803	0.9262994215	-0.1104494824	0.8808383042	1	NEUTRAL	Predicted protein	tr|B9H209|B9H209_POPTR	68.70	12.54	1644	3694	Populus trichocarpa (Western balsam poplar) (Populus balsamifera subsp. trichocarpa)	B9H209	POPTRDRAFT_1075024	-	-	-	-
contig11355	2.033260028	15.7382723111	7.7404129794	2.9524105415	0.4688595245	1	UP	Beta-glucosidase, putative	tr|B9RNG1|B9RNG1_RICCO	73.81	171.65	129	3988	Ricinus communis (Castor bean)	B9RNG1	RCOM_1347430	-	-	GO:0005975-carbohydrate metabolic process;	-
contig1135	641.4935388341	3512.58565144	5.4756368362	2.4530267651	3.63281151913911e-06	0.0003679208	UP	Metallothionein-like protein (Fragment)	tr|Q9SXW2|Q9SXW2_LITER	57.69	34.34	504	34254	Lithospermum erythrorhizon (Purple gromwell) (Lithospermum officinale var. erythrorhizon)	Q9SXW2	-	-	GO:0046872-metal ion binding;	-	-
contig11356	82.347031134	125.906178489	1.5289704651	0.6125605386	0.5267487385	1	NEUTRAL	-	-	-	-	-	-	-	-	-	-	-	-	-
contig11357	48.798240672	64.9203732834	1.3303834808	0.4118421601	0.7511246298	1	NEUTRAL	Predicted protein	tr|B9HMU1|B9HMU1_POPTR	66.67	37.95	527	3694	Populus trichocarpa (Western balsam poplar) (Populus balsamifera subsp. trichocarpa)	B9HMU1	POPTRDRAFT_565409	-	GO:0005488-binding;	-	-
contig11358	185.026662548	156.3990810918	0.8452786152	-0.2425011434	0.7664434667	1	NEUTRAL	-	-	-	-	-	-	-	-	-	-	-	-	-
contig11359	146.394722016	110.1679061779	0.7525401508	-0.4101595379	0.647188715	1	NEUTRAL	Protein ABIL1, putative	tr|B9RDZ9|B9RDZ9_RICCO	60.42	34.07	532	3988	Ricinus communis (Castor bean)	B9RDZ9	RCOM_1617160	-	-	-	-
contig11360	2091.2079387982	1145.942952654	0.5479813515	-0.8678012975	0.0917991318	1	NEUTRAL	Predicted protein	tr|B9HGC0|B9HGC0_POPTR	74.91	15.41	1458	3694	Populus trichocarpa (Western balsam poplar) (Populus balsamifera subsp. trichocarpa)	B9HGC0	POPTRDRAFT_718123	-	-	-	-
contig11361	20.33260028	23.6074084667	1.1610619469	0.2154449473	0.9390062323	1	NEUTRAL	Predicted protein	tr|B9HVA5|B9HVA5_POPTR	55.84	43.74	383	3694	Populus trichocarpa (Western balsam poplar) (Populus balsamifera subsp. trichocarpa)	B9HVA5	POPTRDRAFT_884775	-	GO:0008967-phosphoglycolate phosphatase activity;	-	-
contig1136	185.026662548	328.5364344948	1.7756167137	0.8283201938	0.2405339731	1	NEUTRAL	Putative uncharacterized protein	tr|E0CW20|E0CW20_VITVI	39.66	11.18	1064	29760	Vitis vinifera (Grape)	E0CW20	VIT_00s0262g00090	-	-	-	-
contig11362	67.097580924	96.3969179057	1.4366675606	0.5227262662	0.6277605476	1	NEUTRAL	Putative uncharacterized protein	tr|D7KBI9|D7KBI9_ARALL	71.75	27.60	780	81972	Arabidopsis lyrata subsp. lyrata (Lyre-leaved rock-cress)	D7KBI9	ARALYDRAFT_312429	-	GO:0008967-phosphoglycolate phosphatase activity;	-	-
contig11363	85.396921176	84.5932136723	0.9905885658	-0.0136421266	1	1	NEUTRAL	Putative uncharacterized protein	tr|D7TNA0|D7TNA0_VITVI	81.68	27.69	885	29760	Vitis vinifera (Grape)	D7TNA0	VIT_01s0026g02250	-	GO:0008967-phosphoglycolate phosphatase activity;	-	-
contig11364	19.315970266	24.5910504861	1.27309424	0.3483392178	0.8854101076	1	NEUTRAL	-	-	-	-	-	-	-	-	-	-	-	-	-
contig11365	21.349230294	14.7546302917	0.6911083017	-0.5330162857	0.8362529068	1	NEUTRAL	-	-	-	-	-	-	-	-	-	-	-	-	-
contig11366	3876.4102433824	4174.5767305268	1.0769181971	0.1069086667	0.8262514461	1	NEUTRAL	Multidrug/pheromone exporter, MDR family, ABC transporter family	tr|B9HTN2|B9HTN2_POPTR	89.08	5.27	5072	3694	Populus trichocarpa (Western balsam poplar) (Populus balsamifera subsp. trichocarpa)	B9HTN2	POPTRDRAFT_833831	-	GO:0005524-ATP binding;GO:0042626-ATPase activity, coupled to transmembrane movement of substances;	-	GO:0016021-integral to membrane;
contig11367	164.694062268	167.2191433057	1.0153319495	0.0219514747	0.9866981702	1	NEUTRAL	Putative uncharacterized protein	tr|F6HS74|F6HS74_VITVI	47.30	16.89	840	29760	Vitis vinifera (Grape)	F6HS74	VIT_00s0252g00060	-	GO:0031072-heat shock protein binding;GO:0051082-unfolded protein binding;	-	-
contig11368	2871.9797895503	1312.1784539403	0.4568898635	-1.1300816595	0.0260181943	0.7276788587	DOWN	Predicted protein	tr|B9IHJ9|B9IHJ9_POPTR	58.87	9.50	1859	3694	Populus trichocarpa (Western balsam poplar) (Populus balsamifera subsp. trichocarpa)	B9IHJ9	POPTRDRAFT_1102823	-	-	-	-
contig11369	2.033260028	12.7873462528	6.2890855457	2.6528502596	0.5668495584	1	UP	-	-	-	-	-	-	-	-	-	-	-	-	-
contig11370	1652.0237727502	1844.3287864604	1.1164057182	0.1588614189	0.7554455208	1	NEUTRAL	Putative uncharacterized protein	tr|D7UCM5|D7UCM5_VITVI	50.00	9.28	1617	29760	Vitis vinifera (Grape)	D7UCM5	VIT_15s0046g01170	-	GO:0003824-catalytic activity;GO:0050662-coenzyme binding;GO:0000166-nucleotide binding;	GO:0044237-cellular metabolic process;	-
contig11371	2366.7146725922	2792.5596932059	1.179930866	0.2387023323	0.6305668939	1	NEUTRAL	Putative uncharacterized protein	tr|D7UCM5|D7UCM5_VITVI	50.88	8.77	1741	29760	Vitis vinifera (Grape)	D7UCM5	VIT_15s0046g01170	-	GO:0003824-catalytic activity;GO:0050662-coenzyme binding;GO:0000166-nucleotide binding;	GO:0044237-cellular metabolic process;	-
contig11372	2340.2822922282	2097.1247854579	0.8960990699	-0.1582698539	0.7522291469	1	NEUTRAL	Ferredoxin-thioredoxin reductase catalytic chain, chloroplastic	sp|O49856|FTRC_SOYBN	86.84	32.32	806	3847	Glycine max (Soybean) (Glycine hispida)	O49856	FTRC	-	GO:0051539-4 iron, 4 sulfur cluster binding;GO:0008937-ferredoxin-NAD(P) reductase activity;GO:0046872-metal ion binding;	-	GO:0009507-chloroplast;
contig11373	1139.6422456941	1019.0531321456	0.8941868696	-0.1613517336	0.7628966513	1	NEUTRAL	Predicted protein	tr|B9GHP1|B9GHP1_POPTR	83.33	28.44	879	3694	Populus trichocarpa (Western balsam poplar) (Populus balsamifera subsp. trichocarpa)	B9GHP1	POPTRDRAFT_1068756	-	GO:0008937-ferredoxin-NAD(P) reductase activity;	-	-
contig11374	658.7762490721	657.0728689896	0.9974143268	-0.0037351689	0.9978290092	1	NEUTRAL	Predicted protein	tr|B9HPB2|B9HPB2_POPTR	52.50	12.36	1274	3694	Populus trichocarpa (Western balsam poplar) (Populus balsamifera subsp. trichocarpa)	B9HPB2	POPTRDRAFT_821523	-	-	-	-
contig11375	760.4392504721	1166.5994350624	1.5341125992	0.6174043761	0.2536030286	1	NEUTRAL	Probable peptide/nitrate transporter At1g72140	sp|Q9C7U1|PTR25_ARATH	62.21	10.02	1863	3702	Arabidopsis thaliana (Mouse-ear cress)	Q9C7U1	At1g72140 T9N14.16	-	-	GO:0006857-oligopeptide transport;GO:0009624-response to nematode;	GO:0016021-integral to membrane;GO:0005774-vacuolar membrane;
contig11376	1126.4260555121	1665.3059389213	1.4783979213	0.5640346333	0.2775221309	1	NEUTRAL	Putative uncharacterized protein	tr|F6I3Z1|F6I3Z1_VITVI	67.91	10.13	2011	29760	Vitis vinifera (Grape)	F6I3Z1	VIT_18s0041g00650	-	-	GO:0006857-oligopeptide transport;	GO:0016021-integral to membrane;
contig11377	863.1188818861	1543.33432851	1.7880901008	0.8384194349	0.112818619	1	NEUTRAL	Proton-dependent oligopeptide transport family protein	tr|D7KLS9|D7KLS9_ARALL	65.93	9.12	2169	81972	Arabidopsis lyrata subsp. lyrata (Lyre-leaved rock-cress)	D7KLS9	ARALYDRAFT_472494	-	-	GO:0006857-oligopeptide transport;	GO:0016021-integral to membrane;
contig11378	1249.4382872061	1901.3800235882	1.521787865	0.6057672633	0.238693513	1	NEUTRAL	Putative uncharacterized protein	tr|F6I3Z1|F6I3Z1_VITVI	72.79	10.45	2090	29760	Vitis vinifera (Grape)	F6I3Z1	VIT_18s0041g00650	-	-	GO:0006857-oligopeptide transport;	GO:0016021-integral to membrane;
contig11379	2.033260028	19.6728403889	9.6755162242	3.2743386364	0.3611882499	1	UP	-	-	-	-	-	-	-	-	-	-	-	-	-
contig1137	1009.5136039021	850.8503468204	0.8428319772	-0.2466830435	0.6498618302	1	NEUTRAL	Predicted protein	tr|B9IKY6|B9IKY6_POPTR	90.58	21.88	1242	3694	Populus trichocarpa (Western balsam poplar) (Populus balsamifera subsp. trichocarpa)	B9IKY6	POPTRDRAFT_669073	-	GO:0003999-adenine phosphoribosyltransferase activity;	GO:0006168-adenine salvage;GO:0009116-nucleoside metabolic process;	GO:0005737-cytoplasm;
contig11380	990.1976336361	923.6398562594	0.9327833403	-0.1003860729	0.8541299313	1	NEUTRAL	Heat shock factor protein HSF30, putative	tr|B9RK82|B9RK82_RICCO	52.99	10.75	1479	3988	Ricinus communis (Castor bean)	B9RK82	RCOM_1047180	-	GO:0043565-sequence-specific DNA binding;	GO:0006950-response to stress;	GO:0005634-nucleus;
contig11381	654.7097290161	741.6660826619	1.1328166511	0.1799143766	0.7515749845	1	NEUTRAL	Putative uncharacterized protein	tr|C6TED3|C6TED3_SOYBN	49.13	14.98	984	3847	Glycine max (Soybean) (Glycine hispida)	C6TED3	-	-	-	-	-
contig11382	2877.0629396203	3187.0001430035	1.1077269458	0.1476023015	0.7644699093	1	NEUTRAL	Predicted protein	tr|B9IBL7|B9IBL7_POPTR	53.73	8.83	1826	3694	Populus trichocarpa (Western balsam poplar) (Populus balsamifera subsp. trichocarpa)	B9IBL7	POPTRDRAFT_571988	-	-	-	-
contig11383	365.98680504	514.44477617	1.4056374959	0.4912245814	0.4252263266	1	NEUTRAL	-	-	-	-	-	-	-	-	-	-	-	-	-
contig11384	149.444612058	175.0882794613	1.171593121	0.2284716276	0.7841141894	1	NEUTRAL	-	-	-	-	-	-	-	-	-	-	-	-	-
contig1138	497.1320768461	430.8352045171	0.8666413305	-0.2064930539	0.7363212129	1	NEUTRAL	Adenine phosphoribosyltransferase, putative	tr|B9RP26|B9RP26_RICCO	84.09	26.53	951	3988	Ricinus communis (Castor bean)	B9RP26	RCOM_0923600	-	GO:0003999-adenine phosphoribosyltransferase activity;	GO:0006168-adenine salvage;GO:0009116-nucleoside metabolic process;	GO:0005737-cytoplasm;
contig11385	600.8283382741	1309.227527882	2.1790375794	1.1236910772	0.039466392	0.9400188757	UP	Putative uncharacterized protein	tr|B9RZF6|B9RZF6_RICCO	43.40	14.03	928	3988	Ricinus communis (Castor bean)	B9RZF6	RCOM_0938860	-	-	-	-
contig11386	15.24945021	36.3947547195	2.3866273353	1.2549733115	0.5132748752	1	UP	Zinc finger protein ZF3	tr|E1U3U6|E1U3U6_CICAR	48.39	81.56	178	3827	Cicer arietinum (Chickpea) (Garbanzo)	E1U3U6	-	-	GO:0003676-nucleic acid binding;GO:0008270-zinc ion binding;	-	-
contig11387	5.08315007	16.7219143306	3.2896755162	1.7179452878	0.609686819	1	UP	-	-	-	-	-	-	-	-	-	-	-	-	-
contig11388	9.149670126	14.7546302917	1.6125860374	0.6893761356	0.8400983793	1	NEUTRAL	-	-	-	-	-	-	-	-	-	-	-	-	-
contig11389	88.446811218	338.3728546893	3.8257213576	1.9357318003	0.0115620124	0.4123368605	UP	Protein HVA22, putative	tr|B9S8T5|B9S8T5_RICCO	72.26	25.38	854	3988	Ricinus communis (Castor bean)	B9S8T5	RCOM_0835800	-	-	-	-
contig11390	167.74395231	458.3771810616	2.7326003397	1.4502744719	0.0322384396	0.8318958869	UP	Protein HVA22, putative	tr|B9S8T5|B9S8T5_RICCO	73.01	21.45	1021	3988	Ricinus communis (Castor bean)	B9S8T5	RCOM_0835800	-	-	-	-
contig1139	1017.6466440141	1042.6605406123	1.0245801396	0.0350328321	0.9496971025	1	NEUTRAL	Predicted protein	tr|B9IKY6|B9IKY6_POPTR	90.58	19.58	1388	3694	Populus trichocarpa (Western balsam poplar) (Populus balsamifera subsp. trichocarpa)	B9IKY6	POPTRDRAFT_669073	-	GO:0003999-adenine phosphoribosyltransferase activity;	GO:0006168-adenine salvage;GO:0009116-nucleoside metabolic process;	GO:0005737-cytoplasm;
contig11391	177.91025245	607.8907680173	3.4168394437	1.7726624576	0.0061855319	0.2573628654	UP	Protein HVA22, putative	tr|B9S8T5|B9S8T5_RICCO	77.01	26.34	877	3988	Ricinus communis (Castor bean)	B9S8T5	RCOM_0835800	-	-	-	-
contig11392	285.673033934	280.337975542	0.9813245993	-0.0271976697	0.9739707909	1	NEUTRAL	JHL05D22.2 protein	tr|E6NU21|E6NU21_9ROSI	85.09	18.10	1410	180498	Jatropha curcas	E6NU21	JHL05D22.2	-	GO:0003723-RNA binding;	-	-
contig11393	310.07215427	314.7654462226	1.0151361284	0.0216732039	0.9793961039	1	NEUTRAL	JHL05D22.2 protein	tr|E6NU21|E6NU21_9ROSI	86.96	18.84	1385	180498	Jatropha curcas	E6NU21	JHL05D22.2	-	GO:0003723-RNA binding;	-	-
contig11394	286.689663948	268.5342713086	0.9366723153	-0.09438367	0.8957831305	1	NEUTRAL	Putative uncharacterized protein	tr|D7U7P9|D7U7P9_VITVI	90.18	17.95	1507	29760	Vitis vinifera (Grape)	D7U7P9	VIT_15s0048g01220	-	GO:0003723-RNA binding;	-	-
contig11395	314.138674326	303.9453840087	0.9675516224	-0.0475894585	0.9483098314	1	NEUTRAL	Predicted protein	tr|B9GFC2|B9GFC2_POPTR	55.06	19.83	833	3694	Populus trichocarpa (Western balsam poplar) (Populus balsamifera subsp. trichocarpa)	B9GFC2	POPTRDRAFT_641332	-	GO:0020037-heme binding;	-	-
contig11396	2296.5672016262	1840.3942183826	0.8013674571	-0.3194641707	0.5253212139	1	NEUTRAL	Putative uncharacterized protein	tr|F6HXV9|F6HXV9_VITVI	69.55	8.61	2423	29760	Vitis vinifera (Grape)	F6HXV9	VIT_09s0002g01150	-	-	GO:0015969-guanosine tetraphosphate metabolic process;	-
contig11397	2142.0394394982	2036.1389802523	0.95056092	-0.0731490049	0.8850153158	1	NEUTRAL	Putative uncharacterized protein	tr|F6HXV9|F6HXV9_VITVI	72.64	9.35	2330	29760	Vitis vinifera (Grape)	F6HXV9	VIT_09s0002g01150	-	-	GO:0015969-guanosine tetraphosphate metabolic process;	-
contig11398	958.6821032021	1111.5154819735	1.1594202899	0.2134036381	0.6908354023	1	NEUTRAL	Putative uncharacterized protein	tr|F6HI58|F6HI58_VITVI	69.96	5.75	3649	29760	Vitis vinifera (Grape)	F6HI58	VIT_07s0151g00620	-	GO:0005488-binding;	-	-
contig11399	2193.8875702122	2604.6840674918	1.1872459204	0.2476187988	0.6192983942	1	NEUTRAL	Putative uncharacterized protein	tr|F6HI63|F6HI63_VITVI	40.65	2.45	4972	29760	Vitis vinifera (Grape)	F6HI63	VIT_07s0151g00430	-	-	-	-
contig11400	104.712891442	108.200622139	1.0333075579	0.0472697278	0.9711828797	1	NEUTRAL	Putative uncharacterized protein	tr|B9S7U1|B9S7U1_RICCO	76.14	36.66	623	3988	Ricinus communis (Castor bean)	B9S7U1	RCOM_1381650	-	-	-	-
contig1140	1141.6755057221	1071.1861591762	0.9382579847	-0.0919434322	0.8639223471	1	NEUTRAL	Predicted protein	tr|B9IKY6|B9IKY6_POPTR	90.58	24.39	1114	3694	Populus trichocarpa (Western balsam poplar) (Populus balsamifera subsp. trichocarpa)	B9IKY6	POPTRDRAFT_669073	-	GO:0003999-adenine phosphoribosyltransferase activity;	GO:0006168-adenine salvage;GO:0009116-nucleoside metabolic process;	GO:0005737-cytoplasm;
contig11401	202.309372786	276.4034074642	1.3662412357	0.4502122412	0.5322398665	1	NEUTRAL	Ferredoxin--nitrite reductase (Fragment)	tr|Q42956|Q42956_TOBAC	70.93	31.16	683	4097	Nicotiana tabacum (Common tobacco)	Q42956	nir-2	-	GO:0048307-ferredoxin-nitrite reductase activity;GO:0020037-heme binding;GO:0051536-iron-sulfur cluster binding;	-	-
contig11402	481.8826266361	597.0707058034	1.2390376262	0.3092199988	0.6015996378	1	NEUTRAL	Ferredoxin--nitrite reductase (Fragment)	tr|Q42956|Q42956_TOBAC	87.50	47.38	554	4097	Nicotiana tabacum (Common tobacco)	Q42956	nir-2	-	GO:0048307-ferredoxin-nitrite reductase activity;GO:0020037-heme binding;GO:0051536-iron-sulfur cluster binding;	-	-
contig11403	13.216190182	14.7546302917	1.1164057182	0.1588614189	0.9824939833	1	NEUTRAL	-	-	-	-	-	-	-	-	-	-	-	-	-
contig11404	250.090983444	207.548466103	0.8298918387	-0.2690047752	0.7149503759	1	NEUTRAL	Putative uncharacterized protein	tr|D7SXS2|D7SXS2_VITVI	73.94	27.18	816	29760	Vitis vinifera (Grape)	D7SXS2	VIT_03s0091g00620	-	GO:0008270-zinc ion binding;	-	-
contig11405	8.133040112	13.7709882722	1.6932153392	0.7597654635	0.8333143289	1	NEUTRAL	-	-	-	-	-	-	-	-	-	-	-	-	-
contig11406	345.65420476	295.0926058337	0.8537220198	-0.2281617042	0.7333422029	1	NEUTRAL	Flavonol synthase/flavanone 3-hydroxylase, putative	tr|B9SZP0|B9SZP0_RICCO	78.33	72.98	322	3988	Ricinus communis (Castor bean)	B9SZP0	RCOM_0005310	-	GO:0045431-flavonol synthase activity;GO:0005506-iron ion binding;GO:0051536-iron-sulfur cluster binding;	-	-
contig11407	289.73955399	327.5527924754	1.1305076851	0.1769707995	0.7948346327	1	NEUTRAL	Flavonol synthase/flavanone 3-hydroxylase, putative	tr|B9SZP0|B9SZP0_RICCO	76.60	54.98	418	3988	Ricinus communis (Castor bean)	B9SZP0	RCOM_0005310	-	GO:0045431-flavonol synthase activity;GO:0005506-iron ion binding;GO:0051536-iron-sulfur cluster binding;	-	-
contig11408	435.117645992	393.4568077782	0.9042538527	-0.1452002551	0.818701841	1	NEUTRAL	Predicted protein	tr|B9I4H9|B9I4H9_POPTR	75.00	51.49	437	3694	Populus trichocarpa (Western balsam poplar) (Populus balsamifera subsp. trichocarpa)	B9I4H9	POPTRDRAFT_570550	-	GO:0042802-identical protein binding;GO:0004252-serine-type endopeptidase activity;	GO:0043086-negative regulation of catalytic activity;GO:0006508-proteolysis;	-
contig11409	919.0335326561	736.7478725647	0.80165505	-0.3189465125	0.5630484231	1	NEUTRAL	Putative uncharacterized protein	tr|C6TGI8|C6TGI8_SOYBN	87.96	21.52	1226	3847	Glycine max (Soybean) (Glycine hispida)	C6TGI8	-	-	GO:0003677-DNA binding;GO:0008270-zinc ion binding;	-	-
contig11410	100.646371386	109.1842641585	1.084830607	0.1174697878	0.9120182112	1	NEUTRAL	-	-	-	-	-	-	-	-	-	-	-	-	-
contig1141	1166.0746260581	1409.5590138654	1.2088068657	0.2735837597	0.601050311	1	NEUTRAL	Putative uncharacterized protein	tr|F6HDV9|F6HDV9_VITVI	92.44	15.35	1807	29760	Vitis vinifera (Grape)	F6HDV9	VIT_05s0020g04460	-	GO:0005525-GTP binding;	GO:0007264-small GTPase mediated signal transduction;	GO:0005622-intracellular;
contig11411	640.4769088201	647.2364487952	1.0105539167	0.0151462968	0.9819017913	1	NEUTRAL	Putative uncharacterized protein	tr|F6I3B9|F6I3B9_VITVI	57.88	7.87	2207	29760	Vitis vinifera (Grape)	F6I3B9	VIT_09s0070g00120	-	GO:0003824-catalytic activity;	-	-
contig11412	21.349230294	41.3129648167	1.9351032448	0.9524105415	0.5810892779	1	NEUTRAL	-	-	-	-	-	-	-	-	-	-	-	-	-
contig11413	1135.5757256381	1045.6114666706	0.9207765216	-0.1190770475	0.824090455	1	NEUTRAL	Predicted protein	tr|B9NHS7|B9NHS7_POPTR	71.48	20.80	1031	3694	Populus trichocarpa (Western balsam poplar) (Populus balsamifera subsp. trichocarpa)	B9NHS7	POPTRDRAFT_586388	-	GO:0043169-cation binding;	GO:0005975-carbohydrate metabolic process;	-
[truncated: 63,964 more rows]

## Sheet: P-significant
Contig ID	Mono Expression	Gyno Expression	foldChange	log2FoldChange	P-value	Corrected P-value	Regulation	Hit_Description	Hit_ID(subject)	%identity	%Quary_coveryage	Query_Length	taxonomy_ID	Organism	Protein_ID	Gene_name	Pathway	GO:Molegular_function	GO:Biological_process	GO:Cellular_component
[truncated: 2,818 more rows]

[truncated: 4 more sheets: Q-significant, Only Mono, Only Gyno, Not expressed]
