# Supplementary material for: De Novo Assembly of Bitter Gourd Transcriptomes: Gene Expression and Sequence Variations in Gynoecious and Monoecious Lines
Source: PLoS One. 2015 Jun 5;10(6):e0128331. doi: 10.1371/journal.pone.0128331 (PMC4457790; doi:10.1371/journal.pone.0128331)
Supplement: S9 File — (ZIP) [file pone.0128331.s011.zip › Supplementary 9/GT_SO_1285_Pathway_Analysis_report.xls]

## Sheet: ReadMe
	Genotypic Technology,			QF/NGS/06
	#2/13, Balaji Complex, Poojari Layout,			REVISION NO: 0
	80 Feet Road, R.M.V. 2nd Stage, Bangalore			EFFECTIVE DATE: 01.01.2011
	560094 INDIA
	Tel :+91 80 40538200, Fax :+91 80 40538222
	Email: ngs.analysis@genotypic.co.in
Project Information
Project Name:	SO_1285
Project ID:	NGS_359_360
Project Status: In Progress/Completed	Completed
Organism Name:	Momordica charantia
Client Information
Name of the Client	Dr. Major Singh
Name of the Organization:	Indian Institute of Vegetable Research, Varanasi
Contact email:	singhvns@gmail.com
Study interest:	Denovo Transcriptome Sequencing
Description of the worksheets
ReadMe	Current Sheet
Gy_Pathway	Pathways associated with Gynoecium sample transcripts as predicted by KAAS server
Mono_Pathway	Pathways associated with Monoecium transcripts as predicted by KAAS server
Description of the fields in worksheets
Transcript_ID	Transcript ID
KO_ID	KEGG Orthology ID
Description	Description of gene and the enzyme
Pathway	Pathway ID and Description
Pathway_function	Function of pathway class
Organism	Organism ( Arabidopsis thaliana / Oryza sativa )
NOTE1: Arabidopsis thaliana, Arabidopsis lyrata, Vitis vinifera & Oryza sativa were taken as reference organism for pathway analysis using KAAS server (http://www.genome.jp/tools/kaas/)
NOTE2: The pathway maps are kept in the respective folders (Sample wise). Do note that enzyme picked in the sample are highligted in green colour.
Citation for KAAS:	Moriya, Y., Itoh, M., Okuda, S., Yoshizawa, A., and Kanehisa, M.; KAAS: an automatic genome annotation and pathway reconstruction server. Nucleic Acids Res. 35, W182-W185 (2007).

## Sheet: Gy_Pathway
Transcript_ID	KO_ID	Description	Pathway	Pathway_function	Organism
Gy_Locus_5751_Transcript_2/2_Confidence_1.000_Length_1494	K00001	E1.1.1.1; alcohol dehydrogenase [EC:1.1.1.1]	00350 Tyrosine metabolism [PATH:ath00350]	Amino acid metabolism	Arabidopsis thaliana
Gy_Locus_5751_Transcript_2/2_Confidence_1.000_Length_1494	K00001	E1.1.1.1; alcohol dehydrogenase [EC:1.1.1.1]	01220 Degradation of aromatic compounds [PATH:ath01220]	Metabolism	Arabidopsis thaliana
Gy_Locus_5751_Transcript_2/2_Confidence_1.000_Length_1494	K00001	E1.1.1.1; alcohol dehydrogenase [EC:1.1.1.1]	00071 Fatty acid degradation [PATH:ath00071]	Lipid metabolism	Arabidopsis thaliana
Gy_Locus_5751_Transcript_2/2_Confidence_1.000_Length_1494	K00001	E1.1.1.1; alcohol dehydrogenase [EC:1.1.1.1]	00010 Glycolysis / Gluconeogenesis [PATH:ath00010]	Carbohydrate metabolism	Arabidopsis thaliana
Gy_Locus_8534_Transcript_1/2_Confidence_1.000_Length_927	K00001	E1.1.1.1; alcohol dehydrogenase [EC:1.1.1.1]	00350 Tyrosine metabolism [PATH:ath00350]	Amino acid metabolism	Arabidopsis thaliana
Gy_Locus_8534_Transcript_1/2_Confidence_1.000_Length_927	K00001	E1.1.1.1; alcohol dehydrogenase [EC:1.1.1.1]	01220 Degradation of aromatic compounds [PATH:ath01220]	Metabolism	Arabidopsis thaliana
Gy_Locus_8534_Transcript_1/2_Confidence_1.000_Length_927	K00001	E1.1.1.1; alcohol dehydrogenase [EC:1.1.1.1]	00071 Fatty acid degradation [PATH:ath00071]	Lipid metabolism	Arabidopsis thaliana
Gy_Locus_8534_Transcript_1/2_Confidence_1.000_Length_927	K00001	E1.1.1.1; alcohol dehydrogenase [EC:1.1.1.1]	00010 Glycolysis / Gluconeogenesis [PATH:ath00010]	Carbohydrate metabolism	Arabidopsis thaliana
Gy_Locus_8571_Transcript_2/2_Confidence_1.000_Length_894	K00006	GPD1; glycerol-3-phosphate dehydrogenase (NAD+) [EC:1.1.1.8]	00564 Glycerophospholipid metabolism [PATH:ath00564]	Lipid metabolism	Arabidopsis thaliana
Gy_Locus_2306_Transcript_1/2_Confidence_1.000_Length_1316	K00008	SORD; L-iditol 2-dehydrogenase [EC:1.1.1.14]	00051 Fructose and mannose metabolism [PATH:aly00051]	Carbohydrate metabolism	Arabidopsis lyrata
Gy_Locus_2306_Transcript_1/2_Confidence_1.000_Length_1316	K00008	E1.1.1.14; L-iditol 2-dehydrogenase [EC:1.1.1.14]	00051 Fructose and mannose metabolism [PATH:ath00051]	Carbohydrate metabolism	Arabidopsis thaliana
Gy_Locus_56_Transcript_1/1_Confidence_1.000_Length_1227	K00011	E1.1.1.21; aldehyde reductase [EC:1.1.1.21]	00620 Pyruvate metabolism [PATH:aly00620]	Carbohydrate metabolism	Arabidopsis lyrata
Gy_Locus_56_Transcript_1/1_Confidence_1.000_Length_1227	K00011	E1.1.1.21; aldehyde reductase [EC:1.1.1.21]	00561 Glycerolipid metabolism [PATH:aly00561]	Lipid metabolism	Arabidopsis lyrata
Gy_Locus_56_Transcript_1/1_Confidence_1.000_Length_1227	K00011	E1.1.1.21; aldehyde reductase [EC:1.1.1.21]	00052 Galactose metabolism [PATH:aly00052]	Carbohydrate metabolism	Arabidopsis lyrata
Gy_Locus_56_Transcript_1/1_Confidence_1.000_Length_1227	K00011	E1.1.1.21; aldehyde reductase [EC:1.1.1.21]	00051 Fructose and mannose metabolism [PATH:aly00051]	Carbohydrate metabolism	Arabidopsis lyrata
Gy_Locus_56_Transcript_1/1_Confidence_1.000_Length_1227	K00011	E1.1.1.21; aldehyde reductase [EC:1.1.1.21]	00040 Pentose and glucuronate interconversions [PATH:aly00040]	Carbohydrate metabolism	Arabidopsis lyrata
Gy_Locus_641_Transcript_1/2_Confidence_1.000_Length_2510	K00012	UGDH; UDPglucose 6-dehydrogenase [EC:1.1.1.22]	00520 Amino sugar and nucleotide sugar metabolism [PATH:ath00520]	Carbohydrate metabolism	Arabidopsis thaliana
Gy_Locus_641_Transcript_1/2_Confidence_1.000_Length_2510	K00012	UGDH; UDPglucose 6-dehydrogenase [EC:1.1.1.22]	00520 Amino sugar and nucleotide sugar metabolism [PATH:aly00520]	Carbohydrate metabolism	Arabidopsis lyrata
Gy_Locus_641_Transcript_1/2_Confidence_1.000_Length_2510	K00012	UGDH; UDPglucose 6-dehydrogenase [EC:1.1.1.22]	00053 Ascorbate and aldarate metabolism [PATH:aly00053]	Carbohydrate metabolism	Arabidopsis lyrata
Gy_Locus_641_Transcript_1/2_Confidence_1.000_Length_2510	K00012	UGDH; UDPglucose 6-dehydrogenase [EC:1.1.1.22]	00053 Ascorbate and aldarate metabolism [PATH:ath00053]	Carbohydrate metabolism	Arabidopsis thaliana
Gy_Locus_641_Transcript_1/2_Confidence_1.000_Length_2510	K00012	UGDH; UDPglucose 6-dehydrogenase [EC:1.1.1.22]	00500 Starch and sucrose metabolism [PATH:aly00500]	Carbohydrate metabolism	Arabidopsis lyrata
Gy_Locus_641_Transcript_1/2_Confidence_1.000_Length_2510	K00012	UGDH; UDPglucose 6-dehydrogenase [EC:1.1.1.22]	00040 Pentose and glucuronate interconversions [PATH:ath00040]	Carbohydrate metabolism	Arabidopsis thaliana
Gy_Locus_641_Transcript_1/2_Confidence_1.000_Length_2510	K00012	UGDH; UDPglucose 6-dehydrogenase [EC:1.1.1.22]	00040 Pentose and glucuronate interconversions [PATH:aly00040]	Carbohydrate metabolism	Arabidopsis lyrata
Gy_Locus_641_Transcript_1/2_Confidence_1.000_Length_2510	K00012	UGDH; UDPglucose 6-dehydrogenase [EC:1.1.1.22]	00500 Starch and sucrose metabolism [PATH:ath00500]	Carbohydrate metabolism	Arabidopsis thaliana
Gy_Locus_641_Transcript_2/2_Confidence_1.000_Length_2008	K00012	UGDH; UDPglucose 6-dehydrogenase [EC:1.1.1.22]	00520 Amino sugar and nucleotide sugar metabolism [PATH:ath00520]	Carbohydrate metabolism	Arabidopsis thaliana
Gy_Locus_641_Transcript_2/2_Confidence_1.000_Length_2008	K00012	UGDH; UDPglucose 6-dehydrogenase [EC:1.1.1.22]	00520 Amino sugar and nucleotide sugar metabolism [PATH:aly00520]	Carbohydrate metabolism	Arabidopsis lyrata
Gy_Locus_641_Transcript_2/2_Confidence_1.000_Length_2008	K00012	UGDH; UDPglucose 6-dehydrogenase [EC:1.1.1.22]	00053 Ascorbate and aldarate metabolism [PATH:aly00053]	Carbohydrate metabolism	Arabidopsis lyrata
Gy_Locus_641_Transcript_2/2_Confidence_1.000_Length_2008	K00012	UGDH; UDPglucose 6-dehydrogenase [EC:1.1.1.22]	00053 Ascorbate and aldarate metabolism [PATH:ath00053]	Carbohydrate metabolism	Arabidopsis thaliana
Gy_Locus_641_Transcript_2/2_Confidence_1.000_Length_2008	K00012	UGDH; UDPglucose 6-dehydrogenase [EC:1.1.1.22]	00500 Starch and sucrose metabolism [PATH:aly00500]	Carbohydrate metabolism	Arabidopsis lyrata
Gy_Locus_641_Transcript_2/2_Confidence_1.000_Length_2008	K00012	UGDH; UDPglucose 6-dehydrogenase [EC:1.1.1.22]	00040 Pentose and glucuronate interconversions [PATH:ath00040]	Carbohydrate metabolism	Arabidopsis thaliana
Gy_Locus_641_Transcript_2/2_Confidence_1.000_Length_2008	K00012	UGDH; UDPglucose 6-dehydrogenase [EC:1.1.1.22]	00040 Pentose and glucuronate interconversions [PATH:aly00040]	Carbohydrate metabolism	Arabidopsis lyrata
Gy_Locus_641_Transcript_2/2_Confidence_1.000_Length_2008	K00012	UGDH; UDPglucose 6-dehydrogenase [EC:1.1.1.22]	00500 Starch and sucrose metabolism [PATH:ath00500]	Carbohydrate metabolism	Arabidopsis thaliana
Gy_Locus_22239_Transcript_1/1_Confidence_1.000_Length_1617	K00013	hisD; histidinol dehydrogenase [EC:1.1.1.23]	00340 Histidine metabolism [PATH:ath00340]	Amino acid metabolism	Arabidopsis thaliana
Gy_Locus_22239_Transcript_1/1_Confidence_1.000_Length_1617	K00013	hisD; histidinol dehydrogenase [EC:1.1.1.23]	01230 Biosynthesis of amino acids [PATH:aly01230]	Metabolism	Arabidopsis lyrata
Gy_Locus_22239_Transcript_1/1_Confidence_1.000_Length_1617	K00013	hisD; histidinol dehydrogenase [EC:1.1.1.23]	00340 Histidine metabolism [PATH:aly00340]	Amino acid metabolism	Arabidopsis lyrata
Gy_Locus_22239_Transcript_1/1_Confidence_1.000_Length_1617	K00013	hisD; histidinol dehydrogenase [EC:1.1.1.23]	01230 Biosynthesis of amino acids [PATH:ath01230]	Metabolism	Arabidopsis thaliana
Gy_Locus_22569_Transcript_2/2_Confidence_1.000_Length_586	K00016	LDH; L-lactate dehydrogenase [EC:1.1.1.27]	00640 Propanoate metabolism [PATH:aly00640]	Carbohydrate metabolism	Arabidopsis lyrata
Gy_Locus_22569_Transcript_2/2_Confidence_1.000_Length_586	K00016	LDH; L-lactate dehydrogenase [EC:1.1.1.27]	00270 Cysteine and methionine metabolism [PATH:ath00270]	Amino acid metabolism	Arabidopsis thaliana
Gy_Locus_22569_Transcript_2/2_Confidence_1.000_Length_586	K00016	LDH; L-lactate dehydrogenase [EC:1.1.1.27]	00640 Propanoate metabolism [PATH:ath00640]	Carbohydrate metabolism	Arabidopsis thaliana
Gy_Locus_22569_Transcript_2/2_Confidence_1.000_Length_586	K00016	LDH; L-lactate dehydrogenase [EC:1.1.1.27]	00620 Pyruvate metabolism [PATH:ath00620]	Carbohydrate metabolism	Arabidopsis thaliana
Gy_Locus_22569_Transcript_2/2_Confidence_1.000_Length_586	K00016	LDH; L-lactate dehydrogenase [EC:1.1.1.27]	00010 Glycolysis / Gluconeogenesis [PATH:aly00010]	Carbohydrate metabolism	Arabidopsis lyrata
Gy_Locus_22569_Transcript_2/2_Confidence_1.000_Length_586	K00016	LDH; L-lactate dehydrogenase [EC:1.1.1.27]	00620 Pyruvate metabolism [PATH:aly00620]	Carbohydrate metabolism	Arabidopsis lyrata
Gy_Locus_22569_Transcript_2/2_Confidence_1.000_Length_586	K00016	LDH; L-lactate dehydrogenase [EC:1.1.1.27]	00270 Cysteine and methionine metabolism [PATH:aly00270]	Amino acid metabolism	Arabidopsis lyrata
Gy_Locus_22569_Transcript_2/2_Confidence_1.000_Length_586	K00016	LDH; L-lactate dehydrogenase [EC:1.1.1.27]	00010 Glycolysis / Gluconeogenesis [PATH:ath00010]	Carbohydrate metabolism	Arabidopsis thaliana
Gy_Locus_7386_Transcript_1/1_Confidence_1.000_Length_1599	K00020	E1.1.1.31; 3-hydroxyisobutyrate dehydrogenase [EC:1.1.1.31]	00280 Valine, leucine and isoleucine degradation [PATH:aly00280]	Amino acid metabolism	Arabidopsis lyrata
Gy_Locus_7386_Transcript_1/1_Confidence_1.000_Length_1599	K00020	E1.1.1.31; 3-hydroxyisobutyrate dehydrogenase [EC:1.1.1.31]	00280 Valine, leucine and isoleucine degradation [PATH:ath00280]	Amino acid metabolism	Arabidopsis thaliana
Gy_Locus_1416_Transcript_1/1_Confidence_1.000_Length_2207	K00021	HMGCR; hydroxymethylglutaryl-CoA reductase (NADPH) [EC:1.1.1.34]	00900 Terpenoid backbone biosynthesis [PATH:aly00900]	Metabolism of terpenoids and polyketides	Arabidopsis lyrata
Gy_Locus_1416_Transcript_1/1_Confidence_1.000_Length_2207	K00021	E1.1.1.34; hydroxymethylglutaryl-CoA reductase (NADPH) [EC:1.1.1.34]	00900 Terpenoid backbone biosynthesis [PATH:ath00900]	Metabolism of terpenoids and polyketides	Arabidopsis thaliana
Gy_Locus_3668_Transcript_2/2_Confidence_1.000_Length_2227	K00021	HMGCR; hydroxymethylglutaryl-CoA reductase (NADPH) [EC:1.1.1.34]	00900 Terpenoid backbone biosynthesis [PATH:aly00900]	Metabolism of terpenoids and polyketides	Arabidopsis lyrata
Gy_Locus_3668_Transcript_2/2_Confidence_1.000_Length_2227	K00021	E1.1.1.34; hydroxymethylglutaryl-CoA reductase (NADPH) [EC:1.1.1.34]	00900 Terpenoid backbone biosynthesis [PATH:ath00900]	Metabolism of terpenoids and polyketides	Arabidopsis thaliana
Gy_Locus_696_Transcript_3/3_Confidence_0.500_Length_1202	K00025	MDH1; malate dehydrogenase [EC:1.1.1.37]	00020 Citrate cycle (TCA cycle) [PATH:ath00020]	Carbohydrate metabolism	Arabidopsis thaliana
Gy_Locus_696_Transcript_3/3_Confidence_0.500_Length_1202	K00025	MDH1; malate dehydrogenase [EC:1.1.1.37]	01200 Carbon metabolism [PATH:aly01200]	Metabolism	Arabidopsis lyrata
Gy_Locus_696_Transcript_3/3_Confidence_0.500_Length_1202	K00025	MDH1; malate dehydrogenase [EC:1.1.1.37]	00630 Glyoxylate and dicarboxylate metabolism [PATH:aly00630]	Carbohydrate metabolism	Arabidopsis lyrata
Gy_Locus_696_Transcript_3/3_Confidence_0.500_Length_1202	K00025	MDH1; malate dehydrogenase [EC:1.1.1.37]	00630 Glyoxylate and dicarboxylate metabolism [PATH:ath00630]	Carbohydrate metabolism	Arabidopsis thaliana
Gy_Locus_696_Transcript_3/3_Confidence_0.500_Length_1202	K00025	MDH1; malate dehydrogenase [EC:1.1.1.37]	00620 Pyruvate metabolism [PATH:ath00620]	Carbohydrate metabolism	Arabidopsis thaliana
Gy_Locus_696_Transcript_3/3_Confidence_0.500_Length_1202	K00025	MDH1; malate dehydrogenase [EC:1.1.1.37]	00020 Citrate cycle (TCA cycle) [PATH:aly00020]	Carbohydrate metabolism	Arabidopsis lyrata
Gy_Locus_696_Transcript_3/3_Confidence_0.500_Length_1202	K00025	MDH1; malate dehydrogenase [EC:1.1.1.37]	00710 Carbon fixation in photosynthetic organisms [PATH:ath00710]	Energy metabolism	Arabidopsis thaliana
Gy_Locus_696_Transcript_3/3_Confidence_0.500_Length_1202	K00025	MDH1; malate dehydrogenase [EC:1.1.1.37]	00620 Pyruvate metabolism [PATH:aly00620]	Carbohydrate metabolism	Arabidopsis lyrata
Gy_Locus_696_Transcript_3/3_Confidence_0.500_Length_1202	K00025	MDH1; malate dehydrogenase [EC:1.1.1.37]	01200 Carbon metabolism [PATH:ath01200]	Metabolism	Arabidopsis thaliana
Gy_Locus_696_Transcript_3/3_Confidence_0.500_Length_1202	K00025	MDH1; malate dehydrogenase [EC:1.1.1.37]	00270 Cysteine and methionine metabolism [PATH:aly00270]	Amino acid metabolism	Arabidopsis lyrata
Gy_Locus_696_Transcript_3/3_Confidence_0.500_Length_1202	K00025	MDH1; malate dehydrogenase [EC:1.1.1.37]	00710 Carbon fixation in photosynthetic organisms [PATH:aly00710]	Energy metabolism	Arabidopsis lyrata
Gy_Locus_7244_Transcript_1/1_Confidence_1.000_Length_1305	K00025	MDH1; malate dehydrogenase [EC:1.1.1.37]	00020 Citrate cycle (TCA cycle) [PATH:ath00020]	Carbohydrate metabolism	Arabidopsis thaliana
Gy_Locus_7244_Transcript_1/1_Confidence_1.000_Length_1305	K00025	MDH1; malate dehydrogenase [EC:1.1.1.37]	01200 Carbon metabolism [PATH:aly01200]	Metabolism	Arabidopsis lyrata
Gy_Locus_7244_Transcript_1/1_Confidence_1.000_Length_1305	K00025	MDH1; malate dehydrogenase [EC:1.1.1.37]	00630 Glyoxylate and dicarboxylate metabolism [PATH:aly00630]	Carbohydrate metabolism	Arabidopsis lyrata
Gy_Locus_7244_Transcript_1/1_Confidence_1.000_Length_1305	K00025	MDH1; malate dehydrogenase [EC:1.1.1.37]	00630 Glyoxylate and dicarboxylate metabolism [PATH:ath00630]	Carbohydrate metabolism	Arabidopsis thaliana
Gy_Locus_7244_Transcript_1/1_Confidence_1.000_Length_1305	K00025	MDH1; malate dehydrogenase [EC:1.1.1.37]	00620 Pyruvate metabolism [PATH:ath00620]	Carbohydrate metabolism	Arabidopsis thaliana
Gy_Locus_7244_Transcript_1/1_Confidence_1.000_Length_1305	K00025	MDH1; malate dehydrogenase [EC:1.1.1.37]	00020 Citrate cycle (TCA cycle) [PATH:aly00020]	Carbohydrate metabolism	Arabidopsis lyrata
Gy_Locus_7244_Transcript_1/1_Confidence_1.000_Length_1305	K00025	MDH1; malate dehydrogenase [EC:1.1.1.37]	00710 Carbon fixation in photosynthetic organisms [PATH:ath00710]	Energy metabolism	Arabidopsis thaliana
Gy_Locus_7244_Transcript_1/1_Confidence_1.000_Length_1305	K00025	MDH1; malate dehydrogenase [EC:1.1.1.37]	00620 Pyruvate metabolism [PATH:aly00620]	Carbohydrate metabolism	Arabidopsis lyrata
Gy_Locus_7244_Transcript_1/1_Confidence_1.000_Length_1305	K00025	MDH1; malate dehydrogenase [EC:1.1.1.37]	01200 Carbon metabolism [PATH:ath01200]	Metabolism	Arabidopsis thaliana
Gy_Locus_7244_Transcript_1/1_Confidence_1.000_Length_1305	K00025	MDH1; malate dehydrogenase [EC:1.1.1.37]	00270 Cysteine and methionine metabolism [PATH:aly00270]	Amino acid metabolism	Arabidopsis lyrata
Gy_Locus_7244_Transcript_1/1_Confidence_1.000_Length_1305	K00025	MDH1; malate dehydrogenase [EC:1.1.1.37]	00710 Carbon fixation in photosynthetic organisms [PATH:aly00710]	Energy metabolism	Arabidopsis lyrata
Gy_Locus_177_Transcript_3/3_Confidence_0.600_Length_1385	K00026	MDH2; malate dehydrogenase [EC:1.1.1.37]	00020 Citrate cycle (TCA cycle) [PATH:ath00020]	Carbohydrate metabolism	Arabidopsis thaliana
Gy_Locus_177_Transcript_3/3_Confidence_0.600_Length_1385	K00026	MDH2; malate dehydrogenase [EC:1.1.1.37]	01200 Carbon metabolism [PATH:aly01200]	Metabolism	Arabidopsis lyrata
Gy_Locus_177_Transcript_3/3_Confidence_0.600_Length_1385	K00026	MDH2; malate dehydrogenase [EC:1.1.1.37]	00630 Glyoxylate and dicarboxylate metabolism [PATH:aly00630]	Carbohydrate metabolism	Arabidopsis lyrata
Gy_Locus_177_Transcript_3/3_Confidence_0.600_Length_1385	K00026	MDH2; malate dehydrogenase [EC:1.1.1.37]	00630 Glyoxylate and dicarboxylate metabolism [PATH:ath00630]	Carbohydrate metabolism	Arabidopsis thaliana
Gy_Locus_177_Transcript_3/3_Confidence_0.600_Length_1385	K00026	MDH2; malate dehydrogenase [EC:1.1.1.37]	00620 Pyruvate metabolism [PATH:ath00620]	Carbohydrate metabolism	Arabidopsis thaliana
Gy_Locus_177_Transcript_3/3_Confidence_0.600_Length_1385	K00026	MDH2; malate dehydrogenase [EC:1.1.1.37]	00020 Citrate cycle (TCA cycle) [PATH:aly00020]	Carbohydrate metabolism	Arabidopsis lyrata
Gy_Locus_177_Transcript_3/3_Confidence_0.600_Length_1385	K00026	MDH2; malate dehydrogenase [EC:1.1.1.37]	00710 Carbon fixation in photosynthetic organisms [PATH:ath00710]	Energy metabolism	Arabidopsis thaliana
Gy_Locus_177_Transcript_3/3_Confidence_0.600_Length_1385	K00026	MDH2; malate dehydrogenase [EC:1.1.1.37]	00620 Pyruvate metabolism [PATH:aly00620]	Carbohydrate metabolism	Arabidopsis lyrata
Gy_Locus_177_Transcript_3/3_Confidence_0.600_Length_1385	K00026	MDH2; malate dehydrogenase [EC:1.1.1.37]	01200 Carbon metabolism [PATH:ath01200]	Metabolism	Arabidopsis thaliana
Gy_Locus_177_Transcript_3/3_Confidence_0.600_Length_1385	K00026	MDH2; malate dehydrogenase [EC:1.1.1.37]	00270 Cysteine and methionine metabolism [PATH:aly00270]	Amino acid metabolism	Arabidopsis lyrata
Gy_Locus_177_Transcript_3/3_Confidence_0.600_Length_1385	K00026	MDH2; malate dehydrogenase [EC:1.1.1.37]	00710 Carbon fixation in photosynthetic organisms [PATH:aly00710]	Energy metabolism	Arabidopsis lyrata
Gy_Locus_738_Transcript_1/2_Confidence_1.000_Length_2116	K00026	MDH2; malate dehydrogenase [EC:1.1.1.37]	00020 Citrate cycle (TCA cycle) [PATH:ath00020]	Carbohydrate metabolism	Arabidopsis thaliana
Gy_Locus_738_Transcript_1/2_Confidence_1.000_Length_2116	K00026	MDH2; malate dehydrogenase [EC:1.1.1.37]	01200 Carbon metabolism [PATH:aly01200]	Metabolism	Arabidopsis lyrata
Gy_Locus_738_Transcript_1/2_Confidence_1.000_Length_2116	K00026	MDH2; malate dehydrogenase [EC:1.1.1.37]	00630 Glyoxylate and dicarboxylate metabolism [PATH:aly00630]	Carbohydrate metabolism	Arabidopsis lyrata
Gy_Locus_738_Transcript_1/2_Confidence_1.000_Length_2116	K00026	MDH2; malate dehydrogenase [EC:1.1.1.37]	00630 Glyoxylate and dicarboxylate metabolism [PATH:ath00630]	Carbohydrate metabolism	Arabidopsis thaliana
Gy_Locus_738_Transcript_1/2_Confidence_1.000_Length_2116	K00026	MDH2; malate dehydrogenase [EC:1.1.1.37]	00620 Pyruvate metabolism [PATH:ath00620]	Carbohydrate metabolism	Arabidopsis thaliana
Gy_Locus_738_Transcript_1/2_Confidence_1.000_Length_2116	K00026	MDH2; malate dehydrogenase [EC:1.1.1.37]	00020 Citrate cycle (TCA cycle) [PATH:aly00020]	Carbohydrate metabolism	Arabidopsis lyrata
Gy_Locus_738_Transcript_1/2_Confidence_1.000_Length_2116	K00026	MDH2; malate dehydrogenase [EC:1.1.1.37]	00710 Carbon fixation in photosynthetic organisms [PATH:ath00710]	Energy metabolism	Arabidopsis thaliana
Gy_Locus_738_Transcript_1/2_Confidence_1.000_Length_2116	K00026	MDH2; malate dehydrogenase [EC:1.1.1.37]	00620 Pyruvate metabolism [PATH:aly00620]	Carbohydrate metabolism	Arabidopsis lyrata
Gy_Locus_738_Transcript_1/2_Confidence_1.000_Length_2116	K00026	MDH2; malate dehydrogenase [EC:1.1.1.37]	01200 Carbon metabolism [PATH:ath01200]	Metabolism	Arabidopsis thaliana
Gy_Locus_738_Transcript_1/2_Confidence_1.000_Length_2116	K00026	MDH2; malate dehydrogenase [EC:1.1.1.37]	00270 Cysteine and methionine metabolism [PATH:aly00270]	Amino acid metabolism	Arabidopsis lyrata
Gy_Locus_738_Transcript_1/2_Confidence_1.000_Length_2116	K00026	MDH2; malate dehydrogenase [EC:1.1.1.37]	00710 Carbon fixation in photosynthetic organisms [PATH:aly00710]	Energy metabolism	Arabidopsis lyrata
Gy_Locus_738_Transcript_2/2_Confidence_1.000_Length_2069	K00026	MDH2; malate dehydrogenase [EC:1.1.1.37]	00020 Citrate cycle (TCA cycle) [PATH:ath00020]	Carbohydrate metabolism	Arabidopsis thaliana
Gy_Locus_738_Transcript_2/2_Confidence_1.000_Length_2069	K00026	MDH2; malate dehydrogenase [EC:1.1.1.37]	01200 Carbon metabolism [PATH:aly01200]	Metabolism	Arabidopsis lyrata
Gy_Locus_738_Transcript_2/2_Confidence_1.000_Length_2069	K00026	MDH2; malate dehydrogenase [EC:1.1.1.37]	00630 Glyoxylate and dicarboxylate metabolism [PATH:aly00630]	Carbohydrate metabolism	Arabidopsis lyrata
Gy_Locus_738_Transcript_2/2_Confidence_1.000_Length_2069	K00026	MDH2; malate dehydrogenase [EC:1.1.1.37]	00630 Glyoxylate and dicarboxylate metabolism [PATH:ath00630]	Carbohydrate metabolism	Arabidopsis thaliana
Gy_Locus_738_Transcript_2/2_Confidence_1.000_Length_2069	K00026	MDH2; malate dehydrogenase [EC:1.1.1.37]	00620 Pyruvate metabolism [PATH:ath00620]	Carbohydrate metabolism	Arabidopsis thaliana
Gy_Locus_738_Transcript_2/2_Confidence_1.000_Length_2069	K00026	MDH2; malate dehydrogenase [EC:1.1.1.37]	00020 Citrate cycle (TCA cycle) [PATH:aly00020]	Carbohydrate metabolism	Arabidopsis lyrata
Gy_Locus_738_Transcript_2/2_Confidence_1.000_Length_2069	K00026	MDH2; malate dehydrogenase [EC:1.1.1.37]	00710 Carbon fixation in photosynthetic organisms [PATH:ath00710]	Energy metabolism	Arabidopsis thaliana
Gy_Locus_738_Transcript_2/2_Confidence_1.000_Length_2069	K00026	MDH2; malate dehydrogenase [EC:1.1.1.37]	00620 Pyruvate metabolism [PATH:aly00620]	Carbohydrate metabolism	Arabidopsis lyrata
Gy_Locus_738_Transcript_2/2_Confidence_1.000_Length_2069	K00026	MDH2; malate dehydrogenase [EC:1.1.1.37]	01200 Carbon metabolism [PATH:ath01200]	Metabolism	Arabidopsis thaliana
Gy_Locus_738_Transcript_2/2_Confidence_1.000_Length_2069	K00026	MDH2; malate dehydrogenase [EC:1.1.1.37]	00270 Cysteine and methionine metabolism [PATH:aly00270]	Amino acid metabolism	Arabidopsis lyrata
Gy_Locus_738_Transcript_2/2_Confidence_1.000_Length_2069	K00026	MDH2; malate dehydrogenase [EC:1.1.1.37]	00710 Carbon fixation in photosynthetic organisms [PATH:aly00710]	Energy metabolism	Arabidopsis lyrata
Gy_Locus_11828_Transcript_4/4_Confidence_0.625_Length_1418	K00026	MDH2; malate dehydrogenase [EC:1.1.1.37]	00020 Citrate cycle (TCA cycle) [PATH:ath00020]	Carbohydrate metabolism	Arabidopsis thaliana
Gy_Locus_11828_Transcript_4/4_Confidence_0.625_Length_1418	K00026	MDH2; malate dehydrogenase [EC:1.1.1.37]	01200 Carbon metabolism [PATH:aly01200]	Metabolism	Arabidopsis lyrata
Gy_Locus_11828_Transcript_4/4_Confidence_0.625_Length_1418	K00026	MDH2; malate dehydrogenase [EC:1.1.1.37]	00630 Glyoxylate and dicarboxylate metabolism [PATH:aly00630]	Carbohydrate metabolism	Arabidopsis lyrata
Gy_Locus_11828_Transcript_4/4_Confidence_0.625_Length_1418	K00026	MDH2; malate dehydrogenase [EC:1.1.1.37]	00630 Glyoxylate and dicarboxylate metabolism [PATH:ath00630]	Carbohydrate metabolism	Arabidopsis thaliana
Gy_Locus_11828_Transcript_4/4_Confidence_0.625_Length_1418	K00026	MDH2; malate dehydrogenase [EC:1.1.1.37]	00620 Pyruvate metabolism [PATH:ath00620]	Carbohydrate metabolism	Arabidopsis thaliana
Gy_Locus_11828_Transcript_4/4_Confidence_0.625_Length_1418	K00026	MDH2; malate dehydrogenase [EC:1.1.1.37]	00020 Citrate cycle (TCA cycle) [PATH:aly00020]	Carbohydrate metabolism	Arabidopsis lyrata
Gy_Locus_11828_Transcript_4/4_Confidence_0.625_Length_1418	K00026	MDH2; malate dehydrogenase [EC:1.1.1.37]	00710 Carbon fixation in photosynthetic organisms [PATH:ath00710]	Energy metabolism	Arabidopsis thaliana
Gy_Locus_11828_Transcript_4/4_Confidence_0.625_Length_1418	K00026	MDH2; malate dehydrogenase [EC:1.1.1.37]	00620 Pyruvate metabolism [PATH:aly00620]	Carbohydrate metabolism	Arabidopsis lyrata
Gy_Locus_11828_Transcript_4/4_Confidence_0.625_Length_1418	K00026	MDH2; malate dehydrogenase [EC:1.1.1.37]	01200 Carbon metabolism [PATH:ath01200]	Metabolism	Arabidopsis thaliana
Gy_Locus_11828_Transcript_4/4_Confidence_0.625_Length_1418	K00026	MDH2; malate dehydrogenase [EC:1.1.1.37]	00270 Cysteine and methionine metabolism [PATH:aly00270]	Amino acid metabolism	Arabidopsis lyrata
Gy_Locus_11828_Transcript_4/4_Confidence_0.625_Length_1418	K00026	MDH2; malate dehydrogenase [EC:1.1.1.37]	00710 Carbon fixation in photosynthetic organisms [PATH:aly00710]	Energy metabolism	Arabidopsis lyrata
Gy_Locus_1692_Transcript_2/2_Confidence_0.900_Length_2460	K00028	E1.1.1.39; malate dehydrogenase (decarboxylating) [EC:1.1.1.39]	01200 Carbon metabolism [PATH:aly01200]	Metabolism	Arabidopsis lyrata
Gy_Locus_1692_Transcript_2/2_Confidence_0.900_Length_2460	K00028	E1.1.1.39; malate dehydrogenase (decarboxylating) [EC:1.1.1.39]	00620 Pyruvate metabolism [PATH:aly00620]	Carbohydrate metabolism	Arabidopsis lyrata
Gy_Locus_1692_Transcript_2/2_Confidence_0.900_Length_2460	K00028	E1.1.1.39; malate dehydrogenase (decarboxylating) [EC:1.1.1.39]	01200 Carbon metabolism [PATH:ath01200]	Metabolism	Arabidopsis thaliana
Gy_Locus_1692_Transcript_2/2_Confidence_0.900_Length_2460	K00028	E1.1.1.39; malate dehydrogenase (decarboxylating) [EC:1.1.1.39]	00710 Carbon fixation in photosynthetic organisms [PATH:aly00710]	Energy metabolism	Arabidopsis lyrata
Gy_Locus_1692_Transcript_2/2_Confidence_0.900_Length_2460	K00028	E1.1.1.39; malate dehydrogenase (decarboxylating) [EC:1.1.1.39]	00620 Pyruvate metabolism [PATH:ath00620]	Carbohydrate metabolism	Arabidopsis thaliana
Gy_Locus_1692_Transcript_2/2_Confidence_0.900_Length_2460	K00028	E1.1.1.39; malate dehydrogenase (decarboxylating) [EC:1.1.1.39]	00710 Carbon fixation in photosynthetic organisms [PATH:ath00710]	Energy metabolism	Arabidopsis thaliana
Gy_Locus_19023_Transcript_1/2_Confidence_1.000_Length_1669	K00028	E1.1.1.39; malate dehydrogenase (decarboxylating) [EC:1.1.1.39]	01200 Carbon metabolism [PATH:aly01200]	Metabolism	Arabidopsis lyrata
Gy_Locus_19023_Transcript_1/2_Confidence_1.000_Length_1669	K00028	E1.1.1.39; malate dehydrogenase (decarboxylating) [EC:1.1.1.39]	00620 Pyruvate metabolism [PATH:aly00620]	Carbohydrate metabolism	Arabidopsis lyrata
Gy_Locus_19023_Transcript_1/2_Confidence_1.000_Length_1669	K00028	E1.1.1.39; malate dehydrogenase (decarboxylating) [EC:1.1.1.39]	01200 Carbon metabolism [PATH:ath01200]	Metabolism	Arabidopsis thaliana
Gy_Locus_19023_Transcript_1/2_Confidence_1.000_Length_1669	K00028	E1.1.1.39; malate dehydrogenase (decarboxylating) [EC:1.1.1.39]	00710 Carbon fixation in photosynthetic organisms [PATH:aly00710]	Energy metabolism	Arabidopsis lyrata
Gy_Locus_19023_Transcript_1/2_Confidence_1.000_Length_1669	K00028	E1.1.1.39; malate dehydrogenase (decarboxylating) [EC:1.1.1.39]	00620 Pyruvate metabolism [PATH:ath00620]	Carbohydrate metabolism	Arabidopsis thaliana
Gy_Locus_19023_Transcript_1/2_Confidence_1.000_Length_1669	K00028	E1.1.1.39; malate dehydrogenase (decarboxylating) [EC:1.1.1.39]	00710 Carbon fixation in photosynthetic organisms [PATH:ath00710]	Energy metabolism	Arabidopsis thaliana
Gy_Locus_19023_Transcript_2/2_Confidence_1.000_Length_1468	K00028	E1.1.1.39; malate dehydrogenase (decarboxylating) [EC:1.1.1.39]	01200 Carbon metabolism [PATH:aly01200]	Metabolism	Arabidopsis lyrata
Gy_Locus_19023_Transcript_2/2_Confidence_1.000_Length_1468	K00028	E1.1.1.39; malate dehydrogenase (decarboxylating) [EC:1.1.1.39]	00620 Pyruvate metabolism [PATH:aly00620]	Carbohydrate metabolism	Arabidopsis lyrata
Gy_Locus_19023_Transcript_2/2_Confidence_1.000_Length_1468	K00028	E1.1.1.39; malate dehydrogenase (decarboxylating) [EC:1.1.1.39]	01200 Carbon metabolism [PATH:ath01200]	Metabolism	Arabidopsis thaliana
Gy_Locus_19023_Transcript_2/2_Confidence_1.000_Length_1468	K00028	E1.1.1.39; malate dehydrogenase (decarboxylating) [EC:1.1.1.39]	00710 Carbon fixation in photosynthetic organisms [PATH:aly00710]	Energy metabolism	Arabidopsis lyrata
Gy_Locus_19023_Transcript_2/2_Confidence_1.000_Length_1468	K00028	E1.1.1.39; malate dehydrogenase (decarboxylating) [EC:1.1.1.39]	00620 Pyruvate metabolism [PATH:ath00620]	Carbohydrate metabolism	Arabidopsis thaliana
Gy_Locus_19023_Transcript_2/2_Confidence_1.000_Length_1468	K00028	E1.1.1.39; malate dehydrogenase (decarboxylating) [EC:1.1.1.39]	00710 Carbon fixation in photosynthetic organisms [PATH:ath00710]	Energy metabolism	Arabidopsis thaliana
Gy_Locus_785_Transcript_1/6_Confidence_0.667_Length_2211	K00029	E1.1.1.40; malate dehydrogenase (oxaloacetate-decarboxylating)(NADP+) [EC:1.1.1.40]	01200 Carbon metabolism [PATH:aly01200]	Metabolism	Arabidopsis lyrata
Gy_Locus_785_Transcript_1/6_Confidence_0.667_Length_2211	K00029	E1.1.1.40; malate dehydrogenase (oxaloacetate-decarboxylating)(NADP+) [EC:1.1.1.40]	00620 Pyruvate metabolism [PATH:aly00620]	Carbohydrate metabolism	Arabidopsis lyrata
Gy_Locus_785_Transcript_1/6_Confidence_0.667_Length_2211	K00029	E1.1.1.40; malate dehydrogenase (oxaloacetate-decarboxylating)(NADP+) [EC:1.1.1.40]	01200 Carbon metabolism [PATH:ath01200]	Metabolism	Arabidopsis thaliana
Gy_Locus_785_Transcript_1/6_Confidence_0.667_Length_2211	K00029	E1.1.1.40; malate dehydrogenase (oxaloacetate-decarboxylating)(NADP+) [EC:1.1.1.40]	00710 Carbon fixation in photosynthetic organisms [PATH:aly00710]	Energy metabolism	Arabidopsis lyrata
Gy_Locus_785_Transcript_1/6_Confidence_0.667_Length_2211	K00029	E1.1.1.40; malate dehydrogenase (oxaloacetate-decarboxylating)(NADP+) [EC:1.1.1.40]	00620 Pyruvate metabolism [PATH:ath00620]	Carbohydrate metabolism	Arabidopsis thaliana
Gy_Locus_785_Transcript_1/6_Confidence_0.667_Length_2211	K00029	E1.1.1.40; malate dehydrogenase (oxaloacetate-decarboxylating)(NADP+) [EC:1.1.1.40]	00710 Carbon fixation in photosynthetic organisms [PATH:ath00710]	Energy metabolism	Arabidopsis thaliana
Gy_Locus_785_Transcript_2/6_Confidence_0.667_Length_2297	K00029	E1.1.1.40; malate dehydrogenase (oxaloacetate-decarboxylating)(NADP+) [EC:1.1.1.40]	01200 Carbon metabolism [PATH:aly01200]	Metabolism	Arabidopsis lyrata
Gy_Locus_785_Transcript_2/6_Confidence_0.667_Length_2297	K00029	E1.1.1.40; malate dehydrogenase (oxaloacetate-decarboxylating)(NADP+) [EC:1.1.1.40]	00620 Pyruvate metabolism [PATH:aly00620]	Carbohydrate metabolism	Arabidopsis lyrata
Gy_Locus_785_Transcript_2/6_Confidence_0.667_Length_2297	K00029	E1.1.1.40; malate dehydrogenase (oxaloacetate-decarboxylating)(NADP+) [EC:1.1.1.40]	01200 Carbon metabolism [PATH:ath01200]	Metabolism	Arabidopsis thaliana
Gy_Locus_785_Transcript_2/6_Confidence_0.667_Length_2297	K00029	E1.1.1.40; malate dehydrogenase (oxaloacetate-decarboxylating)(NADP+) [EC:1.1.1.40]	00710 Carbon fixation in photosynthetic organisms [PATH:aly00710]	Energy metabolism	Arabidopsis lyrata
Gy_Locus_785_Transcript_2/6_Confidence_0.667_Length_2297	K00029	E1.1.1.40; malate dehydrogenase (oxaloacetate-decarboxylating)(NADP+) [EC:1.1.1.40]	00620 Pyruvate metabolism [PATH:ath00620]	Carbohydrate metabolism	Arabidopsis thaliana
Gy_Locus_785_Transcript_2/6_Confidence_0.667_Length_2297	K00029	E1.1.1.40; malate dehydrogenase (oxaloacetate-decarboxylating)(NADP+) [EC:1.1.1.40]	00710 Carbon fixation in photosynthetic organisms [PATH:ath00710]	Energy metabolism	Arabidopsis thaliana
Gy_Locus_785_Transcript_3/6_Confidence_0.667_Length_2292	K00029	E1.1.1.40; malate dehydrogenase (oxaloacetate-decarboxylating)(NADP+) [EC:1.1.1.40]	01200 Carbon metabolism [PATH:aly01200]	Metabolism	Arabidopsis lyrata
Gy_Locus_785_Transcript_3/6_Confidence_0.667_Length_2292	K00029	E1.1.1.40; malate dehydrogenase (oxaloacetate-decarboxylating)(NADP+) [EC:1.1.1.40]	00620 Pyruvate metabolism [PATH:aly00620]	Carbohydrate metabolism	Arabidopsis lyrata
Gy_Locus_785_Transcript_3/6_Confidence_0.667_Length_2292	K00029	E1.1.1.40; malate dehydrogenase (oxaloacetate-decarboxylating)(NADP+) [EC:1.1.1.40]	01200 Carbon metabolism [PATH:ath01200]	Metabolism	Arabidopsis thaliana
Gy_Locus_785_Transcript_3/6_Confidence_0.667_Length_2292	K00029	E1.1.1.40; malate dehydrogenase (oxaloacetate-decarboxylating)(NADP+) [EC:1.1.1.40]	00710 Carbon fixation in photosynthetic organisms [PATH:aly00710]	Energy metabolism	Arabidopsis lyrata
Gy_Locus_785_Transcript_3/6_Confidence_0.667_Length_2292	K00029	E1.1.1.40; malate dehydrogenase (oxaloacetate-decarboxylating)(NADP+) [EC:1.1.1.40]	00620 Pyruvate metabolism [PATH:ath00620]	Carbohydrate metabolism	Arabidopsis thaliana
Gy_Locus_785_Transcript_3/6_Confidence_0.667_Length_2292	K00029	E1.1.1.40; malate dehydrogenase (oxaloacetate-decarboxylating)(NADP+) [EC:1.1.1.40]	00710 Carbon fixation in photosynthetic organisms [PATH:ath00710]	Energy metabolism	Arabidopsis thaliana
Gy_Locus_785_Transcript_6/6_Confidence_0.667_Length_2193	K00029	E1.1.1.40; malate dehydrogenase (oxaloacetate-decarboxylating)(NADP+) [EC:1.1.1.40]	01200 Carbon metabolism [PATH:aly01200]	Metabolism	Arabidopsis lyrata
Gy_Locus_785_Transcript_6/6_Confidence_0.667_Length_2193	K00029	E1.1.1.40; malate dehydrogenase (oxaloacetate-decarboxylating)(NADP+) [EC:1.1.1.40]	00620 Pyruvate metabolism [PATH:aly00620]	Carbohydrate metabolism	Arabidopsis lyrata
Gy_Locus_785_Transcript_6/6_Confidence_0.667_Length_2193	K00029	E1.1.1.40; malate dehydrogenase (oxaloacetate-decarboxylating)(NADP+) [EC:1.1.1.40]	01200 Carbon metabolism [PATH:ath01200]	Metabolism	Arabidopsis thaliana
Gy_Locus_785_Transcript_6/6_Confidence_0.667_Length_2193	K00029	E1.1.1.40; malate dehydrogenase (oxaloacetate-decarboxylating)(NADP+) [EC:1.1.1.40]	00710 Carbon fixation in photosynthetic organisms [PATH:aly00710]	Energy metabolism	Arabidopsis lyrata
Gy_Locus_785_Transcript_6/6_Confidence_0.667_Length_2193	K00029	E1.1.1.40; malate dehydrogenase (oxaloacetate-decarboxylating)(NADP+) [EC:1.1.1.40]	00620 Pyruvate metabolism [PATH:ath00620]	Carbohydrate metabolism	Arabidopsis thaliana
Gy_Locus_785_Transcript_6/6_Confidence_0.667_Length_2193	K00029	E1.1.1.40; malate dehydrogenase (oxaloacetate-decarboxylating)(NADP+) [EC:1.1.1.40]	00710 Carbon fixation in photosynthetic organisms [PATH:ath00710]	Energy metabolism	Arabidopsis thaliana
Gy_Locus_5651_Transcript_5/5_Confidence_0.667_Length_2460	K00029	E1.1.1.40; malate dehydrogenase (oxaloacetate-decarboxylating)(NADP+) [EC:1.1.1.40]	01200 Carbon metabolism [PATH:aly01200]	Metabolism	Arabidopsis lyrata
Gy_Locus_5651_Transcript_5/5_Confidence_0.667_Length_2460	K00029	E1.1.1.40; malate dehydrogenase (oxaloacetate-decarboxylating)(NADP+) [EC:1.1.1.40]	00620 Pyruvate metabolism [PATH:aly00620]	Carbohydrate metabolism	Arabidopsis lyrata
Gy_Locus_5651_Transcript_5/5_Confidence_0.667_Length_2460	K00029	E1.1.1.40; malate dehydrogenase (oxaloacetate-decarboxylating)(NADP+) [EC:1.1.1.40]	01200 Carbon metabolism [PATH:ath01200]	Metabolism	Arabidopsis thaliana
Gy_Locus_5651_Transcript_5/5_Confidence_0.667_Length_2460	K00029	E1.1.1.40; malate dehydrogenase (oxaloacetate-decarboxylating)(NADP+) [EC:1.1.1.40]	00710 Carbon fixation in photosynthetic organisms [PATH:aly00710]	Energy metabolism	Arabidopsis lyrata
Gy_Locus_5651_Transcript_5/5_Confidence_0.667_Length_2460	K00029	E1.1.1.40; malate dehydrogenase (oxaloacetate-decarboxylating)(NADP+) [EC:1.1.1.40]	00620 Pyruvate metabolism [PATH:ath00620]	Carbohydrate metabolism	Arabidopsis thaliana
Gy_Locus_5651_Transcript_5/5_Confidence_0.667_Length_2460	K00029	E1.1.1.40; malate dehydrogenase (oxaloacetate-decarboxylating)(NADP+) [EC:1.1.1.40]	00710 Carbon fixation in photosynthetic organisms [PATH:ath00710]	Energy metabolism	Arabidopsis thaliana
Gy_Locus_7963_Transcript_1/10_Confidence_0.308_Length_2565	K00029	E1.1.1.40; malate dehydrogenase (oxaloacetate-decarboxylating)(NADP+) [EC:1.1.1.40]	01200 Carbon metabolism [PATH:aly01200]	Metabolism	Arabidopsis lyrata
Gy_Locus_7963_Transcript_1/10_Confidence_0.308_Length_2565	K00029	E1.1.1.40; malate dehydrogenase (oxaloacetate-decarboxylating)(NADP+) [EC:1.1.1.40]	00620 Pyruvate metabolism [PATH:aly00620]	Carbohydrate metabolism	Arabidopsis lyrata
Gy_Locus_7963_Transcript_1/10_Confidence_0.308_Length_2565	K00029	E1.1.1.40; malate dehydrogenase (oxaloacetate-decarboxylating)(NADP+) [EC:1.1.1.40]	01200 Carbon metabolism [PATH:ath01200]	Metabolism	Arabidopsis thaliana
Gy_Locus_7963_Transcript_1/10_Confidence_0.308_Length_2565	K00029	E1.1.1.40; malate dehydrogenase (oxaloacetate-decarboxylating)(NADP+) [EC:1.1.1.40]	00710 Carbon fixation in photosynthetic organisms [PATH:aly00710]	Energy metabolism	Arabidopsis lyrata
Gy_Locus_7963_Transcript_1/10_Confidence_0.308_Length_2565	K00029	E1.1.1.40; malate dehydrogenase (oxaloacetate-decarboxylating)(NADP+) [EC:1.1.1.40]	00620 Pyruvate metabolism [PATH:ath00620]	Carbohydrate metabolism	Arabidopsis thaliana
Gy_Locus_7963_Transcript_1/10_Confidence_0.308_Length_2565	K00029	E1.1.1.40; malate dehydrogenase (oxaloacetate-decarboxylating)(NADP+) [EC:1.1.1.40]	00710 Carbon fixation in photosynthetic organisms [PATH:ath00710]	Energy metabolism	Arabidopsis thaliana
Gy_Locus_7963_Transcript_2/10_Confidence_0.500_Length_2571	K00029	E1.1.1.40; malate dehydrogenase (oxaloacetate-decarboxylating)(NADP+) [EC:1.1.1.40]	01200 Carbon metabolism [PATH:aly01200]	Metabolism	Arabidopsis lyrata
Gy_Locus_7963_Transcript_2/10_Confidence_0.500_Length_2571	K00029	E1.1.1.40; malate dehydrogenase (oxaloacetate-decarboxylating)(NADP+) [EC:1.1.1.40]	00620 Pyruvate metabolism [PATH:aly00620]	Carbohydrate metabolism	Arabidopsis lyrata
Gy_Locus_7963_Transcript_2/10_Confidence_0.500_Length_2571	K00029	E1.1.1.40; malate dehydrogenase (oxaloacetate-decarboxylating)(NADP+) [EC:1.1.1.40]	01200 Carbon metabolism [PATH:ath01200]	Metabolism	Arabidopsis thaliana
Gy_Locus_7963_Transcript_2/10_Confidence_0.500_Length_2571	K00029	E1.1.1.40; malate dehydrogenase (oxaloacetate-decarboxylating)(NADP+) [EC:1.1.1.40]	00710 Carbon fixation in photosynthetic organisms [PATH:aly00710]	Energy metabolism	Arabidopsis lyrata
Gy_Locus_7963_Transcript_2/10_Confidence_0.500_Length_2571	K00029	E1.1.1.40; malate dehydrogenase (oxaloacetate-decarboxylating)(NADP+) [EC:1.1.1.40]	00620 Pyruvate metabolism [PATH:ath00620]	Carbohydrate metabolism	Arabidopsis thaliana
Gy_Locus_7963_Transcript_2/10_Confidence_0.500_Length_2571	K00029	E1.1.1.40; malate dehydrogenase (oxaloacetate-decarboxylating)(NADP+) [EC:1.1.1.40]	00710 Carbon fixation in photosynthetic organisms [PATH:ath00710]	Energy metabolism	Arabidopsis thaliana
Gy_Locus_7963_Transcript_3/10_Confidence_0.231_Length_2493	K00029	E1.1.1.40; malate dehydrogenase (oxaloacetate-decarboxylating)(NADP+) [EC:1.1.1.40]	01200 Carbon metabolism [PATH:aly01200]	Metabolism	Arabidopsis lyrata
Gy_Locus_7963_Transcript_3/10_Confidence_0.231_Length_2493	K00029	E1.1.1.40; malate dehydrogenase (oxaloacetate-decarboxylating)(NADP+) [EC:1.1.1.40]	00620 Pyruvate metabolism [PATH:aly00620]	Carbohydrate metabolism	Arabidopsis lyrata
Gy_Locus_7963_Transcript_3/10_Confidence_0.231_Length_2493	K00029	E1.1.1.40; malate dehydrogenase (oxaloacetate-decarboxylating)(NADP+) [EC:1.1.1.40]	01200 Carbon metabolism [PATH:ath01200]	Metabolism	Arabidopsis thaliana
Gy_Locus_7963_Transcript_3/10_Confidence_0.231_Length_2493	K00029	E1.1.1.40; malate dehydrogenase (oxaloacetate-decarboxylating)(NADP+) [EC:1.1.1.40]	00710 Carbon fixation in photosynthetic organisms [PATH:aly00710]	Energy metabolism	Arabidopsis lyrata
Gy_Locus_7963_Transcript_3/10_Confidence_0.231_Length_2493	K00029	E1.1.1.40; malate dehydrogenase (oxaloacetate-decarboxylating)(NADP+) [EC:1.1.1.40]	00620 Pyruvate metabolism [PATH:ath00620]	Carbohydrate metabolism	Arabidopsis thaliana
Gy_Locus_7963_Transcript_3/10_Confidence_0.231_Length_2493	K00029	E1.1.1.40; malate dehydrogenase (oxaloacetate-decarboxylating)(NADP+) [EC:1.1.1.40]	00710 Carbon fixation in photosynthetic organisms [PATH:ath00710]	Energy metabolism	Arabidopsis thaliana
Gy_Locus_7963_Transcript_6/10_Confidence_0.385_Length_2471	K00029	E1.1.1.40; malate dehydrogenase (oxaloacetate-decarboxylating)(NADP+) [EC:1.1.1.40]	01200 Carbon metabolism [PATH:aly01200]	Metabolism	Arabidopsis lyrata
Gy_Locus_7963_Transcript_6/10_Confidence_0.385_Length_2471	K00029	E1.1.1.40; malate dehydrogenase (oxaloacetate-decarboxylating)(NADP+) [EC:1.1.1.40]	00620 Pyruvate metabolism [PATH:aly00620]	Carbohydrate metabolism	Arabidopsis lyrata
Gy_Locus_7963_Transcript_6/10_Confidence_0.385_Length_2471	K00029	E1.1.1.40; malate dehydrogenase (oxaloacetate-decarboxylating)(NADP+) [EC:1.1.1.40]	01200 Carbon metabolism [PATH:ath01200]	Metabolism	Arabidopsis thaliana
Gy_Locus_7963_Transcript_6/10_Confidence_0.385_Length_2471	K00029	E1.1.1.40; malate dehydrogenase (oxaloacetate-decarboxylating)(NADP+) [EC:1.1.1.40]	00710 Carbon fixation in photosynthetic organisms [PATH:aly00710]	Energy metabolism	Arabidopsis lyrata
Gy_Locus_7963_Transcript_6/10_Confidence_0.385_Length_2471	K00029	E1.1.1.40; malate dehydrogenase (oxaloacetate-decarboxylating)(NADP+) [EC:1.1.1.40]	00620 Pyruvate metabolism [PATH:ath00620]	Carbohydrate metabolism	Arabidopsis thaliana
Gy_Locus_7963_Transcript_6/10_Confidence_0.385_Length_2471	K00029	E1.1.1.40; malate dehydrogenase (oxaloacetate-decarboxylating)(NADP+) [EC:1.1.1.40]	00710 Carbon fixation in photosynthetic organisms [PATH:ath00710]	Energy metabolism	Arabidopsis thaliana
Gy_Locus_7963_Transcript_7/10_Confidence_0.385_Length_2366	K00029	E1.1.1.40; malate dehydrogenase (oxaloacetate-decarboxylating)(NADP+) [EC:1.1.1.40]	01200 Carbon metabolism [PATH:aly01200]	Metabolism	Arabidopsis lyrata
Gy_Locus_7963_Transcript_7/10_Confidence_0.385_Length_2366	K00029	E1.1.1.40; malate dehydrogenase (oxaloacetate-decarboxylating)(NADP+) [EC:1.1.1.40]	00620 Pyruvate metabolism [PATH:aly00620]	Carbohydrate metabolism	Arabidopsis lyrata
Gy_Locus_7963_Transcript_7/10_Confidence_0.385_Length_2366	K00029	E1.1.1.40; malate dehydrogenase (oxaloacetate-decarboxylating)(NADP+) [EC:1.1.1.40]	01200 Carbon metabolism [PATH:ath01200]	Metabolism	Arabidopsis thaliana
Gy_Locus_7963_Transcript_7/10_Confidence_0.385_Length_2366	K00029	E1.1.1.40; malate dehydrogenase (oxaloacetate-decarboxylating)(NADP+) [EC:1.1.1.40]	00710 Carbon fixation in photosynthetic organisms [PATH:aly00710]	Energy metabolism	Arabidopsis lyrata
Gy_Locus_7963_Transcript_7/10_Confidence_0.385_Length_2366	K00029	E1.1.1.40; malate dehydrogenase (oxaloacetate-decarboxylating)(NADP+) [EC:1.1.1.40]	00620 Pyruvate metabolism [PATH:ath00620]	Carbohydrate metabolism	Arabidopsis thaliana
Gy_Locus_7963_Transcript_7/10_Confidence_0.385_Length_2366	K00029	E1.1.1.40; malate dehydrogenase (oxaloacetate-decarboxylating)(NADP+) [EC:1.1.1.40]	00710 Carbon fixation in photosynthetic organisms [PATH:ath00710]	Energy metabolism	Arabidopsis thaliana
Gy_Locus_7963_Transcript_8/10_Confidence_0.423_Length_2659	K00029	E1.1.1.40; malate dehydrogenase (oxaloacetate-decarboxylating)(NADP+) [EC:1.1.1.40]	01200 Carbon metabolism [PATH:aly01200]	Metabolism	Arabidopsis lyrata
Gy_Locus_7963_Transcript_8/10_Confidence_0.423_Length_2659	K00029	E1.1.1.40; malate dehydrogenase (oxaloacetate-decarboxylating)(NADP+) [EC:1.1.1.40]	00620 Pyruvate metabolism [PATH:aly00620]	Carbohydrate metabolism	Arabidopsis lyrata
Gy_Locus_7963_Transcript_8/10_Confidence_0.423_Length_2659	K00029	E1.1.1.40; malate dehydrogenase (oxaloacetate-decarboxylating)(NADP+) [EC:1.1.1.40]	01200 Carbon metabolism [PATH:ath01200]	Metabolism	Arabidopsis thaliana
Gy_Locus_7963_Transcript_8/10_Confidence_0.423_Length_2659	K00029	E1.1.1.40; malate dehydrogenase (oxaloacetate-decarboxylating)(NADP+) [EC:1.1.1.40]	00710 Carbon fixation in photosynthetic organisms [PATH:aly00710]	Energy metabolism	Arabidopsis lyrata
Gy_Locus_7963_Transcript_8/10_Confidence_0.423_Length_2659	K00029	E1.1.1.40; malate dehydrogenase (oxaloacetate-decarboxylating)(NADP+) [EC:1.1.1.40]	00620 Pyruvate metabolism [PATH:ath00620]	Carbohydrate metabolism	Arabidopsis thaliana
Gy_Locus_7963_Transcript_8/10_Confidence_0.423_Length_2659	K00029	E1.1.1.40; malate dehydrogenase (oxaloacetate-decarboxylating)(NADP+) [EC:1.1.1.40]	00710 Carbon fixation in photosynthetic organisms [PATH:ath00710]	Energy metabolism	Arabidopsis thaliana
Gy_Locus_7963_Transcript_10/10_Confidence_0.423_Length_2569	K00029	E1.1.1.40; malate dehydrogenase (oxaloacetate-decarboxylating)(NADP+) [EC:1.1.1.40]	01200 Carbon metabolism [PATH:aly01200]	Metabolism	Arabidopsis lyrata
Gy_Locus_7963_Transcript_10/10_Confidence_0.423_Length_2569	K00029	E1.1.1.40; malate dehydrogenase (oxaloacetate-decarboxylating)(NADP+) [EC:1.1.1.40]	00620 Pyruvate metabolism [PATH:aly00620]	Carbohydrate metabolism	Arabidopsis lyrata
Gy_Locus_7963_Transcript_10/10_Confidence_0.423_Length_2569	K00029	E1.1.1.40; malate dehydrogenase (oxaloacetate-decarboxylating)(NADP+) [EC:1.1.1.40]	01200 Carbon metabolism [PATH:ath01200]	Metabolism	Arabidopsis thaliana
Gy_Locus_7963_Transcript_10/10_Confidence_0.423_Length_2569	K00029	E1.1.1.40; malate dehydrogenase (oxaloacetate-decarboxylating)(NADP+) [EC:1.1.1.40]	00710 Carbon fixation in photosynthetic organisms [PATH:aly00710]	Energy metabolism	Arabidopsis lyrata
Gy_Locus_7963_Transcript_10/10_Confidence_0.423_Length_2569	K00029	E1.1.1.40; malate dehydrogenase (oxaloacetate-decarboxylating)(NADP+) [EC:1.1.1.40]	00620 Pyruvate metabolism [PATH:ath00620]	Carbohydrate metabolism	Arabidopsis thaliana
Gy_Locus_7963_Transcript_10/10_Confidence_0.423_Length_2569	K00029	E1.1.1.40; malate dehydrogenase (oxaloacetate-decarboxylating)(NADP+) [EC:1.1.1.40]	00710 Carbon fixation in photosynthetic organisms [PATH:ath00710]	Energy metabolism	Arabidopsis thaliana
Gy_Locus_1577_Transcript_2/2_Confidence_1.000_Length_1596	K00030	IDH3; isocitrate dehydrogenase (NAD+) [EC:1.1.1.41]	00020 Citrate cycle (TCA cycle) [PATH:ath00020]	Carbohydrate metabolism	Arabidopsis thaliana
Gy_Locus_1577_Transcript_2/2_Confidence_1.000_Length_1596	K00030	IDH3; isocitrate dehydrogenase (NAD+) [EC:1.1.1.41]	01200 Carbon metabolism [PATH:aly01200]	Metabolism	Arabidopsis lyrata
Gy_Locus_1577_Transcript_2/2_Confidence_1.000_Length_1596	K00030	IDH3; isocitrate dehydrogenase (NAD+) [EC:1.1.1.41]	00020 Citrate cycle (TCA cycle) [PATH:aly00020]	Carbohydrate metabolism	Arabidopsis lyrata
Gy_Locus_1577_Transcript_2/2_Confidence_1.000_Length_1596	K00030	IDH3; isocitrate dehydrogenase (NAD+) [EC:1.1.1.41]	01210 2-Oxocarboxylic acid metabolism [PATH:ath01210]	Metabolism	Arabidopsis thaliana
Gy_Locus_1577_Transcript_2/2_Confidence_1.000_Length_1596	K00030	IDH3; isocitrate dehydrogenase (NAD+) [EC:1.1.1.41]	01210 2-Oxocarboxylic acid metabolism [PATH:aly01210]	Metabolism	Arabidopsis lyrata
Gy_Locus_1577_Transcript_2/2_Confidence_1.000_Length_1596	K00030	IDH3; isocitrate dehydrogenase (NAD+) [EC:1.1.1.41]	01230 Biosynthesis of amino acids [PATH:aly01230]	Metabolism	Arabidopsis lyrata
Gy_Locus_1577_Transcript_2/2_Confidence_1.000_Length_1596	K00030	IDH3; isocitrate dehydrogenase (NAD+) [EC:1.1.1.41]	01200 Carbon metabolism [PATH:ath01200]	Metabolism	Arabidopsis thaliana
Gy_Locus_1577_Transcript_2/2_Confidence_1.000_Length_1596	K00030	IDH3; isocitrate dehydrogenase (NAD+) [EC:1.1.1.41]	01230 Biosynthesis of amino acids [PATH:ath01230]	Metabolism	Arabidopsis thaliana
Gy_Locus_6527_Transcript_1/1_Confidence_1.000_Length_1609	K00030	IDH3; isocitrate dehydrogenase (NAD+) [EC:1.1.1.41]	00020 Citrate cycle (TCA cycle) [PATH:ath00020]	Carbohydrate metabolism	Arabidopsis thaliana
Gy_Locus_6527_Transcript_1/1_Confidence_1.000_Length_1609	K00030	IDH3; isocitrate dehydrogenase (NAD+) [EC:1.1.1.41]	01200 Carbon metabolism [PATH:aly01200]	Metabolism	Arabidopsis lyrata
Gy_Locus_6527_Transcript_1/1_Confidence_1.000_Length_1609	K00030	IDH3; isocitrate dehydrogenase (NAD+) [EC:1.1.1.41]	00020 Citrate cycle (TCA cycle) [PATH:aly00020]	Carbohydrate metabolism	Arabidopsis lyrata
Gy_Locus_6527_Transcript_1/1_Confidence_1.000_Length_1609	K00030	IDH3; isocitrate dehydrogenase (NAD+) [EC:1.1.1.41]	01210 2-Oxocarboxylic acid metabolism [PATH:ath01210]	Metabolism	Arabidopsis thaliana
Gy_Locus_6527_Transcript_1/1_Confidence_1.000_Length_1609	K00030	IDH3; isocitrate dehydrogenase (NAD+) [EC:1.1.1.41]	01210 2-Oxocarboxylic acid metabolism [PATH:aly01210]	Metabolism	Arabidopsis lyrata
Gy_Locus_6527_Transcript_1/1_Confidence_1.000_Length_1609	K00030	IDH3; isocitrate dehydrogenase (NAD+) [EC:1.1.1.41]	01230 Biosynthesis of amino acids [PATH:aly01230]	Metabolism	Arabidopsis lyrata
Gy_Locus_6527_Transcript_1/1_Confidence_1.000_Length_1609	K00030	IDH3; isocitrate dehydrogenase (NAD+) [EC:1.1.1.41]	01200 Carbon metabolism [PATH:ath01200]	Metabolism	Arabidopsis thaliana
Gy_Locus_6527_Transcript_1/1_Confidence_1.000_Length_1609	K00030	IDH3; isocitrate dehydrogenase (NAD+) [EC:1.1.1.41]	01230 Biosynthesis of amino acids [PATH:ath01230]	Metabolism	Arabidopsis thaliana
Gy_Locus_4730_Transcript_1/2_Confidence_1.000_Length_2021	K00031	IDH1; isocitrate dehydrogenase [EC:1.1.1.42]	00020 Citrate cycle (TCA cycle) [PATH:ath00020]	Carbohydrate metabolism	Arabidopsis thaliana
Gy_Locus_4730_Transcript_1/2_Confidence_1.000_Length_2021	K00031	IDH1; isocitrate dehydrogenase [EC:1.1.1.42]	04146 Peroxisome [PATH:aly04146]	Transport and catabolism	Arabidopsis lyrata
Gy_Locus_4730_Transcript_1/2_Confidence_1.000_Length_2021	K00031	IDH1; isocitrate dehydrogenase [EC:1.1.1.42]	01200 Carbon metabolism [PATH:aly01200]	Metabolism	Arabidopsis lyrata
Gy_Locus_4730_Transcript_1/2_Confidence_1.000_Length_2021	K00031	IDH1; isocitrate dehydrogenase [EC:1.1.1.42]	00020 Citrate cycle (TCA cycle) [PATH:aly00020]	Carbohydrate metabolism	Arabidopsis lyrata
Gy_Locus_4730_Transcript_1/2_Confidence_1.000_Length_2021	K00031	IDH1; isocitrate dehydrogenase [EC:1.1.1.42]	01210 2-Oxocarboxylic acid metabolism [PATH:ath01210]	Metabolism	Arabidopsis thaliana
Gy_Locus_4730_Transcript_1/2_Confidence_1.000_Length_2021	K00031	IDH1; isocitrate dehydrogenase [EC:1.1.1.42]	01210 2-Oxocarboxylic acid metabolism [PATH:aly01210]	Metabolism	Arabidopsis lyrata
Gy_Locus_4730_Transcript_1/2_Confidence_1.000_Length_2021	K00031	IDH1; isocitrate dehydrogenase [EC:1.1.1.42]	01230 Biosynthesis of amino acids [PATH:aly01230]	Metabolism	Arabidopsis lyrata
Gy_Locus_4730_Transcript_1/2_Confidence_1.000_Length_2021	K00031	IDH1; isocitrate dehydrogenase [EC:1.1.1.42]	04146 Peroxisome [PATH:ath04146]	Transport and catabolism	Arabidopsis thaliana
Gy_Locus_4730_Transcript_1/2_Confidence_1.000_Length_2021	K00031	IDH1; isocitrate dehydrogenase [EC:1.1.1.42]	01200 Carbon metabolism [PATH:ath01200]	Metabolism	Arabidopsis thaliana
Gy_Locus_4730_Transcript_1/2_Confidence_1.000_Length_2021	K00031	IDH1; isocitrate dehydrogenase [EC:1.1.1.42]	00480 Glutathione metabolism [PATH:aly00480]	Metabolism of other amino acids	Arabidopsis lyrata
Gy_Locus_4730_Transcript_1/2_Confidence_1.000_Length_2021	K00031	IDH1; isocitrate dehydrogenase [EC:1.1.1.42]	01230 Biosynthesis of amino acids [PATH:ath01230]	Metabolism	Arabidopsis thaliana
Gy_Locus_4730_Transcript_1/2_Confidence_1.000_Length_2021	K00031	IDH1; isocitrate dehydrogenase [EC:1.1.1.42]	00480 Glutathione metabolism [PATH:ath00480]	Metabolism of other amino acids	Arabidopsis thaliana
Gy_Locus_4730_Transcript_2/2_Confidence_1.000_Length_1905	K00031	IDH1; isocitrate dehydrogenase [EC:1.1.1.42]	00020 Citrate cycle (TCA cycle) [PATH:ath00020]	Carbohydrate metabolism	Arabidopsis thaliana
Gy_Locus_4730_Transcript_2/2_Confidence_1.000_Length_1905	K00031	IDH1; isocitrate dehydrogenase [EC:1.1.1.42]	04146 Peroxisome [PATH:aly04146]	Transport and catabolism	Arabidopsis lyrata
Gy_Locus_4730_Transcript_2/2_Confidence_1.000_Length_1905	K00031	IDH1; isocitrate dehydrogenase [EC:1.1.1.42]	01200 Carbon metabolism [PATH:aly01200]	Metabolism	Arabidopsis lyrata
Gy_Locus_4730_Transcript_2/2_Confidence_1.000_Length_1905	K00031	IDH1; isocitrate dehydrogenase [EC:1.1.1.42]	00020 Citrate cycle (TCA cycle) [PATH:aly00020]	Carbohydrate metabolism	Arabidopsis lyrata
Gy_Locus_4730_Transcript_2/2_Confidence_1.000_Length_1905	K00031	IDH1; isocitrate dehydrogenase [EC:1.1.1.42]	01210 2-Oxocarboxylic acid metabolism [PATH:ath01210]	Metabolism	Arabidopsis thaliana
Gy_Locus_4730_Transcript_2/2_Confidence_1.000_Length_1905	K00031	IDH1; isocitrate dehydrogenase [EC:1.1.1.42]	01210 2-Oxocarboxylic acid metabolism [PATH:aly01210]	Metabolism	Arabidopsis lyrata
Gy_Locus_4730_Transcript_2/2_Confidence_1.000_Length_1905	K00031	IDH1; isocitrate dehydrogenase [EC:1.1.1.42]	01230 Biosynthesis of amino acids [PATH:aly01230]	Metabolism	Arabidopsis lyrata
Gy_Locus_4730_Transcript_2/2_Confidence_1.000_Length_1905	K00031	IDH1; isocitrate dehydrogenase [EC:1.1.1.42]	04146 Peroxisome [PATH:ath04146]	Transport and catabolism	Arabidopsis thaliana
Gy_Locus_4730_Transcript_2/2_Confidence_1.000_Length_1905	K00031	IDH1; isocitrate dehydrogenase [EC:1.1.1.42]	01200 Carbon metabolism [PATH:ath01200]	Metabolism	Arabidopsis thaliana
Gy_Locus_4730_Transcript_2/2_Confidence_1.000_Length_1905	K00031	IDH1; isocitrate dehydrogenase [EC:1.1.1.42]	00480 Glutathione metabolism [PATH:aly00480]	Metabolism of other amino acids	Arabidopsis lyrata
Gy_Locus_4730_Transcript_2/2_Confidence_1.000_Length_1905	K00031	IDH1; isocitrate dehydrogenase [EC:1.1.1.42]	01230 Biosynthesis of amino acids [PATH:ath01230]	Metabolism	Arabidopsis thaliana
Gy_Locus_4730_Transcript_2/2_Confidence_1.000_Length_1905	K00031	IDH1; isocitrate dehydrogenase [EC:1.1.1.42]	00480 Glutathione metabolism [PATH:ath00480]	Metabolism of other amino acids	Arabidopsis thaliana
Gy_Locus_9466_Transcript_1/6_Confidence_0.643_Length_3931	K00031	IDH1; isocitrate dehydrogenase [EC:1.1.1.42]	00020 Citrate cycle (TCA cycle) [PATH:ath00020]	Carbohydrate metabolism	Arabidopsis thaliana
Gy_Locus_9466_Transcript_1/6_Confidence_0.643_Length_3931	K00031	IDH1; isocitrate dehydrogenase [EC:1.1.1.42]	04146 Peroxisome [PATH:aly04146]	Transport and catabolism	Arabidopsis lyrata
Gy_Locus_9466_Transcript_1/6_Confidence_0.643_Length_3931	K00031	IDH1; isocitrate dehydrogenase [EC:1.1.1.42]	01200 Carbon metabolism [PATH:aly01200]	Metabolism	Arabidopsis lyrata
Gy_Locus_9466_Transcript_1/6_Confidence_0.643_Length_3931	K00031	IDH1; isocitrate dehydrogenase [EC:1.1.1.42]	00020 Citrate cycle (TCA cycle) [PATH:aly00020]	Carbohydrate metabolism	Arabidopsis lyrata
Gy_Locus_9466_Transcript_1/6_Confidence_0.643_Length_3931	K00031	IDH1; isocitrate dehydrogenase [EC:1.1.1.42]	01210 2-Oxocarboxylic acid metabolism [PATH:ath01210]	Metabolism	Arabidopsis thaliana
Gy_Locus_9466_Transcript_1/6_Confidence_0.643_Length_3931	K00031	IDH1; isocitrate dehydrogenase [EC:1.1.1.42]	01210 2-Oxocarboxylic acid metabolism [PATH:aly01210]	Metabolism	Arabidopsis lyrata
Gy_Locus_9466_Transcript_1/6_Confidence_0.643_Length_3931	K00031	IDH1; isocitrate dehydrogenase [EC:1.1.1.42]	01230 Biosynthesis of amino acids [PATH:aly01230]	Metabolism	Arabidopsis lyrata
Gy_Locus_9466_Transcript_1/6_Confidence_0.643_Length_3931	K00031	IDH1; isocitrate dehydrogenase [EC:1.1.1.42]	04146 Peroxisome [PATH:ath04146]	Transport and catabolism	Arabidopsis thaliana
Gy_Locus_9466_Transcript_1/6_Confidence_0.643_Length_3931	K00031	IDH1; isocitrate dehydrogenase [EC:1.1.1.42]	01200 Carbon metabolism [PATH:ath01200]	Metabolism	Arabidopsis thaliana
Gy_Locus_9466_Transcript_1/6_Confidence_0.643_Length_3931	K00031	IDH1; isocitrate dehydrogenase [EC:1.1.1.42]	00480 Glutathione metabolism [PATH:aly00480]	Metabolism of other amino acids	Arabidopsis lyrata
Gy_Locus_9466_Transcript_1/6_Confidence_0.643_Length_3931	K00031	IDH1; isocitrate dehydrogenase [EC:1.1.1.42]	01230 Biosynthesis of amino acids [PATH:ath01230]	Metabolism	Arabidopsis thaliana
Gy_Locus_9466_Transcript_1/6_Confidence_0.643_Length_3931	K00031	IDH1; isocitrate dehydrogenase [EC:1.1.1.42]	00480 Glutathione metabolism [PATH:ath00480]	Metabolism of other amino acids	Arabidopsis thaliana
Gy_Locus_9466_Transcript_2/6_Confidence_0.643_Length_2482	K00031	IDH1; isocitrate dehydrogenase [EC:1.1.1.42]	00020 Citrate cycle (TCA cycle) [PATH:ath00020]	Carbohydrate metabolism	Arabidopsis thaliana
Gy_Locus_9466_Transcript_2/6_Confidence_0.643_Length_2482	K00031	IDH1; isocitrate dehydrogenase [EC:1.1.1.42]	04146 Peroxisome [PATH:aly04146]	Transport and catabolism	Arabidopsis lyrata
Gy_Locus_9466_Transcript_2/6_Confidence_0.643_Length_2482	K00031	IDH1; isocitrate dehydrogenase [EC:1.1.1.42]	01200 Carbon metabolism [PATH:aly01200]	Metabolism	Arabidopsis lyrata
Gy_Locus_9466_Transcript_2/6_Confidence_0.643_Length_2482	K00031	IDH1; isocitrate dehydrogenase [EC:1.1.1.42]	00020 Citrate cycle (TCA cycle) [PATH:aly00020]	Carbohydrate metabolism	Arabidopsis lyrata
Gy_Locus_9466_Transcript_2/6_Confidence_0.643_Length_2482	K00031	IDH1; isocitrate dehydrogenase [EC:1.1.1.42]	01210 2-Oxocarboxylic acid metabolism [PATH:ath01210]	Metabolism	Arabidopsis thaliana
Gy_Locus_9466_Transcript_2/6_Confidence_0.643_Length_2482	K00031	IDH1; isocitrate dehydrogenase [EC:1.1.1.42]	01210 2-Oxocarboxylic acid metabolism [PATH:aly01210]	Metabolism	Arabidopsis lyrata
Gy_Locus_9466_Transcript_2/6_Confidence_0.643_Length_2482	K00031	IDH1; isocitrate dehydrogenase [EC:1.1.1.42]	01230 Biosynthesis of amino acids [PATH:aly01230]	Metabolism	Arabidopsis lyrata
Gy_Locus_9466_Transcript_2/6_Confidence_0.643_Length_2482	K00031	IDH1; isocitrate dehydrogenase [EC:1.1.1.42]	04146 Peroxisome [PATH:ath04146]	Transport and catabolism	Arabidopsis thaliana
Gy_Locus_9466_Transcript_2/6_Confidence_0.643_Length_2482	K00031	IDH1; isocitrate dehydrogenase [EC:1.1.1.42]	01200 Carbon metabolism [PATH:ath01200]	Metabolism	Arabidopsis thaliana
Gy_Locus_9466_Transcript_2/6_Confidence_0.643_Length_2482	K00031	IDH1; isocitrate dehydrogenase [EC:1.1.1.42]	00480 Glutathione metabolism [PATH:aly00480]	Metabolism of other amino acids	Arabidopsis lyrata
Gy_Locus_9466_Transcript_2/6_Confidence_0.643_Length_2482	K00031	IDH1; isocitrate dehydrogenase [EC:1.1.1.42]	01230 Biosynthesis of amino acids [PATH:ath01230]	Metabolism	Arabidopsis thaliana
Gy_Locus_9466_Transcript_2/6_Confidence_0.643_Length_2482	K00031	IDH1; isocitrate dehydrogenase [EC:1.1.1.42]	00480 Glutathione metabolism [PATH:ath00480]	Metabolism of other amino acids	Arabidopsis thaliana
Gy_Locus_9466_Transcript_4/6_Confidence_0.357_Length_1736	K00031	IDH1; isocitrate dehydrogenase [EC:1.1.1.42]	00020 Citrate cycle (TCA cycle) [PATH:ath00020]	Carbohydrate metabolism	Arabidopsis thaliana
Gy_Locus_9466_Transcript_4/6_Confidence_0.357_Length_1736	K00031	IDH1; isocitrate dehydrogenase [EC:1.1.1.42]	04146 Peroxisome [PATH:aly04146]	Transport and catabolism	Arabidopsis lyrata
Gy_Locus_9466_Transcript_4/6_Confidence_0.357_Length_1736	K00031	IDH1; isocitrate dehydrogenase [EC:1.1.1.42]	01200 Carbon metabolism [PATH:aly01200]	Metabolism	Arabidopsis lyrata
Gy_Locus_9466_Transcript_4/6_Confidence_0.357_Length_1736	K00031	IDH1; isocitrate dehydrogenase [EC:1.1.1.42]	00020 Citrate cycle (TCA cycle) [PATH:aly00020]	Carbohydrate metabolism	Arabidopsis lyrata
Gy_Locus_9466_Transcript_4/6_Confidence_0.357_Length_1736	K00031	IDH1; isocitrate dehydrogenase [EC:1.1.1.42]	01210 2-Oxocarboxylic acid metabolism [PATH:ath01210]	Metabolism	Arabidopsis thaliana
Gy_Locus_9466_Transcript_4/6_Confidence_0.357_Length_1736	K00031	IDH1; isocitrate dehydrogenase [EC:1.1.1.42]	01210 2-Oxocarboxylic acid metabolism [PATH:aly01210]	Metabolism	Arabidopsis lyrata
Gy_Locus_9466_Transcript_4/6_Confidence_0.357_Length_1736	K00031	IDH1; isocitrate dehydrogenase [EC:1.1.1.42]	01230 Biosynthesis of amino acids [PATH:aly01230]	Metabolism	Arabidopsis lyrata
Gy_Locus_9466_Transcript_4/6_Confidence_0.357_Length_1736	K00031	IDH1; isocitrate dehydrogenase [EC:1.1.1.42]	04146 Peroxisome [PATH:ath04146]	Transport and catabolism	Arabidopsis thaliana
Gy_Locus_9466_Transcript_4/6_Confidence_0.357_Length_1736	K00031	IDH1; isocitrate dehydrogenase [EC:1.1.1.42]	01200 Carbon metabolism [PATH:ath01200]	Metabolism	Arabidopsis thaliana
Gy_Locus_9466_Transcript_4/6_Confidence_0.357_Length_1736	K00031	IDH1; isocitrate dehydrogenase [EC:1.1.1.42]	00480 Glutathione metabolism [PATH:aly00480]	Metabolism of other amino acids	Arabidopsis lyrata
Gy_Locus_9466_Transcript_4/6_Confidence_0.357_Length_1736	K00031	IDH1; isocitrate dehydrogenase [EC:1.1.1.42]	01230 Biosynthesis of amino acids [PATH:ath01230]	Metabolism	Arabidopsis thaliana
Gy_Locus_9466_Transcript_4/6_Confidence_0.357_Length_1736	K00031	IDH1; isocitrate dehydrogenase [EC:1.1.1.42]	00480 Glutathione metabolism [PATH:ath00480]	Metabolism of other amino acids	Arabidopsis thaliana
Gy_Locus_9466_Transcript_5/6_Confidence_0.643_Length_4446	K00031	IDH1; isocitrate dehydrogenase [EC:1.1.1.42]	00020 Citrate cycle (TCA cycle) [PATH:ath00020]	Carbohydrate metabolism	Arabidopsis thaliana
Gy_Locus_9466_Transcript_5/6_Confidence_0.643_Length_4446	K00031	IDH1; isocitrate dehydrogenase [EC:1.1.1.42]	04146 Peroxisome [PATH:aly04146]	Transport and catabolism	Arabidopsis lyrata
Gy_Locus_9466_Transcript_5/6_Confidence_0.643_Length_4446	K00031	IDH1; isocitrate dehydrogenase [EC:1.1.1.42]	01200 Carbon metabolism [PATH:aly01200]	Metabolism	Arabidopsis lyrata
Gy_Locus_9466_Transcript_5/6_Confidence_0.643_Length_4446	K00031	IDH1; isocitrate dehydrogenase [EC:1.1.1.42]	00020 Citrate cycle (TCA cycle) [PATH:aly00020]	Carbohydrate metabolism	Arabidopsis lyrata
Gy_Locus_9466_Transcript_5/6_Confidence_0.643_Length_4446	K00031	IDH1; isocitrate dehydrogenase [EC:1.1.1.42]	01210 2-Oxocarboxylic acid metabolism [PATH:ath01210]	Metabolism	Arabidopsis thaliana
Gy_Locus_9466_Transcript_5/6_Confidence_0.643_Length_4446	K00031	IDH1; isocitrate dehydrogenase [EC:1.1.1.42]	01210 2-Oxocarboxylic acid metabolism [PATH:aly01210]	Metabolism	Arabidopsis lyrata
Gy_Locus_9466_Transcript_5/6_Confidence_0.643_Length_4446	K00031	IDH1; isocitrate dehydrogenase [EC:1.1.1.42]	01230 Biosynthesis of amino acids [PATH:aly01230]	Metabolism	Arabidopsis lyrata
Gy_Locus_9466_Transcript_5/6_Confidence_0.643_Length_4446	K00031	IDH1; isocitrate dehydrogenase [EC:1.1.1.42]	04146 Peroxisome [PATH:ath04146]	Transport and catabolism	Arabidopsis thaliana
Gy_Locus_9466_Transcript_5/6_Confidence_0.643_Length_4446	K00031	IDH1; isocitrate dehydrogenase [EC:1.1.1.42]	01200 Carbon metabolism [PATH:ath01200]	Metabolism	Arabidopsis thaliana
Gy_Locus_9466_Transcript_5/6_Confidence_0.643_Length_4446	K00031	IDH1; isocitrate dehydrogenase [EC:1.1.1.42]	00480 Glutathione metabolism [PATH:aly00480]	Metabolism of other amino acids	Arabidopsis lyrata
Gy_Locus_9466_Transcript_5/6_Confidence_0.643_Length_4446	K00031	IDH1; isocitrate dehydrogenase [EC:1.1.1.42]	01230 Biosynthesis of amino acids [PATH:ath01230]	Metabolism	Arabidopsis thaliana
Gy_Locus_9466_Transcript_5/6_Confidence_0.643_Length_4446	K00031	IDH1; isocitrate dehydrogenase [EC:1.1.1.42]	00480 Glutathione metabolism [PATH:ath00480]	Metabolism of other amino acids	Arabidopsis thaliana
Gy_Locus_9466_Transcript_6/6_Confidence_0.357_Length_1744	K00031	IDH1; isocitrate dehydrogenase [EC:1.1.1.42]	00020 Citrate cycle (TCA cycle) [PATH:ath00020]	Carbohydrate metabolism	Arabidopsis thaliana
Gy_Locus_9466_Transcript_6/6_Confidence_0.357_Length_1744	K00031	IDH1; isocitrate dehydrogenase [EC:1.1.1.42]	04146 Peroxisome [PATH:aly04146]	Transport and catabolism	Arabidopsis lyrata
Gy_Locus_9466_Transcript_6/6_Confidence_0.357_Length_1744	K00031	IDH1; isocitrate dehydrogenase [EC:1.1.1.42]	01200 Carbon metabolism [PATH:aly01200]	Metabolism	Arabidopsis lyrata
Gy_Locus_9466_Transcript_6/6_Confidence_0.357_Length_1744	K00031	IDH1; isocitrate dehydrogenase [EC:1.1.1.42]	00020 Citrate cycle (TCA cycle) [PATH:aly00020]	Carbohydrate metabolism	Arabidopsis lyrata
Gy_Locus_9466_Transcript_6/6_Confidence_0.357_Length_1744	K00031	IDH1; isocitrate dehydrogenase [EC:1.1.1.42]	01210 2-Oxocarboxylic acid metabolism [PATH:ath01210]	Metabolism	Arabidopsis thaliana
Gy_Locus_9466_Transcript_6/6_Confidence_0.357_Length_1744	K00031	IDH1; isocitrate dehydrogenase [EC:1.1.1.42]	01210 2-Oxocarboxylic acid metabolism [PATH:aly01210]	Metabolism	Arabidopsis lyrata
Gy_Locus_9466_Transcript_6/6_Confidence_0.357_Length_1744	K00031	IDH1; isocitrate dehydrogenase [EC:1.1.1.42]	01230 Biosynthesis of amino acids [PATH:aly01230]	Metabolism	Arabidopsis lyrata
Gy_Locus_9466_Transcript_6/6_Confidence_0.357_Length_1744	K00031	IDH1; isocitrate dehydrogenase [EC:1.1.1.42]	04146 Peroxisome [PATH:ath04146]	Transport and catabolism	Arabidopsis thaliana
Gy_Locus_9466_Transcript_6/6_Confidence_0.357_Length_1744	K00031	IDH1; isocitrate dehydrogenase [EC:1.1.1.42]	01200 Carbon metabolism [PATH:ath01200]	Metabolism	Arabidopsis thaliana
Gy_Locus_9466_Transcript_6/6_Confidence_0.357_Length_1744	K00031	IDH1; isocitrate dehydrogenase [EC:1.1.1.42]	00480 Glutathione metabolism [PATH:aly00480]	Metabolism of other amino acids	Arabidopsis lyrata
Gy_Locus_9466_Transcript_6/6_Confidence_0.357_Length_1744	K00031	IDH1; isocitrate dehydrogenase [EC:1.1.1.42]	01230 Biosynthesis of amino acids [PATH:ath01230]	Metabolism	Arabidopsis thaliana
Gy_Locus_9466_Transcript_6/6_Confidence_0.357_Length_1744	K00031	IDH1; isocitrate dehydrogenase [EC:1.1.1.42]	00480 Glutathione metabolism [PATH:ath00480]	Metabolism of other amino acids	Arabidopsis thaliana
Gy_Locus_983_Transcript_1/2_Confidence_1.000_Length_1785	K00033	PGD; 6-phosphogluconate dehydrogenase [EC:1.1.1.44]	00030 Pentose phosphate pathway [PATH:aly00030]	Carbohydrate metabolism	Arabidopsis lyrata
Gy_Locus_983_Transcript_1/2_Confidence_1.000_Length_1785	K00033	E1.1.1.44; 6-phosphogluconate dehydrogenase [EC:1.1.1.44]	00030 Pentose phosphate pathway [PATH:ath00030]	Carbohydrate metabolism	Arabidopsis thaliana
Gy_Locus_983_Transcript_1/2_Confidence_1.000_Length_1785	K00033	PGD; 6-phosphogluconate dehydrogenase [EC:1.1.1.44]	01200 Carbon metabolism [PATH:aly01200]	Metabolism	Arabidopsis lyrata
Gy_Locus_983_Transcript_1/2_Confidence_1.000_Length_1785	K00033	E1.1.1.44; 6-phosphogluconate dehydrogenase [EC:1.1.1.44]	01200 Carbon metabolism [PATH:ath01200]	Metabolism	Arabidopsis thaliana
Gy_Locus_983_Transcript_1/2_Confidence_1.000_Length_1785	K00033	PGD; 6-phosphogluconate dehydrogenase [EC:1.1.1.44]	00480 Glutathione metabolism [PATH:aly00480]	Metabolism of other amino acids	Arabidopsis lyrata
Gy_Locus_983_Transcript_1/2_Confidence_1.000_Length_1785	K00033	E1.1.1.44; 6-phosphogluconate dehydrogenase [EC:1.1.1.44]	00480 Glutathione metabolism [PATH:ath00480]	Metabolism of other amino acids	Arabidopsis thaliana
Gy_Locus_983_Transcript_2/2_Confidence_1.000_Length_2483	K00033	PGD; 6-phosphogluconate dehydrogenase [EC:1.1.1.44]	00030 Pentose phosphate pathway [PATH:aly00030]	Carbohydrate metabolism	Arabidopsis lyrata
Gy_Locus_983_Transcript_2/2_Confidence_1.000_Length_2483	K00033	E1.1.1.44; 6-phosphogluconate dehydrogenase [EC:1.1.1.44]	00030 Pentose phosphate pathway [PATH:ath00030]	Carbohydrate metabolism	Arabidopsis thaliana
Gy_Locus_983_Transcript_2/2_Confidence_1.000_Length_2483	K00033	PGD; 6-phosphogluconate dehydrogenase [EC:1.1.1.44]	01200 Carbon metabolism [PATH:aly01200]	Metabolism	Arabidopsis lyrata
Gy_Locus_983_Transcript_2/2_Confidence_1.000_Length_2483	K00033	E1.1.1.44; 6-phosphogluconate dehydrogenase [EC:1.1.1.44]	01200 Carbon metabolism [PATH:ath01200]	Metabolism	Arabidopsis thaliana
Gy_Locus_983_Transcript_2/2_Confidence_1.000_Length_2483	K00033	PGD; 6-phosphogluconate dehydrogenase [EC:1.1.1.44]	00480 Glutathione metabolism [PATH:aly00480]	Metabolism of other amino acids	Arabidopsis lyrata
Gy_Locus_983_Transcript_2/2_Confidence_1.000_Length_2483	K00033	E1.1.1.44; 6-phosphogluconate dehydrogenase [EC:1.1.1.44]	00480 Glutathione metabolism [PATH:ath00480]	Metabolism of other amino acids	Arabidopsis thaliana
Gy_Locus_1001_Transcript_1/1_Confidence_1.000_Length_1817	K00033	PGD; 6-phosphogluconate dehydrogenase [EC:1.1.1.44]	00030 Pentose phosphate pathway [PATH:aly00030]	Carbohydrate metabolism	Arabidopsis lyrata
Gy_Locus_1001_Transcript_1/1_Confidence_1.000_Length_1817	K00033	E1.1.1.44; 6-phosphogluconate dehydrogenase [EC:1.1.1.44]	00030 Pentose phosphate pathway [PATH:ath00030]	Carbohydrate metabolism	Arabidopsis thaliana
Gy_Locus_1001_Transcript_1/1_Confidence_1.000_Length_1817	K00033	PGD; 6-phosphogluconate dehydrogenase [EC:1.1.1.44]	01200 Carbon metabolism [PATH:aly01200]	Metabolism	Arabidopsis lyrata
Gy_Locus_1001_Transcript_1/1_Confidence_1.000_Length_1817	K00033	E1.1.1.44; 6-phosphogluconate dehydrogenase [EC:1.1.1.44]	01200 Carbon metabolism [PATH:ath01200]	Metabolism	Arabidopsis thaliana
Gy_Locus_1001_Transcript_1/1_Confidence_1.000_Length_1817	K00033	PGD; 6-phosphogluconate dehydrogenase [EC:1.1.1.44]	00480 Glutathione metabolism [PATH:aly00480]	Metabolism of other amino acids	Arabidopsis lyrata
Gy_Locus_1001_Transcript_1/1_Confidence_1.000_Length_1817	K00033	E1.1.1.44; 6-phosphogluconate dehydrogenase [EC:1.1.1.44]	00480 Glutathione metabolism [PATH:ath00480]	Metabolism of other amino acids	Arabidopsis thaliana
Gy_Locus_4692_Transcript_1/1_Confidence_1.000_Length_1989	K00033	PGD; 6-phosphogluconate dehydrogenase [EC:1.1.1.44]	00030 Pentose phosphate pathway [PATH:aly00030]	Carbohydrate metabolism	Arabidopsis lyrata
Gy_Locus_4692_Transcript_1/1_Confidence_1.000_Length_1989	K00033	E1.1.1.44; 6-phosphogluconate dehydrogenase [EC:1.1.1.44]	00030 Pentose phosphate pathway [PATH:ath00030]	Carbohydrate metabolism	Arabidopsis thaliana
Gy_Locus_4692_Transcript_1/1_Confidence_1.000_Length_1989	K00033	PGD; 6-phosphogluconate dehydrogenase [EC:1.1.1.44]	01200 Carbon metabolism [PATH:aly01200]	Metabolism	Arabidopsis lyrata
Gy_Locus_4692_Transcript_1/1_Confidence_1.000_Length_1989	K00033	E1.1.1.44; 6-phosphogluconate dehydrogenase [EC:1.1.1.44]	01200 Carbon metabolism [PATH:ath01200]	Metabolism	Arabidopsis thaliana
Gy_Locus_4692_Transcript_1/1_Confidence_1.000_Length_1989	K00033	PGD; 6-phosphogluconate dehydrogenase [EC:1.1.1.44]	00480 Glutathione metabolism [PATH:aly00480]	Metabolism of other amino acids	Arabidopsis lyrata
Gy_Locus_4692_Transcript_1/1_Confidence_1.000_Length_1989	K00033	E1.1.1.44; 6-phosphogluconate dehydrogenase [EC:1.1.1.44]	00480 Glutathione metabolism [PATH:ath00480]	Metabolism of other amino acids	Arabidopsis thaliana
Gy_Locus_2649_Transcript_2/3_Confidence_0.667_Length_2631	K00036	G6PD; glucose-6-phosphate 1-dehydrogenase [EC:1.1.1.49]	00030 Pentose phosphate pathway [PATH:aly00030]	Carbohydrate metabolism	Arabidopsis lyrata
Gy_Locus_2649_Transcript_2/3_Confidence_0.667_Length_2631	K00036	G6PD; glucose-6-phosphate 1-dehydrogenase [EC:1.1.1.49]	00030 Pentose phosphate pathway [PATH:ath00030]	Carbohydrate metabolism	Arabidopsis thaliana
Gy_Locus_2649_Transcript_2/3_Confidence_0.667_Length_2631	K00036	G6PD; glucose-6-phosphate 1-dehydrogenase [EC:1.1.1.49]	01200 Carbon metabolism [PATH:aly01200]	Metabolism	Arabidopsis lyrata
Gy_Locus_2649_Transcript_2/3_Confidence_0.667_Length_2631	K00036	G6PD; glucose-6-phosphate 1-dehydrogenase [EC:1.1.1.49]	01200 Carbon metabolism [PATH:ath01200]	Metabolism	Arabidopsis thaliana
Gy_Locus_2649_Transcript_2/3_Confidence_0.667_Length_2631	K00036	G6PD; glucose-6-phosphate 1-dehydrogenase [EC:1.1.1.49]	00480 Glutathione metabolism [PATH:aly00480]	Metabolism of other amino acids	Arabidopsis lyrata
Gy_Locus_2649_Transcript_2/3_Confidence_0.667_Length_2631	K00036	G6PD; glucose-6-phosphate 1-dehydrogenase [EC:1.1.1.49]	00480 Glutathione metabolism [PATH:ath00480]	Metabolism of other amino acids	Arabidopsis thaliana
Gy_Locus_2649_Transcript_3/3_Confidence_0.667_Length_2772	K00036	G6PD; glucose-6-phosphate 1-dehydrogenase [EC:1.1.1.49]	00030 Pentose phosphate pathway [PATH:aly00030]	Carbohydrate metabolism	Arabidopsis lyrata
Gy_Locus_2649_Transcript_3/3_Confidence_0.667_Length_2772	K00036	G6PD; glucose-6-phosphate 1-dehydrogenase [EC:1.1.1.49]	00030 Pentose phosphate pathway [PATH:ath00030]	Carbohydrate metabolism	Arabidopsis thaliana
Gy_Locus_2649_Transcript_3/3_Confidence_0.667_Length_2772	K00036	G6PD; glucose-6-phosphate 1-dehydrogenase [EC:1.1.1.49]	01200 Carbon metabolism [PATH:aly01200]	Metabolism	Arabidopsis lyrata
Gy_Locus_2649_Transcript_3/3_Confidence_0.667_Length_2772	K00036	G6PD; glucose-6-phosphate 1-dehydrogenase [EC:1.1.1.49]	01200 Carbon metabolism [PATH:ath01200]	Metabolism	Arabidopsis thaliana
Gy_Locus_2649_Transcript_3/3_Confidence_0.667_Length_2772	K00036	G6PD; glucose-6-phosphate 1-dehydrogenase [EC:1.1.1.49]	00480 Glutathione metabolism [PATH:aly00480]	Metabolism of other amino acids	Arabidopsis lyrata
Gy_Locus_2649_Transcript_3/3_Confidence_0.667_Length_2772	K00036	G6PD; glucose-6-phosphate 1-dehydrogenase [EC:1.1.1.49]	00480 Glutathione metabolism [PATH:ath00480]	Metabolism of other amino acids	Arabidopsis thaliana
Gy_Locus_3032_Transcript_1/1_Confidence_1.000_Length_1932	K00036	G6PD; glucose-6-phosphate 1-dehydrogenase [EC:1.1.1.49]	00030 Pentose phosphate pathway [PATH:aly00030]	Carbohydrate metabolism	Arabidopsis lyrata
Gy_Locus_3032_Transcript_1/1_Confidence_1.000_Length_1932	K00036	G6PD; glucose-6-phosphate 1-dehydrogenase [EC:1.1.1.49]	00030 Pentose phosphate pathway [PATH:ath00030]	Carbohydrate metabolism	Arabidopsis thaliana
Gy_Locus_3032_Transcript_1/1_Confidence_1.000_Length_1932	K00036	G6PD; glucose-6-phosphate 1-dehydrogenase [EC:1.1.1.49]	01200 Carbon metabolism [PATH:aly01200]	Metabolism	Arabidopsis lyrata
Gy_Locus_3032_Transcript_1/1_Confidence_1.000_Length_1932	K00036	G6PD; glucose-6-phosphate 1-dehydrogenase [EC:1.1.1.49]	01200 Carbon metabolism [PATH:ath01200]	Metabolism	Arabidopsis thaliana
Gy_Locus_3032_Transcript_1/1_Confidence_1.000_Length_1932	K00036	G6PD; glucose-6-phosphate 1-dehydrogenase [EC:1.1.1.49]	00480 Glutathione metabolism [PATH:aly00480]	Metabolism of other amino acids	Arabidopsis lyrata
Gy_Locus_3032_Transcript_1/1_Confidence_1.000_Length_1932	K00036	G6PD; glucose-6-phosphate 1-dehydrogenase [EC:1.1.1.49]	00480 Glutathione metabolism [PATH:ath00480]	Metabolism of other amino acids	Arabidopsis thaliana
Gy_Locus_3690_Transcript_2/4_Confidence_0.667_Length_2283	K00036	G6PD; glucose-6-phosphate 1-dehydrogenase [EC:1.1.1.49]	00030 Pentose phosphate pathway [PATH:aly00030]	Carbohydrate metabolism	Arabidopsis lyrata
Gy_Locus_3690_Transcript_2/4_Confidence_0.667_Length_2283	K00036	G6PD; glucose-6-phosphate 1-dehydrogenase [EC:1.1.1.49]	00030 Pentose phosphate pathway [PATH:ath00030]	Carbohydrate metabolism	Arabidopsis thaliana
Gy_Locus_3690_Transcript_2/4_Confidence_0.667_Length_2283	K00036	G6PD; glucose-6-phosphate 1-dehydrogenase [EC:1.1.1.49]	01200 Carbon metabolism [PATH:aly01200]	Metabolism	Arabidopsis lyrata
Gy_Locus_3690_Transcript_2/4_Confidence_0.667_Length_2283	K00036	G6PD; glucose-6-phosphate 1-dehydrogenase [EC:1.1.1.49]	01200 Carbon metabolism [PATH:ath01200]	Metabolism	Arabidopsis thaliana
Gy_Locus_3690_Transcript_2/4_Confidence_0.667_Length_2283	K00036	G6PD; glucose-6-phosphate 1-dehydrogenase [EC:1.1.1.49]	00480 Glutathione metabolism [PATH:aly00480]	Metabolism of other amino acids	Arabidopsis lyrata
Gy_Locus_3690_Transcript_2/4_Confidence_0.667_Length_2283	K00036	G6PD; glucose-6-phosphate 1-dehydrogenase [EC:1.1.1.49]	00480 Glutathione metabolism [PATH:ath00480]	Metabolism of other amino acids	Arabidopsis thaliana
Gy_Locus_3690_Transcript_3/4_Confidence_0.667_Length_2853	K00036	G6PD; glucose-6-phosphate 1-dehydrogenase [EC:1.1.1.49]	00030 Pentose phosphate pathway [PATH:aly00030]	Carbohydrate metabolism	Arabidopsis lyrata
Gy_Locus_3690_Transcript_3/4_Confidence_0.667_Length_2853	K00036	G6PD; glucose-6-phosphate 1-dehydrogenase [EC:1.1.1.49]	00030 Pentose phosphate pathway [PATH:ath00030]	Carbohydrate metabolism	Arabidopsis thaliana
Gy_Locus_3690_Transcript_3/4_Confidence_0.667_Length_2853	K00036	G6PD; glucose-6-phosphate 1-dehydrogenase [EC:1.1.1.49]	01200 Carbon metabolism [PATH:aly01200]	Metabolism	Arabidopsis lyrata
Gy_Locus_3690_Transcript_3/4_Confidence_0.667_Length_2853	K00036	G6PD; glucose-6-phosphate 1-dehydrogenase [EC:1.1.1.49]	01200 Carbon metabolism [PATH:ath01200]	Metabolism	Arabidopsis thaliana
Gy_Locus_3690_Transcript_3/4_Confidence_0.667_Length_2853	K00036	G6PD; glucose-6-phosphate 1-dehydrogenase [EC:1.1.1.49]	00480 Glutathione metabolism [PATH:aly00480]	Metabolism of other amino acids	Arabidopsis lyrata
Gy_Locus_3690_Transcript_3/4_Confidence_0.667_Length_2853	K00036	G6PD; glucose-6-phosphate 1-dehydrogenase [EC:1.1.1.49]	00480 Glutathione metabolism [PATH:ath00480]	Metabolism of other amino acids	Arabidopsis thaliana
Gy_Locus_3690_Transcript_4/4_Confidence_0.667_Length_2946	K00036	G6PD; glucose-6-phosphate 1-dehydrogenase [EC:1.1.1.49]	00030 Pentose phosphate pathway [PATH:aly00030]	Carbohydrate metabolism	Arabidopsis lyrata
Gy_Locus_3690_Transcript_4/4_Confidence_0.667_Length_2946	K00036	G6PD; glucose-6-phosphate 1-dehydrogenase [EC:1.1.1.49]	00030 Pentose phosphate pathway [PATH:ath00030]	Carbohydrate metabolism	Arabidopsis thaliana
Gy_Locus_3690_Transcript_4/4_Confidence_0.667_Length_2946	K00036	G6PD; glucose-6-phosphate 1-dehydrogenase [EC:1.1.1.49]	01200 Carbon metabolism [PATH:aly01200]	Metabolism	Arabidopsis lyrata
Gy_Locus_3690_Transcript_4/4_Confidence_0.667_Length_2946	K00036	G6PD; glucose-6-phosphate 1-dehydrogenase [EC:1.1.1.49]	01200 Carbon metabolism [PATH:ath01200]	Metabolism	Arabidopsis thaliana
Gy_Locus_3690_Transcript_4/4_Confidence_0.667_Length_2946	K00036	G6PD; glucose-6-phosphate 1-dehydrogenase [EC:1.1.1.49]	00480 Glutathione metabolism [PATH:aly00480]	Metabolism of other amino acids	Arabidopsis lyrata
Gy_Locus_3690_Transcript_4/4_Confidence_0.667_Length_2946	K00036	G6PD; glucose-6-phosphate 1-dehydrogenase [EC:1.1.1.49]	00480 Glutathione metabolism [PATH:ath00480]	Metabolism of other amino acids	Arabidopsis thaliana
Gy_Locus_28031_Transcript_1/1_Confidence_1.000_Length_1873	K00051	E1.1.1.82; malate dehydrogenase (NADP+) [EC:1.1.1.82]	01200 Carbon metabolism [PATH:aly01200]	Metabolism	Arabidopsis lyrata
Gy_Locus_28031_Transcript_1/1_Confidence_1.000_Length_1873	K00051	E1.1.1.82; malate dehydrogenase (NADP+) [EC:1.1.1.82]	00620 Pyruvate metabolism [PATH:aly00620]	Carbohydrate metabolism	Arabidopsis lyrata
Gy_Locus_28031_Transcript_1/1_Confidence_1.000_Length_1873	K00051	E1.1.1.82; malate dehydrogenase (NADP+) [EC:1.1.1.82]	00710 Carbon fixation in photosynthetic organisms [PATH:aly00710]	Energy metabolism	Arabidopsis lyrata
Gy_Locus_28031_Transcript_1/1_Confidence_1.000_Length_1873	K00051	E1.1.1.82; malate dehydrogenase (NADP+) [EC:1.1.1.82]	00620 Pyruvate metabolism [PATH:ath00620]	Carbohydrate metabolism	Arabidopsis thaliana
Gy_Locus_28031_Transcript_1/1_Confidence_1.000_Length_1873	K00051	E1.1.1.82; malate dehydrogenase (NADP+) [EC:1.1.1.82]	00710 Carbon fixation in photosynthetic organisms [PATH:ath00710]	Energy metabolism	Arabidopsis thaliana
Gy_Locus_4213_Transcript_1/1_Confidence_1.000_Length_1710	K00052	leuB; 3-isopropylmalate dehydrogenase [EC:1.1.1.85]	01210 2-Oxocarboxylic acid metabolism [PATH:ath01210]	Metabolism	Arabidopsis thaliana
Gy_Locus_4213_Transcript_1/1_Confidence_1.000_Length_1710	K00052	leuB; 3-isopropylmalate dehydrogenase [EC:1.1.1.85]	01210 2-Oxocarboxylic acid metabolism [PATH:aly01210]	Metabolism	Arabidopsis lyrata
Gy_Locus_4213_Transcript_1/1_Confidence_1.000_Length_1710	K00052	leuB; 3-isopropylmalate dehydrogenase [EC:1.1.1.85]	00290 Valine, leucine and isoleucine biosynthesis [PATH:aly00290]	Amino acid metabolism	Arabidopsis lyrata
Gy_Locus_4213_Transcript_1/1_Confidence_1.000_Length_1710	K00052	leuB; 3-isopropylmalate dehydrogenase [EC:1.1.1.85]	01230 Biosynthesis of amino acids [PATH:aly01230]	Metabolism	Arabidopsis lyrata
Gy_Locus_4213_Transcript_1/1_Confidence_1.000_Length_1710	K00052	leuB; 3-isopropylmalate dehydrogenase [EC:1.1.1.85]	00290 Valine, leucine and isoleucine biosynthesis [PATH:ath00290]	Amino acid metabolism	Arabidopsis thaliana
Gy_Locus_4213_Transcript_1/1_Confidence_1.000_Length_1710	K00052	leuB; 3-isopropylmalate dehydrogenase [EC:1.1.1.85]	01230 Biosynthesis of amino acids [PATH:ath01230]	Metabolism	Arabidopsis thaliana
Gy_Locus_18963_Transcript_1/1_Confidence_1.000_Length_2175	K00053	ilvC; ketol-acid reductoisomerase [EC:1.1.1.86]	00290 Valine, leucine and isoleucine biosynthesis [PATH:aly00290]	Amino acid metabolism	Arabidopsis lyrata
Gy_Locus_18963_Transcript_1/1_Confidence_1.000_Length_2175	K00053	ilvC; ketol-acid reductoisomerase [EC:1.1.1.86]	01210 2-Oxocarboxylic acid metabolism [PATH:ath01210]	Metabolism	Arabidopsis thaliana
Gy_Locus_18963_Transcript_1/1_Confidence_1.000_Length_2175	K00053	ilvC; ketol-acid reductoisomerase [EC:1.1.1.86]	01210 2-Oxocarboxylic acid metabolism [PATH:aly01210]	Metabolism	Arabidopsis lyrata
Gy_Locus_18963_Transcript_1/1_Confidence_1.000_Length_2175	K00053	ilvC; ketol-acid reductoisomerase [EC:1.1.1.86]	01230 Biosynthesis of amino acids [PATH:aly01230]	Metabolism	Arabidopsis lyrata
Gy_Locus_18963_Transcript_1/1_Confidence_1.000_Length_2175	K00053	ilvC; ketol-acid reductoisomerase [EC:1.1.1.86]	00770 Pantothenate and CoA biosynthesis [PATH:ath00770]	Metabolism of cofactors and vitamins	Arabidopsis thaliana
Gy_Locus_18963_Transcript_1/1_Confidence_1.000_Length_2175	K00053	ilvC; ketol-acid reductoisomerase [EC:1.1.1.86]	00770 Pantothenate and CoA biosynthesis [PATH:aly00770]	Metabolism of cofactors and vitamins	Arabidopsis lyrata
Gy_Locus_18963_Transcript_1/1_Confidence_1.000_Length_2175	K00053	ilvC; ketol-acid reductoisomerase [EC:1.1.1.86]	00290 Valine, leucine and isoleucine biosynthesis [PATH:ath00290]	Amino acid metabolism	Arabidopsis thaliana
Gy_Locus_18963_Transcript_1/1_Confidence_1.000_Length_2175	K00053	ilvC; ketol-acid reductoisomerase [EC:1.1.1.86]	01230 Biosynthesis of amino acids [PATH:ath01230]	Metabolism	Arabidopsis thaliana
Gy_Locus_3778_Transcript_2/2_Confidence_1.000_Length_4432	K00058	serA; D-3-phosphoglycerate dehydrogenase [EC:1.1.1.95]	01230 Biosynthesis of amino acids [PATH:aly01230]	Metabolism	Arabidopsis lyrata
Gy_Locus_3778_Transcript_2/2_Confidence_1.000_Length_4432	K00058	serA; D-3-phosphoglycerate dehydrogenase [EC:1.1.1.95]	00260 Glycine, serine and threonine metabolism [PATH:aly00260]	Amino acid metabolism	Arabidopsis lyrata
Gy_Locus_3778_Transcript_2/2_Confidence_1.000_Length_4432	K00058	serA; D-3-phosphoglycerate dehydrogenase [EC:1.1.1.95]	00260 Glycine, serine and threonine metabolism [PATH:ath00260]	Amino acid metabolism	Arabidopsis thaliana
Gy_Locus_3778_Transcript_2/2_Confidence_1.000_Length_4432	K00058	serA; D-3-phosphoglycerate dehydrogenase [EC:1.1.1.95]	01200 Carbon metabolism [PATH:aly01200]	Metabolism	Arabidopsis lyrata
Gy_Locus_3778_Transcript_2/2_Confidence_1.000_Length_4432	K00058	serA; D-3-phosphoglycerate dehydrogenase [EC:1.1.1.95]	01200 Carbon metabolism [PATH:ath01200]	Metabolism	Arabidopsis thaliana
Gy_Locus_3778_Transcript_2/2_Confidence_1.000_Length_4432	K00058	serA; D-3-phosphoglycerate dehydrogenase [EC:1.1.1.95]	01230 Biosynthesis of amino acids [PATH:ath01230]	Metabolism	Arabidopsis thaliana
Gy_Locus_1579_Transcript_2/4_Confidence_0.700_Length_1746	K00059	fabG; 3-oxoacyl-[acyl-carrier protein] reductase [EC:1.1.1.100]	01212 Fatty acid metabolism [PATH:ath01212]	Metabolism	Arabidopsis thaliana
Gy_Locus_1579_Transcript_2/4_Confidence_0.700_Length_1746	K00059	fabG; 3-oxoacyl-[acyl-carrier protein] reductase [EC:1.1.1.100]	01040 Biosynthesis of unsaturated fatty acids [PATH:aly01040]	Lipid metabolism	Arabidopsis lyrata
Gy_Locus_1579_Transcript_2/4_Confidence_0.700_Length_1746	K00059	fabG; 3-oxoacyl-[acyl-carrier protein] reductase [EC:1.1.1.100]	00780 Biotin metabolism [PATH:aly00780]	Metabolism of cofactors and vitamins	Arabidopsis lyrata
Gy_Locus_1579_Transcript_2/4_Confidence_0.700_Length_1746	K00059	fabG; 3-oxoacyl-[acyl-carrier protein] reductase [EC:1.1.1.100]	00061 Fatty acid biosynthesis [PATH:ath00061]	Lipid metabolism	Arabidopsis thaliana
Gy_Locus_1579_Transcript_2/4_Confidence_0.700_Length_1746	K00059	fabG; 3-oxoacyl-[acyl-carrier protein] reductase [EC:1.1.1.100]	01040 Biosynthesis of unsaturated fatty acids [PATH:ath01040]	Lipid metabolism	Arabidopsis thaliana
Gy_Locus_1579_Transcript_2/4_Confidence_0.700_Length_1746	K00059	fabG; 3-oxoacyl-[acyl-carrier protein] reductase [EC:1.1.1.100]	01212 Fatty acid metabolism [PATH:aly01212]	Metabolism	Arabidopsis lyrata
Gy_Locus_1579_Transcript_2/4_Confidence_0.700_Length_1746	K00059	fabG; 3-oxoacyl-[acyl-carrier protein] reductase [EC:1.1.1.100]	00061 Fatty acid biosynthesis [PATH:aly00061]	Lipid metabolism	Arabidopsis lyrata
Gy_Locus_1579_Transcript_2/4_Confidence_0.700_Length_1746	K00059	fabG; 3-oxoacyl-[acyl-carrier protein] reductase [EC:1.1.1.100]	00780 Biotin metabolism [PATH:ath00780]	Metabolism of cofactors and vitamins	Arabidopsis thaliana
Gy_Locus_1579_Transcript_4/4_Confidence_0.700_Length_1556	K00059	fabG; 3-oxoacyl-[acyl-carrier protein] reductase [EC:1.1.1.100]	01212 Fatty acid metabolism [PATH:ath01212]	Metabolism	Arabidopsis thaliana
Gy_Locus_1579_Transcript_4/4_Confidence_0.700_Length_1556	K00059	fabG; 3-oxoacyl-[acyl-carrier protein] reductase [EC:1.1.1.100]	01040 Biosynthesis of unsaturated fatty acids [PATH:aly01040]	Lipid metabolism	Arabidopsis lyrata
Gy_Locus_1579_Transcript_4/4_Confidence_0.700_Length_1556	K00059	fabG; 3-oxoacyl-[acyl-carrier protein] reductase [EC:1.1.1.100]	00780 Biotin metabolism [PATH:aly00780]	Metabolism of cofactors and vitamins	Arabidopsis lyrata
Gy_Locus_1579_Transcript_4/4_Confidence_0.700_Length_1556	K00059	fabG; 3-oxoacyl-[acyl-carrier protein] reductase [EC:1.1.1.100]	00061 Fatty acid biosynthesis [PATH:ath00061]	Lipid metabolism	Arabidopsis thaliana
Gy_Locus_1579_Transcript_4/4_Confidence_0.700_Length_1556	K00059	fabG; 3-oxoacyl-[acyl-carrier protein] reductase [EC:1.1.1.100]	01040 Biosynthesis of unsaturated fatty acids [PATH:ath01040]	Lipid metabolism	Arabidopsis thaliana
Gy_Locus_1579_Transcript_4/4_Confidence_0.700_Length_1556	K00059	fabG; 3-oxoacyl-[acyl-carrier protein] reductase [EC:1.1.1.100]	01212 Fatty acid metabolism [PATH:aly01212]	Metabolism	Arabidopsis lyrata
Gy_Locus_1579_Transcript_4/4_Confidence_0.700_Length_1556	K00059	fabG; 3-oxoacyl-[acyl-carrier protein] reductase [EC:1.1.1.100]	00061 Fatty acid biosynthesis [PATH:aly00061]	Lipid metabolism	Arabidopsis lyrata
Gy_Locus_1579_Transcript_4/4_Confidence_0.700_Length_1556	K00059	fabG; 3-oxoacyl-[acyl-carrier protein] reductase [EC:1.1.1.100]	00780 Biotin metabolism [PATH:ath00780]	Metabolism of cofactors and vitamins	Arabidopsis thaliana
Gy_Locus_32581_Transcript_1/1_Confidence_1.000_Length_392	K00059	fabG; 3-oxoacyl-[acyl-carrier protein] reductase [EC:1.1.1.100]	01212 Fatty acid metabolism [PATH:ath01212]	Metabolism	Arabidopsis thaliana
Gy_Locus_32581_Transcript_1/1_Confidence_1.000_Length_392	K00059	fabG; 3-oxoacyl-[acyl-carrier protein] reductase [EC:1.1.1.100]	01040 Biosynthesis of unsaturated fatty acids [PATH:aly01040]	Lipid metabolism	Arabidopsis lyrata
Gy_Locus_32581_Transcript_1/1_Confidence_1.000_Length_392	K00059	fabG; 3-oxoacyl-[acyl-carrier protein] reductase [EC:1.1.1.100]	00780 Biotin metabolism [PATH:aly00780]	Metabolism of cofactors and vitamins	Arabidopsis lyrata
Gy_Locus_32581_Transcript_1/1_Confidence_1.000_Length_392	K00059	fabG; 3-oxoacyl-[acyl-carrier protein] reductase [EC:1.1.1.100]	00061 Fatty acid biosynthesis [PATH:ath00061]	Lipid metabolism	Arabidopsis thaliana
Gy_Locus_32581_Transcript_1/1_Confidence_1.000_Length_392	K00059	fabG; 3-oxoacyl-[acyl-carrier protein] reductase [EC:1.1.1.100]	01040 Biosynthesis of unsaturated fatty acids [PATH:ath01040]	Lipid metabolism	Arabidopsis thaliana
Gy_Locus_32581_Transcript_1/1_Confidence_1.000_Length_392	K00059	fabG; 3-oxoacyl-[acyl-carrier protein] reductase [EC:1.1.1.100]	01212 Fatty acid metabolism [PATH:aly01212]	Metabolism	Arabidopsis lyrata
Gy_Locus_32581_Transcript_1/1_Confidence_1.000_Length_392	K00059	fabG; 3-oxoacyl-[acyl-carrier protein] reductase [EC:1.1.1.100]	00061 Fatty acid biosynthesis [PATH:aly00061]	Lipid metabolism	Arabidopsis lyrata
Gy_Locus_32581_Transcript_1/1_Confidence_1.000_Length_392	K00059	fabG; 3-oxoacyl-[acyl-carrier protein] reductase [EC:1.1.1.100]	00780 Biotin metabolism [PATH:ath00780]	Metabolism of cofactors and vitamins	Arabidopsis thaliana
Gy_Locus_37220_Transcript_1/1_Confidence_1.000_Length_365	K00059	fabG; 3-oxoacyl-[acyl-carrier protein] reductase [EC:1.1.1.100]	01212 Fatty acid metabolism [PATH:ath01212]	Metabolism	Arabidopsis thaliana
Gy_Locus_37220_Transcript_1/1_Confidence_1.000_Length_365	K00059	fabG; 3-oxoacyl-[acyl-carrier protein] reductase [EC:1.1.1.100]	01040 Biosynthesis of unsaturated fatty acids [PATH:aly01040]	Lipid metabolism	Arabidopsis lyrata
Gy_Locus_37220_Transcript_1/1_Confidence_1.000_Length_365	K00059	fabG; 3-oxoacyl-[acyl-carrier protein] reductase [EC:1.1.1.100]	00780 Biotin metabolism [PATH:aly00780]	Metabolism of cofactors and vitamins	Arabidopsis lyrata
Gy_Locus_37220_Transcript_1/1_Confidence_1.000_Length_365	K00059	fabG; 3-oxoacyl-[acyl-carrier protein] reductase [EC:1.1.1.100]	00061 Fatty acid biosynthesis [PATH:ath00061]	Lipid metabolism	Arabidopsis thaliana
Gy_Locus_37220_Transcript_1/1_Confidence_1.000_Length_365	K00059	fabG; 3-oxoacyl-[acyl-carrier protein] reductase [EC:1.1.1.100]	01040 Biosynthesis of unsaturated fatty acids [PATH:ath01040]	Lipid metabolism	Arabidopsis thaliana
Gy_Locus_37220_Transcript_1/1_Confidence_1.000_Length_365	K00059	fabG; 3-oxoacyl-[acyl-carrier protein] reductase [EC:1.1.1.100]	01212 Fatty acid metabolism [PATH:aly01212]	Metabolism	Arabidopsis lyrata
Gy_Locus_37220_Transcript_1/1_Confidence_1.000_Length_365	K00059	fabG; 3-oxoacyl-[acyl-carrier protein] reductase [EC:1.1.1.100]	00061 Fatty acid biosynthesis [PATH:aly00061]	Lipid metabolism	Arabidopsis lyrata
Gy_Locus_37220_Transcript_1/1_Confidence_1.000_Length_365	K00059	fabG; 3-oxoacyl-[acyl-carrier protein] reductase [EC:1.1.1.100]	00780 Biotin metabolism [PATH:ath00780]	Metabolism of cofactors and vitamins	Arabidopsis thaliana
Gy_Locus_23080_Transcript_1/1_Confidence_1.000_Length_1142	K00074	paaH; 3-hydroxybutyryl-CoA dehydrogenase [EC:1.1.1.157]	00360 Phenylalanine metabolism [PATH:ath00360]	Amino acid metabolism	Arabidopsis thaliana
Gy_Locus_23080_Transcript_1/1_Confidence_1.000_Length_1142	K00074	paaH; 3-hydroxybutyryl-CoA dehydrogenase [EC:1.1.1.157]	00650 Butanoate metabolism [PATH:ath00650]	Carbohydrate metabolism	Arabidopsis thaliana
Gy_Locus_23080_Transcript_1/1_Confidence_1.000_Length_1142	K00074	paaH; 3-hydroxybutyryl-CoA dehydrogenase [EC:1.1.1.157]	00360 Phenylalanine metabolism [PATH:aly00360]	Amino acid metabolism	Arabidopsis lyrata
Gy_Locus_23080_Transcript_1/1_Confidence_1.000_Length_1142	K00074	paaH; 3-hydroxybutyryl-CoA dehydrogenase [EC:1.1.1.157]	00650 Butanoate metabolism [PATH:aly00650]	Carbohydrate metabolism	Arabidopsis lyrata
Gy_Locus_2936_Transcript_1/1_Confidence_1.000_Length_1500	K00079	CBR1; carbonyl reductase 1 [EC:1.1.1.184 1.1.1.189 1.1.1.197]	00590 Arachidonic acid metabolism [PATH:aly00590]	Lipid metabolism	Arabidopsis lyrata
Gy_Locus_5208_Transcript_3/5_Confidence_0.583_Length_1546	K00083	E1.1.1.195; cinnamyl-alcohol dehydrogenase [EC:1.1.1.195]	00940 Phenylpropanoid biosynthesis [PATH:ath00940]	Biosynthesis of other secondary metabolites	Arabidopsis thaliana
Gy_Locus_5208_Transcript_3/5_Confidence_0.583_Length_1546	K00083	E1.1.1.195; cinnamyl-alcohol dehydrogenase [EC:1.1.1.195]	00940 Phenylpropanoid biosynthesis [PATH:aly00940]	Biosynthesis of other secondary metabolites	Arabidopsis lyrata
Gy_Locus_5208_Transcript_5/5_Confidence_0.500_Length_1353	K00083	E1.1.1.195; cinnamyl-alcohol dehydrogenase [EC:1.1.1.195]	00940 Phenylpropanoid biosynthesis [PATH:ath00940]	Biosynthesis of other secondary metabolites	Arabidopsis thaliana
Gy_Locus_5208_Transcript_5/5_Confidence_0.500_Length_1353	K00083	E1.1.1.195; cinnamyl-alcohol dehydrogenase [EC:1.1.1.195]	00940 Phenylpropanoid biosynthesis [PATH:aly00940]	Biosynthesis of other secondary metabolites	Arabidopsis lyrata
Gy_Locus_4967_Transcript_1/1_Confidence_1.000_Length_1863	K00088	guaB; IMP dehydrogenase [EC:1.1.1.205]	00230 Purine metabolism [PATH:aly00230]	Nucleotide metabolism	Arabidopsis lyrata
Gy_Locus_4967_Transcript_1/1_Confidence_1.000_Length_1863	K00088	guaB; IMP dehydrogenase [EC:1.1.1.205]	00230 Purine metabolism [PATH:ath00230]	Nucleotide metabolism	Arabidopsis thaliana
Gy_Locus_4356_Transcript_2/5_Confidence_0.692_Length_2098	K00099	dxr; 1-deoxy-D-xylulose-5-phosphate reductoisomerase [EC:1.1.1.267]	00900 Terpenoid backbone biosynthesis [PATH:aly00900]	Metabolism of terpenoids and polyketides	Arabidopsis lyrata
Gy_Locus_4356_Transcript_2/5_Confidence_0.692_Length_2098	K00099	dxr; 1-deoxy-D-xylulose-5-phosphate reductoisomerase [EC:1.1.1.267]	00900 Terpenoid backbone biosynthesis [PATH:ath00900]	Metabolism of terpenoids and polyketides	Arabidopsis thaliana
Gy_Locus_4356_Transcript_5/5_Confidence_0.692_Length_2167	K00099	dxr; 1-deoxy-D-xylulose-5-phosphate reductoisomerase [EC:1.1.1.267]	00900 Terpenoid backbone biosynthesis [PATH:aly00900]	Metabolism of terpenoids and polyketides	Arabidopsis lyrata
Gy_Locus_4356_Transcript_5/5_Confidence_0.692_Length_2167	K00099	dxr; 1-deoxy-D-xylulose-5-phosphate reductoisomerase [EC:1.1.1.267]	00900 Terpenoid backbone biosynthesis [PATH:ath00900]	Metabolism of terpenoids and polyketides	Arabidopsis thaliana
Gy_Locus_2535_Transcript_1/2_Confidence_1.000_Length_1244	K00102	E1.1.2.4; D-lactate dehydrogenase (cytochrome) [EC:1.1.2.4]	00620 Pyruvate metabolism [PATH:aly00620]	Carbohydrate metabolism	Arabidopsis lyrata
Gy_Locus_2535_Transcript_1/2_Confidence_1.000_Length_1244	K00102	E1.1.2.4; D-lactate dehydrogenase (cytochrome) [EC:1.1.2.4]	00620 Pyruvate metabolism [PATH:ath00620]	Carbohydrate metabolism	Arabidopsis thaliana
Gy_Locus_2535_Transcript_2/2_Confidence_1.000_Length_1148	K00102	E1.1.2.4; D-lactate dehydrogenase (cytochrome) [EC:1.1.2.4]	00620 Pyruvate metabolism [PATH:aly00620]	Carbohydrate metabolism	Arabidopsis lyrata
Gy_Locus_2535_Transcript_2/2_Confidence_1.000_Length_1148	K00102	E1.1.2.4; D-lactate dehydrogenase (cytochrome) [EC:1.1.2.4]	00620 Pyruvate metabolism [PATH:ath00620]	Carbohydrate metabolism	Arabidopsis thaliana
Gy_Locus_4050_Transcript_2/2_Confidence_1.000_Length_4557	K00106	XDH; xanthine dehydrogenase/oxidase [EC:1.17.1.4 1.17.3.2]	04146 Peroxisome [PATH:aly04146]	Transport and catabolism	Arabidopsis lyrata
Gy_Locus_4050_Transcript_2/2_Confidence_1.000_Length_4557	K00106	XDH; xanthine dehydrogenase/oxidase [EC:1.17.1.4 1.17.3.2]	04146 Peroxisome [PATH:ath04146]	Transport and catabolism	Arabidopsis thaliana
Gy_Locus_4050_Transcript_2/2_Confidence_1.000_Length_4557	K00106	XDH; xanthine dehydrogenase/oxidase [EC:1.17.1.4 1.17.3.2]	00232 Caffeine metabolism [PATH:aly00232]	Biosynthesis of other secondary metabolites	Arabidopsis lyrata
Gy_Locus_4050_Transcript_2/2_Confidence_1.000_Length_4557	K00106	XDH; xanthine dehydrogenase/oxidase [EC:1.17.1.4 1.17.3.2]	00232 Caffeine metabolism [PATH:ath00232]	Biosynthesis of other secondary metabolites	Arabidopsis thaliana
Gy_Locus_4050_Transcript_2/2_Confidence_1.000_Length_4557	K00106	XDH; xanthine dehydrogenase/oxidase [EC:1.17.1.4 1.17.3.2]	00230 Purine metabolism [PATH:aly00230]	Nucleotide metabolism	Arabidopsis lyrata
Gy_Locus_4050_Transcript_2/2_Confidence_1.000_Length_4557	K00106	XDH; xanthine dehydrogenase/oxidase [EC:1.17.1.4 1.17.3.2]	00230 Purine metabolism [PATH:ath00230]	Nucleotide metabolism	Arabidopsis thaliana
Gy_Locus_16153_Transcript_1/1_Confidence_1.000_Length_1868	K00111	glpA; glycerol-3-phosphate dehydrogenase [EC:1.1.5.3]	00564 Glycerophospholipid metabolism [PATH:ath00564]	Lipid metabolism	Arabidopsis thaliana
Gy_Locus_16153_Transcript_1/1_Confidence_1.000_Length_1868	K00111	glpA; glycerol-3-phosphate dehydrogenase [EC:1.1.5.3]	00564 Glycerophospholipid metabolism [PATH:aly00564]	Lipid metabolism	Arabidopsis lyrata
Gy_Locus_422_Transcript_1/2_Confidence_1.000_Length_1593	K00121	frmA; S-(hydroxymethyl)glutathione dehydrogenase / alcohol dehydrogenase [EC:1.1.1.284 1.1.1.1]	00350 Tyrosine metabolism [PATH:ath00350]	Amino acid metabolism	Arabidopsis thaliana
Gy_Locus_422_Transcript_1/2_Confidence_1.000_Length_1593	K00121	frmA; S-(hydroxymethyl)glutathione dehydrogenase / alcohol dehydrogenase [EC:1.1.1.284 1.1.1.1]	00071 Fatty acid degradation [PATH:aly00071]	Lipid metabolism	Arabidopsis lyrata
Gy_Locus_422_Transcript_1/2_Confidence_1.000_Length_1593	K00121	frmA; S-(hydroxymethyl)glutathione dehydrogenase / alcohol dehydrogenase [EC:1.1.1.284 1.1.1.1]	01220 Degradation of aromatic compounds [PATH:ath01220]	Metabolism	Arabidopsis thaliana
Gy_Locus_422_Transcript_1/2_Confidence_1.000_Length_1593	K00121	frmA; S-(hydroxymethyl)glutathione dehydrogenase / alcohol dehydrogenase [EC:1.1.1.284 1.1.1.1]	01200 Carbon metabolism [PATH:aly01200]	Metabolism	Arabidopsis lyrata
Gy_Locus_422_Transcript_1/2_Confidence_1.000_Length_1593	K00121	frmA; S-(hydroxymethyl)glutathione dehydrogenase / alcohol dehydrogenase [EC:1.1.1.284 1.1.1.1]	00071 Fatty acid degradation [PATH:ath00071]	Lipid metabolism	Arabidopsis thaliana
Gy_Locus_422_Transcript_1/2_Confidence_1.000_Length_1593	K00121	frmA; S-(hydroxymethyl)glutathione dehydrogenase / alcohol dehydrogenase [EC:1.1.1.284 1.1.1.1]	00350 Tyrosine metabolism [PATH:aly00350]	Amino acid metabolism	Arabidopsis lyrata
Gy_Locus_422_Transcript_1/2_Confidence_1.000_Length_1593	K00121	frmA; S-(hydroxymethyl)glutathione dehydrogenase / alcohol dehydrogenase [EC:1.1.1.284 1.1.1.1]	01220 Degradation of aromatic compounds [PATH:aly01220]	Metabolism	Arabidopsis lyrata
Gy_Locus_422_Transcript_1/2_Confidence_1.000_Length_1593	K00121	frmA; S-(hydroxymethyl)glutathione dehydrogenase / alcohol dehydrogenase [EC:1.1.1.284 1.1.1.1]	00010 Glycolysis / Gluconeogenesis [PATH:aly00010]	Carbohydrate metabolism	Arabidopsis lyrata
Gy_Locus_422_Transcript_1/2_Confidence_1.000_Length_1593	K00121	frmA; S-(hydroxymethyl)glutathione dehydrogenase / alcohol dehydrogenase [EC:1.1.1.284 1.1.1.1]	01200 Carbon metabolism [PATH:ath01200]	Metabolism	Arabidopsis thaliana
Gy_Locus_422_Transcript_1/2_Confidence_1.000_Length_1593	K00121	frmA; S-(hydroxymethyl)glutathione dehydrogenase / alcohol dehydrogenase [EC:1.1.1.284 1.1.1.1]	00010 Glycolysis / Gluconeogenesis [PATH:ath00010]	Carbohydrate metabolism	Arabidopsis thaliana
Gy_Locus_2890_Transcript_1/2_Confidence_1.000_Length_1058	K00121	frmA; S-(hydroxymethyl)glutathione dehydrogenase / alcohol dehydrogenase [EC:1.1.1.284 1.1.1.1]	00350 Tyrosine metabolism [PATH:ath00350]	Amino acid metabolism	Arabidopsis thaliana
Gy_Locus_2890_Transcript_1/2_Confidence_1.000_Length_1058	K00121	frmA; S-(hydroxymethyl)glutathione dehydrogenase / alcohol dehydrogenase [EC:1.1.1.284 1.1.1.1]	00071 Fatty acid degradation [PATH:aly00071]	Lipid metabolism	Arabidopsis lyrata
Gy_Locus_2890_Transcript_1/2_Confidence_1.000_Length_1058	K00121	frmA; S-(hydroxymethyl)glutathione dehydrogenase / alcohol dehydrogenase [EC:1.1.1.284 1.1.1.1]	01220 Degradation of aromatic compounds [PATH:ath01220]	Metabolism	Arabidopsis thaliana
Gy_Locus_2890_Transcript_1/2_Confidence_1.000_Length_1058	K00121	frmA; S-(hydroxymethyl)glutathione dehydrogenase / alcohol dehydrogenase [EC:1.1.1.284 1.1.1.1]	01200 Carbon metabolism [PATH:aly01200]	Metabolism	Arabidopsis lyrata
Gy_Locus_2890_Transcript_1/2_Confidence_1.000_Length_1058	K00121	frmA; S-(hydroxymethyl)glutathione dehydrogenase / alcohol dehydrogenase [EC:1.1.1.284 1.1.1.1]	00071 Fatty acid degradation [PATH:ath00071]	Lipid metabolism	Arabidopsis thaliana
Gy_Locus_2890_Transcript_1/2_Confidence_1.000_Length_1058	K00121	frmA; S-(hydroxymethyl)glutathione dehydrogenase / alcohol dehydrogenase [EC:1.1.1.284 1.1.1.1]	00350 Tyrosine metabolism [PATH:aly00350]	Amino acid metabolism	Arabidopsis lyrata
Gy_Locus_2890_Transcript_1/2_Confidence_1.000_Length_1058	K00121	frmA; S-(hydroxymethyl)glutathione dehydrogenase / alcohol dehydrogenase [EC:1.1.1.284 1.1.1.1]	01220 Degradation of aromatic compounds [PATH:aly01220]	Metabolism	Arabidopsis lyrata
Gy_Locus_2890_Transcript_1/2_Confidence_1.000_Length_1058	K00121	frmA; S-(hydroxymethyl)glutathione dehydrogenase / alcohol dehydrogenase [EC:1.1.1.284 1.1.1.1]	00010 Glycolysis / Gluconeogenesis [PATH:aly00010]	Carbohydrate metabolism	Arabidopsis lyrata
Gy_Locus_2890_Transcript_1/2_Confidence_1.000_Length_1058	K00121	frmA; S-(hydroxymethyl)glutathione dehydrogenase / alcohol dehydrogenase [EC:1.1.1.284 1.1.1.1]	01200 Carbon metabolism [PATH:ath01200]	Metabolism	Arabidopsis thaliana
Gy_Locus_2890_Transcript_1/2_Confidence_1.000_Length_1058	K00121	frmA; S-(hydroxymethyl)glutathione dehydrogenase / alcohol dehydrogenase [EC:1.1.1.284 1.1.1.1]	00010 Glycolysis / Gluconeogenesis [PATH:ath00010]	Carbohydrate metabolism	Arabidopsis thaliana
Gy_Locus_18914_Transcript_1/2_Confidence_1.000_Length_1643	K00122	FDH; formate dehydrogenase [EC:1.2.1.2]	01200 Carbon metabolism [PATH:aly01200]	Metabolism	Arabidopsis lyrata
Gy_Locus_18914_Transcript_1/2_Confidence_1.000_Length_1643	K00122	FDH; formate dehydrogenase [EC:1.2.1.2]	01200 Carbon metabolism [PATH:ath01200]	Metabolism	Arabidopsis thaliana
Gy_Locus_18914_Transcript_1/2_Confidence_1.000_Length_1643	K00122	FDH; formate dehydrogenase [EC:1.2.1.2]	00630 Glyoxylate and dicarboxylate metabolism [PATH:aly00630]	Carbohydrate metabolism	Arabidopsis lyrata
Gy_Locus_18914_Transcript_1/2_Confidence_1.000_Length_1643	K00122	FDH; formate dehydrogenase [EC:1.2.1.2]	00630 Glyoxylate and dicarboxylate metabolism [PATH:ath00630]	Carbohydrate metabolism	Arabidopsis thaliana
Gy_Locus_1792_Transcript_6/7_Confidence_0.632_Length_2370	K00128	E1.2.1.3; aldehyde dehydrogenase (NAD+) [EC:1.2.1.3]	00640 Propanoate metabolism [PATH:aly00640]	Carbohydrate metabolism	Arabidopsis lyrata
Gy_Locus_1792_Transcript_6/7_Confidence_0.632_Length_2370	K00128	E1.2.1.3; aldehyde dehydrogenase (NAD+) [EC:1.2.1.3]	00380 Tryptophan metabolism [PATH:aly00380]	Amino acid metabolism	Arabidopsis lyrata
Gy_Locus_1792_Transcript_6/7_Confidence_0.632_Length_2370	K00128	E1.2.1.3; aldehyde dehydrogenase (NAD+) [EC:1.2.1.3]	00903 Limonene and pinene degradation [PATH:aly00903]	Metabolism of terpenoids and polyketides	Arabidopsis lyrata
Gy_Locus_1792_Transcript_6/7_Confidence_0.632_Length_2370	K00128	E1.2.1.3; aldehyde dehydrogenase (NAD+) [EC:1.2.1.3]	00071 Fatty acid degradation [PATH:aly00071]	Lipid metabolism	Arabidopsis lyrata
Gy_Locus_1792_Transcript_6/7_Confidence_0.632_Length_2370	K00128	E1.2.1.3; aldehyde dehydrogenase (NAD+) [EC:1.2.1.3]	00640 Propanoate metabolism [PATH:ath00640]	Carbohydrate metabolism	Arabidopsis thaliana
Gy_Locus_1792_Transcript_6/7_Confidence_0.632_Length_2370	K00128	E1.2.1.3; aldehyde dehydrogenase (NAD+) [EC:1.2.1.3]	00340 Histidine metabolism [PATH:aly00340]	Amino acid metabolism	Arabidopsis lyrata
Gy_Locus_1792_Transcript_6/7_Confidence_0.632_Length_2370	K00128	E1.2.1.3; aldehyde dehydrogenase (NAD+) [EC:1.2.1.3]	00310 Lysine degradation [PATH:aly00310]	Amino acid metabolism	Arabidopsis lyrata
Gy_Locus_1792_Transcript_6/7_Confidence_0.632_Length_2370	K00128	E1.2.1.3; aldehyde dehydrogenase (NAD+) [EC:1.2.1.3]	00053 Ascorbate and aldarate metabolism [PATH:aly00053]	Carbohydrate metabolism	Arabidopsis lyrata
Gy_Locus_1792_Transcript_6/7_Confidence_0.632_Length_2370	K00128	E1.2.1.3; aldehyde dehydrogenase (NAD+) [EC:1.2.1.3]	00620 Pyruvate metabolism [PATH:ath00620]	Carbohydrate metabolism	Arabidopsis thaliana
Gy_Locus_1792_Transcript_6/7_Confidence_0.632_Length_2370	K00128	E1.2.1.3; aldehyde dehydrogenase (NAD+) [EC:1.2.1.3]	00010 Glycolysis / Gluconeogenesis [PATH:aly00010]	Carbohydrate metabolism	Arabidopsis lyrata
Gy_Locus_1792_Transcript_6/7_Confidence_0.632_Length_2370	K00128	E1.2.1.3; aldehyde dehydrogenase (NAD+) [EC:1.2.1.3]	00903 Limonene and pinene degradation [PATH:ath00903]	Metabolism of terpenoids and polyketides	Arabidopsis thaliana
Gy_Locus_1792_Transcript_6/7_Confidence_0.632_Length_2370	K00128	E1.2.1.3; aldehyde dehydrogenase (NAD+) [EC:1.2.1.3]	00310 Lysine degradation [PATH:ath00310]	Amino acid metabolism	Arabidopsis thaliana
Gy_Locus_1792_Transcript_6/7_Confidence_0.632_Length_2370	K00128	E1.2.1.3; aldehyde dehydrogenase (NAD+) [EC:1.2.1.3]	00010 Glycolysis / Gluconeogenesis [PATH:ath00010]	Carbohydrate metabolism	Arabidopsis thaliana
Gy_Locus_1792_Transcript_6/7_Confidence_0.632_Length_2370	K00128	E1.2.1.3; aldehyde dehydrogenase (NAD+) [EC:1.2.1.3]	00330 Arginine and proline metabolism [PATH:ath00330]	Amino acid metabolism	Arabidopsis thaliana
Gy_Locus_1792_Transcript_6/7_Confidence_0.632_Length_2370	K00128	E1.2.1.3; aldehyde dehydrogenase (NAD+) [EC:1.2.1.3]	00340 Histidine metabolism [PATH:ath00340]	Amino acid metabolism	Arabidopsis thaliana
Gy_Locus_1792_Transcript_6/7_Confidence_0.632_Length_2370	K00128	E1.2.1.3; aldehyde dehydrogenase (NAD+) [EC:1.2.1.3]	00410 beta-Alanine metabolism [PATH:aly00410]	Metabolism of other amino acids	Arabidopsis lyrata
Gy_Locus_1792_Transcript_6/7_Confidence_0.632_Length_2370	K00128	E1.2.1.3; aldehyde dehydrogenase (NAD+) [EC:1.2.1.3]	00071 Fatty acid degradation [PATH:ath00071]	Lipid metabolism	Arabidopsis thaliana
Gy_Locus_1792_Transcript_6/7_Confidence_0.632_Length_2370	K00128	E1.2.1.3; aldehyde dehydrogenase (NAD+) [EC:1.2.1.3]	00330 Arginine and proline metabolism [PATH:aly00330]	Amino acid metabolism	Arabidopsis lyrata
Gy_Locus_1792_Transcript_6/7_Confidence_0.632_Length_2370	K00128	E1.2.1.3; aldehyde dehydrogenase (NAD+) [EC:1.2.1.3]	00410 beta-Alanine metabolism [PATH:ath00410]	Metabolism of other amino acids	Arabidopsis thaliana
Gy_Locus_1792_Transcript_6/7_Confidence_0.632_Length_2370	K00128	E1.2.1.3; aldehyde dehydrogenase (NAD+) [EC:1.2.1.3]	00380 Tryptophan metabolism [PATH:ath00380]	Amino acid metabolism	Arabidopsis thaliana
Gy_Locus_1792_Transcript_6/7_Confidence_0.632_Length_2370	K00128	E1.2.1.3; aldehyde dehydrogenase (NAD+) [EC:1.2.1.3]	00053 Ascorbate and aldarate metabolism [PATH:ath00053]	Carbohydrate metabolism	Arabidopsis thaliana
Gy_Locus_1792_Transcript_6/7_Confidence_0.632_Length_2370	K00128	E1.2.1.3; aldehyde dehydrogenase (NAD+) [EC:1.2.1.3]	00280 Valine, leucine and isoleucine degradation [PATH:ath00280]	Amino acid metabolism	Arabidopsis thaliana
Gy_Locus_1792_Transcript_6/7_Confidence_0.632_Length_2370	K00128	E1.2.1.3; aldehyde dehydrogenase (NAD+) [EC:1.2.1.3]	00561 Glycerolipid metabolism [PATH:ath00561]	Lipid metabolism	Arabidopsis thaliana
Gy_Locus_1792_Transcript_6/7_Confidence_0.632_Length_2370	K00128	E1.2.1.3; aldehyde dehydrogenase (NAD+) [EC:1.2.1.3]	00620 Pyruvate metabolism [PATH:aly00620]	Carbohydrate metabolism	Arabidopsis lyrata
Gy_Locus_1792_Transcript_6/7_Confidence_0.632_Length_2370	K00128	E1.2.1.3; aldehyde dehydrogenase (NAD+) [EC:1.2.1.3]	00040 Pentose and glucuronate interconversions [PATH:ath00040]	Carbohydrate metabolism	Arabidopsis thaliana
Gy_Locus_1792_Transcript_6/7_Confidence_0.632_Length_2370	K00128	E1.2.1.3; aldehyde dehydrogenase (NAD+) [EC:1.2.1.3]	00561 Glycerolipid metabolism [PATH:aly00561]	Lipid metabolism	Arabidopsis lyrata
Gy_Locus_1792_Transcript_6/7_Confidence_0.632_Length_2370	K00128	E1.2.1.3; aldehyde dehydrogenase (NAD+) [EC:1.2.1.3]	00280 Valine, leucine and isoleucine degradation [PATH:aly00280]	Amino acid metabolism	Arabidopsis lyrata
Gy_Locus_1792_Transcript_6/7_Confidence_0.632_Length_2370	K00128	E1.2.1.3; aldehyde dehydrogenase (NAD+) [EC:1.2.1.3]	00040 Pentose and glucuronate interconversions [PATH:aly00040]	Carbohydrate metabolism	Arabidopsis lyrata
Gy_Locus_1792_Transcript_7/7_Confidence_0.632_Length_2241	K00128	E1.2.1.3; aldehyde dehydrogenase (NAD+) [EC:1.2.1.3]	00640 Propanoate metabolism [PATH:aly00640]	Carbohydrate metabolism	Arabidopsis lyrata
Gy_Locus_1792_Transcript_7/7_Confidence_0.632_Length_2241	K00128	E1.2.1.3; aldehyde dehydrogenase (NAD+) [EC:1.2.1.3]	00380 Tryptophan metabolism [PATH:aly00380]	Amino acid metabolism	Arabidopsis lyrata
Gy_Locus_1792_Transcript_7/7_Confidence_0.632_Length_2241	K00128	E1.2.1.3; aldehyde dehydrogenase (NAD+) [EC:1.2.1.3]	00903 Limonene and pinene degradation [PATH:aly00903]	Metabolism of terpenoids and polyketides	Arabidopsis lyrata
Gy_Locus_1792_Transcript_7/7_Confidence_0.632_Length_2241	K00128	E1.2.1.3; aldehyde dehydrogenase (NAD+) [EC:1.2.1.3]	00071 Fatty acid degradation [PATH:aly00071]	Lipid metabolism	Arabidopsis lyrata
Gy_Locus_1792_Transcript_7/7_Confidence_0.632_Length_2241	K00128	E1.2.1.3; aldehyde dehydrogenase (NAD+) [EC:1.2.1.3]	00640 Propanoate metabolism [PATH:ath00640]	Carbohydrate metabolism	Arabidopsis thaliana
Gy_Locus_1792_Transcript_7/7_Confidence_0.632_Length_2241	K00128	E1.2.1.3; aldehyde dehydrogenase (NAD+) [EC:1.2.1.3]	00340 Histidine metabolism [PATH:aly00340]	Amino acid metabolism	Arabidopsis lyrata
Gy_Locus_1792_Transcript_7/7_Confidence_0.632_Length_2241	K00128	E1.2.1.3; aldehyde dehydrogenase (NAD+) [EC:1.2.1.3]	00310 Lysine degradation [PATH:aly00310]	Amino acid metabolism	Arabidopsis lyrata
Gy_Locus_1792_Transcript_7/7_Confidence_0.632_Length_2241	K00128	E1.2.1.3; aldehyde dehydrogenase (NAD+) [EC:1.2.1.3]	00053 Ascorbate and aldarate metabolism [PATH:aly00053]	Carbohydrate metabolism	Arabidopsis lyrata
Gy_Locus_1792_Transcript_7/7_Confidence_0.632_Length_2241	K00128	E1.2.1.3; aldehyde dehydrogenase (NAD+) [EC:1.2.1.3]	00620 Pyruvate metabolism [PATH:ath00620]	Carbohydrate metabolism	Arabidopsis thaliana
Gy_Locus_1792_Transcript_7/7_Confidence_0.632_Length_2241	K00128	E1.2.1.3; aldehyde dehydrogenase (NAD+) [EC:1.2.1.3]	00010 Glycolysis / Gluconeogenesis [PATH:aly00010]	Carbohydrate metabolism	Arabidopsis lyrata
Gy_Locus_1792_Transcript_7/7_Confidence_0.632_Length_2241	K00128	E1.2.1.3; aldehyde dehydrogenase (NAD+) [EC:1.2.1.3]	00903 Limonene and pinene degradation [PATH:ath00903]	Metabolism of terpenoids and polyketides	Arabidopsis thaliana
Gy_Locus_1792_Transcript_7/7_Confidence_0.632_Length_2241	K00128	E1.2.1.3; aldehyde dehydrogenase (NAD+) [EC:1.2.1.3]	00310 Lysine degradation [PATH:ath00310]	Amino acid metabolism	Arabidopsis thaliana
Gy_Locus_1792_Transcript_7/7_Confidence_0.632_Length_2241	K00128	E1.2.1.3; aldehyde dehydrogenase (NAD+) [EC:1.2.1.3]	00010 Glycolysis / Gluconeogenesis [PATH:ath00010]	Carbohydrate metabolism	Arabidopsis thaliana
Gy_Locus_1792_Transcript_7/7_Confidence_0.632_Length_2241	K00128	E1.2.1.3; aldehyde dehydrogenase (NAD+) [EC:1.2.1.3]	00330 Arginine and proline metabolism [PATH:ath00330]	Amino acid metabolism	Arabidopsis thaliana
Gy_Locus_1792_Transcript_7/7_Confidence_0.632_Length_2241	K00128	E1.2.1.3; aldehyde dehydrogenase (NAD+) [EC:1.2.1.3]	00340 Histidine metabolism [PATH:ath00340]	Amino acid metabolism	Arabidopsis thaliana
Gy_Locus_1792_Transcript_7/7_Confidence_0.632_Length_2241	K00128	E1.2.1.3; aldehyde dehydrogenase (NAD+) [EC:1.2.1.3]	00410 beta-Alanine metabolism [PATH:aly00410]	Metabolism of other amino acids	Arabidopsis lyrata
Gy_Locus_1792_Transcript_7/7_Confidence_0.632_Length_2241	K00128	E1.2.1.3; aldehyde dehydrogenase (NAD+) [EC:1.2.1.3]	00071 Fatty acid degradation [PATH:ath00071]	Lipid metabolism	Arabidopsis thaliana
Gy_Locus_1792_Transcript_7/7_Confidence_0.632_Length_2241	K00128	E1.2.1.3; aldehyde dehydrogenase (NAD+) [EC:1.2.1.3]	00330 Arginine and proline metabolism [PATH:aly00330]	Amino acid metabolism	Arabidopsis lyrata
Gy_Locus_1792_Transcript_7/7_Confidence_0.632_Length_2241	K00128	E1.2.1.3; aldehyde dehydrogenase (NAD+) [EC:1.2.1.3]	00410 beta-Alanine metabolism [PATH:ath00410]	Metabolism of other amino acids	Arabidopsis thaliana
Gy_Locus_1792_Transcript_7/7_Confidence_0.632_Length_2241	K00128	E1.2.1.3; aldehyde dehydrogenase (NAD+) [EC:1.2.1.3]	00380 Tryptophan metabolism [PATH:ath00380]	Amino acid metabolism	Arabidopsis thaliana
Gy_Locus_1792_Transcript_7/7_Confidence_0.632_Length_2241	K00128	E1.2.1.3; aldehyde dehydrogenase (NAD+) [EC:1.2.1.3]	00053 Ascorbate and aldarate metabolism [PATH:ath00053]	Carbohydrate metabolism	Arabidopsis thaliana
Gy_Locus_1792_Transcript_7/7_Confidence_0.632_Length_2241	K00128	E1.2.1.3; aldehyde dehydrogenase (NAD+) [EC:1.2.1.3]	00280 Valine, leucine and isoleucine degradation [PATH:ath00280]	Amino acid metabolism	Arabidopsis thaliana
Gy_Locus_1792_Transcript_7/7_Confidence_0.632_Length_2241	K00128	E1.2.1.3; aldehyde dehydrogenase (NAD+) [EC:1.2.1.3]	00561 Glycerolipid metabolism [PATH:ath00561]	Lipid metabolism	Arabidopsis thaliana
Gy_Locus_1792_Transcript_7/7_Confidence_0.632_Length_2241	K00128	E1.2.1.3; aldehyde dehydrogenase (NAD+) [EC:1.2.1.3]	00620 Pyruvate metabolism [PATH:aly00620]	Carbohydrate metabolism	Arabidopsis lyrata
Gy_Locus_1792_Transcript_7/7_Confidence_0.632_Length_2241	K00128	E1.2.1.3; aldehyde dehydrogenase (NAD+) [EC:1.2.1.3]	00040 Pentose and glucuronate interconversions [PATH:ath00040]	Carbohydrate metabolism	Arabidopsis thaliana
Gy_Locus_1792_Transcript_7/7_Confidence_0.632_Length_2241	K00128	E1.2.1.3; aldehyde dehydrogenase (NAD+) [EC:1.2.1.3]	00561 Glycerolipid metabolism [PATH:aly00561]	Lipid metabolism	Arabidopsis lyrata
Gy_Locus_1792_Transcript_7/7_Confidence_0.632_Length_2241	K00128	E1.2.1.3; aldehyde dehydrogenase (NAD+) [EC:1.2.1.3]	00280 Valine, leucine and isoleucine degradation [PATH:aly00280]	Amino acid metabolism	Arabidopsis lyrata
Gy_Locus_1792_Transcript_7/7_Confidence_0.632_Length_2241	K00128	E1.2.1.3; aldehyde dehydrogenase (NAD+) [EC:1.2.1.3]	00040 Pentose and glucuronate interconversions [PATH:aly00040]	Carbohydrate metabolism	Arabidopsis lyrata
Gy_Locus_4250_Transcript_1/2_Confidence_1.000_Length_1541	K00128	E1.2.1.3; aldehyde dehydrogenase (NAD+) [EC:1.2.1.3]	00640 Propanoate metabolism [PATH:aly00640]	Carbohydrate metabolism	Arabidopsis lyrata
Gy_Locus_4250_Transcript_1/2_Confidence_1.000_Length_1541	K00128	E1.2.1.3; aldehyde dehydrogenase (NAD+) [EC:1.2.1.3]	00380 Tryptophan metabolism [PATH:aly00380]	Amino acid metabolism	Arabidopsis lyrata
Gy_Locus_4250_Transcript_1/2_Confidence_1.000_Length_1541	K00128	E1.2.1.3; aldehyde dehydrogenase (NAD+) [EC:1.2.1.3]	00903 Limonene and pinene degradation [PATH:aly00903]	Metabolism of terpenoids and polyketides	Arabidopsis lyrata
Gy_Locus_4250_Transcript_1/2_Confidence_1.000_Length_1541	K00128	E1.2.1.3; aldehyde dehydrogenase (NAD+) [EC:1.2.1.3]	00071 Fatty acid degradation [PATH:aly00071]	Lipid metabolism	Arabidopsis lyrata
Gy_Locus_4250_Transcript_1/2_Confidence_1.000_Length_1541	K00128	E1.2.1.3; aldehyde dehydrogenase (NAD+) [EC:1.2.1.3]	00640 Propanoate metabolism [PATH:ath00640]	Carbohydrate metabolism	Arabidopsis thaliana
Gy_Locus_4250_Transcript_1/2_Confidence_1.000_Length_1541	K00128	E1.2.1.3; aldehyde dehydrogenase (NAD+) [EC:1.2.1.3]	00340 Histidine metabolism [PATH:aly00340]	Amino acid metabolism	Arabidopsis lyrata
Gy_Locus_4250_Transcript_1/2_Confidence_1.000_Length_1541	K00128	E1.2.1.3; aldehyde dehydrogenase (NAD+) [EC:1.2.1.3]	00310 Lysine degradation [PATH:aly00310]	Amino acid metabolism	Arabidopsis lyrata
Gy_Locus_4250_Transcript_1/2_Confidence_1.000_Length_1541	K00128	E1.2.1.3; aldehyde dehydrogenase (NAD+) [EC:1.2.1.3]	00053 Ascorbate and aldarate metabolism [PATH:aly00053]	Carbohydrate metabolism	Arabidopsis lyrata
Gy_Locus_4250_Transcript_1/2_Confidence_1.000_Length_1541	K00128	E1.2.1.3; aldehyde dehydrogenase (NAD+) [EC:1.2.1.3]	00620 Pyruvate metabolism [PATH:ath00620]	Carbohydrate metabolism	Arabidopsis thaliana
Gy_Locus_4250_Transcript_1/2_Confidence_1.000_Length_1541	K00128	E1.2.1.3; aldehyde dehydrogenase (NAD+) [EC:1.2.1.3]	00010 Glycolysis / Gluconeogenesis [PATH:aly00010]	Carbohydrate metabolism	Arabidopsis lyrata
Gy_Locus_4250_Transcript_1/2_Confidence_1.000_Length_1541	K00128	E1.2.1.3; aldehyde dehydrogenase (NAD+) [EC:1.2.1.3]	00903 Limonene and pinene degradation [PATH:ath00903]	Metabolism of terpenoids and polyketides	Arabidopsis thaliana
Gy_Locus_4250_Transcript_1/2_Confidence_1.000_Length_1541	K00128	E1.2.1.3; aldehyde dehydrogenase (NAD+) [EC:1.2.1.3]	00310 Lysine degradation [PATH:ath00310]	Amino acid metabolism	Arabidopsis thaliana
Gy_Locus_4250_Transcript_1/2_Confidence_1.000_Length_1541	K00128	E1.2.1.3; aldehyde dehydrogenase (NAD+) [EC:1.2.1.3]	00010 Glycolysis / Gluconeogenesis [PATH:ath00010]	Carbohydrate metabolism	Arabidopsis thaliana
Gy_Locus_4250_Transcript_1/2_Confidence_1.000_Length_1541	K00128	E1.2.1.3; aldehyde dehydrogenase (NAD+) [EC:1.2.1.3]	00330 Arginine and proline metabolism [PATH:ath00330]	Amino acid metabolism	Arabidopsis thaliana
Gy_Locus_4250_Transcript_1/2_Confidence_1.000_Length_1541	K00128	E1.2.1.3; aldehyde dehydrogenase (NAD+) [EC:1.2.1.3]	00340 Histidine metabolism [PATH:ath00340]	Amino acid metabolism	Arabidopsis thaliana
Gy_Locus_4250_Transcript_1/2_Confidence_1.000_Length_1541	K00128	E1.2.1.3; aldehyde dehydrogenase (NAD+) [EC:1.2.1.3]	00410 beta-Alanine metabolism [PATH:aly00410]	Metabolism of other amino acids	Arabidopsis lyrata
Gy_Locus_4250_Transcript_1/2_Confidence_1.000_Length_1541	K00128	E1.2.1.3; aldehyde dehydrogenase (NAD+) [EC:1.2.1.3]	00071 Fatty acid degradation [PATH:ath00071]	Lipid metabolism	Arabidopsis thaliana
Gy_Locus_4250_Transcript_1/2_Confidence_1.000_Length_1541	K00128	E1.2.1.3; aldehyde dehydrogenase (NAD+) [EC:1.2.1.3]	00330 Arginine and proline metabolism [PATH:aly00330]	Amino acid metabolism	Arabidopsis lyrata
Gy_Locus_4250_Transcript_1/2_Confidence_1.000_Length_1541	K00128	E1.2.1.3; aldehyde dehydrogenase (NAD+) [EC:1.2.1.3]	00410 beta-Alanine metabolism [PATH:ath00410]	Metabolism of other amino acids	Arabidopsis thaliana
Gy_Locus_4250_Transcript_1/2_Confidence_1.000_Length_1541	K00128	E1.2.1.3; aldehyde dehydrogenase (NAD+) [EC:1.2.1.3]	00380 Tryptophan metabolism [PATH:ath00380]	Amino acid metabolism	Arabidopsis thaliana
Gy_Locus_4250_Transcript_1/2_Confidence_1.000_Length_1541	K00128	E1.2.1.3; aldehyde dehydrogenase (NAD+) [EC:1.2.1.3]	00053 Ascorbate and aldarate metabolism [PATH:ath00053]	Carbohydrate metabolism	Arabidopsis thaliana
Gy_Locus_4250_Transcript_1/2_Confidence_1.000_Length_1541	K00128	E1.2.1.3; aldehyde dehydrogenase (NAD+) [EC:1.2.1.3]	00280 Valine, leucine and isoleucine degradation [PATH:ath00280]	Amino acid metabolism	Arabidopsis thaliana
Gy_Locus_4250_Transcript_1/2_Confidence_1.000_Length_1541	K00128	E1.2.1.3; aldehyde dehydrogenase (NAD+) [EC:1.2.1.3]	00561 Glycerolipid metabolism [PATH:ath00561]	Lipid metabolism	Arabidopsis thaliana
Gy_Locus_4250_Transcript_1/2_Confidence_1.000_Length_1541	K00128	E1.2.1.3; aldehyde dehydrogenase (NAD+) [EC:1.2.1.3]	00620 Pyruvate metabolism [PATH:aly00620]	Carbohydrate metabolism	Arabidopsis lyrata
Gy_Locus_4250_Transcript_1/2_Confidence_1.000_Length_1541	K00128	E1.2.1.3; aldehyde dehydrogenase (NAD+) [EC:1.2.1.3]	00040 Pentose and glucuronate interconversions [PATH:ath00040]	Carbohydrate metabolism	Arabidopsis thaliana
Gy_Locus_4250_Transcript_1/2_Confidence_1.000_Length_1541	K00128	E1.2.1.3; aldehyde dehydrogenase (NAD+) [EC:1.2.1.3]	00561 Glycerolipid metabolism [PATH:aly00561]	Lipid metabolism	Arabidopsis lyrata
Gy_Locus_4250_Transcript_1/2_Confidence_1.000_Length_1541	K00128	E1.2.1.3; aldehyde dehydrogenase (NAD+) [EC:1.2.1.3]	00280 Valine, leucine and isoleucine degradation [PATH:aly00280]	Amino acid metabolism	Arabidopsis lyrata
Gy_Locus_4250_Transcript_1/2_Confidence_1.000_Length_1541	K00128	E1.2.1.3; aldehyde dehydrogenase (NAD+) [EC:1.2.1.3]	00040 Pentose and glucuronate interconversions [PATH:aly00040]	Carbohydrate metabolism	Arabidopsis lyrata
Gy_Locus_4250_Transcript_2/2_Confidence_1.000_Length_1697	K00128	E1.2.1.3; aldehyde dehydrogenase (NAD+) [EC:1.2.1.3]	00640 Propanoate metabolism [PATH:aly00640]	Carbohydrate metabolism	Arabidopsis lyrata
Gy_Locus_4250_Transcript_2/2_Confidence_1.000_Length_1697	K00128	E1.2.1.3; aldehyde dehydrogenase (NAD+) [EC:1.2.1.3]	00380 Tryptophan metabolism [PATH:aly00380]	Amino acid metabolism	Arabidopsis lyrata
Gy_Locus_4250_Transcript_2/2_Confidence_1.000_Length_1697	K00128	E1.2.1.3; aldehyde dehydrogenase (NAD+) [EC:1.2.1.3]	00903 Limonene and pinene degradation [PATH:aly00903]	Metabolism of terpenoids and polyketides	Arabidopsis lyrata
Gy_Locus_4250_Transcript_2/2_Confidence_1.000_Length_1697	K00128	E1.2.1.3; aldehyde dehydrogenase (NAD+) [EC:1.2.1.3]	00071 Fatty acid degradation [PATH:aly00071]	Lipid metabolism	Arabidopsis lyrata
Gy_Locus_4250_Transcript_2/2_Confidence_1.000_Length_1697	K00128	E1.2.1.3; aldehyde dehydrogenase (NAD+) [EC:1.2.1.3]	00640 Propanoate metabolism [PATH:ath00640]	Carbohydrate metabolism	Arabidopsis thaliana
Gy_Locus_4250_Transcript_2/2_Confidence_1.000_Length_1697	K00128	E1.2.1.3; aldehyde dehydrogenase (NAD+) [EC:1.2.1.3]	00340 Histidine metabolism [PATH:aly00340]	Amino acid metabolism	Arabidopsis lyrata
Gy_Locus_4250_Transcript_2/2_Confidence_1.000_Length_1697	K00128	E1.2.1.3; aldehyde dehydrogenase (NAD+) [EC:1.2.1.3]	00310 Lysine degradation [PATH:aly00310]	Amino acid metabolism	Arabidopsis lyrata
Gy_Locus_4250_Transcript_2/2_Confidence_1.000_Length_1697	K00128	E1.2.1.3; aldehyde dehydrogenase (NAD+) [EC:1.2.1.3]	00053 Ascorbate and aldarate metabolism [PATH:aly00053]	Carbohydrate metabolism	Arabidopsis lyrata
Gy_Locus_4250_Transcript_2/2_Confidence_1.000_Length_1697	K00128	E1.2.1.3; aldehyde dehydrogenase (NAD+) [EC:1.2.1.3]	00620 Pyruvate metabolism [PATH:ath00620]	Carbohydrate metabolism	Arabidopsis thaliana
Gy_Locus_4250_Transcript_2/2_Confidence_1.000_Length_1697	K00128	E1.2.1.3; aldehyde dehydrogenase (NAD+) [EC:1.2.1.3]	00010 Glycolysis / Gluconeogenesis [PATH:aly00010]	Carbohydrate metabolism	Arabidopsis lyrata
Gy_Locus_4250_Transcript_2/2_Confidence_1.000_Length_1697	K00128	E1.2.1.3; aldehyde dehydrogenase (NAD+) [EC:1.2.1.3]	00903 Limonene and pinene degradation [PATH:ath00903]	Metabolism of terpenoids and polyketides	Arabidopsis thaliana
Gy_Locus_4250_Transcript_2/2_Confidence_1.000_Length_1697	K00128	E1.2.1.3; aldehyde dehydrogenase (NAD+) [EC:1.2.1.3]	00310 Lysine degradation [PATH:ath00310]	Amino acid metabolism	Arabidopsis thaliana
Gy_Locus_4250_Transcript_2/2_Confidence_1.000_Length_1697	K00128	E1.2.1.3; aldehyde dehydrogenase (NAD+) [EC:1.2.1.3]	00010 Glycolysis / Gluconeogenesis [PATH:ath00010]	Carbohydrate metabolism	Arabidopsis thaliana
Gy_Locus_4250_Transcript_2/2_Confidence_1.000_Length_1697	K00128	E1.2.1.3; aldehyde dehydrogenase (NAD+) [EC:1.2.1.3]	00330 Arginine and proline metabolism [PATH:ath00330]	Amino acid metabolism	Arabidopsis thaliana
Gy_Locus_4250_Transcript_2/2_Confidence_1.000_Length_1697	K00128	E1.2.1.3; aldehyde dehydrogenase (NAD+) [EC:1.2.1.3]	00340 Histidine metabolism [PATH:ath00340]	Amino acid metabolism	Arabidopsis thaliana
Gy_Locus_4250_Transcript_2/2_Confidence_1.000_Length_1697	K00128	E1.2.1.3; aldehyde dehydrogenase (NAD+) [EC:1.2.1.3]	00410 beta-Alanine metabolism [PATH:aly00410]	Metabolism of other amino acids	Arabidopsis lyrata
Gy_Locus_4250_Transcript_2/2_Confidence_1.000_Length_1697	K00128	E1.2.1.3; aldehyde dehydrogenase (NAD+) [EC:1.2.1.3]	00071 Fatty acid degradation [PATH:ath00071]	Lipid metabolism	Arabidopsis thaliana
Gy_Locus_4250_Transcript_2/2_Confidence_1.000_Length_1697	K00128	E1.2.1.3; aldehyde dehydrogenase (NAD+) [EC:1.2.1.3]	00330 Arginine and proline metabolism [PATH:aly00330]	Amino acid metabolism	Arabidopsis lyrata
Gy_Locus_4250_Transcript_2/2_Confidence_1.000_Length_1697	K00128	E1.2.1.3; aldehyde dehydrogenase (NAD+) [EC:1.2.1.3]	00410 beta-Alanine metabolism [PATH:ath00410]	Metabolism of other amino acids	Arabidopsis thaliana
Gy_Locus_4250_Transcript_2/2_Confidence_1.000_Length_1697	K00128	E1.2.1.3; aldehyde dehydrogenase (NAD+) [EC:1.2.1.3]	00380 Tryptophan metabolism [PATH:ath00380]	Amino acid metabolism	Arabidopsis thaliana
Gy_Locus_4250_Transcript_2/2_Confidence_1.000_Length_1697	K00128	E1.2.1.3; aldehyde dehydrogenase (NAD+) [EC:1.2.1.3]	00053 Ascorbate and aldarate metabolism [PATH:ath00053]	Carbohydrate metabolism	Arabidopsis thaliana
Gy_Locus_4250_Transcript_2/2_Confidence_1.000_Length_1697	K00128	E1.2.1.3; aldehyde dehydrogenase (NAD+) [EC:1.2.1.3]	00280 Valine, leucine and isoleucine degradation [PATH:ath00280]	Amino acid metabolism	Arabidopsis thaliana
Gy_Locus_4250_Transcript_2/2_Confidence_1.000_Length_1697	K00128	E1.2.1.3; aldehyde dehydrogenase (NAD+) [EC:1.2.1.3]	00561 Glycerolipid metabolism [PATH:ath00561]	Lipid metabolism	Arabidopsis thaliana
Gy_Locus_4250_Transcript_2/2_Confidence_1.000_Length_1697	K00128	E1.2.1.3; aldehyde dehydrogenase (NAD+) [EC:1.2.1.3]	00620 Pyruvate metabolism [PATH:aly00620]	Carbohydrate metabolism	Arabidopsis lyrata
Gy_Locus_4250_Transcript_2/2_Confidence_1.000_Length_1697	K00128	E1.2.1.3; aldehyde dehydrogenase (NAD+) [EC:1.2.1.3]	00040 Pentose and glucuronate interconversions [PATH:ath00040]	Carbohydrate metabolism	Arabidopsis thaliana
Gy_Locus_4250_Transcript_2/2_Confidence_1.000_Length_1697	K00128	E1.2.1.3; aldehyde dehydrogenase (NAD+) [EC:1.2.1.3]	00561 Glycerolipid metabolism [PATH:aly00561]	Lipid metabolism	Arabidopsis lyrata
Gy_Locus_4250_Transcript_2/2_Confidence_1.000_Length_1697	K00128	E1.2.1.3; aldehyde dehydrogenase (NAD+) [EC:1.2.1.3]	00280 Valine, leucine and isoleucine degradation [PATH:aly00280]	Amino acid metabolism	Arabidopsis lyrata
Gy_Locus_4250_Transcript_2/2_Confidence_1.000_Length_1697	K00128	E1.2.1.3; aldehyde dehydrogenase (NAD+) [EC:1.2.1.3]	00040 Pentose and glucuronate interconversions [PATH:aly00040]	Carbohydrate metabolism	Arabidopsis lyrata
Gy_Locus_7922_Transcript_1/2_Confidence_1.000_Length_1835	K00128	E1.2.1.3; aldehyde dehydrogenase (NAD+) [EC:1.2.1.3]	00640 Propanoate metabolism [PATH:aly00640]	Carbohydrate metabolism	Arabidopsis lyrata
Gy_Locus_7922_Transcript_1/2_Confidence_1.000_Length_1835	K00128	E1.2.1.3; aldehyde dehydrogenase (NAD+) [EC:1.2.1.3]	00380 Tryptophan metabolism [PATH:aly00380]	Amino acid metabolism	Arabidopsis lyrata
Gy_Locus_7922_Transcript_1/2_Confidence_1.000_Length_1835	K00128	E1.2.1.3; aldehyde dehydrogenase (NAD+) [EC:1.2.1.3]	00903 Limonene and pinene degradation [PATH:aly00903]	Metabolism of terpenoids and polyketides	Arabidopsis lyrata
Gy_Locus_7922_Transcript_1/2_Confidence_1.000_Length_1835	K00128	E1.2.1.3; aldehyde dehydrogenase (NAD+) [EC:1.2.1.3]	00071 Fatty acid degradation [PATH:aly00071]	Lipid metabolism	Arabidopsis lyrata
Gy_Locus_7922_Transcript_1/2_Confidence_1.000_Length_1835	K00128	E1.2.1.3; aldehyde dehydrogenase (NAD+) [EC:1.2.1.3]	00640 Propanoate metabolism [PATH:ath00640]	Carbohydrate metabolism	Arabidopsis thaliana
Gy_Locus_7922_Transcript_1/2_Confidence_1.000_Length_1835	K00128	E1.2.1.3; aldehyde dehydrogenase (NAD+) [EC:1.2.1.3]	00340 Histidine metabolism [PATH:aly00340]	Amino acid metabolism	Arabidopsis lyrata
Gy_Locus_7922_Transcript_1/2_Confidence_1.000_Length_1835	K00128	E1.2.1.3; aldehyde dehydrogenase (NAD+) [EC:1.2.1.3]	00310 Lysine degradation [PATH:aly00310]	Amino acid metabolism	Arabidopsis lyrata
Gy_Locus_7922_Transcript_1/2_Confidence_1.000_Length_1835	K00128	E1.2.1.3; aldehyde dehydrogenase (NAD+) [EC:1.2.1.3]	00053 Ascorbate and aldarate metabolism [PATH:aly00053]	Carbohydrate metabolism	Arabidopsis lyrata
Gy_Locus_7922_Transcript_1/2_Confidence_1.000_Length_1835	K00128	E1.2.1.3; aldehyde dehydrogenase (NAD+) [EC:1.2.1.3]	00620 Pyruvate metabolism [PATH:ath00620]	Carbohydrate metabolism	Arabidopsis thaliana
Gy_Locus_7922_Transcript_1/2_Confidence_1.000_Length_1835	K00128	E1.2.1.3; aldehyde dehydrogenase (NAD+) [EC:1.2.1.3]	00010 Glycolysis / Gluconeogenesis [PATH:aly00010]	Carbohydrate metabolism	Arabidopsis lyrata
Gy_Locus_7922_Transcript_1/2_Confidence_1.000_Length_1835	K00128	E1.2.1.3; aldehyde dehydrogenase (NAD+) [EC:1.2.1.3]	00903 Limonene and pinene degradation [PATH:ath00903]	Metabolism of terpenoids and polyketides	Arabidopsis thaliana
Gy_Locus_7922_Transcript_1/2_Confidence_1.000_Length_1835	K00128	E1.2.1.3; aldehyde dehydrogenase (NAD+) [EC:1.2.1.3]	00310 Lysine degradation [PATH:ath00310]	Amino acid metabolism	Arabidopsis thaliana
Gy_Locus_7922_Transcript_1/2_Confidence_1.000_Length_1835	K00128	E1.2.1.3; aldehyde dehydrogenase (NAD+) [EC:1.2.1.3]	00010 Glycolysis / Gluconeogenesis [PATH:ath00010]	Carbohydrate metabolism	Arabidopsis thaliana
Gy_Locus_7922_Transcript_1/2_Confidence_1.000_Length_1835	K00128	E1.2.1.3; aldehyde dehydrogenase (NAD+) [EC:1.2.1.3]	00330 Arginine and proline metabolism [PATH:ath00330]	Amino acid metabolism	Arabidopsis thaliana
Gy_Locus_7922_Transcript_1/2_Confidence_1.000_Length_1835	K00128	E1.2.1.3; aldehyde dehydrogenase (NAD+) [EC:1.2.1.3]	00340 Histidine metabolism [PATH:ath00340]	Amino acid metabolism	Arabidopsis thaliana
Gy_Locus_7922_Transcript_1/2_Confidence_1.000_Length_1835	K00128	E1.2.1.3; aldehyde dehydrogenase (NAD+) [EC:1.2.1.3]	00410 beta-Alanine metabolism [PATH:aly00410]	Metabolism of other amino acids	Arabidopsis lyrata
Gy_Locus_7922_Transcript_1/2_Confidence_1.000_Length_1835	K00128	E1.2.1.3; aldehyde dehydrogenase (NAD+) [EC:1.2.1.3]	00071 Fatty acid degradation [PATH:ath00071]	Lipid metabolism	Arabidopsis thaliana
Gy_Locus_7922_Transcript_1/2_Confidence_1.000_Length_1835	K00128	E1.2.1.3; aldehyde dehydrogenase (NAD+) [EC:1.2.1.3]	00330 Arginine and proline metabolism [PATH:aly00330]	Amino acid metabolism	Arabidopsis lyrata
Gy_Locus_7922_Transcript_1/2_Confidence_1.000_Length_1835	K00128	E1.2.1.3; aldehyde dehydrogenase (NAD+) [EC:1.2.1.3]	00410 beta-Alanine metabolism [PATH:ath00410]	Metabolism of other amino acids	Arabidopsis thaliana
Gy_Locus_7922_Transcript_1/2_Confidence_1.000_Length_1835	K00128	E1.2.1.3; aldehyde dehydrogenase (NAD+) [EC:1.2.1.3]	00380 Tryptophan metabolism [PATH:ath00380]	Amino acid metabolism	Arabidopsis thaliana
Gy_Locus_7922_Transcript_1/2_Confidence_1.000_Length_1835	K00128	E1.2.1.3; aldehyde dehydrogenase (NAD+) [EC:1.2.1.3]	00053 Ascorbate and aldarate metabolism [PATH:ath00053]	Carbohydrate metabolism	Arabidopsis thaliana
Gy_Locus_7922_Transcript_1/2_Confidence_1.000_Length_1835	K00128	E1.2.1.3; aldehyde dehydrogenase (NAD+) [EC:1.2.1.3]	00280 Valine, leucine and isoleucine degradation [PATH:ath00280]	Amino acid metabolism	Arabidopsis thaliana
Gy_Locus_7922_Transcript_1/2_Confidence_1.000_Length_1835	K00128	E1.2.1.3; aldehyde dehydrogenase (NAD+) [EC:1.2.1.3]	00561 Glycerolipid metabolism [PATH:ath00561]	Lipid metabolism	Arabidopsis thaliana
Gy_Locus_7922_Transcript_1/2_Confidence_1.000_Length_1835	K00128	E1.2.1.3; aldehyde dehydrogenase (NAD+) [EC:1.2.1.3]	00620 Pyruvate metabolism [PATH:aly00620]	Carbohydrate metabolism	Arabidopsis lyrata
Gy_Locus_7922_Transcript_1/2_Confidence_1.000_Length_1835	K00128	E1.2.1.3; aldehyde dehydrogenase (NAD+) [EC:1.2.1.3]	00040 Pentose and glucuronate interconversions [PATH:ath00040]	Carbohydrate metabolism	Arabidopsis thaliana
Gy_Locus_7922_Transcript_1/2_Confidence_1.000_Length_1835	K00128	E1.2.1.3; aldehyde dehydrogenase (NAD+) [EC:1.2.1.3]	00561 Glycerolipid metabolism [PATH:aly00561]	Lipid metabolism	Arabidopsis lyrata
Gy_Locus_7922_Transcript_1/2_Confidence_1.000_Length_1835	K00128	E1.2.1.3; aldehyde dehydrogenase (NAD+) [EC:1.2.1.3]	00280 Valine, leucine and isoleucine degradation [PATH:aly00280]	Amino acid metabolism	Arabidopsis lyrata
Gy_Locus_7922_Transcript_1/2_Confidence_1.000_Length_1835	K00128	E1.2.1.3; aldehyde dehydrogenase (NAD+) [EC:1.2.1.3]	00040 Pentose and glucuronate interconversions [PATH:aly00040]	Carbohydrate metabolism	Arabidopsis lyrata
Gy_Locus_7922_Transcript_2/2_Confidence_1.000_Length_1760	K00128	E1.2.1.3; aldehyde dehydrogenase (NAD+) [EC:1.2.1.3]	00640 Propanoate metabolism [PATH:aly00640]	Carbohydrate metabolism	Arabidopsis lyrata
Gy_Locus_7922_Transcript_2/2_Confidence_1.000_Length_1760	K00128	E1.2.1.3; aldehyde dehydrogenase (NAD+) [EC:1.2.1.3]	00380 Tryptophan metabolism [PATH:aly00380]	Amino acid metabolism	Arabidopsis lyrata
Gy_Locus_7922_Transcript_2/2_Confidence_1.000_Length_1760	K00128	E1.2.1.3; aldehyde dehydrogenase (NAD+) [EC:1.2.1.3]	00903 Limonene and pinene degradation [PATH:aly00903]	Metabolism of terpenoids and polyketides	Arabidopsis lyrata
Gy_Locus_7922_Transcript_2/2_Confidence_1.000_Length_1760	K00128	E1.2.1.3; aldehyde dehydrogenase (NAD+) [EC:1.2.1.3]	00071 Fatty acid degradation [PATH:aly00071]	Lipid metabolism	Arabidopsis lyrata
Gy_Locus_7922_Transcript_2/2_Confidence_1.000_Length_1760	K00128	E1.2.1.3; aldehyde dehydrogenase (NAD+) [EC:1.2.1.3]	00640 Propanoate metabolism [PATH:ath00640]	Carbohydrate metabolism	Arabidopsis thaliana
Gy_Locus_7922_Transcript_2/2_Confidence_1.000_Length_1760	K00128	E1.2.1.3; aldehyde dehydrogenase (NAD+) [EC:1.2.1.3]	00340 Histidine metabolism [PATH:aly00340]	Amino acid metabolism	Arabidopsis lyrata
Gy_Locus_7922_Transcript_2/2_Confidence_1.000_Length_1760	K00128	E1.2.1.3; aldehyde dehydrogenase (NAD+) [EC:1.2.1.3]	00310 Lysine degradation [PATH:aly00310]	Amino acid metabolism	Arabidopsis lyrata
Gy_Locus_7922_Transcript_2/2_Confidence_1.000_Length_1760	K00128	E1.2.1.3; aldehyde dehydrogenase (NAD+) [EC:1.2.1.3]	00053 Ascorbate and aldarate metabolism [PATH:aly00053]	Carbohydrate metabolism	Arabidopsis lyrata
Gy_Locus_7922_Transcript_2/2_Confidence_1.000_Length_1760	K00128	E1.2.1.3; aldehyde dehydrogenase (NAD+) [EC:1.2.1.3]	00620 Pyruvate metabolism [PATH:ath00620]	Carbohydrate metabolism	Arabidopsis thaliana
Gy_Locus_7922_Transcript_2/2_Confidence_1.000_Length_1760	K00128	E1.2.1.3; aldehyde dehydrogenase (NAD+) [EC:1.2.1.3]	00010 Glycolysis / Gluconeogenesis [PATH:aly00010]	Carbohydrate metabolism	Arabidopsis lyrata
Gy_Locus_7922_Transcript_2/2_Confidence_1.000_Length_1760	K00128	E1.2.1.3; aldehyde dehydrogenase (NAD+) [EC:1.2.1.3]	00903 Limonene and pinene degradation [PATH:ath00903]	Metabolism of terpenoids and polyketides	Arabidopsis thaliana
Gy_Locus_7922_Transcript_2/2_Confidence_1.000_Length_1760	K00128	E1.2.1.3; aldehyde dehydrogenase (NAD+) [EC:1.2.1.3]	00310 Lysine degradation [PATH:ath00310]	Amino acid metabolism	Arabidopsis thaliana
Gy_Locus_7922_Transcript_2/2_Confidence_1.000_Length_1760	K00128	E1.2.1.3; aldehyde dehydrogenase (NAD+) [EC:1.2.1.3]	00010 Glycolysis / Gluconeogenesis [PATH:ath00010]	Carbohydrate metabolism	Arabidopsis thaliana
Gy_Locus_7922_Transcript_2/2_Confidence_1.000_Length_1760	K00128	E1.2.1.3; aldehyde dehydrogenase (NAD+) [EC:1.2.1.3]	00330 Arginine and proline metabolism [PATH:ath00330]	Amino acid metabolism	Arabidopsis thaliana
Gy_Locus_7922_Transcript_2/2_Confidence_1.000_Length_1760	K00128	E1.2.1.3; aldehyde dehydrogenase (NAD+) [EC:1.2.1.3]	00340 Histidine metabolism [PATH:ath00340]	Amino acid metabolism	Arabidopsis thaliana
Gy_Locus_7922_Transcript_2/2_Confidence_1.000_Length_1760	K00128	E1.2.1.3; aldehyde dehydrogenase (NAD+) [EC:1.2.1.3]	00410 beta-Alanine metabolism [PATH:aly00410]	Metabolism of other amino acids	Arabidopsis lyrata
Gy_Locus_7922_Transcript_2/2_Confidence_1.000_Length_1760	K00128	E1.2.1.3; aldehyde dehydrogenase (NAD+) [EC:1.2.1.3]	00071 Fatty acid degradation [PATH:ath00071]	Lipid metabolism	Arabidopsis thaliana
Gy_Locus_7922_Transcript_2/2_Confidence_1.000_Length_1760	K00128	E1.2.1.3; aldehyde dehydrogenase (NAD+) [EC:1.2.1.3]	00330 Arginine and proline metabolism [PATH:aly00330]	Amino acid metabolism	Arabidopsis lyrata
Gy_Locus_7922_Transcript_2/2_Confidence_1.000_Length_1760	K00128	E1.2.1.3; aldehyde dehydrogenase (NAD+) [EC:1.2.1.3]	00410 beta-Alanine metabolism [PATH:ath00410]	Metabolism of other amino acids	Arabidopsis thaliana
Gy_Locus_7922_Transcript_2/2_Confidence_1.000_Length_1760	K00128	E1.2.1.3; aldehyde dehydrogenase (NAD+) [EC:1.2.1.3]	00380 Tryptophan metabolism [PATH:ath00380]	Amino acid metabolism	Arabidopsis thaliana
Gy_Locus_7922_Transcript_2/2_Confidence_1.000_Length_1760	K00128	E1.2.1.3; aldehyde dehydrogenase (NAD+) [EC:1.2.1.3]	00053 Ascorbate and aldarate metabolism [PATH:ath00053]	Carbohydrate metabolism	Arabidopsis thaliana
Gy_Locus_7922_Transcript_2/2_Confidence_1.000_Length_1760	K00128	E1.2.1.3; aldehyde dehydrogenase (NAD+) [EC:1.2.1.3]	00280 Valine, leucine and isoleucine degradation [PATH:ath00280]	Amino acid metabolism	Arabidopsis thaliana
Gy_Locus_7922_Transcript_2/2_Confidence_1.000_Length_1760	K00128	E1.2.1.3; aldehyde dehydrogenase (NAD+) [EC:1.2.1.3]	00561 Glycerolipid metabolism [PATH:ath00561]	Lipid metabolism	Arabidopsis thaliana
Gy_Locus_7922_Transcript_2/2_Confidence_1.000_Length_1760	K00128	E1.2.1.3; aldehyde dehydrogenase (NAD+) [EC:1.2.1.3]	00620 Pyruvate metabolism [PATH:aly00620]	Carbohydrate metabolism	Arabidopsis lyrata
Gy_Locus_7922_Transcript_2/2_Confidence_1.000_Length_1760	K00128	E1.2.1.3; aldehyde dehydrogenase (NAD+) [EC:1.2.1.3]	00040 Pentose and glucuronate interconversions [PATH:ath00040]	Carbohydrate metabolism	Arabidopsis thaliana
Gy_Locus_7922_Transcript_2/2_Confidence_1.000_Length_1760	K00128	E1.2.1.3; aldehyde dehydrogenase (NAD+) [EC:1.2.1.3]	00561 Glycerolipid metabolism [PATH:aly00561]	Lipid metabolism	Arabidopsis lyrata
Gy_Locus_7922_Transcript_2/2_Confidence_1.000_Length_1760	K00128	E1.2.1.3; aldehyde dehydrogenase (NAD+) [EC:1.2.1.3]	00280 Valine, leucine and isoleucine degradation [PATH:aly00280]	Amino acid metabolism	Arabidopsis lyrata
Gy_Locus_7922_Transcript_2/2_Confidence_1.000_Length_1760	K00128	E1.2.1.3; aldehyde dehydrogenase (NAD+) [EC:1.2.1.3]	00040 Pentose and glucuronate interconversions [PATH:aly00040]	Carbohydrate metabolism	Arabidopsis lyrata
Gy_Locus_19202_Transcript_2/2_Confidence_1.000_Length_2062	K00128	E1.2.1.3; aldehyde dehydrogenase (NAD+) [EC:1.2.1.3]	00640 Propanoate metabolism [PATH:aly00640]	Carbohydrate metabolism	Arabidopsis lyrata
Gy_Locus_19202_Transcript_2/2_Confidence_1.000_Length_2062	K00128	E1.2.1.3; aldehyde dehydrogenase (NAD+) [EC:1.2.1.3]	00380 Tryptophan metabolism [PATH:aly00380]	Amino acid metabolism	Arabidopsis lyrata
Gy_Locus_19202_Transcript_2/2_Confidence_1.000_Length_2062	K00128	E1.2.1.3; aldehyde dehydrogenase (NAD+) [EC:1.2.1.3]	00903 Limonene and pinene degradation [PATH:aly00903]	Metabolism of terpenoids and polyketides	Arabidopsis lyrata
Gy_Locus_19202_Transcript_2/2_Confidence_1.000_Length_2062	K00128	E1.2.1.3; aldehyde dehydrogenase (NAD+) [EC:1.2.1.3]	00071 Fatty acid degradation [PATH:aly00071]	Lipid metabolism	Arabidopsis lyrata
Gy_Locus_19202_Transcript_2/2_Confidence_1.000_Length_2062	K00128	E1.2.1.3; aldehyde dehydrogenase (NAD+) [EC:1.2.1.3]	00640 Propanoate metabolism [PATH:ath00640]	Carbohydrate metabolism	Arabidopsis thaliana
Gy_Locus_19202_Transcript_2/2_Confidence_1.000_Length_2062	K00128	E1.2.1.3; aldehyde dehydrogenase (NAD+) [EC:1.2.1.3]	00340 Histidine metabolism [PATH:aly00340]	Amino acid metabolism	Arabidopsis lyrata
Gy_Locus_19202_Transcript_2/2_Confidence_1.000_Length_2062	K00128	E1.2.1.3; aldehyde dehydrogenase (NAD+) [EC:1.2.1.3]	00310 Lysine degradation [PATH:aly00310]	Amino acid metabolism	Arabidopsis lyrata
Gy_Locus_19202_Transcript_2/2_Confidence_1.000_Length_2062	K00128	E1.2.1.3; aldehyde dehydrogenase (NAD+) [EC:1.2.1.3]	00053 Ascorbate and aldarate metabolism [PATH:aly00053]	Carbohydrate metabolism	Arabidopsis lyrata
Gy_Locus_19202_Transcript_2/2_Confidence_1.000_Length_2062	K00128	E1.2.1.3; aldehyde dehydrogenase (NAD+) [EC:1.2.1.3]	00620 Pyruvate metabolism [PATH:ath00620]	Carbohydrate metabolism	Arabidopsis thaliana
Gy_Locus_19202_Transcript_2/2_Confidence_1.000_Length_2062	K00128	E1.2.1.3; aldehyde dehydrogenase (NAD+) [EC:1.2.1.3]	00010 Glycolysis / Gluconeogenesis [PATH:aly00010]	Carbohydrate metabolism	Arabidopsis lyrata
Gy_Locus_19202_Transcript_2/2_Confidence_1.000_Length_2062	K00128	E1.2.1.3; aldehyde dehydrogenase (NAD+) [EC:1.2.1.3]	00903 Limonene and pinene degradation [PATH:ath00903]	Metabolism of terpenoids and polyketides	Arabidopsis thaliana
Gy_Locus_19202_Transcript_2/2_Confidence_1.000_Length_2062	K00128	E1.2.1.3; aldehyde dehydrogenase (NAD+) [EC:1.2.1.3]	00310 Lysine degradation [PATH:ath00310]	Amino acid metabolism	Arabidopsis thaliana
Gy_Locus_19202_Transcript_2/2_Confidence_1.000_Length_2062	K00128	E1.2.1.3; aldehyde dehydrogenase (NAD+) [EC:1.2.1.3]	00010 Glycolysis / Gluconeogenesis [PATH:ath00010]	Carbohydrate metabolism	Arabidopsis thaliana
Gy_Locus_19202_Transcript_2/2_Confidence_1.000_Length_2062	K00128	E1.2.1.3; aldehyde dehydrogenase (NAD+) [EC:1.2.1.3]	00330 Arginine and proline metabolism [PATH:ath00330]	Amino acid metabolism	Arabidopsis thaliana
Gy_Locus_19202_Transcript_2/2_Confidence_1.000_Length_2062	K00128	E1.2.1.3; aldehyde dehydrogenase (NAD+) [EC:1.2.1.3]	00340 Histidine metabolism [PATH:ath00340]	Amino acid metabolism	Arabidopsis thaliana
Gy_Locus_19202_Transcript_2/2_Confidence_1.000_Length_2062	K00128	E1.2.1.3; aldehyde dehydrogenase (NAD+) [EC:1.2.1.3]	00410 beta-Alanine metabolism [PATH:aly00410]	Metabolism of other amino acids	Arabidopsis lyrata
Gy_Locus_19202_Transcript_2/2_Confidence_1.000_Length_2062	K00128	E1.2.1.3; aldehyde dehydrogenase (NAD+) [EC:1.2.1.3]	00071 Fatty acid degradation [PATH:ath00071]	Lipid metabolism	Arabidopsis thaliana
Gy_Locus_19202_Transcript_2/2_Confidence_1.000_Length_2062	K00128	E1.2.1.3; aldehyde dehydrogenase (NAD+) [EC:1.2.1.3]	00330 Arginine and proline metabolism [PATH:aly00330]	Amino acid metabolism	Arabidopsis lyrata
Gy_Locus_19202_Transcript_2/2_Confidence_1.000_Length_2062	K00128	E1.2.1.3; aldehyde dehydrogenase (NAD+) [EC:1.2.1.3]	00410 beta-Alanine metabolism [PATH:ath00410]	Metabolism of other amino acids	Arabidopsis thaliana
Gy_Locus_19202_Transcript_2/2_Confidence_1.000_Length_2062	K00128	E1.2.1.3; aldehyde dehydrogenase (NAD+) [EC:1.2.1.3]	00380 Tryptophan metabolism [PATH:ath00380]	Amino acid metabolism	Arabidopsis thaliana
Gy_Locus_19202_Transcript_2/2_Confidence_1.000_Length_2062	K00128	E1.2.1.3; aldehyde dehydrogenase (NAD+) [EC:1.2.1.3]	00053 Ascorbate and aldarate metabolism [PATH:ath00053]	Carbohydrate metabolism	Arabidopsis thaliana
Gy_Locus_19202_Transcript_2/2_Confidence_1.000_Length_2062	K00128	E1.2.1.3; aldehyde dehydrogenase (NAD+) [EC:1.2.1.3]	00280 Valine, leucine and isoleucine degradation [PATH:ath00280]	Amino acid metabolism	Arabidopsis thaliana
Gy_Locus_19202_Transcript_2/2_Confidence_1.000_Length_2062	K00128	E1.2.1.3; aldehyde dehydrogenase (NAD+) [EC:1.2.1.3]	00561 Glycerolipid metabolism [PATH:ath00561]	Lipid metabolism	Arabidopsis thaliana
Gy_Locus_19202_Transcript_2/2_Confidence_1.000_Length_2062	K00128	E1.2.1.3; aldehyde dehydrogenase (NAD+) [EC:1.2.1.3]	00620 Pyruvate metabolism [PATH:aly00620]	Carbohydrate metabolism	Arabidopsis lyrata
Gy_Locus_19202_Transcript_2/2_Confidence_1.000_Length_2062	K00128	E1.2.1.3; aldehyde dehydrogenase (NAD+) [EC:1.2.1.3]	00040 Pentose and glucuronate interconversions [PATH:ath00040]	Carbohydrate metabolism	Arabidopsis thaliana
Gy_Locus_19202_Transcript_2/2_Confidence_1.000_Length_2062	K00128	E1.2.1.3; aldehyde dehydrogenase (NAD+) [EC:1.2.1.3]	00561 Glycerolipid metabolism [PATH:aly00561]	Lipid metabolism	Arabidopsis lyrata
Gy_Locus_19202_Transcript_2/2_Confidence_1.000_Length_2062	K00128	E1.2.1.3; aldehyde dehydrogenase (NAD+) [EC:1.2.1.3]	00280 Valine, leucine and isoleucine degradation [PATH:aly00280]	Amino acid metabolism	Arabidopsis lyrata
Gy_Locus_19202_Transcript_2/2_Confidence_1.000_Length_2062	K00128	E1.2.1.3; aldehyde dehydrogenase (NAD+) [EC:1.2.1.3]	00040 Pentose and glucuronate interconversions [PATH:aly00040]	Carbohydrate metabolism	Arabidopsis lyrata
Gy_Locus_7995_Transcript_1/2_Confidence_1.000_Length_1738	K00130	betB; betaine-aldehyde dehydrogenase [EC:1.2.1.8]	00260 Glycine, serine and threonine metabolism [PATH:aly00260]	Amino acid metabolism	Arabidopsis lyrata
Gy_Locus_7995_Transcript_1/2_Confidence_1.000_Length_1738	K00130	betB; betaine-aldehyde dehydrogenase [EC:1.2.1.8]	00260 Glycine, serine and threonine metabolism [PATH:ath00260]	Amino acid metabolism	Arabidopsis thaliana
Gy_Locus_7995_Transcript_2/2_Confidence_1.000_Length_1286	K00130	betB; betaine-aldehyde dehydrogenase [EC:1.2.1.8]	00260 Glycine, serine and threonine metabolism [PATH:aly00260]	Amino acid metabolism	Arabidopsis lyrata
Gy_Locus_7995_Transcript_2/2_Confidence_1.000_Length_1286	K00130	betB; betaine-aldehyde dehydrogenase [EC:1.2.1.8]	00260 Glycine, serine and threonine metabolism [PATH:ath00260]	Amino acid metabolism	Arabidopsis thaliana
Gy_Locus_18754_Transcript_1/2_Confidence_1.000_Length_1866	K00131	gapN; glyceraldehyde-3-phosphate dehydrogenase (NADP+) [EC:1.2.1.9]	00030 Pentose phosphate pathway [PATH:aly00030]	Carbohydrate metabolism	Arabidopsis lyrata
Gy_Locus_18754_Transcript_1/2_Confidence_1.000_Length_1866	K00131	gapN; glyceraldehyde-3-phosphate dehydrogenase (NADP+) [EC:1.2.1.9]	00010 Glycolysis / Gluconeogenesis [PATH:aly00010]	Carbohydrate metabolism	Arabidopsis lyrata
Gy_Locus_18754_Transcript_1/2_Confidence_1.000_Length_1866	K00131	E1.2.1.9; glyceraldehyde-3-phosphate dehydrogenase (NADP) [EC:1.2.1.9]	00010 Glycolysis / Gluconeogenesis [PATH:ath00010]	Carbohydrate metabolism	Arabidopsis thaliana
Gy_Locus_18754_Transcript_2/2_Confidence_1.000_Length_1862	K00131	gapN; glyceraldehyde-3-phosphate dehydrogenase (NADP+) [EC:1.2.1.9]	00030 Pentose phosphate pathway [PATH:aly00030]	Carbohydrate metabolism	Arabidopsis lyrata
Gy_Locus_18754_Transcript_2/2_Confidence_1.000_Length_1862	K00131	gapN; glyceraldehyde-3-phosphate dehydrogenase (NADP+) [EC:1.2.1.9]	00010 Glycolysis / Gluconeogenesis [PATH:aly00010]	Carbohydrate metabolism	Arabidopsis lyrata
Gy_Locus_18754_Transcript_2/2_Confidence_1.000_Length_1862	K00131	E1.2.1.9; glyceraldehyde-3-phosphate dehydrogenase (NADP) [EC:1.2.1.9]	00010 Glycolysis / Gluconeogenesis [PATH:ath00010]	Carbohydrate metabolism	Arabidopsis thaliana
Gy_Locus_21694_Transcript_1/2_Confidence_1.000_Length_1463	K00133	asd; aspartate-semialdehyde dehydrogenase [EC:1.2.1.11]	00270 Cysteine and methionine metabolism [PATH:ath00270]	Amino acid metabolism	Arabidopsis thaliana
Gy_Locus_21694_Transcript_1/2_Confidence_1.000_Length_1463	K00133	asd; aspartate-semialdehyde dehydrogenase [EC:1.2.1.11]	01230 Biosynthesis of amino acids [PATH:vvi01230]	Metabolism	Vitis vinifera
Gy_Locus_21694_Transcript_1/2_Confidence_1.000_Length_1463	K00133	asd; aspartate-semialdehyde dehydrogenase [EC:1.2.1.11]	00270 Cysteine and methionine metabolism [PATH:vvi00270]	Amino acid metabolism	Vitis vinifera
Gy_Locus_21694_Transcript_1/2_Confidence_1.000_Length_1463	K00133	asd; aspartate-semialdehyde dehydrogenase [EC:1.2.1.11]	00300 Lysine biosynthesis [PATH:ath00300]	Amino acid metabolism	Arabidopsis thaliana
Gy_Locus_21694_Transcript_1/2_Confidence_1.000_Length_1463	K00133	asd; aspartate-semialdehyde dehydrogenase [EC:1.2.1.11]	01210 2-Oxocarboxylic acid metabolism [PATH:ath01210]	Metabolism	Arabidopsis thaliana
Gy_Locus_21694_Transcript_1/2_Confidence_1.000_Length_1463	K00133	asd; aspartate-semialdehyde dehydrogenase [EC:1.2.1.11]	01210 2-Oxocarboxylic acid metabolism [PATH:vvi01210]	Metabolism	Vitis vinifera
Gy_Locus_21694_Transcript_1/2_Confidence_1.000_Length_1463	K00133	asd; aspartate-semialdehyde dehydrogenase [EC:1.2.1.11]	00260 Glycine, serine and threonine metabolism [PATH:ath00260]	Amino acid metabolism	Arabidopsis thaliana
Gy_Locus_21694_Transcript_1/2_Confidence_1.000_Length_1463	K00133	asd; aspartate-semialdehyde dehydrogenase [EC:1.2.1.11]	00300 Lysine biosynthesis [PATH:vvi00300]	Amino acid metabolism	Vitis vinifera
Gy_Locus_21694_Transcript_1/2_Confidence_1.000_Length_1463	K00133	asd; aspartate-semialdehyde dehydrogenase [EC:1.2.1.11]	01230 Biosynthesis of amino acids [PATH:ath01230]	Metabolism	Arabidopsis thaliana
Gy_Locus_21694_Transcript_1/2_Confidence_1.000_Length_1463	K00133	asd; aspartate-semialdehyde dehydrogenase [EC:1.2.1.11]	00260 Glycine, serine and threonine metabolism [PATH:vvi00260]	Amino acid metabolism	Vitis vinifera
Gy_Locus_21694_Transcript_2/2_Confidence_1.000_Length_1349	K00133	asd; aspartate-semialdehyde dehydrogenase [EC:1.2.1.11]	00270 Cysteine and methionine metabolism [PATH:ath00270]	Amino acid metabolism	Arabidopsis thaliana
Gy_Locus_21694_Transcript_2/2_Confidence_1.000_Length_1349	K00133	asd; aspartate-semialdehyde dehydrogenase [EC:1.2.1.11]	01230 Biosynthesis of amino acids [PATH:vvi01230]	Metabolism	Vitis vinifera
Gy_Locus_21694_Transcript_2/2_Confidence_1.000_Length_1349	K00133	asd; aspartate-semialdehyde dehydrogenase [EC:1.2.1.11]	00270 Cysteine and methionine metabolism [PATH:vvi00270]	Amino acid metabolism	Vitis vinifera
Gy_Locus_21694_Transcript_2/2_Confidence_1.000_Length_1349	K00133	asd; aspartate-semialdehyde dehydrogenase [EC:1.2.1.11]	00300 Lysine biosynthesis [PATH:ath00300]	Amino acid metabolism	Arabidopsis thaliana
Gy_Locus_21694_Transcript_2/2_Confidence_1.000_Length_1349	K00133	asd; aspartate-semialdehyde dehydrogenase [EC:1.2.1.11]	01210 2-Oxocarboxylic acid metabolism [PATH:ath01210]	Metabolism	Arabidopsis thaliana
Gy_Locus_21694_Transcript_2/2_Confidence_1.000_Length_1349	K00133	asd; aspartate-semialdehyde dehydrogenase [EC:1.2.1.11]	01210 2-Oxocarboxylic acid metabolism [PATH:vvi01210]	Metabolism	Vitis vinifera
Gy_Locus_21694_Transcript_2/2_Confidence_1.000_Length_1349	K00133	asd; aspartate-semialdehyde dehydrogenase [EC:1.2.1.11]	00260 Glycine, serine and threonine metabolism [PATH:ath00260]	Amino acid metabolism	Arabidopsis thaliana
Gy_Locus_21694_Transcript_2/2_Confidence_1.000_Length_1349	K00133	asd; aspartate-semialdehyde dehydrogenase [EC:1.2.1.11]	00300 Lysine biosynthesis [PATH:vvi00300]	Amino acid metabolism	Vitis vinifera
Gy_Locus_21694_Transcript_2/2_Confidence_1.000_Length_1349	K00133	asd; aspartate-semialdehyde dehydrogenase [EC:1.2.1.11]	01230 Biosynthesis of amino acids [PATH:ath01230]	Metabolism	Arabidopsis thaliana
Gy_Locus_21694_Transcript_2/2_Confidence_1.000_Length_1349	K00133	asd; aspartate-semialdehyde dehydrogenase [EC:1.2.1.11]	00260 Glycine, serine and threonine metabolism [PATH:vvi00260]	Amino acid metabolism	Vitis vinifera
Gy_Locus_1006_Transcript_1/2_Confidence_0.750_Length_1804	K00134	GAPDH; glyceraldehyde 3-phosphate dehydrogenase [EC:1.2.1.12]	01200 Carbon metabolism [PATH:aly01200]	Metabolism	Arabidopsis lyrata
Gy_Locus_1006_Transcript_1/2_Confidence_0.750_Length_1804	K00134	GAPDH; glyceraldehyde 3-phosphate dehydrogenase [EC:1.2.1.12]	00710 Carbon fixation in photosynthetic organisms [PATH:ath00710]	Energy metabolism	Arabidopsis thaliana
Gy_Locus_1006_Transcript_1/2_Confidence_0.750_Length_1804	K00134	GAPDH; glyceraldehyde 3-phosphate dehydrogenase [EC:1.2.1.12]	00010 Glycolysis / Gluconeogenesis [PATH:aly00010]	Carbohydrate metabolism	Arabidopsis lyrata
Gy_Locus_1006_Transcript_1/2_Confidence_0.750_Length_1804	K00134	GAPDH; glyceraldehyde 3-phosphate dehydrogenase [EC:1.2.1.12]	01230 Biosynthesis of amino acids [PATH:aly01230]	Metabolism	Arabidopsis lyrata
Gy_Locus_1006_Transcript_1/2_Confidence_0.750_Length_1804	K00134	GAPDH; glyceraldehyde 3-phosphate dehydrogenase [EC:1.2.1.12]	01200 Carbon metabolism [PATH:ath01200]	Metabolism	Arabidopsis thaliana
Gy_Locus_1006_Transcript_1/2_Confidence_0.750_Length_1804	K00134	GAPDH; glyceraldehyde 3-phosphate dehydrogenase [EC:1.2.1.12]	00710 Carbon fixation in photosynthetic organisms [PATH:aly00710]	Energy metabolism	Arabidopsis lyrata
Gy_Locus_1006_Transcript_1/2_Confidence_0.750_Length_1804	K00134	GAPDH; glyceraldehyde 3-phosphate dehydrogenase [EC:1.2.1.12]	01230 Biosynthesis of amino acids [PATH:ath01230]	Metabolism	Arabidopsis thaliana
Gy_Locus_1006_Transcript_1/2_Confidence_0.750_Length_1804	K00134	GAPDH; glyceraldehyde 3-phosphate dehydrogenase [EC:1.2.1.12]	00010 Glycolysis / Gluconeogenesis [PATH:ath00010]	Carbohydrate metabolism	Arabidopsis thaliana
Gy_Locus_1006_Transcript_2/2_Confidence_0.750_Length_1763	K00134	GAPDH; glyceraldehyde 3-phosphate dehydrogenase [EC:1.2.1.12]	01200 Carbon metabolism [PATH:aly01200]	Metabolism	Arabidopsis lyrata
Gy_Locus_1006_Transcript_2/2_Confidence_0.750_Length_1763	K00134	GAPDH; glyceraldehyde 3-phosphate dehydrogenase [EC:1.2.1.12]	00710 Carbon fixation in photosynthetic organisms [PATH:ath00710]	Energy metabolism	Arabidopsis thaliana
Gy_Locus_1006_Transcript_2/2_Confidence_0.750_Length_1763	K00134	GAPDH; glyceraldehyde 3-phosphate dehydrogenase [EC:1.2.1.12]	00010 Glycolysis / Gluconeogenesis [PATH:aly00010]	Carbohydrate metabolism	Arabidopsis lyrata
Gy_Locus_1006_Transcript_2/2_Confidence_0.750_Length_1763	K00134	GAPDH; glyceraldehyde 3-phosphate dehydrogenase [EC:1.2.1.12]	01230 Biosynthesis of amino acids [PATH:aly01230]	Metabolism	Arabidopsis lyrata
Gy_Locus_1006_Transcript_2/2_Confidence_0.750_Length_1763	K00134	GAPDH; glyceraldehyde 3-phosphate dehydrogenase [EC:1.2.1.12]	01200 Carbon metabolism [PATH:ath01200]	Metabolism	Arabidopsis thaliana
Gy_Locus_1006_Transcript_2/2_Confidence_0.750_Length_1763	K00134	GAPDH; glyceraldehyde 3-phosphate dehydrogenase [EC:1.2.1.12]	00710 Carbon fixation in photosynthetic organisms [PATH:aly00710]	Energy metabolism	Arabidopsis lyrata
Gy_Locus_1006_Transcript_2/2_Confidence_0.750_Length_1763	K00134	GAPDH; glyceraldehyde 3-phosphate dehydrogenase [EC:1.2.1.12]	01230 Biosynthesis of amino acids [PATH:ath01230]	Metabolism	Arabidopsis thaliana
Gy_Locus_1006_Transcript_2/2_Confidence_0.750_Length_1763	K00134	GAPDH; glyceraldehyde 3-phosphate dehydrogenase [EC:1.2.1.12]	00010 Glycolysis / Gluconeogenesis [PATH:ath00010]	Carbohydrate metabolism	Arabidopsis thaliana
Gy_Locus_1057_Transcript_2/7_Confidence_0.643_Length_2083	K00134	GAPDH; glyceraldehyde 3-phosphate dehydrogenase [EC:1.2.1.12]	01200 Carbon metabolism [PATH:aly01200]	Metabolism	Arabidopsis lyrata
Gy_Locus_1057_Transcript_2/7_Confidence_0.643_Length_2083	K00134	GAPDH; glyceraldehyde 3-phosphate dehydrogenase [EC:1.2.1.12]	00710 Carbon fixation in photosynthetic organisms [PATH:ath00710]	Energy metabolism	Arabidopsis thaliana
Gy_Locus_1057_Transcript_2/7_Confidence_0.643_Length_2083	K00134	GAPDH; glyceraldehyde 3-phosphate dehydrogenase [EC:1.2.1.12]	00010 Glycolysis / Gluconeogenesis [PATH:aly00010]	Carbohydrate metabolism	Arabidopsis lyrata
Gy_Locus_1057_Transcript_2/7_Confidence_0.643_Length_2083	K00134	GAPDH; glyceraldehyde 3-phosphate dehydrogenase [EC:1.2.1.12]	01230 Biosynthesis of amino acids [PATH:aly01230]	Metabolism	Arabidopsis lyrata
Gy_Locus_1057_Transcript_2/7_Confidence_0.643_Length_2083	K00134	GAPDH; glyceraldehyde 3-phosphate dehydrogenase [EC:1.2.1.12]	01200 Carbon metabolism [PATH:ath01200]	Metabolism	Arabidopsis thaliana
Gy_Locus_1057_Transcript_2/7_Confidence_0.643_Length_2083	K00134	GAPDH; glyceraldehyde 3-phosphate dehydrogenase [EC:1.2.1.12]	00710 Carbon fixation in photosynthetic organisms [PATH:aly00710]	Energy metabolism	Arabidopsis lyrata
Gy_Locus_1057_Transcript_2/7_Confidence_0.643_Length_2083	K00134	GAPDH; glyceraldehyde 3-phosphate dehydrogenase [EC:1.2.1.12]	01230 Biosynthesis of amino acids [PATH:ath01230]	Metabolism	Arabidopsis thaliana
Gy_Locus_1057_Transcript_2/7_Confidence_0.643_Length_2083	K00134	GAPDH; glyceraldehyde 3-phosphate dehydrogenase [EC:1.2.1.12]	00010 Glycolysis / Gluconeogenesis [PATH:ath00010]	Carbohydrate metabolism	Arabidopsis thaliana
Gy_Locus_1057_Transcript_4/7_Confidence_0.500_Length_1576	K00134	GAPDH; glyceraldehyde 3-phosphate dehydrogenase [EC:1.2.1.12]	01200 Carbon metabolism [PATH:aly01200]	Metabolism	Arabidopsis lyrata
Gy_Locus_1057_Transcript_4/7_Confidence_0.500_Length_1576	K00134	GAPDH; glyceraldehyde 3-phosphate dehydrogenase [EC:1.2.1.12]	00710 Carbon fixation in photosynthetic organisms [PATH:ath00710]	Energy metabolism	Arabidopsis thaliana
Gy_Locus_1057_Transcript_4/7_Confidence_0.500_Length_1576	K00134	GAPDH; glyceraldehyde 3-phosphate dehydrogenase [EC:1.2.1.12]	00010 Glycolysis / Gluconeogenesis [PATH:aly00010]	Carbohydrate metabolism	Arabidopsis lyrata
Gy_Locus_1057_Transcript_4/7_Confidence_0.500_Length_1576	K00134	GAPDH; glyceraldehyde 3-phosphate dehydrogenase [EC:1.2.1.12]	01230 Biosynthesis of amino acids [PATH:aly01230]	Metabolism	Arabidopsis lyrata
Gy_Locus_1057_Transcript_4/7_Confidence_0.500_Length_1576	K00134	GAPDH; glyceraldehyde 3-phosphate dehydrogenase [EC:1.2.1.12]	01200 Carbon metabolism [PATH:ath01200]	Metabolism	Arabidopsis thaliana
Gy_Locus_1057_Transcript_4/7_Confidence_0.500_Length_1576	K00134	GAPDH; glyceraldehyde 3-phosphate dehydrogenase [EC:1.2.1.12]	00710 Carbon fixation in photosynthetic organisms [PATH:aly00710]	Energy metabolism	Arabidopsis lyrata
Gy_Locus_1057_Transcript_4/7_Confidence_0.500_Length_1576	K00134	GAPDH; glyceraldehyde 3-phosphate dehydrogenase [EC:1.2.1.12]	01230 Biosynthesis of amino acids [PATH:ath01230]	Metabolism	Arabidopsis thaliana
Gy_Locus_1057_Transcript_4/7_Confidence_0.500_Length_1576	K00134	GAPDH; glyceraldehyde 3-phosphate dehydrogenase [EC:1.2.1.12]	00010 Glycolysis / Gluconeogenesis [PATH:ath00010]	Carbohydrate metabolism	Arabidopsis thaliana
Gy_Locus_1057_Transcript_5/7_Confidence_0.571_Length_1937	K00134	GAPDH; glyceraldehyde 3-phosphate dehydrogenase [EC:1.2.1.12]	01200 Carbon metabolism [PATH:aly01200]	Metabolism	Arabidopsis lyrata
Gy_Locus_1057_Transcript_5/7_Confidence_0.571_Length_1937	K00134	GAPDH; glyceraldehyde 3-phosphate dehydrogenase [EC:1.2.1.12]	00710 Carbon fixation in photosynthetic organisms [PATH:ath00710]	Energy metabolism	Arabidopsis thaliana
Gy_Locus_1057_Transcript_5/7_Confidence_0.571_Length_1937	K00134	GAPDH; glyceraldehyde 3-phosphate dehydrogenase [EC:1.2.1.12]	00010 Glycolysis / Gluconeogenesis [PATH:aly00010]	Carbohydrate metabolism	Arabidopsis lyrata
Gy_Locus_1057_Transcript_5/7_Confidence_0.571_Length_1937	K00134	GAPDH; glyceraldehyde 3-phosphate dehydrogenase [EC:1.2.1.12]	01230 Biosynthesis of amino acids [PATH:aly01230]	Metabolism	Arabidopsis lyrata
Gy_Locus_1057_Transcript_5/7_Confidence_0.571_Length_1937	K00134	GAPDH; glyceraldehyde 3-phosphate dehydrogenase [EC:1.2.1.12]	01200 Carbon metabolism [PATH:ath01200]	Metabolism	Arabidopsis thaliana
Gy_Locus_1057_Transcript_5/7_Confidence_0.571_Length_1937	K00134	GAPDH; glyceraldehyde 3-phosphate dehydrogenase [EC:1.2.1.12]	00710 Carbon fixation in photosynthetic organisms [PATH:aly00710]	Energy metabolism	Arabidopsis lyrata
Gy_Locus_1057_Transcript_5/7_Confidence_0.571_Length_1937	K00134	GAPDH; glyceraldehyde 3-phosphate dehydrogenase [EC:1.2.1.12]	01230 Biosynthesis of amino acids [PATH:ath01230]	Metabolism	Arabidopsis thaliana
Gy_Locus_1057_Transcript_5/7_Confidence_0.571_Length_1937	K00134	GAPDH; glyceraldehyde 3-phosphate dehydrogenase [EC:1.2.1.12]	00010 Glycolysis / Gluconeogenesis [PATH:ath00010]	Carbohydrate metabolism	Arabidopsis thaliana
Gy_Locus_1057_Transcript_6/7_Confidence_0.429_Length_1793	K00134	GAPDH; glyceraldehyde 3-phosphate dehydrogenase [EC:1.2.1.12]	01200 Carbon metabolism [PATH:aly01200]	Metabolism	Arabidopsis lyrata
Gy_Locus_1057_Transcript_6/7_Confidence_0.429_Length_1793	K00134	GAPDH; glyceraldehyde 3-phosphate dehydrogenase [EC:1.2.1.12]	00710 Carbon fixation in photosynthetic organisms [PATH:ath00710]	Energy metabolism	Arabidopsis thaliana
Gy_Locus_1057_Transcript_6/7_Confidence_0.429_Length_1793	K00134	GAPDH; glyceraldehyde 3-phosphate dehydrogenase [EC:1.2.1.12]	00010 Glycolysis / Gluconeogenesis [PATH:aly00010]	Carbohydrate metabolism	Arabidopsis lyrata
Gy_Locus_1057_Transcript_6/7_Confidence_0.429_Length_1793	K00134	GAPDH; glyceraldehyde 3-phosphate dehydrogenase [EC:1.2.1.12]	01230 Biosynthesis of amino acids [PATH:aly01230]	Metabolism	Arabidopsis lyrata
Gy_Locus_1057_Transcript_6/7_Confidence_0.429_Length_1793	K00134	GAPDH; glyceraldehyde 3-phosphate dehydrogenase [EC:1.2.1.12]	01200 Carbon metabolism [PATH:ath01200]	Metabolism	Arabidopsis thaliana
Gy_Locus_1057_Transcript_6/7_Confidence_0.429_Length_1793	K00134	GAPDH; glyceraldehyde 3-phosphate dehydrogenase [EC:1.2.1.12]	00710 Carbon fixation in photosynthetic organisms [PATH:aly00710]	Energy metabolism	Arabidopsis lyrata
Gy_Locus_1057_Transcript_6/7_Confidence_0.429_Length_1793	K00134	GAPDH; glyceraldehyde 3-phosphate dehydrogenase [EC:1.2.1.12]	01230 Biosynthesis of amino acids [PATH:ath01230]	Metabolism	Arabidopsis thaliana
Gy_Locus_1057_Transcript_6/7_Confidence_0.429_Length_1793	K00134	GAPDH; glyceraldehyde 3-phosphate dehydrogenase [EC:1.2.1.12]	00010 Glycolysis / Gluconeogenesis [PATH:ath00010]	Carbohydrate metabolism	Arabidopsis thaliana
Gy_Locus_1057_Transcript_7/7_Confidence_0.571_Length_1937	K00134	GAPDH; glyceraldehyde 3-phosphate dehydrogenase [EC:1.2.1.12]	01200 Carbon metabolism [PATH:aly01200]	Metabolism	Arabidopsis lyrata
Gy_Locus_1057_Transcript_7/7_Confidence_0.571_Length_1937	K00134	GAPDH; glyceraldehyde 3-phosphate dehydrogenase [EC:1.2.1.12]	00710 Carbon fixation in photosynthetic organisms [PATH:ath00710]	Energy metabolism	Arabidopsis thaliana
Gy_Locus_1057_Transcript_7/7_Confidence_0.571_Length_1937	K00134	GAPDH; glyceraldehyde 3-phosphate dehydrogenase [EC:1.2.1.12]	00010 Glycolysis / Gluconeogenesis [PATH:aly00010]	Carbohydrate metabolism	Arabidopsis lyrata
Gy_Locus_1057_Transcript_7/7_Confidence_0.571_Length_1937	K00134	GAPDH; glyceraldehyde 3-phosphate dehydrogenase [EC:1.2.1.12]	01230 Biosynthesis of amino acids [PATH:aly01230]	Metabolism	Arabidopsis lyrata
Gy_Locus_1057_Transcript_7/7_Confidence_0.571_Length_1937	K00134	GAPDH; glyceraldehyde 3-phosphate dehydrogenase [EC:1.2.1.12]	01200 Carbon metabolism [PATH:ath01200]	Metabolism	Arabidopsis thaliana
Gy_Locus_1057_Transcript_7/7_Confidence_0.571_Length_1937	K00134	GAPDH; glyceraldehyde 3-phosphate dehydrogenase [EC:1.2.1.12]	00710 Carbon fixation in photosynthetic organisms [PATH:aly00710]	Energy metabolism	Arabidopsis lyrata
Gy_Locus_1057_Transcript_7/7_Confidence_0.571_Length_1937	K00134	GAPDH; glyceraldehyde 3-phosphate dehydrogenase [EC:1.2.1.12]	01230 Biosynthesis of amino acids [PATH:ath01230]	Metabolism	Arabidopsis thaliana
Gy_Locus_1057_Transcript_7/7_Confidence_0.571_Length_1937	K00134	GAPDH; glyceraldehyde 3-phosphate dehydrogenase [EC:1.2.1.12]	00010 Glycolysis / Gluconeogenesis [PATH:ath00010]	Carbohydrate metabolism	Arabidopsis thaliana
Gy_Locus_6853_Transcript_1/1_Confidence_1.000_Length_1522	K00134	GAPDH; glyceraldehyde 3-phosphate dehydrogenase [EC:1.2.1.12]	01200 Carbon metabolism [PATH:aly01200]	Metabolism	Arabidopsis lyrata
Gy_Locus_6853_Transcript_1/1_Confidence_1.000_Length_1522	K00134	GAPDH; glyceraldehyde 3-phosphate dehydrogenase [EC:1.2.1.12]	00710 Carbon fixation in photosynthetic organisms [PATH:ath00710]	Energy metabolism	Arabidopsis thaliana
Gy_Locus_6853_Transcript_1/1_Confidence_1.000_Length_1522	K00134	GAPDH; glyceraldehyde 3-phosphate dehydrogenase [EC:1.2.1.12]	00010 Glycolysis / Gluconeogenesis [PATH:aly00010]	Carbohydrate metabolism	Arabidopsis lyrata
Gy_Locus_6853_Transcript_1/1_Confidence_1.000_Length_1522	K00134	GAPDH; glyceraldehyde 3-phosphate dehydrogenase [EC:1.2.1.12]	01230 Biosynthesis of amino acids [PATH:aly01230]	Metabolism	Arabidopsis lyrata
Gy_Locus_6853_Transcript_1/1_Confidence_1.000_Length_1522	K00134	GAPDH; glyceraldehyde 3-phosphate dehydrogenase [EC:1.2.1.12]	01200 Carbon metabolism [PATH:ath01200]	Metabolism	Arabidopsis thaliana
Gy_Locus_6853_Transcript_1/1_Confidence_1.000_Length_1522	K00134	GAPDH; glyceraldehyde 3-phosphate dehydrogenase [EC:1.2.1.12]	00710 Carbon fixation in photosynthetic organisms [PATH:aly00710]	Energy metabolism	Arabidopsis lyrata
Gy_Locus_6853_Transcript_1/1_Confidence_1.000_Length_1522	K00134	GAPDH; glyceraldehyde 3-phosphate dehydrogenase [EC:1.2.1.12]	01230 Biosynthesis of amino acids [PATH:ath01230]	Metabolism	Arabidopsis thaliana
Gy_Locus_6853_Transcript_1/1_Confidence_1.000_Length_1522	K00134	GAPDH; glyceraldehyde 3-phosphate dehydrogenase [EC:1.2.1.12]	00010 Glycolysis / Gluconeogenesis [PATH:ath00010]	Carbohydrate metabolism	Arabidopsis thaliana
Gy_Locus_20060_Transcript_2/2_Confidence_1.000_Length_1188	K00134	GAPDH; glyceraldehyde 3-phosphate dehydrogenase [EC:1.2.1.12]	01200 Carbon metabolism [PATH:aly01200]	Metabolism	Arabidopsis lyrata
Gy_Locus_20060_Transcript_2/2_Confidence_1.000_Length_1188	K00134	GAPDH; glyceraldehyde 3-phosphate dehydrogenase [EC:1.2.1.12]	00710 Carbon fixation in photosynthetic organisms [PATH:ath00710]	Energy metabolism	Arabidopsis thaliana
Gy_Locus_20060_Transcript_2/2_Confidence_1.000_Length_1188	K00134	GAPDH; glyceraldehyde 3-phosphate dehydrogenase [EC:1.2.1.12]	00010 Glycolysis / Gluconeogenesis [PATH:aly00010]	Carbohydrate metabolism	Arabidopsis lyrata
Gy_Locus_20060_Transcript_2/2_Confidence_1.000_Length_1188	K00134	GAPDH; glyceraldehyde 3-phosphate dehydrogenase [EC:1.2.1.12]	01230 Biosynthesis of amino acids [PATH:aly01230]	Metabolism	Arabidopsis lyrata
Gy_Locus_20060_Transcript_2/2_Confidence_1.000_Length_1188	K00134	GAPDH; glyceraldehyde 3-phosphate dehydrogenase [EC:1.2.1.12]	01200 Carbon metabolism [PATH:ath01200]	Metabolism	Arabidopsis thaliana
Gy_Locus_20060_Transcript_2/2_Confidence_1.000_Length_1188	K00134	GAPDH; glyceraldehyde 3-phosphate dehydrogenase [EC:1.2.1.12]	00710 Carbon fixation in photosynthetic organisms [PATH:aly00710]	Energy metabolism	Arabidopsis lyrata
Gy_Locus_20060_Transcript_2/2_Confidence_1.000_Length_1188	K00134	GAPDH; glyceraldehyde 3-phosphate dehydrogenase [EC:1.2.1.12]	01230 Biosynthesis of amino acids [PATH:ath01230]	Metabolism	Arabidopsis thaliana
Gy_Locus_20060_Transcript_2/2_Confidence_1.000_Length_1188	K00134	GAPDH; glyceraldehyde 3-phosphate dehydrogenase [EC:1.2.1.12]	00010 Glycolysis / Gluconeogenesis [PATH:ath00010]	Carbohydrate metabolism	Arabidopsis thaliana
Gy_Locus_4086_Transcript_3/3_Confidence_0.600_Length_1877	K00140	mmsA; malonate-semialdehyde dehydrogenase (acetylating) / methylmalonate-semialdehyde dehydrogenase[EC:1.2.1.18 1.2.1.27]	00640 Propanoate metabolism [PATH:aly00640]	Carbohydrate metabolism	Arabidopsis lyrata
Gy_Locus_4086_Transcript_3/3_Confidence_0.600_Length_1877	K00140	mmsA; malonate-semialdehyde dehydrogenase (acetylating) / methylmalonate-semialdehyde dehydrogenase[EC:1.2.1.18 1.2.1.27]	00410 beta-Alanine metabolism [PATH:aly00410]	Metabolism of other amino acids	Arabidopsis lyrata
Gy_Locus_4086_Transcript_3/3_Confidence_0.600_Length_1877	K00140	mmsA; malonate-semialdehyde dehydrogenase (acetylating) / methylmalonate-semialdehyde dehydrogenase[EC:1.2.1.18 1.2.1.27]	01200 Carbon metabolism [PATH:aly01200]	Metabolism	Arabidopsis lyrata
Gy_Locus_4086_Transcript_3/3_Confidence_0.600_Length_1877	K00140	mmsA; malonate-semialdehyde dehydrogenase (acetylating) / methylmalonate-semialdehyde dehydrogenase [EC:1.2.1.18 1.2.1.27]	00640 Propanoate metabolism [PATH:ath00640]	Carbohydrate metabolism	Arabidopsis thaliana
Gy_Locus_4086_Transcript_3/3_Confidence_0.600_Length_1877	K00140	mmsA; malonate-semialdehyde dehydrogenase (acetylating) / methylmalonate-semialdehyde dehydrogenase [EC:1.2.1.18 1.2.1.27]	00410 beta-Alanine metabolism [PATH:ath00410]	Metabolism of other amino acids	Arabidopsis thaliana
Gy_Locus_4086_Transcript_3/3_Confidence_0.600_Length_1877	K00140	mmsA; malonate-semialdehyde dehydrogenase (acetylating) / methylmalonate-semialdehyde dehydrogenase [EC:1.2.1.18 1.2.1.27]	00280 Valine, leucine and isoleucine degradation [PATH:ath00280]	Amino acid metabolism	Arabidopsis thaliana
Gy_Locus_4086_Transcript_3/3_Confidence_0.600_Length_1877	K00140	mmsA; malonate-semialdehyde dehydrogenase (acetylating) / methylmalonate-semialdehyde dehydrogenase[EC:1.2.1.18 1.2.1.27]	00562 Inositol phosphate metabolism [PATH:aly00562]	Carbohydrate metabolism	Arabidopsis lyrata
Gy_Locus_4086_Transcript_3/3_Confidence_0.600_Length_1877	K00140	mmsA; malonate-semialdehyde dehydrogenase (acetylating) / methylmalonate-semialdehyde dehydrogenase[EC:1.2.1.18 1.2.1.27]	00280 Valine, leucine and isoleucine degradation [PATH:aly00280]	Amino acid metabolism	Arabidopsis lyrata
Gy_Locus_4086_Transcript_3/3_Confidence_0.600_Length_1877	K00140	mmsA; malonate-semialdehyde dehydrogenase (acetylating) / methylmalonate-semialdehyde dehydrogenase [EC:1.2.1.18 1.2.1.27]	00562 Inositol phosphate metabolism [PATH:ath00562]	Carbohydrate metabolism	Arabidopsis thaliana
Gy_Locus_13314_Transcript_1/1_Confidence_1.000_Length_1718	K00145	argC; N-acetyl-gamma-glutamyl-phosphate reductase [EC:1.2.1.38]	01210 2-Oxocarboxylic acid metabolism [PATH:ath01210]	Metabolism	Arabidopsis thaliana
Gy_Locus_13314_Transcript_1/1_Confidence_1.000_Length_1718	K00145	argC; N-acetyl-gamma-glutamyl-phosphate reductase [EC:1.2.1.38]	00330 Arginine and proline metabolism [PATH:ath00330]	Amino acid metabolism	Arabidopsis thaliana
Gy_Locus_13314_Transcript_1/1_Confidence_1.000_Length_1718	K00145	argC; N-acetyl-gamma-glutamyl-phosphate reductase [EC:1.2.1.38]	01210 2-Oxocarboxylic acid metabolism [PATH:aly01210]	Metabolism	Arabidopsis lyrata
Gy_Locus_13314_Transcript_1/1_Confidence_1.000_Length_1718	K00145	argC; N-acetyl-gamma-glutamyl-phosphate reductase [EC:1.2.1.38]	01230 Biosynthesis of amino acids [PATH:aly01230]	Metabolism	Arabidopsis lyrata
Gy_Locus_13314_Transcript_1/1_Confidence_1.000_Length_1718	K00145	argC; N-acetyl-gamma-glutamyl-phosphate reductase [EC:1.2.1.38]	00330 Arginine and proline metabolism [PATH:aly00330]	Amino acid metabolism	Arabidopsis lyrata
Gy_Locus_13314_Transcript_1/1_Confidence_1.000_Length_1718	K00145	argC; N-acetyl-gamma-glutamyl-phosphate reductase [EC:1.2.1.38]	01230 Biosynthesis of amino acids [PATH:ath01230]	Metabolism	Arabidopsis thaliana
Gy_Locus_8776_Transcript_1/1_Confidence_1.000_Length_833	K00161	PDHA; pyruvate dehydrogenase E1 component subunit alpha [EC:1.2.4.1]	00020 Citrate cycle (TCA cycle) [PATH:ath00020]	Carbohydrate metabolism	Arabidopsis thaliana
Gy_Locus_8776_Transcript_1/1_Confidence_1.000_Length_833	K00161	PDHA; pyruvate dehydrogenase E1 component subunit alpha [EC:1.2.4.1]	01200 Carbon metabolism [PATH:aly01200]	Metabolism	Arabidopsis lyrata
Gy_Locus_8776_Transcript_1/1_Confidence_1.000_Length_833	K00161	PDHA; pyruvate dehydrogenase E1 component subunit alpha [EC:1.2.4.1]	00650 Butanoate metabolism [PATH:ath00650]	Carbohydrate metabolism	Arabidopsis thaliana
Gy_Locus_8776_Transcript_1/1_Confidence_1.000_Length_833	K00161	PDHA; pyruvate dehydrogenase E1 component subunit alpha [EC:1.2.4.1]	00620 Pyruvate metabolism [PATH:ath00620]	Carbohydrate metabolism	Arabidopsis thaliana
Gy_Locus_8776_Transcript_1/1_Confidence_1.000_Length_833	K00161	PDHA; pyruvate dehydrogenase E1 component subunit alpha [EC:1.2.4.1]	00020 Citrate cycle (TCA cycle) [PATH:aly00020]	Carbohydrate metabolism	Arabidopsis lyrata
Gy_Locus_8776_Transcript_1/1_Confidence_1.000_Length_833	K00161	PDHA; pyruvate dehydrogenase E1 component subunit alpha [EC:1.2.4.1]	00010 Glycolysis / Gluconeogenesis [PATH:aly00010]	Carbohydrate metabolism	Arabidopsis lyrata
Gy_Locus_8776_Transcript_1/1_Confidence_1.000_Length_833	K00161	PDHA; pyruvate dehydrogenase E1 component subunit alpha [EC:1.2.4.1]	00620 Pyruvate metabolism [PATH:aly00620]	Carbohydrate metabolism	Arabidopsis lyrata
Gy_Locus_8776_Transcript_1/1_Confidence_1.000_Length_833	K00161	PDHA; pyruvate dehydrogenase E1 component subunit alpha [EC:1.2.4.1]	01200 Carbon metabolism [PATH:ath01200]	Metabolism	Arabidopsis thaliana
Gy_Locus_8776_Transcript_1/1_Confidence_1.000_Length_833	K00161	PDHA; pyruvate dehydrogenase E1 component subunit alpha [EC:1.2.4.1]	00010 Glycolysis / Gluconeogenesis [PATH:ath00010]	Carbohydrate metabolism	Arabidopsis thaliana
Gy_Locus_11321_Transcript_1/3_Confidence_0.600_Length_1711	K00161	PDHA; pyruvate dehydrogenase E1 component subunit alpha [EC:1.2.4.1]	00020 Citrate cycle (TCA cycle) [PATH:ath00020]	Carbohydrate metabolism	Arabidopsis thaliana
Gy_Locus_11321_Transcript_1/3_Confidence_0.600_Length_1711	K00161	PDHA; pyruvate dehydrogenase E1 component subunit alpha [EC:1.2.4.1]	01200 Carbon metabolism [PATH:aly01200]	Metabolism	Arabidopsis lyrata
Gy_Locus_11321_Transcript_1/3_Confidence_0.600_Length_1711	K00161	PDHA; pyruvate dehydrogenase E1 component subunit alpha [EC:1.2.4.1]	00650 Butanoate metabolism [PATH:ath00650]	Carbohydrate metabolism	Arabidopsis thaliana
Gy_Locus_11321_Transcript_1/3_Confidence_0.600_Length_1711	K00161	PDHA; pyruvate dehydrogenase E1 component subunit alpha [EC:1.2.4.1]	00620 Pyruvate metabolism [PATH:ath00620]	Carbohydrate metabolism	Arabidopsis thaliana
Gy_Locus_11321_Transcript_1/3_Confidence_0.600_Length_1711	K00161	PDHA; pyruvate dehydrogenase E1 component subunit alpha [EC:1.2.4.1]	00020 Citrate cycle (TCA cycle) [PATH:aly00020]	Carbohydrate metabolism	Arabidopsis lyrata
Gy_Locus_11321_Transcript_1/3_Confidence_0.600_Length_1711	K00161	PDHA; pyruvate dehydrogenase E1 component subunit alpha [EC:1.2.4.1]	00010 Glycolysis / Gluconeogenesis [PATH:aly00010]	Carbohydrate metabolism	Arabidopsis lyrata
Gy_Locus_11321_Transcript_1/3_Confidence_0.600_Length_1711	K00161	PDHA; pyruvate dehydrogenase E1 component subunit alpha [EC:1.2.4.1]	00620 Pyruvate metabolism [PATH:aly00620]	Carbohydrate metabolism	Arabidopsis lyrata
Gy_Locus_11321_Transcript_1/3_Confidence_0.600_Length_1711	K00161	PDHA; pyruvate dehydrogenase E1 component subunit alpha [EC:1.2.4.1]	01200 Carbon metabolism [PATH:ath01200]	Metabolism	Arabidopsis thaliana
Gy_Locus_11321_Transcript_1/3_Confidence_0.600_Length_1711	K00161	PDHA; pyruvate dehydrogenase E1 component subunit alpha [EC:1.2.4.1]	00010 Glycolysis / Gluconeogenesis [PATH:ath00010]	Carbohydrate metabolism	Arabidopsis thaliana
Gy_Locus_11321_Transcript_3/3_Confidence_0.600_Length_1728	K00161	PDHA; pyruvate dehydrogenase E1 component subunit alpha [EC:1.2.4.1]	00020 Citrate cycle (TCA cycle) [PATH:ath00020]	Carbohydrate metabolism	Arabidopsis thaliana
Gy_Locus_11321_Transcript_3/3_Confidence_0.600_Length_1728	K00161	PDHA; pyruvate dehydrogenase E1 component subunit alpha [EC:1.2.4.1]	01200 Carbon metabolism [PATH:aly01200]	Metabolism	Arabidopsis lyrata
Gy_Locus_11321_Transcript_3/3_Confidence_0.600_Length_1728	K00161	PDHA; pyruvate dehydrogenase E1 component subunit alpha [EC:1.2.4.1]	00650 Butanoate metabolism [PATH:ath00650]	Carbohydrate metabolism	Arabidopsis thaliana
Gy_Locus_11321_Transcript_3/3_Confidence_0.600_Length_1728	K00161	PDHA; pyruvate dehydrogenase E1 component subunit alpha [EC:1.2.4.1]	00620 Pyruvate metabolism [PATH:ath00620]	Carbohydrate metabolism	Arabidopsis thaliana
Gy_Locus_11321_Transcript_3/3_Confidence_0.600_Length_1728	K00161	PDHA; pyruvate dehydrogenase E1 component subunit alpha [EC:1.2.4.1]	00020 Citrate cycle (TCA cycle) [PATH:aly00020]	Carbohydrate metabolism	Arabidopsis lyrata
Gy_Locus_11321_Transcript_3/3_Confidence_0.600_Length_1728	K00161	PDHA; pyruvate dehydrogenase E1 component subunit alpha [EC:1.2.4.1]	00010 Glycolysis / Gluconeogenesis [PATH:aly00010]	Carbohydrate metabolism	Arabidopsis lyrata
Gy_Locus_11321_Transcript_3/3_Confidence_0.600_Length_1728	K00161	PDHA; pyruvate dehydrogenase E1 component subunit alpha [EC:1.2.4.1]	00620 Pyruvate metabolism [PATH:aly00620]	Carbohydrate metabolism	Arabidopsis lyrata
Gy_Locus_11321_Transcript_3/3_Confidence_0.600_Length_1728	K00161	PDHA; pyruvate dehydrogenase E1 component subunit alpha [EC:1.2.4.1]	01200 Carbon metabolism [PATH:ath01200]	Metabolism	Arabidopsis thaliana
Gy_Locus_11321_Transcript_3/3_Confidence_0.600_Length_1728	K00161	PDHA; pyruvate dehydrogenase E1 component subunit alpha [EC:1.2.4.1]	00010 Glycolysis / Gluconeogenesis [PATH:ath00010]	Carbohydrate metabolism	Arabidopsis thaliana
Gy_Locus_17058_Transcript_1/3_Confidence_0.400_Length_743	K00161	PDHA; pyruvate dehydrogenase E1 component subunit alpha [EC:1.2.4.1]	00020 Citrate cycle (TCA cycle) [PATH:ath00020]	Carbohydrate metabolism	Arabidopsis thaliana
Gy_Locus_17058_Transcript_1/3_Confidence_0.400_Length_743	K00161	PDHA; pyruvate dehydrogenase E1 component subunit alpha [EC:1.2.4.1]	01200 Carbon metabolism [PATH:aly01200]	Metabolism	Arabidopsis lyrata
Gy_Locus_17058_Transcript_1/3_Confidence_0.400_Length_743	K00161	PDHA; pyruvate dehydrogenase E1 component subunit alpha [EC:1.2.4.1]	00650 Butanoate metabolism [PATH:ath00650]	Carbohydrate metabolism	Arabidopsis thaliana
Gy_Locus_17058_Transcript_1/3_Confidence_0.400_Length_743	K00161	PDHA; pyruvate dehydrogenase E1 component subunit alpha [EC:1.2.4.1]	00620 Pyruvate metabolism [PATH:ath00620]	Carbohydrate metabolism	Arabidopsis thaliana
Gy_Locus_17058_Transcript_1/3_Confidence_0.400_Length_743	K00161	PDHA; pyruvate dehydrogenase E1 component subunit alpha [EC:1.2.4.1]	00020 Citrate cycle (TCA cycle) [PATH:aly00020]	Carbohydrate metabolism	Arabidopsis lyrata
Gy_Locus_17058_Transcript_1/3_Confidence_0.400_Length_743	K00161	PDHA; pyruvate dehydrogenase E1 component subunit alpha [EC:1.2.4.1]	00010 Glycolysis / Gluconeogenesis [PATH:aly00010]	Carbohydrate metabolism	Arabidopsis lyrata
Gy_Locus_17058_Transcript_1/3_Confidence_0.400_Length_743	K00161	PDHA; pyruvate dehydrogenase E1 component subunit alpha [EC:1.2.4.1]	00620 Pyruvate metabolism [PATH:aly00620]	Carbohydrate metabolism	Arabidopsis lyrata
Gy_Locus_17058_Transcript_1/3_Confidence_0.400_Length_743	K00161	PDHA; pyruvate dehydrogenase E1 component subunit alpha [EC:1.2.4.1]	01200 Carbon metabolism [PATH:ath01200]	Metabolism	Arabidopsis thaliana
Gy_Locus_17058_Transcript_1/3_Confidence_0.400_Length_743	K00161	PDHA; pyruvate dehydrogenase E1 component subunit alpha [EC:1.2.4.1]	00010 Glycolysis / Gluconeogenesis [PATH:ath00010]	Carbohydrate metabolism	Arabidopsis thaliana
Gy_Locus_17058_Transcript_2/3_Confidence_0.600_Length_2264	K00161	PDHA; pyruvate dehydrogenase E1 component subunit alpha [EC:1.2.4.1]	00020 Citrate cycle (TCA cycle) [PATH:ath00020]	Carbohydrate metabolism	Arabidopsis thaliana
Gy_Locus_17058_Transcript_2/3_Confidence_0.600_Length_2264	K00161	PDHA; pyruvate dehydrogenase E1 component subunit alpha [EC:1.2.4.1]	01200 Carbon metabolism [PATH:aly01200]	Metabolism	Arabidopsis lyrata
Gy_Locus_17058_Transcript_2/3_Confidence_0.600_Length_2264	K00161	PDHA; pyruvate dehydrogenase E1 component subunit alpha [EC:1.2.4.1]	00650 Butanoate metabolism [PATH:ath00650]	Carbohydrate metabolism	Arabidopsis thaliana
Gy_Locus_17058_Transcript_2/3_Confidence_0.600_Length_2264	K00161	PDHA; pyruvate dehydrogenase E1 component subunit alpha [EC:1.2.4.1]	00620 Pyruvate metabolism [PATH:ath00620]	Carbohydrate metabolism	Arabidopsis thaliana
Gy_Locus_17058_Transcript_2/3_Confidence_0.600_Length_2264	K00161	PDHA; pyruvate dehydrogenase E1 component subunit alpha [EC:1.2.4.1]	00020 Citrate cycle (TCA cycle) [PATH:aly00020]	Carbohydrate metabolism	Arabidopsis lyrata
Gy_Locus_17058_Transcript_2/3_Confidence_0.600_Length_2264	K00161	PDHA; pyruvate dehydrogenase E1 component subunit alpha [EC:1.2.4.1]	00010 Glycolysis / Gluconeogenesis [PATH:aly00010]	Carbohydrate metabolism	Arabidopsis lyrata
Gy_Locus_17058_Transcript_2/3_Confidence_0.600_Length_2264	K00161	PDHA; pyruvate dehydrogenase E1 component subunit alpha [EC:1.2.4.1]	00620 Pyruvate metabolism [PATH:aly00620]	Carbohydrate metabolism	Arabidopsis lyrata
Gy_Locus_17058_Transcript_2/3_Confidence_0.600_Length_2264	K00161	PDHA; pyruvate dehydrogenase E1 component subunit alpha [EC:1.2.4.1]	01200 Carbon metabolism [PATH:ath01200]	Metabolism	Arabidopsis thaliana
Gy_Locus_17058_Transcript_2/3_Confidence_0.600_Length_2264	K00161	PDHA; pyruvate dehydrogenase E1 component subunit alpha [EC:1.2.4.1]	00010 Glycolysis / Gluconeogenesis [PATH:ath00010]	Carbohydrate metabolism	Arabidopsis thaliana
Gy_Locus_17058_Transcript_3/3_Confidence_0.600_Length_740	K00161	PDHA; pyruvate dehydrogenase E1 component subunit alpha [EC:1.2.4.1]	00020 Citrate cycle (TCA cycle) [PATH:ath00020]	Carbohydrate metabolism	Arabidopsis thaliana
Gy_Locus_17058_Transcript_3/3_Confidence_0.600_Length_740	K00161	PDHA; pyruvate dehydrogenase E1 component subunit alpha [EC:1.2.4.1]	01200 Carbon metabolism [PATH:aly01200]	Metabolism	Arabidopsis lyrata
Gy_Locus_17058_Transcript_3/3_Confidence_0.600_Length_740	K00161	PDHA; pyruvate dehydrogenase E1 component subunit alpha [EC:1.2.4.1]	00650 Butanoate metabolism [PATH:ath00650]	Carbohydrate metabolism	Arabidopsis thaliana
Gy_Locus_17058_Transcript_3/3_Confidence_0.600_Length_740	K00161	PDHA; pyruvate dehydrogenase E1 component subunit alpha [EC:1.2.4.1]	00620 Pyruvate metabolism [PATH:ath00620]	Carbohydrate metabolism	Arabidopsis thaliana
Gy_Locus_17058_Transcript_3/3_Confidence_0.600_Length_740	K00161	PDHA; pyruvate dehydrogenase E1 component subunit alpha [EC:1.2.4.1]	00020 Citrate cycle (TCA cycle) [PATH:aly00020]	Carbohydrate metabolism	Arabidopsis lyrata
Gy_Locus_17058_Transcript_3/3_Confidence_0.600_Length_740	K00161	PDHA; pyruvate dehydrogenase E1 component subunit alpha [EC:1.2.4.1]	00010 Glycolysis / Gluconeogenesis [PATH:aly00010]	Carbohydrate metabolism	Arabidopsis lyrata
Gy_Locus_17058_Transcript_3/3_Confidence_0.600_Length_740	K00161	PDHA; pyruvate dehydrogenase E1 component subunit alpha [EC:1.2.4.1]	00620 Pyruvate metabolism [PATH:aly00620]	Carbohydrate metabolism	Arabidopsis lyrata
Gy_Locus_17058_Transcript_3/3_Confidence_0.600_Length_740	K00161	PDHA; pyruvate dehydrogenase E1 component subunit alpha [EC:1.2.4.1]	01200 Carbon metabolism [PATH:ath01200]	Metabolism	Arabidopsis thaliana
Gy_Locus_17058_Transcript_3/3_Confidence_0.600_Length_740	K00161	PDHA; pyruvate dehydrogenase E1 component subunit alpha [EC:1.2.4.1]	00010 Glycolysis / Gluconeogenesis [PATH:ath00010]	Carbohydrate metabolism	Arabidopsis thaliana
Gy_Locus_350_Transcript_1/2_Confidence_1.000_Length_1820	K00162	PDHB; pyruvate dehydrogenase E1 component subunit beta [EC:1.2.4.1]	00020 Citrate cycle (TCA cycle) [PATH:ath00020]	Carbohydrate metabolism	Arabidopsis thaliana
Gy_Locus_350_Transcript_1/2_Confidence_1.000_Length_1820	K00162	PDHB; pyruvate dehydrogenase E1 component subunit beta [EC:1.2.4.1]	01200 Carbon metabolism [PATH:aly01200]	Metabolism	Arabidopsis lyrata
Gy_Locus_350_Transcript_1/2_Confidence_1.000_Length_1820	K00162	PDHB; pyruvate dehydrogenase E1 component subunit beta [EC:1.2.4.1]	00650 Butanoate metabolism [PATH:ath00650]	Carbohydrate metabolism	Arabidopsis thaliana
Gy_Locus_350_Transcript_1/2_Confidence_1.000_Length_1820	K00162	PDHB; pyruvate dehydrogenase E1 component subunit beta [EC:1.2.4.1]	00620 Pyruvate metabolism [PATH:ath00620]	Carbohydrate metabolism	Arabidopsis thaliana
Gy_Locus_350_Transcript_1/2_Confidence_1.000_Length_1820	K00162	PDHB; pyruvate dehydrogenase E1 component subunit beta [EC:1.2.4.1]	00020 Citrate cycle (TCA cycle) [PATH:aly00020]	Carbohydrate metabolism	Arabidopsis lyrata
Gy_Locus_350_Transcript_1/2_Confidence_1.000_Length_1820	K00162	PDHB; pyruvate dehydrogenase E1 component subunit beta [EC:1.2.4.1]	00010 Glycolysis / Gluconeogenesis [PATH:aly00010]	Carbohydrate metabolism	Arabidopsis lyrata
Gy_Locus_350_Transcript_1/2_Confidence_1.000_Length_1820	K00162	PDHB; pyruvate dehydrogenase E1 component subunit beta [EC:1.2.4.1]	00620 Pyruvate metabolism [PATH:aly00620]	Carbohydrate metabolism	Arabidopsis lyrata
Gy_Locus_350_Transcript_1/2_Confidence_1.000_Length_1820	K00162	PDHB; pyruvate dehydrogenase E1 component subunit beta [EC:1.2.4.1]	01200 Carbon metabolism [PATH:ath01200]	Metabolism	Arabidopsis thaliana
Gy_Locus_350_Transcript_1/2_Confidence_1.000_Length_1820	K00162	PDHB; pyruvate dehydrogenase E1 component subunit beta [EC:1.2.4.1]	00010 Glycolysis / Gluconeogenesis [PATH:ath00010]	Carbohydrate metabolism	Arabidopsis thaliana
Gy_Locus_350_Transcript_2/2_Confidence_1.000_Length_1730	K00162	PDHB; pyruvate dehydrogenase E1 component subunit beta [EC:1.2.4.1]	00020 Citrate cycle (TCA cycle) [PATH:ath00020]	Carbohydrate metabolism	Arabidopsis thaliana
Gy_Locus_350_Transcript_2/2_Confidence_1.000_Length_1730	K00162	PDHB; pyruvate dehydrogenase E1 component subunit beta [EC:1.2.4.1]	01200 Carbon metabolism [PATH:aly01200]	Metabolism	Arabidopsis lyrata
Gy_Locus_350_Transcript_2/2_Confidence_1.000_Length_1730	K00162	PDHB; pyruvate dehydrogenase E1 component subunit beta [EC:1.2.4.1]	00650 Butanoate metabolism [PATH:ath00650]	Carbohydrate metabolism	Arabidopsis thaliana
Gy_Locus_350_Transcript_2/2_Confidence_1.000_Length_1730	K00162	PDHB; pyruvate dehydrogenase E1 component subunit beta [EC:1.2.4.1]	00620 Pyruvate metabolism [PATH:ath00620]	Carbohydrate metabolism	Arabidopsis thaliana
Gy_Locus_350_Transcript_2/2_Confidence_1.000_Length_1730	K00162	PDHB; pyruvate dehydrogenase E1 component subunit beta [EC:1.2.4.1]	00020 Citrate cycle (TCA cycle) [PATH:aly00020]	Carbohydrate metabolism	Arabidopsis lyrata
Gy_Locus_350_Transcript_2/2_Confidence_1.000_Length_1730	K00162	PDHB; pyruvate dehydrogenase E1 component subunit beta [EC:1.2.4.1]	00010 Glycolysis / Gluconeogenesis [PATH:aly00010]	Carbohydrate metabolism	Arabidopsis lyrata
Gy_Locus_350_Transcript_2/2_Confidence_1.000_Length_1730	K00162	PDHB; pyruvate dehydrogenase E1 component subunit beta [EC:1.2.4.1]	00620 Pyruvate metabolism [PATH:aly00620]	Carbohydrate metabolism	Arabidopsis lyrata
Gy_Locus_350_Transcript_2/2_Confidence_1.000_Length_1730	K00162	PDHB; pyruvate dehydrogenase E1 component subunit beta [EC:1.2.4.1]	01200 Carbon metabolism [PATH:ath01200]	Metabolism	Arabidopsis thaliana
Gy_Locus_350_Transcript_2/2_Confidence_1.000_Length_1730	K00162	PDHB; pyruvate dehydrogenase E1 component subunit beta [EC:1.2.4.1]	00010 Glycolysis / Gluconeogenesis [PATH:ath00010]	Carbohydrate metabolism	Arabidopsis thaliana
Gy_Locus_18973_Transcript_2/2_Confidence_1.000_Length_1897	K00162	PDHB; pyruvate dehydrogenase E1 component subunit beta [EC:1.2.4.1]	00020 Citrate cycle (TCA cycle) [PATH:ath00020]	Carbohydrate metabolism	Arabidopsis thaliana
Gy_Locus_18973_Transcript_2/2_Confidence_1.000_Length_1897	K00162	PDHB; pyruvate dehydrogenase E1 component subunit beta [EC:1.2.4.1]	01200 Carbon metabolism [PATH:aly01200]	Metabolism	Arabidopsis lyrata
Gy_Locus_18973_Transcript_2/2_Confidence_1.000_Length_1897	K00162	PDHB; pyruvate dehydrogenase E1 component subunit beta [EC:1.2.4.1]	00650 Butanoate metabolism [PATH:ath00650]	Carbohydrate metabolism	Arabidopsis thaliana
Gy_Locus_18973_Transcript_2/2_Confidence_1.000_Length_1897	K00162	PDHB; pyruvate dehydrogenase E1 component subunit beta [EC:1.2.4.1]	00620 Pyruvate metabolism [PATH:ath00620]	Carbohydrate metabolism	Arabidopsis thaliana
Gy_Locus_18973_Transcript_2/2_Confidence_1.000_Length_1897	K00162	PDHB; pyruvate dehydrogenase E1 component subunit beta [EC:1.2.4.1]	00020 Citrate cycle (TCA cycle) [PATH:aly00020]	Carbohydrate metabolism	Arabidopsis lyrata
Gy_Locus_18973_Transcript_2/2_Confidence_1.000_Length_1897	K00162	PDHB; pyruvate dehydrogenase E1 component subunit beta [EC:1.2.4.1]	00010 Glycolysis / Gluconeogenesis [PATH:aly00010]	Carbohydrate metabolism	Arabidopsis lyrata
Gy_Locus_18973_Transcript_2/2_Confidence_1.000_Length_1897	K00162	PDHB; pyruvate dehydrogenase E1 component subunit beta [EC:1.2.4.1]	00620 Pyruvate metabolism [PATH:aly00620]	Carbohydrate metabolism	Arabidopsis lyrata
Gy_Locus_18973_Transcript_2/2_Confidence_1.000_Length_1897	K00162	PDHB; pyruvate dehydrogenase E1 component subunit beta [EC:1.2.4.1]	01200 Carbon metabolism [PATH:ath01200]	Metabolism	Arabidopsis thaliana
Gy_Locus_18973_Transcript_2/2_Confidence_1.000_Length_1897	K00162	PDHB; pyruvate dehydrogenase E1 component subunit beta [EC:1.2.4.1]	00010 Glycolysis / Gluconeogenesis [PATH:ath00010]	Carbohydrate metabolism	Arabidopsis thaliana
Gy_Locus_4338_Transcript_1/2_Confidence_1.000_Length_3712	K00164	OGDH; 2-oxoglutarate dehydrogenase E1 component [EC:1.2.4.2]	00380 Tryptophan metabolism [PATH:aly00380]	Amino acid metabolism	Arabidopsis lyrata
Gy_Locus_4338_Transcript_1/2_Confidence_1.000_Length_3712	K00164	OGDH; 2-oxoglutarate dehydrogenase E1 component [EC:1.2.4.2]	00020 Citrate cycle (TCA cycle) [PATH:ath00020]	Carbohydrate metabolism	Arabidopsis thaliana
Gy_Locus_4338_Transcript_1/2_Confidence_1.000_Length_3712	K00164	OGDH; 2-oxoglutarate dehydrogenase E1 component [EC:1.2.4.2]	01200 Carbon metabolism [PATH:aly01200]	Metabolism	Arabidopsis lyrata
Gy_Locus_4338_Transcript_1/2_Confidence_1.000_Length_3712	K00164	OGDH; 2-oxoglutarate dehydrogenase E1 component [EC:1.2.4.2]	00310 Lysine degradation [PATH:aly00310]	Amino acid metabolism	Arabidopsis lyrata
Gy_Locus_4338_Transcript_1/2_Confidence_1.000_Length_3712	K00164	OGDH; 2-oxoglutarate dehydrogenase E1 component [EC:1.2.4.2]	00380 Tryptophan metabolism [PATH:ath00380]	Amino acid metabolism	Arabidopsis thaliana
Gy_Locus_4338_Transcript_1/2_Confidence_1.000_Length_3712	K00164	OGDH; 2-oxoglutarate dehydrogenase E1 component [EC:1.2.4.2]	00020 Citrate cycle (TCA cycle) [PATH:aly00020]	Carbohydrate metabolism	Arabidopsis lyrata
Gy_Locus_4338_Transcript_1/2_Confidence_1.000_Length_3712	K00164	OGDH; 2-oxoglutarate dehydrogenase E1 component [EC:1.2.4.2]	01200 Carbon metabolism [PATH:ath01200]	Metabolism	Arabidopsis thaliana
Gy_Locus_4338_Transcript_1/2_Confidence_1.000_Length_3712	K00164	OGDH; 2-oxoglutarate dehydrogenase E1 component [EC:1.2.4.2]	00310 Lysine degradation [PATH:ath00310]	Amino acid metabolism	Arabidopsis thaliana
Gy_Locus_12368_Transcript_1/2_Confidence_1.000_Length_3132	K00164	OGDH; 2-oxoglutarate dehydrogenase E1 component [EC:1.2.4.2]	00380 Tryptophan metabolism [PATH:aly00380]	Amino acid metabolism	Arabidopsis lyrata
Gy_Locus_12368_Transcript_1/2_Confidence_1.000_Length_3132	K00164	OGDH; 2-oxoglutarate dehydrogenase E1 component [EC:1.2.4.2]	00020 Citrate cycle (TCA cycle) [PATH:ath00020]	Carbohydrate metabolism	Arabidopsis thaliana
Gy_Locus_12368_Transcript_1/2_Confidence_1.000_Length_3132	K00164	OGDH; 2-oxoglutarate dehydrogenase E1 component [EC:1.2.4.2]	01200 Carbon metabolism [PATH:aly01200]	Metabolism	Arabidopsis lyrata
Gy_Locus_12368_Transcript_1/2_Confidence_1.000_Length_3132	K00164	OGDH; 2-oxoglutarate dehydrogenase E1 component [EC:1.2.4.2]	00310 Lysine degradation [PATH:aly00310]	Amino acid metabolism	Arabidopsis lyrata
Gy_Locus_12368_Transcript_1/2_Confidence_1.000_Length_3132	K00164	OGDH; 2-oxoglutarate dehydrogenase E1 component [EC:1.2.4.2]	00380 Tryptophan metabolism [PATH:ath00380]	Amino acid metabolism	Arabidopsis thaliana
Gy_Locus_12368_Transcript_1/2_Confidence_1.000_Length_3132	K00164	OGDH; 2-oxoglutarate dehydrogenase E1 component [EC:1.2.4.2]	00020 Citrate cycle (TCA cycle) [PATH:aly00020]	Carbohydrate metabolism	Arabidopsis lyrata
Gy_Locus_12368_Transcript_1/2_Confidence_1.000_Length_3132	K00164	OGDH; 2-oxoglutarate dehydrogenase E1 component [EC:1.2.4.2]	01200 Carbon metabolism [PATH:ath01200]	Metabolism	Arabidopsis thaliana
Gy_Locus_12368_Transcript_1/2_Confidence_1.000_Length_3132	K00164	OGDH; 2-oxoglutarate dehydrogenase E1 component [EC:1.2.4.2]	00310 Lysine degradation [PATH:ath00310]	Amino acid metabolism	Arabidopsis thaliana
Gy_Locus_12368_Transcript_2/2_Confidence_1.000_Length_3307	K00164	OGDH; 2-oxoglutarate dehydrogenase E1 component [EC:1.2.4.2]	00380 Tryptophan metabolism [PATH:aly00380]	Amino acid metabolism	Arabidopsis lyrata
Gy_Locus_12368_Transcript_2/2_Confidence_1.000_Length_3307	K00164	OGDH; 2-oxoglutarate dehydrogenase E1 component [EC:1.2.4.2]	00020 Citrate cycle (TCA cycle) [PATH:ath00020]	Carbohydrate metabolism	Arabidopsis thaliana
Gy_Locus_12368_Transcript_2/2_Confidence_1.000_Length_3307	K00164	OGDH; 2-oxoglutarate dehydrogenase E1 component [EC:1.2.4.2]	01200 Carbon metabolism [PATH:aly01200]	Metabolism	Arabidopsis lyrata
Gy_Locus_12368_Transcript_2/2_Confidence_1.000_Length_3307	K00164	OGDH; 2-oxoglutarate dehydrogenase E1 component [EC:1.2.4.2]	00310 Lysine degradation [PATH:aly00310]	Amino acid metabolism	Arabidopsis lyrata
Gy_Locus_12368_Transcript_2/2_Confidence_1.000_Length_3307	K00164	OGDH; 2-oxoglutarate dehydrogenase E1 component [EC:1.2.4.2]	00380 Tryptophan metabolism [PATH:ath00380]	Amino acid metabolism	Arabidopsis thaliana
Gy_Locus_12368_Transcript_2/2_Confidence_1.000_Length_3307	K00164	OGDH; 2-oxoglutarate dehydrogenase E1 component [EC:1.2.4.2]	00020 Citrate cycle (TCA cycle) [PATH:aly00020]	Carbohydrate metabolism	Arabidopsis lyrata
Gy_Locus_12368_Transcript_2/2_Confidence_1.000_Length_3307	K00164	OGDH; 2-oxoglutarate dehydrogenase E1 component [EC:1.2.4.2]	01200 Carbon metabolism [PATH:ath01200]	Metabolism	Arabidopsis thaliana
Gy_Locus_12368_Transcript_2/2_Confidence_1.000_Length_3307	K00164	OGDH; 2-oxoglutarate dehydrogenase E1 component [EC:1.2.4.2]	00310 Lysine degradation [PATH:ath00310]	Amino acid metabolism	Arabidopsis thaliana
Gy_Locus_4999_Transcript_1/5_Confidence_0.667_Length_1052	K00166	BCKDHA; 2-oxoisovalerate dehydrogenase E1 component, alpha subunit [EC:1.2.4.4]	00280 Valine, leucine and isoleucine degradation [PATH:aly00280]	Amino acid metabolism	Arabidopsis lyrata
Gy_Locus_4999_Transcript_1/5_Confidence_0.667_Length_1052	K00166	E1.2.4.4A; 2-oxoisovalerate dehydrogenase E1 component, alpha subunit [EC:1.2.4.4]	00280 Valine, leucine and isoleucine degradation [PATH:ath00280]	Amino acid metabolism	Arabidopsis thaliana
Gy_Locus_4999_Transcript_5/5_Confidence_0.667_Length_1057	K00166	BCKDHA; 2-oxoisovalerate dehydrogenase E1 component, alpha subunit [EC:1.2.4.4]	00280 Valine, leucine and isoleucine degradation [PATH:aly00280]	Amino acid metabolism	Arabidopsis lyrata
Gy_Locus_4999_Transcript_5/5_Confidence_0.667_Length_1057	K00166	E1.2.4.4A; 2-oxoisovalerate dehydrogenase E1 component, alpha subunit [EC:1.2.4.4]	00280 Valine, leucine and isoleucine degradation [PATH:ath00280]	Amino acid metabolism	Arabidopsis thaliana
Gy_Locus_1219_Transcript_1/1_Confidence_1.000_Length_1525	K00167	E1.2.4.4B; 2-oxoisovalerate dehydrogenase E1 component, beta subunit [EC:1.2.4.4]	00280 Valine, leucine and isoleucine degradation [PATH:aly00280]	Amino acid metabolism	Arabidopsis lyrata
Gy_Locus_1219_Transcript_1/1_Confidence_1.000_Length_1525	K00167	E1.2.4.4B; 2-oxoisovalerate dehydrogenase E1 component, beta subunit [EC:1.2.4.4]	00280 Valine, leucine and isoleucine degradation [PATH:ath00280]	Amino acid metabolism	Arabidopsis thaliana
Gy_Locus_2589_Transcript_3/3_Confidence_0.750_Length_1349	K00207	DPYD; dihydropyrimidine dehydrogenase (NADP+) [EC:1.3.1.2]	00410 beta-Alanine metabolism [PATH:aly00410]	Metabolism of other amino acids	Arabidopsis lyrata
Gy_Locus_2589_Transcript_3/3_Confidence_0.750_Length_1349	K00207	DPYD; dihydropyrimidine dehydrogenase (NADP+) [EC:1.3.1.2]	00240 Pyrimidine metabolism [PATH:osa00240]	Nucleotide metabolism	Oryza sativa
Gy_Locus_2589_Transcript_3/3_Confidence_0.750_Length_1349	K00207	E1.3.1.2; dihydropyrimidine dehydrogenase (NADP+) [EC:1.3.1.2]	00240 Pyrimidine metabolism [PATH:ath00240]	Nucleotide metabolism	Arabidopsis thaliana
Gy_Locus_2589_Transcript_3/3_Confidence_0.750_Length_1349	K00207	E1.3.1.2; dihydropyrimidine dehydrogenase (NADP+) [EC:1.3.1.2]	00410 beta-Alanine metabolism [PATH:ath00410]	Metabolism of other amino acids	Arabidopsis thaliana
Gy_Locus_2589_Transcript_3/3_Confidence_0.750_Length_1349	K00207	DPYD; dihydropyrimidine dehydrogenase (NADP+) [EC:1.3.1.2]	00770 Pantothenate and CoA biosynthesis [PATH:osa00770]	Metabolism of cofactors and vitamins	Oryza sativa
Gy_Locus_2589_Transcript_3/3_Confidence_0.750_Length_1349	K00207	DPYD; dihydropyrimidine dehydrogenase (NADP+) [EC:1.3.1.2]	00240 Pyrimidine metabolism [PATH:aly00240]	Nucleotide metabolism	Arabidopsis lyrata
Gy_Locus_2589_Transcript_3/3_Confidence_0.750_Length_1349	K00207	DPYD; dihydropyrimidine dehydrogenase (NADP+) [EC:1.3.1.2]	00770 Pantothenate and CoA biosynthesis [PATH:aly00770]	Metabolism of cofactors and vitamins	Arabidopsis lyrata
Gy_Locus_2589_Transcript_3/3_Confidence_0.750_Length_1349	K00207	E1.3.1.2; dihydropyrimidine dehydrogenase (NADP+) [EC:1.3.1.2]	00770 Pantothenate and CoA biosynthesis [PATH:ath00770]	Metabolism of cofactors and vitamins	Arabidopsis thaliana
Gy_Locus_2589_Transcript_3/3_Confidence_0.750_Length_1349	K00207	DPYD; dihydropyrimidine dehydrogenase (NADP+) [EC:1.3.1.2]	00410 beta-Alanine metabolism [PATH:osa00410]	Metabolism of other amino acids	Oryza sativa
Gy_Locus_2402_Transcript_1/3_Confidence_0.667_Length_1756	K00208	fabI; enoyl-[acyl-carrier protein] reductase I [EC:1.3.1.9 1.3.1.10]	01212 Fatty acid metabolism [PATH:aly01212]	Metabolism	Arabidopsis lyrata
Gy_Locus_2402_Transcript_1/3_Confidence_0.667_Length_1756	K00208	fabI; enoyl-[acyl-carrier protein] reductase I [EC:1.3.1.9 1.3.1.10]	01212 Fatty acid metabolism [PATH:ath01212]	Metabolism	Arabidopsis thaliana
Gy_Locus_2402_Transcript_1/3_Confidence_0.667_Length_1756	K00208	fabI; enoyl-[acyl-carrier protein] reductase I [EC:1.3.1.9 1.3.1.10]	00061 Fatty acid biosynthesis [PATH:aly00061]	Lipid metabolism	Arabidopsis lyrata
Gy_Locus_2402_Transcript_1/3_Confidence_0.667_Length_1756	K00208	fabI; enoyl-[acyl-carrier protein] reductase I [EC:1.3.1.9 1.3.1.10]	00780 Biotin metabolism [PATH:ath00780]	Metabolism of cofactors and vitamins	Arabidopsis thaliana
Gy_Locus_2402_Transcript_1/3_Confidence_0.667_Length_1756	K00208	fabI; enoyl-[acyl-carrier protein] reductase I [EC:1.3.1.9 1.3.1.10]	00780 Biotin metabolism [PATH:aly00780]	Metabolism of cofactors and vitamins	Arabidopsis lyrata
Gy_Locus_2402_Transcript_1/3_Confidence_0.667_Length_1756	K00208	fabI; enoyl-[acyl-carrier protein] reductase I [EC:1.3.1.9 1.3.1.10]	00061 Fatty acid biosynthesis [PATH:ath00061]	Lipid metabolism	Arabidopsis thaliana
Gy_Locus_2402_Transcript_3/3_Confidence_0.667_Length_1773	K00208	fabI; enoyl-[acyl-carrier protein] reductase I [EC:1.3.1.9 1.3.1.10]	01212 Fatty acid metabolism [PATH:aly01212]	Metabolism	Arabidopsis lyrata
Gy_Locus_2402_Transcript_3/3_Confidence_0.667_Length_1773	K00208	fabI; enoyl-[acyl-carrier protein] reductase I [EC:1.3.1.9 1.3.1.10]	01212 Fatty acid metabolism [PATH:ath01212]	Metabolism	Arabidopsis thaliana
Gy_Locus_2402_Transcript_3/3_Confidence_0.667_Length_1773	K00208	fabI; enoyl-[acyl-carrier protein] reductase I [EC:1.3.1.9 1.3.1.10]	00061 Fatty acid biosynthesis [PATH:aly00061]	Lipid metabolism	Arabidopsis lyrata
Gy_Locus_2402_Transcript_3/3_Confidence_0.667_Length_1773	K00208	fabI; enoyl-[acyl-carrier protein] reductase I [EC:1.3.1.9 1.3.1.10]	00780 Biotin metabolism [PATH:ath00780]	Metabolism of cofactors and vitamins	Arabidopsis thaliana
Gy_Locus_2402_Transcript_3/3_Confidence_0.667_Length_1773	K00208	fabI; enoyl-[acyl-carrier protein] reductase I [EC:1.3.1.9 1.3.1.10]	00780 Biotin metabolism [PATH:aly00780]	Metabolism of cofactors and vitamins	Arabidopsis lyrata
Gy_Locus_2402_Transcript_3/3_Confidence_0.667_Length_1773	K00208	fabI; enoyl-[acyl-carrier protein] reductase I [EC:1.3.1.9 1.3.1.10]	00061 Fatty acid biosynthesis [PATH:ath00061]	Lipid metabolism	Arabidopsis thaliana
Gy_Locus_10369_Transcript_2/4_Confidence_0.571_Length_1164	K00213	DHCR7; 7-dehydrocholesterol reductase [EC:1.3.1.21]	00100 Steroid biosynthesis [PATH:aly00100]	Lipid metabolism	Arabidopsis lyrata
Gy_Locus_10369_Transcript_2/4_Confidence_0.571_Length_1164	K00213	DHCR7; 7-dehydrocholesterol reductase [EC:1.3.1.21]	00100 Steroid biosynthesis [PATH:ath00100]	Lipid metabolism	Arabidopsis thaliana
Gy_Locus_10369_Transcript_4/4_Confidence_0.571_Length_1050	K00213	DHCR7; 7-dehydrocholesterol reductase [EC:1.3.1.21]	00100 Steroid biosynthesis [PATH:aly00100]	Lipid metabolism	Arabidopsis lyrata
Gy_Locus_10369_Transcript_4/4_Confidence_0.571_Length_1050	K00213	DHCR7; 7-dehydrocholesterol reductase [EC:1.3.1.21]	00100 Steroid biosynthesis [PATH:ath00100]	Lipid metabolism	Arabidopsis thaliana
Gy_Locus_3769_Transcript_1/3_Confidence_0.714_Length_1580	K00215	dapB; 4-hydroxy-tetrahydrodipicolinate reductase [EC:1.17.1.8]	00300 Lysine biosynthesis [PATH:ath00300]	Amino acid metabolism	Arabidopsis thaliana
Gy_Locus_3769_Transcript_1/3_Confidence_0.714_Length_1580	K00215	dapB; 4-hydroxy-tetrahydrodipicolinate reductase [EC:1.17.1.8]	01230 Biosynthesis of amino acids [PATH:aly01230]	Metabolism	Arabidopsis lyrata
Gy_Locus_3769_Transcript_1/3_Confidence_0.714_Length_1580	K00215	dapB; 4-hydroxy-tetrahydrodipicolinate reductase [EC:1.17.1.8]	00300 Lysine biosynthesis [PATH:aly00300]	Amino acid metabolism	Arabidopsis lyrata
Gy_Locus_3769_Transcript_1/3_Confidence_0.714_Length_1580	K00215	dapB; 4-hydroxy-tetrahydrodipicolinate reductase [EC:1.17.1.8]	01230 Biosynthesis of amino acids [PATH:ath01230]	Metabolism	Arabidopsis thaliana
Gy_Locus_3769_Transcript_2/3_Confidence_0.714_Length_2369	K00215	dapB; 4-hydroxy-tetrahydrodipicolinate reductase [EC:1.17.1.8]	00300 Lysine biosynthesis [PATH:ath00300]	Amino acid metabolism	Arabidopsis thaliana
Gy_Locus_3769_Transcript_2/3_Confidence_0.714_Length_2369	K00215	dapB; 4-hydroxy-tetrahydrodipicolinate reductase [EC:1.17.1.8]	01230 Biosynthesis of amino acids [PATH:aly01230]	Metabolism	Arabidopsis lyrata
Gy_Locus_3769_Transcript_2/3_Confidence_0.714_Length_2369	K00215	dapB; 4-hydroxy-tetrahydrodipicolinate reductase [EC:1.17.1.8]	00300 Lysine biosynthesis [PATH:aly00300]	Amino acid metabolism	Arabidopsis lyrata
Gy_Locus_3769_Transcript_2/3_Confidence_0.714_Length_2369	K00215	dapB; 4-hydroxy-tetrahydrodipicolinate reductase [EC:1.17.1.8]	01230 Biosynthesis of amino acids [PATH:ath01230]	Metabolism	Arabidopsis thaliana
Gy_Locus_3769_Transcript_3/3_Confidence_0.714_Length_1791	K00215	dapB; 4-hydroxy-tetrahydrodipicolinate reductase [EC:1.17.1.8]	00300 Lysine biosynthesis [PATH:ath00300]	Amino acid metabolism	Arabidopsis thaliana
Gy_Locus_3769_Transcript_3/3_Confidence_0.714_Length_1791	K00215	dapB; 4-hydroxy-tetrahydrodipicolinate reductase [EC:1.17.1.8]	01230 Biosynthesis of amino acids [PATH:aly01230]	Metabolism	Arabidopsis lyrata
Gy_Locus_3769_Transcript_3/3_Confidence_0.714_Length_1791	K00215	dapB; 4-hydroxy-tetrahydrodipicolinate reductase [EC:1.17.1.8]	00300 Lysine biosynthesis [PATH:aly00300]	Amino acid metabolism	Arabidopsis lyrata
Gy_Locus_3769_Transcript_3/3_Confidence_0.714_Length_1791	K00215	dapB; 4-hydroxy-tetrahydrodipicolinate reductase [EC:1.17.1.8]	01230 Biosynthesis of amino acids [PATH:ath01230]	Metabolism	Arabidopsis thaliana
Gy_Locus_131_Transcript_1/4_Confidence_0.700_Length_1913	K00218	E1.3.1.33; protochlorophyllide reductase [EC:1.3.1.33]	00860 Porphyrin and chlorophyll metabolism [PATH:ath00860]	Metabolism of cofactors and vitamins	Arabidopsis thaliana
Gy_Locus_131_Transcript_1/4_Confidence_0.700_Length_1913	K00218	E1.3.1.33; protochlorophyllide reductase [EC:1.3.1.33]	00860 Porphyrin and chlorophyll metabolism [PATH:aly00860]	Metabolism of cofactors and vitamins	Arabidopsis lyrata
Gy_Locus_131_Transcript_3/4_Confidence_0.700_Length_2080	K00218	E1.3.1.33; protochlorophyllide reductase [EC:1.3.1.33]	00860 Porphyrin and chlorophyll metabolism [PATH:ath00860]	Metabolism of cofactors and vitamins	Arabidopsis thaliana
Gy_Locus_131_Transcript_3/4_Confidence_0.700_Length_2080	K00218	E1.3.1.33; protochlorophyllide reductase [EC:1.3.1.33]	00860 Porphyrin and chlorophyll metabolism [PATH:aly00860]	Metabolism of cofactors and vitamins	Arabidopsis lyrata
Gy_Locus_131_Transcript_4/4_Confidence_0.700_Length_1949	K00218	E1.3.1.33; protochlorophyllide reductase [EC:1.3.1.33]	00860 Porphyrin and chlorophyll metabolism [PATH:ath00860]	Metabolism of cofactors and vitamins	Arabidopsis thaliana
Gy_Locus_131_Transcript_4/4_Confidence_0.700_Length_1949	K00218	E1.3.1.33; protochlorophyllide reductase [EC:1.3.1.33]	00860 Porphyrin and chlorophyll metabolism [PATH:aly00860]	Metabolism of cofactors and vitamins	Arabidopsis lyrata
Gy_Locus_26523_Transcript_1/1_Confidence_1.000_Length_1578	K00218	E1.3.1.33; protochlorophyllide reductase [EC:1.3.1.33]	00860 Porphyrin and chlorophyll metabolism [PATH:ath00860]	Metabolism of cofactors and vitamins	Arabidopsis thaliana
Gy_Locus_26523_Transcript_1/1_Confidence_1.000_Length_1578	K00218	E1.3.1.33; protochlorophyllide reductase [EC:1.3.1.33]	00860 Porphyrin and chlorophyll metabolism [PATH:aly00860]	Metabolism of cofactors and vitamins	Arabidopsis lyrata
Gy_Locus_10148_Transcript_4/4_Confidence_0.667_Length_1005	K00222	TM7SF2; delta14-sterol reductase [EC:1.3.1.70]	00100 Steroid biosynthesis [PATH:aly00100]	Lipid metabolism	Arabidopsis lyrata
Gy_Locus_10148_Transcript_4/4_Confidence_0.667_Length_1005	K00222	E1.3.1.70; delta14-sterol reductase [EC:1.3.1.70]	00100 Steroid biosynthesis [PATH:ath00100]	Lipid metabolism	Arabidopsis thaliana
Gy_Locus_543_Transcript_1/1_Confidence_1.000_Length_1807	K00225	GLDH; L-galactono-1,4-lactone dehydrogenase [EC:1.3.2.3]	00053 Ascorbate and aldarate metabolism [PATH:aly00053]	Carbohydrate metabolism	Arabidopsis lyrata
Gy_Locus_543_Transcript_1/1_Confidence_1.000_Length_1807	K00225	E1.3.2.3; L-galactono-1,4-lactone dehydrogenase [EC:1.3.2.3]	00053 Ascorbate and aldarate metabolism [PATH:ath00053]	Carbohydrate metabolism	Arabidopsis thaliana
Gy_Locus_8142_Transcript_3/4_Confidence_0.625_Length_987	K00227	SC5DL; lathosterol oxidase [EC:1.14.21.6]	00100 Steroid biosynthesis [PATH:aly00100]	Lipid metabolism	Arabidopsis lyrata
Gy_Locus_8142_Transcript_3/4_Confidence_0.625_Length_987	K00227	SC5DL; lathosterol oxidase [EC:1.14.21.6]	00100 Steroid biosynthesis [PATH:ath00100]	Lipid metabolism	Arabidopsis thaliana
Gy_Locus_8142_Transcript_4/4_Confidence_0.625_Length_1074	K00227	SC5DL; lathosterol oxidase [EC:1.14.21.6]	00100 Steroid biosynthesis [PATH:aly00100]	Lipid metabolism	Arabidopsis lyrata
Gy_Locus_8142_Transcript_4/4_Confidence_0.625_Length_1074	K00227	SC5DL; lathosterol oxidase [EC:1.14.21.6]	00100 Steroid biosynthesis [PATH:ath00100]	Lipid metabolism	Arabidopsis thaliana
Gy_Locus_20098_Transcript_1/1_Confidence_1.000_Length_1681	K00228	hemF; coproporphyrinogen III oxidase [EC:1.3.3.3]	00860 Porphyrin and chlorophyll metabolism [PATH:ath00860]	Metabolism of cofactors and vitamins	Arabidopsis thaliana
Gy_Locus_20098_Transcript_1/1_Confidence_1.000_Length_1681	K00228	CPOX; coproporphyrinogen III oxidase [EC:1.3.3.3]	00860 Porphyrin and chlorophyll metabolism [PATH:aly00860]	Metabolism of cofactors and vitamins	Arabidopsis lyrata
Gy_Locus_1810_Transcript_3/3_Confidence_0.667_Length_1959	K00231	PPOX; oxygen-dependent protoporphyrinogen oxidase [EC:1.3.3.4]	00860 Porphyrin and chlorophyll metabolism [PATH:ath00860]	Metabolism of cofactors and vitamins	Arabidopsis thaliana
Gy_Locus_1810_Transcript_3/3_Confidence_0.667_Length_1959	K00231	PPOX; oxygen-dependent protoporphyrinogen oxidase [EC:1.3.3.4]	00860 Porphyrin and chlorophyll metabolism [PATH:aly00860]	Metabolism of cofactors and vitamins	Arabidopsis lyrata
Gy_Locus_19408_Transcript_2/3_Confidence_0.714_Length_1969	K00231	PPOX; oxygen-dependent protoporphyrinogen oxidase [EC:1.3.3.4]	00860 Porphyrin and chlorophyll metabolism [PATH:ath00860]	Metabolism of cofactors and vitamins	Arabidopsis thaliana
Gy_Locus_19408_Transcript_2/3_Confidence_0.714_Length_1969	K00231	PPOX; oxygen-dependent protoporphyrinogen oxidase [EC:1.3.3.4]	00860 Porphyrin and chlorophyll metabolism [PATH:aly00860]	Metabolism of cofactors and vitamins	Arabidopsis lyrata
Gy_Locus_19408_Transcript_3/3_Confidence_0.714_Length_2089	K00231	PPOX; oxygen-dependent protoporphyrinogen oxidase [EC:1.3.3.4]	00860 Porphyrin and chlorophyll metabolism [PATH:ath00860]	Metabolism of cofactors and vitamins	Arabidopsis thaliana
Gy_Locus_19408_Transcript_3/3_Confidence_0.714_Length_2089	K00231	PPOX; oxygen-dependent protoporphyrinogen oxidase [EC:1.3.3.4]	00860 Porphyrin and chlorophyll metabolism [PATH:aly00860]	Metabolism of cofactors and vitamins	Arabidopsis lyrata
Gy_Locus_623_Transcript_1/2_Confidence_1.000_Length_1364	K00232	E1.3.3.6; acyl-CoA oxidase [EC:1.3.3.6]	01212 Fatty acid metabolism [PATH:ath01212]	Metabolism	Arabidopsis thaliana
Gy_Locus_623_Transcript_1/2_Confidence_1.000_Length_1364	K00232	E1.3.3.6; acyl-CoA oxidase [EC:1.3.3.6]	00071 Fatty acid degradation [PATH:aly00071]	Lipid metabolism	Arabidopsis lyrata
Gy_Locus_623_Transcript_1/2_Confidence_1.000_Length_1364	K00232	E1.3.3.6; acyl-CoA oxidase [EC:1.3.3.6]	04146 Peroxisome [PATH:aly04146]	Transport and catabolism	Arabidopsis lyrata
Gy_Locus_623_Transcript_1/2_Confidence_1.000_Length_1364	K00232	E1.3.3.6; acyl-CoA oxidase [EC:1.3.3.6]	01040 Biosynthesis of unsaturated fatty acids [PATH:aly01040]	Lipid metabolism	Arabidopsis lyrata
Gy_Locus_623_Transcript_1/2_Confidence_1.000_Length_1364	K00232	E1.3.3.6; acyl-CoA oxidase [EC:1.3.3.6]	00071 Fatty acid degradation [PATH:ath00071]	Lipid metabolism	Arabidopsis thaliana
Gy_Locus_623_Transcript_1/2_Confidence_1.000_Length_1364	K00232	E1.3.3.6; acyl-CoA oxidase [EC:1.3.3.6]	00592 alpha-Linolenic acid metabolism [PATH:aly00592]	Lipid metabolism	Arabidopsis lyrata
Gy_Locus_623_Transcript_1/2_Confidence_1.000_Length_1364	K00232	E1.3.3.6; acyl-CoA oxidase [EC:1.3.3.6]	00592 alpha-Linolenic acid metabolism [PATH:ath00592]	Lipid metabolism	Arabidopsis thaliana
Gy_Locus_623_Transcript_1/2_Confidence_1.000_Length_1364	K00232	E1.3.3.6; acyl-CoA oxidase [EC:1.3.3.6]	01040 Biosynthesis of unsaturated fatty acids [PATH:ath01040]	Lipid metabolism	Arabidopsis thaliana
Gy_Locus_623_Transcript_1/2_Confidence_1.000_Length_1364	K00232	E1.3.3.6; acyl-CoA oxidase [EC:1.3.3.6]	01212 Fatty acid metabolism [PATH:aly01212]	Metabolism	Arabidopsis lyrata
Gy_Locus_623_Transcript_1/2_Confidence_1.000_Length_1364	K00232	E1.3.3.6; acyl-CoA oxidase [EC:1.3.3.6]	04146 Peroxisome [PATH:ath04146]	Transport and catabolism	Arabidopsis thaliana
Gy_Locus_623_Transcript_2/2_Confidence_1.000_Length_1461	K00232	E1.3.3.6; acyl-CoA oxidase [EC:1.3.3.6]	01212 Fatty acid metabolism [PATH:ath01212]	Metabolism	Arabidopsis thaliana
Gy_Locus_623_Transcript_2/2_Confidence_1.000_Length_1461	K00232	E1.3.3.6; acyl-CoA oxidase [EC:1.3.3.6]	00071 Fatty acid degradation [PATH:aly00071]	Lipid metabolism	Arabidopsis lyrata
Gy_Locus_623_Transcript_2/2_Confidence_1.000_Length_1461	K00232	E1.3.3.6; acyl-CoA oxidase [EC:1.3.3.6]	04146 Peroxisome [PATH:aly04146]	Transport and catabolism	Arabidopsis lyrata
Gy_Locus_623_Transcript_2/2_Confidence_1.000_Length_1461	K00232	E1.3.3.6; acyl-CoA oxidase [EC:1.3.3.6]	01040 Biosynthesis of unsaturated fatty acids [PATH:aly01040]	Lipid metabolism	Arabidopsis lyrata
Gy_Locus_623_Transcript_2/2_Confidence_1.000_Length_1461	K00232	E1.3.3.6; acyl-CoA oxidase [EC:1.3.3.6]	00071 Fatty acid degradation [PATH:ath00071]	Lipid metabolism	Arabidopsis thaliana
Gy_Locus_623_Transcript_2/2_Confidence_1.000_Length_1461	K00232	E1.3.3.6; acyl-CoA oxidase [EC:1.3.3.6]	00592 alpha-Linolenic acid metabolism [PATH:aly00592]	Lipid metabolism	Arabidopsis lyrata
Gy_Locus_623_Transcript_2/2_Confidence_1.000_Length_1461	K00232	E1.3.3.6; acyl-CoA oxidase [EC:1.3.3.6]	00592 alpha-Linolenic acid metabolism [PATH:ath00592]	Lipid metabolism	Arabidopsis thaliana
Gy_Locus_623_Transcript_2/2_Confidence_1.000_Length_1461	K00232	E1.3.3.6; acyl-CoA oxidase [EC:1.3.3.6]	01040 Biosynthesis of unsaturated fatty acids [PATH:ath01040]	Lipid metabolism	Arabidopsis thaliana
Gy_Locus_623_Transcript_2/2_Confidence_1.000_Length_1461	K00232	E1.3.3.6; acyl-CoA oxidase [EC:1.3.3.6]	01212 Fatty acid metabolism [PATH:aly01212]	Metabolism	Arabidopsis lyrata
Gy_Locus_623_Transcript_2/2_Confidence_1.000_Length_1461	K00232	E1.3.3.6; acyl-CoA oxidase [EC:1.3.3.6]	04146 Peroxisome [PATH:ath04146]	Transport and catabolism	Arabidopsis thaliana
Gy_Locus_1615_Transcript_2/2_Confidence_1.000_Length_4588	K00232	E1.3.3.6; acyl-CoA oxidase [EC:1.3.3.6]	01212 Fatty acid metabolism [PATH:ath01212]	Metabolism	Arabidopsis thaliana
Gy_Locus_1615_Transcript_2/2_Confidence_1.000_Length_4588	K00232	E1.3.3.6; acyl-CoA oxidase [EC:1.3.3.6]	00071 Fatty acid degradation [PATH:aly00071]	Lipid metabolism	Arabidopsis lyrata
Gy_Locus_1615_Transcript_2/2_Confidence_1.000_Length_4588	K00232	E1.3.3.6; acyl-CoA oxidase [EC:1.3.3.6]	04146 Peroxisome [PATH:aly04146]	Transport and catabolism	Arabidopsis lyrata
Gy_Locus_1615_Transcript_2/2_Confidence_1.000_Length_4588	K00232	E1.3.3.6; acyl-CoA oxidase [EC:1.3.3.6]	01040 Biosynthesis of unsaturated fatty acids [PATH:aly01040]	Lipid metabolism	Arabidopsis lyrata
Gy_Locus_1615_Transcript_2/2_Confidence_1.000_Length_4588	K00232	E1.3.3.6; acyl-CoA oxidase [EC:1.3.3.6]	00071 Fatty acid degradation [PATH:ath00071]	Lipid metabolism	Arabidopsis thaliana
Gy_Locus_1615_Transcript_2/2_Confidence_1.000_Length_4588	K00232	E1.3.3.6; acyl-CoA oxidase [EC:1.3.3.6]	00592 alpha-Linolenic acid metabolism [PATH:aly00592]	Lipid metabolism	Arabidopsis lyrata
Gy_Locus_1615_Transcript_2/2_Confidence_1.000_Length_4588	K00232	E1.3.3.6; acyl-CoA oxidase [EC:1.3.3.6]	00592 alpha-Linolenic acid metabolism [PATH:ath00592]	Lipid metabolism	Arabidopsis thaliana
Gy_Locus_1615_Transcript_2/2_Confidence_1.000_Length_4588	K00232	E1.3.3.6; acyl-CoA oxidase [EC:1.3.3.6]	01040 Biosynthesis of unsaturated fatty acids [PATH:ath01040]	Lipid metabolism	Arabidopsis thaliana
Gy_Locus_1615_Transcript_2/2_Confidence_1.000_Length_4588	K00232	E1.3.3.6; acyl-CoA oxidase [EC:1.3.3.6]	01212 Fatty acid metabolism [PATH:aly01212]	Metabolism	Arabidopsis lyrata
Gy_Locus_1615_Transcript_2/2_Confidence_1.000_Length_4588	K00232	E1.3.3.6; acyl-CoA oxidase [EC:1.3.3.6]	04146 Peroxisome [PATH:ath04146]	Transport and catabolism	Arabidopsis thaliana
Gy_Locus_2615_Transcript_1/2_Confidence_1.000_Length_1572	K00232	E1.3.3.6; acyl-CoA oxidase [EC:1.3.3.6]	01212 Fatty acid metabolism [PATH:ath01212]	Metabolism	Arabidopsis thaliana
Gy_Locus_2615_Transcript_1/2_Confidence_1.000_Length_1572	K00232	E1.3.3.6; acyl-CoA oxidase [EC:1.3.3.6]	00071 Fatty acid degradation [PATH:aly00071]	Lipid metabolism	Arabidopsis lyrata
Gy_Locus_2615_Transcript_1/2_Confidence_1.000_Length_1572	K00232	E1.3.3.6; acyl-CoA oxidase [EC:1.3.3.6]	04146 Peroxisome [PATH:aly04146]	Transport and catabolism	Arabidopsis lyrata
Gy_Locus_2615_Transcript_1/2_Confidence_1.000_Length_1572	K00232	E1.3.3.6; acyl-CoA oxidase [EC:1.3.3.6]	01040 Biosynthesis of unsaturated fatty acids [PATH:aly01040]	Lipid metabolism	Arabidopsis lyrata
Gy_Locus_2615_Transcript_1/2_Confidence_1.000_Length_1572	K00232	E1.3.3.6; acyl-CoA oxidase [EC:1.3.3.6]	00071 Fatty acid degradation [PATH:ath00071]	Lipid metabolism	Arabidopsis thaliana
Gy_Locus_2615_Transcript_1/2_Confidence_1.000_Length_1572	K00232	E1.3.3.6; acyl-CoA oxidase [EC:1.3.3.6]	00592 alpha-Linolenic acid metabolism [PATH:aly00592]	Lipid metabolism	Arabidopsis lyrata
Gy_Locus_2615_Transcript_1/2_Confidence_1.000_Length_1572	K00232	E1.3.3.6; acyl-CoA oxidase [EC:1.3.3.6]	00592 alpha-Linolenic acid metabolism [PATH:ath00592]	Lipid metabolism	Arabidopsis thaliana
Gy_Locus_2615_Transcript_1/2_Confidence_1.000_Length_1572	K00232	E1.3.3.6; acyl-CoA oxidase [EC:1.3.3.6]	01040 Biosynthesis of unsaturated fatty acids [PATH:ath01040]	Lipid metabolism	Arabidopsis thaliana
Gy_Locus_2615_Transcript_1/2_Confidence_1.000_Length_1572	K00232	E1.3.3.6; acyl-CoA oxidase [EC:1.3.3.6]	01212 Fatty acid metabolism [PATH:aly01212]	Metabolism	Arabidopsis lyrata
Gy_Locus_2615_Transcript_1/2_Confidence_1.000_Length_1572	K00232	E1.3.3.6; acyl-CoA oxidase [EC:1.3.3.6]	04146 Peroxisome [PATH:ath04146]	Transport and catabolism	Arabidopsis thaliana
Gy_Locus_2615_Transcript_2/2_Confidence_1.000_Length_1878	K00232	E1.3.3.6; acyl-CoA oxidase [EC:1.3.3.6]	01212 Fatty acid metabolism [PATH:ath01212]	Metabolism	Arabidopsis thaliana
Gy_Locus_2615_Transcript_2/2_Confidence_1.000_Length_1878	K00232	E1.3.3.6; acyl-CoA oxidase [EC:1.3.3.6]	00071 Fatty acid degradation [PATH:aly00071]	Lipid metabolism	Arabidopsis lyrata
Gy_Locus_2615_Transcript_2/2_Confidence_1.000_Length_1878	K00232	E1.3.3.6; acyl-CoA oxidase [EC:1.3.3.6]	04146 Peroxisome [PATH:aly04146]	Transport and catabolism	Arabidopsis lyrata
Gy_Locus_2615_Transcript_2/2_Confidence_1.000_Length_1878	K00232	E1.3.3.6; acyl-CoA oxidase [EC:1.3.3.6]	01040 Biosynthesis of unsaturated fatty acids [PATH:aly01040]	Lipid metabolism	Arabidopsis lyrata
Gy_Locus_2615_Transcript_2/2_Confidence_1.000_Length_1878	K00232	E1.3.3.6; acyl-CoA oxidase [EC:1.3.3.6]	00071 Fatty acid degradation [PATH:ath00071]	Lipid metabolism	Arabidopsis thaliana
Gy_Locus_2615_Transcript_2/2_Confidence_1.000_Length_1878	K00232	E1.3.3.6; acyl-CoA oxidase [EC:1.3.3.6]	00592 alpha-Linolenic acid metabolism [PATH:aly00592]	Lipid metabolism	Arabidopsis lyrata
Gy_Locus_2615_Transcript_2/2_Confidence_1.000_Length_1878	K00232	E1.3.3.6; acyl-CoA oxidase [EC:1.3.3.6]	00592 alpha-Linolenic acid metabolism [PATH:ath00592]	Lipid metabolism	Arabidopsis thaliana
Gy_Locus_2615_Transcript_2/2_Confidence_1.000_Length_1878	K00232	E1.3.3.6; acyl-CoA oxidase [EC:1.3.3.6]	01040 Biosynthesis of unsaturated fatty acids [PATH:ath01040]	Lipid metabolism	Arabidopsis thaliana
Gy_Locus_2615_Transcript_2/2_Confidence_1.000_Length_1878	K00232	E1.3.3.6; acyl-CoA oxidase [EC:1.3.3.6]	01212 Fatty acid metabolism [PATH:aly01212]	Metabolism	Arabidopsis lyrata
Gy_Locus_2615_Transcript_2/2_Confidence_1.000_Length_1878	K00232	E1.3.3.6; acyl-CoA oxidase [EC:1.3.3.6]	04146 Peroxisome [PATH:ath04146]	Transport and catabolism	Arabidopsis thaliana
Gy_Locus_2859_Transcript_1/2_Confidence_1.000_Length_2587	K00232	E1.3.3.6; acyl-CoA oxidase [EC:1.3.3.6]	01212 Fatty acid metabolism [PATH:ath01212]	Metabolism	Arabidopsis thaliana
Gy_Locus_2859_Transcript_1/2_Confidence_1.000_Length_2587	K00232	E1.3.3.6; acyl-CoA oxidase [EC:1.3.3.6]	00071 Fatty acid degradation [PATH:aly00071]	Lipid metabolism	Arabidopsis lyrata
Gy_Locus_2859_Transcript_1/2_Confidence_1.000_Length_2587	K00232	E1.3.3.6; acyl-CoA oxidase [EC:1.3.3.6]	04146 Peroxisome [PATH:aly04146]	Transport and catabolism	Arabidopsis lyrata
Gy_Locus_2859_Transcript_1/2_Confidence_1.000_Length_2587	K00232	E1.3.3.6; acyl-CoA oxidase [EC:1.3.3.6]	01040 Biosynthesis of unsaturated fatty acids [PATH:aly01040]	Lipid metabolism	Arabidopsis lyrata
Gy_Locus_2859_Transcript_1/2_Confidence_1.000_Length_2587	K00232	E1.3.3.6; acyl-CoA oxidase [EC:1.3.3.6]	00071 Fatty acid degradation [PATH:ath00071]	Lipid metabolism	Arabidopsis thaliana
Gy_Locus_2859_Transcript_1/2_Confidence_1.000_Length_2587	K00232	E1.3.3.6; acyl-CoA oxidase [EC:1.3.3.6]	00592 alpha-Linolenic acid metabolism [PATH:aly00592]	Lipid metabolism	Arabidopsis lyrata
Gy_Locus_2859_Transcript_1/2_Confidence_1.000_Length_2587	K00232	E1.3.3.6; acyl-CoA oxidase [EC:1.3.3.6]	00592 alpha-Linolenic acid metabolism [PATH:ath00592]	Lipid metabolism	Arabidopsis thaliana
Gy_Locus_2859_Transcript_1/2_Confidence_1.000_Length_2587	K00232	E1.3.3.6; acyl-CoA oxidase [EC:1.3.3.6]	01040 Biosynthesis of unsaturated fatty acids [PATH:ath01040]	Lipid metabolism	Arabidopsis thaliana
Gy_Locus_2859_Transcript_1/2_Confidence_1.000_Length_2587	K00232	E1.3.3.6; acyl-CoA oxidase [EC:1.3.3.6]	01212 Fatty acid metabolism [PATH:aly01212]	Metabolism	Arabidopsis lyrata
Gy_Locus_2859_Transcript_1/2_Confidence_1.000_Length_2587	K00232	E1.3.3.6; acyl-CoA oxidase [EC:1.3.3.6]	04146 Peroxisome [PATH:ath04146]	Transport and catabolism	Arabidopsis thaliana
Gy_Locus_2859_Transcript_2/2_Confidence_1.000_Length_2512	K00232	E1.3.3.6; acyl-CoA oxidase [EC:1.3.3.6]	01212 Fatty acid metabolism [PATH:ath01212]	Metabolism	Arabidopsis thaliana
Gy_Locus_2859_Transcript_2/2_Confidence_1.000_Length_2512	K00232	E1.3.3.6; acyl-CoA oxidase [EC:1.3.3.6]	00071 Fatty acid degradation [PATH:aly00071]	Lipid metabolism	Arabidopsis lyrata
Gy_Locus_2859_Transcript_2/2_Confidence_1.000_Length_2512	K00232	E1.3.3.6; acyl-CoA oxidase [EC:1.3.3.6]	04146 Peroxisome [PATH:aly04146]	Transport and catabolism	Arabidopsis lyrata
Gy_Locus_2859_Transcript_2/2_Confidence_1.000_Length_2512	K00232	E1.3.3.6; acyl-CoA oxidase [EC:1.3.3.6]	01040 Biosynthesis of unsaturated fatty acids [PATH:aly01040]	Lipid metabolism	Arabidopsis lyrata
Gy_Locus_2859_Transcript_2/2_Confidence_1.000_Length_2512	K00232	E1.3.3.6; acyl-CoA oxidase [EC:1.3.3.6]	00071 Fatty acid degradation [PATH:ath00071]	Lipid metabolism	Arabidopsis thaliana
Gy_Locus_2859_Transcript_2/2_Confidence_1.000_Length_2512	K00232	E1.3.3.6; acyl-CoA oxidase [EC:1.3.3.6]	00592 alpha-Linolenic acid metabolism [PATH:aly00592]	Lipid metabolism	Arabidopsis lyrata
Gy_Locus_2859_Transcript_2/2_Confidence_1.000_Length_2512	K00232	E1.3.3.6; acyl-CoA oxidase [EC:1.3.3.6]	00592 alpha-Linolenic acid metabolism [PATH:ath00592]	Lipid metabolism	Arabidopsis thaliana
Gy_Locus_2859_Transcript_2/2_Confidence_1.000_Length_2512	K00232	E1.3.3.6; acyl-CoA oxidase [EC:1.3.3.6]	01040 Biosynthesis of unsaturated fatty acids [PATH:ath01040]	Lipid metabolism	Arabidopsis thaliana
Gy_Locus_2859_Transcript_2/2_Confidence_1.000_Length_2512	K00232	E1.3.3.6; acyl-CoA oxidase [EC:1.3.3.6]	01212 Fatty acid metabolism [PATH:aly01212]	Metabolism	Arabidopsis lyrata
Gy_Locus_2859_Transcript_2/2_Confidence_1.000_Length_2512	K00232	E1.3.3.6; acyl-CoA oxidase [EC:1.3.3.6]	04146 Peroxisome [PATH:ath04146]	Transport and catabolism	Arabidopsis thaliana
Gy_Locus_1925_Transcript_1/1_Confidence_1.000_Length_2921	K00234	SDHA; succinate dehydrogenase (ubiquinone) flavoprotein subunit [EC:1.3.5.1]	00020 Citrate cycle (TCA cycle) [PATH:ath00020]	Carbohydrate metabolism	Arabidopsis thaliana
Gy_Locus_1925_Transcript_1/1_Confidence_1.000_Length_2921	K00234	SDHA; succinate dehydrogenase (ubiquinone) flavoprotein subunit [EC:1.3.5.1]	01200 Carbon metabolism [PATH:aly01200]	Metabolism	Arabidopsis lyrata
Gy_Locus_1925_Transcript_1/1_Confidence_1.000_Length_2921	K00234	SDHA; succinate dehydrogenase (ubiquinone) flavoprotein subunit [EC:1.3.5.1]	01200 Carbon metabolism [PATH:ath01200]	Metabolism	Arabidopsis thaliana
Gy_Locus_1925_Transcript_1/1_Confidence_1.000_Length_2921	K00234	SDHA; succinate dehydrogenase (ubiquinone) flavoprotein subunit [EC:1.3.5.1]	00190 Oxidative phosphorylation [PATH:ath00190]	Energy metabolism	Arabidopsis thaliana
Gy_Locus_1925_Transcript_1/1_Confidence_1.000_Length_2921	K00234	SDHA; succinate dehydrogenase (ubiquinone) flavoprotein subunit [EC:1.3.5.1]	00190 Oxidative phosphorylation [PATH:aly00190]	Energy metabolism	Arabidopsis lyrata
Gy_Locus_1925_Transcript_1/1_Confidence_1.000_Length_2921	K00234	SDHA; succinate dehydrogenase (ubiquinone) flavoprotein subunit [EC:1.3.5.1]	00020 Citrate cycle (TCA cycle) [PATH:aly00020]	Carbohydrate metabolism	Arabidopsis lyrata
Gy_Locus_1805_Transcript_1/2_Confidence_1.000_Length_1460	K00235	SDHB; succinate dehydrogenase (ubiquinone) iron-sulfur subunit [EC:1.3.5.1]	00020 Citrate cycle (TCA cycle) [PATH:ath00020]	Carbohydrate metabolism	Arabidopsis thaliana
Gy_Locus_1805_Transcript_1/2_Confidence_1.000_Length_1460	K00235	SDHB; succinate dehydrogenase (ubiquinone) iron-sulfur subunit [EC:1.3.5.1]	01200 Carbon metabolism [PATH:aly01200]	Metabolism	Arabidopsis lyrata
Gy_Locus_1805_Transcript_1/2_Confidence_1.000_Length_1460	K00235	SDHB; succinate dehydrogenase (ubiquinone) iron-sulfur subunit [EC:1.3.5.1]	01200 Carbon metabolism [PATH:ath01200]	Metabolism	Arabidopsis thaliana
Gy_Locus_1805_Transcript_1/2_Confidence_1.000_Length_1460	K00235	SDHB; succinate dehydrogenase (ubiquinone) iron-sulfur subunit [EC:1.3.5.1]	00190 Oxidative phosphorylation [PATH:ath00190]	Energy metabolism	Arabidopsis thaliana
Gy_Locus_1805_Transcript_1/2_Confidence_1.000_Length_1460	K00235	SDHB; succinate dehydrogenase (ubiquinone) iron-sulfur subunit [EC:1.3.5.1]	00190 Oxidative phosphorylation [PATH:aly00190]	Energy metabolism	Arabidopsis lyrata
Gy_Locus_1805_Transcript_1/2_Confidence_1.000_Length_1460	K00235	SDHB; succinate dehydrogenase (ubiquinone) iron-sulfur subunit [EC:1.3.5.1]	00020 Citrate cycle (TCA cycle) [PATH:aly00020]	Carbohydrate metabolism	Arabidopsis lyrata
Gy_Locus_1805_Transcript_2/2_Confidence_1.000_Length_2515	K00235	SDHB; succinate dehydrogenase (ubiquinone) iron-sulfur subunit [EC:1.3.5.1]	00020 Citrate cycle (TCA cycle) [PATH:ath00020]	Carbohydrate metabolism	Arabidopsis thaliana
Gy_Locus_1805_Transcript_2/2_Confidence_1.000_Length_2515	K00235	SDHB; succinate dehydrogenase (ubiquinone) iron-sulfur subunit [EC:1.3.5.1]	01200 Carbon metabolism [PATH:aly01200]	Metabolism	Arabidopsis lyrata
Gy_Locus_1805_Transcript_2/2_Confidence_1.000_Length_2515	K00235	SDHB; succinate dehydrogenase (ubiquinone) iron-sulfur subunit [EC:1.3.5.1]	01200 Carbon metabolism [PATH:ath01200]	Metabolism	Arabidopsis thaliana
Gy_Locus_1805_Transcript_2/2_Confidence_1.000_Length_2515	K00235	SDHB; succinate dehydrogenase (ubiquinone) iron-sulfur subunit [EC:1.3.5.1]	00190 Oxidative phosphorylation [PATH:ath00190]	Energy metabolism	Arabidopsis thaliana
Gy_Locus_1805_Transcript_2/2_Confidence_1.000_Length_2515	K00235	SDHB; succinate dehydrogenase (ubiquinone) iron-sulfur subunit [EC:1.3.5.1]	00190 Oxidative phosphorylation [PATH:aly00190]	Energy metabolism	Arabidopsis lyrata
Gy_Locus_1805_Transcript_2/2_Confidence_1.000_Length_2515	K00235	SDHB; succinate dehydrogenase (ubiquinone) iron-sulfur subunit [EC:1.3.5.1]	00020 Citrate cycle (TCA cycle) [PATH:aly00020]	Carbohydrate metabolism	Arabidopsis lyrata
Gy_Locus_3747_Transcript_2/3_Confidence_0.667_Length_3104	K00249	ACADM; acyl-CoA dehydrogenase [EC:1.3.8.7]	00640 Propanoate metabolism [PATH:aly00640]	Carbohydrate metabolism	Arabidopsis lyrata
Gy_Locus_3747_Transcript_2/3_Confidence_0.667_Length_3104	K00249	ACADM; acyl-CoA dehydrogenase [EC:1.3.8.7]	01212 Fatty acid metabolism [PATH:ath01212]	Metabolism	Arabidopsis thaliana
Gy_Locus_3747_Transcript_2/3_Confidence_0.667_Length_3104	K00249	ACADM; acyl-CoA dehydrogenase [EC:1.3.8.7]	00071 Fatty acid degradation [PATH:aly00071]	Lipid metabolism	Arabidopsis lyrata
Gy_Locus_3747_Transcript_2/3_Confidence_0.667_Length_3104	K00249	ACADM; acyl-CoA dehydrogenase [EC:1.3.8.7]	00410 beta-Alanine metabolism [PATH:aly00410]	Metabolism of other amino acids	Arabidopsis lyrata
Gy_Locus_3747_Transcript_2/3_Confidence_0.667_Length_3104	K00249	ACADM; acyl-CoA dehydrogenase [EC:1.3.8.7]	01200 Carbon metabolism [PATH:aly01200]	Metabolism	Arabidopsis lyrata
Gy_Locus_3747_Transcript_2/3_Confidence_0.667_Length_3104	K00249	ACADM; acyl-CoA dehydrogenase [EC:1.3.8.7]	00640 Propanoate metabolism [PATH:ath00640]	Carbohydrate metabolism	Arabidopsis thaliana
Gy_Locus_3747_Transcript_2/3_Confidence_0.667_Length_3104	K00249	ACADM; acyl-CoA dehydrogenase [EC:1.3.8.7]	00071 Fatty acid degradation [PATH:ath00071]	Lipid metabolism	Arabidopsis thaliana
Gy_Locus_3747_Transcript_2/3_Confidence_0.667_Length_3104	K00249	ACADM; acyl-CoA dehydrogenase [EC:1.3.8.7]	00410 beta-Alanine metabolism [PATH:ath00410]	Metabolism of other amino acids	Arabidopsis thaliana
Gy_Locus_3747_Transcript_2/3_Confidence_0.667_Length_3104	K00249	ACADM; acyl-CoA dehydrogenase [EC:1.3.8.7]	00280 Valine, leucine and isoleucine degradation [PATH:ath00280]	Amino acid metabolism	Arabidopsis thaliana
Gy_Locus_3747_Transcript_2/3_Confidence_0.667_Length_3104	K00249	ACADM; acyl-CoA dehydrogenase [EC:1.3.8.7]	01212 Fatty acid metabolism [PATH:aly01212]	Metabolism	Arabidopsis lyrata
Gy_Locus_3747_Transcript_2/3_Confidence_0.667_Length_3104	K00249	ACADM; acyl-CoA dehydrogenase [EC:1.3.8.7]	00280 Valine, leucine and isoleucine degradation [PATH:aly00280]	Amino acid metabolism	Arabidopsis lyrata
Gy_Locus_3747_Transcript_3/3_Confidence_0.667_Length_3011	K00249	ACADM; acyl-CoA dehydrogenase [EC:1.3.8.7]	00640 Propanoate metabolism [PATH:aly00640]	Carbohydrate metabolism	Arabidopsis lyrata
Gy_Locus_3747_Transcript_3/3_Confidence_0.667_Length_3011	K00249	ACADM; acyl-CoA dehydrogenase [EC:1.3.8.7]	01212 Fatty acid metabolism [PATH:ath01212]	Metabolism	Arabidopsis thaliana
Gy_Locus_3747_Transcript_3/3_Confidence_0.667_Length_3011	K00249	ACADM; acyl-CoA dehydrogenase [EC:1.3.8.7]	00071 Fatty acid degradation [PATH:aly00071]	Lipid metabolism	Arabidopsis lyrata
Gy_Locus_3747_Transcript_3/3_Confidence_0.667_Length_3011	K00249	ACADM; acyl-CoA dehydrogenase [EC:1.3.8.7]	00410 beta-Alanine metabolism [PATH:aly00410]	Metabolism of other amino acids	Arabidopsis lyrata
Gy_Locus_3747_Transcript_3/3_Confidence_0.667_Length_3011	K00249	ACADM; acyl-CoA dehydrogenase [EC:1.3.8.7]	01200 Carbon metabolism [PATH:aly01200]	Metabolism	Arabidopsis lyrata
Gy_Locus_3747_Transcript_3/3_Confidence_0.667_Length_3011	K00249	ACADM; acyl-CoA dehydrogenase [EC:1.3.8.7]	00640 Propanoate metabolism [PATH:ath00640]	Carbohydrate metabolism	Arabidopsis thaliana
Gy_Locus_3747_Transcript_3/3_Confidence_0.667_Length_3011	K00249	ACADM; acyl-CoA dehydrogenase [EC:1.3.8.7]	00071 Fatty acid degradation [PATH:ath00071]	Lipid metabolism	Arabidopsis thaliana
Gy_Locus_3747_Transcript_3/3_Confidence_0.667_Length_3011	K00249	ACADM; acyl-CoA dehydrogenase [EC:1.3.8.7]	00410 beta-Alanine metabolism [PATH:ath00410]	Metabolism of other amino acids	Arabidopsis thaliana
Gy_Locus_3747_Transcript_3/3_Confidence_0.667_Length_3011	K00249	ACADM; acyl-CoA dehydrogenase [EC:1.3.8.7]	00280 Valine, leucine and isoleucine degradation [PATH:ath00280]	Amino acid metabolism	Arabidopsis thaliana
Gy_Locus_3747_Transcript_3/3_Confidence_0.667_Length_3011	K00249	ACADM; acyl-CoA dehydrogenase [EC:1.3.8.7]	01212 Fatty acid metabolism [PATH:aly01212]	Metabolism	Arabidopsis lyrata
Gy_Locus_3747_Transcript_3/3_Confidence_0.667_Length_3011	K00249	ACADM; acyl-CoA dehydrogenase [EC:1.3.8.7]	00280 Valine, leucine and isoleucine degradation [PATH:aly00280]	Amino acid metabolism	Arabidopsis lyrata
Gy_Locus_7345_Transcript_1/7_Confidence_0.600_Length_1187	K00253	IVD; isovaleryl-CoA dehydrogenase [EC:1.3.8.4]	00280 Valine, leucine and isoleucine degradation [PATH:aly00280]	Amino acid metabolism	Arabidopsis lyrata
Gy_Locus_7345_Transcript_1/7_Confidence_0.600_Length_1187	K00253	IVD; isovaleryl-CoA dehydrogenase [EC:1.3.8.4]	00280 Valine, leucine and isoleucine degradation [PATH:ath00280]	Amino acid metabolism	Arabidopsis thaliana
Gy_Locus_7345_Transcript_2/7_Confidence_0.600_Length_1216	K00253	IVD; isovaleryl-CoA dehydrogenase [EC:1.3.8.4]	00280 Valine, leucine and isoleucine degradation [PATH:aly00280]	Amino acid metabolism	Arabidopsis lyrata
Gy_Locus_7345_Transcript_2/7_Confidence_0.600_Length_1216	K00253	IVD; isovaleryl-CoA dehydrogenase [EC:1.3.8.4]	00280 Valine, leucine and isoleucine degradation [PATH:ath00280]	Amino acid metabolism	Arabidopsis thaliana
Gy_Locus_7345_Transcript_7/7_Confidence_0.600_Length_1224	K00253	IVD; isovaleryl-CoA dehydrogenase [EC:1.3.8.4]	00280 Valine, leucine and isoleucine degradation [PATH:aly00280]	Amino acid metabolism	Arabidopsis lyrata
Gy_Locus_7345_Transcript_7/7_Confidence_0.600_Length_1224	K00253	IVD; isovaleryl-CoA dehydrogenase [EC:1.3.8.4]	00280 Valine, leucine and isoleucine degradation [PATH:ath00280]	Amino acid metabolism	Arabidopsis thaliana
Gy_Locus_6660_Transcript_1/1_Confidence_1.000_Length_1903	K00254	DHODH; dihydroorotate dehydrogenase [EC:1.3.5.2]	00240 Pyrimidine metabolism [PATH:aly00240]	Nucleotide metabolism	Arabidopsis lyrata
Gy_Locus_6660_Transcript_1/1_Confidence_1.000_Length_1903	K00254	DHODH; dihydroorotate dehydrogenase [EC:1.3.5.2]	00240 Pyrimidine metabolism [PATH:ath00240]	Nucleotide metabolism	Arabidopsis thaliana
Gy_Locus_6703_Transcript_1/1_Confidence_1.000_Length_1376	K00261	GLUD1_2; glutamate dehydrogenase (NAD(P)+) [EC:1.4.1.3]	00471 D-Glutamine and D-glutamate metabolism	Metabolism of other amino acids	Vitis vinifera
Gy_Locus_6703_Transcript_1/1_Confidence_1.000_Length_1376	K00261	GLUD1_2; glutamate dehydrogenase (NAD(P)+) [EC:1.4.1.3]	00330 Arginine and proline metabolism [PATH:ath00330]	Amino acid metabolism	Arabidopsis thaliana
Gy_Locus_6703_Transcript_1/1_Confidence_1.000_Length_1376	K00261	GLUD1_2; glutamate dehydrogenase (NAD(P)+) [EC:1.4.1.3]	00910 Nitrogen metabolism [PATH:ath00910]	Energy metabolism	Arabidopsis thaliana
Gy_Locus_6703_Transcript_1/1_Confidence_1.000_Length_1376	K00261	GLUD1_2; glutamate dehydrogenase (NAD(P)+) [EC:1.4.1.3]	00250 Alanine, aspartate and glutamate metabolism [PATH:aly00250]	Amino acid metabolism	Arabidopsis lyrata
Gy_Locus_6703_Transcript_1/1_Confidence_1.000_Length_1376	K00261	GLUD1_2; glutamate dehydrogenase (NAD(P)+) [EC:1.4.1.3]	00330 Arginine and proline metabolism [PATH:aly00330]	Amino acid metabolism	Arabidopsis lyrata
Gy_Locus_6703_Transcript_1/1_Confidence_1.000_Length_1376	K00261	GLUD1_2; glutamate dehydrogenase (NAD(P)+) [EC:1.4.1.3]	00910 Nitrogen metabolism [PATH:aly00910]	Energy metabolism	Arabidopsis lyrata
Gy_Locus_6703_Transcript_1/1_Confidence_1.000_Length_1376	K00261	GLUD1_2; glutamate dehydrogenase (NAD(P)+) [EC:1.4.1.3]	00250 Alanine, aspartate and glutamate metabolism [PATH:ath00250]	Amino acid metabolism	Arabidopsis thaliana
Gy_Locus_8548_Transcript_1/1_Confidence_1.000_Length_1474	K00261	GLUD1_2; glutamate dehydrogenase (NAD(P)+) [EC:1.4.1.3]	00471 D-Glutamine and D-glutamate metabolism	Metabolism of other amino acids	Vitis vinifera
Gy_Locus_8548_Transcript_1/1_Confidence_1.000_Length_1474	K00261	GLUD1_2; glutamate dehydrogenase (NAD(P)+) [EC:1.4.1.3]	00330 Arginine and proline metabolism [PATH:ath00330]	Amino acid metabolism	Arabidopsis thaliana
Gy_Locus_8548_Transcript_1/1_Confidence_1.000_Length_1474	K00261	GLUD1_2; glutamate dehydrogenase (NAD(P)+) [EC:1.4.1.3]	00910 Nitrogen metabolism [PATH:ath00910]	Energy metabolism	Arabidopsis thaliana
Gy_Locus_8548_Transcript_1/1_Confidence_1.000_Length_1474	K00261	GLUD1_2; glutamate dehydrogenase (NAD(P)+) [EC:1.4.1.3]	00250 Alanine, aspartate and glutamate metabolism [PATH:aly00250]	Amino acid metabolism	Arabidopsis lyrata
Gy_Locus_8548_Transcript_1/1_Confidence_1.000_Length_1474	K00261	GLUD1_2; glutamate dehydrogenase (NAD(P)+) [EC:1.4.1.3]	00330 Arginine and proline metabolism [PATH:aly00330]	Amino acid metabolism	Arabidopsis lyrata
Gy_Locus_8548_Transcript_1/1_Confidence_1.000_Length_1474	K00261	GLUD1_2; glutamate dehydrogenase (NAD(P)+) [EC:1.4.1.3]	00910 Nitrogen metabolism [PATH:aly00910]	Energy metabolism	Arabidopsis lyrata
Gy_Locus_8548_Transcript_1/1_Confidence_1.000_Length_1474	K00261	GLUD1_2; glutamate dehydrogenase (NAD(P)+) [EC:1.4.1.3]	00250 Alanine, aspartate and glutamate metabolism [PATH:ath00250]	Amino acid metabolism	Arabidopsis thaliana
Gy_Locus_4109_Transcript_1/4_Confidence_0.667_Length_2108	K00262	E1.4.1.4; glutamate dehydrogenase (NADP+) [EC:1.4.1.4]	00330 Arginine and proline metabolism [PATH:ath00330]	Amino acid metabolism	Arabidopsis thaliana
Gy_Locus_4109_Transcript_1/4_Confidence_0.667_Length_2108	K00262	E1.4.1.4; glutamate dehydrogenase (NADP+) [EC:1.4.1.4]	00910 Nitrogen metabolism [PATH:ath00910]	Energy metabolism	Arabidopsis thaliana
Gy_Locus_4109_Transcript_1/4_Confidence_0.667_Length_2108	K00262	E1.4.1.4; glutamate dehydrogenase (NADP+) [EC:1.4.1.4]	00250 Alanine, aspartate and glutamate metabolism [PATH:aly00250]	Amino acid metabolism	Arabidopsis lyrata
Gy_Locus_4109_Transcript_1/4_Confidence_0.667_Length_2108	K00262	E1.4.1.4; glutamate dehydrogenase (NADP+) [EC:1.4.1.4]	00330 Arginine and proline metabolism [PATH:aly00330]	Amino acid metabolism	Arabidopsis lyrata
Gy_Locus_4109_Transcript_1/4_Confidence_0.667_Length_2108	K00262	E1.4.1.4; glutamate dehydrogenase (NADP+) [EC:1.4.1.4]	00910 Nitrogen metabolism [PATH:aly00910]	Energy metabolism	Arabidopsis lyrata
Gy_Locus_4109_Transcript_1/4_Confidence_0.667_Length_2108	K00262	E1.4.1.4; glutamate dehydrogenase (NADP+) [EC:1.4.1.4]	00250 Alanine, aspartate and glutamate metabolism [PATH:ath00250]	Amino acid metabolism	Arabidopsis thaliana
Gy_Locus_4109_Transcript_4/4_Confidence_0.667_Length_2119	K00262	E1.4.1.4; glutamate dehydrogenase (NADP+) [EC:1.4.1.4]	00330 Arginine and proline metabolism [PATH:ath00330]	Amino acid metabolism	Arabidopsis thaliana
Gy_Locus_4109_Transcript_4/4_Confidence_0.667_Length_2119	K00262	E1.4.1.4; glutamate dehydrogenase (NADP+) [EC:1.4.1.4]	00910 Nitrogen metabolism [PATH:ath00910]	Energy metabolism	Arabidopsis thaliana
Gy_Locus_4109_Transcript_4/4_Confidence_0.667_Length_2119	K00262	E1.4.1.4; glutamate dehydrogenase (NADP+) [EC:1.4.1.4]	00250 Alanine, aspartate and glutamate metabolism [PATH:aly00250]	Amino acid metabolism	Arabidopsis lyrata
Gy_Locus_4109_Transcript_4/4_Confidence_0.667_Length_2119	K00262	E1.4.1.4; glutamate dehydrogenase (NADP+) [EC:1.4.1.4]	00330 Arginine and proline metabolism [PATH:aly00330]	Amino acid metabolism	Arabidopsis lyrata
Gy_Locus_4109_Transcript_4/4_Confidence_0.667_Length_2119	K00262	E1.4.1.4; glutamate dehydrogenase (NADP+) [EC:1.4.1.4]	00910 Nitrogen metabolism [PATH:aly00910]	Energy metabolism	Arabidopsis lyrata
Gy_Locus_4109_Transcript_4/4_Confidence_0.667_Length_2119	K00262	E1.4.1.4; glutamate dehydrogenase (NADP+) [EC:1.4.1.4]	00250 Alanine, aspartate and glutamate metabolism [PATH:ath00250]	Amino acid metabolism	Arabidopsis thaliana
Gy_Locus_2947_Transcript_2/6_Confidence_0.643_Length_7064	K00264	GLT1; glutamate synthase (NADPH/NADH) [EC:1.4.1.13 1.4.1.14]	01230 Biosynthesis of amino acids [PATH:aly01230]	Metabolism	Arabidopsis lyrata
Gy_Locus_2947_Transcript_2/6_Confidence_0.643_Length_7064	K00264	GLT1; glutamate synthase (NADPH/NADH) [EC:1.4.1.13 1.4.1.14]	00910 Nitrogen metabolism [PATH:ath00910]	Energy metabolism	Arabidopsis thaliana
Gy_Locus_2947_Transcript_2/6_Confidence_0.643_Length_7064	K00264	GLT1; glutamate synthase (NADPH/NADH) [EC:1.4.1.13 1.4.1.14]	00250 Alanine, aspartate and glutamate metabolism [PATH:aly00250]	Amino acid metabolism	Arabidopsis lyrata
Gy_Locus_2947_Transcript_2/6_Confidence_0.643_Length_7064	K00264	GLT1; glutamate synthase (NADPH/NADH) [EC:1.4.1.13 1.4.1.14]	00910 Nitrogen metabolism [PATH:aly00910]	Energy metabolism	Arabidopsis lyrata
Gy_Locus_2947_Transcript_2/6_Confidence_0.643_Length_7064	K00264	GLT1; glutamate synthase (NADPH/NADH) [EC:1.4.1.13 1.4.1.14]	01230 Biosynthesis of amino acids [PATH:ath01230]	Metabolism	Arabidopsis thaliana
Gy_Locus_2947_Transcript_2/6_Confidence_0.643_Length_7064	K00264	GLT1; glutamate synthase (NADPH/NADH) [EC:1.4.1.13 1.4.1.14]	00250 Alanine, aspartate and glutamate metabolism [PATH:ath00250]	Amino acid metabolism	Arabidopsis thaliana
Gy_Locus_2947_Transcript_5/6_Confidence_0.643_Length_7117	K00264	GLT1; glutamate synthase (NADPH/NADH) [EC:1.4.1.13 1.4.1.14]	01230 Biosynthesis of amino acids [PATH:aly01230]	Metabolism	Arabidopsis lyrata
Gy_Locus_2947_Transcript_5/6_Confidence_0.643_Length_7117	K00264	GLT1; glutamate synthase (NADPH/NADH) [EC:1.4.1.13 1.4.1.14]	00910 Nitrogen metabolism [PATH:ath00910]	Energy metabolism	Arabidopsis thaliana
Gy_Locus_2947_Transcript_5/6_Confidence_0.643_Length_7117	K00264	GLT1; glutamate synthase (NADPH/NADH) [EC:1.4.1.13 1.4.1.14]	00250 Alanine, aspartate and glutamate metabolism [PATH:aly00250]	Amino acid metabolism	Arabidopsis lyrata
Gy_Locus_2947_Transcript_5/6_Confidence_0.643_Length_7117	K00264	GLT1; glutamate synthase (NADPH/NADH) [EC:1.4.1.13 1.4.1.14]	00910 Nitrogen metabolism [PATH:aly00910]	Energy metabolism	Arabidopsis lyrata
Gy_Locus_2947_Transcript_5/6_Confidence_0.643_Length_7117	K00264	GLT1; glutamate synthase (NADPH/NADH) [EC:1.4.1.13 1.4.1.14]	01230 Biosynthesis of amino acids [PATH:ath01230]	Metabolism	Arabidopsis thaliana
Gy_Locus_2947_Transcript_5/6_Confidence_0.643_Length_7117	K00264	GLT1; glutamate synthase (NADPH/NADH) [EC:1.4.1.13 1.4.1.14]	00250 Alanine, aspartate and glutamate metabolism [PATH:ath00250]	Amino acid metabolism	Arabidopsis thaliana
Gy_Locus_2947_Transcript_6/6_Confidence_0.643_Length_6971	K00264	GLT1; glutamate synthase (NADPH/NADH) [EC:1.4.1.13 1.4.1.14]	01230 Biosynthesis of amino acids [PATH:aly01230]	Metabolism	Arabidopsis lyrata
Gy_Locus_2947_Transcript_6/6_Confidence_0.643_Length_6971	K00264	GLT1; glutamate synthase (NADPH/NADH) [EC:1.4.1.13 1.4.1.14]	00910 Nitrogen metabolism [PATH:ath00910]	Energy metabolism	Arabidopsis thaliana
Gy_Locus_2947_Transcript_6/6_Confidence_0.643_Length_6971	K00264	GLT1; glutamate synthase (NADPH/NADH) [EC:1.4.1.13 1.4.1.14]	00250 Alanine, aspartate and glutamate metabolism [PATH:aly00250]	Amino acid metabolism	Arabidopsis lyrata
Gy_Locus_2947_Transcript_6/6_Confidence_0.643_Length_6971	K00264	GLT1; glutamate synthase (NADPH/NADH) [EC:1.4.1.13 1.4.1.14]	00910 Nitrogen metabolism [PATH:aly00910]	Energy metabolism	Arabidopsis lyrata
Gy_Locus_2947_Transcript_6/6_Confidence_0.643_Length_6971	K00264	GLT1; glutamate synthase (NADPH/NADH) [EC:1.4.1.13 1.4.1.14]	01230 Biosynthesis of amino acids [PATH:ath01230]	Metabolism	Arabidopsis thaliana
Gy_Locus_2947_Transcript_6/6_Confidence_0.643_Length_6971	K00264	GLT1; glutamate synthase (NADPH/NADH) [EC:1.4.1.13 1.4.1.14]	00250 Alanine, aspartate and glutamate metabolism [PATH:ath00250]	Amino acid metabolism	Arabidopsis thaliana
Gy_Locus_8004_Transcript_1/4_Confidence_0.556_Length_984	K00275	pdxH; pyridoxamine 5'-phosphate oxidase [EC:1.4.3.5]	00750 Vitamin B6 metabolism [PATH:aly00750]	Metabolism of cofactors and vitamins	Arabidopsis lyrata
Gy_Locus_8004_Transcript_2/4_Confidence_0.667_Length_1077	K00275	pdxH; pyridoxamine 5'-phosphate oxidase [EC:1.4.3.5]	00750 Vitamin B6 metabolism [PATH:aly00750]	Metabolism of cofactors and vitamins	Arabidopsis lyrata
Gy_Locus_8004_Transcript_4/4_Confidence_0.556_Length_973	K00275	pdxH; pyridoxamine 5'-phosphate oxidase [EC:1.4.3.5]	00750 Vitamin B6 metabolism [PATH:aly00750]	Metabolism of cofactors and vitamins	Arabidopsis lyrata
Gy_Locus_6305_Transcript_1/1_Confidence_1.000_Length_1253	K00276	E1.4.3.21; primary-amine oxidase [EC:1.4.3.21]	00360 Phenylalanine metabolism [PATH:ath00360]	Amino acid metabolism	Arabidopsis thaliana
Gy_Locus_6305_Transcript_1/1_Confidence_1.000_Length_1253	K00276	E1.4.3.21; primary-amine oxidase [EC:1.4.3.21]	00350 Tyrosine metabolism [PATH:ath00350]	Amino acid metabolism	Arabidopsis thaliana
Gy_Locus_6305_Transcript_1/1_Confidence_1.000_Length_1253	K00276	E1.4.3.21; primary-amine oxidase [EC:1.4.3.21]	00960 Tropane, piperidine and pyridine alkaloid biosynthesis [PATH:ath00960]	Biosynthesis of other secondary metabolites	Arabidopsis thaliana
Gy_Locus_6305_Transcript_1/1_Confidence_1.000_Length_1253	K00276	AOC3; primary-amine oxidase [EC:1.4.3.21]	00410 beta-Alanine metabolism [PATH:aly00410]	Metabolism of other amino acids	Arabidopsis lyrata
Gy_Locus_6305_Transcript_1/1_Confidence_1.000_Length_1253	K00276	AOC3; primary-amine oxidase [EC:1.4.3.21]	00260 Glycine, serine and threonine metabolism [PATH:aly00260]	Amino acid metabolism	Arabidopsis lyrata
Gy_Locus_6305_Transcript_1/1_Confidence_1.000_Length_1253	K00276	AOC3; primary-amine oxidase [EC:1.4.3.21]	00360 Phenylalanine metabolism [PATH:aly00360]	Amino acid metabolism	Arabidopsis lyrata
Gy_Locus_6305_Transcript_1/1_Confidence_1.000_Length_1253	K00276	AOC3; primary-amine oxidase [EC:1.4.3.21]	00960 Tropane, piperidine and pyridine alkaloid biosynthesis [PATH:	Biosynthesis of other secondary metabolites	Vitis vinifera
Gy_Locus_6305_Transcript_1/1_Confidence_1.000_Length_1253	K00276	E1.4.3.21; primary-amine oxidase [EC:1.4.3.21]	00410 beta-Alanine metabolism [PATH:ath00410]	Metabolism of other amino acids	Arabidopsis thaliana
Gy_Locus_6305_Transcript_1/1_Confidence_1.000_Length_1253	K00276	AOC3; primary-amine oxidase [EC:1.4.3.21]	00950 Isoquinoline alkaloid biosynthesis [PATH:aly00950]	Biosynthesis of other secondary metabolites	Arabidopsis lyrata
Gy_Locus_6305_Transcript_1/1_Confidence_1.000_Length_1253	K00276	AOC3; primary-amine oxidase [EC:1.4.3.21]	00350 Tyrosine metabolism [PATH:aly00350]	Amino acid metabolism	Arabidopsis lyrata
Gy_Locus_6305_Transcript_1/1_Confidence_1.000_Length_1253	K00276	E1.4.3.21; primary-amine oxidase [EC:1.4.3.21]	00950 Isoquinoline alkaloid biosynthesis [PATH:ath00950]	Biosynthesis of other secondary metabolites	Arabidopsis thaliana
Gy_Locus_6305_Transcript_1/1_Confidence_1.000_Length_1253	K00276	E1.4.3.21; primary-amine oxidase [EC:1.4.3.21]	00260 Glycine, serine and threonine metabolism [PATH:ath00260]	Amino acid metabolism	Arabidopsis thaliana
Gy_Locus_7230_Transcript_1/3_Confidence_0.600_Length_2082	K00276	E1.4.3.21; primary-amine oxidase [EC:1.4.3.21]	00360 Phenylalanine metabolism [PATH:ath00360]	Amino acid metabolism	Arabidopsis thaliana
Gy_Locus_7230_Transcript_1/3_Confidence_0.600_Length_2082	K00276	E1.4.3.21; primary-amine oxidase [EC:1.4.3.21]	00350 Tyrosine metabolism [PATH:ath00350]	Amino acid metabolism	Arabidopsis thaliana
Gy_Locus_7230_Transcript_1/3_Confidence_0.600_Length_2082	K00276	E1.4.3.21; primary-amine oxidase [EC:1.4.3.21]	00960 Tropane, piperidine and pyridine alkaloid biosynthesis [PATH:ath00960]	Biosynthesis of other secondary metabolites	Arabidopsis thaliana
Gy_Locus_7230_Transcript_1/3_Confidence_0.600_Length_2082	K00276	AOC3; primary-amine oxidase [EC:1.4.3.21]	00410 beta-Alanine metabolism [PATH:aly00410]	Metabolism of other amino acids	Arabidopsis lyrata
Gy_Locus_7230_Transcript_1/3_Confidence_0.600_Length_2082	K00276	AOC3; primary-amine oxidase [EC:1.4.3.21]	00260 Glycine, serine and threonine metabolism [PATH:aly00260]	Amino acid metabolism	Arabidopsis lyrata
Gy_Locus_7230_Transcript_1/3_Confidence_0.600_Length_2082	K00276	AOC3; primary-amine oxidase [EC:1.4.3.21]	00360 Phenylalanine metabolism [PATH:aly00360]	Amino acid metabolism	Arabidopsis lyrata
Gy_Locus_7230_Transcript_1/3_Confidence_0.600_Length_2082	K00276	AOC3; primary-amine oxidase [EC:1.4.3.21]	00960 Tropane, piperidine and pyridine alkaloid biosynthesis [PATH:	Biosynthesis of other secondary metabolites	Vitis vinifera
Gy_Locus_7230_Transcript_1/3_Confidence_0.600_Length_2082	K00276	E1.4.3.21; primary-amine oxidase [EC:1.4.3.21]	00410 beta-Alanine metabolism [PATH:ath00410]	Metabolism of other amino acids	Arabidopsis thaliana
Gy_Locus_7230_Transcript_1/3_Confidence_0.600_Length_2082	K00276	AOC3; primary-amine oxidase [EC:1.4.3.21]	00950 Isoquinoline alkaloid biosynthesis [PATH:aly00950]	Biosynthesis of other secondary metabolites	Arabidopsis lyrata
Gy_Locus_7230_Transcript_1/3_Confidence_0.600_Length_2082	K00276	AOC3; primary-amine oxidase [EC:1.4.3.21]	00350 Tyrosine metabolism [PATH:aly00350]	Amino acid metabolism	Arabidopsis lyrata
Gy_Locus_7230_Transcript_1/3_Confidence_0.600_Length_2082	K00276	E1.4.3.21; primary-amine oxidase [EC:1.4.3.21]	00950 Isoquinoline alkaloid biosynthesis [PATH:ath00950]	Biosynthesis of other secondary metabolites	Arabidopsis thaliana
Gy_Locus_7230_Transcript_1/3_Confidence_0.600_Length_2082	K00276	E1.4.3.21; primary-amine oxidase [EC:1.4.3.21]	00260 Glycine, serine and threonine metabolism [PATH:ath00260]	Amino acid metabolism	Arabidopsis thaliana
Gy_Locus_7230_Transcript_2/3_Confidence_0.600_Length_2326	K00276	E1.4.3.21; primary-amine oxidase [EC:1.4.3.21]	00360 Phenylalanine metabolism [PATH:ath00360]	Amino acid metabolism	Arabidopsis thaliana
Gy_Locus_7230_Transcript_2/3_Confidence_0.600_Length_2326	K00276	E1.4.3.21; primary-amine oxidase [EC:1.4.3.21]	00350 Tyrosine metabolism [PATH:ath00350]	Amino acid metabolism	Arabidopsis thaliana
Gy_Locus_7230_Transcript_2/3_Confidence_0.600_Length_2326	K00276	E1.4.3.21; primary-amine oxidase [EC:1.4.3.21]	00960 Tropane, piperidine and pyridine alkaloid biosynthesis [PATH:ath00960]	Biosynthesis of other secondary metabolites	Arabidopsis thaliana
Gy_Locus_7230_Transcript_2/3_Confidence_0.600_Length_2326	K00276	AOC3; primary-amine oxidase [EC:1.4.3.21]	00410 beta-Alanine metabolism [PATH:aly00410]	Metabolism of other amino acids	Arabidopsis lyrata
Gy_Locus_7230_Transcript_2/3_Confidence_0.600_Length_2326	K00276	AOC3; primary-amine oxidase [EC:1.4.3.21]	00260 Glycine, serine and threonine metabolism [PATH:aly00260]	Amino acid metabolism	Arabidopsis lyrata
Gy_Locus_7230_Transcript_2/3_Confidence_0.600_Length_2326	K00276	AOC3; primary-amine oxidase [EC:1.4.3.21]	00360 Phenylalanine metabolism [PATH:aly00360]	Amino acid metabolism	Arabidopsis lyrata
Gy_Locus_7230_Transcript_2/3_Confidence_0.600_Length_2326	K00276	AOC3; primary-amine oxidase [EC:1.4.3.21]	00960 Tropane, piperidine and pyridine alkaloid biosynthesis [PATH:	Biosynthesis of other secondary metabolites	Vitis vinifera
Gy_Locus_7230_Transcript_2/3_Confidence_0.600_Length_2326	K00276	E1.4.3.21; primary-amine oxidase [EC:1.4.3.21]	00410 beta-Alanine metabolism [PATH:ath00410]	Metabolism of other amino acids	Arabidopsis thaliana
Gy_Locus_7230_Transcript_2/3_Confidence_0.600_Length_2326	K00276	AOC3; primary-amine oxidase [EC:1.4.3.21]	00950 Isoquinoline alkaloid biosynthesis [PATH:aly00950]	Biosynthesis of other secondary metabolites	Arabidopsis lyrata
Gy_Locus_7230_Transcript_2/3_Confidence_0.600_Length_2326	K00276	AOC3; primary-amine oxidase [EC:1.4.3.21]	00350 Tyrosine metabolism [PATH:aly00350]	Amino acid metabolism	Arabidopsis lyrata
Gy_Locus_7230_Transcript_2/3_Confidence_0.600_Length_2326	K00276	E1.4.3.21; primary-amine oxidase [EC:1.4.3.21]	00950 Isoquinoline alkaloid biosynthesis [PATH:ath00950]	Biosynthesis of other secondary metabolites	Arabidopsis thaliana
Gy_Locus_7230_Transcript_2/3_Confidence_0.600_Length_2326	K00276	E1.4.3.21; primary-amine oxidase [EC:1.4.3.21]	00260 Glycine, serine and threonine metabolism [PATH:ath00260]	Amino acid metabolism	Arabidopsis thaliana
Gy_Locus_7230_Transcript_3/3_Confidence_0.600_Length_2070	K00276	E1.4.3.21; primary-amine oxidase [EC:1.4.3.21]	00360 Phenylalanine metabolism [PATH:ath00360]	Amino acid metabolism	Arabidopsis thaliana
Gy_Locus_7230_Transcript_3/3_Confidence_0.600_Length_2070	K00276	E1.4.3.21; primary-amine oxidase [EC:1.4.3.21]	00350 Tyrosine metabolism [PATH:ath00350]	Amino acid metabolism	Arabidopsis thaliana
Gy_Locus_7230_Transcript_3/3_Confidence_0.600_Length_2070	K00276	E1.4.3.21; primary-amine oxidase [EC:1.4.3.21]	00960 Tropane, piperidine and pyridine alkaloid biosynthesis [PATH:ath00960]	Biosynthesis of other secondary metabolites	Arabidopsis thaliana
Gy_Locus_7230_Transcript_3/3_Confidence_0.600_Length_2070	K00276	AOC3; primary-amine oxidase [EC:1.4.3.21]	00410 beta-Alanine metabolism [PATH:aly00410]	Metabolism of other amino acids	Arabidopsis lyrata
Gy_Locus_7230_Transcript_3/3_Confidence_0.600_Length_2070	K00276	AOC3; primary-amine oxidase [EC:1.4.3.21]	00260 Glycine, serine and threonine metabolism [PATH:aly00260]	Amino acid metabolism	Arabidopsis lyrata
Gy_Locus_7230_Transcript_3/3_Confidence_0.600_Length_2070	K00276	AOC3; primary-amine oxidase [EC:1.4.3.21]	00360 Phenylalanine metabolism [PATH:aly00360]	Amino acid metabolism	Arabidopsis lyrata
Gy_Locus_7230_Transcript_3/3_Confidence_0.600_Length_2070	K00276	AOC3; primary-amine oxidase [EC:1.4.3.21]	00960 Tropane, piperidine and pyridine alkaloid biosynthesis [PATH:	Biosynthesis of other secondary metabolites	Vitis vinifera
Gy_Locus_7230_Transcript_3/3_Confidence_0.600_Length_2070	K00276	E1.4.3.21; primary-amine oxidase [EC:1.4.3.21]	00410 beta-Alanine metabolism [PATH:ath00410]	Metabolism of other amino acids	Arabidopsis thaliana
Gy_Locus_7230_Transcript_3/3_Confidence_0.600_Length_2070	K00276	AOC3; primary-amine oxidase [EC:1.4.3.21]	00950 Isoquinoline alkaloid biosynthesis [PATH:aly00950]	Biosynthesis of other secondary metabolites	Arabidopsis lyrata
Gy_Locus_7230_Transcript_3/3_Confidence_0.600_Length_2070	K00276	AOC3; primary-amine oxidase [EC:1.4.3.21]	00350 Tyrosine metabolism [PATH:aly00350]	Amino acid metabolism	Arabidopsis lyrata
Gy_Locus_7230_Transcript_3/3_Confidence_0.600_Length_2070	K00276	E1.4.3.21; primary-amine oxidase [EC:1.4.3.21]	00950 Isoquinoline alkaloid biosynthesis [PATH:ath00950]	Biosynthesis of other secondary metabolites	Arabidopsis thaliana
Gy_Locus_7230_Transcript_3/3_Confidence_0.600_Length_2070	K00276	E1.4.3.21; primary-amine oxidase [EC:1.4.3.21]	00260 Glycine, serine and threonine metabolism [PATH:ath00260]	Amino acid metabolism	Arabidopsis thaliana
Gy_Locus_3779_Transcript_1/1_Confidence_1.000_Length_2514	K00278	nadB; L-aspartate oxidase [EC:1.4.3.16]	00760 Nicotinate and nicotinamide metabolism [PATH:ath00760]	Metabolism of cofactors and vitamins	Arabidopsis thaliana
Gy_Locus_3779_Transcript_1/1_Confidence_1.000_Length_2514	K00278	nadB; L-aspartate oxidase [EC:1.4.3.16]	00760 Nicotinate and nicotinamide metabolism [PATH:aly00760]	Metabolism of cofactors and vitamins	Arabidopsis lyrata
Gy_Locus_3779_Transcript_1/1_Confidence_1.000_Length_2514	K00278	nadB; L-aspartate oxidase [EC:1.4.3.16]	00250 Alanine, aspartate and glutamate metabolism [PATH:aly00250]	Amino acid metabolism	Arabidopsis lyrata
Gy_Locus_3779_Transcript_1/1_Confidence_1.000_Length_2514	K00278	nadB; L-aspartate oxidase [EC:1.4.3.16]	00250 Alanine, aspartate and glutamate metabolism [PATH:ath00250]	Amino acid metabolism	Arabidopsis thaliana
Gy_Locus_10487_Transcript_1/1_Confidence_1.000_Length_1203	K00279	CKX; cytokinin dehydrogenase [EC:1.5.99.12]	00908 Zeatin biosynthesis [PATH:aly00908]	Metabolism of terpenoids and polyketides	Arabidopsis lyrata
Gy_Locus_10487_Transcript_1/1_Confidence_1.000_Length_1203	K00279	E1.5.99.12; cytokinin dehydrogenase [EC:1.5.99.12]	00908 Zeatin biosynthesis [PATH:ath00908]	Metabolism of terpenoids and polyketides	Arabidopsis thaliana
Gy_Locus_27759_Transcript_1/1_Confidence_1.000_Length_1110	K00279	CKX; cytokinin dehydrogenase [EC:1.5.99.12]	00908 Zeatin biosynthesis [PATH:aly00908]	Metabolism of terpenoids and polyketides	Arabidopsis lyrata
Gy_Locus_27759_Transcript_1/1_Confidence_1.000_Length_1110	K00279	E1.5.99.12; cytokinin dehydrogenase [EC:1.5.99.12]	00908 Zeatin biosynthesis [PATH:ath00908]	Metabolism of terpenoids and polyketides	Arabidopsis thaliana
Gy_Locus_7740_Transcript_1/5_Confidence_0.600_Length_3204	K00281	GLDC; glycine dehydrogenase [EC:1.4.4.2]	00260 Glycine, serine and threonine metabolism [PATH:aly00260]	Amino acid metabolism	Arabidopsis lyrata
Gy_Locus_7740_Transcript_1/5_Confidence_0.600_Length_3204	K00281	GLDC; glycine dehydrogenase [EC:1.4.4.2]	00260 Glycine, serine and threonine metabolism [PATH:ath00260]	Amino acid metabolism	Arabidopsis thaliana
Gy_Locus_7740_Transcript_1/5_Confidence_0.600_Length_3204	K00281	GLDC; glycine dehydrogenase [EC:1.4.4.2]	01200 Carbon metabolism [PATH:aly01200]	Metabolism	Arabidopsis lyrata
Gy_Locus_7740_Transcript_1/5_Confidence_0.600_Length_3204	K00281	GLDC; glycine dehydrogenase [EC:1.4.4.2]	01200 Carbon metabolism [PATH:ath01200]	Metabolism	Arabidopsis thaliana
Gy_Locus_7740_Transcript_2/5_Confidence_0.733_Length_5150	K00281	GLDC; glycine dehydrogenase [EC:1.4.4.2]	00260 Glycine, serine and threonine metabolism [PATH:aly00260]	Amino acid metabolism	Arabidopsis lyrata
Gy_Locus_7740_Transcript_2/5_Confidence_0.733_Length_5150	K00281	GLDC; glycine dehydrogenase [EC:1.4.4.2]	00260 Glycine, serine and threonine metabolism [PATH:ath00260]	Amino acid metabolism	Arabidopsis thaliana
Gy_Locus_7740_Transcript_2/5_Confidence_0.733_Length_5150	K00281	GLDC; glycine dehydrogenase [EC:1.4.4.2]	01200 Carbon metabolism [PATH:aly01200]	Metabolism	Arabidopsis lyrata
Gy_Locus_7740_Transcript_2/5_Confidence_0.733_Length_5150	K00281	GLDC; glycine dehydrogenase [EC:1.4.4.2]	01200 Carbon metabolism [PATH:ath01200]	Metabolism	Arabidopsis thaliana
Gy_Locus_7740_Transcript_3/5_Confidence_0.800_Length_5176	K00281	GLDC; glycine dehydrogenase [EC:1.4.4.2]	00260 Glycine, serine and threonine metabolism [PATH:aly00260]	Amino acid metabolism	Arabidopsis lyrata
Gy_Locus_7740_Transcript_3/5_Confidence_0.800_Length_5176	K00281	GLDC; glycine dehydrogenase [EC:1.4.4.2]	00260 Glycine, serine and threonine metabolism [PATH:ath00260]	Amino acid metabolism	Arabidopsis thaliana
Gy_Locus_7740_Transcript_3/5_Confidence_0.800_Length_5176	K00281	GLDC; glycine dehydrogenase [EC:1.4.4.2]	01200 Carbon metabolism [PATH:aly01200]	Metabolism	Arabidopsis lyrata
Gy_Locus_7740_Transcript_3/5_Confidence_0.800_Length_5176	K00281	GLDC; glycine dehydrogenase [EC:1.4.4.2]	01200 Carbon metabolism [PATH:ath01200]	Metabolism	Arabidopsis thaliana
Gy_Locus_7740_Transcript_4/5_Confidence_0.733_Length_5174	K00281	GLDC; glycine dehydrogenase [EC:1.4.4.2]	00260 Glycine, serine and threonine metabolism [PATH:aly00260]	Amino acid metabolism	Arabidopsis lyrata
Gy_Locus_7740_Transcript_4/5_Confidence_0.733_Length_5174	K00281	GLDC; glycine dehydrogenase [EC:1.4.4.2]	00260 Glycine, serine and threonine metabolism [PATH:ath00260]	Amino acid metabolism	Arabidopsis thaliana
Gy_Locus_7740_Transcript_4/5_Confidence_0.733_Length_5174	K00281	GLDC; glycine dehydrogenase [EC:1.4.4.2]	01200 Carbon metabolism [PATH:aly01200]	Metabolism	Arabidopsis lyrata
Gy_Locus_7740_Transcript_4/5_Confidence_0.733_Length_5174	K00281	GLDC; glycine dehydrogenase [EC:1.4.4.2]	01200 Carbon metabolism [PATH:ath01200]	Metabolism	Arabidopsis thaliana
Gy_Locus_7740_Transcript_5/5_Confidence_0.733_Length_5062	K00281	GLDC; glycine dehydrogenase [EC:1.4.4.2]	00260 Glycine, serine and threonine metabolism [PATH:aly00260]	Amino acid metabolism	Arabidopsis lyrata
Gy_Locus_7740_Transcript_5/5_Confidence_0.733_Length_5062	K00281	GLDC; glycine dehydrogenase [EC:1.4.4.2]	00260 Glycine, serine and threonine metabolism [PATH:ath00260]	Amino acid metabolism	Arabidopsis thaliana
Gy_Locus_7740_Transcript_5/5_Confidence_0.733_Length_5062	K00281	GLDC; glycine dehydrogenase [EC:1.4.4.2]	01200 Carbon metabolism [PATH:aly01200]	Metabolism	Arabidopsis lyrata
Gy_Locus_7740_Transcript_5/5_Confidence_0.733_Length_5062	K00281	GLDC; glycine dehydrogenase [EC:1.4.4.2]	01200 Carbon metabolism [PATH:ath01200]	Metabolism	Arabidopsis thaliana
Gy_Locus_5171_Transcript_1/1_Confidence_1.000_Length_5440	K00284	E1.4.7.1; glutamate synthase (ferredoxin) [EC:1.4.7.1]	00910 Nitrogen metabolism [PATH:ath00910]	Energy metabolism	Arabidopsis thaliana
Gy_Locus_5171_Transcript_1/1_Confidence_1.000_Length_5440	K00284	E1.4.7.1; glutamate synthase (ferredoxin) [EC:1.4.7.1]	00910 Nitrogen metabolism [PATH:aly00910]	Energy metabolism	Arabidopsis lyrata
Gy_Locus_5171_Transcript_1/1_Confidence_1.000_Length_5440	K00284	E1.4.7.1; glutamate synthase (ferredoxin) [EC:1.4.7.1]	00630 Glyoxylate and dicarboxylate metabolism [PATH:aly00630]	Carbohydrate metabolism	Arabidopsis lyrata
Gy_Locus_5171_Transcript_1/1_Confidence_1.000_Length_5440	K00284	E1.4.7.1; glutamate synthase (ferredoxin) [EC:1.4.7.1]	00630 Glyoxylate and dicarboxylate metabolism [PATH:ath00630]	Carbohydrate metabolism	Arabidopsis thaliana
Gy_Locus_19120_Transcript_1/1_Confidence_1.000_Length_1346	K00286	E1.5.1.2; pyrroline-5-carboxylate reductase [EC:1.5.1.2]	00330 Arginine and proline metabolism [PATH:ath00330]	Amino acid metabolism	Arabidopsis thaliana
Gy_Locus_19120_Transcript_1/1_Confidence_1.000_Length_1346	K00286	E1.5.1.2; pyrroline-5-carboxylate reductase [EC:1.5.1.2]	01230 Biosynthesis of amino acids [PATH:aly01230]	Metabolism	Arabidopsis lyrata
Gy_Locus_19120_Transcript_1/1_Confidence_1.000_Length_1346	K00286	E1.5.1.2; pyrroline-5-carboxylate reductase [EC:1.5.1.2]	00330 Arginine and proline metabolism [PATH:aly00330]	Amino acid metabolism	Arabidopsis lyrata
Gy_Locus_19120_Transcript_1/1_Confidence_1.000_Length_1346	K00286	E1.5.1.2; pyrroline-5-carboxylate reductase [EC:1.5.1.2]	01230 Biosynthesis of amino acids [PATH:ath01230]	Metabolism	Arabidopsis thaliana
Gy_Locus_21231_Transcript_1/2_Confidence_1.000_Length_1587	K00294	E1.2.1.88; 1-pyrroline-5-carboxylate dehydrogenase [EC:1.2.1.88]	00330 Arginine and proline metabolism [PATH:ath00330]	Amino acid metabolism	Arabidopsis thaliana
Gy_Locus_21231_Transcript_1/2_Confidence_1.000_Length_1587	K00294	E1.2.1.88; 1-pyrroline-5-carboxylate dehydrogenase [EC:1.2.1.88]	00250 Alanine, aspartate and glutamate metabolism [PATH:aly00250]	Amino acid metabolism	Arabidopsis lyrata
Gy_Locus_21231_Transcript_1/2_Confidence_1.000_Length_1587	K00294	E1.2.1.88; 1-pyrroline-5-carboxylate dehydrogenase [EC:1.2.1.88]	00330 Arginine and proline metabolism [PATH:aly00330]	Amino acid metabolism	Arabidopsis lyrata
Gy_Locus_21231_Transcript_1/2_Confidence_1.000_Length_1587	K00294	E1.2.1.88; 1-pyrroline-5-carboxylate dehydrogenase [EC:1.2.1.88]	00250 Alanine, aspartate and glutamate metabolism [PATH:ath00250]	Amino acid metabolism	Arabidopsis thaliana
Gy_Locus_21231_Transcript_2/2_Confidence_1.000_Length_1675	K00294	E1.2.1.88; 1-pyrroline-5-carboxylate dehydrogenase [EC:1.2.1.88]	00330 Arginine and proline metabolism [PATH:ath00330]	Amino acid metabolism	Arabidopsis thaliana
Gy_Locus_21231_Transcript_2/2_Confidence_1.000_Length_1675	K00294	E1.2.1.88; 1-pyrroline-5-carboxylate dehydrogenase [EC:1.2.1.88]	00250 Alanine, aspartate and glutamate metabolism [PATH:aly00250]	Amino acid metabolism	Arabidopsis lyrata
Gy_Locus_21231_Transcript_2/2_Confidence_1.000_Length_1675	K00294	E1.2.1.88; 1-pyrroline-5-carboxylate dehydrogenase [EC:1.2.1.88]	00330 Arginine and proline metabolism [PATH:aly00330]	Amino acid metabolism	Arabidopsis lyrata
Gy_Locus_21231_Transcript_2/2_Confidence_1.000_Length_1675	K00294	E1.2.1.88; 1-pyrroline-5-carboxylate dehydrogenase [EC:1.2.1.88]	00250 Alanine, aspartate and glutamate metabolism [PATH:ath00250]	Amino acid metabolism	Arabidopsis thaliana
Gy_Locus_8278_Transcript_5/7_Confidence_0.571_Length_1873	K00297	metF; methylenetetrahydrofolate reductase (NADPH) [EC:1.5.1.20]	00670 One carbon pool by folate [PATH:ath00670]	Metabolism of cofactors and vitamins	Arabidopsis thaliana
Gy_Locus_8278_Transcript_5/7_Confidence_0.571_Length_1873	K00297	metF; methylenetetrahydrofolate reductase (NADPH) [EC:1.5.1.20]	01200 Carbon metabolism [PATH:aly01200]	Metabolism	Arabidopsis lyrata
Gy_Locus_8278_Transcript_5/7_Confidence_0.571_Length_1873	K00297	metF; methylenetetrahydrofolate reductase (NADPH) [EC:1.5.1.20]	00670 One carbon pool by folate [PATH:aly00670]	Metabolism of cofactors and vitamins	Arabidopsis lyrata
Gy_Locus_8278_Transcript_5/7_Confidence_0.571_Length_1873	K00297	metF; methylenetetrahydrofolate reductase (NADPH) [EC:1.5.1.20]	01200 Carbon metabolism [PATH:ath01200]	Metabolism	Arabidopsis thaliana
Gy_Locus_8278_Transcript_7/7_Confidence_0.571_Length_1487	K00297	metF; methylenetetrahydrofolate reductase (NADPH) [EC:1.5.1.20]	00670 One carbon pool by folate [PATH:ath00670]	Metabolism of cofactors and vitamins	Arabidopsis thaliana
Gy_Locus_8278_Transcript_7/7_Confidence_0.571_Length_1487	K00297	metF; methylenetetrahydrofolate reductase (NADPH) [EC:1.5.1.20]	01200 Carbon metabolism [PATH:aly01200]	Metabolism	Arabidopsis lyrata
Gy_Locus_8278_Transcript_7/7_Confidence_0.571_Length_1487	K00297	metF; methylenetetrahydrofolate reductase (NADPH) [EC:1.5.1.20]	00670 One carbon pool by folate [PATH:aly00670]	Metabolism of cofactors and vitamins	Arabidopsis lyrata
Gy_Locus_8278_Transcript_7/7_Confidence_0.571_Length_1487	K00297	metF; methylenetetrahydrofolate reductase (NADPH) [EC:1.5.1.20]	01200 Carbon metabolism [PATH:ath01200]	Metabolism	Arabidopsis thaliana
Gy_Locus_2405_Transcript_1/1_Confidence_1.000_Length_485	K00306	PIPOX; sarcosine oxidase / L-pipecolate oxidase [EC:1.5.3.1 1.5.3.7]	04146 Peroxisome [PATH:aly04146]	Transport and catabolism	Arabidopsis lyrata
Gy_Locus_2405_Transcript_1/1_Confidence_1.000_Length_485	K00306	PIPOX; sarcosine oxidase / L-pipecolate oxidase [EC:1.5.3.1 1.5.3.7]	00260 Glycine, serine and threonine metabolism [PATH:aly00260]	Amino acid metabolism	Arabidopsis lyrata
Gy_Locus_2405_Transcript_1/1_Confidence_1.000_Length_485	K00306	PIPOX; sarcosine oxidase / L-pipecolate oxidase [EC:1.5.3.1 1.5.3.7]	00310 Lysine degradation [PATH:aly00310]	Amino acid metabolism	Arabidopsis lyrata
Gy_Locus_13464_Transcript_1/1_Confidence_1.000_Length_343	K00306	PIPOX; sarcosine oxidase / L-pipecolate oxidase [EC:1.5.3.1 1.5.3.7]	04146 Peroxisome [PATH:aly04146]	Transport and catabolism	Arabidopsis lyrata
Gy_Locus_13464_Transcript_1/1_Confidence_1.000_Length_343	K00306	PIPOX; sarcosine oxidase / L-pipecolate oxidase [EC:1.5.3.1 1.5.3.7]	00260 Glycine, serine and threonine metabolism [PATH:aly00260]	Amino acid metabolism	Arabidopsis lyrata
Gy_Locus_13464_Transcript_1/1_Confidence_1.000_Length_343	K00306	PIPOX; sarcosine oxidase / L-pipecolate oxidase [EC:1.5.3.1 1.5.3.7]	00310 Lysine degradation [PATH:aly00310]	Amino acid metabolism	Arabidopsis lyrata
Gy_Locus_13783_Transcript_1/1_Confidence_1.000_Length_1340	K00318	E1.5.99.8; proline dehydrogenase [EC:1.5.99.8]	00330 Arginine and proline metabolism [PATH:ath00330]	Amino acid metabolism	Arabidopsis thaliana
Gy_Locus_13783_Transcript_1/1_Confidence_1.000_Length_1340	K00318	PRODH; proline dehydrogenase [EC:1.5.-.-]	00330 Arginine and proline metabolism [PATH:aly00330]	Amino acid metabolism	Arabidopsis lyrata
Gy_Locus_7859_Transcript_3/3_Confidence_0.667_Length_1461	K00326	E1.6.2.2; cytochrome-b5 reductase [EC:1.6.2.2]	00520 Amino sugar and nucleotide sugar metabolism [PATH:ath00520]	Carbohydrate metabolism	Arabidopsis thaliana
Gy_Locus_7859_Transcript_3/3_Confidence_0.667_Length_1461	K00326	E1.6.2.2; cytochrome-b5 reductase [EC:1.6.2.2]	00520 Amino sugar and nucleotide sugar metabolism [PATH:aly00520]	Carbohydrate metabolism	Arabidopsis lyrata
Gy_Locus_12393_Transcript_1/1_Confidence_1.000_Length_1457	K00326	E1.6.2.2; cytochrome-b5 reductase [EC:1.6.2.2]	00520 Amino sugar and nucleotide sugar metabolism [PATH:ath00520]	Carbohydrate metabolism	Arabidopsis thaliana
Gy_Locus_12393_Transcript_1/1_Confidence_1.000_Length_1457	K00326	E1.6.2.2; cytochrome-b5 reductase [EC:1.6.2.2]	00520 Amino sugar and nucleotide sugar metabolism [PATH:aly00520]	Carbohydrate metabolism	Arabidopsis lyrata
Gy_Locus_1537_Transcript_1/1_Confidence_1.000_Length_1155	K00365	E1.7.3.3; urate oxidase [EC:1.7.3.3]	00232 Caffeine metabolism [PATH:aly00232]	Biosynthesis of other secondary metabolites	Arabidopsis lyrata
Gy_Locus_1537_Transcript_1/1_Confidence_1.000_Length_1155	K00365	E1.7.3.3; urate oxidase [EC:1.7.3.3]	00232 Caffeine metabolism [PATH:ath00232]	Biosynthesis of other secondary metabolites	Arabidopsis thaliana
Gy_Locus_1537_Transcript_1/1_Confidence_1.000_Length_1155	K00365	E1.7.3.3; urate oxidase [EC:1.7.3.3]	00230 Purine metabolism [PATH:aly00230]	Nucleotide metabolism	Arabidopsis lyrata
Gy_Locus_1537_Transcript_1/1_Confidence_1.000_Length_1155	K00365	E1.7.3.3; urate oxidase [EC:1.7.3.3]	00230 Purine metabolism [PATH:ath00230]	Nucleotide metabolism	Arabidopsis thaliana
Gy_Locus_1771_Transcript_1/2_Confidence_1.000_Length_1045	K00366	nirA; ferredoxin-nitrite reductase [EC:1.7.7.1]	00910 Nitrogen metabolism [PATH:ath00910]	Energy metabolism	Arabidopsis thaliana
Gy_Locus_1771_Transcript_1/2_Confidence_1.000_Length_1045	K00366	nirA; ferredoxin-nitrite reductase [EC:1.7.7.1]	00910 Nitrogen metabolism [PATH:aly00910]	Energy metabolism	Arabidopsis lyrata
Gy_Locus_1771_Transcript_2/2_Confidence_1.000_Length_1277	K00366	nirA; ferredoxin-nitrite reductase [EC:1.7.7.1]	00910 Nitrogen metabolism [PATH:ath00910]	Energy metabolism	Arabidopsis thaliana
Gy_Locus_1771_Transcript_2/2_Confidence_1.000_Length_1277	K00366	nirA; ferredoxin-nitrite reductase [EC:1.7.7.1]	00910 Nitrogen metabolism [PATH:aly00910]	Energy metabolism	Arabidopsis lyrata
Gy_Locus_2515_Transcript_1/1_Confidence_1.000_Length_1648	K00382	DLD; dihydrolipoamide dehydrogenase [EC:1.8.1.4]	00020 Citrate cycle (TCA cycle) [PATH:ath00020]	Carbohydrate metabolism	Arabidopsis thaliana
Gy_Locus_2515_Transcript_1/1_Confidence_1.000_Length_1648	K00382	DLD; dihydrolipoamide dehydrogenase [EC:1.8.1.4]	00260 Glycine, serine and threonine metabolism [PATH:aly00260]	Amino acid metabolism	Arabidopsis lyrata
Gy_Locus_2515_Transcript_1/1_Confidence_1.000_Length_1648	K00382	DLD; dihydrolipoamide dehydrogenase [EC:1.8.1.4]	01200 Carbon metabolism [PATH:aly01200]	Metabolism	Arabidopsis lyrata
Gy_Locus_2515_Transcript_1/1_Confidence_1.000_Length_1648	K00382	DLD; dihydrolipoamide dehydrogenase [EC:1.8.1.4]	00620 Pyruvate metabolism [PATH:ath00620]	Carbohydrate metabolism	Arabidopsis thaliana
Gy_Locus_2515_Transcript_1/1_Confidence_1.000_Length_1648	K00382	DLD; dihydrolipoamide dehydrogenase [EC:1.8.1.4]	00020 Citrate cycle (TCA cycle) [PATH:aly00020]	Carbohydrate metabolism	Arabidopsis lyrata
Gy_Locus_2515_Transcript_1/1_Confidence_1.000_Length_1648	K00382	DLD; dihydrolipoamide dehydrogenase [EC:1.8.1.4]	00280 Valine, leucine and isoleucine degradation [PATH:ath00280]	Amino acid metabolism	Arabidopsis thaliana
Gy_Locus_2515_Transcript_1/1_Confidence_1.000_Length_1648	K00382	DLD; dihydrolipoamide dehydrogenase [EC:1.8.1.4]	00010 Glycolysis / Gluconeogenesis [PATH:aly00010]	Carbohydrate metabolism	Arabidopsis lyrata
Gy_Locus_2515_Transcript_1/1_Confidence_1.000_Length_1648	K00382	DLD; dihydrolipoamide dehydrogenase [EC:1.8.1.4]	00260 Glycine, serine and threonine metabolism [PATH:ath00260]	Amino acid metabolism	Arabidopsis thaliana
Gy_Locus_2515_Transcript_1/1_Confidence_1.000_Length_1648	K00382	DLD; dihydrolipoamide dehydrogenase [EC:1.8.1.4]	00620 Pyruvate metabolism [PATH:aly00620]	Carbohydrate metabolism	Arabidopsis lyrata
Gy_Locus_2515_Transcript_1/1_Confidence_1.000_Length_1648	K00382	DLD; dihydrolipoamide dehydrogenase [EC:1.8.1.4]	01200 Carbon metabolism [PATH:ath01200]	Metabolism	Arabidopsis thaliana
Gy_Locus_2515_Transcript_1/1_Confidence_1.000_Length_1648	K00382	DLD; dihydrolipoamide dehydrogenase [EC:1.8.1.4]	00280 Valine, leucine and isoleucine degradation [PATH:aly00280]	Amino acid metabolism	Arabidopsis lyrata
Gy_Locus_2515_Transcript_1/1_Confidence_1.000_Length_1648	K00382	DLD; dihydrolipoamide dehydrogenase [EC:1.8.1.4]	00010 Glycolysis / Gluconeogenesis [PATH:ath00010]	Carbohydrate metabolism	Arabidopsis thaliana
Gy_Locus_3563_Transcript_1/1_Confidence_1.000_Length_2337	K00382	DLD; dihydrolipoamide dehydrogenase [EC:1.8.1.4]	00020 Citrate cycle (TCA cycle) [PATH:ath00020]	Carbohydrate metabolism	Arabidopsis thaliana
Gy_Locus_3563_Transcript_1/1_Confidence_1.000_Length_2337	K00382	DLD; dihydrolipoamide dehydrogenase [EC:1.8.1.4]	00260 Glycine, serine and threonine metabolism [PATH:aly00260]	Amino acid metabolism	Arabidopsis lyrata
Gy_Locus_3563_Transcript_1/1_Confidence_1.000_Length_2337	K00382	DLD; dihydrolipoamide dehydrogenase [EC:1.8.1.4]	01200 Carbon metabolism [PATH:aly01200]	Metabolism	Arabidopsis lyrata
Gy_Locus_3563_Transcript_1/1_Confidence_1.000_Length_2337	K00382	DLD; dihydrolipoamide dehydrogenase [EC:1.8.1.4]	00620 Pyruvate metabolism [PATH:ath00620]	Carbohydrate metabolism	Arabidopsis thaliana
Gy_Locus_3563_Transcript_1/1_Confidence_1.000_Length_2337	K00382	DLD; dihydrolipoamide dehydrogenase [EC:1.8.1.4]	00020 Citrate cycle (TCA cycle) [PATH:aly00020]	Carbohydrate metabolism	Arabidopsis lyrata
Gy_Locus_3563_Transcript_1/1_Confidence_1.000_Length_2337	K00382	DLD; dihydrolipoamide dehydrogenase [EC:1.8.1.4]	00280 Valine, leucine and isoleucine degradation [PATH:ath00280]	Amino acid metabolism	Arabidopsis thaliana
Gy_Locus_3563_Transcript_1/1_Confidence_1.000_Length_2337	K00382	DLD; dihydrolipoamide dehydrogenase [EC:1.8.1.4]	00010 Glycolysis / Gluconeogenesis [PATH:aly00010]	Carbohydrate metabolism	Arabidopsis lyrata
Gy_Locus_3563_Transcript_1/1_Confidence_1.000_Length_2337	K00382	DLD; dihydrolipoamide dehydrogenase [EC:1.8.1.4]	00260 Glycine, serine and threonine metabolism [PATH:ath00260]	Amino acid metabolism	Arabidopsis thaliana
Gy_Locus_3563_Transcript_1/1_Confidence_1.000_Length_2337	K00382	DLD; dihydrolipoamide dehydrogenase [EC:1.8.1.4]	00620 Pyruvate metabolism [PATH:aly00620]	Carbohydrate metabolism	Arabidopsis lyrata
Gy_Locus_3563_Transcript_1/1_Confidence_1.000_Length_2337	K00382	DLD; dihydrolipoamide dehydrogenase [EC:1.8.1.4]	01200 Carbon metabolism [PATH:ath01200]	Metabolism	Arabidopsis thaliana
Gy_Locus_3563_Transcript_1/1_Confidence_1.000_Length_2337	K00382	DLD; dihydrolipoamide dehydrogenase [EC:1.8.1.4]	00280 Valine, leucine and isoleucine degradation [PATH:aly00280]	Amino acid metabolism	Arabidopsis lyrata
Gy_Locus_3563_Transcript_1/1_Confidence_1.000_Length_2337	K00382	DLD; dihydrolipoamide dehydrogenase [EC:1.8.1.4]	00010 Glycolysis / Gluconeogenesis [PATH:ath00010]	Carbohydrate metabolism	Arabidopsis thaliana
Gy_Locus_5317_Transcript_1/2_Confidence_1.000_Length_2035	K00383	GSR; glutathione reductase (NADPH) [EC:1.8.1.7]	00480 Glutathione metabolism [PATH:aly00480]	Metabolism of other amino acids	Arabidopsis lyrata
Gy_Locus_5317_Transcript_1/2_Confidence_1.000_Length_2035	K00383	E1.8.1.7; glutathione reductase (NADPH) [EC:1.8.1.7]	00480 Glutathione metabolism [PATH:ath00480]	Metabolism of other amino acids	Arabidopsis thaliana
Gy_Locus_5317_Transcript_2/2_Confidence_1.000_Length_1999	K00383	GSR; glutathione reductase (NADPH) [EC:1.8.1.7]	00480 Glutathione metabolism [PATH:aly00480]	Metabolism of other amino acids	Arabidopsis lyrata
Gy_Locus_5317_Transcript_2/2_Confidence_1.000_Length_1999	K00383	E1.8.1.7; glutathione reductase (NADPH) [EC:1.8.1.7]	00480 Glutathione metabolism [PATH:ath00480]	Metabolism of other amino acids	Arabidopsis thaliana
Gy_Locus_21228_Transcript_1/1_Confidence_1.000_Length_2164	K00383	GSR; glutathione reductase (NADPH) [EC:1.8.1.7]	00480 Glutathione metabolism [PATH:aly00480]	Metabolism of other amino acids	Arabidopsis lyrata
Gy_Locus_21228_Transcript_1/1_Confidence_1.000_Length_2164	K00383	E1.8.1.7; glutathione reductase (NADPH) [EC:1.8.1.7]	00480 Glutathione metabolism [PATH:ath00480]	Metabolism of other amino acids	Arabidopsis thaliana
Gy_Locus_5139_Transcript_2/2_Confidence_1.000_Length_1728	K00384	E1.8.1.9; thioredoxin reductase (NADPH) [EC:1.8.1.9]	00240 Pyrimidine metabolism [PATH:aly00240]	Nucleotide metabolism	Arabidopsis lyrata
Gy_Locus_5139_Transcript_2/2_Confidence_1.000_Length_1728	K00384	E1.8.1.9; thioredoxin reductase (NADPH) [EC:1.8.1.9]	00450 Selenocompound metabolism [PATH:aly00450]	Metabolism of other amino acids	Arabidopsis lyrata
Gy_Locus_5139_Transcript_2/2_Confidence_1.000_Length_1728	K00384	E1.8.1.9; thioredoxin reductase (NADPH) [EC:1.8.1.9]	00450 Selenocompound metabolism [PATH:ath00450]	Metabolism of other amino acids	Arabidopsis thaliana
Gy_Locus_5139_Transcript_2/2_Confidence_1.000_Length_1728	K00384	E1.8.1.9; thioredoxin reductase (NADPH) [EC:1.8.1.9]	00240 Pyrimidine metabolism [PATH:ath00240]	Nucleotide metabolism	Arabidopsis thaliana
Gy_Locus_18776_Transcript_1/1_Confidence_1.000_Length_1265	K00384	E1.8.1.9; thioredoxin reductase (NADPH) [EC:1.8.1.9]	00240 Pyrimidine metabolism [PATH:aly00240]	Nucleotide metabolism	Arabidopsis lyrata
Gy_Locus_18776_Transcript_1/1_Confidence_1.000_Length_1265	K00384	E1.8.1.9; thioredoxin reductase (NADPH) [EC:1.8.1.9]	00450 Selenocompound metabolism [PATH:aly00450]	Metabolism of other amino acids	Arabidopsis lyrata
Gy_Locus_18776_Transcript_1/1_Confidence_1.000_Length_1265	K00384	E1.8.1.9; thioredoxin reductase (NADPH) [EC:1.8.1.9]	00450 Selenocompound metabolism [PATH:ath00450]	Metabolism of other amino acids	Arabidopsis thaliana
Gy_Locus_18776_Transcript_1/1_Confidence_1.000_Length_1265	K00384	E1.8.1.9; thioredoxin reductase (NADPH) [EC:1.8.1.9]	00240 Pyrimidine metabolism [PATH:ath00240]	Nucleotide metabolism	Arabidopsis thaliana
Gy_Locus_2499_Transcript_4/4_Confidence_0.444_Length_1576	K00387	SUOX; sulfite oxidase [EC:1.8.3.1]	00920 Sulfur metabolism [PATH:ath00920]	Energy metabolism	Arabidopsis thaliana
Gy_Locus_2499_Transcript_4/4_Confidence_0.444_Length_1576	K00387	SUOX; sulfite oxidase [EC:1.8.3.1]	00920 Sulfur metabolism [PATH:aly00920]	Energy metabolism	Arabidopsis lyrata
Gy_Locus_1221_Transcript_1/4_Confidence_0.625_Length_1966	K00392	sir; sulfite reductase (ferredoxin) [EC:1.8.7.1]	00920 Sulfur metabolism [PATH:ath00920]	Energy metabolism	Arabidopsis thaliana
Gy_Locus_1221_Transcript_1/4_Confidence_0.625_Length_1966	K00392	sir; sulfite reductase (ferredoxin) [EC:1.8.7.1]	00920 Sulfur metabolism [PATH:aly00920]	Energy metabolism	Arabidopsis lyrata
Gy_Locus_1221_Transcript_3/4_Confidence_0.625_Length_2563	K00392	sir; sulfite reductase (ferredoxin) [EC:1.8.7.1]	00920 Sulfur metabolism [PATH:ath00920]	Energy metabolism	Arabidopsis thaliana
Gy_Locus_1221_Transcript_3/4_Confidence_0.625_Length_2563	K00392	sir; sulfite reductase (ferredoxin) [EC:1.8.7.1]	00920 Sulfur metabolism [PATH:aly00920]	Energy metabolism	Arabidopsis lyrata
Gy_Locus_1221_Transcript_4/4_Confidence_0.625_Length_1898	K00392	sir; sulfite reductase (ferredoxin) [EC:1.8.7.1]	00920 Sulfur metabolism [PATH:ath00920]	Energy metabolism	Arabidopsis thaliana
Gy_Locus_1221_Transcript_4/4_Confidence_0.625_Length_1898	K00392	sir; sulfite reductase (ferredoxin) [EC:1.8.7.1]	00920 Sulfur metabolism [PATH:aly00920]	Energy metabolism	Arabidopsis lyrata
Gy_Locus_7490_Transcript_1/4_Confidence_0.625_Length_2316	K00411	UQCRFS1; ubiquinol-cytochrome c reductase iron-sulfur subunit [EC:1.10.2.2]	00190 Oxidative phosphorylation [PATH:ath00190]	Energy metabolism	Arabidopsis thaliana
Gy_Locus_7490_Transcript_1/4_Confidence_0.625_Length_2316	K00411	UQCRFS1; ubiquinol-cytochrome c reductase iron-sulfur subunit [EC:1.10.2.2]	00190 Oxidative phosphorylation [PATH:aly00190]	Energy metabolism	Arabidopsis lyrata
Gy_Locus_7490_Transcript_2/4_Confidence_0.375_Length_1327	K00411	UQCRFS1; ubiquinol-cytochrome c reductase iron-sulfur subunit [EC:1.10.2.2]	00190 Oxidative phosphorylation [PATH:ath00190]	Energy metabolism	Arabidopsis thaliana
Gy_Locus_7490_Transcript_2/4_Confidence_0.375_Length_1327	K00411	UQCRFS1; ubiquinol-cytochrome c reductase iron-sulfur subunit [EC:1.10.2.2]	00190 Oxidative phosphorylation [PATH:aly00190]	Energy metabolism	Arabidopsis lyrata
Gy_Locus_7490_Transcript_3/4_Confidence_0.625_Length_2200	K00411	UQCRFS1; ubiquinol-cytochrome c reductase iron-sulfur subunit [EC:1.10.2.2]	00190 Oxidative phosphorylation [PATH:ath00190]	Energy metabolism	Arabidopsis thaliana
Gy_Locus_7490_Transcript_3/4_Confidence_0.625_Length_2200	K00411	UQCRFS1; ubiquinol-cytochrome c reductase iron-sulfur subunit [EC:1.10.2.2]	00190 Oxidative phosphorylation [PATH:aly00190]	Energy metabolism	Arabidopsis lyrata
Gy_Locus_7490_Transcript_4/4_Confidence_0.375_Length_1296	K00411	UQCRFS1; ubiquinol-cytochrome c reductase iron-sulfur subunit [EC:1.10.2.2]	00190 Oxidative phosphorylation [PATH:ath00190]	Energy metabolism	Arabidopsis thaliana
Gy_Locus_7490_Transcript_4/4_Confidence_0.375_Length_1296	K00411	UQCRFS1; ubiquinol-cytochrome c reductase iron-sulfur subunit [EC:1.10.2.2]	00190 Oxidative phosphorylation [PATH:aly00190]	Energy metabolism	Arabidopsis lyrata
Gy_Locus_197_Transcript_4/6_Confidence_0.333_Length_4233	K00412	CYTB; ubiquinol-cytochrome c reductase cytochrome b subunit	00190 Oxidative phosphorylation [PATH:ath00190]	Energy metabolism	Arabidopsis thaliana
Gy_Locus_197_Transcript_4/6_Confidence_0.333_Length_4233	K00412	CYTB; ubiquinol-cytochrome c reductase cytochrome b subunit	00190 Oxidative phosphorylation [PATH:vvi00190]	Energy metabolism	Vitis vinifera
Gy_Locus_19053_Transcript_3/3_Confidence_0.600_Length_1152	K00413	CYC1; ubiquinol-cytochrome c reductase cytochrome c1 subunit	00190 Oxidative phosphorylation [PATH:ath00190]	Energy metabolism	Arabidopsis thaliana
Gy_Locus_19053_Transcript_3/3_Confidence_0.600_Length_1152	K00413	CYC1; ubiquinol-cytochrome c reductase cytochrome c1 subunit	00190 Oxidative phosphorylation [PATH:aly00190]	Energy metabolism	Arabidopsis lyrata
Gy_Locus_5214_Transcript_2/2_Confidence_1.000_Length_629	K00416	QCR6; ubiquinol-cytochrome c reductase subunit 6	00190 Oxidative phosphorylation [PATH:ath00190]	Energy metabolism	Arabidopsis thaliana
Gy_Locus_5214_Transcript_2/2_Confidence_1.000_Length_629	K00416	QCR6; ubiquinol-cytochrome c reductase subunit 6	00190 Oxidative phosphorylation [PATH:aly00190]	Energy metabolism	Arabidopsis lyrata
Gy_Locus_3404_Transcript_1/1_Confidence_1.000_Length_794	K00417	QCR7; ubiquinol-cytochrome c reductase subunit 7	00190 Oxidative phosphorylation [PATH:ath00190]	Energy metabolism	Arabidopsis thaliana
Gy_Locus_3404_Transcript_1/1_Confidence_1.000_Length_794	K00417	QCR7; ubiquinol-cytochrome c reductase subunit 7	00190 Oxidative phosphorylation [PATH:aly00190]	Energy metabolism	Arabidopsis lyrata
Gy_Locus_5935_Transcript_1/2_Confidence_1.000_Length_571	K00419	QCR9; ubiquinol-cytochrome c reductase subunit 9	00190 Oxidative phosphorylation [PATH:ath00190]	Energy metabolism	Arabidopsis thaliana
Gy_Locus_5935_Transcript_1/2_Confidence_1.000_Length_571	K00419	QCR9; ubiquinol-cytochrome c reductase subunit 9	00190 Oxidative phosphorylation [PATH:aly00190]	Energy metabolism	Arabidopsis lyrata
Gy_Locus_7801_Transcript_1/1_Confidence_1.000_Length_804	K00419	QCR9; ubiquinol-cytochrome c reductase subunit 9	00190 Oxidative phosphorylation [PATH:ath00190]	Energy metabolism	Arabidopsis thaliana
Gy_Locus_7801_Transcript_1/1_Confidence_1.000_Length_804	K00419	QCR9; ubiquinol-cytochrome c reductase subunit 9	00190 Oxidative phosphorylation [PATH:aly00190]	Energy metabolism	Arabidopsis lyrata
Gy_Locus_27657_Transcript_1/1_Confidence_1.000_Length_692	K00419	QCR9; ubiquinol-cytochrome c reductase subunit 9	00190 Oxidative phosphorylation [PATH:ath00190]	Energy metabolism	Arabidopsis thaliana
Gy_Locus_27657_Transcript_1/1_Confidence_1.000_Length_692	K00419	QCR9; ubiquinol-cytochrome c reductase subunit 9	00190 Oxidative phosphorylation [PATH:aly00190]	Energy metabolism	Arabidopsis lyrata
Gy_Locus_6909_Transcript_1/1_Confidence_1.000_Length_987	K00423	E1.10.3.3; L-ascorbate oxidase [EC:1.10.3.3]	00053 Ascorbate and aldarate metabolism [PATH:aly00053]	Carbohydrate metabolism	Arabidopsis lyrata
Gy_Locus_6909_Transcript_1/1_Confidence_1.000_Length_987	K00423	E1.10.3.3; L-ascorbate oxidase [EC:1.10.3.3]	00053 Ascorbate and aldarate metabolism [PATH:ath00053]	Carbohydrate metabolism	Arabidopsis thaliana
Gy_Locus_88_Transcript_4/4_Confidence_0.750_Length_1405	K00430	E1.11.1.7; peroxidase [EC:1.11.1.7]	00360 Phenylalanine metabolism [PATH:ath00360]	Amino acid metabolism	Arabidopsis thaliana
Gy_Locus_88_Transcript_4/4_Confidence_0.750_Length_1405	K00430	E1.11.1.7; peroxidase [EC:1.11.1.7]	00940 Phenylpropanoid biosynthesis [PATH:ath00940]	Biosynthesis of other secondary metabolites	Arabidopsis thaliana
Gy_Locus_88_Transcript_4/4_Confidence_0.750_Length_1405	K00430	E1.11.1.7; peroxidase [EC:1.11.1.7]	00940 Phenylpropanoid biosynthesis [PATH:aly00940]	Biosynthesis of other secondary metabolites	Arabidopsis lyrata
Gy_Locus_88_Transcript_4/4_Confidence_0.750_Length_1405	K00430	E1.11.1.7; peroxidase [EC:1.11.1.7]	00360 Phenylalanine metabolism [PATH:aly00360]	Amino acid metabolism	Arabidopsis lyrata
Gy_Locus_597_Transcript_1/1_Confidence_1.000_Length_1531	K00430	E1.11.1.7; peroxidase [EC:1.11.1.7]	00360 Phenylalanine metabolism [PATH:ath00360]	Amino acid metabolism	Arabidopsis thaliana
Gy_Locus_597_Transcript_1/1_Confidence_1.000_Length_1531	K00430	E1.11.1.7; peroxidase [EC:1.11.1.7]	00940 Phenylpropanoid biosynthesis [PATH:ath00940]	Biosynthesis of other secondary metabolites	Arabidopsis thaliana
Gy_Locus_597_Transcript_1/1_Confidence_1.000_Length_1531	K00430	E1.11.1.7; peroxidase [EC:1.11.1.7]	00940 Phenylpropanoid biosynthesis [PATH:aly00940]	Biosynthesis of other secondary metabolites	Arabidopsis lyrata
Gy_Locus_597_Transcript_1/1_Confidence_1.000_Length_1531	K00430	E1.11.1.7; peroxidase [EC:1.11.1.7]	00360 Phenylalanine metabolism [PATH:aly00360]	Amino acid metabolism	Arabidopsis lyrata
Gy_Locus_1119_Transcript_1/5_Confidence_0.636_Length_1476	K00430	E1.11.1.7; peroxidase [EC:1.11.1.7]	00360 Phenylalanine metabolism [PATH:ath00360]	Amino acid metabolism	Arabidopsis thaliana
Gy_Locus_1119_Transcript_1/5_Confidence_0.636_Length_1476	K00430	E1.11.1.7; peroxidase [EC:1.11.1.7]	00940 Phenylpropanoid biosynthesis [PATH:ath00940]	Biosynthesis of other secondary metabolites	Arabidopsis thaliana
Gy_Locus_1119_Transcript_1/5_Confidence_0.636_Length_1476	K00430	E1.11.1.7; peroxidase [EC:1.11.1.7]	00940 Phenylpropanoid biosynthesis [PATH:aly00940]	Biosynthesis of other secondary metabolites	Arabidopsis lyrata
Gy_Locus_1119_Transcript_1/5_Confidence_0.636_Length_1476	K00430	E1.11.1.7; peroxidase [EC:1.11.1.7]	00360 Phenylalanine metabolism [PATH:aly00360]	Amino acid metabolism	Arabidopsis lyrata
Gy_Locus_1119_Transcript_3/5_Confidence_0.636_Length_1242	K00430	E1.11.1.7; peroxidase [EC:1.11.1.7]	00360 Phenylalanine metabolism [PATH:ath00360]	Amino acid metabolism	Arabidopsis thaliana
Gy_Locus_1119_Transcript_3/5_Confidence_0.636_Length_1242	K00430	E1.11.1.7; peroxidase [EC:1.11.1.7]	00940 Phenylpropanoid biosynthesis [PATH:ath00940]	Biosynthesis of other secondary metabolites	Arabidopsis thaliana
Gy_Locus_1119_Transcript_3/5_Confidence_0.636_Length_1242	K00430	E1.11.1.7; peroxidase [EC:1.11.1.7]	00940 Phenylpropanoid biosynthesis [PATH:aly00940]	Biosynthesis of other secondary metabolites	Arabidopsis lyrata
Gy_Locus_1119_Transcript_3/5_Confidence_0.636_Length_1242	K00430	E1.11.1.7; peroxidase [EC:1.11.1.7]	00360 Phenylalanine metabolism [PATH:aly00360]	Amino acid metabolism	Arabidopsis lyrata
Gy_Locus_1119_Transcript_5/5_Confidence_0.636_Length_1377	K00430	E1.11.1.7; peroxidase [EC:1.11.1.7]	00360 Phenylalanine metabolism [PATH:ath00360]	Amino acid metabolism	Arabidopsis thaliana
Gy_Locus_1119_Transcript_5/5_Confidence_0.636_Length_1377	K00430	E1.11.1.7; peroxidase [EC:1.11.1.7]	00940 Phenylpropanoid biosynthesis [PATH:ath00940]	Biosynthesis of other secondary metabolites	Arabidopsis thaliana
Gy_Locus_1119_Transcript_5/5_Confidence_0.636_Length_1377	K00430	E1.11.1.7; peroxidase [EC:1.11.1.7]	00940 Phenylpropanoid biosynthesis [PATH:aly00940]	Biosynthesis of other secondary metabolites	Arabidopsis lyrata
Gy_Locus_1119_Transcript_5/5_Confidence_0.636_Length_1377	K00430	E1.11.1.7; peroxidase [EC:1.11.1.7]	00360 Phenylalanine metabolism [PATH:aly00360]	Amino acid metabolism	Arabidopsis lyrata
Gy_Locus_1584_Transcript_2/2_Confidence_1.000_Length_1219	K00430	E1.11.1.7; peroxidase [EC:1.11.1.7]	00360 Phenylalanine metabolism [PATH:ath00360]	Amino acid metabolism	Arabidopsis thaliana
Gy_Locus_1584_Transcript_2/2_Confidence_1.000_Length_1219	K00430	E1.11.1.7; peroxidase [EC:1.11.1.7]	00940 Phenylpropanoid biosynthesis [PATH:ath00940]	Biosynthesis of other secondary metabolites	Arabidopsis thaliana
Gy_Locus_1584_Transcript_2/2_Confidence_1.000_Length_1219	K00430	E1.11.1.7; peroxidase [EC:1.11.1.7]	00940 Phenylpropanoid biosynthesis [PATH:aly00940]	Biosynthesis of other secondary metabolites	Arabidopsis lyrata
Gy_Locus_1584_Transcript_2/2_Confidence_1.000_Length_1219	K00430	E1.11.1.7; peroxidase [EC:1.11.1.7]	00360 Phenylalanine metabolism [PATH:aly00360]	Amino acid metabolism	Arabidopsis lyrata
Gy_Locus_1957_Transcript_1/4_Confidence_0.700_Length_1382	K00430	E1.11.1.7; peroxidase [EC:1.11.1.7]	00360 Phenylalanine metabolism [PATH:ath00360]	Amino acid metabolism	Arabidopsis thaliana
Gy_Locus_1957_Transcript_1/4_Confidence_0.700_Length_1382	K00430	E1.11.1.7; peroxidase [EC:1.11.1.7]	00940 Phenylpropanoid biosynthesis [PATH:ath00940]	Biosynthesis of other secondary metabolites	Arabidopsis thaliana
Gy_Locus_1957_Transcript_1/4_Confidence_0.700_Length_1382	K00430	E1.11.1.7; peroxidase [EC:1.11.1.7]	00940 Phenylpropanoid biosynthesis [PATH:aly00940]	Biosynthesis of other secondary metabolites	Arabidopsis lyrata
Gy_Locus_1957_Transcript_1/4_Confidence_0.700_Length_1382	K00430	E1.11.1.7; peroxidase [EC:1.11.1.7]	00360 Phenylalanine metabolism [PATH:aly00360]	Amino acid metabolism	Arabidopsis lyrata
Gy_Locus_1957_Transcript_4/4_Confidence_0.700_Length_1292	K00430	E1.11.1.7; peroxidase [EC:1.11.1.7]	00360 Phenylalanine metabolism [PATH:ath00360]	Amino acid metabolism	Arabidopsis thaliana
Gy_Locus_1957_Transcript_4/4_Confidence_0.700_Length_1292	K00430	E1.11.1.7; peroxidase [EC:1.11.1.7]	00940 Phenylpropanoid biosynthesis [PATH:ath00940]	Biosynthesis of other secondary metabolites	Arabidopsis thaliana
Gy_Locus_1957_Transcript_4/4_Confidence_0.700_Length_1292	K00430	E1.11.1.7; peroxidase [EC:1.11.1.7]	00940 Phenylpropanoid biosynthesis [PATH:aly00940]	Biosynthesis of other secondary metabolites	Arabidopsis lyrata
Gy_Locus_1957_Transcript_4/4_Confidence_0.700_Length_1292	K00430	E1.11.1.7; peroxidase [EC:1.11.1.7]	00360 Phenylalanine metabolism [PATH:aly00360]	Amino acid metabolism	Arabidopsis lyrata
Gy_Locus_3242_Transcript_1/1_Confidence_1.000_Length_1302	K00430	E1.11.1.7; peroxidase [EC:1.11.1.7]	00360 Phenylalanine metabolism [PATH:ath00360]	Amino acid metabolism	Arabidopsis thaliana
Gy_Locus_3242_Transcript_1/1_Confidence_1.000_Length_1302	K00430	E1.11.1.7; peroxidase [EC:1.11.1.7]	00940 Phenylpropanoid biosynthesis [PATH:ath00940]	Biosynthesis of other secondary metabolites	Arabidopsis thaliana
Gy_Locus_3242_Transcript_1/1_Confidence_1.000_Length_1302	K00430	E1.11.1.7; peroxidase [EC:1.11.1.7]	00940 Phenylpropanoid biosynthesis [PATH:aly00940]	Biosynthesis of other secondary metabolites	Arabidopsis lyrata
Gy_Locus_3242_Transcript_1/1_Confidence_1.000_Length_1302	K00430	E1.11.1.7; peroxidase [EC:1.11.1.7]	00360 Phenylalanine metabolism [PATH:aly00360]	Amino acid metabolism	Arabidopsis lyrata
Gy_Locus_3774_Transcript_1/2_Confidence_1.000_Length_1511	K00430	E1.11.1.7; peroxidase [EC:1.11.1.7]	00360 Phenylalanine metabolism [PATH:ath00360]	Amino acid metabolism	Arabidopsis thaliana
Gy_Locus_3774_Transcript_1/2_Confidence_1.000_Length_1511	K00430	E1.11.1.7; peroxidase [EC:1.11.1.7]	00940 Phenylpropanoid biosynthesis [PATH:ath00940]	Biosynthesis of other secondary metabolites	Arabidopsis thaliana
Gy_Locus_3774_Transcript_1/2_Confidence_1.000_Length_1511	K00430	E1.11.1.7; peroxidase [EC:1.11.1.7]	00940 Phenylpropanoid biosynthesis [PATH:aly00940]	Biosynthesis of other secondary metabolites	Arabidopsis lyrata
Gy_Locus_3774_Transcript_1/2_Confidence_1.000_Length_1511	K00430	E1.11.1.7; peroxidase [EC:1.11.1.7]	00360 Phenylalanine metabolism [PATH:aly00360]	Amino acid metabolism	Arabidopsis lyrata
Gy_Locus_3774_Transcript_2/2_Confidence_1.000_Length_1533	K00430	E1.11.1.7; peroxidase [EC:1.11.1.7]	00360 Phenylalanine metabolism [PATH:ath00360]	Amino acid metabolism	Arabidopsis thaliana
Gy_Locus_3774_Transcript_2/2_Confidence_1.000_Length_1533	K00430	E1.11.1.7; peroxidase [EC:1.11.1.7]	00940 Phenylpropanoid biosynthesis [PATH:ath00940]	Biosynthesis of other secondary metabolites	Arabidopsis thaliana
Gy_Locus_3774_Transcript_2/2_Confidence_1.000_Length_1533	K00430	E1.11.1.7; peroxidase [EC:1.11.1.7]	00940 Phenylpropanoid biosynthesis [PATH:aly00940]	Biosynthesis of other secondary metabolites	Arabidopsis lyrata
Gy_Locus_3774_Transcript_2/2_Confidence_1.000_Length_1533	K00430	E1.11.1.7; peroxidase [EC:1.11.1.7]	00360 Phenylalanine metabolism [PATH:aly00360]	Amino acid metabolism	Arabidopsis lyrata
Gy_Locus_4818_Transcript_1/2_Confidence_1.000_Length_1120	K00430	E1.11.1.7; peroxidase [EC:1.11.1.7]	00360 Phenylalanine metabolism [PATH:ath00360]	Amino acid metabolism	Arabidopsis thaliana
Gy_Locus_4818_Transcript_1/2_Confidence_1.000_Length_1120	K00430	E1.11.1.7; peroxidase [EC:1.11.1.7]	00940 Phenylpropanoid biosynthesis [PATH:ath00940]	Biosynthesis of other secondary metabolites	Arabidopsis thaliana
Gy_Locus_4818_Transcript_1/2_Confidence_1.000_Length_1120	K00430	E1.11.1.7; peroxidase [EC:1.11.1.7]	00940 Phenylpropanoid biosynthesis [PATH:aly00940]	Biosynthesis of other secondary metabolites	Arabidopsis lyrata
Gy_Locus_4818_Transcript_1/2_Confidence_1.000_Length_1120	K00430	E1.11.1.7; peroxidase [EC:1.11.1.7]	00360 Phenylalanine metabolism [PATH:aly00360]	Amino acid metabolism	Arabidopsis lyrata
Gy_Locus_5050_Transcript_1/3_Confidence_0.714_Length_1330	K00430	E1.11.1.7; peroxidase [EC:1.11.1.7]	00360 Phenylalanine metabolism [PATH:ath00360]	Amino acid metabolism	Arabidopsis thaliana
Gy_Locus_5050_Transcript_1/3_Confidence_0.714_Length_1330	K00430	E1.11.1.7; peroxidase [EC:1.11.1.7]	00940 Phenylpropanoid biosynthesis [PATH:ath00940]	Biosynthesis of other secondary metabolites	Arabidopsis thaliana
Gy_Locus_5050_Transcript_1/3_Confidence_0.714_Length_1330	K00430	E1.11.1.7; peroxidase [EC:1.11.1.7]	00940 Phenylpropanoid biosynthesis [PATH:aly00940]	Biosynthesis of other secondary metabolites	Arabidopsis lyrata
Gy_Locus_5050_Transcript_1/3_Confidence_0.714_Length_1330	K00430	E1.11.1.7; peroxidase [EC:1.11.1.7]	00360 Phenylalanine metabolism [PATH:aly00360]	Amino acid metabolism	Arabidopsis lyrata
Gy_Locus_5050_Transcript_3/3_Confidence_0.714_Length_1240	K00430	E1.11.1.7; peroxidase [EC:1.11.1.7]	00360 Phenylalanine metabolism [PATH:ath00360]	Amino acid metabolism	Arabidopsis thaliana
Gy_Locus_5050_Transcript_3/3_Confidence_0.714_Length_1240	K00430	E1.11.1.7; peroxidase [EC:1.11.1.7]	00940 Phenylpropanoid biosynthesis [PATH:ath00940]	Biosynthesis of other secondary metabolites	Arabidopsis thaliana
Gy_Locus_5050_Transcript_3/3_Confidence_0.714_Length_1240	K00430	E1.11.1.7; peroxidase [EC:1.11.1.7]	00940 Phenylpropanoid biosynthesis [PATH:aly00940]	Biosynthesis of other secondary metabolites	Arabidopsis lyrata
Gy_Locus_5050_Transcript_3/3_Confidence_0.714_Length_1240	K00430	E1.11.1.7; peroxidase [EC:1.11.1.7]	00360 Phenylalanine metabolism [PATH:aly00360]	Amino acid metabolism	Arabidopsis lyrata
Gy_Locus_5400_Transcript_2/2_Confidence_1.000_Length_1281	K00430	E1.11.1.7; peroxidase [EC:1.11.1.7]	00360 Phenylalanine metabolism [PATH:ath00360]	Amino acid metabolism	Arabidopsis thaliana
Gy_Locus_5400_Transcript_2/2_Confidence_1.000_Length_1281	K00430	E1.11.1.7; peroxidase [EC:1.11.1.7]	00940 Phenylpropanoid biosynthesis [PATH:ath00940]	Biosynthesis of other secondary metabolites	Arabidopsis thaliana
Gy_Locus_5400_Transcript_2/2_Confidence_1.000_Length_1281	K00430	E1.11.1.7; peroxidase [EC:1.11.1.7]	00940 Phenylpropanoid biosynthesis [PATH:aly00940]	Biosynthesis of other secondary metabolites	Arabidopsis lyrata
Gy_Locus_5400_Transcript_2/2_Confidence_1.000_Length_1281	K00430	E1.11.1.7; peroxidase [EC:1.11.1.7]	00360 Phenylalanine metabolism [PATH:aly00360]	Amino acid metabolism	Arabidopsis lyrata
Gy_Locus_6929_Transcript_1/1_Confidence_1.000_Length_1151	K00430	E1.11.1.7; peroxidase [EC:1.11.1.7]	00360 Phenylalanine metabolism [PATH:ath00360]	Amino acid metabolism	Arabidopsis thaliana
Gy_Locus_6929_Transcript_1/1_Confidence_1.000_Length_1151	K00430	E1.11.1.7; peroxidase [EC:1.11.1.7]	00940 Phenylpropanoid biosynthesis [PATH:ath00940]	Biosynthesis of other secondary metabolites	Arabidopsis thaliana
Gy_Locus_6929_Transcript_1/1_Confidence_1.000_Length_1151	K00430	E1.11.1.7; peroxidase [EC:1.11.1.7]	00940 Phenylpropanoid biosynthesis [PATH:aly00940]	Biosynthesis of other secondary metabolites	Arabidopsis lyrata
Gy_Locus_6929_Transcript_1/1_Confidence_1.000_Length_1151	K00430	E1.11.1.7; peroxidase [EC:1.11.1.7]	00360 Phenylalanine metabolism [PATH:aly00360]	Amino acid metabolism	Arabidopsis lyrata
Gy_Locus_10445_Transcript_1/1_Confidence_1.000_Length_530	K00430	E1.11.1.7; peroxidase [EC:1.11.1.7]	00360 Phenylalanine metabolism [PATH:ath00360]	Amino acid metabolism	Arabidopsis thaliana
Gy_Locus_10445_Transcript_1/1_Confidence_1.000_Length_530	K00430	E1.11.1.7; peroxidase [EC:1.11.1.7]	00940 Phenylpropanoid biosynthesis [PATH:ath00940]	Biosynthesis of other secondary metabolites	Arabidopsis thaliana
Gy_Locus_10445_Transcript_1/1_Confidence_1.000_Length_530	K00430	E1.11.1.7; peroxidase [EC:1.11.1.7]	00940 Phenylpropanoid biosynthesis [PATH:aly00940]	Biosynthesis of other secondary metabolites	Arabidopsis lyrata
Gy_Locus_10445_Transcript_1/1_Confidence_1.000_Length_530	K00430	E1.11.1.7; peroxidase [EC:1.11.1.7]	00360 Phenylalanine metabolism [PATH:aly00360]	Amino acid metabolism	Arabidopsis lyrata
Gy_Locus_11066_Transcript_1/1_Confidence_1.000_Length_1117	K00430	E1.11.1.7; peroxidase [EC:1.11.1.7]	00360 Phenylalanine metabolism [PATH:ath00360]	Amino acid metabolism	Arabidopsis thaliana
Gy_Locus_11066_Transcript_1/1_Confidence_1.000_Length_1117	K00430	E1.11.1.7; peroxidase [EC:1.11.1.7]	00940 Phenylpropanoid biosynthesis [PATH:ath00940]	Biosynthesis of other secondary metabolites	Arabidopsis thaliana
Gy_Locus_11066_Transcript_1/1_Confidence_1.000_Length_1117	K00430	E1.11.1.7; peroxidase [EC:1.11.1.7]	00940 Phenylpropanoid biosynthesis [PATH:aly00940]	Biosynthesis of other secondary metabolites	Arabidopsis lyrata
Gy_Locus_11066_Transcript_1/1_Confidence_1.000_Length_1117	K00430	E1.11.1.7; peroxidase [EC:1.11.1.7]	00360 Phenylalanine metabolism [PATH:aly00360]	Amino acid metabolism	Arabidopsis lyrata
Gy_Locus_19186_Transcript_1/1_Confidence_1.000_Length_1255	K00430	E1.11.1.7; peroxidase [EC:1.11.1.7]	00360 Phenylalanine metabolism [PATH:ath00360]	Amino acid metabolism	Arabidopsis thaliana
Gy_Locus_19186_Transcript_1/1_Confidence_1.000_Length_1255	K00430	E1.11.1.7; peroxidase [EC:1.11.1.7]	00940 Phenylpropanoid biosynthesis [PATH:ath00940]	Biosynthesis of other secondary metabolites	Arabidopsis thaliana
Gy_Locus_19186_Transcript_1/1_Confidence_1.000_Length_1255	K00430	E1.11.1.7; peroxidase [EC:1.11.1.7]	00940 Phenylpropanoid biosynthesis [PATH:aly00940]	Biosynthesis of other secondary metabolites	Arabidopsis lyrata
Gy_Locus_19186_Transcript_1/1_Confidence_1.000_Length_1255	K00430	E1.11.1.7; peroxidase [EC:1.11.1.7]	00360 Phenylalanine metabolism [PATH:aly00360]	Amino acid metabolism	Arabidopsis lyrata
Gy_Locus_20009_Transcript_1/2_Confidence_1.000_Length_1218	K00430	E1.11.1.7; peroxidase [EC:1.11.1.7]	00360 Phenylalanine metabolism [PATH:ath00360]	Amino acid metabolism	Arabidopsis thaliana
Gy_Locus_20009_Transcript_1/2_Confidence_1.000_Length_1218	K00430	E1.11.1.7; peroxidase [EC:1.11.1.7]	00940 Phenylpropanoid biosynthesis [PATH:ath00940]	Biosynthesis of other secondary metabolites	Arabidopsis thaliana
Gy_Locus_20009_Transcript_1/2_Confidence_1.000_Length_1218	K00430	E1.11.1.7; peroxidase [EC:1.11.1.7]	00940 Phenylpropanoid biosynthesis [PATH:aly00940]	Biosynthesis of other secondary metabolites	Arabidopsis lyrata
Gy_Locus_20009_Transcript_1/2_Confidence_1.000_Length_1218	K00430	E1.11.1.7; peroxidase [EC:1.11.1.7]	00360 Phenylalanine metabolism [PATH:aly00360]	Amino acid metabolism	Arabidopsis lyrata
Gy_Locus_21051_Transcript_1/1_Confidence_1.000_Length_1282	K00430	E1.11.1.7; peroxidase [EC:1.11.1.7]	00360 Phenylalanine metabolism [PATH:ath00360]	Amino acid metabolism	Arabidopsis thaliana
Gy_Locus_21051_Transcript_1/1_Confidence_1.000_Length_1282	K00430	E1.11.1.7; peroxidase [EC:1.11.1.7]	00940 Phenylpropanoid biosynthesis [PATH:ath00940]	Biosynthesis of other secondary metabolites	Arabidopsis thaliana
Gy_Locus_21051_Transcript_1/1_Confidence_1.000_Length_1282	K00430	E1.11.1.7; peroxidase [EC:1.11.1.7]	00940 Phenylpropanoid biosynthesis [PATH:aly00940]	Biosynthesis of other secondary metabolites	Arabidopsis lyrata
Gy_Locus_21051_Transcript_1/1_Confidence_1.000_Length_1282	K00430	E1.11.1.7; peroxidase [EC:1.11.1.7]	00360 Phenylalanine metabolism [PATH:aly00360]	Amino acid metabolism	Arabidopsis lyrata
Gy_Locus_22067_Transcript_1/1_Confidence_1.000_Length_635	K00430	E1.11.1.7; peroxidase [EC:1.11.1.7]	00360 Phenylalanine metabolism [PATH:ath00360]	Amino acid metabolism	Arabidopsis thaliana
Gy_Locus_22067_Transcript_1/1_Confidence_1.000_Length_635	K00430	E1.11.1.7; peroxidase [EC:1.11.1.7]	00940 Phenylpropanoid biosynthesis [PATH:ath00940]	Biosynthesis of other secondary metabolites	Arabidopsis thaliana
Gy_Locus_22067_Transcript_1/1_Confidence_1.000_Length_635	K00430	E1.11.1.7; peroxidase [EC:1.11.1.7]	00940 Phenylpropanoid biosynthesis [PATH:aly00940]	Biosynthesis of other secondary metabolites	Arabidopsis lyrata
Gy_Locus_22067_Transcript_1/1_Confidence_1.000_Length_635	K00430	E1.11.1.7; peroxidase [EC:1.11.1.7]	00360 Phenylalanine metabolism [PATH:aly00360]	Amino acid metabolism	Arabidopsis lyrata
Gy_Locus_22847_Transcript_1/1_Confidence_1.000_Length_569	K00430	E1.11.1.7; peroxidase [EC:1.11.1.7]	00360 Phenylalanine metabolism [PATH:ath00360]	Amino acid metabolism	Arabidopsis thaliana
Gy_Locus_22847_Transcript_1/1_Confidence_1.000_Length_569	K00430	E1.11.1.7; peroxidase [EC:1.11.1.7]	00940 Phenylpropanoid biosynthesis [PATH:ath00940]	Biosynthesis of other secondary metabolites	Arabidopsis thaliana
Gy_Locus_22847_Transcript_1/1_Confidence_1.000_Length_569	K00430	E1.11.1.7; peroxidase [EC:1.11.1.7]	00940 Phenylpropanoid biosynthesis [PATH:aly00940]	Biosynthesis of other secondary metabolites	Arabidopsis lyrata
Gy_Locus_22847_Transcript_1/1_Confidence_1.000_Length_569	K00430	E1.11.1.7; peroxidase [EC:1.11.1.7]	00360 Phenylalanine metabolism [PATH:aly00360]	Amino acid metabolism	Arabidopsis lyrata
Gy_Locus_23059_Transcript_1/1_Confidence_1.000_Length_812	K00430	E1.11.1.7; peroxidase [EC:1.11.1.7]	00360 Phenylalanine metabolism [PATH:ath00360]	Amino acid metabolism	Arabidopsis thaliana
Gy_Locus_23059_Transcript_1/1_Confidence_1.000_Length_812	K00430	E1.11.1.7; peroxidase [EC:1.11.1.7]	00940 Phenylpropanoid biosynthesis [PATH:ath00940]	Biosynthesis of other secondary metabolites	Arabidopsis thaliana
Gy_Locus_23059_Transcript_1/1_Confidence_1.000_Length_812	K00430	E1.11.1.7; peroxidase [EC:1.11.1.7]	00940 Phenylpropanoid biosynthesis [PATH:aly00940]	Biosynthesis of other secondary metabolites	Arabidopsis lyrata
Gy_Locus_23059_Transcript_1/1_Confidence_1.000_Length_812	K00430	E1.11.1.7; peroxidase [EC:1.11.1.7]	00360 Phenylalanine metabolism [PATH:aly00360]	Amino acid metabolism	Arabidopsis lyrata
Gy_Locus_23072_Transcript_1/1_Confidence_1.000_Length_1116	K00430	E1.11.1.7; peroxidase [EC:1.11.1.7]	00360 Phenylalanine metabolism [PATH:ath00360]	Amino acid metabolism	Arabidopsis thaliana
Gy_Locus_23072_Transcript_1/1_Confidence_1.000_Length_1116	K00430	E1.11.1.7; peroxidase [EC:1.11.1.7]	00940 Phenylpropanoid biosynthesis [PATH:ath00940]	Biosynthesis of other secondary metabolites	Arabidopsis thaliana
Gy_Locus_23072_Transcript_1/1_Confidence_1.000_Length_1116	K00430	E1.11.1.7; peroxidase [EC:1.11.1.7]	00940 Phenylpropanoid biosynthesis [PATH:aly00940]	Biosynthesis of other secondary metabolites	Arabidopsis lyrata
Gy_Locus_23072_Transcript_1/1_Confidence_1.000_Length_1116	K00430	E1.11.1.7; peroxidase [EC:1.11.1.7]	00360 Phenylalanine metabolism [PATH:aly00360]	Amino acid metabolism	Arabidopsis lyrata
Gy_Locus_23308_Transcript_1/1_Confidence_1.000_Length_756	K00430	E1.11.1.7; peroxidase [EC:1.11.1.7]	00360 Phenylalanine metabolism [PATH:ath00360]	Amino acid metabolism	Arabidopsis thaliana
Gy_Locus_23308_Transcript_1/1_Confidence_1.000_Length_756	K00430	E1.11.1.7; peroxidase [EC:1.11.1.7]	00940 Phenylpropanoid biosynthesis [PATH:ath00940]	Biosynthesis of other secondary metabolites	Arabidopsis thaliana
Gy_Locus_23308_Transcript_1/1_Confidence_1.000_Length_756	K00430	E1.11.1.7; peroxidase [EC:1.11.1.7]	00940 Phenylpropanoid biosynthesis [PATH:aly00940]	Biosynthesis of other secondary metabolites	Arabidopsis lyrata
Gy_Locus_23308_Transcript_1/1_Confidence_1.000_Length_756	K00430	E1.11.1.7; peroxidase [EC:1.11.1.7]	00360 Phenylalanine metabolism [PATH:aly00360]	Amino acid metabolism	Arabidopsis lyrata
Gy_Locus_24032_Transcript_2/2_Confidence_1.000_Length_1153	K00430	E1.11.1.7; peroxidase [EC:1.11.1.7]	00360 Phenylalanine metabolism [PATH:ath00360]	Amino acid metabolism	Arabidopsis thaliana
Gy_Locus_24032_Transcript_2/2_Confidence_1.000_Length_1153	K00430	E1.11.1.7; peroxidase [EC:1.11.1.7]	00940 Phenylpropanoid biosynthesis [PATH:ath00940]	Biosynthesis of other secondary metabolites	Arabidopsis thaliana
Gy_Locus_24032_Transcript_2/2_Confidence_1.000_Length_1153	K00430	E1.11.1.7; peroxidase [EC:1.11.1.7]	00940 Phenylpropanoid biosynthesis [PATH:aly00940]	Biosynthesis of other secondary metabolites	Arabidopsis lyrata
Gy_Locus_24032_Transcript_2/2_Confidence_1.000_Length_1153	K00430	E1.11.1.7; peroxidase [EC:1.11.1.7]	00360 Phenylalanine metabolism [PATH:aly00360]	Amino acid metabolism	Arabidopsis lyrata
Gy_Locus_26860_Transcript_2/4_Confidence_0.700_Length_1928	K00430	E1.11.1.7; peroxidase [EC:1.11.1.7]	00360 Phenylalanine metabolism [PATH:ath00360]	Amino acid metabolism	Arabidopsis thaliana
Gy_Locus_26860_Transcript_2/4_Confidence_0.700_Length_1928	K00430	E1.11.1.7; peroxidase [EC:1.11.1.7]	00940 Phenylpropanoid biosynthesis [PATH:ath00940]	Biosynthesis of other secondary metabolites	Arabidopsis thaliana
Gy_Locus_26860_Transcript_2/4_Confidence_0.700_Length_1928	K00430	E1.11.1.7; peroxidase [EC:1.11.1.7]	00940 Phenylpropanoid biosynthesis [PATH:aly00940]	Biosynthesis of other secondary metabolites	Arabidopsis lyrata
Gy_Locus_26860_Transcript_2/4_Confidence_0.700_Length_1928	K00430	E1.11.1.7; peroxidase [EC:1.11.1.7]	00360 Phenylalanine metabolism [PATH:aly00360]	Amino acid metabolism	Arabidopsis lyrata
Gy_Locus_26860_Transcript_4/4_Confidence_0.700_Length_1835	K00430	E1.11.1.7; peroxidase [EC:1.11.1.7]	00360 Phenylalanine metabolism [PATH:ath00360]	Amino acid metabolism	Arabidopsis thaliana
Gy_Locus_26860_Transcript_4/4_Confidence_0.700_Length_1835	K00430	E1.11.1.7; peroxidase [EC:1.11.1.7]	00940 Phenylpropanoid biosynthesis [PATH:ath00940]	Biosynthesis of other secondary metabolites	Arabidopsis thaliana
Gy_Locus_26860_Transcript_4/4_Confidence_0.700_Length_1835	K00430	E1.11.1.7; peroxidase [EC:1.11.1.7]	00940 Phenylpropanoid biosynthesis [PATH:aly00940]	Biosynthesis of other secondary metabolites	Arabidopsis lyrata
Gy_Locus_26860_Transcript_4/4_Confidence_0.700_Length_1835	K00430	E1.11.1.7; peroxidase [EC:1.11.1.7]	00360 Phenylalanine metabolism [PATH:aly00360]	Amino acid metabolism	Arabidopsis lyrata
Gy_Locus_1118_Transcript_1/1_Confidence_1.000_Length_937	K00432	E1.11.1.9; glutathione peroxidase [EC:1.11.1.9]	00590 Arachidonic acid metabolism [PATH:aly00590]	Lipid metabolism	Arabidopsis lyrata
Gy_Locus_1118_Transcript_1/1_Confidence_1.000_Length_937	K00432	E1.11.1.9; glutathione peroxidase [EC:1.11.1.9]	00480 Glutathione metabolism [PATH:aly00480]	Metabolism of other amino acids	Arabidopsis lyrata
Gy_Locus_1118_Transcript_1/1_Confidence_1.000_Length_937	K00432	E1.11.1.9; glutathione peroxidase [EC:1.11.1.9]	00590 Arachidonic acid metabolism [PATH:ath00590]	Lipid metabolism	Arabidopsis thaliana
Gy_Locus_1118_Transcript_1/1_Confidence_1.000_Length_937	K00432	E1.11.1.9; glutathione peroxidase [EC:1.11.1.9]	00480 Glutathione metabolism [PATH:ath00480]	Metabolism of other amino acids	Arabidopsis thaliana
Gy_Locus_2820_Transcript_3/3_Confidence_0.667_Length_949	K00432	E1.11.1.9; glutathione peroxidase [EC:1.11.1.9]	00590 Arachidonic acid metabolism [PATH:aly00590]	Lipid metabolism	Arabidopsis lyrata
Gy_Locus_2820_Transcript_3/3_Confidence_0.667_Length_949	K00432	E1.11.1.9; glutathione peroxidase [EC:1.11.1.9]	00480 Glutathione metabolism [PATH:aly00480]	Metabolism of other amino acids	Arabidopsis lyrata
Gy_Locus_2820_Transcript_3/3_Confidence_0.667_Length_949	K00432	E1.11.1.9; glutathione peroxidase [EC:1.11.1.9]	00590 Arachidonic acid metabolism [PATH:ath00590]	Lipid metabolism	Arabidopsis thaliana
Gy_Locus_2820_Transcript_3/3_Confidence_0.667_Length_949	K00432	E1.11.1.9; glutathione peroxidase [EC:1.11.1.9]	00480 Glutathione metabolism [PATH:ath00480]	Metabolism of other amino acids	Arabidopsis thaliana
Gy_Locus_3338_Transcript_1/5_Confidence_0.667_Length_1139	K00432	E1.11.1.9; glutathione peroxidase [EC:1.11.1.9]	00590 Arachidonic acid metabolism [PATH:aly00590]	Lipid metabolism	Arabidopsis lyrata
Gy_Locus_3338_Transcript_1/5_Confidence_0.667_Length_1139	K00432	E1.11.1.9; glutathione peroxidase [EC:1.11.1.9]	00480 Glutathione metabolism [PATH:aly00480]	Metabolism of other amino acids	Arabidopsis lyrata
Gy_Locus_3338_Transcript_1/5_Confidence_0.667_Length_1139	K00432	E1.11.1.9; glutathione peroxidase [EC:1.11.1.9]	00590 Arachidonic acid metabolism [PATH:ath00590]	Lipid metabolism	Arabidopsis thaliana
Gy_Locus_3338_Transcript_1/5_Confidence_0.667_Length_1139	K00432	E1.11.1.9; glutathione peroxidase [EC:1.11.1.9]	00480 Glutathione metabolism [PATH:ath00480]	Metabolism of other amino acids	Arabidopsis thaliana
Gy_Locus_3338_Transcript_5/5_Confidence_0.667_Length_1036	K00432	E1.11.1.9; glutathione peroxidase [EC:1.11.1.9]	00590 Arachidonic acid metabolism [PATH:aly00590]	Lipid metabolism	Arabidopsis lyrata
Gy_Locus_3338_Transcript_5/5_Confidence_0.667_Length_1036	K00432	E1.11.1.9; glutathione peroxidase [EC:1.11.1.9]	00480 Glutathione metabolism [PATH:aly00480]	Metabolism of other amino acids	Arabidopsis lyrata
Gy_Locus_3338_Transcript_5/5_Confidence_0.667_Length_1036	K00432	E1.11.1.9; glutathione peroxidase [EC:1.11.1.9]	00590 Arachidonic acid metabolism [PATH:ath00590]	Lipid metabolism	Arabidopsis thaliana
Gy_Locus_3338_Transcript_5/5_Confidence_0.667_Length_1036	K00432	E1.11.1.9; glutathione peroxidase [EC:1.11.1.9]	00480 Glutathione metabolism [PATH:ath00480]	Metabolism of other amino acids	Arabidopsis thaliana
Gy_Locus_13503_Transcript_3/3_Confidence_0.714_Length_686	K00432	E1.11.1.9; glutathione peroxidase [EC:1.11.1.9]	00590 Arachidonic acid metabolism [PATH:aly00590]	Lipid metabolism	Arabidopsis lyrata
Gy_Locus_13503_Transcript_3/3_Confidence_0.714_Length_686	K00432	E1.11.1.9; glutathione peroxidase [EC:1.11.1.9]	00480 Glutathione metabolism [PATH:aly00480]	Metabolism of other amino acids	Arabidopsis lyrata
Gy_Locus_13503_Transcript_3/3_Confidence_0.714_Length_686	K00432	E1.11.1.9; glutathione peroxidase [EC:1.11.1.9]	00590 Arachidonic acid metabolism [PATH:ath00590]	Lipid metabolism	Arabidopsis thaliana
Gy_Locus_13503_Transcript_3/3_Confidence_0.714_Length_686	K00432	E1.11.1.9; glutathione peroxidase [EC:1.11.1.9]	00480 Glutathione metabolism [PATH:ath00480]	Metabolism of other amino acids	Arabidopsis thaliana
Gy_Locus_400_Transcript_1/3_Confidence_0.333_Length_1227	K00434	E1.11.1.11; L-ascorbate peroxidase [EC:1.11.1.11]	00053 Ascorbate and aldarate metabolism [PATH:aly00053]	Carbohydrate metabolism	Arabidopsis lyrata
Gy_Locus_400_Transcript_1/3_Confidence_0.333_Length_1227	K00434	E1.11.1.11; L-ascorbate peroxidase [EC:1.11.1.11]	00480 Glutathione metabolism [PATH:aly00480]	Metabolism of other amino acids	Arabidopsis lyrata
Gy_Locus_400_Transcript_1/3_Confidence_0.333_Length_1227	K00434	E1.11.1.11; L-ascorbate peroxidase [EC:1.11.1.11]	00053 Ascorbate and aldarate metabolism [PATH:ath00053]	Carbohydrate metabolism	Arabidopsis thaliana
Gy_Locus_400_Transcript_1/3_Confidence_0.333_Length_1227	K00434	E1.11.1.11; L-ascorbate peroxidase [EC:1.11.1.11]	00480 Glutathione metabolism [PATH:ath00480]	Metabolism of other amino acids	Arabidopsis thaliana
Gy_Locus_400_Transcript_2/3_Confidence_0.500_Length_1570	K00434	E1.11.1.11; L-ascorbate peroxidase [EC:1.11.1.11]	00053 Ascorbate and aldarate metabolism [PATH:aly00053]	Carbohydrate metabolism	Arabidopsis lyrata
Gy_Locus_400_Transcript_2/3_Confidence_0.500_Length_1570	K00434	E1.11.1.11; L-ascorbate peroxidase [EC:1.11.1.11]	00480 Glutathione metabolism [PATH:aly00480]	Metabolism of other amino acids	Arabidopsis lyrata
Gy_Locus_400_Transcript_2/3_Confidence_0.500_Length_1570	K00434	E1.11.1.11; L-ascorbate peroxidase [EC:1.11.1.11]	00053 Ascorbate and aldarate metabolism [PATH:ath00053]	Carbohydrate metabolism	Arabidopsis thaliana
Gy_Locus_400_Transcript_2/3_Confidence_0.500_Length_1570	K00434	E1.11.1.11; L-ascorbate peroxidase [EC:1.11.1.11]	00480 Glutathione metabolism [PATH:ath00480]	Metabolism of other amino acids	Arabidopsis thaliana
Gy_Locus_400_Transcript_3/3_Confidence_0.667_Length_1731	K00434	E1.11.1.11; L-ascorbate peroxidase [EC:1.11.1.11]	00053 Ascorbate and aldarate metabolism [PATH:aly00053]	Carbohydrate metabolism	Arabidopsis lyrata
Gy_Locus_400_Transcript_3/3_Confidence_0.667_Length_1731	K00434	E1.11.1.11; L-ascorbate peroxidase [EC:1.11.1.11]	00480 Glutathione metabolism [PATH:aly00480]	Metabolism of other amino acids	Arabidopsis lyrata
Gy_Locus_400_Transcript_3/3_Confidence_0.667_Length_1731	K00434	E1.11.1.11; L-ascorbate peroxidase [EC:1.11.1.11]	00053 Ascorbate and aldarate metabolism [PATH:ath00053]	Carbohydrate metabolism	Arabidopsis thaliana
Gy_Locus_400_Transcript_3/3_Confidence_0.667_Length_1731	K00434	E1.11.1.11; L-ascorbate peroxidase [EC:1.11.1.11]	00480 Glutathione metabolism [PATH:ath00480]	Metabolism of other amino acids	Arabidopsis thaliana
Gy_Locus_3068_Transcript_2/3_Confidence_0.667_Length_933	K00434	E1.11.1.11; L-ascorbate peroxidase [EC:1.11.1.11]	00053 Ascorbate and aldarate metabolism [PATH:aly00053]	Carbohydrate metabolism	Arabidopsis lyrata
Gy_Locus_3068_Transcript_2/3_Confidence_0.667_Length_933	K00434	E1.11.1.11; L-ascorbate peroxidase [EC:1.11.1.11]	00480 Glutathione metabolism [PATH:aly00480]	Metabolism of other amino acids	Arabidopsis lyrata
Gy_Locus_3068_Transcript_2/3_Confidence_0.667_Length_933	K00434	E1.11.1.11; L-ascorbate peroxidase [EC:1.11.1.11]	00053 Ascorbate and aldarate metabolism [PATH:ath00053]	Carbohydrate metabolism	Arabidopsis thaliana
Gy_Locus_3068_Transcript_2/3_Confidence_0.667_Length_933	K00434	E1.11.1.11; L-ascorbate peroxidase [EC:1.11.1.11]	00480 Glutathione metabolism [PATH:ath00480]	Metabolism of other amino acids	Arabidopsis thaliana
Gy_Locus_3068_Transcript_3/3_Confidence_0.667_Length_916	K00434	E1.11.1.11; L-ascorbate peroxidase [EC:1.11.1.11]	00053 Ascorbate and aldarate metabolism [PATH:aly00053]	Carbohydrate metabolism	Arabidopsis lyrata
Gy_Locus_3068_Transcript_3/3_Confidence_0.667_Length_916	K00434	E1.11.1.11; L-ascorbate peroxidase [EC:1.11.1.11]	00480 Glutathione metabolism [PATH:aly00480]	Metabolism of other amino acids	Arabidopsis lyrata
Gy_Locus_3068_Transcript_3/3_Confidence_0.667_Length_916	K00434	E1.11.1.11; L-ascorbate peroxidase [EC:1.11.1.11]	00053 Ascorbate and aldarate metabolism [PATH:ath00053]	Carbohydrate metabolism	Arabidopsis thaliana
Gy_Locus_3068_Transcript_3/3_Confidence_0.667_Length_916	K00434	E1.11.1.11; L-ascorbate peroxidase [EC:1.11.1.11]	00480 Glutathione metabolism [PATH:ath00480]	Metabolism of other amino acids	Arabidopsis thaliana
Gy_Locus_3575_Transcript_2/2_Confidence_1.000_Length_1148	K00434	E1.11.1.11; L-ascorbate peroxidase [EC:1.11.1.11]	00053 Ascorbate and aldarate metabolism [PATH:aly00053]	Carbohydrate metabolism	Arabidopsis lyrata
Gy_Locus_3575_Transcript_2/2_Confidence_1.000_Length_1148	K00434	E1.11.1.11; L-ascorbate peroxidase [EC:1.11.1.11]	00480 Glutathione metabolism [PATH:aly00480]	Metabolism of other amino acids	Arabidopsis lyrata
Gy_Locus_3575_Transcript_2/2_Confidence_1.000_Length_1148	K00434	E1.11.1.11; L-ascorbate peroxidase [EC:1.11.1.11]	00053 Ascorbate and aldarate metabolism [PATH:ath00053]	Carbohydrate metabolism	Arabidopsis thaliana
Gy_Locus_3575_Transcript_2/2_Confidence_1.000_Length_1148	K00434	E1.11.1.11; L-ascorbate peroxidase [EC:1.11.1.11]	00480 Glutathione metabolism [PATH:ath00480]	Metabolism of other amino acids	Arabidopsis thaliana
Gy_Locus_4409_Transcript_2/7_Confidence_0.333_Length_991	K00434	E1.11.1.11; L-ascorbate peroxidase [EC:1.11.1.11]	00053 Ascorbate and aldarate metabolism [PATH:aly00053]	Carbohydrate metabolism	Arabidopsis lyrata
Gy_Locus_4409_Transcript_2/7_Confidence_0.333_Length_991	K00434	E1.11.1.11; L-ascorbate peroxidase [EC:1.11.1.11]	00480 Glutathione metabolism [PATH:aly00480]	Metabolism of other amino acids	Arabidopsis lyrata
Gy_Locus_4409_Transcript_2/7_Confidence_0.333_Length_991	K00434	E1.11.1.11; L-ascorbate peroxidase [EC:1.11.1.11]	00053 Ascorbate and aldarate metabolism [PATH:ath00053]	Carbohydrate metabolism	Arabidopsis thaliana
Gy_Locus_4409_Transcript_2/7_Confidence_0.333_Length_991	K00434	E1.11.1.11; L-ascorbate peroxidase [EC:1.11.1.11]	00480 Glutathione metabolism [PATH:ath00480]	Metabolism of other amino acids	Arabidopsis thaliana
Gy_Locus_4409_Transcript_3/7_Confidence_0.333_Length_996	K00434	E1.11.1.11; L-ascorbate peroxidase [EC:1.11.1.11]	00053 Ascorbate and aldarate metabolism [PATH:aly00053]	Carbohydrate metabolism	Arabidopsis lyrata
Gy_Locus_4409_Transcript_3/7_Confidence_0.333_Length_996	K00434	E1.11.1.11; L-ascorbate peroxidase [EC:1.11.1.11]	00480 Glutathione metabolism [PATH:aly00480]	Metabolism of other amino acids	Arabidopsis lyrata
Gy_Locus_4409_Transcript_3/7_Confidence_0.333_Length_996	K00434	E1.11.1.11; L-ascorbate peroxidase [EC:1.11.1.11]	00053 Ascorbate and aldarate metabolism [PATH:ath00053]	Carbohydrate metabolism	Arabidopsis thaliana
Gy_Locus_4409_Transcript_3/7_Confidence_0.333_Length_996	K00434	E1.11.1.11; L-ascorbate peroxidase [EC:1.11.1.11]	00480 Glutathione metabolism [PATH:ath00480]	Metabolism of other amino acids	Arabidopsis thaliana
Gy_Locus_4409_Transcript_4/7_Confidence_0.444_Length_1347	K00434	E1.11.1.11; L-ascorbate peroxidase [EC:1.11.1.11]	00053 Ascorbate and aldarate metabolism [PATH:aly00053]	Carbohydrate metabolism	Arabidopsis lyrata
Gy_Locus_4409_Transcript_4/7_Confidence_0.444_Length_1347	K00434	E1.11.1.11; L-ascorbate peroxidase [EC:1.11.1.11]	00480 Glutathione metabolism [PATH:aly00480]	Metabolism of other amino acids	Arabidopsis lyrata
Gy_Locus_4409_Transcript_4/7_Confidence_0.444_Length_1347	K00434	E1.11.1.11; L-ascorbate peroxidase [EC:1.11.1.11]	00053 Ascorbate and aldarate metabolism [PATH:ath00053]	Carbohydrate metabolism	Arabidopsis thaliana
Gy_Locus_4409_Transcript_4/7_Confidence_0.444_Length_1347	K00434	E1.11.1.11; L-ascorbate peroxidase [EC:1.11.1.11]	00480 Glutathione metabolism [PATH:ath00480]	Metabolism of other amino acids	Arabidopsis thaliana
Gy_Locus_4409_Transcript_7/7_Confidence_0.333_Length_1208	K00434	E1.11.1.11; L-ascorbate peroxidase [EC:1.11.1.11]	00053 Ascorbate and aldarate metabolism [PATH:aly00053]	Carbohydrate metabolism	Arabidopsis lyrata
Gy_Locus_4409_Transcript_7/7_Confidence_0.333_Length_1208	K00434	E1.11.1.11; L-ascorbate peroxidase [EC:1.11.1.11]	00480 Glutathione metabolism [PATH:aly00480]	Metabolism of other amino acids	Arabidopsis lyrata
Gy_Locus_4409_Transcript_7/7_Confidence_0.333_Length_1208	K00434	E1.11.1.11; L-ascorbate peroxidase [EC:1.11.1.11]	00053 Ascorbate and aldarate metabolism [PATH:ath00053]	Carbohydrate metabolism	Arabidopsis thaliana
Gy_Locus_4409_Transcript_7/7_Confidence_0.333_Length_1208	K00434	E1.11.1.11; L-ascorbate peroxidase [EC:1.11.1.11]	00480 Glutathione metabolism [PATH:ath00480]	Metabolism of other amino acids	Arabidopsis thaliana
Gy_Locus_4958_Transcript_1/1_Confidence_1.000_Length_1455	K00434	E1.11.1.11; L-ascorbate peroxidase [EC:1.11.1.11]	00053 Ascorbate and aldarate metabolism [PATH:aly00053]	Carbohydrate metabolism	Arabidopsis lyrata
Gy_Locus_4958_Transcript_1/1_Confidence_1.000_Length_1455	K00434	E1.11.1.11; L-ascorbate peroxidase [EC:1.11.1.11]	00480 Glutathione metabolism [PATH:aly00480]	Metabolism of other amino acids	Arabidopsis lyrata
Gy_Locus_4958_Transcript_1/1_Confidence_1.000_Length_1455	K00434	E1.11.1.11; L-ascorbate peroxidase [EC:1.11.1.11]	00053 Ascorbate and aldarate metabolism [PATH:ath00053]	Carbohydrate metabolism	Arabidopsis thaliana
Gy_Locus_4958_Transcript_1/1_Confidence_1.000_Length_1455	K00434	E1.11.1.11; L-ascorbate peroxidase [EC:1.11.1.11]	00480 Glutathione metabolism [PATH:ath00480]	Metabolism of other amino acids	Arabidopsis thaliana
Gy_Locus_10258_Transcript_1/1_Confidence_1.000_Length_1018	K00434	E1.11.1.11; L-ascorbate peroxidase [EC:1.11.1.11]	00053 Ascorbate and aldarate metabolism [PATH:aly00053]	Carbohydrate metabolism	Arabidopsis lyrata
Gy_Locus_10258_Transcript_1/1_Confidence_1.000_Length_1018	K00434	E1.11.1.11; L-ascorbate peroxidase [EC:1.11.1.11]	00480 Glutathione metabolism [PATH:aly00480]	Metabolism of other amino acids	Arabidopsis lyrata
Gy_Locus_10258_Transcript_1/1_Confidence_1.000_Length_1018	K00434	E1.11.1.11; L-ascorbate peroxidase [EC:1.11.1.11]	00053 Ascorbate and aldarate metabolism [PATH:ath00053]	Carbohydrate metabolism	Arabidopsis thaliana
Gy_Locus_10258_Transcript_1/1_Confidence_1.000_Length_1018	K00434	E1.11.1.11; L-ascorbate peroxidase [EC:1.11.1.11]	00480 Glutathione metabolism [PATH:ath00480]	Metabolism of other amino acids	Arabidopsis thaliana
Gy_Locus_13617_Transcript_1/2_Confidence_1.000_Length_1884	K00451	HGD; homogentisate 1,2-dioxygenase [EC:1.13.11.5]	00350 Tyrosine metabolism [PATH:aly00350]	Amino acid metabolism	Arabidopsis lyrata
Gy_Locus_13617_Transcript_1/2_Confidence_1.000_Length_1884	K00451	HGD; homogentisate 1,2-dioxygenase [EC:1.13.11.5]	00350 Tyrosine metabolism [PATH:ath00350]	Amino acid metabolism	Arabidopsis thaliana
Gy_Locus_1949_Transcript_4/4_Confidence_0.727_Length_3067	K00454	LOX2S; lipoxygenase [EC:1.13.11.12]	00591 Linoleic acid metabolism [PATH:ath00591]	Lipid metabolism	Arabidopsis thaliana
Gy_Locus_1949_Transcript_4/4_Confidence_0.727_Length_3067	K00454	LOX2S; lipoxygenase [EC:1.13.11.12]	00592 alpha-Linolenic acid metabolism [PATH:aly00592]	Lipid metabolism	Arabidopsis lyrata
Gy_Locus_1949_Transcript_4/4_Confidence_0.727_Length_3067	K00454	LOX2S; lipoxygenase [EC:1.13.11.12]	00591 Linoleic acid metabolism [PATH:aly00591]	Lipid metabolism	Arabidopsis lyrata
Gy_Locus_1949_Transcript_4/4_Confidence_0.727_Length_3067	K00454	LOX2S; lipoxygenase [EC:1.13.11.12]	00592 alpha-Linolenic acid metabolism [PATH:ath00592]	Lipid metabolism	Arabidopsis thaliana
Gy_Locus_18951_Transcript_1/2_Confidence_1.000_Length_3515	K00454	LOX2S; lipoxygenase [EC:1.13.11.12]	00591 Linoleic acid metabolism [PATH:ath00591]	Lipid metabolism	Arabidopsis thaliana
Gy_Locus_18951_Transcript_1/2_Confidence_1.000_Length_3515	K00454	LOX2S; lipoxygenase [EC:1.13.11.12]	00592 alpha-Linolenic acid metabolism [PATH:aly00592]	Lipid metabolism	Arabidopsis lyrata
Gy_Locus_18951_Transcript_1/2_Confidence_1.000_Length_3515	K00454	LOX2S; lipoxygenase [EC:1.13.11.12]	00591 Linoleic acid metabolism [PATH:aly00591]	Lipid metabolism	Arabidopsis lyrata
Gy_Locus_18951_Transcript_1/2_Confidence_1.000_Length_3515	K00454	LOX2S; lipoxygenase [EC:1.13.11.12]	00592 alpha-Linolenic acid metabolism [PATH:ath00592]	Lipid metabolism	Arabidopsis thaliana
Gy_Locus_1592_Transcript_1/2_Confidence_1.000_Length_1678	K00457	HPD; 4-hydroxyphenylpyruvate dioxygenase [EC:1.13.11.27]	00360 Phenylalanine metabolism [PATH:ath00360]	Amino acid metabolism	Arabidopsis thaliana
Gy_Locus_1592_Transcript_1/2_Confidence_1.000_Length_1678	K00457	HPD; 4-hydroxyphenylpyruvate dioxygenase [EC:1.13.11.27]	00350 Tyrosine metabolism [PATH:aly00350]	Amino acid metabolism	Arabidopsis lyrata
Gy_Locus_1592_Transcript_1/2_Confidence_1.000_Length_1678	K00457	HPD; 4-hydroxyphenylpyruvate dioxygenase [EC:1.13.11.27]	00130 Ubiquinone and other terpenoid-quinone biosynthesis [PATH:aly0	Metabolism of cofactors and vitamins	Arabidopsis lyrata
Gy_Locus_1592_Transcript_1/2_Confidence_1.000_Length_1678	K00457	HPD; 4-hydroxyphenylpyruvate dioxygenase [EC:1.13.11.27]	00350 Tyrosine metabolism [PATH:ath00350]	Amino acid metabolism	Arabidopsis thaliana
Gy_Locus_1592_Transcript_1/2_Confidence_1.000_Length_1678	K00457	HPD; 4-hydroxyphenylpyruvate dioxygenase [EC:1.13.11.27]	00360 Phenylalanine metabolism [PATH:aly00360]	Amino acid metabolism	Arabidopsis lyrata
Gy_Locus_1592_Transcript_1/2_Confidence_1.000_Length_1678	K00457	HPD; 4-hydroxyphenylpyruvate dioxygenase [EC:1.13.11.27]	00130 Ubiquinone and other terpenoid-quinone biosynthesis [PATH:ath00130]	Metabolism of cofactors and vitamins	Arabidopsis thaliana
Gy_Locus_1592_Transcript_2/2_Confidence_1.000_Length_1531	K00457	HPD; 4-hydroxyphenylpyruvate dioxygenase [EC:1.13.11.27]	00360 Phenylalanine metabolism [PATH:ath00360]	Amino acid metabolism	Arabidopsis thaliana
Gy_Locus_1592_Transcript_2/2_Confidence_1.000_Length_1531	K00457	HPD; 4-hydroxyphenylpyruvate dioxygenase [EC:1.13.11.27]	00350 Tyrosine metabolism [PATH:aly00350]	Amino acid metabolism	Arabidopsis lyrata
Gy_Locus_1592_Transcript_2/2_Confidence_1.000_Length_1531	K00457	HPD; 4-hydroxyphenylpyruvate dioxygenase [EC:1.13.11.27]	00130 Ubiquinone and other terpenoid-quinone biosynthesis [PATH:aly0	Metabolism of cofactors and vitamins	Arabidopsis lyrata
Gy_Locus_1592_Transcript_2/2_Confidence_1.000_Length_1531	K00457	HPD; 4-hydroxyphenylpyruvate dioxygenase [EC:1.13.11.27]	00350 Tyrosine metabolism [PATH:ath00350]	Amino acid metabolism	Arabidopsis thaliana
Gy_Locus_1592_Transcript_2/2_Confidence_1.000_Length_1531	K00457	HPD; 4-hydroxyphenylpyruvate dioxygenase [EC:1.13.11.27]	00360 Phenylalanine metabolism [PATH:aly00360]	Amino acid metabolism	Arabidopsis lyrata
Gy_Locus_1592_Transcript_2/2_Confidence_1.000_Length_1531	K00457	HPD; 4-hydroxyphenylpyruvate dioxygenase [EC:1.13.11.27]	00130 Ubiquinone and other terpenoid-quinone biosynthesis [PATH:ath00130]	Metabolism of cofactors and vitamins	Arabidopsis thaliana
Gy_Locus_1290_Transcript_1/1_Confidence_1.000_Length_552	K00469	MIOX; inositol oxygenase [EC:1.13.99.1]	00562 Inositol phosphate metabolism [PATH:aly00562]	Carbohydrate metabolism	Arabidopsis lyrata
Gy_Locus_1290_Transcript_1/1_Confidence_1.000_Length_552	K00469	MIOX; inositol oxygenase [EC:1.13.99.1]	00053 Ascorbate and aldarate metabolism [PATH:aly00053]	Carbohydrate metabolism	Arabidopsis lyrata
Gy_Locus_1290_Transcript_1/1_Confidence_1.000_Length_552	K00469	MIOX; inositol oxygenase [EC:1.13.99.1]	00053 Ascorbate and aldarate metabolism [PATH:ath00053]	Carbohydrate metabolism	Arabidopsis thaliana
Gy_Locus_1290_Transcript_1/1_Confidence_1.000_Length_552	K00469	MIOX; inositol oxygenase [EC:1.13.99.1]	00562 Inositol phosphate metabolism [PATH:ath00562]	Carbohydrate metabolism	Arabidopsis thaliana
Gy_Locus_45779_Transcript_1/2_Confidence_1.000_Length_385	K00469	MIOX; inositol oxygenase [EC:1.13.99.1]	00562 Inositol phosphate metabolism [PATH:aly00562]	Carbohydrate metabolism	Arabidopsis lyrata
Gy_Locus_45779_Transcript_1/2_Confidence_1.000_Length_385	K00469	MIOX; inositol oxygenase [EC:1.13.99.1]	00053 Ascorbate and aldarate metabolism [PATH:aly00053]	Carbohydrate metabolism	Arabidopsis lyrata
Gy_Locus_45779_Transcript_1/2_Confidence_1.000_Length_385	K00469	MIOX; inositol oxygenase [EC:1.13.99.1]	00053 Ascorbate and aldarate metabolism [PATH:ath00053]	Carbohydrate metabolism	Arabidopsis thaliana
Gy_Locus_45779_Transcript_1/2_Confidence_1.000_Length_385	K00469	MIOX; inositol oxygenase [EC:1.13.99.1]	00562 Inositol phosphate metabolism [PATH:ath00562]	Carbohydrate metabolism	Arabidopsis thaliana
Gy_Locus_8098_Transcript_1/1_Confidence_1.000_Length_1138	K00472	E1.14.11.2; prolyl 4-hydroxylase [EC:1.14.11.2]	00330 Arginine and proline metabolism [PATH:ath00330]	Amino acid metabolism	Arabidopsis thaliana
Gy_Locus_8098_Transcript_1/1_Confidence_1.000_Length_1138	K00472	E1.14.11.2; prolyl 4-hydroxylase [EC:1.14.11.2]	00330 Arginine and proline metabolism [PATH:aly00330]	Amino acid metabolism	Arabidopsis lyrata
Gy_Locus_11154_Transcript_1/1_Confidence_1.000_Length_741	K00472	E1.14.11.2; prolyl 4-hydroxylase [EC:1.14.11.2]	00330 Arginine and proline metabolism [PATH:ath00330]	Amino acid metabolism	Arabidopsis thaliana
Gy_Locus_11154_Transcript_1/1_Confidence_1.000_Length_741	K00472	E1.14.11.2; prolyl 4-hydroxylase [EC:1.14.11.2]	00330 Arginine and proline metabolism [PATH:aly00330]	Amino acid metabolism	Arabidopsis lyrata
Gy_Locus_11451_Transcript_1/1_Confidence_1.000_Length_1465	K00472	E1.14.11.2; prolyl 4-hydroxylase [EC:1.14.11.2]	00330 Arginine and proline metabolism [PATH:ath00330]	Amino acid metabolism	Arabidopsis thaliana
Gy_Locus_11451_Transcript_1/1_Confidence_1.000_Length_1465	K00472	E1.14.11.2; prolyl 4-hydroxylase [EC:1.14.11.2]	00330 Arginine and proline metabolism [PATH:aly00330]	Amino acid metabolism	Arabidopsis lyrata
Gy_Locus_19755_Transcript_1/1_Confidence_1.000_Length_1441	K00472	E1.14.11.2; prolyl 4-hydroxylase [EC:1.14.11.2]	00330 Arginine and proline metabolism [PATH:ath00330]	Amino acid metabolism	Arabidopsis thaliana
Gy_Locus_19755_Transcript_1/1_Confidence_1.000_Length_1441	K00472	E1.14.11.2; prolyl 4-hydroxylase [EC:1.14.11.2]	00330 Arginine and proline metabolism [PATH:aly00330]	Amino acid metabolism	Arabidopsis lyrata
Gy_Locus_20589_Transcript_1/2_Confidence_1.000_Length_878	K00472	E1.14.11.2; prolyl 4-hydroxylase [EC:1.14.11.2]	00330 Arginine and proline metabolism [PATH:ath00330]	Amino acid metabolism	Arabidopsis thaliana
Gy_Locus_20589_Transcript_1/2_Confidence_1.000_Length_878	K00472	E1.14.11.2; prolyl 4-hydroxylase [EC:1.14.11.2]	00330 Arginine and proline metabolism [PATH:aly00330]	Amino acid metabolism	Arabidopsis lyrata
Gy_Locus_23236_Transcript_1/1_Confidence_1.000_Length_1157	K00472	E1.14.11.2; prolyl 4-hydroxylase [EC:1.14.11.2]	00330 Arginine and proline metabolism [PATH:ath00330]	Amino acid metabolism	Arabidopsis thaliana
Gy_Locus_23236_Transcript_1/1_Confidence_1.000_Length_1157	K00472	E1.14.11.2; prolyl 4-hydroxylase [EC:1.14.11.2]	00330 Arginine and proline metabolism [PATH:aly00330]	Amino acid metabolism	Arabidopsis lyrata
Gy_Locus_27933_Transcript_1/4_Confidence_0.429_Length_1005	K00472	E1.14.11.2; prolyl 4-hydroxylase [EC:1.14.11.2]	00330 Arginine and proline metabolism [PATH:ath00330]	Amino acid metabolism	Arabidopsis thaliana
Gy_Locus_27933_Transcript_1/4_Confidence_0.429_Length_1005	K00472	E1.14.11.2; prolyl 4-hydroxylase [EC:1.14.11.2]	00330 Arginine and proline metabolism [PATH:aly00330]	Amino acid metabolism	Arabidopsis lyrata
Gy_Locus_27933_Transcript_3/4_Confidence_0.643_Length_1007	K00472	E1.14.11.2; prolyl 4-hydroxylase [EC:1.14.11.2]	00330 Arginine and proline metabolism [PATH:ath00330]	Amino acid metabolism	Arabidopsis thaliana
Gy_Locus_27933_Transcript_3/4_Confidence_0.643_Length_1007	K00472	E1.14.11.2; prolyl 4-hydroxylase [EC:1.14.11.2]	00330 Arginine and proline metabolism [PATH:aly00330]	Amino acid metabolism	Arabidopsis lyrata
Gy_Locus_27933_Transcript_4/4_Confidence_0.429_Length_711	K00472	E1.14.11.2; prolyl 4-hydroxylase [EC:1.14.11.2]	00330 Arginine and proline metabolism [PATH:ath00330]	Amino acid metabolism	Arabidopsis thaliana
Gy_Locus_27933_Transcript_4/4_Confidence_0.429_Length_711	K00472	E1.14.11.2; prolyl 4-hydroxylase [EC:1.14.11.2]	00330 Arginine and proline metabolism [PATH:aly00330]	Amino acid metabolism	Arabidopsis lyrata
Gy_Locus_31409_Transcript_1/2_Confidence_1.000_Length_764	K00472	E1.14.11.2; prolyl 4-hydroxylase [EC:1.14.11.2]	00330 Arginine and proline metabolism [PATH:ath00330]	Amino acid metabolism	Arabidopsis thaliana
Gy_Locus_31409_Transcript_1/2_Confidence_1.000_Length_764	K00472	E1.14.11.2; prolyl 4-hydroxylase [EC:1.14.11.2]	00330 Arginine and proline metabolism [PATH:aly00330]	Amino acid metabolism	Arabidopsis lyrata
Gy_Locus_1248_Transcript_1/1_Confidence_1.000_Length_581	K00475	E1.14.11.9; naringenin 3-dioxygenase [EC:1.14.11.9]	00941 Flavonoid biosynthesis [PATH:aly00941]	Biosynthesis of other secondary metabolites	Arabidopsis lyrata
Gy_Locus_1248_Transcript_1/1_Confidence_1.000_Length_581	K00475	E1.14.11.9; naringenin 3-dioxygenase [EC:1.14.11.9]	00941 Flavonoid biosynthesis [PATH:ath00941]	Biosynthesis of other secondary metabolites	Arabidopsis thaliana
Gy_Locus_8062_Transcript_3/3_Confidence_0.667_Length_2047	K00487	CYP73A; trans-cinnamate 4-monooxygenase [EC:1.14.13.11]	00360 Phenylalanine metabolism [PATH:ath00360]	Amino acid metabolism	Arabidopsis thaliana
Gy_Locus_8062_Transcript_3/3_Confidence_0.667_Length_2047	K00487	CYP73A; trans-cinnamate 4-monooxygenase [EC:1.14.13.11]	00945 Stilbenoid, diarylheptanoid and gingerol biosynthesis [PATH:ath00945]	Biosynthesis of other secondary metabolites	Arabidopsis thaliana
Gy_Locus_8062_Transcript_3/3_Confidence_0.667_Length_2047	K00487	CYP73A; trans-cinnamate 4-monooxygenase [EC:1.14.13.11]	00940 Phenylpropanoid biosynthesis [PATH:ath00940]	Biosynthesis of other secondary metabolites	Arabidopsis thaliana
Gy_Locus_8062_Transcript_3/3_Confidence_0.667_Length_2047	K00487	CYP73A; trans-cinnamate 4-monooxygenase [EC:1.14.13.11]	01220 Degradation of aromatic compounds [PATH:ath01220]	Metabolism	Arabidopsis thaliana
Gy_Locus_8062_Transcript_3/3_Confidence_0.667_Length_2047	K00487	CYP73A; trans-cinnamate 4-monooxygenase [EC:1.14.13.11]	00940 Phenylpropanoid biosynthesis [PATH:aly00940]	Biosynthesis of other secondary metabolites	Arabidopsis lyrata
Gy_Locus_8062_Transcript_3/3_Confidence_0.667_Length_2047	K00487	CYP73A; trans-cinnamate 4-monooxygenase [EC:1.14.13.11]	00360 Phenylalanine metabolism [PATH:aly00360]	Amino acid metabolism	Arabidopsis lyrata
Gy_Locus_8062_Transcript_3/3_Confidence_0.667_Length_2047	K00487	CYP73A; trans-cinnamate 4-monooxygenase [EC:1.14.13.11]	01220 Degradation of aromatic compounds [PATH:aly01220]	Metabolism	Arabidopsis lyrata
Gy_Locus_8062_Transcript_3/3_Confidence_0.667_Length_2047	K00487	CYP73A; trans-cinnamate 4-monooxygenase [EC:1.14.13.11]	00945 Stilbenoid, diarylheptanoid and gingerol biosynthesis [PATH:al	Biosynthesis of other secondary metabolites	Arabidopsis lyrata
Gy_Locus_8062_Transcript_3/3_Confidence_0.667_Length_2047	K00487	CYP73A; trans-cinnamate 4-monooxygenase [EC:1.14.13.11]	00941 Flavonoid biosynthesis [PATH:aly00941]	Biosynthesis of other secondary metabolites	Arabidopsis lyrata
Gy_Locus_8062_Transcript_3/3_Confidence_0.667_Length_2047	K00487	CYP73A; trans-cinnamate 4-monooxygenase [EC:1.14.13.11]	00941 Flavonoid biosynthesis [PATH:ath00941]	Biosynthesis of other secondary metabolites	Arabidopsis thaliana
Gy_Locus_18911_Transcript_1/1_Confidence_1.000_Length_1754	K00487	CYP73A; trans-cinnamate 4-monooxygenase [EC:1.14.13.11]	00360 Phenylalanine metabolism [PATH:ath00360]	Amino acid metabolism	Arabidopsis thaliana
Gy_Locus_18911_Transcript_1/1_Confidence_1.000_Length_1754	K00487	CYP73A; trans-cinnamate 4-monooxygenase [EC:1.14.13.11]	00945 Stilbenoid, diarylheptanoid and gingerol biosynthesis [PATH:ath00945]	Biosynthesis of other secondary metabolites	Arabidopsis thaliana
Gy_Locus_18911_Transcript_1/1_Confidence_1.000_Length_1754	K00487	CYP73A; trans-cinnamate 4-monooxygenase [EC:1.14.13.11]	00940 Phenylpropanoid biosynthesis [PATH:ath00940]	Biosynthesis of other secondary metabolites	Arabidopsis thaliana
Gy_Locus_18911_Transcript_1/1_Confidence_1.000_Length_1754	K00487	CYP73A; trans-cinnamate 4-monooxygenase [EC:1.14.13.11]	01220 Degradation of aromatic compounds [PATH:ath01220]	Metabolism	Arabidopsis thaliana
Gy_Locus_18911_Transcript_1/1_Confidence_1.000_Length_1754	K00487	CYP73A; trans-cinnamate 4-monooxygenase [EC:1.14.13.11]	00940 Phenylpropanoid biosynthesis [PATH:aly00940]	Biosynthesis of other secondary metabolites	Arabidopsis lyrata
Gy_Locus_18911_Transcript_1/1_Confidence_1.000_Length_1754	K00487	CYP73A; trans-cinnamate 4-monooxygenase [EC:1.14.13.11]	00360 Phenylalanine metabolism [PATH:aly00360]	Amino acid metabolism	Arabidopsis lyrata
Gy_Locus_18911_Transcript_1/1_Confidence_1.000_Length_1754	K00487	CYP73A; trans-cinnamate 4-monooxygenase [EC:1.14.13.11]	01220 Degradation of aromatic compounds [PATH:aly01220]	Metabolism	Arabidopsis lyrata
Gy_Locus_18911_Transcript_1/1_Confidence_1.000_Length_1754	K00487	CYP73A; trans-cinnamate 4-monooxygenase [EC:1.14.13.11]	00945 Stilbenoid, diarylheptanoid and gingerol biosynthesis [PATH:al	Biosynthesis of other secondary metabolites	Arabidopsis lyrata
Gy_Locus_18911_Transcript_1/1_Confidence_1.000_Length_1754	K00487	CYP73A; trans-cinnamate 4-monooxygenase [EC:1.14.13.11]	00941 Flavonoid biosynthesis [PATH:aly00941]	Biosynthesis of other secondary metabolites	Arabidopsis lyrata
Gy_Locus_18911_Transcript_1/1_Confidence_1.000_Length_1754	K00487	CYP73A; trans-cinnamate 4-monooxygenase [EC:1.14.13.11]	00941 Flavonoid biosynthesis [PATH:ath00941]	Biosynthesis of other secondary metabolites	Arabidopsis thaliana
Gy_Locus_21543_Transcript_1/3_Confidence_0.600_Length_1748	K00487	CYP73A; trans-cinnamate 4-monooxygenase [EC:1.14.13.11]	00360 Phenylalanine metabolism [PATH:ath00360]	Amino acid metabolism	Arabidopsis thaliana
Gy_Locus_21543_Transcript_1/3_Confidence_0.600_Length_1748	K00487	CYP73A; trans-cinnamate 4-monooxygenase [EC:1.14.13.11]	00945 Stilbenoid, diarylheptanoid and gingerol biosynthesis [PATH:ath00945]	Biosynthesis of other secondary metabolites	Arabidopsis thaliana
Gy_Locus_21543_Transcript_1/3_Confidence_0.600_Length_1748	K00487	CYP73A; trans-cinnamate 4-monooxygenase [EC:1.14.13.11]	00940 Phenylpropanoid biosynthesis [PATH:ath00940]	Biosynthesis of other secondary metabolites	Arabidopsis thaliana
Gy_Locus_21543_Transcript_1/3_Confidence_0.600_Length_1748	K00487	CYP73A; trans-cinnamate 4-monooxygenase [EC:1.14.13.11]	01220 Degradation of aromatic compounds [PATH:ath01220]	Metabolism	Arabidopsis thaliana
Gy_Locus_21543_Transcript_1/3_Confidence_0.600_Length_1748	K00487	CYP73A; trans-cinnamate 4-monooxygenase [EC:1.14.13.11]	00940 Phenylpropanoid biosynthesis [PATH:aly00940]	Biosynthesis of other secondary metabolites	Arabidopsis lyrata
Gy_Locus_21543_Transcript_1/3_Confidence_0.600_Length_1748	K00487	CYP73A; trans-cinnamate 4-monooxygenase [EC:1.14.13.11]	00360 Phenylalanine metabolism [PATH:aly00360]	Amino acid metabolism	Arabidopsis lyrata
Gy_Locus_21543_Transcript_1/3_Confidence_0.600_Length_1748	K00487	CYP73A; trans-cinnamate 4-monooxygenase [EC:1.14.13.11]	01220 Degradation of aromatic compounds [PATH:aly01220]	Metabolism	Arabidopsis lyrata
Gy_Locus_21543_Transcript_1/3_Confidence_0.600_Length_1748	K00487	CYP73A; trans-cinnamate 4-monooxygenase [EC:1.14.13.11]	00945 Stilbenoid, diarylheptanoid and gingerol biosynthesis [PATH:al	Biosynthesis of other secondary metabolites	Arabidopsis lyrata
Gy_Locus_21543_Transcript_1/3_Confidence_0.600_Length_1748	K00487	CYP73A; trans-cinnamate 4-monooxygenase [EC:1.14.13.11]	00941 Flavonoid biosynthesis [PATH:aly00941]	Biosynthesis of other secondary metabolites	Arabidopsis lyrata
Gy_Locus_21543_Transcript_1/3_Confidence_0.600_Length_1748	K00487	CYP73A; trans-cinnamate 4-monooxygenase [EC:1.14.13.11]	00941 Flavonoid biosynthesis [PATH:ath00941]	Biosynthesis of other secondary metabolites	Arabidopsis thaliana
Gy_Locus_21543_Transcript_2/3_Confidence_0.600_Length_1674	K00487	CYP73A; trans-cinnamate 4-monooxygenase [EC:1.14.13.11]	00360 Phenylalanine metabolism [PATH:ath00360]	Amino acid metabolism	Arabidopsis thaliana
Gy_Locus_21543_Transcript_2/3_Confidence_0.600_Length_1674	K00487	CYP73A; trans-cinnamate 4-monooxygenase [EC:1.14.13.11]	00945 Stilbenoid, diarylheptanoid and gingerol biosynthesis [PATH:ath00945]	Biosynthesis of other secondary metabolites	Arabidopsis thaliana
Gy_Locus_21543_Transcript_2/3_Confidence_0.600_Length_1674	K00487	CYP73A; trans-cinnamate 4-monooxygenase [EC:1.14.13.11]	00940 Phenylpropanoid biosynthesis [PATH:ath00940]	Biosynthesis of other secondary metabolites	Arabidopsis thaliana
Gy_Locus_21543_Transcript_2/3_Confidence_0.600_Length_1674	K00487	CYP73A; trans-cinnamate 4-monooxygenase [EC:1.14.13.11]	01220 Degradation of aromatic compounds [PATH:ath01220]	Metabolism	Arabidopsis thaliana
Gy_Locus_21543_Transcript_2/3_Confidence_0.600_Length_1674	K00487	CYP73A; trans-cinnamate 4-monooxygenase [EC:1.14.13.11]	00940 Phenylpropanoid biosynthesis [PATH:aly00940]	Biosynthesis of other secondary metabolites	Arabidopsis lyrata
Gy_Locus_21543_Transcript_2/3_Confidence_0.600_Length_1674	K00487	CYP73A; trans-cinnamate 4-monooxygenase [EC:1.14.13.11]	00360 Phenylalanine metabolism [PATH:aly00360]	Amino acid metabolism	Arabidopsis lyrata
Gy_Locus_21543_Transcript_2/3_Confidence_0.600_Length_1674	K00487	CYP73A; trans-cinnamate 4-monooxygenase [EC:1.14.13.11]	01220 Degradation of aromatic compounds [PATH:aly01220]	Metabolism	Arabidopsis lyrata
Gy_Locus_21543_Transcript_2/3_Confidence_0.600_Length_1674	K00487	CYP73A; trans-cinnamate 4-monooxygenase [EC:1.14.13.11]	00945 Stilbenoid, diarylheptanoid and gingerol biosynthesis [PATH:al	Biosynthesis of other secondary metabolites	Arabidopsis lyrata
Gy_Locus_21543_Transcript_2/3_Confidence_0.600_Length_1674	K00487	CYP73A; trans-cinnamate 4-monooxygenase [EC:1.14.13.11]	00941 Flavonoid biosynthesis [PATH:aly00941]	Biosynthesis of other secondary metabolites	Arabidopsis lyrata
Gy_Locus_21543_Transcript_2/3_Confidence_0.600_Length_1674	K00487	CYP73A; trans-cinnamate 4-monooxygenase [EC:1.14.13.11]	00941 Flavonoid biosynthesis [PATH:ath00941]	Biosynthesis of other secondary metabolites	Arabidopsis thaliana
Gy_Locus_21543_Transcript_3/3_Confidence_0.600_Length_1748	K00487	CYP73A; trans-cinnamate 4-monooxygenase [EC:1.14.13.11]	00360 Phenylalanine metabolism [PATH:ath00360]	Amino acid metabolism	Arabidopsis thaliana
Gy_Locus_21543_Transcript_3/3_Confidence_0.600_Length_1748	K00487	CYP73A; trans-cinnamate 4-monooxygenase [EC:1.14.13.11]	00945 Stilbenoid, diarylheptanoid and gingerol biosynthesis [PATH:ath00945]	Biosynthesis of other secondary metabolites	Arabidopsis thaliana
Gy_Locus_21543_Transcript_3/3_Confidence_0.600_Length_1748	K00487	CYP73A; trans-cinnamate 4-monooxygenase [EC:1.14.13.11]	00940 Phenylpropanoid biosynthesis [PATH:ath00940]	Biosynthesis of other secondary metabolites	Arabidopsis thaliana
Gy_Locus_21543_Transcript_3/3_Confidence_0.600_Length_1748	K00487	CYP73A; trans-cinnamate 4-monooxygenase [EC:1.14.13.11]	01220 Degradation of aromatic compounds [PATH:ath01220]	Metabolism	Arabidopsis thaliana
Gy_Locus_21543_Transcript_3/3_Confidence_0.600_Length_1748	K00487	CYP73A; trans-cinnamate 4-monooxygenase [EC:1.14.13.11]	00940 Phenylpropanoid biosynthesis [PATH:aly00940]	Biosynthesis of other secondary metabolites	Arabidopsis lyrata
Gy_Locus_21543_Transcript_3/3_Confidence_0.600_Length_1748	K00487	CYP73A; trans-cinnamate 4-monooxygenase [EC:1.14.13.11]	00360 Phenylalanine metabolism [PATH:aly00360]	Amino acid metabolism	Arabidopsis lyrata
Gy_Locus_21543_Transcript_3/3_Confidence_0.600_Length_1748	K00487	CYP73A; trans-cinnamate 4-monooxygenase [EC:1.14.13.11]	01220 Degradation of aromatic compounds [PATH:aly01220]	Metabolism	Arabidopsis lyrata
Gy_Locus_21543_Transcript_3/3_Confidence_0.600_Length_1748	K00487	CYP73A; trans-cinnamate 4-monooxygenase [EC:1.14.13.11]	00945 Stilbenoid, diarylheptanoid and gingerol biosynthesis [PATH:al	Biosynthesis of other secondary metabolites	Arabidopsis lyrata
Gy_Locus_21543_Transcript_3/3_Confidence_0.600_Length_1748	K00487	CYP73A; trans-cinnamate 4-monooxygenase [EC:1.14.13.11]	00941 Flavonoid biosynthesis [PATH:aly00941]	Biosynthesis of other secondary metabolites	Arabidopsis lyrata
Gy_Locus_21543_Transcript_3/3_Confidence_0.600_Length_1748	K00487	CYP73A; trans-cinnamate 4-monooxygenase [EC:1.14.13.11]	00941 Flavonoid biosynthesis [PATH:ath00941]	Biosynthesis of other secondary metabolites	Arabidopsis thaliana
Gy_Locus_20541_Transcript_1/1_Confidence_1.000_Length_1053	K00507	SCD; stearoyl-CoA desaturase (delta-9 desaturase) [EC:1.14.19.1]	01212 Fatty acid metabolism [PATH:aly01212]	Metabolism	Arabidopsis lyrata
Gy_Locus_20541_Transcript_1/1_Confidence_1.000_Length_1053	K00507	SCD; stearoyl-CoA desaturase (delta-9 desaturase) [EC:1.14.19.1]	01040 Biosynthesis of unsaturated fatty acids [PATH:ath01040]	Lipid metabolism	Arabidopsis thaliana
Gy_Locus_20541_Transcript_1/1_Confidence_1.000_Length_1053	K00507	SCD; stearoyl-CoA desaturase (delta-9 desaturase) [EC:1.14.19.1]	01212 Fatty acid metabolism [PATH:ath01212]	Metabolism	Arabidopsis thaliana
Gy_Locus_20541_Transcript_1/1_Confidence_1.000_Length_1053	K00507	SCD; stearoyl-CoA desaturase (delta-9 desaturase) [EC:1.14.19.1]	01040 Biosynthesis of unsaturated fatty acids [PATH:aly01040]	Lipid metabolism	Arabidopsis lyrata
Gy_Locus_1280_Transcript_1/1_Confidence_1.000_Length_1385	K00510	HMOX; heme oxygenase [EC:1.14.99.3]	00860 Porphyrin and chlorophyll metabolism [PATH:ath00860]	Metabolism of cofactors and vitamins	Arabidopsis thaliana
Gy_Locus_1280_Transcript_1/1_Confidence_1.000_Length_1385	K00510	HMOX; heme oxygenase [EC:1.14.99.3]	00860 Porphyrin and chlorophyll metabolism [PATH:aly00860]	Metabolism of cofactors and vitamins	Arabidopsis lyrata
Gy_Locus_2207_Transcript_1/2_Confidence_1.000_Length_1736	K00511	SQLE; squalene monooxygenase [EC:1.14.13.132]	00909 Sesquiterpenoid and triterpenoid biosynthesis [PATH:aly00909]	Metabolism of terpenoids and polyketides	Arabidopsis lyrata
Gy_Locus_2207_Transcript_1/2_Confidence_1.000_Length_1736	K00511	SQLE; squalene monooxygenase [EC:1.14.13.132]	00100 Steroid biosynthesis [PATH:aly00100]	Lipid metabolism	Arabidopsis lyrata
Gy_Locus_2207_Transcript_1/2_Confidence_1.000_Length_1736	K00511	SQLE; squalene monooxygenase [EC:1.14.13.132]	00909 Sesquiterpenoid and triterpenoid biosynthesis [PATH:ath00909]	Metabolism of terpenoids and polyketides	Arabidopsis thaliana
Gy_Locus_2207_Transcript_2/2_Confidence_1.000_Length_1619	K00511	SQLE; squalene monooxygenase [EC:1.14.13.132]	00909 Sesquiterpenoid and triterpenoid biosynthesis [PATH:aly00909]	Metabolism of terpenoids and polyketides	Arabidopsis lyrata
Gy_Locus_2207_Transcript_2/2_Confidence_1.000_Length_1619	K00511	SQLE; squalene monooxygenase [EC:1.14.13.132]	00100 Steroid biosynthesis [PATH:aly00100]	Lipid metabolism	Arabidopsis lyrata
Gy_Locus_2207_Transcript_2/2_Confidence_1.000_Length_1619	K00511	SQLE; squalene monooxygenase [EC:1.14.13.132]	00909 Sesquiterpenoid and triterpenoid biosynthesis [PATH:ath00909]	Metabolism of terpenoids and polyketides	Arabidopsis thaliana
Gy_Locus_21577_Transcript_1/1_Confidence_1.000_Length_1689	K00511	SQLE; squalene monooxygenase [EC:1.14.13.132]	00909 Sesquiterpenoid and triterpenoid biosynthesis [PATH:aly00909]	Metabolism of terpenoids and polyketides	Arabidopsis lyrata
Gy_Locus_21577_Transcript_1/1_Confidence_1.000_Length_1689	K00511	SQLE; squalene monooxygenase [EC:1.14.13.132]	00100 Steroid biosynthesis [PATH:aly00100]	Lipid metabolism	Arabidopsis lyrata
Gy_Locus_21577_Transcript_1/1_Confidence_1.000_Length_1689	K00511	SQLE; squalene monooxygenase [EC:1.14.13.132]	00909 Sesquiterpenoid and triterpenoid biosynthesis [PATH:ath00909]	Metabolism of terpenoids and polyketides	Arabidopsis thaliana
Gy_Locus_6053_Transcript_1/1_Confidence_1.000_Length_2397	K00514	ZDS; zeta-carotene desaturase [EC:1.3.5.6]	00906 Carotenoid biosynthesis [PATH:ath00906]	Metabolism of terpenoids and polyketides	Arabidopsis thaliana
Gy_Locus_6053_Transcript_1/1_Confidence_1.000_Length_2397	K00514	ZDS; zeta-carotene desaturase [EC:1.3.5.6]	00906 Carotenoid biosynthesis [PATH:aly00906]	Metabolism of terpenoids and polyketides	Arabidopsis lyrata
Gy_Locus_2610_Transcript_1/1_Confidence_1.000_Length_797	K00517	E1.14.-.-	00945 Stilbenoid, diarylheptanoid and gingerol biosynthesis [PATH:al	Biosynthesis of other secondary metabolites	Arabidopsis lyrata
Gy_Locus_2610_Transcript_1/1_Confidence_1.000_Length_797	K00517	E1.14.-.-	00945 Stilbenoid, diarylheptanoid and gingerol biosynthesis [PATH:ath00945]	Biosynthesis of other secondary metabolites	Arabidopsis thaliana
Gy_Locus_2610_Transcript_1/1_Confidence_1.000_Length_797	K00517	E1.14.-.-	00903 Limonene and pinene degradation [PATH:aly00903]	Metabolism of terpenoids and polyketides	Arabidopsis lyrata
Gy_Locus_2610_Transcript_1/1_Confidence_1.000_Length_797	K00517	E1.14.-.-	00903 Limonene and pinene degradation [PATH:ath00903]	Metabolism of terpenoids and polyketides	Arabidopsis thaliana
Gy_Locus_3155_Transcript_3/10_Confidence_0.357_Length_1244	K00517	E1.14.-.-	00945 Stilbenoid, diarylheptanoid and gingerol biosynthesis [PATH:al	Biosynthesis of other secondary metabolites	Arabidopsis lyrata
Gy_Locus_3155_Transcript_3/10_Confidence_0.357_Length_1244	K00517	E1.14.-.-	00945 Stilbenoid, diarylheptanoid and gingerol biosynthesis [PATH:ath00945]	Biosynthesis of other secondary metabolites	Arabidopsis thaliana
Gy_Locus_3155_Transcript_3/10_Confidence_0.357_Length_1244	K00517	E1.14.-.-	00903 Limonene and pinene degradation [PATH:aly00903]	Metabolism of terpenoids and polyketides	Arabidopsis lyrata
Gy_Locus_3155_Transcript_3/10_Confidence_0.357_Length_1244	K00517	E1.14.-.-	00903 Limonene and pinene degradation [PATH:ath00903]	Metabolism of terpenoids and polyketides	Arabidopsis thaliana
Gy_Locus_3155_Transcript_7/10_Confidence_0.500_Length_1274	K00517	E1.14.-.-	00945 Stilbenoid, diarylheptanoid and gingerol biosynthesis [PATH:al	Biosynthesis of other secondary metabolites	Arabidopsis lyrata
Gy_Locus_3155_Transcript_7/10_Confidence_0.500_Length_1274	K00517	E1.14.-.-	00945 Stilbenoid, diarylheptanoid and gingerol biosynthesis [PATH:ath00945]	Biosynthesis of other secondary metabolites	Arabidopsis thaliana
Gy_Locus_3155_Transcript_7/10_Confidence_0.500_Length_1274	K00517	E1.14.-.-	00903 Limonene and pinene degradation [PATH:aly00903]	Metabolism of terpenoids and polyketides	Arabidopsis lyrata
Gy_Locus_3155_Transcript_7/10_Confidence_0.500_Length_1274	K00517	E1.14.-.-	00903 Limonene and pinene degradation [PATH:ath00903]	Metabolism of terpenoids and polyketides	Arabidopsis thaliana
Gy_Locus_25483_Transcript_1/1_Confidence_1.000_Length_641	K00517	E1.14.-.-	00945 Stilbenoid, diarylheptanoid and gingerol biosynthesis [PATH:al	Biosynthesis of other secondary metabolites	Arabidopsis lyrata
Gy_Locus_25483_Transcript_1/1_Confidence_1.000_Length_641	K00517	E1.14.-.-	00945 Stilbenoid, diarylheptanoid and gingerol biosynthesis [PATH:ath00945]	Biosynthesis of other secondary metabolites	Arabidopsis thaliana
Gy_Locus_25483_Transcript_1/1_Confidence_1.000_Length_641	K00517	E1.14.-.-	00903 Limonene and pinene degradation [PATH:aly00903]	Metabolism of terpenoids and polyketides	Arabidopsis lyrata
Gy_Locus_25483_Transcript_1/1_Confidence_1.000_Length_641	K00517	E1.14.-.-	00903 Limonene and pinene degradation [PATH:ath00903]	Metabolism of terpenoids and polyketides	Arabidopsis thaliana
Gy_Locus_35235_Transcript_1/1_Confidence_1.000_Length_1128	K00522	FTH1; ferritin heavy chain [EC:1.16.3.1]	00860 Porphyrin and chlorophyll metabolism [PATH:ath00860]	Metabolism of cofactors and vitamins	Arabidopsis thaliana
Gy_Locus_35235_Transcript_1/1_Confidence_1.000_Length_1128	K00522	FTH1; ferritin heavy chain [EC:1.16.3.1]	00860 Porphyrin and chlorophyll metabolism [PATH:aly00860]	Metabolism of cofactors and vitamins	Arabidopsis lyrata
Gy_Locus_4094_Transcript_2/3_Confidence_0.714_Length_1399	K00547	mmuM; homocysteine S-methyltransferase [EC:2.1.1.10]	00270 Cysteine and methionine metabolism [PATH:ath00270]	Amino acid metabolism	Arabidopsis thaliana
Gy_Locus_4094_Transcript_2/3_Confidence_0.714_Length_1399	K00547	mmuM; homocysteine S-methyltransferase [EC:2.1.1.10]	00270 Cysteine and methionine metabolism [PATH:aly00270]	Amino acid metabolism	Arabidopsis lyrata
Gy_Locus_4094_Transcript_3/3_Confidence_0.714_Length_1772	K00547	mmuM; homocysteine S-methyltransferase [EC:2.1.1.10]	00270 Cysteine and methionine metabolism [PATH:ath00270]	Amino acid metabolism	Arabidopsis thaliana
Gy_Locus_4094_Transcript_3/3_Confidence_0.714_Length_1772	K00547	mmuM; homocysteine S-methyltransferase [EC:2.1.1.10]	00270 Cysteine and methionine metabolism [PATH:aly00270]	Amino acid metabolism	Arabidopsis lyrata
Gy_Locus_9483_Transcript_1/3_Confidence_0.500_Length_1205	K00547	mmuM; homocysteine S-methyltransferase [EC:2.1.1.10]	00270 Cysteine and methionine metabolism [PATH:ath00270]	Amino acid metabolism	Arabidopsis thaliana
Gy_Locus_9483_Transcript_1/3_Confidence_0.500_Length_1205	K00547	mmuM; homocysteine S-methyltransferase [EC:2.1.1.10]	00270 Cysteine and methionine metabolism [PATH:aly00270]	Amino acid metabolism	Arabidopsis lyrata
Gy_Locus_9483_Transcript_3/3_Confidence_0.667_Length_1432	K00547	mmuM; homocysteine S-methyltransferase [EC:2.1.1.10]	00270 Cysteine and methionine metabolism [PATH:ath00270]	Amino acid metabolism	Arabidopsis thaliana
Gy_Locus_9483_Transcript_3/3_Confidence_0.667_Length_1432	K00547	mmuM; homocysteine S-methyltransferase [EC:2.1.1.10]	00270 Cysteine and methionine metabolism [PATH:aly00270]	Amino acid metabolism	Arabidopsis lyrata
Gy_Locus_13346_Transcript_1/2_Confidence_1.000_Length_1302	K00547	mmuM; homocysteine S-methyltransferase [EC:2.1.1.10]	00270 Cysteine and methionine metabolism [PATH:ath00270]	Amino acid metabolism	Arabidopsis thaliana
Gy_Locus_13346_Transcript_1/2_Confidence_1.000_Length_1302	K00547	mmuM; homocysteine S-methyltransferase [EC:2.1.1.10]	00270 Cysteine and methionine metabolism [PATH:aly00270]	Amino acid metabolism	Arabidopsis lyrata
Gy_Locus_402_Transcript_1/2_Confidence_1.000_Length_2782	K00549	metE; 5-methyltetrahydropteroyltriglutamate--homocysteine methyltransferase [EC:2.1.1.14]	00270 Cysteine and methionine metabolism [PATH:ath00270]	Amino acid metabolism	Arabidopsis thaliana
Gy_Locus_402_Transcript_1/2_Confidence_1.000_Length_2782	K00549	metE; 5-methyltetrahydropteroyltriglutamate--homocysteine methyltransferase[EC:2.1.1.14]	01230 Biosynthesis of amino acids [PATH:aly01230]	Metabolism	Arabidopsis lyrata
Gy_Locus_402_Transcript_1/2_Confidence_1.000_Length_2782	K00549	metE; 5-methyltetrahydropteroyltriglutamate--homocysteine methyltransferase[EC:2.1.1.14]	00450 Selenocompound metabolism [PATH:aly00450]	Metabolism of other amino acids	Arabidopsis lyrata
Gy_Locus_402_Transcript_1/2_Confidence_1.000_Length_2782	K00549	metE; 5-methyltetrahydropteroyltriglutamate--homocysteine methyltransferase [EC:2.1.1.14]	00450 Selenocompound metabolism [PATH:ath00450]	Metabolism of other amino acids	Arabidopsis thaliana
Gy_Locus_402_Transcript_1/2_Confidence_1.000_Length_2782	K00549	metE; 5-methyltetrahydropteroyltriglutamate--homocysteine methyltransferase[EC:2.1.1.14]	00270 Cysteine and methionine metabolism [PATH:aly00270]	Amino acid metabolism	Arabidopsis lyrata
Gy_Locus_402_Transcript_1/2_Confidence_1.000_Length_2782	K00549	metE; 5-methyltetrahydropteroyltriglutamate--homocysteine methyltransferase [EC:2.1.1.14]	01230 Biosynthesis of amino acids [PATH:ath01230]	Metabolism	Arabidopsis thaliana
Gy_Locus_402_Transcript_2/2_Confidence_1.000_Length_2588	K00549	metE; 5-methyltetrahydropteroyltriglutamate--homocysteine methyltransferase [EC:2.1.1.14]	00270 Cysteine and methionine metabolism [PATH:ath00270]	Amino acid metabolism	Arabidopsis thaliana
Gy_Locus_402_Transcript_2/2_Confidence_1.000_Length_2588	K00549	metE; 5-methyltetrahydropteroyltriglutamate--homocysteine methyltransferase[EC:2.1.1.14]	01230 Biosynthesis of amino acids [PATH:aly01230]	Metabolism	Arabidopsis lyrata
Gy_Locus_402_Transcript_2/2_Confidence_1.000_Length_2588	K00549	metE; 5-methyltetrahydropteroyltriglutamate--homocysteine methyltransferase[EC:2.1.1.14]	00450 Selenocompound metabolism [PATH:aly00450]	Metabolism of other amino acids	Arabidopsis lyrata
Gy_Locus_402_Transcript_2/2_Confidence_1.000_Length_2588	K00549	metE; 5-methyltetrahydropteroyltriglutamate--homocysteine methyltransferase [EC:2.1.1.14]	00450 Selenocompound metabolism [PATH:ath00450]	Metabolism of other amino acids	Arabidopsis thaliana
Gy_Locus_402_Transcript_2/2_Confidence_1.000_Length_2588	K00549	metE; 5-methyltetrahydropteroyltriglutamate--homocysteine methyltransferase[EC:2.1.1.14]	00270 Cysteine and methionine metabolism [PATH:aly00270]	Amino acid metabolism	Arabidopsis lyrata
Gy_Locus_402_Transcript_2/2_Confidence_1.000_Length_2588	K00549	metE; 5-methyltetrahydropteroyltriglutamate--homocysteine methyltransferase [EC:2.1.1.14]	01230 Biosynthesis of amino acids [PATH:ath01230]	Metabolism	Arabidopsis thaliana
Gy_Locus_13209_Transcript_2/4_Confidence_0.769_Length_2936	K00549	metE; 5-methyltetrahydropteroyltriglutamate--homocysteine methyltransferase [EC:2.1.1.14]	00270 Cysteine and methionine metabolism [PATH:ath00270]	Amino acid metabolism	Arabidopsis thaliana
Gy_Locus_13209_Transcript_2/4_Confidence_0.769_Length_2936	K00549	metE; 5-methyltetrahydropteroyltriglutamate--homocysteine methyltransferase[EC:2.1.1.14]	01230 Biosynthesis of amino acids [PATH:aly01230]	Metabolism	Arabidopsis lyrata
Gy_Locus_13209_Transcript_2/4_Confidence_0.769_Length_2936	K00549	metE; 5-methyltetrahydropteroyltriglutamate--homocysteine methyltransferase[EC:2.1.1.14]	00450 Selenocompound metabolism [PATH:aly00450]	Metabolism of other amino acids	Arabidopsis lyrata
Gy_Locus_13209_Transcript_2/4_Confidence_0.769_Length_2936	K00549	metE; 5-methyltetrahydropteroyltriglutamate--homocysteine methyltransferase [EC:2.1.1.14]	00450 Selenocompound metabolism [PATH:ath00450]	Metabolism of other amino acids	Arabidopsis thaliana
Gy_Locus_13209_Transcript_2/4_Confidence_0.769_Length_2936	K00549	metE; 5-methyltetrahydropteroyltriglutamate--homocysteine methyltransferase[EC:2.1.1.14]	00270 Cysteine and methionine metabolism [PATH:aly00270]	Amino acid metabolism	Arabidopsis lyrata
Gy_Locus_13209_Transcript_2/4_Confidence_0.769_Length_2936	K00549	metE; 5-methyltetrahydropteroyltriglutamate--homocysteine methyltransferase [EC:2.1.1.14]	01230 Biosynthesis of amino acids [PATH:ath01230]	Metabolism	Arabidopsis thaliana
Gy_Locus_13209_Transcript_4/4_Confidence_0.769_Length_2822	K00549	metE; 5-methyltetrahydropteroyltriglutamate--homocysteine methyltransferase [EC:2.1.1.14]	00270 Cysteine and methionine metabolism [PATH:ath00270]	Amino acid metabolism	Arabidopsis thaliana
Gy_Locus_13209_Transcript_4/4_Confidence_0.769_Length_2822	K00549	metE; 5-methyltetrahydropteroyltriglutamate--homocysteine methyltransferase[EC:2.1.1.14]	01230 Biosynthesis of amino acids [PATH:aly01230]	Metabolism	Arabidopsis lyrata
Gy_Locus_13209_Transcript_4/4_Confidence_0.769_Length_2822	K00549	metE; 5-methyltetrahydropteroyltriglutamate--homocysteine methyltransferase[EC:2.1.1.14]	00450 Selenocompound metabolism [PATH:aly00450]	Metabolism of other amino acids	Arabidopsis lyrata
Gy_Locus_13209_Transcript_4/4_Confidence_0.769_Length_2822	K00549	metE; 5-methyltetrahydropteroyltriglutamate--homocysteine methyltransferase [EC:2.1.1.14]	00450 Selenocompound metabolism [PATH:ath00450]	Metabolism of other amino acids	Arabidopsis thaliana
Gy_Locus_13209_Transcript_4/4_Confidence_0.769_Length_2822	K00549	metE; 5-methyltetrahydropteroyltriglutamate--homocysteine methyltransferase[EC:2.1.1.14]	00270 Cysteine and methionine metabolism [PATH:aly00270]	Amino acid metabolism	Arabidopsis lyrata
Gy_Locus_13209_Transcript_4/4_Confidence_0.769_Length_2822	K00549	metE; 5-methyltetrahydropteroyltriglutamate--homocysteine methyltransferase [EC:2.1.1.14]	01230 Biosynthesis of amino acids [PATH:ath01230]	Metabolism	Arabidopsis thaliana
Gy_Locus_13207_Transcript_1/2_Confidence_1.000_Length_1066	K00550	OPI3; methylene-fatty-acyl-phospholipid synthase [EC:2.1.1.16]	00564 Glycerophospholipid metabolism [PATH:ath00564]	Lipid metabolism	Arabidopsis thaliana
Gy_Locus_13207_Transcript_1/2_Confidence_1.000_Length_1066	K00550	OPI3; methylene-fatty-acyl-phospholipid synthase [EC:2.1.1.16]	00564 Glycerophospholipid metabolism [PATH:aly00564]	Lipid metabolism	Arabidopsis lyrata
Gy_Locus_13207_Transcript_2/2_Confidence_1.000_Length_921	K00550	OPI3; methylene-fatty-acyl-phospholipid synthase [EC:2.1.1.16]	00564 Glycerophospholipid metabolism [PATH:ath00564]	Lipid metabolism	Arabidopsis thaliana
Gy_Locus_13207_Transcript_2/2_Confidence_1.000_Length_921	K00550	OPI3; methylene-fatty-acyl-phospholipid synthase [EC:2.1.1.16]	00564 Glycerophospholipid metabolism [PATH:aly00564]	Lipid metabolism	Arabidopsis lyrata
Gy_Locus_4860_Transcript_1/1_Confidence_1.000_Length_1851	K00558	DNMT1; DNA (cytosine-5)-methyltransferase 1 [EC:2.1.1.37]	00270 Cysteine and methionine metabolism [PATH:ath00270]	Amino acid metabolism	Arabidopsis thaliana
Gy_Locus_4860_Transcript_1/1_Confidence_1.000_Length_1851	K00558	DNMT1; DNA (cytosine-5)-methyltransferase 1 [EC:2.1.1.37]	00270 Cysteine and methionine metabolism [PATH:aly00270]	Amino acid metabolism	Arabidopsis lyrata
Gy_Locus_6103_Transcript_1/1_Confidence_1.000_Length_2022	K00558	DNMT1; DNA (cytosine-5)-methyltransferase 1 [EC:2.1.1.37]	00270 Cysteine and methionine metabolism [PATH:ath00270]	Amino acid metabolism	Arabidopsis thaliana
Gy_Locus_6103_Transcript_1/1_Confidence_1.000_Length_2022	K00558	DNMT1; DNA (cytosine-5)-methyltransferase 1 [EC:2.1.1.37]	00270 Cysteine and methionine metabolism [PATH:aly00270]	Amino acid metabolism	Arabidopsis lyrata
Gy_Locus_8262_Transcript_1/1_Confidence_1.000_Length_1176	K00558	DNMT1; DNA (cytosine-5)-methyltransferase 1 [EC:2.1.1.37]	00270 Cysteine and methionine metabolism [PATH:ath00270]	Amino acid metabolism	Arabidopsis thaliana
Gy_Locus_8262_Transcript_1/1_Confidence_1.000_Length_1176	K00558	DNMT1; DNA (cytosine-5)-methyltransferase 1 [EC:2.1.1.37]	00270 Cysteine and methionine metabolism [PATH:aly00270]	Amino acid metabolism	Arabidopsis lyrata
Gy_Locus_7207_Transcript_2/3_Confidence_0.667_Length_1340	K00559	E2.1.1.41; sterol 24-C-methyltransferase [EC:2.1.1.41]	00100 Steroid biosynthesis [PATH:aly00100]	Lipid metabolism	Arabidopsis lyrata
Gy_Locus_7207_Transcript_2/3_Confidence_0.667_Length_1340	K00559	E2.1.1.41; sterol 24-C-methyltransferase [EC:2.1.1.41]	00100 Steroid biosynthesis [PATH:ath00100]	Lipid metabolism	Arabidopsis thaliana
Gy_Locus_7207_Transcript_3/3_Confidence_0.667_Length_1720	K00559	E2.1.1.41; sterol 24-C-methyltransferase [EC:2.1.1.41]	00100 Steroid biosynthesis [PATH:aly00100]	Lipid metabolism	Arabidopsis lyrata
Gy_Locus_7207_Transcript_3/3_Confidence_0.667_Length_1720	K00559	E2.1.1.41; sterol 24-C-methyltransferase [EC:2.1.1.41]	00100 Steroid biosynthesis [PATH:ath00100]	Lipid metabolism	Arabidopsis thaliana
Gy_Locus_7332_Transcript_1/1_Confidence_1.000_Length_1815	K00565	RNMT; mRNA (guanine-N7-)-methyltransferase [EC:2.1.1.56]	03015 mRNA surveillance pathway [PATH:aly03015]	Translation	Arabidopsis lyrata
Gy_Locus_7332_Transcript_1/1_Confidence_1.000_Length_1815	K00565	RNMT; mRNA (guanine-N7-)-methyltransferase [EC:2.1.1.56]	03015 mRNA surveillance pathway [PATH:ath03015]	Translation	Arabidopsis thaliana
Gy_Locus_14287_Transcript_1/1_Confidence_1.000_Length_1483	K00565	RNMT; mRNA (guanine-N7-)-methyltransferase [EC:2.1.1.56]	03015 mRNA surveillance pathway [PATH:aly03015]	Translation	Arabidopsis lyrata
Gy_Locus_14287_Transcript_1/1_Confidence_1.000_Length_1483	K00565	RNMT; mRNA (guanine-N7-)-methyltransferase [EC:2.1.1.56]	03015 mRNA surveillance pathway [PATH:ath03015]	Translation	Arabidopsis thaliana
Gy_Locus_2006_Transcript_2/2_Confidence_1.000_Length_985	K00566	mnmA; tRNA-specific 2-thiouridylase [EC:2.8.1.-]	04122 Sulfur relay system [PATH:aly04122]	Folding, sorting and degradation	Arabidopsis lyrata
Gy_Locus_2006_Transcript_2/2_Confidence_1.000_Length_985	K00566	mnmA; tRNA-specific 2-thiouridylase [EC:2.8.1.-]	04122 Sulfur relay system [PATH:ath04122]	Folding, sorting and degradation	Arabidopsis thaliana
Gy_Locus_12328_Transcript_1/1_Confidence_1.000_Length_664	K00587	ICMT; protein-S-isoprenylcysteine O-methyltransferase [EC:2.1.1.100]	00900 Terpenoid backbone biosynthesis [PATH:aly00900]	Metabolism of terpenoids and polyketides	Arabidopsis lyrata
Gy_Locus_12328_Transcript_1/1_Confidence_1.000_Length_664	K00587	ICMT; protein-S-isoprenylcysteine O-methyltransferase [EC:2.1.1.100]	00900 Terpenoid backbone biosynthesis [PATH:ath00900]	Metabolism of terpenoids and polyketides	Arabidopsis thaliana
Gy_Locus_36724_Transcript_1/1_Confidence_1.000_Length_714	K00587	ICMT; protein-S-isoprenylcysteine O-methyltransferase [EC:2.1.1.100]	00900 Terpenoid backbone biosynthesis [PATH:aly00900]	Metabolism of terpenoids and polyketides	Arabidopsis lyrata
Gy_Locus_36724_Transcript_1/1_Confidence_1.000_Length_714	K00587	ICMT; protein-S-isoprenylcysteine O-methyltransferase [EC:2.1.1.100]	00900 Terpenoid backbone biosynthesis [PATH:ath00900]	Metabolism of terpenoids and polyketides	Arabidopsis thaliana
Gy_Locus_3325_Transcript_2/4_Confidence_0.625_Length_1136	K00588	E2.1.1.104; caffeoyl-CoA O-methyltransferase [EC:2.1.1.104]	00360 Phenylalanine metabolism [PATH:ath00360]	Amino acid metabolism	Arabidopsis thaliana
Gy_Locus_3325_Transcript_2/4_Confidence_0.625_Length_1136	K00588	E2.1.1.104; caffeoyl-CoA O-methyltransferase [EC:2.1.1.104]	00945 Stilbenoid, diarylheptanoid and gingerol biosynthesis [PATH:ath00945]	Biosynthesis of other secondary metabolites	Arabidopsis thaliana
Gy_Locus_3325_Transcript_2/4_Confidence_0.625_Length_1136	K00588	E2.1.1.104; caffeoyl-CoA O-methyltransferase [EC:2.1.1.104]	00940 Phenylpropanoid biosynthesis [PATH:ath00940]	Biosynthesis of other secondary metabolites	Arabidopsis thaliana
Gy_Locus_3325_Transcript_2/4_Confidence_0.625_Length_1136	K00588	E2.1.1.104; caffeoyl-CoA O-methyltransferase [EC:2.1.1.104]	00940 Phenylpropanoid biosynthesis [PATH:aly00940]	Biosynthesis of other secondary metabolites	Arabidopsis lyrata
Gy_Locus_3325_Transcript_2/4_Confidence_0.625_Length_1136	K00588	E2.1.1.104; caffeoyl-CoA O-methyltransferase [EC:2.1.1.104]	00360 Phenylalanine metabolism [PATH:aly00360]	Amino acid metabolism	Arabidopsis lyrata
Gy_Locus_3325_Transcript_2/4_Confidence_0.625_Length_1136	K00588	E2.1.1.104; caffeoyl-CoA O-methyltransferase [EC:2.1.1.104]	00945 Stilbenoid, diarylheptanoid and gingerol biosynthesis [PATH:al	Biosynthesis of other secondary metabolites	Arabidopsis lyrata
Gy_Locus_3325_Transcript_2/4_Confidence_0.625_Length_1136	K00588	E2.1.1.104; caffeoyl-CoA O-methyltransferase [EC:2.1.1.104]	00941 Flavonoid biosynthesis [PATH:aly00941]	Biosynthesis of other secondary metabolites	Arabidopsis lyrata
Gy_Locus_3325_Transcript_2/4_Confidence_0.625_Length_1136	K00588	E2.1.1.104; caffeoyl-CoA O-methyltransferase [EC:2.1.1.104]	00941 Flavonoid biosynthesis [PATH:ath00941]	Biosynthesis of other secondary metabolites	Arabidopsis thaliana
Gy_Locus_3325_Transcript_4/4_Confidence_0.625_Length_1052	K00588	E2.1.1.104; caffeoyl-CoA O-methyltransferase [EC:2.1.1.104]	00360 Phenylalanine metabolism [PATH:ath00360]	Amino acid metabolism	Arabidopsis thaliana
Gy_Locus_3325_Transcript_4/4_Confidence_0.625_Length_1052	K00588	E2.1.1.104; caffeoyl-CoA O-methyltransferase [EC:2.1.1.104]	00945 Stilbenoid, diarylheptanoid and gingerol biosynthesis [PATH:ath00945]	Biosynthesis of other secondary metabolites	Arabidopsis thaliana
Gy_Locus_3325_Transcript_4/4_Confidence_0.625_Length_1052	K00588	E2.1.1.104; caffeoyl-CoA O-methyltransferase [EC:2.1.1.104]	00940 Phenylpropanoid biosynthesis [PATH:ath00940]	Biosynthesis of other secondary metabolites	Arabidopsis thaliana
Gy_Locus_3325_Transcript_4/4_Confidence_0.625_Length_1052	K00588	E2.1.1.104; caffeoyl-CoA O-methyltransferase [EC:2.1.1.104]	00940 Phenylpropanoid biosynthesis [PATH:aly00940]	Biosynthesis of other secondary metabolites	Arabidopsis lyrata
Gy_Locus_3325_Transcript_4/4_Confidence_0.625_Length_1052	K00588	E2.1.1.104; caffeoyl-CoA O-methyltransferase [EC:2.1.1.104]	00360 Phenylalanine metabolism [PATH:aly00360]	Amino acid metabolism	Arabidopsis lyrata
Gy_Locus_3325_Transcript_4/4_Confidence_0.625_Length_1052	K00588	E2.1.1.104; caffeoyl-CoA O-methyltransferase [EC:2.1.1.104]	00945 Stilbenoid, diarylheptanoid and gingerol biosynthesis [PATH:al	Biosynthesis of other secondary metabolites	Arabidopsis lyrata
Gy_Locus_3325_Transcript_4/4_Confidence_0.625_Length_1052	K00588	E2.1.1.104; caffeoyl-CoA O-methyltransferase [EC:2.1.1.104]	00941 Flavonoid biosynthesis [PATH:aly00941]	Biosynthesis of other secondary metabolites	Arabidopsis lyrata
Gy_Locus_3325_Transcript_4/4_Confidence_0.625_Length_1052	K00588	E2.1.1.104; caffeoyl-CoA O-methyltransferase [EC:2.1.1.104]	00941 Flavonoid biosynthesis [PATH:ath00941]	Biosynthesis of other secondary metabolites	Arabidopsis thaliana
Gy_Locus_20493_Transcript_1/1_Confidence_1.000_Length_935	K00588	E2.1.1.104; caffeoyl-CoA O-methyltransferase [EC:2.1.1.104]	00360 Phenylalanine metabolism [PATH:ath00360]	Amino acid metabolism	Arabidopsis thaliana
Gy_Locus_20493_Transcript_1/1_Confidence_1.000_Length_935	K00588	E2.1.1.104; caffeoyl-CoA O-methyltransferase [EC:2.1.1.104]	00945 Stilbenoid, diarylheptanoid and gingerol biosynthesis [PATH:ath00945]	Biosynthesis of other secondary metabolites	Arabidopsis thaliana
Gy_Locus_20493_Transcript_1/1_Confidence_1.000_Length_935	K00588	E2.1.1.104; caffeoyl-CoA O-methyltransferase [EC:2.1.1.104]	00940 Phenylpropanoid biosynthesis [PATH:ath00940]	Biosynthesis of other secondary metabolites	Arabidopsis thaliana
Gy_Locus_20493_Transcript_1/1_Confidence_1.000_Length_935	K00588	E2.1.1.104; caffeoyl-CoA O-methyltransferase [EC:2.1.1.104]	00940 Phenylpropanoid biosynthesis [PATH:aly00940]	Biosynthesis of other secondary metabolites	Arabidopsis lyrata
Gy_Locus_20493_Transcript_1/1_Confidence_1.000_Length_935	K00588	E2.1.1.104; caffeoyl-CoA O-methyltransferase [EC:2.1.1.104]	00360 Phenylalanine metabolism [PATH:aly00360]	Amino acid metabolism	Arabidopsis lyrata
Gy_Locus_20493_Transcript_1/1_Confidence_1.000_Length_935	K00588	E2.1.1.104; caffeoyl-CoA O-methyltransferase [EC:2.1.1.104]	00945 Stilbenoid, diarylheptanoid and gingerol biosynthesis [PATH:al	Biosynthesis of other secondary metabolites	Arabidopsis lyrata
Gy_Locus_20493_Transcript_1/1_Confidence_1.000_Length_935	K00588	E2.1.1.104; caffeoyl-CoA O-methyltransferase [EC:2.1.1.104]	00941 Flavonoid biosynthesis [PATH:aly00941]	Biosynthesis of other secondary metabolites	Arabidopsis lyrata
Gy_Locus_20493_Transcript_1/1_Confidence_1.000_Length_935	K00588	E2.1.1.104; caffeoyl-CoA O-methyltransferase [EC:2.1.1.104]	00941 Flavonoid biosynthesis [PATH:ath00941]	Biosynthesis of other secondary metabolites	Arabidopsis thaliana
Gy_Locus_15669_Transcript_1/1_Confidence_1.000_Length_1323	K00591	COQ3; hexaprenyldihydroxybenzoate methyltransferase [EC:2.1.1.114]	00130 Ubiquinone and other terpenoid-quinone biosynthesis [PATH:aly0	Metabolism of cofactors and vitamins	Arabidopsis lyrata
Gy_Locus_15669_Transcript_1/1_Confidence_1.000_Length_1323	K00591	COQ3; hexaprenyldihydroxybenzoate methyltransferase [EC:2.1.1.114]	00130 Ubiquinone and other terpenoid-quinone biosynthesis [PATH:ath00130]	Metabolism of cofactors and vitamins	Arabidopsis thaliana
Gy_Locus_6758_Transcript_5/6_Confidence_0.308_Length_1854	K00599	E2.1.1.-	00340 Histidine metabolism [PATH:vvi00340]	Amino acid metabolism	Vitis vinifera
Gy_Locus_6758_Transcript_5/6_Confidence_0.308_Length_1854	K00599	E2.1.1.-	00340 Histidine metabolism [PATH:ath00340]	Amino acid metabolism	Arabidopsis thaliana
Gy_Locus_6758_Transcript_5/6_Confidence_0.308_Length_1854	K00599	E2.1.1.-	00350 Tyrosine metabolism [PATH:ath00350]	Amino acid metabolism	Arabidopsis thaliana
Gy_Locus_6758_Transcript_5/6_Confidence_0.308_Length_1854	K00599	E2.1.1.-	00350 Tyrosine metabolism [PATH:vvi00350]	Amino acid metabolism	Vitis vinifera
Gy_Locus_8256_Transcript_1/1_Confidence_1.000_Length_1717	K00599	E2.1.1.-	00340 Histidine metabolism [PATH:vvi00340]	Amino acid metabolism	Vitis vinifera
Gy_Locus_8256_Transcript_1/1_Confidence_1.000_Length_1717	K00599	E2.1.1.-	00340 Histidine metabolism [PATH:ath00340]	Amino acid metabolism	Arabidopsis thaliana
Gy_Locus_8256_Transcript_1/1_Confidence_1.000_Length_1717	K00599	E2.1.1.-	00350 Tyrosine metabolism [PATH:ath00350]	Amino acid metabolism	Arabidopsis thaliana
Gy_Locus_8256_Transcript_1/1_Confidence_1.000_Length_1717	K00599	E2.1.1.-	00350 Tyrosine metabolism [PATH:vvi00350]	Amino acid metabolism	Vitis vinifera
Gy_Locus_15790_Transcript_1/1_Confidence_1.000_Length_499	K00599	E2.1.1.-	00340 Histidine metabolism [PATH:vvi00340]	Amino acid metabolism	Vitis vinifera
Gy_Locus_15790_Transcript_1/1_Confidence_1.000_Length_499	K00599	E2.1.1.-	00340 Histidine metabolism [PATH:ath00340]	Amino acid metabolism	Arabidopsis thaliana
Gy_Locus_15790_Transcript_1/1_Confidence_1.000_Length_499	K00599	E2.1.1.-	00350 Tyrosine metabolism [PATH:ath00350]	Amino acid metabolism	Arabidopsis thaliana
Gy_Locus_15790_Transcript_1/1_Confidence_1.000_Length_499	K00599	E2.1.1.-	00350 Tyrosine metabolism [PATH:vvi00350]	Amino acid metabolism	Vitis vinifera
Gy_Locus_420_Transcript_1/3_Confidence_0.600_Length_1817	K00600	glyA; glycine hydroxymethyltransferase [EC:2.1.2.1]	00670 One carbon pool by folate [PATH:ath00670]	Metabolism of cofactors and vitamins	Arabidopsis thaliana
Gy_Locus_420_Transcript_1/3_Confidence_0.600_Length_1817	K00600	glyA; glycine hydroxymethyltransferase [EC:2.1.2.1]	00260 Glycine, serine and threonine metabolism [PATH:aly00260]	Amino acid metabolism	Arabidopsis lyrata
Gy_Locus_420_Transcript_1/3_Confidence_0.600_Length_1817	K00600	glyA; glycine hydroxymethyltransferase [EC:2.1.2.1]	01200 Carbon metabolism [PATH:aly01200]	Metabolism	Arabidopsis lyrata
Gy_Locus_420_Transcript_1/3_Confidence_0.600_Length_1817	K00600	glyA; glycine hydroxymethyltransferase [EC:2.1.2.1]	00670 One carbon pool by folate [PATH:aly00670]	Metabolism of cofactors and vitamins	Arabidopsis lyrata
Gy_Locus_420_Transcript_1/3_Confidence_0.600_Length_1817	K00600	glyA; glycine hydroxymethyltransferase [EC:2.1.2.1]	00460 Cyanoamino acid metabolism [PATH:aly00460]	Metabolism of other amino acids	Arabidopsis lyrata
Gy_Locus_420_Transcript_1/3_Confidence_0.600_Length_1817	K00600	glyA; glycine hydroxymethyltransferase [EC:2.1.2.1]	00630 Glyoxylate and dicarboxylate metabolism [PATH:aly00630]	Carbohydrate metabolism	Arabidopsis lyrata
Gy_Locus_420_Transcript_1/3_Confidence_0.600_Length_1817	K00600	glyA; glycine hydroxymethyltransferase [EC:2.1.2.1]	00630 Glyoxylate and dicarboxylate metabolism [PATH:ath00630]	Carbohydrate metabolism	Arabidopsis thaliana
Gy_Locus_420_Transcript_1/3_Confidence_0.600_Length_1817	K00600	glyA; glycine hydroxymethyltransferase [EC:2.1.2.1]	01230 Biosynthesis of amino acids [PATH:aly01230]	Metabolism	Arabidopsis lyrata
Gy_Locus_420_Transcript_1/3_Confidence_0.600_Length_1817	K00600	glyA; glycine hydroxymethyltransferase [EC:2.1.2.1]	00260 Glycine, serine and threonine metabolism [PATH:ath00260]	Amino acid metabolism	Arabidopsis thaliana
Gy_Locus_420_Transcript_1/3_Confidence_0.600_Length_1817	K00600	glyA; glycine hydroxymethyltransferase [EC:2.1.2.1]	01200 Carbon metabolism [PATH:ath01200]	Metabolism	Arabidopsis thaliana
Gy_Locus_420_Transcript_1/3_Confidence_0.600_Length_1817	K00600	glyA; glycine hydroxymethyltransferase [EC:2.1.2.1]	01230 Biosynthesis of amino acids [PATH:ath01230]	Metabolism	Arabidopsis thaliana
Gy_Locus_420_Transcript_1/3_Confidence_0.600_Length_1817	K00600	glyA; glycine hydroxymethyltransferase [EC:2.1.2.1]	00460 Cyanoamino acid metabolism [PATH:ath00460]	Metabolism of other amino acids	Arabidopsis thaliana
Gy_Locus_420_Transcript_3/3_Confidence_0.600_Length_2085	K00600	glyA; glycine hydroxymethyltransferase [EC:2.1.2.1]	00670 One carbon pool by folate [PATH:ath00670]	Metabolism of cofactors and vitamins	Arabidopsis thaliana
Gy_Locus_420_Transcript_3/3_Confidence_0.600_Length_2085	K00600	glyA; glycine hydroxymethyltransferase [EC:2.1.2.1]	00260 Glycine, serine and threonine metabolism [PATH:aly00260]	Amino acid metabolism	Arabidopsis lyrata
Gy_Locus_420_Transcript_3/3_Confidence_0.600_Length_2085	K00600	glyA; glycine hydroxymethyltransferase [EC:2.1.2.1]	01200 Carbon metabolism [PATH:aly01200]	Metabolism	Arabidopsis lyrata
Gy_Locus_420_Transcript_3/3_Confidence_0.600_Length_2085	K00600	glyA; glycine hydroxymethyltransferase [EC:2.1.2.1]	00670 One carbon pool by folate [PATH:aly00670]	Metabolism of cofactors and vitamins	Arabidopsis lyrata
Gy_Locus_420_Transcript_3/3_Confidence_0.600_Length_2085	K00600	glyA; glycine hydroxymethyltransferase [EC:2.1.2.1]	00460 Cyanoamino acid metabolism [PATH:aly00460]	Metabolism of other amino acids	Arabidopsis lyrata
Gy_Locus_420_Transcript_3/3_Confidence_0.600_Length_2085	K00600	glyA; glycine hydroxymethyltransferase [EC:2.1.2.1]	00630 Glyoxylate and dicarboxylate metabolism [PATH:aly00630]	Carbohydrate metabolism	Arabidopsis lyrata
Gy_Locus_420_Transcript_3/3_Confidence_0.600_Length_2085	K00600	glyA; glycine hydroxymethyltransferase [EC:2.1.2.1]	00630 Glyoxylate and dicarboxylate metabolism [PATH:ath00630]	Carbohydrate metabolism	Arabidopsis thaliana
Gy_Locus_420_Transcript_3/3_Confidence_0.600_Length_2085	K00600	glyA; glycine hydroxymethyltransferase [EC:2.1.2.1]	01230 Biosynthesis of amino acids [PATH:aly01230]	Metabolism	Arabidopsis lyrata
Gy_Locus_420_Transcript_3/3_Confidence_0.600_Length_2085	K00600	glyA; glycine hydroxymethyltransferase [EC:2.1.2.1]	00260 Glycine, serine and threonine metabolism [PATH:ath00260]	Amino acid metabolism	Arabidopsis thaliana
Gy_Locus_420_Transcript_3/3_Confidence_0.600_Length_2085	K00600	glyA; glycine hydroxymethyltransferase [EC:2.1.2.1]	01200 Carbon metabolism [PATH:ath01200]	Metabolism	Arabidopsis thaliana
Gy_Locus_420_Transcript_3/3_Confidence_0.600_Length_2085	K00600	glyA; glycine hydroxymethyltransferase [EC:2.1.2.1]	01230 Biosynthesis of amino acids [PATH:ath01230]	Metabolism	Arabidopsis thaliana
Gy_Locus_420_Transcript_3/3_Confidence_0.600_Length_2085	K00600	glyA; glycine hydroxymethyltransferase [EC:2.1.2.1]	00460 Cyanoamino acid metabolism [PATH:ath00460]	Metabolism of other amino acids	Arabidopsis thaliana
Gy_Locus_596_Transcript_4/4_Confidence_0.667_Length_1942	K00600	glyA; glycine hydroxymethyltransferase [EC:2.1.2.1]	00670 One carbon pool by folate [PATH:ath00670]	Metabolism of cofactors and vitamins	Arabidopsis thaliana
Gy_Locus_596_Transcript_4/4_Confidence_0.667_Length_1942	K00600	glyA; glycine hydroxymethyltransferase [EC:2.1.2.1]	00260 Glycine, serine and threonine metabolism [PATH:aly00260]	Amino acid metabolism	Arabidopsis lyrata
Gy_Locus_596_Transcript_4/4_Confidence_0.667_Length_1942	K00600	glyA; glycine hydroxymethyltransferase [EC:2.1.2.1]	01200 Carbon metabolism [PATH:aly01200]	Metabolism	Arabidopsis lyrata
Gy_Locus_596_Transcript_4/4_Confidence_0.667_Length_1942	K00600	glyA; glycine hydroxymethyltransferase [EC:2.1.2.1]	00670 One carbon pool by folate [PATH:aly00670]	Metabolism of cofactors and vitamins	Arabidopsis lyrata
Gy_Locus_596_Transcript_4/4_Confidence_0.667_Length_1942	K00600	glyA; glycine hydroxymethyltransferase [EC:2.1.2.1]	00460 Cyanoamino acid metabolism [PATH:aly00460]	Metabolism of other amino acids	Arabidopsis lyrata
Gy_Locus_596_Transcript_4/4_Confidence_0.667_Length_1942	K00600	glyA; glycine hydroxymethyltransferase [EC:2.1.2.1]	00630 Glyoxylate and dicarboxylate metabolism [PATH:aly00630]	Carbohydrate metabolism	Arabidopsis lyrata
Gy_Locus_596_Transcript_4/4_Confidence_0.667_Length_1942	K00600	glyA; glycine hydroxymethyltransferase [EC:2.1.2.1]	00630 Glyoxylate and dicarboxylate metabolism [PATH:ath00630]	Carbohydrate metabolism	Arabidopsis thaliana
Gy_Locus_596_Transcript_4/4_Confidence_0.667_Length_1942	K00600	glyA; glycine hydroxymethyltransferase [EC:2.1.2.1]	01230 Biosynthesis of amino acids [PATH:aly01230]	Metabolism	Arabidopsis lyrata
Gy_Locus_596_Transcript_4/4_Confidence_0.667_Length_1942	K00600	glyA; glycine hydroxymethyltransferase [EC:2.1.2.1]	00260 Glycine, serine and threonine metabolism [PATH:ath00260]	Amino acid metabolism	Arabidopsis thaliana
Gy_Locus_596_Transcript_4/4_Confidence_0.667_Length_1942	K00600	glyA; glycine hydroxymethyltransferase [EC:2.1.2.1]	01200 Carbon metabolism [PATH:ath01200]	Metabolism	Arabidopsis thaliana
Gy_Locus_596_Transcript_4/4_Confidence_0.667_Length_1942	K00600	glyA; glycine hydroxymethyltransferase [EC:2.1.2.1]	01230 Biosynthesis of amino acids [PATH:ath01230]	Metabolism	Arabidopsis thaliana
Gy_Locus_596_Transcript_4/4_Confidence_0.667_Length_1942	K00600	glyA; glycine hydroxymethyltransferase [EC:2.1.2.1]	00460 Cyanoamino acid metabolism [PATH:ath00460]	Metabolism of other amino acids	Arabidopsis thaliana
Gy_Locus_3927_Transcript_1/3_Confidence_0.500_Length_2528	K00600	glyA; glycine hydroxymethyltransferase [EC:2.1.2.1]	00670 One carbon pool by folate [PATH:ath00670]	Metabolism of cofactors and vitamins	Arabidopsis thaliana
Gy_Locus_3927_Transcript_1/3_Confidence_0.500_Length_2528	K00600	glyA; glycine hydroxymethyltransferase [EC:2.1.2.1]	00260 Glycine, serine and threonine metabolism [PATH:aly00260]	Amino acid metabolism	Arabidopsis lyrata
Gy_Locus_3927_Transcript_1/3_Confidence_0.500_Length_2528	K00600	glyA; glycine hydroxymethyltransferase [EC:2.1.2.1]	01200 Carbon metabolism [PATH:aly01200]	Metabolism	Arabidopsis lyrata
Gy_Locus_3927_Transcript_1/3_Confidence_0.500_Length_2528	K00600	glyA; glycine hydroxymethyltransferase [EC:2.1.2.1]	00670 One carbon pool by folate [PATH:aly00670]	Metabolism of cofactors and vitamins	Arabidopsis lyrata
Gy_Locus_3927_Transcript_1/3_Confidence_0.500_Length_2528	K00600	glyA; glycine hydroxymethyltransferase [EC:2.1.2.1]	00460 Cyanoamino acid metabolism [PATH:aly00460]	Metabolism of other amino acids	Arabidopsis lyrata
Gy_Locus_3927_Transcript_1/3_Confidence_0.500_Length_2528	K00600	glyA; glycine hydroxymethyltransferase [EC:2.1.2.1]	00630 Glyoxylate and dicarboxylate metabolism [PATH:aly00630]	Carbohydrate metabolism	Arabidopsis lyrata
Gy_Locus_3927_Transcript_1/3_Confidence_0.500_Length_2528	K00600	glyA; glycine hydroxymethyltransferase [EC:2.1.2.1]	00630 Glyoxylate and dicarboxylate metabolism [PATH:ath00630]	Carbohydrate metabolism	Arabidopsis thaliana
Gy_Locus_3927_Transcript_1/3_Confidence_0.500_Length_2528	K00600	glyA; glycine hydroxymethyltransferase [EC:2.1.2.1]	01230 Biosynthesis of amino acids [PATH:aly01230]	Metabolism	Arabidopsis lyrata
Gy_Locus_3927_Transcript_1/3_Confidence_0.500_Length_2528	K00600	glyA; glycine hydroxymethyltransferase [EC:2.1.2.1]	00260 Glycine, serine and threonine metabolism [PATH:ath00260]	Amino acid metabolism	Arabidopsis thaliana
Gy_Locus_3927_Transcript_1/3_Confidence_0.500_Length_2528	K00600	glyA; glycine hydroxymethyltransferase [EC:2.1.2.1]	01200 Carbon metabolism [PATH:ath01200]	Metabolism	Arabidopsis thaliana
Gy_Locus_3927_Transcript_1/3_Confidence_0.500_Length_2528	K00600	glyA; glycine hydroxymethyltransferase [EC:2.1.2.1]	01230 Biosynthesis of amino acids [PATH:ath01230]	Metabolism	Arabidopsis thaliana
Gy_Locus_3927_Transcript_1/3_Confidence_0.500_Length_2528	K00600	glyA; glycine hydroxymethyltransferase [EC:2.1.2.1]	00460 Cyanoamino acid metabolism [PATH:ath00460]	Metabolism of other amino acids	Arabidopsis thaliana
Gy_Locus_3927_Transcript_2/3_Confidence_0.667_Length_2968	K00600	glyA; glycine hydroxymethyltransferase [EC:2.1.2.1]	00670 One carbon pool by folate [PATH:ath00670]	Metabolism of cofactors and vitamins	Arabidopsis thaliana
Gy_Locus_3927_Transcript_2/3_Confidence_0.667_Length_2968	K00600	glyA; glycine hydroxymethyltransferase [EC:2.1.2.1]	00260 Glycine, serine and threonine metabolism [PATH:aly00260]	Amino acid metabolism	Arabidopsis lyrata
Gy_Locus_3927_Transcript_2/3_Confidence_0.667_Length_2968	K00600	glyA; glycine hydroxymethyltransferase [EC:2.1.2.1]	01200 Carbon metabolism [PATH:aly01200]	Metabolism	Arabidopsis lyrata
Gy_Locus_3927_Transcript_2/3_Confidence_0.667_Length_2968	K00600	glyA; glycine hydroxymethyltransferase [EC:2.1.2.1]	00670 One carbon pool by folate [PATH:aly00670]	Metabolism of cofactors and vitamins	Arabidopsis lyrata
Gy_Locus_3927_Transcript_2/3_Confidence_0.667_Length_2968	K00600	glyA; glycine hydroxymethyltransferase [EC:2.1.2.1]	00460 Cyanoamino acid metabolism [PATH:aly00460]	Metabolism of other amino acids	Arabidopsis lyrata
Gy_Locus_3927_Transcript_2/3_Confidence_0.667_Length_2968	K00600	glyA; glycine hydroxymethyltransferase [EC:2.1.2.1]	00630 Glyoxylate and dicarboxylate metabolism [PATH:aly00630]	Carbohydrate metabolism	Arabidopsis lyrata
Gy_Locus_3927_Transcript_2/3_Confidence_0.667_Length_2968	K00600	glyA; glycine hydroxymethyltransferase [EC:2.1.2.1]	00630 Glyoxylate and dicarboxylate metabolism [PATH:ath00630]	Carbohydrate metabolism	Arabidopsis thaliana
Gy_Locus_3927_Transcript_2/3_Confidence_0.667_Length_2968	K00600	glyA; glycine hydroxymethyltransferase [EC:2.1.2.1]	01230 Biosynthesis of amino acids [PATH:aly01230]	Metabolism	Arabidopsis lyrata
Gy_Locus_3927_Transcript_2/3_Confidence_0.667_Length_2968	K00600	glyA; glycine hydroxymethyltransferase [EC:2.1.2.1]	00260 Glycine, serine and threonine metabolism [PATH:ath00260]	Amino acid metabolism	Arabidopsis thaliana
Gy_Locus_3927_Transcript_2/3_Confidence_0.667_Length_2968	K00600	glyA; glycine hydroxymethyltransferase [EC:2.1.2.1]	01200 Carbon metabolism [PATH:ath01200]	Metabolism	Arabidopsis thaliana
Gy_Locus_3927_Transcript_2/3_Confidence_0.667_Length_2968	K00600	glyA; glycine hydroxymethyltransferase [EC:2.1.2.1]	01230 Biosynthesis of amino acids [PATH:ath01230]	Metabolism	Arabidopsis thaliana
Gy_Locus_3927_Transcript_2/3_Confidence_0.667_Length_2968	K00600	glyA; glycine hydroxymethyltransferase [EC:2.1.2.1]	00460 Cyanoamino acid metabolism [PATH:ath00460]	Metabolism of other amino acids	Arabidopsis thaliana
Gy_Locus_3927_Transcript_3/3_Confidence_0.667_Length_2857	K00600	glyA; glycine hydroxymethyltransferase [EC:2.1.2.1]	00670 One carbon pool by folate [PATH:ath00670]	Metabolism of cofactors and vitamins	Arabidopsis thaliana
Gy_Locus_3927_Transcript_3/3_Confidence_0.667_Length_2857	K00600	glyA; glycine hydroxymethyltransferase [EC:2.1.2.1]	00260 Glycine, serine and threonine metabolism [PATH:aly00260]	Amino acid metabolism	Arabidopsis lyrata
Gy_Locus_3927_Transcript_3/3_Confidence_0.667_Length_2857	K00600	glyA; glycine hydroxymethyltransferase [EC:2.1.2.1]	01200 Carbon metabolism [PATH:aly01200]	Metabolism	Arabidopsis lyrata
Gy_Locus_3927_Transcript_3/3_Confidence_0.667_Length_2857	K00600	glyA; glycine hydroxymethyltransferase [EC:2.1.2.1]	00670 One carbon pool by folate [PATH:aly00670]	Metabolism of cofactors and vitamins	Arabidopsis lyrata
Gy_Locus_3927_Transcript_3/3_Confidence_0.667_Length_2857	K00600	glyA; glycine hydroxymethyltransferase [EC:2.1.2.1]	00460 Cyanoamino acid metabolism [PATH:aly00460]	Metabolism of other amino acids	Arabidopsis lyrata
Gy_Locus_3927_Transcript_3/3_Confidence_0.667_Length_2857	K00600	glyA; glycine hydroxymethyltransferase [EC:2.1.2.1]	00630 Glyoxylate and dicarboxylate metabolism [PATH:aly00630]	Carbohydrate metabolism	Arabidopsis lyrata
Gy_Locus_3927_Transcript_3/3_Confidence_0.667_Length_2857	K00600	glyA; glycine hydroxymethyltransferase [EC:2.1.2.1]	00630 Glyoxylate and dicarboxylate metabolism [PATH:ath00630]	Carbohydrate metabolism	Arabidopsis thaliana
Gy_Locus_3927_Transcript_3/3_Confidence_0.667_Length_2857	K00600	glyA; glycine hydroxymethyltransferase [EC:2.1.2.1]	01230 Biosynthesis of amino acids [PATH:aly01230]	Metabolism	Arabidopsis lyrata
Gy_Locus_3927_Transcript_3/3_Confidence_0.667_Length_2857	K00600	glyA; glycine hydroxymethyltransferase [EC:2.1.2.1]	00260 Glycine, serine and threonine metabolism [PATH:ath00260]	Amino acid metabolism	Arabidopsis thaliana
Gy_Locus_3927_Transcript_3/3_Confidence_0.667_Length_2857	K00600	glyA; glycine hydroxymethyltransferase [EC:2.1.2.1]	01200 Carbon metabolism [PATH:ath01200]	Metabolism	Arabidopsis thaliana
Gy_Locus_3927_Transcript_3/3_Confidence_0.667_Length_2857	K00600	glyA; glycine hydroxymethyltransferase [EC:2.1.2.1]	01230 Biosynthesis of amino acids [PATH:ath01230]	Metabolism	Arabidopsis thaliana
Gy_Locus_3927_Transcript_3/3_Confidence_0.667_Length_2857	K00600	glyA; glycine hydroxymethyltransferase [EC:2.1.2.1]	00460 Cyanoamino acid metabolism [PATH:ath00460]	Metabolism of other amino acids	Arabidopsis thaliana
Gy_Locus_8297_Transcript_1/1_Confidence_1.000_Length_1763	K00600	glyA; glycine hydroxymethyltransferase [EC:2.1.2.1]	00670 One carbon pool by folate [PATH:ath00670]	Metabolism of cofactors and vitamins	Arabidopsis thaliana
Gy_Locus_8297_Transcript_1/1_Confidence_1.000_Length_1763	K00600	glyA; glycine hydroxymethyltransferase [EC:2.1.2.1]	00260 Glycine, serine and threonine metabolism [PATH:aly00260]	Amino acid metabolism	Arabidopsis lyrata
Gy_Locus_8297_Transcript_1/1_Confidence_1.000_Length_1763	K00600	glyA; glycine hydroxymethyltransferase [EC:2.1.2.1]	01200 Carbon metabolism [PATH:aly01200]	Metabolism	Arabidopsis lyrata
Gy_Locus_8297_Transcript_1/1_Confidence_1.000_Length_1763	K00600	glyA; glycine hydroxymethyltransferase [EC:2.1.2.1]	00670 One carbon pool by folate [PATH:aly00670]	Metabolism of cofactors and vitamins	Arabidopsis lyrata
Gy_Locus_8297_Transcript_1/1_Confidence_1.000_Length_1763	K00600	glyA; glycine hydroxymethyltransferase [EC:2.1.2.1]	00460 Cyanoamino acid metabolism [PATH:aly00460]	Metabolism of other amino acids	Arabidopsis lyrata
Gy_Locus_8297_Transcript_1/1_Confidence_1.000_Length_1763	K00600	glyA; glycine hydroxymethyltransferase [EC:2.1.2.1]	00630 Glyoxylate and dicarboxylate metabolism [PATH:aly00630]	Carbohydrate metabolism	Arabidopsis lyrata
Gy_Locus_8297_Transcript_1/1_Confidence_1.000_Length_1763	K00600	glyA; glycine hydroxymethyltransferase [EC:2.1.2.1]	00630 Glyoxylate and dicarboxylate metabolism [PATH:ath00630]	Carbohydrate metabolism	Arabidopsis thaliana
Gy_Locus_8297_Transcript_1/1_Confidence_1.000_Length_1763	K00600	glyA; glycine hydroxymethyltransferase [EC:2.1.2.1]	01230 Biosynthesis of amino acids [PATH:aly01230]	Metabolism	Arabidopsis lyrata
Gy_Locus_8297_Transcript_1/1_Confidence_1.000_Length_1763	K00600	glyA; glycine hydroxymethyltransferase [EC:2.1.2.1]	00260 Glycine, serine and threonine metabolism [PATH:ath00260]	Amino acid metabolism	Arabidopsis thaliana
Gy_Locus_8297_Transcript_1/1_Confidence_1.000_Length_1763	K00600	glyA; glycine hydroxymethyltransferase [EC:2.1.2.1]	01200 Carbon metabolism [PATH:ath01200]	Metabolism	Arabidopsis thaliana
Gy_Locus_8297_Transcript_1/1_Confidence_1.000_Length_1763	K00600	glyA; glycine hydroxymethyltransferase [EC:2.1.2.1]	01230 Biosynthesis of amino acids [PATH:ath01230]	Metabolism	Arabidopsis thaliana
Gy_Locus_8297_Transcript_1/1_Confidence_1.000_Length_1763	K00600	glyA; glycine hydroxymethyltransferase [EC:2.1.2.1]	00460 Cyanoamino acid metabolism [PATH:ath00460]	Metabolism of other amino acids	Arabidopsis thaliana
Gy_Locus_17740_Transcript_1/2_Confidence_1.000_Length_2231	K00600	glyA; glycine hydroxymethyltransferase [EC:2.1.2.1]	00670 One carbon pool by folate [PATH:ath00670]	Metabolism of cofactors and vitamins	Arabidopsis thaliana
Gy_Locus_17740_Transcript_1/2_Confidence_1.000_Length_2231	K00600	glyA; glycine hydroxymethyltransferase [EC:2.1.2.1]	00260 Glycine, serine and threonine metabolism [PATH:aly00260]	Amino acid metabolism	Arabidopsis lyrata
Gy_Locus_17740_Transcript_1/2_Confidence_1.000_Length_2231	K00600	glyA; glycine hydroxymethyltransferase [EC:2.1.2.1]	01200 Carbon metabolism [PATH:aly01200]	Metabolism	Arabidopsis lyrata
Gy_Locus_17740_Transcript_1/2_Confidence_1.000_Length_2231	K00600	glyA; glycine hydroxymethyltransferase [EC:2.1.2.1]	00670 One carbon pool by folate [PATH:aly00670]	Metabolism of cofactors and vitamins	Arabidopsis lyrata
Gy_Locus_17740_Transcript_1/2_Confidence_1.000_Length_2231	K00600	glyA; glycine hydroxymethyltransferase [EC:2.1.2.1]	00460 Cyanoamino acid metabolism [PATH:aly00460]	Metabolism of other amino acids	Arabidopsis lyrata
Gy_Locus_17740_Transcript_1/2_Confidence_1.000_Length_2231	K00600	glyA; glycine hydroxymethyltransferase [EC:2.1.2.1]	00630 Glyoxylate and dicarboxylate metabolism [PATH:aly00630]	Carbohydrate metabolism	Arabidopsis lyrata
Gy_Locus_17740_Transcript_1/2_Confidence_1.000_Length_2231	K00600	glyA; glycine hydroxymethyltransferase [EC:2.1.2.1]	00630 Glyoxylate and dicarboxylate metabolism [PATH:ath00630]	Carbohydrate metabolism	Arabidopsis thaliana
Gy_Locus_17740_Transcript_1/2_Confidence_1.000_Length_2231	K00600	glyA; glycine hydroxymethyltransferase [EC:2.1.2.1]	01230 Biosynthesis of amino acids [PATH:aly01230]	Metabolism	Arabidopsis lyrata
Gy_Locus_17740_Transcript_1/2_Confidence_1.000_Length_2231	K00600	glyA; glycine hydroxymethyltransferase [EC:2.1.2.1]	00260 Glycine, serine and threonine metabolism [PATH:ath00260]	Amino acid metabolism	Arabidopsis thaliana
Gy_Locus_17740_Transcript_1/2_Confidence_1.000_Length_2231	K00600	glyA; glycine hydroxymethyltransferase [EC:2.1.2.1]	01200 Carbon metabolism [PATH:ath01200]	Metabolism	Arabidopsis thaliana
Gy_Locus_17740_Transcript_1/2_Confidence_1.000_Length_2231	K00600	glyA; glycine hydroxymethyltransferase [EC:2.1.2.1]	01230 Biosynthesis of amino acids [PATH:ath01230]	Metabolism	Arabidopsis thaliana
Gy_Locus_17740_Transcript_1/2_Confidence_1.000_Length_2231	K00600	glyA; glycine hydroxymethyltransferase [EC:2.1.2.1]	00460 Cyanoamino acid metabolism [PATH:ath00460]	Metabolism of other amino acids	Arabidopsis thaliana
Gy_Locus_17740_Transcript_2/2_Confidence_1.000_Length_1901	K00600	glyA; glycine hydroxymethyltransferase [EC:2.1.2.1]	00670 One carbon pool by folate [PATH:ath00670]	Metabolism of cofactors and vitamins	Arabidopsis thaliana
Gy_Locus_17740_Transcript_2/2_Confidence_1.000_Length_1901	K00600	glyA; glycine hydroxymethyltransferase [EC:2.1.2.1]	00260 Glycine, serine and threonine metabolism [PATH:aly00260]	Amino acid metabolism	Arabidopsis lyrata
Gy_Locus_17740_Transcript_2/2_Confidence_1.000_Length_1901	K00600	glyA; glycine hydroxymethyltransferase [EC:2.1.2.1]	01200 Carbon metabolism [PATH:aly01200]	Metabolism	Arabidopsis lyrata
Gy_Locus_17740_Transcript_2/2_Confidence_1.000_Length_1901	K00600	glyA; glycine hydroxymethyltransferase [EC:2.1.2.1]	00670 One carbon pool by folate [PATH:aly00670]	Metabolism of cofactors and vitamins	Arabidopsis lyrata
Gy_Locus_17740_Transcript_2/2_Confidence_1.000_Length_1901	K00600	glyA; glycine hydroxymethyltransferase [EC:2.1.2.1]	00460 Cyanoamino acid metabolism [PATH:aly00460]	Metabolism of other amino acids	Arabidopsis lyrata
Gy_Locus_17740_Transcript_2/2_Confidence_1.000_Length_1901	K00600	glyA; glycine hydroxymethyltransferase [EC:2.1.2.1]	00630 Glyoxylate and dicarboxylate metabolism [PATH:aly00630]	Carbohydrate metabolism	Arabidopsis lyrata
Gy_Locus_17740_Transcript_2/2_Confidence_1.000_Length_1901	K00600	glyA; glycine hydroxymethyltransferase [EC:2.1.2.1]	00630 Glyoxylate and dicarboxylate metabolism [PATH:ath00630]	Carbohydrate metabolism	Arabidopsis thaliana
Gy_Locus_17740_Transcript_2/2_Confidence_1.000_Length_1901	K00600	glyA; glycine hydroxymethyltransferase [EC:2.1.2.1]	01230 Biosynthesis of amino acids [PATH:aly01230]	Metabolism	Arabidopsis lyrata
Gy_Locus_17740_Transcript_2/2_Confidence_1.000_Length_1901	K00600	glyA; glycine hydroxymethyltransferase [EC:2.1.2.1]	00260 Glycine, serine and threonine metabolism [PATH:ath00260]	Amino acid metabolism	Arabidopsis thaliana
Gy_Locus_17740_Transcript_2/2_Confidence_1.000_Length_1901	K00600	glyA; glycine hydroxymethyltransferase [EC:2.1.2.1]	01200 Carbon metabolism [PATH:ath01200]	Metabolism	Arabidopsis thaliana
Gy_Locus_17740_Transcript_2/2_Confidence_1.000_Length_1901	K00600	glyA; glycine hydroxymethyltransferase [EC:2.1.2.1]	01230 Biosynthesis of amino acids [PATH:ath01230]	Metabolism	Arabidopsis thaliana
Gy_Locus_17740_Transcript_2/2_Confidence_1.000_Length_1901	K00600	glyA; glycine hydroxymethyltransferase [EC:2.1.2.1]	00460 Cyanoamino acid metabolism [PATH:ath00460]	Metabolism of other amino acids	Arabidopsis thaliana
Gy_Locus_11112_Transcript_1/1_Confidence_1.000_Length_1401	K00601	E2.1.2.2; phosphoribosylglycinamide formyltransferase [EC:2.1.2.2]	00670 One carbon pool by folate [PATH:ath00670]	Metabolism of cofactors and vitamins	Arabidopsis thaliana
Gy_Locus_11112_Transcript_1/1_Confidence_1.000_Length_1401	K00601	E2.1.2.2; phosphoribosylglycinamide formyltransferase [EC:2.1.2.2]	00670 One carbon pool by folate [PATH:aly00670]	Metabolism of cofactors and vitamins	Arabidopsis lyrata
Gy_Locus_11112_Transcript_1/1_Confidence_1.000_Length_1401	K00601	E2.1.2.2; phosphoribosylglycinamide formyltransferase [EC:2.1.2.2]	00230 Purine metabolism [PATH:aly00230]	Nucleotide metabolism	Arabidopsis lyrata
Gy_Locus_11112_Transcript_1/1_Confidence_1.000_Length_1401	K00601	E2.1.2.2; phosphoribosylglycinamide formyltransferase [EC:2.1.2.2]	00230 Purine metabolism [PATH:ath00230]	Nucleotide metabolism	Arabidopsis thaliana
Gy_Locus_1526_Transcript_3/3_Confidence_0.600_Length_2346	K00602	purH; phosphoribosylaminoimidazolecarboxamide formyltransferase / IMP cyclohydrolase [EC:2.1.2.3 3.5.4.10]	00670 One carbon pool by folate [PATH:ath00670]	Metabolism of cofactors and vitamins	Arabidopsis thaliana
Gy_Locus_1526_Transcript_3/3_Confidence_0.600_Length_2346	K00602	purH; phosphoribosylaminoimidazolecarboxamide formyltransferase /IMP cyclohydrolase [EC:2.1.2.3 3.5.4.10]	00670 One carbon pool by folate [PATH:aly00670]	Metabolism of cofactors and vitamins	Arabidopsis lyrata
Gy_Locus_1526_Transcript_3/3_Confidence_0.600_Length_2346	K00602	purH; phosphoribosylaminoimidazolecarboxamide formyltransferase /IMP cyclohydrolase [EC:2.1.2.3 3.5.4.10]	00230 Purine metabolism [PATH:aly00230]	Nucleotide metabolism	Arabidopsis lyrata
Gy_Locus_1526_Transcript_3/3_Confidence_0.600_Length_2346	K00602	purH; phosphoribosylaminoimidazolecarboxamide formyltransferase / IMP cyclohydrolase [EC:2.1.2.3 3.5.4.10]	00230 Purine metabolism [PATH:ath00230]	Nucleotide metabolism	Arabidopsis thaliana
Gy_Locus_27204_Transcript_3/4_Confidence_0.700_Length_1479	K00604	MTFMT; methionyl-tRNA formyltransferase [EC:2.1.2.9]	00970 Aminoacyl-tRNA biosynthesis [PATH:ath00970]	Translation	Arabidopsis thaliana
Gy_Locus_27204_Transcript_3/4_Confidence_0.700_Length_1479	K00604	MTFMT; methionyl-tRNA formyltransferase [EC:2.1.2.9]	00670 One carbon pool by folate [PATH:ath00670]	Metabolism of cofactors and vitamins	Arabidopsis thaliana
Gy_Locus_27204_Transcript_3/4_Confidence_0.700_Length_1479	K00604	MTFMT; methionyl-tRNA formyltransferase [EC:2.1.2.9]	00670 One carbon pool by folate [PATH:aly00670]	Metabolism of cofactors and vitamins	Arabidopsis lyrata
Gy_Locus_27204_Transcript_3/4_Confidence_0.700_Length_1479	K00604	MTFMT; methionyl-tRNA formyltransferase [EC:2.1.2.9]	00970 Aminoacyl-tRNA biosynthesis [PATH:aly00970]	Translation	Arabidopsis lyrata
Gy_Locus_27204_Transcript_4/4_Confidence_0.700_Length_1422	K00604	MTFMT; methionyl-tRNA formyltransferase [EC:2.1.2.9]	00970 Aminoacyl-tRNA biosynthesis [PATH:ath00970]	Translation	Arabidopsis thaliana
Gy_Locus_27204_Transcript_4/4_Confidence_0.700_Length_1422	K00604	MTFMT; methionyl-tRNA formyltransferase [EC:2.1.2.9]	00670 One carbon pool by folate [PATH:ath00670]	Metabolism of cofactors and vitamins	Arabidopsis thaliana
Gy_Locus_27204_Transcript_4/4_Confidence_0.700_Length_1422	K00604	MTFMT; methionyl-tRNA formyltransferase [EC:2.1.2.9]	00670 One carbon pool by folate [PATH:aly00670]	Metabolism of cofactors and vitamins	Arabidopsis lyrata
Gy_Locus_27204_Transcript_4/4_Confidence_0.700_Length_1422	K00604	MTFMT; methionyl-tRNA formyltransferase [EC:2.1.2.9]	00970 Aminoacyl-tRNA biosynthesis [PATH:aly00970]	Translation	Arabidopsis lyrata
[truncated: 11,759 more rows]

## Sheet: Mono_Pathway
Transcript_ID	KO_ID	Description	Pathway	Pathway_function	Organism
[truncated: 13,839 more rows]
